# Supplementary material for: Single-cell transcriptomics reveals cell-type-specific diversification in human heart failure
Source: Nat Cardiovasc Res. Author manuscript; Available in PMC 2022 Aug 10. (PMC9364913; doi:10.1038/s44161-022-00028-6)
Supplement: Supplemental Table 20 [file NIHMS1824360-supplement-Supplemental_Table_20.xlsx]

## Sheet: Nuclei Patient Data
Samples	date of donation/tissue collection	Age	Sex	Condition	Race	Ethnicity	BMI	Etiology of HF	Pre-Op EF	Pre-Op CO (L/min)	Arrythmias	Valve disease	HTN	Diabetes	CKD	Smoking
H_ZC-11-292	2012-07-30	68	male	Healthy	AA	NH	24.7	No HF	UNK	UNK	None	None	1	0	0	1
H_ZC-LVAD	2019-01-03	58	male	DCM	AA	NH	29.6	NICM (unspecified)	30	1.7	Afib	Mod-severe MR, Mild TR	0	0	1	1
TWCM-10-5	2010-09-21	53	female	Healthy	AA	NH	31	No HF	20	3.3	None	Mild MR, Mod TR, mild PR	1	1	1	0
TWCM-10-68	2010-12-06	62	female	Healthy	W	NH	43.5	No HF	69	7.6	tachycardia	None	1	1	0	1
TWCM-11-3	2011-02-17	61	female	DCM	W	NH	32	NICM (chemo)	27	2.76	V-tach	None	1	1	0	0
TWCM-11-41	2011-02-18	60	male	Healthy	W	NH	23.3	No HF	62.5	Unk	none	Mild AI	1	1	0	1
TWCM-11-42	2011-08-10	48	female	Healthy	AA	NH	37.7	No HF	60	7	prologed QT	UNK	0	1	0	1
TWCM-11-74	2012-01-26	65	male	Healthy	W	NH	23.7	No HF	55	UNK	T-wave inversion w/ sinus tachycardia and prolonged QT	None	1	0	0	1
TWCM-11-78	2013-01-31	27	male	Healthy	AA	NH	24.54	No HF	47.5	6.4	None	Mod MR	1	1	1	1
TWCM-11-82	2013-02-15	44	male	Healthy	W	NH	25.81	No HF	60	9.2	None	Mild AR (bi), mod MR and TR	0	0	0	0
TWCM-11-93	2011-04-04	9	male	DCM	W	NH	16	NICM (familial, viral)	13	UNK	Wide complex tachycardia	None	0	0	0	0
TWCM-11-103	2012-09-26	46	male	Healthy	W	NH	29.9	No HF	60	11.4	None	None	1	0	0	1
TWCM-11-104	2013-02-07	75	female	Healthy	W	NH	27.28	No HF	UNK	4.4	Afib	UNK	1	0	0	1
TWCM-11-192	2012-09-04	63	male	Healthy	W	NH	25.6	No HF	70	UNK	None	UNK	0	0	0	0
TWCM-11-256	2013-01-09	39	female	Healthy	W	NH	39.22	No HF	65	10.7	None	None	1	0	0	1
TWCM-11-264	2012-10-11	71	female	Healthy	W	NH	28.5	No HF	No echo	UNK	NO EKG	No echo	1	0	0	0
TWCM-13-1	2014-04-01	61	female	Healthy	W	NH	42.76	No HF	65	UNK	None	None	1	1	0	0
TWCM-13-17	2014-04-15	60	female	DCM	W	NH	24.6	NICM (chemo)	20	UNK	AF, VF, non-specific ST depression	Mild TR, PR, Mod MR	0	1	0	0
TWCM-13-36	2013-05-23	73	female	Healthy	W	NH	28.93	No HF	45	UNK	sinus bradycardia LBBB	Mod AR, Mild TR,	0	0	0	0
TWCM-13-47	2013-10-23	40	male	DCM	AA	NH	23.2	NICM (familial)	7	2.7	sinus tachycardia, T wave abnormality	Mild MR	0	0	0	1
TWCM-13-80	2013-06-04	46	male	Healthy	W	NH	32.87	No HF	65	UNK	None	None	0	0	0	1
TWCM-13-84	2014-02-27	56	male	DCM	AA	NH	29.7	NICM (familial)	12.5	3.16	V-tach	Mild-mod MR	0	0	1	1
TWCM-13-96	2014-07-12	20	female	Healthy	W	NH	20.22	No HF	47.5	10.7	None	Severe TR, mild MR	0	0	0	1
TWCM-13-101	2014-07-05	60	female	Healthy	AA	NH	41.57	No HF	70	7.7	None	None	1	1	0	0
TWCM-13-102	2013-11-07	41	male	DCM	W	NH	24	NICM (viral)	25	2.92	RBBB	None	0	0	0	1
TWCM-13-104	2014-09-20	48	female	Healthy	W	NH	22.88	No HF	50	5.3	None	None	0	0	0	1
TWCM-13-132	2013-05-12	48	female	Healthy	AA	NH	39.72	No HF	60	5.4	None	None	1	0	0	1
TWCM-13-152	2014-11-07	35	male	Healthy	AA	NH	23.81	No HF	74	UNK	None	None	0	0	0	1
TWCM-13-168	2014-11-08	66	male	Healthy	W	NH	26.5	No HF	66	7.8	ST&T wave anromality, prolonged QT	None	1	1	0	0
TWCM-13-181	2013-11-08	8	female	DCM	W	NH	16.1	NICM (noncompaction, restrictive)	28.1	2.48	tachycardia	Mod MR	0	0	0	0
TWCM-13-192	2013-05-15	21	male	Healthy	W	NH	30.56	No HF	65	11.9	None	None	0	1	0	1
TWCM-13-198	2014-03-30	11	male	Healthy	W	NH	18.8	No HF	59	7.5	None	Mild MR	0	0	0	0
TWCM-13-208	2013-05-07	51	male	DCM	W	NH	30.3	NICM (unspecified)	20	2.4	LBBB, Afib, PSVT	Mild TR, Mod MR	1	0	1	0
TWCM-13-235	2013-08-30	11	female	Healthy	W	NH	15.01	No HF	60	10	None	None	0	0	0	0
TWCM-13-285	2013-07-16	32	female	DCM	W	NH	36	NICM (familial)	17.5	3.42	tachycardia, SVT	Mild TR, Mod MR	0	0	0	0
TWCM-14-173	2015-03-09	63	female	Healthy	W	NH	22.51	No HF	60	7.4	Prolonged QT int, nonspec T wave abnormality	Mod MR and mild TR	0	0	0	0
TWCM-LVAD2	2019-01-15	64	female	DCM	W	NH	31.5	NICM (unspecified)	17.5	2.91	Afib	Mod MR	1	1	1	0
TWCM-LVAD3	2018-04-02	61	male	DCM	W	H	27.8	NICM (valvular)	20	2.97	Afib	Severe MR, TR, AS	1	1	0	1

## Sheet: Cell Patient Data 
Sample	Age	Sex	Condition	Race	Ethnicity	BMI	Etiology of HF	Pre-Op EF	Pre-Op CO (L/min)	Arrythmias (0-No, 1 Yes)	Type	Valve disease (0-No, 1 Yes)	Type VD	HTN	Diabetes	CKD	Smoking
HDCM1	55	M	DCM	AA	NH	19.7	NICM	20	2.96	1	VT	1	Mild MR, TC, PR	1	0	1	1
HDCM3	23	F	DCM	AA	NH	23.53	NICM	19	3.21	0	N/A	1	Mod MR, Mod TR	0	0	0	1
HDCM4	74	M	DCM	W	NH	24.74	NICM	14	3.67	1	afib, a flutter, NSVT	1	AS	0	0	1	1
HDCM5	63	F	Healthy	W	NH	25.51	NICM	29	3.61	1	VT, afib	1	Sev MR	0	0	0	1
HDCM6	60	M	DCM	W	NH	21.3	NICM	23	3.17	0	N/A	1	Mild MR, severe TR, mild PR	0	1	0	1
HDCM7	63	M	Healthy	AA	NH	28.19	Healthy	50	6.6	0	N/A	0	N/A	1	0	0	1
HDCM8	38	M	DCM	W	NH	27.49	Healthy	63	6.4	0	N/A	0	N/A	1	0	0	1
