# Supplementary material for: Single-cell transcriptomics reveals cell-type-specific diversification in human heart failure
Source: Nat Cardiovasc Res. Author manuscript; Available in PMC 2022 Aug 10. (PMC9364913; doi:10.1038/s44161-022-00028-6)
Supplement: Supplemental Table 21 [file NIHMS1824360-supplement-Supplemental_Table_21.xlsx]

## Sheet: Cardiomyocytes
Gene	log2FoldChange	padj
EXT1	1.53928	7.50581e-21
CALCOCO2	-0.882977	2.36633e-20
CH507-154B10.1	2.68635	3.59086e-17
CNKSR2	2.274	2.50764e-16
PACS1	1.13348	9.20026e-16
RP11-400K9.4	-1.86218	1.06965e-15
KIF13A	1.06892	1.73493e-15
CST3	-1.25166	6.41878e-15
TXK	1.53706	6.41878e-15
EYS	1.93605	7.97814e-15
UNC80	3.34445	2.72211e-14
RP3-467K16.2	2.55455	1.28912e-13
LINC00578	2.37759	2.59082e-13
PHF21B	2.33942	2.74708e-13
SLC16A1-AS1	0.631434	2.76571e-13
LEPR	1.64664	6.38846e-13
LDHA	-1.69712	8.45672e-13
RP11-366L20.2	3.28404	1.22547e-12
MID1IP1	-1.72479	2.30538e-12
MYH6	-2.13212	2.43044e-12
COX5A	-0.777712	2.51735e-12
CREB3L1	-1.47738	3.27769e-12
DDT	-0.935029	3.78233e-12
CSRNP2	0.763772	4.51889e-12
GNPAT	-0.517748	1.10268e-11
APOBEC2	-0.974889	1.14968e-11
WNT9A	2.49995	1.36785e-11
ANKRD33B	1.75004	1.38816e-11
HYAL4	2.80621	1.38816e-11
BNIP3	-0.722619	1.77105e-11
DNAH12	1.59439	1.775e-11
LAD1	-1.19023	1.79227e-11
MYH15	2.4423	2.59084e-11
DCAF11	-1.02466	3.16657e-11
RP11-557H15.3	3.14625	3.75514e-11
CAPN3	1.04023	3.86241e-11
ZNF423	1.82434	4.30567e-11
GLRB	0.700556	4.70755e-11
GTF3C6	-0.894194	5.46202e-11
CSDC2	-0.971272	7.81024e-11
SPATA6L	1.50335	9.68101e-11
FYN	1.02408	1.18499e-10
RP11-16B13.1	1.06685	1.60358e-10
FMN2	2.30813	1.65508e-10
HMOX2	-0.774943	2.13191e-10
RP11-1114A5.4	0.988571	2.13191e-10
RORA	1.23072	2.55044e-10
ANKDD1B	1.37596	2.57316e-10
GARNL3	0.797305	2.86625e-10
CKM	-1.05906	3.71929e-10
LYSMD3	-0.621161	3.89451e-10
KCNT2	1.66405	4.24468e-10
PLCE1	2.11133	4.32306e-10
LINC00486	1.26562	4.47418e-10
LSM8	-0.712778	4.68454e-10
LINC00670	1.74301	5.20894e-10
CHPF	-0.969672	5.37265e-10
ALDOA	-0.953627	6.21637e-10
TUBA3D	-1.93721	6.80535e-10
TMCC3	1.90875	7.43348e-10
LINC00536	2.87631	8.08343e-10
DIAPH3	2.13728	8.4693e-10
GSDMB	1.14306	1.05603e-09
RP11-182L21.6	-0.876256	1.05603e-09
IFT43	0.568011	1.07228e-09
PHLDB2	0.7865	1.1473e-09
MLLT3	0.877979	1.24824e-09
SOS2	0.570302	1.24824e-09
TUBB4B	-0.984959	1.25213e-09
UBE2H	0.780657	1.40741e-09
ADH1B	-2.07262	1.52375e-09
RP11-260O18.1	1.59476	1.63131e-09
PAFAH2	1.15546	1.81681e-09
AC007682.1	1.62471	1.86522e-09
ATP1A4	2.76126	1.86522e-09
HTRA1	1.00096	1.87028e-09
GPX3	-1.11925	1.88292e-09
MED12L	1.77402	2.45968e-09
CFD	-1.6995	2.54071e-09
LINC01122	1.30058	2.8007e-09
SPTAN1	0.741003	3.3873e-09
GALK1	-1.74666	3.40748e-09
RP11-1081M5.1	-2.31759	3.81324e-09
DLEU2	0.725722	4.18585e-09
ARMT1	-0.817295	4.23891e-09
MDH2	-0.85035	4.23891e-09
ZNF830	-0.933423	4.53519e-09
COQ10A	-1.15418	4.54491e-09
PSMB6	-0.895859	4.92258e-09
SLC25A4	-0.893514	5.18442e-09
HINT1	-0.885266	5.53311e-09
IDH2	-0.930373	6.64469e-09
LINC00964	-1.87161	6.64469e-09
KCNMB4	2.74825	6.83841e-09
PLD5	2.75653	7.23228e-09
ZNF804B	1.93746	7.41335e-09
NRG1	1.8334	8.10243e-09
PEBP1	-0.755937	8.5399e-09
CHRNA7	-2.12815	8.8283e-09
RP11-556I14.2	1.88997	8.8283e-09
CDK2AP2	-1.50259	8.9563e-09
AVIL	1.21089	9.73661e-09
S1PR3	-2.12813	9.75367e-09
NBPF12	0.587509	9.9003e-09
CTD-2050E21.1	1.58895	1.02331e-08
MYO5A	0.496036	1.0403e-08
NKAIN3	2.09382	1.05075e-08
ATP1B1	-0.595515	1.06538e-08
SNTB1	1.32088	1.1001e-08
TBC1D16	0.725984	1.11522e-08
THSD1	1.1034	1.16719e-08
SOX6	0.468928	1.26816e-08
BRSK1	2.15703	1.33951e-08
P3H2	2.06637	1.33951e-08
C5AR1	1.89094	1.44104e-08
ZBTB43	-0.439889	1.63427e-08
ZNF518A	0.5256	1.63427e-08
GRB14	-1.01751	1.66264e-08
TJAP1	0.467569	1.7111e-08
CTSL	-0.798308	1.78033e-08
ZNF682	-0.824591	1.78033e-08
GSG1L	2.32868	2.03997e-08
SIPA1L1	0.798385	2.18372e-08
ARF3	-1.2636	2.20219e-08
SH3BP5-AS1	0.868112	2.33517e-08
PFKFB1	1.28278	2.58683e-08
C14orf180	-1.18791	2.65716e-08
FAM19A5	2.34964	2.65716e-08
ANKS1B	1.84098	2.72321e-08
CHCHD10	-0.653712	2.74884e-08
SPDYA	0.915671	2.88172e-08
RP11-146I2.1	2.10092	3.00897e-08
ZMYM4	0.49428	3.39164e-08
C1QC	-1.88613	3.49087e-08
CDR2	0.631356	3.51673e-08
HEATR5A	0.658912	3.51673e-08
MCFD2	-0.616852	3.51673e-08
WDR66	1.25725	3.51673e-08
DNAJC13	0.519658	3.62043e-08
SELENBP1	-1.22076	3.70333e-08
RAB31	0.948741	3.71962e-08
MPDU1	-0.68053	4.01269e-08
SMTNL2	-1.36104	4.07975e-08
AHSA2	0.598538	4.40724e-08
SSR3	-0.788815	4.56092e-08
PROB1	-1.05894	4.57474e-08
REV3L	0.409966	4.72911e-08
GLIS1	2.16744	4.74833e-08
GTPBP8	-0.67257	4.81253e-08
KCNQ5	2.04832	4.81253e-08
ACAT1	-0.549478	4.81405e-08
SHISA4	-1.2788	5.02991e-08
SMDT1	-0.851683	5.02991e-08
UQCRFS1	-0.695594	5.11224e-08
CHN1	0.757098	5.21807e-08
SGSM2	0.656262	5.21807e-08
HYDIN	0.985386	5.56511e-08
PSMB5	-0.579908	5.97023e-08
DCAF8	0.717653	6.01215e-08
BACH2	1.29741	6.18835e-08
CA10	2.64618	6.18835e-08
LINC00640	1.79995	6.18835e-08
MAFK	0.903106	6.18835e-08
GNB3	1.16307	6.56247e-08
AC007383.3	-0.983599	6.56801e-08
CXorf23	0.527847	6.88199e-08
ZNF322	-0.555587	6.89058e-08
KIAA1109	0.393914	6.94649e-08
GPC3	1.98228	7.2657e-08
ASB3	0.957715	7.30603e-08
CNTNAP2	1.09581	7.37216e-08
SEPT11	0.899359	7.37216e-08
KCNH8	1.62216	7.87761e-08
GABPB2	0.850368	7.93253e-08
SNAP47	1.05753	7.98043e-08
MCF2L2	1.397	8.20369e-08
TRAPPC1	-0.934931	8.20369e-08
BLVRB	-0.662064	8.30364e-08
ADAMTS14	1.46897	8.58618e-08
PSMB2	-0.45692	8.86969e-08
USP40	0.510316	8.86969e-08
DAD1	-0.732341	8.87514e-08
RAB11FIP3	0.7142	9.06936e-08
MRPS36	-0.461778	9.07259e-08
MRPS18B	-0.578999	9.84507e-08
PIM3	-1.07255	1.0096e-07
CTD-2066L21.3	1.79452	1.03917e-07
RP11-295K2.3	1.06627	1.03917e-07
URM1	-0.666138	1.03917e-07
MSH4	1.29381	1.04458e-07
PGK1	-0.622836	1.07834e-07
DNAH8	2.40262	1.12667e-07
RAPGEF2	0.612842	1.14994e-07
TTC28	0.590531	1.14994e-07
IL20RA	-1.80401	1.41859e-07
ACTR1A	-0.49349	1.44745e-07
ARHGAP1	0.702111	1.46623e-07
PABPN1	0.553406	1.46623e-07
SGCZ	1.80486	1.46623e-07
ZNF462	0.561629	1.58018e-07
APBA1	1.00066	1.61087e-07
ZSWIM5	0.82734	1.61087e-07
ASB8	-0.546427	1.65927e-07
METTL12	-1.12368	1.68292e-07
AC006369.2	1.06732	1.68538e-07
TSPO	-0.854722	1.70732e-07
C1QTNF7	1.74399	1.72987e-07
POGZ	0.398282	1.75266e-07
GPR173	1.79884	1.75758e-07
MEF2C-AS1	1.07737	1.75758e-07
NOCT	-0.775866	1.75758e-07
SEZ6L	2.65526	1.77039e-07
MMADHC	-0.449915	1.79944e-07
ZNF10	-0.801785	1.79944e-07
DES	-0.673626	1.81842e-07
MAFB	-1.6134	1.97211e-07
SOCS7	0.571881	1.97211e-07
BCL10	-0.798489	1.98274e-07
WIPF1	0.924965	1.99336e-07
DZIP3	0.503186	2.01137e-07
C1QB	-1.89509	2.24705e-07
DEF6	1.60535	2.24705e-07
NFYC-AS1	-1.06407	2.24705e-07
IFITM3	-1.36911	2.25769e-07
HMGA2	1.70557	2.26787e-07
ADAM18	1.94405	2.33359e-07
ARHGAP6	1.58722	2.33359e-07
C19orf70	-0.816684	2.33359e-07
PGAM2	-1.0179	2.33359e-07
PKD2	0.769477	2.33359e-07
PRDX5	-0.921258	2.34327e-07
KIAA0556	0.717419	2.34459e-07
GTPBP10	-0.518876	2.36681e-07
PDE6A	1.78361	2.36681e-07
LTBP3	0.748797	2.37257e-07
WDR59	0.483697	2.38282e-07
COPS5	-0.689522	2.45713e-07
LIPE-AS1	0.828444	2.45713e-07
UBAC2	0.599285	2.46794e-07
CH507-145C22.1	1.77335	2.57323e-07
NDUFAB1	-0.61693	2.61912e-07
ATP5G1	-0.898502	2.73606e-07
SNRPA1	-0.46571	2.74738e-07
TCAIM	0.435924	2.77929e-07
APOA1BP	-0.840635	2.78226e-07
NDUFV2	-0.419508	2.78226e-07
C1GALT1C1	-1.00256	2.79718e-07
ALG2	-0.672752	2.87476e-07
RP11-161D15.3	1.47418	3.08564e-07
ARNTL2	1.40801	3.20957e-07
CSNK1E	0.326657	3.20957e-07
LINC00174	1.04769	3.27113e-07
LENG8	0.533708	3.28345e-07
ALG12	-0.735617	3.32441e-07
AP5S1	-0.889066	3.37291e-07
HADH	-0.576774	3.48677e-07
PAQR6	1.6816	3.48677e-07
FIS1	-0.774472	3.63856e-07
RBM5	0.502389	3.69324e-07
MRPL49	-0.998989	3.69918e-07
DLGAP4	0.695494	3.7205e-07
RP11-2G1.1	1.67302	3.90727e-07
ANAPC15	-1.27782	3.97167e-07
CNPPD1	-0.67755	3.97687e-07
FBXL8	-0.843852	4.00524e-07
PERM1	-0.918406	4.14369e-07
TMED4	-0.640766	4.18737e-07
RP11-286B14.1	2.02992	4.29057e-07
TPST1	1.07423	4.29057e-07
PAPPA	1.28462	4.30586e-07
SPARCL1	-1.1609	4.30586e-07
ADCY10	1.3789	4.37291e-07
ADRB2	-1.02565	4.37291e-07
RNASEH1	-0.679486	4.38863e-07
AIMP2	-0.58687	4.45952e-07
IDS	0.619795	4.48143e-07
FAM208A	0.359595	4.53013e-07
COL9A1	2.42396	4.71609e-07
RP11-99E15.2	1.78482	4.7446e-07
GLRX2	-0.9076	5.06854e-07
DTNB	0.647213	5.09943e-07
CLK2	0.574403	5.29445e-07
MRPL37	-0.542197	5.29445e-07
STAC3	1.21469	5.29445e-07
TSC22D2	0.833634	5.29445e-07
GOLGA8N	0.774022	5.50587e-07
AC016995.3	1.38885	5.53248e-07
CPTP	-0.998442	5.56231e-07
SEPHS2	-1.10892	5.72098e-07
GOLGA6L9	0.691869	5.84433e-07
TMEM14C	-0.674853	5.89746e-07
COL12A1	2.1423	6.2421e-07
C14orf37	0.426427	6.45275e-07
PRDX6	-0.79582	6.45275e-07
TIMM13	-0.738377	6.45275e-07
ZNF730	1.67109	6.45275e-07
LAPTM4A	-0.841919	6.52308e-07
TSPAN5	0.923568	6.53463e-07
CTC-575N7.1	1.45563	6.56147e-07
GTF2A2	-0.518103	6.62263e-07
HHAT	0.907854	6.74503e-07
TINF2	-0.97696	6.74503e-07
TMEM60	-0.874267	7.05535e-07
C1orf43	-0.513782	7.1997e-07
ZNF385D	1.5929	7.38638e-07
MRPL34	-0.897577	7.4018e-07
HECTD4	0.454184	7.44114e-07
PARD6G	1.17307	7.54716e-07
TUBA1B	-1.00166	7.60876e-07
BPTF	0.500589	7.86269e-07
ZNF484	-0.602173	8.04329e-07
SNU13	-0.504762	8.06291e-07
HSPB7	-0.95707	8.11659e-07
COL7A1	0.905789	8.39145e-07
KIAA0040	-1.18206	8.39145e-07
CRB1	1.54824	8.39454e-07
ITGA10	1.40165	8.39454e-07
LRRC6	1.59857	8.5236e-07
RP11-708B6.2	1.25154	8.5236e-07
MLX	-0.781489	8.65155e-07
FUCA2	-0.609158	8.74499e-07
CTD-2020K17.1	1.64149	8.74801e-07
NRK	2.24005	8.77834e-07
RP1-239B22.5	1.75972	8.78554e-07
FAM189A1	1.59979	8.82682e-07
EEF1E1	-1.22504	9.13509e-07
HINT2	-0.821345	9.13509e-07
SDHAF4	-0.646487	9.14453e-07
SH3RF2	-0.841821	9.14453e-07
FUNDC2	-0.568154	9.2158e-07
ZNF587	0.752979	9.37826e-07
S100A10	-1.10299	9.59776e-07
LRP1B	1.30861	9.61969e-07
TUBA3E	-1.90743	1.00754e-06
TJP1	0.498414	1.02931e-06
TOM1L2	0.491794	1.07364e-06
CENPA	1.45032	1.13539e-06
LAMTOR1	-0.674515	1.13539e-06
SLC25A6	-0.598134	1.13539e-06
RP11-328K4.1	2.33805	1.1359e-06
RP11-557H15.4	1.9955	1.14446e-06
AC074391.1	1.64685	1.14499e-06
ERH	-0.493223	1.14499e-06
GPR137C	1.25555	1.15118e-06
TMEM115	-0.951183	1.15708e-06
SRSF6	0.587596	1.19411e-06
BIRC6	0.34853	1.21061e-06
EMC4	-0.653508	1.21599e-06
PGAM1	-0.636735	1.21599e-06
KLRD1	1.40604	1.24063e-06
ASPM	1.22238	1.24624e-06
INTS2	0.567119	1.27037e-06
NDUFB9	-0.68543	1.27037e-06
C22orf39	-0.763051	1.27887e-06
FAM96B	-0.758001	1.27887e-06
MEMO1	0.868855	1.27887e-06
NDUFS8	-0.581001	1.29141e-06
RP11-463D19.2	1.53775	1.29578e-06
ATRNL1	1.61925	1.31956e-06
NDUFA6	-0.68671	1.34833e-06
PXK	0.486534	1.34833e-06
YPEL1	0.733959	1.3545e-06
TRIM59	2.05819	1.35768e-06
ATP9A	0.552294	1.36138e-06
MID1	1.8951	1.37891e-06
H1F0	-1.2855	1.41574e-06
RP11-644C3.1	1.77245	1.42358e-06
ZKSCAN4	-0.82185	1.44856e-06
SORBS2	0.535697	1.47103e-06
SPTY2D1	-0.574032	1.48561e-06
PDE3B	0.797775	1.54735e-06
RP11-21J7.1	1.32237	1.54735e-06
ACE2	1.04904	1.5474e-06
APOD	-1.7091	1.58077e-06
GPX1	-1.0086	1.59071e-06
FGF7	-0.872658	1.59611e-06
OGDHL	1.93277	1.60271e-06
ARHGEF11	0.520816	1.60656e-06
TMEM220	-0.765361	1.63389e-06
FASTKD2	-0.492684	1.68774e-06
NECAP1	-0.552698	1.71955e-06
RECQL4	1.47865	1.74655e-06
ART1	-1.78774	1.74823e-06
CAMK2B	0.43448	1.74823e-06
RP11-373N22.3	0.81937	1.78065e-06
CPOX	0.720688	1.78637e-06
FBXL7	0.668914	1.78637e-06
HNMT	1.08099	1.7965e-06
CLIP2	0.942488	1.79727e-06
RP11-287D1.3	0.892519	1.80012e-06
CTNNA2	1.30673	1.8017e-06
KLHL13	0.60941	1.80313e-06
LINC01588	1.2627	1.82446e-06
SH2B2	1.5508	1.82446e-06
RBM42	-0.710249	1.83805e-06
TIGD1	-0.983906	1.83805e-06
AC006369.3	1.96417	1.89878e-06
DSP	-0.62497	1.90123e-06
IAH1	-0.4457	1.91004e-06
CFAP58	0.973828	1.93561e-06
TMEM9B	-0.535521	1.98722e-06
LINGO1	1.3363	2.0012e-06
HCG18	-0.739372	2.01915e-06
NBEAL1	0.329753	2.01915e-06
CTB-178M22.1	-0.893219	2.03963e-06
ISG20L2	-0.648745	2.13766e-06
COX4I1	-0.674585	2.14976e-06
PTPRN2	1.41201	2.16152e-06
CTD-2410N18.5	0.848183	2.17955e-06
DCAF5	0.329187	2.22794e-06
MRPS7	-0.672784	2.26435e-06
ACVR2B	0.753238	2.28141e-06
RANBP17	0.985687	2.28141e-06
TMEM71	0.943251	2.28141e-06
RGS7	1.62821	2.30593e-06
MTMR3	0.459366	2.34618e-06
CD59	-0.622043	2.35181e-06
DCN	-1.02836	2.35181e-06
GRPEL1	-0.683795	2.35181e-06
RNASEH2C	-0.912261	2.35276e-06
AMPH	1.71051	2.50014e-06
PTGES2	-0.620002	2.50848e-06
BMI1	0.915278	2.51897e-06
KIAA1958	0.566953	2.51897e-06
PGLS	-0.678534	2.54098e-06
PPP2R2B	1.6329	2.57257e-06
TPRXL	1.78615	2.60856e-06
LGALS4	1.55452	2.60873e-06
CD47	0.470584	2.6748e-06
ARSJ	1.9493	2.69501e-06
COPS8	-0.701367	2.70133e-06
RP11-13A1.3	1.88555	2.72384e-06
SFPQ	0.513853	2.72384e-06
KMT2A	0.462515	2.77132e-06
CLSTN2	1.9625	2.79288e-06
TALDO1	-0.651387	2.9001e-06
DCC	1.32849	2.99419e-06
ESYT3	0.893781	2.99419e-06
TBC1D9	0.903511	3.01023e-06
GOLGA6L10	0.929011	3.04537e-06
FAM193B	0.50291	3.06398e-06
LRRN3	-1.60305	3.11757e-06
UBR2	0.215362	3.16676e-06
TENM4	0.852021	3.21995e-06
TANC2	0.959426	3.26377e-06
POLM	-0.733939	3.30496e-06
PLS3-AS1	1.21251	3.33451e-06
TWF2	-1.02911	3.34943e-06
CASC15	1.14186	3.42032e-06
CYB561A3	-0.860941	3.42647e-06
SRPRA	-0.738082	3.46817e-06
EIF4EBP1	-1.0492	3.47316e-06
FAT3	1.65705	3.48959e-06
ADAMTS6	0.99145	3.51191e-06
SLC39A1	-0.900481	3.51191e-06
LCAT	0.834807	3.51934e-06
SPAM1	2.67759	3.51934e-06
AC010136.2	1.14492	3.53331e-06
COX5B	-0.723554	3.53331e-06
MRPL14	-0.677019	3.53331e-06
MRPL16	-0.660146	3.53331e-06
PREX2	1.15295	3.56169e-06
GHITM	-0.559689	3.59191e-06
SLC43A2	1.3548	3.79135e-06
ATP5F1	-0.52041	3.81347e-06
RP11-697E2.12	1.08999	3.89153e-06
C6orf62	0.554398	3.89829e-06
FAM84A	-2.10239	3.89829e-06
RNF5	-0.752358	3.95168e-06
HIST4H4	-1.11175	4.0334e-06
SPIN1	0.494856	4.07823e-06
LYRM2	-0.557639	4.24493e-06
SGCB	-0.709952	4.26571e-06
IGFBP6	-1.14414	4.34844e-06
CTB-161M19.4	0.78771	4.36952e-06
TMED1	-0.931026	4.36952e-06
RP11-159D12.5	0.540798	4.37039e-06
APLF	0.547979	4.42063e-06
ANTXR2	0.719485	4.44846e-06
IMP3	-0.748011	4.46258e-06
TRAF3IP1	0.536962	4.46258e-06
CCSAP	0.874899	4.47828e-06
MRPL18	-0.649323	4.48552e-06
NUDCD2	-0.607043	4.52521e-06
PRR4	-0.751661	4.5291e-06
LINC00609	1.98722	4.53403e-06
NIF3L1	-0.615314	4.67407e-06
APEX1	-0.694707	4.70469e-06
COPB1	0.484003	4.74352e-06
SCAF11	0.281923	4.8107e-06
RP11-121G22.3	1.45117	4.83866e-06
GRIN2B	2.16246	4.91902e-06
ATP5B	-0.611011	4.9829e-06
CHCHD7	-0.676279	4.9829e-06
DGKH	0.664109	4.9829e-06
FHAD1	1.82246	4.9829e-06
FLRT2	2.11875	4.9829e-06
NDUFB11	-0.825163	4.9829e-06
PROM1	1.49258	4.9829e-06
S100A4	-1.28586	4.9829e-06
WTIP	0.960755	4.9829e-06
SRGAP2B	0.953956	5.03861e-06
MICU1	0.374604	5.08399e-06
HSD17B10	-0.77892	5.31214e-06
CISD3	-0.793533	5.38544e-06
TNNT1	1.40807	5.44392e-06
MAP2K5	0.448487	5.49917e-06
EFCAB13	1.06621	5.50955e-06
SLC45A2	1.19684	5.50955e-06
SLCO1C1	1.48502	5.54961e-06
PAPD5	0.539501	5.67554e-06
RP11-35G9.3	-1.41349	5.69753e-06
EXOC6B	0.655175	5.71006e-06
LINC01524	2.52998	5.71006e-06
MAEL	0.80927	5.71284e-06
RNF217	0.689841	5.73238e-06
NTRK2	2.01262	5.73536e-06
CHCHD2	-0.704193	5.7931e-06
FAM181A-AS1	2.01465	5.7931e-06
RP11-525A16.4	1.75452	5.84477e-06
CA14	-1.78307	5.86568e-06
RP11-115N4.1	1.17881	5.86568e-06
UNC13C	1.60068	5.88744e-06
S100A9	-2.25689	5.91885e-06
AAR2	-0.60287	6.00816e-06
ABHD18	0.865398	6.0824e-06
CD226	0.977887	6.08671e-06
UBN2	0.419835	6.10198e-06
FH	-0.478074	6.24467e-06
AC011841.1	2.44111	6.27101e-06
DUSP23	-1.22475	6.30346e-06
FNTA	0.60126	6.30346e-06
STK31	1.49711	6.33349e-06
ZFHX3	0.582529	6.34776e-06
NDUFA4	-0.675237	6.48662e-06
AC007392.3	1.10695	6.80524e-06
BACE2	0.596237	6.94129e-06
GAPDH	-0.860586	7.0717e-06
STEAP3	-1.16544	7.07931e-06
SLC31A2	-0.970287	7.12006e-06
RP11-665G4.1	1.16406	7.14259e-06
ISCA1	-0.469533	7.15664e-06
C16orf91	-0.879203	7.22877e-06
TECTA	0.59212	7.24353e-06
COMMD1	0.414063	7.31107e-06
SLC25A28	0.594191	7.38105e-06
TSPYL2	-0.796696	7.40393e-06
CYCS	-0.622888	7.41769e-06
RP11-69E11.4	0.913188	7.55995e-06
FARP1	1.22499	7.64258e-06
WHSC1	0.519094	7.64258e-06
RP3-439F8.1	-1.00616	7.72356e-06
IL1RAPL2	1.0121	7.82961e-06
MFAP3	0.378156	7.83139e-06
NOL4	1.92114	8.18492e-06
ACTC1	-0.966203	8.22008e-06
ACSL3	-0.523831	8.22064e-06
CKMT2	-0.481386	8.22064e-06
PRELID2	-1.46516	8.22064e-06
VIMP	-0.772299	8.22369e-06
RP11-646I6.5	-1.10509	8.33349e-06
TRAF3	0.780087	8.58908e-06
BMPR2	0.624916	8.6062e-06
SPCS1	-0.663887	8.61522e-06
GZF1	-0.5848	8.86546e-06
ATP2B2	1.61138	9.019e-06
DPM1	0.496228	9.20092e-06
ARL6IP5	-0.636037	9.22966e-06
NAPA	-0.453484	9.24124e-06
ICT1	-0.598967	9.29351e-06
SARM1	0.683033	9.30484e-06
ARPC1B	-1.10811	9.52684e-06
CRYGS	0.66852	9.59711e-06
RP11-584P21.2	0.797256	9.59711e-06
TAF1	0.502863	9.59711e-06
RP11-15B24.5	2.12063	9.72618e-06
DGUOK	-0.42097	9.73986e-06
ZSWIM8	0.463843	9.73986e-06
MARK4	0.603958	1.00877e-05
PARD6G-AS1	0.80585	1.02058e-05
TRIM33	0.490381	1.02058e-05
RP11-60A24.3	-1.06602	1.0413e-05
KIAA0319L	0.365253	1.05337e-05
PBX2	0.631651	1.0664e-05
GNMT	-2.08758	1.08549e-05
RRP8	-0.556386	1.09583e-05
STC2	-1.33613	1.12495e-05
SERPINI1	0.665083	1.13161e-05
TMEM179B	-0.671389	1.13529e-05
APRT	-0.84062	1.14004e-05
MYDGF	-0.627639	1.15039e-05
CELF4	1.53131	1.1544e-05
PSMA7	-0.523407	1.16909e-05
C12orf10	-0.683367	1.18075e-05
POT1-AS1	-0.842607	1.2027e-05
RANBP10	0.445617	1.20277e-05
PIGA	-0.767417	1.20353e-05
GRXCR2	-2.15392	1.20655e-05
MYL3	-0.565689	1.2076e-05
SCAMP3	-0.542135	1.21519e-05
ASAP2	0.982816	1.21619e-05
ACOT2	-0.787534	1.21756e-05
TCTA	-0.621081	1.21756e-05
COQ3	-0.59008	1.22196e-05
MDFIC	0.840116	1.23521e-05
MIEN1	-0.952669	1.25891e-05
GUCD1	-0.62552	1.27565e-05
ABTB1	0.677855	1.29132e-05
DNAJC19	-0.60422	1.29132e-05
PHLDA1	1.40172	1.29132e-05
RP11-94P11.4	-1.20278	1.29132e-05
SLC6A12	1.28217	1.31517e-05
PPP1R16A	-0.778864	1.32818e-05
DNAJC27	-0.425955	1.35827e-05
DLGAP1	1.84672	1.38779e-05
SSBP1	-0.520611	1.39105e-05
HEG1	0.74509	1.40823e-05
UFC1	-0.609284	1.4162e-05
RWDD1	-0.472517	1.41901e-05
NPPA	2.32306	1.42018e-05
ATP8B2	0.717782	1.42625e-05
AC079305.11	2.24195	1.428e-05
MCF2L-AS1	-1.67871	1.428e-05
TRIM41	0.544977	1.428e-05
RP11-326I11.4	0.893093	1.42855e-05
ZNF770	-0.469128	1.45483e-05
ZNF664	-0.877621	1.46056e-05
ZMAT1	0.590557	1.48071e-05
SHC1	-0.697886	1.48839e-05
DAPL1	2.19719	1.48882e-05
HTRA4	1.26648	1.52499e-05
PRDX1	-0.814491	1.53227e-05
TXNDC17	-0.866674	1.53227e-05
HNRNPH1	0.417167	1.54414e-05
ABT1	-0.736446	1.5601e-05
MAP6	0.749446	1.5601e-05
NANS	-0.64992	1.56638e-05
PCAT14	0.910605	1.56638e-05
RPL10	-0.742929	1.58683e-05
RP11-20E24.1	1.12624	1.59014e-05
AGO4	0.470854	1.60148e-05
MRPL11	-0.807432	1.60543e-05
MYEF2	0.620354	1.60651e-05
NBEA	0.478409	1.61643e-05
DOCK1	0.570168	1.62742e-05
RP11-622C24.2	1.31462	1.6293e-05
DNAJB9	-0.872057	1.64379e-05
NUDT8	-1.1054	1.64793e-05
NDUFV1	-0.590976	1.6629e-05
CTD-2246P4.1	1.57863	1.67267e-05
SMIM15	-0.779007	1.67267e-05
ANKHD1-EIF4EBP3	0.603831	1.6766e-05
LINC01592	1.76653	1.69106e-05
HOGA1	-1.24943	1.69538e-05
INO80E	0.46487	1.69884e-05
CLDN4	2.54236	1.71297e-05
CTD-2587H24.5	1.25874	1.7268e-05
MAGI3	0.517957	1.73481e-05
DMC1	1.22721	1.74698e-05
LIN9	0.503515	1.74698e-05
ADPRM	-0.673267	1.75743e-05
ASIC2	-1.29103	1.75743e-05
CNBP	-0.543409	1.75743e-05
LINC01242	1.51237	1.75743e-05
RBM4B	-0.588244	1.75743e-05
TMEM242	-0.324657	1.76492e-05
FAM127C	-0.826138	1.78537e-05
ST7L	0.297839	1.78537e-05
LRRC37B	0.46336	1.80198e-05
FUT8	0.518944	1.82611e-05
GNB2L1	-0.629704	1.8264e-05
MAP4K4	0.511075	1.83129e-05
AGER	1.35111	1.8769e-05
MRPS15	-0.531515	1.91514e-05
MFSD2B	1.15458	1.9286e-05
AC068499.10	-0.917272	1.9306e-05
CCDC25	-0.392954	1.97165e-05
CUX2	2.00768	1.9761e-05
AC092635.1	1.80273	1.9804e-05
NHP2	-0.738722	1.9804e-05
DPYS	2.09819	2.00292e-05
MPDZ	0.387383	2.01536e-05
RNASE1	-1.11095	2.01536e-05
RP11-720L8.1	1.1257	2.01536e-05
RP5-1063M23.2	1.55742	2.01536e-05
SMS	0.459706	2.01536e-05
HMCN1	1.15334	2.02287e-05
C6orf120	-0.735028	2.06149e-05
RP11-310I9.1	2.38885	2.07005e-05
EXOC8	-0.862066	2.13255e-05
AKR7A2	-0.729218	2.13703e-05
ARHGAP44	0.578949	2.13703e-05
FAM179A	-1.68841	2.13703e-05
RP11-277P12.20	1.90368	2.13703e-05
MIF4GD	-0.795743	2.14872e-05
SLC25A3	-0.49851	2.15798e-05
COMTD1	-0.715049	2.15845e-05
UBR1	0.473638	2.16942e-05
RP11-553L6.5	0.667762	2.17047e-05
UBQLN2	-0.656601	2.18285e-05
RYR1	1.89995	2.19598e-05
FBXW4	0.447356	2.20185e-05
MAML3	0.724134	2.21833e-05
MED13	0.395858	2.21833e-05
GPRASP1	0.721644	2.22479e-05
HAX1	-0.621892	2.22479e-05
LINC00667	-0.430485	2.23261e-05
CLTCL1	0.687344	2.25286e-05
SERPINF1	-1.00027	2.25286e-05
CSAD	-0.514843	2.29369e-05
HBA1	2.54088	2.29437e-05
ASTE1	-0.681908	2.32644e-05
ADCK3	-0.520713	2.3491e-05
LINC00922	1.32326	2.3491e-05
RP11-371M22.1	-0.941121	2.3491e-05
SYTL2	1.17356	2.35725e-05
TCEAL3	-0.615337	2.35976e-05
CRAT37	1.26814	2.38255e-05
SNRPN	0.470324	2.38255e-05
SPOCK1	1.47085	2.38255e-05
TG	1.49527	2.38255e-05
SLC25A29	0.741544	2.38519e-05
PDIK1L	-0.494318	2.3862e-05
PLEKHH2	1.23884	2.3862e-05
ZBTB44	0.439575	2.39053e-05
CNTN4	1.33037	2.39183e-05
ZNF788	0.749919	2.39712e-05
VSIG4	-2.03856	2.40653e-05
PTGFRN	0.785101	2.40992e-05
CEP170	0.340478	2.45464e-05
MRPL44	-0.602973	2.46106e-05
ALCAM	1.32985	2.47318e-05
SRCIN1	1.72908	2.47642e-05
SLC35D2	0.446668	2.49027e-05
TMEM126A	-0.517478	2.49027e-05
TPI1	-0.71746	2.49027e-05
DZIP1	0.995474	2.50509e-05
EMC6	-0.705299	2.50509e-05
C18orf21	-0.562162	2.51199e-05
HOOK1	-0.798352	2.53414e-05
AMY2B	0.517316	2.5373e-05
C3orf67-AS1	0.82993	2.5373e-05
ZBBX	1.80097	2.5373e-05
ATP7B	0.591669	2.61683e-05
DIXDC1	0.544006	2.62852e-05
SIRT3	-0.516022	2.63397e-05
PFN1	-0.84364	2.65669e-05
METTL7B	-1.47353	2.66763e-05
DUSP11	-0.388224	2.67297e-05
RP11-563D10.1	1.28637	2.72984e-05
HCFC1R1	-0.769951	2.72995e-05
GLI4	0.92856	2.73065e-05
RP11-506M12.1	-1.12842	2.73065e-05
ARHGEF17	0.513628	2.75881e-05
CTD-2192J16.22	-0.895614	2.84069e-05
LRRC49	0.484007	2.84766e-05
P2RY8	1.71624	2.85792e-05
CAMSAP2	0.474602	2.86024e-05
CTC-499B15.5	1.12269	2.86065e-05
RNF114	-0.467208	2.87506e-05
GFER	-0.854299	2.88179e-05
FANCM	0.566809	2.89286e-05
FP325317.1	-1.12213	2.89286e-05
STAU1	0.427028	2.89286e-05
ULK2	0.450209	2.91793e-05
ATP5C1	-0.451797	2.93368e-05
BACE1	0.555515	2.93368e-05
FAM229B	-0.706429	2.93368e-05
TUSC2	-0.623844	2.94484e-05
MCAM	1.14605	2.97832e-05
GOLGA6L4	0.676083	2.97899e-05
GSTO2	0.860501	2.98893e-05
SNCA	1.26762	3.01844e-05
MTA1	-0.78781	3.03513e-05
ZNF680	-0.349762	3.05005e-05
CLASP1	0.409139	3.09674e-05
USMG5	-0.435152	3.12053e-05
DCUN1D3	-1.03257	3.12203e-05
TFCP2	0.3766	3.12231e-05
LRCH3	0.334202	3.12773e-05
RP11-594C13.1	1.69028	3.13273e-05
IRX4	-0.631279	3.16207e-05
SYCP2	0.882841	3.1628e-05
C1orf50	-0.468863	3.16286e-05
PHF21A	0.377904	3.16286e-05
BNIPL	0.843705	3.17274e-05
LUC7L2	0.722408	3.17274e-05
PRDM6	0.905395	3.17274e-05
CTD-3113P16.11	0.893485	3.18178e-05
DLL1	-1.02849	3.18268e-05
FAM200A	-0.543343	3.21788e-05
NFE2L2	0.318905	3.21788e-05
SHANK3	0.727896	3.22187e-05
BCKDK	-0.664374	3.23512e-05
FGF1	0.761852	3.30412e-05
STAT4	2.00647	3.32007e-05
SYS1	-0.899801	3.33947e-05
TRMT10C	-0.618283	3.34091e-05
XPO6	0.461476	3.34248e-05
LRP5L	0.666394	3.35383e-05
SERPING1	-0.923328	3.36529e-05
BRE	0.399849	3.38612e-05
KCNJ4	1.02236	3.40227e-05
RPLP0	-0.803802	3.45784e-05
SLC2A4	-0.637664	3.5041e-05
PARS2	-1.04543	3.51681e-05
CTC-535M15.2	2.05867	3.51831e-05
PIGW	-0.977888	3.59575e-05
THUMPD3-AS1	-0.483943	3.59575e-05
AC003088.1	1.9114	3.6071e-05
RP11-774D14.1	0.733217	3.60932e-05
MAPKAPK3	-0.551376	3.6153e-05
RP11-77I22.2	-0.786957	3.6153e-05
TTC30A	-0.906591	3.63037e-05
MED29	-0.577753	3.63464e-05
UQCR11	-0.543291	3.63464e-05
RP11-170N16.3	1.64813	3.68679e-05
SERF2	-0.60252	3.68714e-05
SLC16A9	1.2723	3.68881e-05
LSM4	-0.53559	3.74176e-05
CACNB4	0.833401	3.78201e-05
RP11-526A4.1	1.27062	3.78527e-05
PRICKLE1	0.721453	3.80128e-05
POP4	-0.674862	3.8046e-05
COA7	-0.76434	3.85187e-05
RP11-434E6.4	1.54278	3.8666e-05
CTC-340A15.2	1.34778	3.86843e-05
DENND5B	0.454233	3.87954e-05
MXD4	0.715244	3.87954e-05
PALD1	0.605856	3.87954e-05
CTD-2545M3.8	1.08233	3.90399e-05
ERBB2IP	0.41483	3.96311e-05
BMP6	1.66158	3.98451e-05
C21orf91-OT1	1.59849	3.98726e-05
SOX12	0.730987	3.99155e-05
RP11-196G11.2	1.00096	3.99472e-05
ARL16	-0.637252	4.0216e-05
SOD2	-0.395519	4.0216e-05
ARL2	-0.925622	4.05993e-05
RP5-858L17.1	1.19809	4.05993e-05
RERGL	1.09916	4.07057e-05
CTC-487M23.8	0.548246	4.0846e-05
ROBO2	1.40377	4.0846e-05
RBBP6	0.339267	4.11293e-05
RP11-486O13.4	0.72111	4.12854e-05
DSE	0.486943	4.13606e-05
WEE1	0.949185	4.22516e-05
ALG10	-0.816038	4.26608e-05
DPY19L2	0.620232	4.29454e-05
ADGRD1	-0.763329	4.33844e-05
BOD1L1	0.413834	4.35158e-05
MRPL9	-0.608952	4.38049e-05
SDF2	-0.512933	4.38049e-05
BICC1	1.12508	4.38641e-05
WWC2	0.402473	4.41584e-05
PLTP	-1.12278	4.4722e-05
ATP5G2	-0.513583	4.47967e-05
GXYLT1	0.439028	4.48642e-05
MIR4300HG	1.58536	4.48642e-05
MAD2L1BP	-0.616552	4.667e-05
FCF1	-0.465542	4.75174e-05
GRIK4	1.34551	4.75195e-05
BRK1	-0.512037	4.82239e-05
COL22A1	1.74133	4.83268e-05
HIP1	0.654635	4.86357e-05
NCBP3	0.332581	4.87104e-05
NDE1	0.517927	4.90902e-05
MRPL43	-0.636639	4.98348e-05
VPS41	0.400126	5.00183e-05
CHCHD1	-0.690714	5.0574e-05
C1orf159	0.606209	5.08821e-05
TAOK1	0.394251	5.09444e-05
SNAI3	-1.70517	5.13874e-05
COLQ	1.27948	5.14078e-05
RP13-1032I1.7	-0.74667	5.15495e-05
XPO1	0.535702	5.20314e-05
MCRS1	-0.602462	5.20853e-05
ZNF827	0.553735	5.24452e-05
ARSB	0.489879	5.24643e-05
TIGD7	-0.545733	5.24643e-05
SNRPG	-0.434163	5.25444e-05
DNAJC25	-0.872091	5.27576e-05
PMVK	-0.639193	5.28531e-05
GRIA2	2.01038	5.34635e-05
TSC22D1	-0.52952	5.34635e-05
POLN	0.766054	5.35586e-05
C1QA	-1.39011	5.39487e-05
ARID4B	0.277359	5.60653e-05
PLP2	-1.17649	5.6265e-05
COLGALT2	0.884195	5.69439e-05
CYP4B1	-1.79783	5.69896e-05
MUL1	-0.505856	5.72979e-05
MOAP1	-0.716318	5.76716e-05
HS3ST4	1.94439	5.76926e-05
DDIT4	-1.0537	5.76965e-05
MAGI2	0.454407	5.80115e-05
R3HDM2	0.486555	5.80115e-05
LINC01003	-1.17282	5.88042e-05
DLC1	0.534527	5.88921e-05
KIAA1614	0.663403	5.93397e-05
RP11-87C12.5	1.11543	5.95432e-05
CREB3	-0.684331	5.98956e-05
CHL1	-1.9931	6.0312e-05
ANKRD40	0.427632	6.0929e-05
SNHG8	-0.947619	6.10635e-05
ALK	0.978199	6.19817e-05
FREM1	1.12874	6.19817e-05
PLPPR5	1.95724	6.19817e-05
ZNF526	-0.927776	6.19817e-05
ZNF425	-0.757042	6.25105e-05
SLC7A6OS	-0.55063	6.27897e-05
NRG3	1.06288	6.32131e-05
SWT1	0.392801	6.36511e-05
C17orf89	-0.548786	6.38159e-05
FAM149B1	0.52602	6.43291e-05
IL12A-AS1	1.68103	6.45625e-05
MSH3	0.380614	6.46608e-05
CKB	-0.737343	6.49751e-05
ZNF595	-0.512199	6.49751e-05
LRRC4C	1.1324	6.53603e-05
NDUFAF3	-0.698014	6.53603e-05
RP11-119B16.2	-0.800162	6.53603e-05
NDUFB10	-0.614794	6.53732e-05
DNAJC17	-0.387869	6.68532e-05
INTS3	0.469531	6.70359e-05
RANBP1	-0.545013	6.70359e-05
EFR3A	0.406832	6.75329e-05
RP11-816J6.3	-0.911331	6.80018e-05
C11orf65	0.684254	6.81176e-05
PLIN2	-0.828059	6.96094e-05
LINC01393	1.64506	6.96476e-05
TKTL1	-1.20249	6.96476e-05
USP9X	0.359804	7.04169e-05
GRM3	1.88628	7.08178e-05
PTPRM	0.384689	7.08178e-05
SCO2	-0.887624	7.14545e-05
M6PR	-0.485909	7.19377e-05
PTCHD4	1.5672	7.21895e-05
RAD23A	-0.476854	7.25258e-05
RP11-378J18.9	0.594993	7.30734e-05
SSNA1	-0.696471	7.31983e-05
RP4-791M13.3	0.800562	7.36801e-05
RP4-630C24.3	2.08257	7.40652e-05
MTURN	0.893404	7.41811e-05
PIEZO2	1.85067	7.43253e-05
BLM	-0.930449	7.57892e-05
WSB1	0.490838	7.58107e-05
FAM120B	0.261777	7.58743e-05
LRP10	-0.611981	7.60555e-05
SLC8A3	2.11264	7.61443e-05
CHD5	1.90235	7.67028e-05
HERC1	0.322881	7.67028e-05
TCTE3	-0.610206	7.74696e-05
TNR	1.61219	7.85601e-05
DPP10	1.08514	7.89558e-05
MGAT3	1.666	7.89558e-05
KMT2E	0.309935	7.94464e-05
ITGA11	-1.09559	7.95e-05
SUMO2	-0.497496	7.95e-05
NAV2	0.623948	7.9585e-05
SMPD1	-0.582929	8.04305e-05
EMC7	-0.539945	8.09733e-05
KIDINS220	0.380595	8.12572e-05
FABP4	-1.22985	8.15362e-05
YDJC	-1.01373	8.28981e-05
TAB3	0.444624	8.36484e-05
FABP5	-1.25706	8.42209e-05
MGAM	1.12892	8.42209e-05
PARP6	0.372565	8.51132e-05
PIGO	-0.635067	8.51132e-05
AL133245.2	1.22103	8.53671e-05
PALM2	0.804501	8.54766e-05
PECR	-1.00994	8.54766e-05
ANKRD54	-0.490783	8.55318e-05
MTMR12	0.362887	8.58894e-05
MIR4500HG	1.93025	8.60749e-05
MIR3681HG	1.27465	8.61988e-05
RYK	0.389678	8.72463e-05
ZPLD1	1.47611	8.7823e-05
KCNK6	0.975208	8.80475e-05
PRKCB	1.33549	8.87131e-05
RP11-156P1.2	0.729504	8.87131e-05
CYB561D2	-1.0831	8.89158e-05
APLN	-1.79674	8.92615e-05
DDX60	0.91904	8.98225e-05
SOD1	-0.532755	9.06997e-05
SEC22A	0.429386	9.13467e-05
DOCK4	0.588357	9.15868e-05
TBCEL	0.364885	9.15868e-05
GS1-114I9.3	0.712632	9.18666e-05
ZHX1	-0.801084	9.18666e-05
RP11-430C7.4	1.98037	9.23246e-05
ACYP2	0.38384	9.25856e-05
GNL2	-0.53059	9.25856e-05
HNRNPD	0.338765	9.38179e-05
MLXIP	0.546907	9.39451e-05
FUBP3	0.403049	9.4047e-05
ZNF619	-0.712538	9.4047e-05
MTMR1	0.4033	9.41099e-05
MFF	-0.32449	9.42071e-05
DOPEY1	0.368186	9.42556e-05
ZAR1L	2.1644	9.47404e-05
COX6A1	-0.631033	9.48002e-05
RP11-464F9.20	-0.812453	9.54844e-05
ATRX	0.287585	9.64412e-05
CHODL	1.13588	9.64412e-05
HELLS	1.44216	9.69689e-05
DIRAS1	-0.665537	9.74428e-05
SPTBN1	0.336144	9.75324e-05
ADGRB2	1.10788	9.76064e-05
CCND3	-0.869629	9.77753e-05
RBFOX3	1.77873	9.86007e-05
DDTL	-1.11603	9.88287e-05
ADAMTSL1	1.66469	9.89929e-05
SSU72	-0.358875	9.94015e-05
LINC01214	2.10161	0.000100825
MEGF11	1.08452	0.000101082
ADAM33	1.53793	0.000101161
PLCE1-AS2	1.84306	0.000101567
RP11-125O18.1	1.6902	0.000101567
LNX2	0.438157	0.000101585
GCSH	-0.512273	0.000102192
THSD7A	1.16496	0.00010284
ARID1A	0.434934	0.000102878
RNF7	-0.519822	0.000103163
SUCLG2-AS1	0.515203	0.000103163
GRIA4	1.52614	0.000103224
FEZF1-AS1	1.85705	0.000103876
MRPS18C	-0.469874	0.000103876
RGS20	1.62559	0.000103876
ENPP4	-0.4876	0.000103885
CPT1B	1.18109	0.000104091
SREBF1	-0.912385	0.000104091
TBRG4	-0.455731	0.000104091
CPQ	0.606687	0.000104173
NPPA-AS1	1.70244	0.000104347
AZGP1	-1.09488	0.00010435
ARID4A	0.45004	0.000104972
GPR158	0.951605	0.000104999
CCDC149	0.516273	0.000105211
CTD-2587H24.4	1.04852	0.000105211
LINC01478	1.81679	0.000105211
LEMD2	0.454868	0.000106604
HS3ST5	1.75934	0.000106964
SPIRE1	0.486333	0.000106995
ST8SIA5	0.823321	0.000107196
ABCB10	0.519408	0.000107205
HECTD2	0.470868	0.000107394
IDH3G	-0.465311	0.000108693
PHF12	0.454456	0.000110927
RBMS1	0.392865	0.000111931
ATXN2	0.267061	0.00011281
FLI1	0.95363	0.000112892
TEX41	1.61993	0.000113297
SRGAP2C	0.798172	0.000113597
CASD1	0.436241	0.00011364
RP11-109N23.4	-1.07907	0.00011364
PHLPP2	0.620451	0.000113916
PLEKHA2	0.596554	0.000113916
SNHG15	-0.7702	0.000113916
LMO7	0.3212	0.000114044
PCBP1	-0.666403	0.000114634
BDNF-AS	0.634644	0.000114918
RAB3C	1.6966	0.000114918
TRIP11	0.428567	0.000114918
NPFFR2	1.88581	0.00011527
ZDHHC14	0.738581	0.000115614
RP11-74E22.3	-1.01669	0.000115752
ZNF572	-1.04506	0.000116138
RP11-452L6.8	-1.45578	0.000116779
RP11-420N3.2	1.79113	0.000117503
SLC30A8	1.65436	0.000117503
FGF18	1.06171	0.00011832
FAM155A	1.02818	0.000120444
C5orf15	-0.4415	0.000122129
KDM3B	0.391452	0.000122129
KDM5A	0.251271	0.000122129
METTL18	-0.94987	0.000122129
RIMBP2	1.47267	0.000122129
ATXN7L3B	-0.518294	0.000122586
MRPL51	-0.682305	0.000122586
C2CD2	0.781017	0.000122721
UBP1	0.411182	0.000123413
PTDSS1	-0.52963	0.000123457
ZNF585B	-0.651417	0.000123806
ATP5SL	-0.47701	0.000125431
LRFN2	1.98831	0.000125651
RPL36A-HNRNPH2	-0.723796	0.000125651
RP11-255M2.3	1.93986	0.000126815
GLT8D2	1.00421	0.000127523
NBPF10	0.780357	0.000127539
TIAM1	1.15396	0.000127539
TMEM236	1.24807	0.000127539
FNDC1	1.63638	0.000127756
ATN1	0.457978	0.000128389
EIF2B1	-0.383917	0.000130109
COA4	-0.499577	0.000130762
FANCF	-0.859218	0.000130762
RP11-1109F11.5	1.615	0.000130762
ZC2HC1A	0.528419	0.000130762
JAM3	0.555154	0.000131043
GNLY	1.77446	0.000131347
AAED1	-0.648257	0.000131969
SCN10A	-1.85153	0.000132136
REEP1	0.402296	0.000132159
AFAP1L2	1.60526	0.000132578
USP6	2.0849	0.000133072
FAM127A	-0.585546	0.000134316
GDF7	2.08997	0.000134543
MAT2B	-0.525253	0.000134543
RP11-962G15.1	1.85534	0.000135077
RSL24D1	-0.497296	0.000135124
ADNP	0.393768	0.000135311
MANEA-AS1	-0.703492	0.000135319
SLC25A5	-0.643193	0.000135331
RBM18	-0.456989	0.000136019
RFNG	0.547551	0.000136395
NPIPB5	0.506811	0.000138012
RP11-69I8.3	1.49082	0.000138663
NDUFA5	-0.345694	0.000142351
SLC38A6	0.506061	0.000142363
CDC42BPB	0.411153	0.000144865
CASC4	0.285186	0.000146058
AC002463.3	1.74108	0.000146459
TCEAL1	-0.674941	0.000146847
COX7B	-0.536555	0.000147299
SH3BGR	0.822998	0.000147299
TIMP4	-1.81927	0.000147299
UTP15	-0.549788	0.000147299
GLCCI1	0.542014	0.000147891
CTC-444N24.11	0.438332	0.000148658
IL2RB	1.99845	0.000148658
C20orf194	0.373555	0.000148727
RAD23B	0.370403	0.000148727
RP11-573D15.9	-1.30905	0.000149261
CDH18	1.56947	0.000149669
A2M	-0.653197	0.000150706
HMGN3	-0.539533	0.000150715
BAZ2B	0.376938	0.000151171
RBMX	0.344045	0.000152388
ZBTB24	-0.601205	0.000152622
KIAA1211	1.47007	0.000152651
C1orf141	1.81103	0.000153804
MB	-0.56723	0.000154451
KCNH5	1.53297	0.000155845
DNAJC9	0.402728	0.000156492
NDUFS6	-0.410335	0.00015675
RELN	1.87688	0.000157265
RP11-1C8.6	1.0564	0.000157265
TERF1	0.338457	0.000157265
PPP4R1	0.330239	0.000157403
MPG	-0.633589	0.000157526
DPH3	-0.58174	0.000157708
CTGF	1.44266	0.000159055
CYS1	1.31488	0.000159092
GPATCH11	-0.510807	0.000159092
PHF10	0.426441	0.000159092
RPN1	-0.521158	0.000159092
AC019117.1	1.2914	0.000159733
HESX1	1.0966	0.000159733
SYPL1	-0.530891	0.000159733
CHMP4A	-0.707793	0.000159863
ERCC5	0.694245	0.000159863
LDHB	-0.496722	0.000159863
MUC13	1.81637	0.000159863
ROCK2	0.553052	0.000160069
DMRTA1	-0.863582	0.000160233
PIFO	-1.06143	0.000161847
RYR3	1.12236	0.000162525
TRIAP1	-0.917857	0.000163384
EFNA5	0.434267	0.000163407
ATRAID	-0.490236	0.000163696
VPS54	0.388391	0.000163696
SNAPC5	-0.536786	0.000163888
FSTL4	1.42431	0.000165388
UBE2Z	0.475276	0.000166762
HYLS1	-0.749028	0.000167595
CTC-444N24.8	0.790631	0.000167689
LGR6	-1.46171	0.000167689
CASC2	0.805791	0.00016772
COMMD2	-0.488064	0.000168126
AREG	-1.29733	0.000168947
UQCRB	-0.530116	0.000169666
CRIP2	-0.654026	0.000169701
TWISTNB	-0.531682	0.000170751
MAML1	0.478702	0.000171333
MAP3K3	0.717425	0.000171586
LAMB1	0.689816	0.000172149
NCR3LG1	0.908824	0.000172149
TESC	-0.88299	0.000172149
GADD45GIP1	-0.685528	0.000173236
CD14	-1.2905	0.000173238
COIL	-0.475351	0.000173238
MRPS25	-0.523805	0.000173418
C14orf166	-0.367087	0.000173584
SOCS2	0.985074	0.00017378
RANBP6	-0.628899	0.00017384
MRPL57	-0.655577	0.000174053
RP11-797D24.3	1.96961	0.000174244
MAP3K7	0.345525	0.000174415
AC005786.7	1.23909	0.000175446
CACNA2D2	1.00949	0.000175632
G0S2	-1.24831	0.000175837
CACNA1A	1.45328	0.000177807
PHIP	0.302488	0.000177807
RB1	0.322218	0.000177807
RHOBTB1	0.620078	0.000177807
NELL2	1.21863	0.000179604
EFCAB6	0.522935	0.000180494
MRPL20	-0.347357	0.000181267
KRT8	-0.821359	0.000181421
SHANK2	1.36743	0.00018152
HERC4	0.444582	0.000181633
ADGRL3	1.28406	0.00018229
EP300	0.347813	0.000182531
FAM219B	-0.630158	0.000185771
ZBTB46	0.641126	0.000185771
PPIB	-0.651433	0.000186003
LINC01183	0.987674	0.0001863
EDC4	-0.481956	0.000186596
C3orf20	1.0817	0.000187392
MLPH	-0.775445	0.000187582
POT1	-0.461743	0.000187737
RP11-442N24--B.1	-0.989176	0.000187737
MBTD1	0.426049	0.000187839
HNRNPF	-0.333763	0.000188026
ACP1	-0.409639	0.000188253
EIF4A3	-0.53986	0.000188253
SLC25A42	0.585331	0.000188253
UTP11L	-0.628402	0.000188253
SCUBE2	0.991328	0.000188935
EPB41L4A-AS1	-0.617266	0.00018896
KRAS	-0.455897	0.00018896
TNK2	0.73176	0.000189194
NPIPB11	0.603421	0.000189271
TUBB	-0.76603	0.000189271
RP11-554D13.1	1.69587	0.000190618
PPA1	-0.566	0.000190755
KALRN	0.421854	0.000191778
KLF12	0.433044	0.000192031
ARMCX5	-0.661859	0.000192432
C1QBP	-0.534281	0.000192828
COX7C	-0.549652	0.00019303
ZFP3	-0.482542	0.000193053
TUG1	0.475582	0.000193268
LINC00957	-0.841607	0.000193787
TNFRSF19	-0.756035	0.000193787
FAHD2B	-0.598706	0.000194715
CTD-2561B21.11	1.59767	0.000195065
PP7080	-0.929184	0.000196054
BEX4	-0.605908	0.00019697
FSTL5	0.997314	0.00019722
RNF123	0.366771	0.00019726
COA6	-0.554621	0.000197759
HAND1	-0.644816	0.000199122
GATAD1	0.374747	0.000199806
PHB2	-0.444825	0.000200379
FAM83B	-1.71178	0.000201217
ICA1L	0.459562	0.00020341
GMNC	-1.25817	0.000205438
PARP8	0.7958	0.000205438
CTC-228N24.2	1.32582	0.000206832
CPA6	1.22606	0.000207202
MAGI1	0.40999	0.000207202
CYP2J2	0.788497	0.00020733
DCUN1D1	0.370161	0.000207566
PLCG1	0.430665	0.000208257
UNC5C	0.919229	0.000209637
HSF2	-0.403311	0.000209852
ADNP2	0.489472	0.000211939
SLC6A13	0.709557	0.000211939
PIK3IP1-AS1	0.835075	0.000213185
CA8	1.04879	0.000215387
PTPRF	1.14675	0.000215523
MRPL2	-0.496376	0.000219086
RGL1	0.49595	0.000219284
TCFL5	0.624682	0.000219284
SLC35A2	-0.876048	0.000219618
SERPINB1	-0.710811	0.000221114
TINAG	0.840484	0.000221981
ZNF320	0.601124	0.000222532
SNX17	-0.461888	0.000223758
PWRN1	1.41432	0.000224752
TM2D3	-0.404721	0.000224752
TTC7B	0.380593	0.000224752
RAB23	0.541802	0.000225331
SOBP	0.410293	0.000225994
REEP5	-0.343187	0.000225998
ABCC4	1.33182	0.000226234
DNAJB4	-0.603732	0.000227389
NIPSNAP3B	-0.619349	0.000227389
RP11-114H23.1	1.43588	0.000227389
SAR1B	-0.282643	0.000227389
UBIAD1	-0.435594	0.000227389
YJEFN3	0.917563	0.000227389
TCERG1L	1.88481	0.000228194
LSM5	-0.585679	0.000230744
TAGLN2	-0.993116	0.000230858
KCNH7	1.73293	0.000231637
RP13-487K5.1	1.62288	0.000231809
C14orf169	-0.804165	0.000233172
RAB5C	-0.870989	0.000238273
AC002539.1	1.78386	0.00024031
RP5-884G6.2	-1.10304	0.00024089
SC5D	-0.53981	0.000242165
CDC14B	0.611048	0.000243028
FHL3	-1.45203	0.000243028
FNBP1	0.391207	0.000243028
IFRD2	-0.614933	0.000243028
MANSC1	-0.808365	0.000243028
SLFN12L	1.7237	0.000243028
SPCS2	-0.407068	0.000244814
EGR3	1.84932	0.000246341
PVR	-0.608454	0.000246341
RANGRF	-0.630274	0.000248925
FNDC3B	0.506718	0.000251524
TENM3	1.04365	0.000251524
ANKRD39	-0.738074	0.00025187
ADRB1	-0.591087	0.000252065
PARK7	-0.481051	0.000252065
PSMB1	-0.331162	0.000252065
TCF7L2	0.426798	0.000253064
RP11-729L2.2	0.580327	0.000253197
HAUS3	-0.674163	0.000253435
CTD-3088G3.8	1.17742	0.00025415
NUDT4	-0.614259	0.000255247
DOK6	0.938073	0.000255314
TMEM181	0.391605	0.000255314
NKX2-5	-0.656514	0.000255999
PLCH1	0.690534	0.000256064
CACNA1S	1.99795	0.000256597
RP11-289H16.1	0.631253	0.000256927
GALNT14	1.13697	0.000257113
LAMTOR5	-0.522822	0.000257113
NIFK	-0.590508	0.000257113
TFAM	-0.404598	0.000257113
ALAS1	-0.494984	0.000258537
HMGB1	0.366029	0.000259122
SLC9A3R2	-0.976578	0.000260079
DISC1	-0.7064	0.000261444
TSNAX-DISC1	0.78352	0.000261649
SLC4A3	-0.416755	0.000263418
TNK1	-0.808824	0.000263418
HSD17B7	-0.793175	0.000265883
PCOLCE	-0.699635	0.000267295
PIGN	0.375694	0.000268351
UBR4	0.354093	0.00026876
CTD-2260A17.2	0.527802	0.000271332
QRICH2	0.826471	0.000273107
TMEM178B	-0.780678	0.00027371
RP11-310N16.1	1.87408	0.000273722
FGF2	0.951556	0.00027438
KAT2A	0.565534	0.00027438
RGMB	-0.564114	0.00027438
NDUFB6	-0.418031	0.000274907
SRCAP	-0.550561	0.000276101
JAGN1	-0.647884	0.000277399
NCBP2	-0.449661	0.000277414
ZFP36L2	-0.608229	0.000277414
RP11-231C14.4	0.598501	0.000278296
SEC31B	0.461774	0.000279505
TNFSF13B	0.726367	0.000280068
DCLK2	0.616143	0.000280533
TGFB3	0.875281	0.000282525
CTC-359M8.1	1.98151	0.000283424
KIAA1143	-0.508935	0.000283424
RRS1	-0.674911	0.000283424
SPRED2	0.688156	0.000283424
NEBL	0.261524	0.000284185
YBX1	-0.405125	0.000284185
AR	0.54891	0.000284918
DSTYK	0.37304	0.000284918
RP11-894P9.2	0.762222	0.000284918
TSTD3	-0.437984	0.000286557
AK2	-0.306934	0.000286752
PLCZ1	0.979098	0.000286752
PTPRO	1.22594	0.000286752
CTC-347C20.1	1.46363	0.000286985
RP11-973F15.2	-0.980488	0.000287042
SH3GL2	0.698096	0.000287715
RGS11	0.758654	0.000289598
FAM102A	0.644299	0.000289665
LINC01317	1.49946	0.000289665
ESD	-0.324094	0.000294581
TMEM128	-0.447729	0.000294581
EPB41L1	0.912962	0.00029492
HK2	-0.995315	0.000295274
RP11-227G15.8	0.737568	0.000296171
PCBD1	-0.53301	0.000296221
COPB2	-0.377739	0.000297925
TENM1	1.16668	0.000298619
MAF1	-0.514382	0.000300422
OSGEP	-0.541454	0.000301803
TBRG1	-0.403753	0.000301803
CTD-2287O16.5	-0.653573	0.000302096
CNOT11	0.418014	0.000303063
WISP2	-0.901798	0.000303063
MYO3B	1.61741	0.000304046
NPHP3-AS1	1.09327	0.000304046
LINC00649	-0.943387	0.000304145
NFKBIL1	-0.525376	0.000304145
CITED2	-0.677221	0.000305634
E4F1	-0.391783	0.000305634
GRM5	1.06733	0.000305634
POPDC2	0.466809	0.000305634
RP11-458J1.1	-1.29105	0.000305634
EGR2	1.74797	0.000306266
RABGAP1L	0.584793	0.000306266
AK1	-0.538622	0.000306889
BANK1	0.888046	0.000308464
WIPF3	0.675869	0.000308911
FEM1A	-0.539635	0.000309956
SLC26A1	-1.26771	0.000309956
TTC29	1.31445	0.000311059
CLASP2	0.348065	0.000311115
ZYG11B	0.303321	0.000311115
C14orf2	-0.456987	0.000311126
BCL2	0.898212	0.000312489
EIF1	-0.540839	0.000313057
DCUN1D2	0.446599	0.000314844
RP11-520D19.2	1.00522	0.000315382
DNTTIP2	-0.515661	0.000316029
MRPL41	-0.572004	0.000316029
ZSCAN9	-0.437016	0.000317412
BRIP1	1.75703	0.000318165
ARF5	-0.6239	0.000318449
AC114765.1	1.17444	0.000319158
AC133680.1	1.36597	0.000319182
CD247	0.866681	0.000319787
ERICH3	1.81016	0.000320428
HIST1H4C	-0.899289	0.000320559
CD109	-0.725393	0.000321707
MDGA2	1.43256	0.000322665
DCTN2	-0.440809	0.000330177
CTSD	-0.797918	0.00033041
SMARCC1	0.380652	0.00033041
CNST	-0.498197	0.000332465
CIAPIN1	-0.372886	0.000332702
KAT8	-0.318255	0.000332702
PPP1R11	-0.569684	0.000332702
MLF2	-0.494613	0.000333209
MTCH1	-0.526792	0.000334007
CFAP70	0.642931	0.000334427
SCN8A	1.13943	0.000334427
RP11-977G19.14	-1.11962	0.000334665
CCNG1	-0.675183	0.00033495
COA5	-0.414771	0.000336652
GPR1	1.23905	0.000336732
SEC61B	-0.560085	0.000336732
RASL11A	-1.20897	0.000336854
ALG3	-0.64771	0.000337141
MED11	-0.634352	0.000337574
CRK	0.516044	0.000338706
RP4-565E6.1	0.414307	0.000339291
AGAP4	0.444569	0.000339321
CAND1	-0.274943	0.000340437
PRR16	0.591322	0.000342571
PRMT8	1.20015	0.000342868
CTD-2308B18.3	1.46743	0.000343679
NT5C1A	-0.918709	0.000345712
RP1-148H17.1	1.31578	0.000347744
TMBIM6	-0.441277	0.000348003
RP11-123O10.4	-1.39884	0.000348157
C6orf47	-0.695037	0.000349175
RP11-343C2.9	0.92946	0.000349545
SENP6	0.263232	0.000349853
TMEM56	-0.762473	0.000350299
RLIM	-0.378708	0.000351837
CYC1	-0.553671	0.000351884
AKT1	0.486317	0.00035228
GOLGA8M	0.643209	0.000352463
PPP1R9A	0.330021	0.000352644
NPPC	-1.69042	0.000353119
TMBIM1	-0.475691	0.000353425
CTD-2218G20.2	1.63414	0.000353942
KLHL31	-0.505707	0.000357025
LMAN1	-0.359614	0.000357025
DOCK10	0.925031	0.000357106
SF3B4	-0.578984	0.000357598
NCK2	0.469995	0.000358821
RP11-81H14.2	1.73449	0.000358901
CTB-35F21.1	0.876258	0.000359937
ATP5G3	-0.597764	0.000360263
FAM218A	-0.678083	0.000360818
ASB10	-0.643809	0.000364181
ZNF12	0.400012	0.000364226
GRM7	1.25824	0.000364229
OTUD5	0.428414	0.000365574
RP11-121C2.3	-1.32763	0.000365626
SEPT4	-0.837653	0.000366219
TRAF3IP2-AS1	0.450198	0.000366219
SFXN2	-0.680451	0.000368185
SPATA24	-0.663833	0.000368185
RP11-427M20.1	1.63843	0.000368642
MRPS18A	-0.500851	0.000369485
FAM174A	-0.441694	0.000370865
ZNF362	0.45237	0.000370865
RP5-1065J22.8	-0.915757	0.000371193
PURA	-0.272333	0.000371348
OPTN	-0.315596	0.00037255
PRDX4	-0.623259	0.00037255
RBMS3	0.627471	0.000372578
ARFGEF1	0.332033	0.000374957
KCNC4	1.20531	0.000375168
NDUFA13	-0.560134	0.000375168
CNPY2	-0.746206	0.000375722
LINC00571	0.589408	0.000377726
AF196972.9	-0.972635	0.000377832
THEM6	-0.713152	0.000377832
ZBTB39	-0.717356	0.000377832
ATP6V0B	-0.579366	0.000378357
BEGAIN	1.33112	0.000378357
ERC1	0.374821	0.000378813
SLC25A23	0.545104	0.000381913
MORC4	0.498704	0.000382208
ACOT8	-0.447502	0.000384339
ATM	0.316259	0.000385167
XXbac-BPG299F13.17	-0.991498	0.000385167
ZNF414	-0.634091	0.000385262
METTL23	-0.459519	0.00038536
EDF1	-0.523908	0.00038552
RP11-46H11.12	-1.67288	0.000385752
TRUB2	-0.499208	0.000385752
S100A8	-1.66326	0.000386715
DAZAP1	0.382381	0.000386852
FAM227B	0.482504	0.000386877
RP5-921G16.1	1.51498	0.000386877
CTD-2005H7.1	0.620693	0.000387017
FAM127B	-0.619132	0.000388339
CALN1	0.999858	0.000389937
RNH1	-0.458787	0.000390076
LINC01500	1.84989	0.00039159
SLC35B2	-0.684949	0.000391647
WDR77	-0.492442	0.00039212
IQSEC3	1.60261	0.000392746
DPM3	-0.535977	0.000393496
ZNF805	-0.552889	0.00039471
MTRNR2L12	1.21495	0.00039649
QSOX1	-0.557897	0.00039675
CAPN10-AS1	-0.757798	0.000399061
ZBED5	-0.368451	0.000399061
NOX4	1.21915	0.000401392
LIG1	0.699041	0.000401416
ZNF696	-0.673372	0.000401853
GPATCH3	-0.528949	0.000403447
FRMD3	0.364876	0.000403604
LINC01073	0.709992	0.000403674
FAM46C	-0.745541	0.000403941
PPP1R14A	-1.01898	0.000410217
MIR210HG	-0.868761	0.000410449
CTBP1	0.447038	0.000411924
RPH3A	0.882334	0.000411924
SLCO1B1	1.41396	0.000412183
SNHG12	-0.622437	0.000413193
LINC00211	1.35852	0.000414031
PBX3	0.354369	0.000415184
CUL1	0.288694	0.000415194
RPS8	-0.625503	0.000415365
NFKBIB	-0.578541	0.000415694
SHANK1	1.832	0.00041797
RP11-666O2.2	-0.901391	0.00041942
RASAL2	0.470258	0.000420866
MIAT	-0.776	0.000421052
AF165138.7	1.65381	0.000422945
RRP15	-0.360598	0.000423543
RUFY2	0.280682	0.000424334
TUBGCP6	0.38392	0.000424676
BCAP31	-0.508732	0.000424818
SPG11	0.281944	0.000425295
OTULIN	0.493492	0.000426171
COMMD3	-0.733015	0.000438165
FCER1G	-1.4326	0.00043885
RP1-267D11.6	-0.693985	0.00043885
CNTNAP1	0.712909	0.000439417
RP11-701H24.9	0.353312	0.000441439
MSANTD3	-0.566483	0.000443134
COQ10B	-0.448364	0.000444925
CTB-171A8.1	-0.682373	0.000444925
MORF4L2-AS1	-0.788002	0.000444925
JMJD1C	0.273417	0.000444982
ARHGAP11A	1.39277	0.000448325
DNAJC30	-0.567851	0.000448666
SLC10A3	-0.780051	0.000448666
MCM3AP-AS1	-0.666387	0.000450711
SNRNP25	-0.56806	0.000450722
ZNF506	-0.572181	0.000451241
NDUFB8	-0.738392	0.000451415
SEC61A1	-0.45563	0.000451415
JAK2	0.784592	0.000452002
NAA10	-0.657845	0.000452002
GAB3	0.590746	0.00045313
TMSB10	-0.827557	0.00045313
DDX39A	-0.560653	0.000454428
RP11-290O12.2	1.7413	0.000455434
ARMC4	1.1732	0.000458261
TET3	0.547624	0.000459174
KDELC2	-0.585405	0.000459461
SAT2	-0.489126	0.000460068
RAD51AP2	1.00275	0.000462088
NDUFA3	-0.491889	0.00046418
ZNF576	-0.809234	0.000464725
SLC35B1	-0.484184	0.000464929
RP11-510M2.2	-1.00776	0.000465135
SLC52A2	-0.766179	0.000466524
C16orf62	0.370929	0.000470074
NCOA2	0.36863	0.000470074
USP33	0.223814	0.000470074
SLC25A16	-0.328514	0.000473907
SNAPC2	-0.842264	0.000473907
PIWIL4	0.624582	0.000480877
CDC14A	0.593047	0.000489062
ZNF763	1.08504	0.000489062
C14orf142	-0.592671	0.000489281
RPL8	-0.599732	0.000489281
PIGH	-0.49165	0.00048957
MRPS23	-0.458493	0.000492016
PHLPP1	0.457975	0.000492656
MATN2	0.835958	0.000494996
SFMBT1	0.381978	0.000494996
SKAP1	1.29671	0.000495222
RPS5	-0.642518	0.000495698
RNASEK	-0.593395	0.000495863
CSTF2	-0.565534	0.00049616
IGF2BP2	0.379546	0.00049616
MORC2	0.403211	0.00049616
STXBP5L	0.843499	0.00049616
NOB1	-0.557536	0.000496692
ZNF823	-0.512825	0.000500678
CYGB	-1.23403	0.000501395
MOCS1	-0.536134	0.0005024
SCML1	-0.416562	0.0005024
RP5-1074L1.1	-0.537445	0.000503167
MAN2C1	0.458882	0.000503578
GPD1	-0.96858	0.000503757
COL24A1	0.706218	0.000506739
LUC7L3	0.301796	0.000508157
CFL1	-0.662075	0.000509871
CTC-546K23.1	1.5347	0.000509871
CLEC18B	1.29742	0.000511429
MRPS21	-0.501998	0.000511599
PQBP1	-0.588862	0.000511977
PSMD7	-0.339195	0.000511977
SLC30A10	-0.960623	0.000512168
RP11-274B21.9	0.887237	0.000512589
RBPMS2	-0.408118	0.000515977
RP11-290L1.3	1.64069	0.000519051
STAT5B	0.415833	0.000519051
AC015849.2	1.60056	0.000520127
CAPN12	1.26016	0.000520127
GPR39	1.61035	0.000520127
UNC13A	1.76381	0.000520798
CHD7	0.33381	0.000520843
SSPN	0.495477	0.000520843
ARL15	0.491763	0.000521996
RP11-1136G4.2	1.53804	0.000521996
EPAS1	0.410107	0.0005223
RWDD4	-0.440395	0.000522794
CHDH	-1.18257	0.000529443
LINC01266	0.932981	0.000533302
CTD-2540F13.2	1.74429	0.000537314
CCDC88C	1.22395	0.000540718
WFIKKN1	1.44627	0.000542086
PI4KA	0.400565	0.000544593
SNAPIN	-0.602264	0.00054566
UBE2J1	-0.338494	0.000545978
THEM4	-0.403123	0.000546073
KIAA1715	-0.362452	0.000548343
MRPS11	-0.391196	0.000548677
PHACTR3	-1.16202	0.000549902
AC009120.4	0.730238	0.000556482
B4GAT1	-0.821449	0.000557088
EP300-AS1	-1.06316	0.000557088
MGA	0.26482	0.000557981
NTMT1	-0.406838	0.000559625
SLC16A12	0.793967	0.000562087
MIR9-3HG	1.62173	0.000562253
RP11-458F8.4	0.675917	0.000563367
RAD51B	0.768787	0.000563781
RRAGA	-0.635902	0.000563781
RP11-359D24.1	1.03805	0.000564
RP11-718B12.2	1.80408	0.00056759
LMAN1L	-1.35619	0.000572203
RP11-560I19.1	1.05992	0.000572203
RP11-298I3.5	1.17214	0.000573667
ARRDC1-AS1	-0.491351	0.000575734
RHOH	1.46486	0.000577025
RGS9BP	-0.996993	0.000578439
CCT5	-0.471609	0.000581706
MAP2	1.15181	0.00058636
AC007566.10	0.545355	0.00058651
ZNF567	-0.379533	0.00058861
ANKRD34C	1.53403	0.000589982
RP5-837I24.4	-0.927399	0.000589982
STYXL1	0.505213	0.000589982
RP11-93G5.1	-0.7051	0.000590699
EIF4G3	0.382505	0.000592088
SELPLG	1.31236	0.000592088
GNB4	0.877853	0.000597507
PPP6R3	0.25727	0.000597625
TRMT1L	0.364668	0.000598236
ARNT2	0.549428	0.000600752
SCGB2B2	0.361679	0.000600752
CPXM2	1.11228	0.000600835
PLXDC2	0.830214	0.00060774
NIP7	-0.677043	0.000607762
PCDH11X	0.886536	0.000609061
PRELID3B	-0.545797	0.000610363
IGIP	0.479407	0.000611263
NKIRAS1	-0.367271	0.00061268
MEOX2	0.824928	0.000614305
PPP1R3G	-0.929868	0.000614305
RABAC1	-0.801422	0.000614305
STX10	-0.537337	0.000614449
AC008074.3	0.807784	0.000615739
RP5-884C9.2	1.64252	0.000621401
GTF2H2C	0.477037	0.000621878
DPH6	0.389781	0.000622259
HIST1H1E	-1.17318	0.000622259
PDCD5	-0.44561	0.000622259
RP11-445F12.1	1.78061	0.000622259
SERPINE2	1.05959	0.000622259
PRICKLE2	0.760812	0.000622333
CDKL4	0.960174	0.000626595
FAM217B	-0.577864	0.000627308
RP11-567N4.2	1.27147	0.000627308
MAMLD1	1.14468	0.000627885
AC010096.1	-1.78291	0.000628311
FGGY	0.40436	0.000629425
DNPH1	-0.705055	0.000631558
UPP2	0.955934	0.000633126
C19orf43	-0.424429	0.000633853
COMT	0.435783	0.000637263
RAB8A	-0.552085	0.000638915
GRIPAP1	0.427133	0.000639102
CEBPZ	-0.327635	0.000644069
MRPL27	-0.445672	0.000644157
RNF219-AS1	1.01109	0.000648322
AC100802.3	1.77507	0.000648706
ASAP1	0.401404	0.000648706
PTPN14	0.479075	0.000649087
GIPC1	0.533211	0.000651898
ASCC3	0.360538	0.000657981
CHMP2A	-0.584161	0.000658032
PRIMPOL	0.309045	0.000658032
EML6	0.792063	0.000658481
DENND2A	0.770986	0.000660436
BCL6	-0.616005	0.000661366
ABHD4	-0.471833	0.000663225
CFAP61	0.641914	0.000667754
ADAMTS18	1.73977	0.00067301
RBM3	-0.412269	0.000673257
ATP5J	-0.451654	0.000673993
CTSK	0.723762	0.000673993
FAT4	0.583447	0.000687624
KPNA4	0.406045	0.000687624
NMU	0.991512	0.000687624
PRICKLE4	-0.764818	0.000687624
RPL12	-0.63484	0.000687624
ZNF202	0.47341	0.000688934
ARHGAP42	0.514251	0.000690131
PEA15	-0.686443	0.000690131
AC068282.3	1.01315	0.000690477
BTF3	-0.480132	0.000690477
EID2B	-0.542976	0.000690477
RP11-386G11.5	-0.756492	0.00069156
C16orf45	0.44489	0.000692304
PPP2CA	-0.626395	0.000692304
AASDHPPT	-0.324896	0.000692522
AK3	0.471152	0.000693179
PDS5B	0.311658	0.000693179
TERF2	0.356141	0.000693179
FAM200B	-0.434769	0.000696545
RP11-161D15.1	1.09226	0.000697395
TNPO2	0.358519	0.000697395
CASP8AP2	0.374564	0.000699804
TBCK	0.278756	0.000701423
SMAD9	1.07639	0.000701957
PPIA	-0.536781	0.000702977
TUFM	-0.516357	0.000708769
RTCA-AS1	-0.827257	0.000710267
SNAP47-AS1	1.63325	0.000710848
ALDH1L1	-0.594269	0.000712387
NDUFA11	-0.619334	0.000712387
SIAH2	0.542808	0.000712387
BTBD3	0.345095	0.000713555
RP11-454K7.3	1.51145	0.000715336
ZNF607	-0.728674	0.000715336
RNF181	-0.545038	0.000717774
SUCLG2	0.343028	0.000720086
UMODL1	1.65055	0.000720811
SLC36A1	-0.778291	0.000720877
NDUFB3	-0.440372	0.000723406
LDHD	-0.552892	0.000724294
C1QTNF3-AMACR	0.5438	0.000726964
CLN5	-0.451261	0.000727094
ARHGAP28	0.763887	0.000727194
HPGDS	0.904767	0.00072737
LINC01378	1.37914	0.000732256
JAKMIP1	1.67942	0.000735607
U91319.1	1.40349	0.000735649
AGAP3	0.596443	0.000736007
SUCLG1	-0.244021	0.000741457
TMCO3	0.378225	0.000749246
PVRL1	-0.925782	0.000749854
INO80C	-0.969003	0.000749921
CELSR3-AS1	1.60055	0.000751405
PDGFC	0.474224	0.000759151
RP11-533E19.7	-0.864794	0.000760221
CH507-528H12.1	0.609428	0.000762779
TULP4	0.420088	0.000766988
RP11-481J2.2	-1.12092	0.000767457
ULK4	0.685781	0.000767457
DNAH1	0.640135	0.000767661
LMBR1L	-0.368535	0.00077039
PLCE1-AS1	1.54203	0.0007751
MLLT6	0.490905	0.000777866
NFIB	0.361233	0.000777866
ARL6IP1	-0.617788	0.000777867
USE1	-0.590199	0.00077822
LINC00937	1.32326	0.000779765
PGRMC2	0.408645	0.000779765
RP11-120D5.1	0.721953	0.000779765
ALMS1	0.444388	0.000780283
ENO1-AS1	-1.13145	0.000780283
EVL	0.421297	0.000780283
MRPS12	-0.579014	0.000780283
RP11-492A10.1	1.31344	0.000780283
DUSP5	0.817032	0.000780314
LA16c-390H2.4	0.871433	0.000784215
CDK6	0.689101	0.000786017
SAA1	-1.71042	0.000786185
GOT1	-0.355826	0.000788312
VDAC1	-0.357538	0.000788312
ZNF28	-0.930612	0.000788312
IGFBP4	-0.862433	0.000789475
RDH11	-0.620808	0.000791096
STRADA	1.41677	0.000794366
MCCC2	-0.34801	0.000795494
C7orf61	0.84257	0.000795658
RP11-345P4.9	-0.623113	0.000795658
RPL5	-0.464175	0.000795658
CCDC58	-0.374673	0.0007971
RP11-227G15.10	0.65697	0.000806647
RPSA	-0.501277	0.000810231
MRPL17	-0.644271	0.000810804
SYNJ2BP-COX16	-0.595839	0.000812572
BORCS7	-0.515424	0.000813502
PHYH	-0.402098	0.00081375
TTC6	0.989406	0.00081375
RP11-680B3.2	1.71653	0.000815673
AZIN2	0.634775	0.000816298
RP11-643G5.6	1.70493	0.000819896
TCAP	-0.603277	0.000819896
RBM7	-0.592489	0.000821955
MYO15A	1.37611	0.000823293
RP11-187O7.3	1.07448	0.000823684
CD163	-0.951972	0.000825567
SMCHD1	0.208665	0.00082863
C8orf34	0.74825	0.000830182
TMEM259	0.424832	0.000830182
PDE8B	1.04304	0.000830826
XBP1	-0.641257	0.000830826
EMSY	0.301688	0.000835644
RP11-569A11.1	0.694056	0.000837953
DPM2	-0.606926	0.000839203
CRAMP1	0.568187	0.000841402
PIKFYVE	0.261894	0.000841402
EIF5A	-0.598247	0.000842528
SEC22B	-0.407705	0.000842528
CIT	1.33263	0.000843898
NHSL2	0.889526	0.000845466
RP11-441O15.3	0.64439	0.000845466
UBE2Q1	0.516089	0.000845466
SRSF2	-0.534195	0.000846086
BLOC1S5-TXNDC5	0.537209	0.000852543
FBXO11	0.37012	0.000854337
ZC3H12B	0.827566	0.000857726
SLIT1	1.18758	0.000867978
HDAC7	0.470368	0.000871877
WDPCP	0.459186	0.000873308
PCYOX1L	0.789415	0.000876576
RP13-516M14.1	0.794123	0.000879474
TMED10	-0.405096	0.000881647
KB-1460A1.5	0.902884	0.000883142
RP4-816N1.6	-0.615617	0.000884767
TMEM106A	0.832453	0.000885802
AC006942.4	-0.767013	0.000890077
RP11-184D12.1	0.949378	0.000890077
RPL22L1	-0.65344	0.000894209
BEND7	0.393788	0.000895209
LMCD1-AS1	0.48816	0.000898618
APBB3	0.517257	0.000899967
HBA2	1.67176	0.000899967
MSS51	0.681037	0.000899967
TMOD1	-0.291195	0.000899967
RAPGEF4-AS1	0.863175	0.000900353
SLX4IP	0.334181	0.000903451
NAB1	0.516327	0.000905459
PPARD	0.368991	0.000911363
RP11-197K6.1	1.68869	0.000911402
PLXNB2	0.433875	0.000914154
SH2D4A	0.667977	0.0009152
RP11-242D8.1	-0.655173	0.000918489
ARL14EP	-0.371979	0.000919696
GLS	0.386793	0.000922368
MT1M	-1.33266	0.000925467
RGPD3	0.821523	0.000925467
ALDH1A2	0.66608	0.000926346
RP11-304F15.6	1.5935	0.000927223
DMXL2	0.422613	0.000927963
MFAP1	-0.381716	0.000934138
CDC34	0.492342	0.000934144
RP11-526N18.1	1.32709	0.000935707
UCN	0.892404	0.000940179
SCMH1	0.308851	0.000942205
RP11-446J8.1	1.1065	0.00094469
ST18	1.17204	0.000947854
EXOC2	0.353161	0.00095014
ILF3-AS1	-0.461826	0.000951892
IER2	0.616237	0.000952593
NYAP2	1.49356	0.000953411
ZNF335	-0.395467	0.000959015
C12orf66	-0.583375	0.000962153
C9orf16	-0.61949	0.000964087
SLC2A11	-0.598759	0.000971737
PPCS	-0.420228	0.000971892
FHL2	-0.554168	0.000975067
TCF20	0.385201	0.000975067
RP1-39G22.7	-0.710301	0.000977319
WI2-87327B8.1	1.32162	0.000977319
RP3-399L15.3	1.28619	0.000979132
EMG1	-0.563408	0.000982574
RP11-314P15.2	1.20093	0.000986042
CEP290	0.391792	0.000988763
RP11-439H13.2	1.60945	0.000988763
SLC25A11	-0.52159	0.000996327
TSKU	-1.14535	0.000996327
SERTAD2	0.335488	0.000996783
MED9	-0.36968	0.000997582
PROS1	0.882414	0.000998687
GCHFR	-1.27689	0.000998894
USP7	0.352835	0.00100011
NXF5	1.12104	0.00100048
RP11-61K9.3	-0.739175	0.00100395
XAF1	1.03591	0.00100395
ZNF514	-0.560031	0.00100477
LINC00877	1.52136	0.00100974
SEPW1	-0.397058	0.00100974
SMCO4	-0.460183	0.00100974
ZSCAN32	-0.424628	0.00100974
EBF3	0.915476	0.00101203
RP1-30E17.2	-1.32413	0.00101496
CTD-2184C24.2	1.08632	0.00101777
TOMM22	-0.573323	0.00101999
LAMB3	-0.956208	0.00102148
TTC1	-0.274239	0.0010232
DHRS11	0.704122	0.0010264
EXTL3-AS1	0.977141	0.00102892
ALKBH7	-0.524117	0.00103557
CFAP44	0.535002	0.00103607
CTD-2378E12.1	0.538157	0.00103607
CTC-340D7.1	1.56272	0.00103864
CTC-806A22.1	-1.04619	0.0010466
ARHGDIG	0.856097	0.00104673
ZNF518B	-0.495052	0.00104687
DDX18	-0.402381	0.00104997
CYB5A	-0.676694	0.00105398
KIAA1107	0.779473	0.00105398
RP11-665C14.2	-1.34358	0.00105398
GABRB1	0.619639	0.00105462
BRCA2	1.40835	0.00105805
CD81-AS1	0.688765	0.00105829
TIMM21	-0.460116	0.00106182
UBR3	0.328741	0.00106182
LINC00534	1.05545	0.00106587
RP11-714G18.1	0.516637	0.00106951
PCSK7	0.373311	0.00107083
TMX1	-0.445497	0.0010712
TIMM8B	-0.470557	0.00107345
BMP7	-1.2715	0.00107644
NEDD8	-0.59431	0.00107671
ATP2A2	-0.516605	0.00107727
BICD1	0.566723	0.00107936
CASP10	1.12836	0.00107936
MTHFD2	-0.887244	0.00108504
TGFA	-1.15085	0.00108607
EDNRB	-1.06512	0.00108983
PHB	-0.485089	0.00109215
POLR2D	-0.410427	0.0010924
RP11-125O5.2	1.49915	0.00109528
ATP5I	-0.561162	0.0010985
RD3L	-0.731365	0.00110312
LAMTOR4	-0.449939	0.00110517
RP11-634H22.1	-0.78857	0.00110517
RP11-820I16.4	-0.994912	0.00110517
CDC40	-0.290724	0.00111086
MFSD11	0.37849	0.0011148
RP11-120J1.1	0.510269	0.00111568
ATF7	-0.578687	0.00111929
[truncated: 24,947 more rows]

## Sheet: Endothelium
Gene	log2FoldChange	padj
TINAGL1	-1.15519	4.47834e-14
TMEM233	1.92667	4.47834e-14
KCNE3	2.17482	3.8276e-12
PCSK5	1.32419	9.41936e-12
DUSP6	1.28248	2.64853e-11
SPNS2	-0.992841	2.64853e-11
AQP3	-2.21851	2.80185e-11
SLCO4A1	-1.61461	2.80185e-11
ZNF251	0.845363	2.93837e-11
AHSA2	0.593969	8.30252e-11
C1QC	-2.22129	8.30252e-11
EFNB1	-1.26882	1.06e-10
BCL2	1.67907	1.27253e-10
SLC52A3	-1.44161	1.27253e-10
LINC00472	-1.02927	1.35967e-10
FAM66C	0.954119	2.90673e-10
ITSN2	0.434585	2.90673e-10
DSP	-1.53739	3.57696e-10
CALCRL	-0.977782	3.71727e-10
ADH1B	-2.13482	3.95394e-10
GPX3	-1.34058	4.34929e-10
NHSL1	1.06708	4.78781e-10
H1F0	-1.56703	6.13465e-10
TUBA3D	-3.43042	7.18348e-10
CSDC2	-1.89306	9.60593e-10
PDE4D	1.00569	1.16781e-09
CYP4Z1	-2.248	1.24382e-09
CYYR1	-0.696273	1.63244e-09
TPO	-1.026	1.77998e-09
TUBB4B	-0.962775	1.98944e-09
ARPC1B	-0.643203	2.35522e-09
HBA1	4.26466	2.47568e-09
LTBP4	0.783496	2.47568e-09
MDN1	0.501001	2.81906e-09
CYP4B1	-2.02794	3.1815e-09
IVNS1ABP	1.0801	3.23765e-09
RP11-281P23.2	-1.35237	4.04467e-09
CFD	-1.70567	4.42043e-09
RAB11A	-0.623244	4.5256e-09
AC159540.1	1.12814	4.87086e-09
GALK1	-1.04569	4.91258e-09
KCNJ12	-1.29436	4.91258e-09
SMARCC1	0.548211	4.91258e-09
RP11-216L13.16	-3.01456	4.96584e-09
MAP3K8	-1.03936	5.92506e-09
LENG8	0.547068	6.33773e-09
SLC16A1-AS1	0.52371	6.92255e-09
UBE2J1	-0.744268	7.04589e-09
NPIPB5	0.696069	7.11773e-09
PLA2G2A	-2.53235	7.11773e-09
SAMD11	3.19855	7.11773e-09
INPP5D	0.97357	7.13912e-09
C10orf54	-0.666215	8.08909e-09
CTSL	-1.02873	8.96673e-09
PDE4B	1.49425	9.39807e-09
SYNE1	-0.918564	9.60161e-09
S100A9	-2.99024	1.01498e-08
DES	-1.19664	1.12093e-08
SORBS3	-0.868094	1.19423e-08
RP11-326C3.12	-1.40933	1.25863e-08
HIST1H1E	-1.40424	1.52849e-08
TUBA3E	-3.38806	1.78155e-08
SH3PXD2B	1.42452	2.11069e-08
PPP3CC	-0.677152	2.13008e-08
PTGDS	-1.14665	2.13866e-08
HIVEP2	0.758832	2.22049e-08
HMGXB3	-0.562965	2.55483e-08
FCN3	-1.80974	2.69089e-08
GABRE	1.08377	2.85011e-08
ASS1	-0.640114	2.92893e-08
BTRC	0.360894	3.09588e-08
TSHZ1	0.622708	3.42059e-08
PBX2	0.868888	4.01815e-08
EGR1	2.08735	5.24969e-08
ZNF385D	-0.870497	5.35254e-08
NDUFA4L2	-1.52347	5.94634e-08
CKM	-1.34833	5.95808e-08
NPIPB11	0.916928	6.19542e-08
MEF2C-AS1	0.511243	6.61358e-08
SSR3	-0.665237	6.61358e-08
DERA	-0.504936	6.66511e-08
CYP4X1	-1.71001	7.08497e-08
KCNB1	-1.15997	7.29906e-08
CST3	-0.947166	8.73914e-08
LRP6	0.497985	8.73914e-08
RP11-420A23.1	0.873903	9.03218e-08
XAF1	0.962612	9.18569e-08
RGS5	-1.28786	9.92017e-08
KLF3	-0.56878	1.1204e-07
SRSF6	0.577301	1.1204e-07
FGFR1	0.878531	1.2263e-07
ADGRL3	1.2768	1.43414e-07
CD34	-0.709675	1.44797e-07
GGT5	-1.36115	1.54701e-07
ITPRIP	0.888432	1.62787e-07
TANC2	0.754968	1.62787e-07
HIST1H2BB	-1.34462	2.05465e-07
MID1IP1	-1.27186	2.05465e-07
TBX3	-1.23182	2.05465e-07
S100A10	-0.933205	2.07263e-07
ZFP36L2	-0.762866	2.07263e-07
SLC25A4	-1.31823	2.55458e-07
SPARCL1	-0.740379	2.70243e-07
ARL6IP5	-0.793713	2.73719e-07
LINC00961	-1.0084	2.77604e-07
XPO5	0.661579	2.85275e-07
CCDC88A	0.577336	2.93384e-07
NISCH	0.478993	3.06277e-07
IFITM3	-0.805	3.32224e-07
ZNF710	1.02859	3.55725e-07
FLJ37453	-0.998199	3.69124e-07
FRMD3	-0.872544	3.87878e-07
ANKRD2	-1.94718	3.99696e-07
RP11-244F12.3	-1.2882	3.99696e-07
SPRED1	0.486147	3.99696e-07
MFGE8	-0.858317	4.27573e-07
KCNT2	1.09284	4.35454e-07
SNX25	0.655916	4.816e-07
SRGAP1	0.60044	4.816e-07
ZNF518A	0.420738	4.816e-07
CD109	-0.746081	5.71435e-07
GABPB2	0.751556	5.75523e-07
HIST1H1D	-2.579	5.75523e-07
USP36	0.675831	6.26272e-07
LGALS3	-0.692599	6.33885e-07
ARL4D	-1.3152	6.62881e-07
CHST15	1.0657	6.65533e-07
CTSD	-1.27735	6.81584e-07
PTGDR	-1.24701	6.81584e-07
LAD1	-1.44955	7.22624e-07
SASH1	0.556207	7.26154e-07
PDE8A	0.564732	7.55545e-07
CYC1	-0.922391	8.19427e-07
CFAP54	1.17501	8.59268e-07
PTP4A3	-0.933774	9.10739e-07
HS3ST1	-1.06956	9.70693e-07
CDC25B	-0.661234	1.02108e-06
DSCAM	1.66513	1.02108e-06
FOS	2.50546	1.02108e-06
RP4-724E13.2	1.77482	1.02108e-06
TAF7	-0.681413	1.02108e-06
PLXNA4	1.44336	1.06056e-06
GPRC5B	-0.631665	1.07349e-06
TPI1	-0.82617	1.07705e-06
CASD1	0.597865	1.07825e-06
NDUFA12	-0.680947	1.21622e-06
FAM13B	0.269213	1.24753e-06
SEMA3D	-1.2125	1.27952e-06
IRAK4	-0.443971	1.35218e-06
C1QB	-1.62483	1.37787e-06
CLIC5	-0.627766	1.40086e-06
PLCD3	-0.85293	1.40344e-06
SMC5	0.384935	1.42651e-06
CCDC39	-1.21138	1.81505e-06
ATP1B1	-1.01252	1.81859e-06
CTC-455F18.1	1.04449	1.82716e-06
AKAP11	0.422814	1.83186e-06
CPTP	-0.978155	1.83186e-06
DOPEY1	0.362714	1.83186e-06
LMCD1	-0.566372	1.84591e-06
CSRP2	-0.800701	1.95787e-06
FABP5	-0.99951	1.97491e-06
TM4SF18	-0.83633	1.98069e-06
LRRC8C	-1.09614	1.9842e-06
N4BP3	-0.916527	2.1303e-06
C10orf10	-1.18217	2.21149e-06
FAM167B	-1.13041	2.45743e-06
AC018816.3	0.899866	2.58106e-06
C21orf91	-0.712347	2.96594e-06
IKBKAP	0.386321	2.96594e-06
PCNXL2	0.882642	2.96594e-06
TPM1	-0.808772	2.99748e-06
FAM198B	-0.975117	3.3296e-06
H2AFJ	-0.922534	3.3897e-06
CTD-3184A7.4	-0.788588	3.45971e-06
SEPHS2	-1.08395	3.6614e-06
IDH2	-0.843637	3.76474e-06
SLTM	0.322691	3.82381e-06
ART3	-1.39021	3.95702e-06
ATP5F1	-0.761155	3.96497e-06
HBA2	2.92361	3.96843e-06
FRMD6-AS1	-1.11589	4.01533e-06
PSMD7	-0.47345	4.01968e-06
NR5A2	-0.886377	4.02896e-06
SMYD1	-1.13233	4.04698e-06
C1QA	-1.4165	4.36101e-06
HNRNPD	0.366456	4.42837e-06
LRP2BP	0.844083	4.42837e-06
CRYGS	0.617771	4.53834e-06
TUG1	0.41223	4.53834e-06
UQCRFS1	-0.889131	4.54429e-06
EML4	0.599237	4.68679e-06
OR51E1	-1.56644	4.68679e-06
ZEB1-AS1	0.57271	4.68679e-06
SLC25A35	-0.74529	4.71914e-06
RP11-536O18.1	-1.08519	4.75135e-06
CD59	-0.601446	4.776e-06
GPR162	1.25556	4.80792e-06
RBMX	0.435397	5.00396e-06
IMMP2L	0.48734	5.00423e-06
TAF1	0.403906	5.10343e-06
ETS2	-0.499633	5.21357e-06
EFCAB13	0.60016	5.23525e-06
RP11-474O21.5	-1.99816	5.27304e-06
PSME4	0.539977	5.30444e-06
MTHFD1L	0.84853	5.54195e-06
RP11-98I9.4	-0.626888	5.67565e-06
ARHGEF11	0.596125	5.68382e-06
GAPDH	-0.830454	5.68382e-06
TCAP	-1.19409	5.68382e-06
ATP5A1	-0.813811	5.72423e-06
DLGAP1	1.18497	5.81061e-06
CD14	-1.13781	5.84759e-06
KIF13B	0.479333	5.84759e-06
SLC25A13	-0.421236	5.96413e-06
MPG	-0.739117	6.13979e-06
LINC00265	1.07715	6.18188e-06
KHDRBS1	0.295965	6.20359e-06
BNIP3	-0.896536	6.22394e-06
TM9SF3	0.473902	6.96607e-06
ARHGEF7	0.56214	7.05623e-06
PSMB2	-0.479105	7.65731e-06
CSPP1	0.377172	7.72053e-06
RNPEP	-0.542515	7.9647e-06
SFPQ	0.408864	8.09181e-06
CTPS2	0.428129	8.43354e-06
STEAP4	-1.0388	8.49606e-06
KIAA1456	-0.660655	8.64904e-06
RASSF7	-0.898166	8.93419e-06
RASSF1	0.603224	9.21706e-06
TTC13	0.403094	9.44684e-06
BSG	-0.621312	9.58582e-06
MLLT6	0.463529	9.63044e-06
GAN	0.422166	9.64253e-06
HSPB3	-1.23054	9.64253e-06
ARAP3	0.36562	1.00484e-05
RP11-399K21.13	-1.4275	1.00484e-05
CTDSP1	-0.530932	1.0318e-05
ALG13	0.397003	1.04341e-05
LIMS2	-0.545275	1.05085e-05
A2M	-0.712051	1.07101e-05
UBAP2	0.365145	1.07101e-05
PSMB5	-0.626501	1.0775e-05
FBN1	0.568225	1.08917e-05
P2RY8	1.09815	1.08917e-05
PCDH19	0.953856	1.08917e-05
BPTF	0.35558	1.09296e-05
CAMKK1	0.905726	1.09296e-05
IFI44L	0.948806	1.10613e-05
ADGRF5	-0.478214	1.15752e-05
PGAM1	-0.694569	1.16243e-05
SLC4A3	-1.17384	1.17894e-05
AC068533.7	0.854741	1.23346e-05
PRKRIP1	0.425717	1.2345e-05
LOXL1	0.966195	1.25143e-05
MRPS15	-0.735963	1.25174e-05
CFAP36	0.558601	1.27043e-05
C2orf88	-0.816594	1.2793e-05
STMN3	-1.10918	1.2793e-05
PRR5L	0.964284	1.28051e-05
SLC25A5	-0.786366	1.28051e-05
UBAC1	-0.60804	1.28051e-05
TMEM184B	0.568872	1.3203e-05
PKD2	0.435233	1.33527e-05
S1PR3	-2.01184	1.33757e-05
NARS2	0.571222	1.34736e-05
GABBR1	0.494831	1.34905e-05
TTC3	0.475483	1.36114e-05
TIMP4	-1.06366	1.39738e-05
AC007743.1	-0.649301	1.39961e-05
FMNL3	0.501009	1.49461e-05
SHANK2	1.44799	1.49461e-05
TFCP2	0.399337	1.49461e-05
UQCRC1	-0.789376	1.49461e-05
PCBP1	-0.860825	1.54269e-05
ATP6V0D1	-0.484369	1.60266e-05
HADHB	-0.429671	1.60654e-05
BCL9	-0.633951	1.61717e-05
MAP1LC3B	-0.655794	1.64752e-05
RBM42	-0.756572	1.64752e-05
CH507-42P11.8	1.6742	1.67228e-05
PREX2	0.400821	1.72795e-05
ITGA5	0.602872	1.81434e-05
TPST2	-0.552333	1.82419e-05
EPHA4	-0.687776	1.8333e-05
PRKD2	0.523803	1.84378e-05
TACO1	-0.845902	1.84378e-05
GNB2L1	-0.525324	1.8597e-05
LARS	0.430709	1.92584e-05
FAM49A	1.3209	1.95265e-05
KIF21B	1.30637	1.96218e-05
PER2	1.0723	1.96792e-05
PKM	-0.499235	1.97883e-05
BACH2	0.725499	2.0233e-05
SIDT1	0.90251	2.0233e-05
SLC25A3	-0.685068	2.0233e-05
NTNG2	1.27923	2.07489e-05
OLFML2A	-1.11746	2.1017e-05
KLRD1	0.887713	2.15849e-05
SMURF2	0.704975	2.15849e-05
HIST2H2AC	-1.33813	2.20095e-05
LDHA	-0.656123	2.20095e-05
RASSF2	1.18954	2.20095e-05
MDH2	-0.776734	2.23723e-05
IPO11	0.483249	2.25131e-05
LSM6	-0.71785	2.253e-05
CLEC2D	0.608081	2.31578e-05
IDS	0.714187	2.31578e-05
MRPL16	-0.594925	2.31578e-05
IGFBP6	-1.1655	2.32607e-05
DOCK1	0.372064	2.37141e-05
TP53I11	0.760894	2.38906e-05
APOD	-1.27861	2.40202e-05
POP4	-0.809243	2.43312e-05
SDHAF4	-0.671698	2.43312e-05
SIPA1L2	0.659733	2.43312e-05
STC2	1.49967	2.43312e-05
CTSB	-0.448734	2.49071e-05
PSMD8	-0.660812	2.52582e-05
OPTN	-0.41406	2.54502e-05
AMT	0.70543	2.56806e-05
ALDOA	-0.823767	2.5681e-05
LACTB2	-0.610797	2.5681e-05
AIF1L	-0.715328	2.60881e-05
RASIP1	0.499991	2.62653e-05
RUFY3	0.323805	2.78857e-05
ABCB1	-0.91433	2.82144e-05
PLTP	-0.830926	2.84242e-05
M6PR	-0.479064	2.85782e-05
COX5A	-0.981657	2.90795e-05
SNRNP35	-0.445954	2.90795e-05
SMAD3	0.56103	2.92246e-05
SDHA	-0.525698	2.97966e-05
SUN2	-0.451168	2.99139e-05
ZRANB2	0.348188	3.10376e-05
FNTA	0.474353	3.12397e-05
HIBCH	0.29774	3.12397e-05
HSPH1	0.842554	3.1503e-05
ITGA7	-1.05436	3.1503e-05
TSPO	-0.848095	3.16127e-05
HIF3A	-0.641362	3.20735e-05
AGER	0.938681	3.21378e-05
RP11-284M14.1	-0.641212	3.27338e-05
CTBS	-0.498035	3.32484e-05
ADAM10	-0.34317	3.33561e-05
RARB	-0.822832	3.33869e-05
CNBP	-0.498445	3.37477e-05
MED12L	1.28198	3.37477e-05
SIK1	1.49729	3.37481e-05
CPQ	0.382553	3.39569e-05
PRELID2	0.588995	3.40151e-05
HCRTR1	-1.35866	3.44721e-05
RBM26	0.324697	3.44721e-05
UBN2	0.359124	3.47812e-05
ST6GALNAC1	-0.839102	3.56563e-05
HS2ST1	0.433374	3.68667e-05
RP11-701H24.9	0.413029	3.74521e-05
CNTRL	0.396203	3.83082e-05
DCN	-0.945507	3.83082e-05
NDUFV2	-0.514867	3.83082e-05
TMBIM4	-0.733753	3.87771e-05
LINC00982	1.14254	3.88296e-05
DDX10	0.458741	4.00575e-05
PHF10	0.638813	4.03643e-05
LINC00482	-0.675152	4.06493e-05
SMCHD1	0.374907	4.06493e-05
CD82	-0.834072	4.08213e-05
ZFP36L1	-0.594298	4.16186e-05
TAGLN2	-0.634017	4.16199e-05
TERF2IP	-0.388968	4.25991e-05
CTC-444N24.11	0.580796	4.30351e-05
CCDC71	-0.935693	4.34062e-05
UBP1	0.434524	4.37609e-05
TRAP1	0.391316	4.38034e-05
LINC01182	1.30418	4.41389e-05
MAN1C1	0.789521	4.47972e-05
DAB2	-0.830595	4.49926e-05
GLUL	-0.747806	4.50277e-05
PRKCDBP	-0.876444	4.59437e-05
MYCBPAP	-1.01604	4.71293e-05
LEPR	0.444825	4.76252e-05
SPAG6	-0.921615	4.79549e-05
HIST1H4C	-0.960275	4.84997e-05
SLC25A24	-0.445925	4.85103e-05
NOV	-1.34703	4.90161e-05
ART4	-1.18938	4.94805e-05
NHSL2	0.455202	4.97119e-05
AIF1	-1.63468	5.10683e-05
FIS1	-0.62944	5.13168e-05
GADD45B	-0.821397	5.13168e-05
KIAA1211	1.4974	5.13168e-05
MRC2	0.913236	5.13168e-05
RBKS	0.598775	5.13168e-05
NUDT18	-1.07467	5.23902e-05
RP11-54O7.3	2.35702	5.259e-05
KCNJ8	-1.16414	5.29997e-05
RAC1	-0.389571	5.29997e-05
FAM184A	0.830377	5.31717e-05
LPCAT2	0.66149	5.31717e-05
PIWIL4	1.28436	5.31717e-05
POLA1	0.37079	5.31717e-05
RABAC1	-0.613878	5.35437e-05
SOD2	-0.440942	5.35437e-05
ATP5D	-0.752708	5.36253e-05
TSTA3	-0.737438	5.38933e-05
RP5-877J2.1	-1.12529	5.43387e-05
COPS5	-0.538758	5.53505e-05
UBA2	0.346647	5.53505e-05
MDM4	0.275645	5.54762e-05
PSMB6	-0.68367	5.54762e-05
CEP290	0.381063	5.62738e-05
RP11-1114A5.4	0.744406	5.7686e-05
NDUFB9	-0.762664	5.92694e-05
ORMDL1	-0.467754	5.99647e-05
AC025165.8	-0.962153	6.08226e-05
P2RY11	1.63902	6.08226e-05
RBBP8	0.539753	6.20444e-05
MESDC1	-0.52447	6.37611e-05
LYVE1	-0.898104	6.51881e-05
RCAN3	-0.687661	6.51881e-05
TMEM132D	1.4319	6.51881e-05
NDC1	0.524077	6.52891e-05
MIB1	0.352091	6.5471e-05
MYL3	-1.05371	6.5471e-05
PIK3C2A	-0.354411	6.5471e-05
ERN1	0.642106	6.5822e-05
A4GALT	-0.510671	6.7449e-05
MAP10	-1.01311	6.7847e-05
LUC7L3	0.2703	7.05126e-05
GIMAP4	-0.646785	7.07991e-05
PPP4R3A	0.335539	7.07991e-05
SEMA3G	0.609705	7.08644e-05
SLC5A1	-1.11669	7.11408e-05
FAM63B	-0.604223	7.49759e-05
SGSM2	0.590716	7.49759e-05
POLR3C	0.444143	7.52857e-05
MYCT1	-0.515727	7.56923e-05
YJEFN3	1.08937	7.60896e-05
GIMAP7	-0.737208	7.7756e-05
HRC	-0.874376	7.82049e-05
CNTNAP2	0.959276	7.92516e-05
TROVE2	-0.341891	7.98865e-05
GRID1	1.16855	8.03289e-05
VEGFA	0.80334	8.03848e-05
FAM208A	0.25768	8.04539e-05
DDX60	0.429267	8.10906e-05
ATP5G3	-0.93172	8.16036e-05
ZNRF2	0.456404	8.267e-05
PAPD5	0.389221	8.33909e-05
NUP188	0.459878	8.46153e-05
ATXN1	0.438804	8.48398e-05
PKIG	0.500176	8.48398e-05
VDAC2	-0.52168	8.55609e-05
ACKR1	-0.852074	8.67689e-05
ACTC1	-1.10492	8.67689e-05
THBD	-0.768675	8.69862e-05
WT1	0.745638	8.69862e-05
ADCY4	0.424499	8.7528e-05
SLC25A21	-1.19348	8.7528e-05
MXRA5	1.20999	8.7689e-05
LIMK2	0.460037	8.77707e-05
B3GNTL1	0.695089	8.86695e-05
QSER1	0.372533	8.96362e-05
RUNDC3B	-0.783406	9.04095e-05
HINT2	-0.86875	9.04374e-05
PTPRD	0.806232	9.09314e-05
ATL2	0.423578	9.1053e-05
ANKRD17	0.36342	9.19237e-05
KMT2E	0.314032	9.19237e-05
ANKRD36C	0.344063	9.212e-05
NAALADL2	0.769794	9.212e-05
PODXL	-0.387727	9.212e-05
HTATIP2	-0.679314	9.35693e-05
GPSM3	0.793787	9.40853e-05
LSG1	0.406057	9.40853e-05
C4orf22	1.30851	9.88002e-05
SOS1	0.297553	9.91228e-05
FAM110D	-0.737322	9.96797e-05
KDM6B	0.66935	0.000101156
GDPD3	0.599325	0.000101373
HINT1	-0.608275	0.00010457
MAPKAPK3	-0.945258	0.000106023
PRDX1	-0.652311	0.000109003
DDT	-0.758178	0.000109761
PMP22	-0.538699	0.000111468
GIT2	0.25785	0.000112722
NDUFA8	-0.65935	0.000114796
LRP10	-0.492459	0.000114863
GIMAP6	-0.585322	0.000116464
RP11-284F21.7	-1.17109	0.000116907
MRPL57	-0.684483	0.000117846
DPEP2	0.865275	0.000118499
INHBA	-1.2471	0.000118499
RDH10-AS1	-0.81617	0.000118499
ILF3	0.353551	0.000120332
RPRML	-1.54998	0.000120343
PFKM	-0.651383	0.000121092
CAMSAP2	0.37741	0.000122626
PRDM16	0.829096	0.000122626
ZNF283	0.48565	0.000123745
AZGP1	-1.19848	0.00012423
RP11-492E3.51	0.665504	0.000124382
RP11-538D16.3	-1.86365	0.000124382
RP11-670E13.6	-0.892796	0.000124382
ARMT1	-0.639932	0.000124493
CCDC30	0.507437	0.000124493
SLC16A6	1.32221	0.000124493
CASQ2	-0.688852	0.00012613
SYPL1	-0.557054	0.00012613
SLC35F5	0.315105	0.000126344
SPATS2L	0.417685	0.000127108
HLA-DQA1	-1.01002	0.000127123
AGRN	0.605022	0.000129201
GSN	-0.511488	0.000129201
IFI44	0.620715	0.000130263
CPNE5	1.18424	0.000130576
ENDOD1	-0.538585	0.000134093
HRCT1	-0.819617	0.000134256
ATP5B	-0.743766	0.000135618
FAM122C	0.474571	0.000136551
BCL2L11	0.726846	0.000138807
HADHA	-0.364379	0.000138807
LINC00493	-0.827884	0.000139049
LMOD3	-0.860095	0.000139049
AC006273.5	-1.08892	0.000139535
PHF20	0.552686	0.00014175
AP5S1	-0.720506	0.000142052
DTNB	0.460701	0.000142052
NRN1	-0.536028	0.000142052
CATSPER2	0.5853	0.000142637
SYNM	-0.848694	0.000142637
UBA7	0.549998	0.000142637
ZNF638	0.220536	0.000144285
VAT1	-0.678249	0.000146196
FH	-0.544884	0.000149065
NPTN	0.328298	0.000149065
NREP	0.621409	0.000149065
SSC5D	0.696177	0.000149065
GPR17	-1.0694	0.00014946
PPIC	-0.654798	0.00014946
RAMP1	-1.09252	0.000150558
RP11-758H9.2	-1.0383	0.000150558
PGAM2	-1.0564	0.000151273
TALDO1	-0.59673	0.000152998
DCAF8	0.569953	0.000153153
IGFBP4	-0.474195	0.000153391
APP	-0.386215	0.000154765
RHEBL1	0.948646	0.000156536
RTN4RL1	-0.994234	0.000157448
CMTM7	0.509401	0.000160049
DCHS1	0.474183	0.000160049
EIF2AK2	0.462874	0.000164808
MDH1	-0.690672	0.000164969
CARNMT1	0.507908	0.000168427
SETD2	0.235179	0.000170468
LINC00324	-0.913669	0.000170615
ATP10A	0.975748	0.00017091
B3GALT4	-0.721545	0.00017091
LINC01565	-1.47505	0.00017091
TCF4	0.41234	0.000170928
PEX6	0.479491	0.000171622
CTB-171A8.1	-0.53103	0.000171718
FAM102B	0.754135	0.000173736
RNF125	-0.656941	0.000173736
PNKD	-0.577866	0.000175889
BLVRB	-0.673425	0.000177351
KANK2	0.437103	0.00017794
NUAK1	-0.541129	0.00017794
CEP83	0.335254	0.00018562
GHITM	-0.607256	0.000188225
SMDT1	-0.628874	0.000188225
COMTD1	-0.665747	0.000189721
SLC25A28	0.526547	0.0001915
EPHB1	1.02277	0.000192745
POGZ	0.259024	0.000193794
SSBP3	0.507301	0.000194859
AC067959.1	1.10389	0.000196275
NHS	0.993126	0.000196275
PPARD	0.525824	0.000196275
SYNE2	-0.374595	0.000196275
CLVS1	0.970569	0.000196582
EHD1	-0.577751	0.000196601
TTC17	0.184862	0.000198518
LINC00504	0.835578	0.000201286
PGLS	-0.492984	0.000202501
KCNIP1	1.21447	0.000207489
PRDX6	-0.583967	0.000207489
PAQR8	0.544232	0.000208563
RP11-61K9.3	-1.00365	0.000208563
NDUFS8	-0.674677	0.000211251
STRADB	-0.543919	0.000211871
TINF2	-0.545289	0.000213989
DNAH17	1.21235	0.000215817
CABP1	-0.720257	0.000218342
TXNIP	-0.596097	0.000218827
WWC2-AS2	-1.35577	0.000219551
U2SURP	0.257035	0.000220393
UCK2	0.50953	0.000220891
PSAP	-0.472669	0.000220943
BMX	0.814683	0.000221245
RASSF4	-0.577182	0.000221245
VSIG4	-1.16987	0.000221245
CYTH3	0.387048	0.000221346
FOSB	1.74542	0.000221655
WT1-AS	0.367677	0.000222295
CLEC1A	0.387471	0.000222824
CD247	1.13223	0.000228394
ANKHD1	-0.558095	0.000228458
MRAS	-0.634289	0.000231009
FKBP9	-0.308499	0.000231423
RP11-344B5.2	-1.33572	0.000231423
NFYC-AS1	-0.918474	0.000234522
NKX2-5	-0.920324	0.000234522
LYPD2	-1.37112	0.000237676
RP11-141M1.3	0.466792	0.000237676
EMCN	-0.431174	0.000237717
PARP10	0.727725	0.000237717
WHSC1L1	0.210755	0.000238141
LDHB	-0.755381	0.000238253
SAMD4B	0.393985	0.000245277
SH3BGRL3	-0.645307	0.000245277
C19orf70	-0.687491	0.000248244
C9orf41-AS1	0.742697	0.000252155
NDUFA6	-0.722626	0.000252155
RP11-260M19.2	1.12768	0.000252155
TEX2	0.544649	0.000252203
UBR1	0.404933	0.000252973
BTBD9	0.3132	0.000263146
PDCD6IP	-0.291646	0.000263146
SLC30A7	0.349612	0.000263146
ANXA3	-0.554179	0.000263579
CYP4A22-AS1	-0.962702	0.000265064
NLRX1	-0.573186	0.00026581
GRIK4	1.44987	0.000267845
MRPS16	-0.428946	0.00027182
PRKCE	0.408691	0.00027182
TRIM63	-0.943813	0.00027198
RP11-182L21.6	-0.724337	0.000275011
RP11-580I16.2	0.494275	0.000275566
RRP12	0.676608	0.000278649
SFMBT2	0.402223	0.000278649
NBEA	0.43309	0.000281403
AKR1B1	-0.640252	0.000281649
FITM2	-0.561228	0.000281649
GADD45GIP1	-0.652248	0.000281649
KIAA1755	1.00449	0.000281649
MYCBP2	0.275633	0.000281672
MANEA-AS1	-0.776822	0.000282924
RP11-488L18.8	-0.543087	0.000282924
COX6A1	-0.683994	0.0002839
DDX27	0.420712	0.000284197
AXIN1	0.477251	0.000288168
PMVK	-0.658222	0.000288168
SEPP1	-0.697381	0.000288168
HDAC4	0.410332	0.00029109
SNCG	-0.629173	0.000294053
LINC00299	0.91357	0.000296967
MORC2	0.416911	0.000298318
PIBF1	0.207763	0.000298777
ZNF471	0.439488	0.000299472
VPS29	-0.354149	0.0002995
RP11-138A9.1	0.523974	0.000300869
DUSP1	0.906147	0.000301024
GALNT7	0.379502	0.000301024
CAPN2	-0.365359	0.000304959
PACS1	0.371399	0.000305548
RP11-196G11.2	0.830405	0.000306297
CD151	-0.407317	0.000306358
HMGN3	-0.434797	0.000313326
FCER1G	-0.980325	0.00031548
CABLES1	1.01938	0.000315991
ACO2	-0.455649	0.000317653
ABL1	0.379941	0.000318207
PEF1	-0.459036	0.000318207
FUOM	-0.750237	0.000320438
HBB	1.6188	0.00032071
MMP16	1.01018	0.000322308
CKB	-0.879824	0.000325578
RHOA	-0.358206	0.000325578
PURB	0.426633	0.000326655
CH507-42P11.5	1.14619	0.000329791
ETV5	0.746135	0.000329791
NPIPB3	0.478776	0.000329791
RP11-326C3.11	-0.728014	0.000329791
RP11-54O7.17	1.13133	0.000333194
STOM	0.348031	0.000339939
CFL1	-0.539229	0.000342864
KIF3C	0.711966	0.000343949
B3GALT5	1.53155	0.000344492
H2AFZ	-0.638455	0.000353953
BCL3	-0.573002	0.000356312
RP3-508I15.14	0.589122	0.000356312
C15orf52	-0.604572	0.000356611
PERM1	-1.0731	0.000356907
SLC1A1	-0.711893	0.000357214
PIM3	-0.619098	0.000358295
TMEM50A	-0.508729	0.0003632
RPL36AL	-0.683512	0.000366808
CCNYL1	0.489036	0.000367813
RP5-1065J22.8	-1.10715	0.000369489
WSB1	-0.336243	0.000369489
MAP4K5	0.28497	0.000371502
DNAJC15	-0.352805	0.000373029
ITM2B	-0.534545	0.000373029
CRYAB	-0.976796	0.000375769
XYLB	0.715849	0.000375769
PCM1	0.19965	0.000377112
DIRAS1	-1.10838	0.000377209
RP11-543F8.2	0.931604	0.000380572
ATP5C1	-0.427995	0.000385522
IMPDH1	-0.6594	0.00038746
SBDS	-0.66896	0.00038746
TMED4	-0.39256	0.000387603
PHC1	0.579225	0.000388473
SLC52A2	-0.628477	0.000388473
GLIS1	0.979059	0.000390344
TWF2	-0.760252	0.00039061
KLHL8	0.416312	0.000392618
TEK	-0.402207	0.000393908
HK1	0.391129	0.000399239
TRAF3IP2-AS1	0.382102	0.000399239
EFCC1	0.64136	0.000415443
FLNC	-0.816453	0.000415443
YLPM1	0.251551	0.000418144
ACAT1	-0.447054	0.000421763
KLHDC8B	-0.56106	0.000421763
LGALS9	0.645077	0.000421763
PMEPA1	0.686774	0.000421763
PPARGC1B	-0.602605	0.000421763
CDK10	0.408314	0.000427516
AC005355.2	-0.985559	0.000434871
PRDX5	-0.714166	0.000438173
IL11RA	0.737307	0.000439944
INSR	0.868948	0.000442988
APOBEC2	-0.983229	0.000443355
KAT2A	0.606606	0.000444146
ADAM15	-0.453858	0.000446655
MAPK8IP3	0.326322	0.000447069
SLC31A2	-0.779787	0.000447069
SUSD4	0.775549	0.000447069
LINC01355	0.517884	0.000457056
COX4I1	-0.73303	0.000457247
CTB-55O6.12	-0.507027	0.000457247
PPP1R14A	-0.543066	0.000457247
RARRES1	-0.900562	0.000457247
PRICKLE4	-0.638563	0.000459902
SCO2	0.766799	0.000459902
DOCK6	0.462937	0.000460343
CDK2AP2	-0.584579	0.00046166
CHMP2A	-0.56282	0.000462429
IQCB1	0.379733	0.000466546
TUFM	-0.494727	0.000468153
POLE3	-0.568	0.000470567
CSMD1	1.1898	0.000477096
RP11-936I5.1	-0.905224	0.000477096
KSR2	1.39508	0.000487048
RAB11FIP3	0.471664	0.000487774
RP11-100L22.1	-0.676957	0.000487774
SETMAR	0.506516	0.000487774
UBQLN4	0.545543	0.00049154
COMMD3	-0.801325	0.000492114
MTSS1	-0.425131	0.000492414
STXBP5	0.336057	0.00049431
TFDP1	0.55933	0.000495308
IQCK	-0.51617	0.000496422
TCEAL3	-0.524553	0.000497196
LINC00342	0.605097	0.000500329
CLPTM1L	0.495376	0.000500432
EID1	-0.580284	0.000500432
APOLD1	0.805566	0.000501533
BANP	0.444794	0.000504826
INTS3	0.343163	0.000510711
AC108938.5	0.864941	0.000511345
ANKIB1	0.266699	0.000511345
FAM133B	0.314165	0.000511878
ZNF385D-AS1	-1.02528	0.000511878
CARHSP1	-0.434122	0.000513082
PSMB3	-0.51897	0.000513082
ZNF22	-0.562792	0.000513082
SP100	0.35113	0.000519268
DCDC2	1.44438	0.000521128
NDUFV1	-0.441835	0.000521128
YIF1B	-0.552057	0.000525833
HPS6	-0.85272	0.000525985
SPRED2	0.517967	0.00052764
CASKIN2	-0.429915	0.000528147
NDUFB10	-0.690116	0.000528507
ATRN	0.290908	0.000529666
FAT3	1.07585	0.000533985
FAM153B	-1.3649	0.000537062
NCOA4	-0.365457	0.000537356
GALNT15	-1.03075	0.000537385
GRIN2B	0.997856	0.000537522
CITED2	-0.703383	0.000537629
ALPK3	0.524364	0.000546436
DECR1	-0.337953	0.000546436
PZP	-0.529184	0.000546436
ANPEP	-1.36097	0.0005495
PFDN1	-0.333678	0.00055338
NIF3L1	-0.704167	0.000557545
NRBF2	-0.532892	0.000558218
S100A4	-0.892339	0.000559676
ZMAT4	1.23502	0.000560538
DCUN1D1	0.311414	0.000561268
PCYOX1L	0.586076	0.000567207
VEGFC	0.612782	0.000568733
AC009784.3	0.876813	0.00057122
C1QTNF1-AS1	-0.982111	0.00057122
AP1S1	-0.78426	0.0005735
PSMB8-AS1	-0.957703	0.000580326
FAM53B-AS1	-1.03639	0.000580983
ELMSAN1	0.33553	0.000581147
NNT	-0.29318	0.000581685
URM1	-0.422172	0.000584636
ATRNL1	0.932016	0.000586943
NOM1	0.376048	0.000588514
PCBP4	0.516624	0.000592367
ADH5	-0.463229	0.000597931
COL24A1	0.706171	0.000597931
NRG3	1.03257	0.000602758
PGM5	-0.510257	0.000603579
CYFIP1	-0.282792	0.000604985
TMEM223	-0.497193	0.000604985
DCUN1D4	0.27999	0.000606989
KRT8	-0.60765	0.000606989
NOP58	0.313914	0.000606989
RBM5	0.336321	0.000606989
RPL31	0.393104	0.000606989
NBPF11	0.343752	0.000610212
EMC6	-0.570321	0.000612046
FSTL1	0.367949	0.000612046
CPLX1	-0.717353	0.000613835
EMSY	0.276516	0.000613835
MRPS34	-0.490921	0.000613951
C19orf43	-0.363561	0.000615131
COL4A5	0.848204	0.000616755
KLF13	-0.444034	0.000616755
PXK	0.327011	0.000616755
RP11-510I5.4	1.10329	0.000616755
RNF220	0.594133	0.000620608
CSGALNACT2	0.36631	0.000623945
CREB5	0.677993	0.000628734
S100A8	-1.26284	0.000630204
TSPAN5	0.804678	0.000630204
IBA57	0.553194	0.000630553
RP11-69I8.3	0.628924	0.000633659
RAB24	1.08557	0.000634142
PQLC1	0.473128	0.000640013
DDX60L	0.568831	0.000644269
NARF	-0.387536	0.000644269
ZNF516	0.48256	0.000644269
CCDC146	0.386935	0.000652411
RP11-343C2.11	-0.822131	0.000652411
TMCC3	0.76594	0.000652411
VPS11	-0.473619	0.000652411
FUNDC2	-0.526042	0.000652731
INPP5K	-0.375464	0.000654061
C12orf57	-0.601079	0.000654652
ICAM1	-0.663153	0.000657966
C1QTNF1	-0.649733	0.000658599
SMTNL2	-1.08849	0.000664815
RP5-894A10.2	0.430429	0.000665564
MCC	-0.339651	0.000665769
NANS	-0.443999	0.000670579
AGO2	0.377796	0.000671462
NYAP2	1.261	0.000671785
FREM2	1.42756	0.000677778
NOX4	0.98398	0.00067916
PSMA7	-0.409766	0.000680714
GBE1	-0.486015	0.000691438
PTPN5	-0.718321	0.000692001
ATP5J	-0.637853	0.000692807
LBX2-AS1	-0.847821	0.000697038
ADGRF2	-1.36904	0.000697983
PWAR6	0.488892	0.000697983
HACD3	0.316449	0.000699223
RP11-418J17.1	0.481949	0.000699223
KLHL9	-0.460137	0.000699985
AC012360.6	-0.9798	0.000703628
DBNL	-0.408229	0.000704968
PRR4	-0.566358	0.000704968
RRAGA	-0.684855	0.000704968
C1orf101	0.429726	0.000708441
RP11-708B6.2	0.819171	0.000708441
SH3GLB1	-0.216314	0.000709023
RP11-395A13.2	-0.987343	0.000718615
FBXL7	0.376113	0.000719459
KLK1	-1.21758	0.000725482
CFI	-0.323626	0.000731186
LINC01336	-0.9668	0.000731482
EXOC6	0.42521	0.000733349
RP11-408A13.4	0.893584	0.000733349
AC007879.5	0.544699	0.000738676
SAT2	-0.487595	0.000739698
NUCB2	-0.393671	0.000750322
KMT2A	0.250428	0.000750927
ZNF436-AS1	-0.900175	0.000750927
DUSP23	-0.545336	0.000755795
NDUFB11	-0.746771	0.000755795
XYLT1	0.897166	0.000757244
PSMG3-AS1	-0.60303	0.000760049
RP11-932O9.7	-0.640473	0.000761392
VPS13A	0.263147	0.000762976
THOC1	0.268249	0.000763175
AC004947.2	0.991269	0.00076697
GABRA2	1.25992	0.000768536
RGS7	1.25917	0.000769007
FBLN5	0.605074	0.000772945
RP11-702H23.4	1.07137	0.000778428
AATK	0.75481	0.000780385
CISD3	-0.569908	0.000781625
SLC22A23	0.694436	0.000781625
GCC2	0.340241	0.000788436
SLC35F2	0.905252	0.000788436
SERPING1	-0.471928	0.000789127
ENPP4	-0.533878	0.000796854
AC093388.3	-0.599066	0.000799319
CAPN1	-0.375204	0.000802559
CREM	0.554352	0.000803153
SLC39A1	-0.591881	0.00080356
SLC39A14	-0.482453	0.00080356
CALCOCO2	-0.462714	0.000804546
GNE	-0.361907	0.000805461
RP11-578F21.6	-1.1705	0.00080583
C11orf24	-0.655353	0.000815018
ABI2	0.202955	0.000820058
FTO	0.259179	0.00082706
TMEM217	0.906459	0.00082706
ERI3	0.336822	0.000827942
RP11-700H6.1	-1.0631	0.000827942
SVIP	0.435405	0.000829121
FAM81A	0.66065	0.0008337
HMGN3-AS1	-0.819919	0.00083747
FAM127A	-0.535802	0.000837523
ADI1	-0.702929	0.000840611
EPB41L3	0.763602	0.000850245
AC018890.6	-0.543679	0.000854591
AK1	-0.762262	0.000854591
GRPEL2	0.619946	0.000854591
RP11-11N7.5	0.447727	0.000854591
SCAND1	-0.479203	0.000854591
SLC27A1	0.472554	0.000854591
ZNF449	-0.425401	0.000854591
TJP2	0.381707	0.000867972
TMEM88	-0.562442	0.000867972
MRPL41	-0.730816	0.000868788
ALS2	-0.325671	0.000868817
ERGIC1	0.444722	0.000868817
C2CD2	0.400831	0.000869584
CCNG1	-0.423074	0.000869584
TRAF3	0.58139	0.000875725
CAV1	-0.420966	0.000883231
KB-1460A1.5	0.690019	0.000885754
LINGO1	0.806101	0.000885754
LYSMD3	-0.422989	0.000889746
RORA	0.506161	0.000896862
XIRP1	-1.01175	0.000896862
TCN2	-0.590961	0.000898309
DHRS7	-0.421346	0.000901073
AURKAIP1	-0.558569	0.000907906
PPFIBP1	-0.457151	0.000911056
TRAK2	-0.383248	0.000913381
AAED1	-0.44835	0.000929938
FAM222B	0.318758	0.000929938
RP11-384F7.1	1.1923	0.000931951
BTAF1	0.271261	0.000936536
SRCAP	-0.511974	0.000942554
AADAT	1.10614	0.000944673
GOT1	-0.53954	0.000949306
ARID4B	0.181869	0.000949595
STAT4	0.873876	0.000949595
VPS54	0.277773	0.000949595
AC002117.1	-0.526416	0.000953247
DLG5	0.530983	0.000953247
NDUFAF3	-0.622269	0.000953247
WDFY1	0.287324	0.000957159
AC067956.1	1.28185	0.000957269
TIGD6	-0.766023	0.00095795
PDK2	-0.727238	0.000960566
TMEM242	-0.355161	0.00096589
MYO1E	0.403049	0.000974445
SYT14	1.26692	0.000975947
WRN	0.283645	0.000979392
ERV3-1	-0.638884	0.000982032
FAM212B-AS1	-1.19447	0.000982613
TAGLN	-0.722051	0.00098943
AC006273.4	-1.21418	0.000991065
RBM6	0.221313	0.00099299
RHOT1	0.251348	0.00099905
FTCD	-1.07614	0.00100201
UBE2Z	0.348637	0.00100201
NPPC	-1.09134	0.00100535
ST3GAL4	0.747711	0.00100547
CCDC93	0.290158	0.00100714
TARBP1	0.420412	0.00100714
APOBEC3F	-0.98026	0.0010103
RP11-714G18.1	0.543262	0.0010103
VKORC1L1	0.409692	0.0010103
NLRC5	0.421406	0.00103045
SNAPIN	-0.588063	0.00103045
RP11-518L10.5	0.618407	0.00103207
CYYR1-AS1	-0.664732	0.00103225
INMT	-0.758622	0.00103225
TUBAL3	-0.963861	0.00103225
RP11-13A1.3	0.893861	0.00103242
RP11-864I4.4	-0.794665	0.00103242
LNX1	-0.544086	0.00103304
TRIM24	0.347706	0.00103313
RANBP6	-0.555053	0.00104059
CAMK1	-0.475704	0.00104558
ANKRD16	0.620783	0.00104838
ZNF35	-0.404881	0.00105082
C12orf45	0.450707	0.00106197
AC007193.10	-0.867937	0.00106314
AC144450.1	-0.753555	0.00106314
RP11-486I11.2	-1.05277	0.00107072
MARK4	0.375769	0.00107302
GNB2	-0.434883	0.00107597
CH507-513H4.1	0.794103	0.00107907
C1RL	-0.430752	0.0010829
CH507-528H12.1	0.642044	0.0010829
AGT	-0.796761	0.00108639
MLXIP	0.344536	0.00109102
POGLUT1	0.436653	0.00109102
IQGAP2	0.66694	0.00110108
CTD-2371O3.3	-0.749037	0.00110291
ERLIN1	0.332767	0.00110549
HIGD1B	-0.932175	0.00110584
SPTLC2	0.254904	0.00111104
ADIRF	-0.578031	0.00111598
ATRAID	-0.515452	0.00111598
TMEM26	-0.971851	0.00111859
PUS7	0.568849	0.00112171
ADRB1	-0.889946	0.00112176
CBFA2T2	0.297064	0.00112176
ALMS1	0.26718	0.00112484
RP11-356C4.5	0.89055	0.00112484
ANOS1	0.724821	0.00112547
APBA1	0.45363	0.00112979
ILF3-AS1	-0.503043	0.00113256
MOBP	1.0374	0.00114089
EPN1	-0.343771	0.00114374
MBTD1	0.285793	0.00116564
SAA1	-1.1559	0.00117021
PGM5P2	-0.505336	0.00117315
COX7A2	-0.500084	0.00118313
NUDT16	-0.569372	0.00118313
AC005592.2	0.663838	0.0011849
UBC	-0.497663	0.00119661
UTP14A	0.463821	0.00120097
ZCCHC7	0.266002	0.00120616
UNC119B	-0.507684	0.00120712
MED21	-0.393945	0.00120719
RP11-161I6.2	1.12885	0.00120802
WDR59	0.322582	0.00120802
AC007682.1	0.734044	0.00121236
USP9X	0.295511	0.00121707
C16orf86	-0.723527	0.00122484
AMOTL2	-0.559631	0.00124785
PRPF40B	0.396252	0.00124785
SCARA5	-0.820846	0.00124785
TBC1D2	-0.496745	0.00124785
YIPF5	-0.494343	0.00124785
ANKMY2	-0.438893	0.0012493
CCDC171	0.48098	0.00124965
FAM207A	-0.640714	0.00124965
TOP1	0.243176	0.00124965
EMP1	0.627519	0.00125879
NOL4L	0.478788	0.00126299
AC114765.1	1.19106	0.00127214
EIF2B3	0.367326	0.0012754
JMJD1C	0.388297	0.00127631
B3GNT5	0.664446	0.00128084
RAET1E	-0.93914	0.00128084
TMEM132B	1.04572	0.00128084
GCA	-0.394342	0.0012816
PDE3B	0.687953	0.00128236
PLEKHG2	0.490431	0.00128236
TAF15	0.182738	0.00128236
MGST1	-0.851762	0.00128843
THRA	-0.554811	0.00128906
CTD-2007H13.3	-0.399117	0.00129403
COX7B	-0.776191	0.00129707
MIER2	-0.49987	0.00129719
SPARC	-0.49292	0.00130959
TBL1X	0.402144	0.00130959
GOLGA8B	0.65027	0.00131354
SMURF1	0.306668	0.00131571
FAM208B	0.296931	0.00131849
HOMEZ	-0.501046	0.00132088
PDHB	-0.482868	0.00132088
FMNL2	0.449994	0.00132931
IP6K2	-0.402662	0.0013326
RIMS2	0.982754	0.0013326
KDM2A	0.279517	0.00133383
PHKA1	0.454089	0.00133383
SLC9A3R2	-0.481275	0.00133383
SMYD5	0.615065	0.00133383
ARL16	-0.474628	0.00134015
RTEL1-TNFRSF6B	-1.06888	0.00134382
WEE1	0.755942	0.00135132
WWTR1	0.494469	0.00135401
SEPW1	-0.349753	0.00135513
HLA-DRA	-0.638349	0.00136064
IMP3	-0.508275	0.00136689
RAD51B	0.351638	0.00138599
SEMA4C	0.441417	0.00138599
ARIH1	0.30056	0.00138756
C1QTNF3-AMACR	0.371183	0.00138756
CD63	-0.49836	0.00138984
RGCC	-0.637776	0.00139091
RP13-516M14.1	0.703531	0.00139091
GTPBP2	0.471358	0.00140307
ZNF84	0.277674	0.00140415
PUM2	0.221144	0.0014077
ATRX	0.172876	0.0014129
GSPT1	0.355488	0.0014129
STAT2	0.493663	0.0014129
CLTA	-0.277005	0.00142104
ZNF559-ZNF177	0.535748	0.00142689
LAMTOR1	-0.35038	0.00142715
MIEN1	-0.532418	0.0014305
DARS	0.296531	0.00143368
JDP2	0.606543	0.00143368
TRIOBP	-0.30798	0.00143717
SPINT2	-0.732466	0.00144597
SNIP1	-0.397307	0.00145197
PDCD10	-0.2572	0.00145897
ZBP1	1.1432	0.00146423
UBAP1L	0.494692	0.00146592
NDUFAB1	-0.686252	0.00147038
RP11-426C22.5	0.529023	0.00147405
TAB3	0.33989	0.0014773
RP11-649A16.1	1.05215	0.001481
SENP6	0.221169	0.001481
CLTB	-0.465593	0.00148402
GATA6	0.562419	0.00149158
MYL9	-0.741093	0.00149733
LDLRAD3	0.817701	0.00150083
COX5B	-0.653955	0.00150709
MKL1	0.334852	0.00150709
RP11-314N13.10	0.579328	0.00150977
EFR3A	0.277883	0.00151756
JUP	0.550336	0.00151756
SLC2A6	-0.505452	0.00151756
CARD8	0.290986	0.00153107
AHI1	0.339703	0.00154619
COL22A1	1.1017	0.00156405
COQ10A	-0.547021	0.00156405
GPRASP1	0.532102	0.00156405
RP11-373N22.3	0.326153	0.00156405
MAN2C1	0.351263	0.001566
MALRD1	0.888034	0.00156825
CRYL1	-0.421457	0.00157487
IFT43	0.488873	0.00158273
HADH	-0.459255	0.00158927
ICA1L	0.444552	0.00159114
S100A6	-0.600513	0.00159115
HAX1	-0.459485	0.00159308
PPIB	-0.567333	0.00159308
RAMP3	-0.367701	0.00159308
SGCZ	0.99511	0.00159308
THADA	0.216403	0.00160074
KL	0.486314	0.001602
SREBF1	-0.62328	0.00160236
TTC39C	0.584624	0.00161112
RP11-669M16.1	1.10193	0.00161162
TMTC1	-0.473396	0.00161776
CDH4	0.997487	0.00161971
FAM120B	0.223486	0.00161971
MRPL15	-0.536035	0.00161971
RP11-219G17.4	-1.05548	0.00161971
ABL2	0.422852	0.00163305
ARL2BP	-0.38233	0.00163305
ATP5G1	-0.607137	0.00163305
INTS6	0.385739	0.00163305
P3H3	0.850484	0.00163305
RP3-402G11.26	-0.780745	0.00163471
HHAT	0.399253	0.00163507
ZNF365	1.05732	0.00163622
IFITM2	-0.562048	0.00163793
ARSG	0.78086	0.0016416
HNRNPH1	0.291536	0.00164896
TTLL3	0.678631	0.00164978
NIPBL	0.199516	0.00164991
TIMM10B.1	0.416413	0.00165027
PACS2	0.355826	0.00165484
TGM2	-0.460455	0.00165728
TRAPPC1	-0.50916	0.00166017
CRIP2	-0.436849	0.00166224
CDK11B	0.435799	0.00166296
NAA10	-0.466926	0.00167123
IDH3G	-0.456567	0.0016725
JAK2	0.21797	0.0016756
NDUFA13	-0.627793	0.0016951
AC007255.8	0.819215	0.00169721
MAFF	0.74996	0.00169721
TSPAN14	-0.341889	0.00169721
ZNF790-AS1	0.383216	0.00170073
PELI2	0.514932	0.00170848
TMBIM1	-0.437602	0.00171078
CHCHD1	-0.563182	0.0017118
CD163	-0.842826	0.00171293
RLIM	-0.344692	0.0017137
MCRS1	-0.394476	0.00172217
HPSE2	0.707821	0.00172635
PEBP1	-0.649711	0.00174211
FUBP1	0.234065	0.00174337
SRP9	-0.391967	0.00174726
BANK1	0.82472	0.00175591
CD248	-0.931725	0.00175591
PPP1R11	-0.456243	0.00175694
APLNR	0.802447	0.00177048
NTHL1	-0.540453	0.00177979
CD36	-0.703936	0.00179879
RP11-507B12.2	0.994799	0.00180339
RHOBTB3	-0.512301	0.00180749
FANCF	-0.766081	0.00181519
SLC4A7	0.753862	0.00182778
GIMAP1	-0.680771	0.00184955
NDUFA4	-0.746323	0.0018523
LMF1	0.395293	0.0018624
KIF2A	0.252386	0.00187514
POLR2E	-0.433021	0.00187551
CSTB	-0.529197	0.0018791
TMSB10	-0.433609	0.00187944
CTD-2308L22.1	-1.04651	0.00188455
PARD3	0.465127	0.00188531
TRIM27	0.324352	0.00188531
RP11-603J24.14	-0.725716	0.00188782
LINC01006	-0.598468	0.00188891
CTC-444N24.8	0.613359	0.00190805
ZNF765	-0.423244	0.00192708
KMT2E-AS1	-0.440049	0.00192786
TBC1D16	0.415231	0.00192786
ZNF511	-0.615973	0.00193049
ELAVL1	-0.418685	0.00194088
ITM2A	-0.620082	0.00194088
ZNF420	0.276725	0.00194209
RNF181	-0.536873	0.0019452
SLC6A4	1.01785	0.00195465
DLK1	-1.01884	0.00195467
ASAH2B	0.680014	0.00195908
SAT1	0.611704	0.00195941
PRDM6	0.721675	0.0019671
TPSAB1	-1.02857	0.0019671
GUCD1	-0.465935	0.00197147
PPP2R1A	-0.285531	0.00199626
AKT2	0.280316	0.00199963
CDH18	0.971992	0.00199963
CORIN	-0.731871	0.00199963
GMPPB	-0.577719	0.00199963
PLCB1	0.30106	0.00199963
PUM3	0.283221	0.00199963
TUBA4A	-0.554711	0.00199963
ZRANB1	0.336351	0.00199963
LARP1	0.311286	0.00199985
PGM1	-0.502865	0.0020002
CLASP2	0.227394	0.00200064
LINC00863	-0.474305	0.00200064
TXNL4A	0.34529	0.00200739
RNF7	-0.400367	0.00201359
PIP5K1C	0.527251	0.00201578
PTGES2	-0.439696	0.00201734
GIGYF1	0.359022	0.00201755
PLK3	0.489798	0.00201755
DCTN3	-0.535322	0.00202782
EIF1B	-0.568977	0.0020283
CX3CL1	0.421004	0.00203849
APBB1	-0.356583	0.00203866
EIF3K	-0.411862	0.0020543
CHD3	0.435977	0.0020553
DGKD	0.467986	0.0020588
NELL1	1.0129	0.00206938
MAP1A	-0.83273	0.00207042
NBPF12	0.349854	0.00207369
EMILIN1	-0.920533	0.00207969
RNH1	-0.443019	0.00207969
ACVRL1	-0.380883	0.00208168
FAM46B	-1.04772	0.00209755
C6orf136	-0.444577	0.00209898
TRMT10C	-0.488511	0.00210259
RP11-79O8.1	-1.0361	0.00210765
ATM	0.277291	0.00210867
TNFAIP8L3	0.8917	0.00210867
EIF2AK1	-0.315383	0.00211773
MMRN2	-0.272778	0.00211773
RPL3L	-0.786407	0.00211773
AIMP2	-0.391615	0.00212012
PAPOLA	0.20382	0.00212641
WDR26	0.299107	0.00212893
NR4A1	0.914336	0.00212914
TTC1	-0.294389	0.00213575
CORO1B	-0.456179	0.00215042
CREB3L1	-0.558791	0.00215042
TUBB	-0.493543	0.00215042
TIA1	-0.530274	0.00216157
PIEZO2	0.904345	0.00216245
TIMM23B	0.289952	0.00216407
RP11-407N17.5	-1.04254	0.0021687
CFL2	-0.493606	0.00217341
PHC2	0.368905	0.00217341
AC012363.4	0.630072	0.00218995
CORO6	-0.679762	0.00219893
PRRC2B	0.245271	0.0022015
ATP8A2	1.00005	0.00220199
TMEM71	0.660732	0.00220199
UBQLN2	-0.451926	0.00220627
URI1	0.346721	0.00220627
UNC13B	-0.424893	0.00220948
PVRL1	0.628145	0.00221476
SLC2A4	-0.845627	0.00221778
TTLL6	-0.983787	0.0022182
CYTH1	0.37203	0.00221917
RP11-637O19.3	0.645796	0.00222465
ACTB	-0.511452	0.00223433
GABRG3	0.948126	0.00223433
GALNTL6	0.852645	0.002235
RP13-20L14.6	-0.909119	0.00224038
BANF1	-0.548035	0.00224585
PABPN1	0.400556	0.00225189
LRRFIP1	-0.270966	0.00225589
DUSP5	0.724405	0.00226468
LAMB1	0.516982	0.00227086
AHNAK	-0.36547	0.0022775
OLFM1	-0.591334	0.00228929
ARID2	0.186578	0.00229172
PITPNA	0.388351	0.00232018
CCDC26	1.02154	0.00232276
TMEM117	0.343119	0.00232549
ATP6V1F	-0.564496	0.00232739
RPS6KA5	0.468064	0.00232739
SQSTM1	-0.336355	0.00232739
CTD-3001H11.2	-0.690502	0.00232874
DDI2	0.368659	0.00232874
RNASEH1	-0.440574	0.00232874
MAGEF1	-0.632992	0.00233711
UBE2E1	-0.226095	0.00233711
PPP2CA	-0.600826	0.00234114
NFKB1	0.34501	0.00236562
TYMP	0.558188	0.00236562
CDR2	0.340214	0.00237673
KPNA6	0.26842	0.00240273
ZNF586	0.323527	0.00241123
RP11-596C23.2	-0.740707	0.00241366
RP11-64D24.2	-0.695629	0.00241486
CYP4A11	-1.02655	0.00241743
MAF1	-0.492858	0.00241743
CRISPLD2	-0.742774	0.00241764
TAF5L	0.428261	0.00242257
SIRT3	-0.49352	0.00242556
STAB1	0.569487	0.00242556
CHN2	0.536774	0.00242575
NDUFS3	-0.47758	0.00243359
TRIM44	0.286588	0.00243359
ACOX1	-0.271463	0.00243532
TDRD3	0.218035	0.00244191
RP11-370I10.12	-0.775323	0.00246416
CLU	0.583527	0.00246545
ERVK3-1	0.850894	0.00247986
FGF14	0.698449	0.00250047
GABRP	0.713116	0.00250047
PIGV	-0.582183	0.00250047
ZBTB6	-0.573526	0.00250047
SYNE3	-0.516611	0.00250136
OCA2	0.984796	0.00251822
ZNF322	-0.366042	0.00253751
FGF12-AS2	-0.96595	0.00254167
ZNF792	-0.507525	0.00254167
CHCHD2	-0.547723	0.00254359
ADAM12	0.770761	0.00258535
MTM1	-0.307577	0.00258535
ADD1	-0.3226	0.00258586
RP3-395M20.8	-0.585242	0.00259076
NDUFAF2	0.331958	0.00259395
ISOC1	-0.467841	0.00260074
KHDRBS3	0.525664	0.00260074
ADAMTS17	0.637939	0.00260324
HLA-DPA1	-0.564494	0.00260324
PDCD5	-0.385104	0.00260688
GPR146	-0.600906	0.00261582
DISC1	0.390947	0.00262116
CHCHD10	-0.696161	0.00264151
VPS8	0.222496	0.00264888
G0S2	-0.898556	0.00265899
CAV2	-0.394504	0.00266655
RAPGEF5	0.511778	0.00269378
RP11-14N7.2	0.633202	0.00269405
TBCB	-0.373076	0.00270297
GRIPAP1	0.376295	0.00270708
S100A11	-0.541463	0.00270995
CFAP70	0.540341	0.00271843
RP11-231C14.7	0.622421	0.00271843
ASNA1	-0.555442	0.00272418
RP11-248J23.7	0.339961	0.00272597
RP11-464F9.20	-0.754635	0.00272597
OBFC1	-0.354439	0.00273445
VAMP8	-0.75205	0.00273449
ZNF862	0.324893	0.00273776
EBLN3	-0.337839	0.00273827
MLLT1	0.431676	0.00273884
NEMF	0.213651	0.00273884
PSMB1	-0.355085	0.00273884
PLCG1	0.277651	0.00274782
NOP10	-0.527614	0.0027498
RNF167	-0.417342	0.00275031
KLHL31	-0.71884	0.00275036
RP11-318A15.2	-0.873359	0.00275993
TAF13	0.597272	0.00276032
ARF5	-0.495045	0.00277443
TBCD	0.415737	0.00281411
GRB10	0.435626	0.00285466
MRPL43	-0.477037	0.00285466
PNO1	0.453497	0.00285499
NRG1	0.955694	0.00286046
PLP2	-0.60993	0.00286501
CGRRF1	-0.334379	0.00287502
ECSCR.1	-0.462985	0.00287652
ANKRD46	0.351785	0.00287749
INTS12	-0.323942	0.00287749
GRID2	0.724479	0.00288099
RP11-1081L13.4	-0.736734	0.00290466
PLEKHA1	0.278135	0.002907
F13A1	-0.563342	0.00292622
BICD1	0.285357	0.00293453
OFCC1	0.903722	0.00293453
EMP3	-0.622188	0.00294436
LL22NC03-2H8.5	0.642988	0.0029524
ZDHHC9	0.464328	0.00295275
NOL10	0.323428	0.00295482
PSMD9	-0.719145	0.00296076
STK39	0.397214	0.0029856
SLC25A32	0.240924	0.0029889
ACADM	-0.272463	0.00299181
INHBB	0.959001	0.00299494
VDAC3	-0.395086	0.00300341
PTTG1IP	-0.263958	0.00304173
BAZ1A	0.27762	0.00304682
NPIPA5	0.598446	0.00304682
C14orf166	-0.352069	0.00305823
PGM5-AS1.1	-0.88268	0.00307173
ALK	0.870719	0.00307713
GPR135	0.566968	0.00307801
ARL2	-0.594917	0.00308116
ZNF287	-0.472047	0.00310164
ASB2	-0.734028	0.0031032
IFFO2	0.544419	0.0031032
RP11-121C2.3	-0.748961	0.0031032
PMM2	-0.321687	0.00313049
DDIT4	-0.641098	0.00314537
LINC01378	0.964275	0.00314537
RP11-296O14.3	0.379721	0.00314878
DGKB	0.717192	0.00314977
CDC42EP5	0.457321	0.00315468
GOT2	-0.380319	0.00316721
NT5DC2	0.574365	0.00316721
SLC6A16	0.514062	0.00316721
PIP4K2A	0.303379	0.00319698
FGR	-0.711564	0.00320304
SORCS3	0.814125	0.00320916
IFI27	-0.421146	0.00321658
PCGF3	0.290097	0.00321658
MBOAT2	0.523668	0.00322722
ARF3	-0.589874	0.00323488
AC004053.1	0.774042	0.00324808
RP13-1032I1.7	-0.653872	0.00324808
PSMC3	-0.462377	0.00325688
FAM26D	-0.864593	0.00325816
MIS12	-0.375623	0.00325816
ZNF730	0.576513	0.00326139
MFSD11	0.358644	0.00326552
MFSD12	0.441795	0.00326552
PCID2	0.322001	0.00329643
AC004076.7	0.474914	0.00330079
NAA35	0.301458	0.00330737
ADCYAP1	-0.954982	0.00332195
STAT5B	0.286026	0.00335253
SPSB1	0.639872	0.00335591
TUBA1B	-0.466051	0.00335997
RP11-178L8.7	-0.761378	0.00336448
SLC3A2	-0.41906	0.00336799
POLDIP2	-0.418987	0.0033732
COASY	-0.41989	0.00337876
RASD1	-0.945137	0.00337957
PITPNC1	0.49141	0.00338163
NPIPB4	0.389362	0.00338418
RAP1GAP2	0.606576	0.00338418
THAP7	-0.481801	0.00338418
MBD2	0.292431	0.00338436
VCP	-0.275934	0.00338436
RNF146	-0.280068	0.00338738
SNX6	0.298314	0.00339371
XXbac-BPG154L12.5	0.597827	0.00339371
APH1A	-0.404741	0.00340815
ESD	-0.338013	0.0034298
BTG2	-0.457255	0.0034412
DNAJA4	0.53671	0.00344476
RAN	-0.451691	0.00344701
RAB32	-0.509637	0.0034629
COMMD7	-0.291151	0.00347398
MFSD1	-0.309433	0.00347398
SMIM10L1	-0.507564	0.00347398
ALPK2	-0.606876	0.00350843
ANKRD42	0.470875	0.00351529
ABCB8	-0.47147	0.00352379
HNRNPA3	0.198973	0.00352379
UQCRB	-0.601601	0.00355054
RP11-73M7.6	-0.813665	0.00356683
ACAA2	-0.498072	0.00356905
C14orf2	-0.537136	0.00357459
SRSF1	-0.388215	0.00357459
BMP4	0.619525	0.00357916
MRPS36	-0.378163	0.00357916
ZNF606	-0.348195	0.00357916
RP11-664I21.6	-0.932913	0.00359445
CATSPERG	0.465819	0.00359899
CTC-340A15.2	0.871973	0.00360368
CHCHD4	-0.718583	0.00360466
JTB	-0.412324	0.00360466
NEURL2	-0.61993	0.00360466
RASA2	0.220771	0.00360592
THY1	0.869048	0.00363058
BTBD1	0.24096	0.00366518
CCDC17	-0.787356	0.00366518
DCC	0.751718	0.00366518
MRPL28	-0.462963	0.00366518
SYNPR	0.877295	0.00366518
ARHGEF12	0.276887	0.0036685
RYBP	0.295699	0.00367628
USP42	0.292178	0.00370457
RILP	-0.511962	0.00370658
RP11-347C12.1	0.394891	0.00370658
FDPS	-0.273261	0.00371411
LINC01242	0.861162	0.0037173
RP11-162D16.2	0.588468	0.00371952
C1orf159	0.374321	0.00373214
DNAJB4	-0.60002	0.0037329
GNS	-0.301554	0.00374046
RP11-436D23.1	0.728529	0.00374046
GOLGA8A	0.646701	0.00375031
CMBL	-0.79882	0.00377349
PILRB	0.35037	0.00377594
DHX15	0.226932	0.00379275
ARCN1	-0.270107	0.00379762
MAP4K2	0.344193	0.00381541
AC074391.1	0.566656	0.00383775
CA10	0.921889	0.00387515
ATL3	-0.231436	0.00388731
OAZ1	-0.617161	0.00390164
PLEKHG1	0.45105	0.00392133
TNR	0.917715	0.00392472
KCNJ14	0.728498	0.0039273
DSTN	-0.436496	0.00393962
ARPC5	-0.295285	0.00395145
ERC2	0.834175	0.00395145
EP400	0.222617	0.00395372
RP11-381K20.2	-0.343515	0.00397874
RHPN1	0.737657	0.00397955
VASH1	0.381527	0.00398042
DAZAP2	-0.377796	0.00398685
TMEM164	0.39924	0.00400702
GON4L	0.228457	0.00403663
TMEM59	-0.414162	0.00404748
ANO3	0.855006	0.00404971
CKAP2	-0.538486	0.00405498
C5orf17	0.882471	0.00406262
TYROBP	-0.768572	0.00406262
PAK3	0.521643	0.00406629
SP110	0.360257	0.00406629
TIMM13	-0.561833	0.00407161
CAPS	0.742525	0.00408208
CBX6	-0.330701	0.00408208
NCBP2-AS2	-0.473652	0.00408208
RTN1	0.731763	0.00408208
RNF2	0.282502	0.00411645
HCG17	0.40128	0.00412061
MICAL2	0.582008	0.00412061
IQCH-AS1	0.449041	0.00413732
CDKN2AIPNL	-0.458815	0.00413871
CEACAM19	0.475388	0.00415155
CCDC124	-0.45837	0.00415689
DCTN2	-0.272469	0.00415689
GPIHBP1	-0.600131	0.00415689
ITIH5	0.67714	0.00415689
LPAR6	-0.518366	0.00415689
MCFD2	-0.347175	0.00415689
RHOG	-0.412548	0.00415689
RP11-106M3.2	0.342518	0.00415689
SARM1	0.425325	0.00415689
SLC45A4	0.803822	0.00415689
SYTL2	0.528198	0.00415689
KCNJ3	0.746447	0.00415974
PTGS2	0.879781	0.00418146
USP12	0.284774	0.00418146
C1GALT1C1	-0.532868	0.00418606
KIAA0391	-0.840009	0.00418606
RP11-384J4.2	0.903823	0.00418606
DNAJC2	0.293732	0.00418994
EHBP1	0.210044	0.00419728
SMPX	-0.653818	0.00419783
ORMDL2	-0.416269	0.00420313
NAP1L4	0.229357	0.00422309
UQCR10	-0.64377	0.00423567
TMEM14C	-0.418117	0.00423823
DIXDC1	0.664237	0.00423948
EIF4G3	0.303763	0.00424478
SLC9A9	0.504223	0.00424478
CLIP2	0.37617	0.00424733
CEBPG	-0.349475	0.00425007
PTOV1-AS2	0.489509	0.00425333
RP1-27O5.3	-0.700074	0.00426016
EDEM1	0.330313	0.00427891
SYNGR2	-0.430019	0.00428048
KMT2C	0.211149	0.00430861
FAM109B	-0.613523	0.0043115
HPS1	-0.286872	0.0043115
CUL3	0.267688	0.00433167
BRD7	0.272447	0.00433832
TUBGCP2	-0.304275	0.00433832
RP11-459F6.3	0.616418	0.00434876
HMGB2	-0.53025	0.00435679
PYGM	-0.656049	0.00440041
RP11-244M2.1	-0.499032	0.00440041
LCP2	0.407629	0.00440749
RTCA-AS1	-0.78631	0.00440927
RP11-356I2.4	0.684016	0.00442035
SEMA6C	0.422606	0.00443035
FAHD2B	-0.517955	0.0044449
PHIP	0.199131	0.00447665
RANBP17	0.510471	0.00447665
CYB5A	-0.456772	0.00447866
DHFR	0.537123	0.00447866
GALNT1	0.382606	0.00447866
NR4A2	0.71287	0.00447866
C1QBP	-0.452094	0.00451579
DAG1	-0.301361	0.00451579
FLJ27354	-0.375097	0.00451579
PER1	0.510424	0.00451579
SUCLG1	-0.305803	0.00451579
TMEM179B	-0.417089	0.00451579
PKNOX2	0.758922	0.00451673
SHANK3	0.330062	0.00453037
TRIP11	0.271665	0.00453037
TRA2A	0.23304	0.00453841
UQCRH	-0.513361	0.00454051
HDAC10	0.59808	0.00456317
KIAA0922	0.371751	0.00457873
FBXO8	-0.379185	0.00458886
SEC22B	-0.245205	0.00458886
VPS33A	-0.628307	0.00459174
TPGS2	-0.311973	0.00461354
CMIP	0.361086	0.00461704
FBXO11	0.282614	0.00462792
RIMKLA	-0.756608	0.00463568
C1R	-0.539626	0.00465015
PRPF3	0.252059	0.00465391
RP11-381O7.3	-0.685984	0.00468121
FYN	0.301594	0.00469163
TMEM159	-0.521418	0.00469163
MROH8	-0.576617	0.00469215
TMED9	-0.386553	0.0046952
SIK2	0.417826	0.0046984
CRELD2	-0.470287	0.00470306
MARK2	0.307071	0.00470306
HN1	-0.515009	0.00470606
KSR1	0.396851	0.00471263
LRPAP1	-0.348675	0.00471263
ULK2	0.54344	0.00472609
CTD-2005H7.1	0.538441	0.00473127
FRMPD4	0.797252	0.00473127
NDUFS7	-0.472045	0.00473127
RUNX1T1	-0.359785	0.00473195
DBI	-0.592963	0.00473248
SSNA1	-0.454661	0.00473248
NDUFS5	-0.568137	0.00475065
KCNS3	0.582211	0.00475336
LINC00536	0.874569	0.00475949
RP11-166P13.3	-0.697804	0.00476038
RP1-267D11.6	-0.56547	0.00476366
GAB3	-0.314993	0.00477178
RPS19BP1	-0.454274	0.00477178
PPP1R16B	0.364062	0.00477525
CTD-2130O13.1	0.871656	0.00478013
PLAG1	-0.578789	0.00478029
CFAP61	0.702305	0.00479139
NUPR1	-0.537983	0.00479139
RPAP3	0.330892	0.00479139
ANO10	0.24455	0.00480111
ROBO3	0.465342	0.00480111
RNASE1	-0.505057	0.00480182
GRIA4	0.873687	0.00481006
GPX1	-0.55011	0.00482476
ZMYM4	0.256333	0.00486067
H3F3B	-0.403948	0.00486691
PON3	0.841131	0.00486789
PTAFR	-0.671883	0.00486789
RNF13	-0.249043	0.00486789
SLC45A1	-0.598102	0.00486789
SCN2A	-0.820255	0.00486991
WASF3	0.592761	0.00487632
ARL15	0.412702	0.00493514
AHNAK2	-0.601354	0.00495887
DLGAP1-AS2	0.799469	0.00495887
SREBF2	0.404413	0.00495887
VKORC1	-0.778511	0.00495887
ARL6IP1	-0.568346	0.00496917
WAC	0.228946	0.00498888
RWDD1	-0.272261	0.00499156
RP11-802E16.3	0.553662	0.00502161
LINC01388	-0.864271	0.00502399
MORF4L1	-0.244065	0.00502399
NCOA3	-0.383728	0.00502399
RP11-533E19.7	-0.695447	0.00502399
MIR210HG	-0.747423	0.00503185
TP53I3	-0.401173	0.00503657
ATXN7	0.297948	0.00503691
TMEM120B	0.441444	0.00504123
MLLT10	0.212171	0.00504683
RFNG	0.471747	0.00505025
ZNF428	-0.419056	0.00505025
MOB1A	-0.274663	0.00507372
ADGRA3	0.709117	0.00511375
NPPA	0.852348	0.00511728
VAV2	0.478012	0.00515447
KIAA2026	0.251359	0.00516385
SLC25A11	-0.504283	0.00517035
RP11-497G19.3	-0.855247	0.00517804
PTK2	0.180298	0.00517826
LCMT1-AS1	-0.559081	0.00518863
GLRX2	-0.40883	0.00518911
RPS25	-0.439819	0.00519755
LAPTM4A	-0.472632	0.00521435
LINC01123	0.847391	0.0052211
CTD-2302E22.4	-0.820066	0.00523637
RP11-286N22.8	0.361003	0.00523637
PRDX3	-0.405407	0.00524144
MRPS27	0.220683	0.00524937
FTH1	-0.460359	0.00527955
PPM1F	0.291585	0.00527955
RP11-26J3.1	0.626184	0.00528642
AC007038.7	0.308543	0.00529699
SLC7A1	0.643108	0.00530787
ECHS1	-0.470194	0.00531238
DGKH	0.262313	0.00532691
KIAA0040	-0.354058	0.00533819
KLHL38	-0.846872	0.00533819
C6orf89	-0.24347	0.00534273
LINC01410	-0.670436	0.00536004
SLFN12L	0.671597	0.00537982
RP11-326I11.3	-0.498411	0.00539506
IL6ST	-0.358681	0.00539581
HAVCR2	0.459129	0.00541018
PDXK	0.410527	0.00543257
RP11-977G19.10	0.635083	0.00543599
CHAMP1	-0.472642	0.00543982
REPS1	0.226116	0.00543982
GNB4	0.361939	0.00546396
PEX11B	-0.351458	0.00546396
VASN	-0.846685	0.00546768
CYB561	0.4473	0.00550327
TSC22D2	0.362511	0.00554639
SUMO2	-0.346016	0.00556152
BCL2L1	-0.413623	0.00557145
STX6	0.349833	0.00557145
ZNF746	-0.4136	0.00557145
PSEN2	-0.591416	0.00557557
ZNF573	0.336452	0.00557557
ZNF423	0.387795	0.00558033
NCK1	-0.247299	0.00558425
ARL6IP6	-0.247198	0.00559432
C9orf40	0.483799	0.00559432
VCAN	0.621026	0.00559432
RP11-400K9.4	-0.83426	0.00561536
SOCS1	-0.773259	0.00561922
CAPN11	-0.677575	0.00562013
KDM1A	0.260537	0.00562013
ABCB9	0.424404	0.00562924
JAM3	0.368237	0.00562924
NFYA	0.339409	0.00563096
AC129778.2	-0.573085	0.00564597
NDUFB3	-0.575247	0.00564942
AHCTF1	0.27436	0.00565161
GS1-114I9.3	0.354939	0.00565161
SLIT2	0.530223	0.00565161
ZNF493	-0.33496	0.00565161
RP11-770E5.1	0.744721	0.00567387
BAZ2B	0.187932	0.00569357
HLA-C	-0.443269	0.00569357
RBM7	-0.53064	0.00572205
NR2C1	-0.242765	0.00575639
PKD1	0.315362	0.00575679
RBM25	0.174634	0.00577
P2RX7	0.648348	0.00577048
YPEL2	-0.387979	0.00577048
RP11-545M17.1	-0.833531	0.00577708
CYCS	-0.543617	0.00579249
TRAF5	0.428928	0.00579518
AKAP9	0.193163	0.00580008
ELK4	0.294597	0.00580008
GTDC1	0.381515	0.00580327
SRSF10	-0.258159	0.00580327
GPATCH3	-0.451926	0.00585444
WFDC1	-0.80844	0.00585845
AGPAT3	0.368786	0.00587771
B3GNT2	-0.313158	0.00588564
MRFAP1	-0.377807	0.00588564
SH3TC2	0.546278	0.00588564
AKAP7	0.394555	0.00588601
APPBP2	0.201134	0.00588601
IP6K3	-0.82141	0.00588601
TRIQK	-0.350817	0.00588601
CD9	-0.40487	0.00591887
FNIP1	-0.502631	0.00592474
GSTP1	-0.449372	0.00592517
SCNN1A	-0.656073	0.00593308
MARVELD1	0.598968	0.00593387
NDUFS6	-0.454367	0.00593387
SNRK	0.447394	0.00593387
PIGU	0.317725	0.00594632
GBA	-0.473603	0.00594977
CNTNAP4	0.821758	0.00596894
ENO3	-0.696193	0.00596894
RP11-57G10.8	-0.829874	0.00596894
ADARB2	0.78738	0.0059696
C10orf90	0.82027	0.0059696
CTNNBL1	0.261173	0.0059696
FSTL4	0.800367	0.00597347
HMGCR	0.382953	0.00598396
RPS5	-0.48416	0.00602169
NIPAL3	-0.382595	0.00605062
ABHD3	0.385116	0.00606217
SYS1-DBNDD2	-0.471418	0.00606217
KCND2	0.798054	0.00609043
UBB	-0.485045	0.00609043
RP11-6I2.3	-0.582309	0.00611397
GDF7	0.820526	0.00615234
ATP6V1D	-0.404932	0.00618332
CCDC186	-0.285515	0.00618332
GMDS	0.280927	0.00620376
ACTR10	-0.243776	0.00622297
LINC00921	-0.720847	0.00622297
UBE2O	0.361802	0.00622297
MAGI1	0.337142	0.00624706
E2F3	0.488881	0.00626694
HCLS1	0.346539	0.00626791
RP11-231C14.4	0.455955	0.00626791
RP11-370I10.6	0.465877	0.00626791
RP11-420N3.2	0.820839	0.00626791
DSCR3	-0.258432	0.00626806
RP11-399K21.10	-0.798118	0.00626806
AFF4	0.223053	0.00627793
CHST12	-0.339391	0.00627793
PLCD1	-0.432468	0.00627793
PPP1R3D	-0.514574	0.00627793
RP11-768F21.1	0.440861	0.00627793
LCN6	-0.818153	0.00630995
ACOT2	-0.549432	0.00631153
AC019118.3	0.818435	0.00631536
FAM153A	-0.804131	0.00631536
NAV3	0.541369	0.00631536
ENKD1	0.46957	0.0063214
EIF4H	-0.23847	0.00632504
SKP1	-0.333236	0.00632548
ACYP2	0.249339	0.00632709
KIAA1217	-0.306082	0.00632709
CPNE1	0.290406	0.00635093
MRPL46	-0.453732	0.00635093
PXN	0.355814	0.00635093
CDK17	0.352538	0.00635359
LINC01420	0.337488	0.00635649
TUBGCP6	0.34172	0.00635649
SEC31A	0.183559	0.00636659
ZNF83	0.268134	0.00636659
DAP3	0.258204	0.00636719
ORAI3	-0.485984	0.00636719
CHORDC1	0.250257	0.0063709
KIFC3	-0.328427	0.00642394
POLM	-0.365686	0.00642684
SFI1	0.3951	0.00643025
ACP2	-0.54813	0.006436
ZC3H8	0.275899	0.006436
ELP6	-0.359596	0.00644081
SERPINF1	-0.61128	0.00644081
GTF2IRD2	0.433522	0.00645522
HLA-DRB1	-0.434302	0.00646404
ACOT8	-0.354092	0.00647586
PI4KA	0.257367	0.00647586
RPL22L1	-0.50259	0.00647586
UBL3	0.221277	0.00647586
GKAP1	0.375834	0.00647646
ZNF432	0.27411	0.006493
PRRG1	-0.511142	0.006496
RP11-507B12.1	0.811866	0.00649861
FEM1A	-0.467027	0.00650781
POLD3	0.245215	0.00651078
C4orf3	-0.458703	0.00651312
RP11-84G21.1	-0.532535	0.00651312
RBPMS2	-0.525231	0.00651354
CAPN3	0.378176	0.00651657
ZNF814	0.31445	0.00654478
MYT1L	0.796282	0.00654498
NFYC	0.211371	0.00654498
PDS5B	0.212503	0.00654498
PEAR1	0.267496	0.00654498
SH3BP5-AS1	0.373152	0.00654498
ERC1	0.222032	0.00656357
SLC16A13	-0.549012	0.00659136
FBXL8	-0.417089	0.00659892
LINC00909	-0.435302	0.00664147
ELOVL6	0.534242	0.00664183
ASTN1	0.796028	0.00666091
C1orf43	-0.270588	0.00666091
PHACTR4	0.207212	0.00666091
RP11-673E1.4	0.719982	0.00666091
ELN	0.501755	0.0066772
TCF7L1	0.312296	0.00668239
ABAT	0.477531	0.00671785
RP1-193H18.2	0.762153	0.00672432
UROD	-0.447194	0.00672432
TATDN1	0.281331	0.0067288
ZNF121	0.305344	0.0067288
CTC-241N9.1	-0.610552	0.00673689
SEC31B	0.421127	0.00674067
ZNF263	0.262332	0.00674067
CLCF1	-0.61781	0.00674146
COL6A3	-0.504213	0.00674146
METTL7B	-0.771193	0.00678791
PTRHD1	-0.570953	0.00678791
SLC25A16	-0.248753	0.00678791
CTNND2	0.680056	0.00680341
TMEM234	-0.390601	0.00680341
EHD3	-0.546564	0.00680508
LTF	-0.393153	0.00680508
CLK1	0.279429	0.00680752
EML3	0.289633	0.00680752
PITPNB	0.30679	0.00680752
CASC4	0.2829	0.00682329
BAD	-0.447819	0.00682604
ODF2	0.287969	0.00682604
NUDT8	-0.58663	0.00683223
HPS5	0.292783	0.00685496
BACE2	0.337116	0.0068818
ZNF75D	0.257034	0.00689655
ATP6V0A1	0.281361	0.00690547
PRKAB1	0.410239	0.00691774
RNF122	0.584393	0.00694256
ATP6AP1	-0.398965	0.0069613
KIAA0355	0.31355	0.0069667
ANAPC1	0.208407	0.00696725
COG7	0.28905	0.00696808
DDX55	0.318639	0.00696896
PDHA1	-0.427416	0.00697745
GPSM1	0.43348	0.006985
NDUFB6	-0.442983	0.00698952
REST	-0.289736	0.00705786
C14orf180	-0.723964	0.00705923
CBFB	0.357161	0.00705923
EFHD1	-0.667965	0.00705923
DNAJC13	0.213445	0.00708816
RCN1	-0.283122	0.00709142
KEAP1	-0.363978	0.00710206
SNTG1	0.742428	0.00710728
C1QTNF2	-0.62907	0.00711215
SRPRA	-0.349336	0.00711215
BCL7A	0.495438	0.00713349
USP1	-0.339083	0.00714655
CELSR1	0.742272	0.0072001
DOK6	0.524148	0.0072001
JUNB	0.655122	0.0072001
CFAP97	-0.34642	0.00723005
LINC01138	0.529852	0.00726203
NAV2	0.43538	0.00726585
AC007566.10	0.317559	0.00729254
SMPDL3A	-0.651557	0.00729254
FBXO4	-0.417095	0.00729404
PPP2R5C	0.250166	0.00731939
RABEP1	0.230266	0.00734438
SCAMP2	-0.293349	0.00734573
FLT4	0.410091	0.00736567
LYRM4	0.340604	0.00736826
GPC6	0.583436	0.00737832
MCAM	0.432359	0.00737832
RP11-258C19.7	0.481871	0.00737832
ATP11A	0.330456	0.00738375
LCA5	-0.408103	0.00744273
ZC4H2	0.430737	0.00744859
HIST1H2BE	-0.627682	0.00746286
IWS1	0.181255	0.00746286
UFL1-AS1	-0.509165	0.00746286
SPCS1	-0.444459	0.0074883
AGAP3	0.33344	0.00749154
RBM17	-0.275717	0.00749686
EIF1	-0.346438	0.00750497
TGFBR2	-0.32989	0.00751603
EBI3	-0.773967	0.00751855
PARD3B	0.242361	0.00751855
RGS20	0.745575	0.00751855
LINC01284	0.782946	0.00751986
RNF212	0.783039	0.00751986
[truncated: 23,816 more rows]

## Sheet: Endocardium
Gene	log2FoldChange	padj
SEPT11	1.48024	1.78634e-27
PLXNA4	2.16436	3.36436e-26
PVT1	2.11265	3.36436e-26
TNS3	2.67697	6.30208e-25
CPNE8	-1.19726	1.52117e-24
FUT10	1.75553	2.47269e-24
FBLIM1	2.48682	7.8092e-24
PKD2	1.01926	1.50617e-23
FNBP1	1.14731	2.82225e-23
CDKL5	-1.62453	1.39525e-22
ITGA9	-1.71366	2.09319e-22
MYH11	-3.8392	2.40788e-22
GDF7	3.34234	3.90081e-22
BMP4	3.45342	4.81288e-22
SLC6A1	2.72254	5.38851e-22
FGF14	2.80361	7.66392e-22
MOV10L1	2.89772	1.15422e-21
MAML2	1.2733	2.18712e-21
ACSM3	2.88498	4.83279e-21
SLCO2A1	-2.04977	5.24184e-21
GSN	-1.75924	2.06159e-20
GDF6	4.0516	6.01094e-20
ALPL	-2.95472	1.46758e-19
ENTPD1	-2.35966	3.73745e-19
AC067959.1	4.03374	6.44685e-19
INHBA	-2.89074	6.44685e-19
RDH10	-3.54103	9.43459e-19
SMAP2	1.68434	9.43459e-19
ST6GALNAC3	-1.23947	1.04626e-18
NRP2	2.42506	1.27717e-18
DYSF	-1.6551	1.40628e-18
SLIT3	2.98341	1.81774e-18
NRG1	3.22586	1.86516e-18
LMCD1-AS1	1.23659	5.65769e-18
SVEP1	2.85686	6.76995e-18
DDAH1	3.27362	7.24474e-18
ATP8B1	-1.55344	8.26568e-18
SMTNL2	-2.65602	1.23431e-17
SLC9A3R2	-2.09288	1.42161e-17
ITGB5	1.80415	1.76408e-17
RAMP3	-1.93388	5.42787e-17
AC007255.8	1.74211	5.54185e-17
SLC6A16	1.76217	7.29915e-17
TRPM3	-1.83691	7.70963e-17
PKNOX2	2.12855	8.42932e-17
PPFIBP1	-1.27238	1.4569e-16
RIMS4	4.18073	1.84631e-16
MEIS2	-1.36983	2.75834e-16
RP11-354P11.2	2.60017	4.08203e-16
CYP1B1	-2.41261	4.15452e-16
ATXN1	0.796358	1.90194e-15
COLEC12	2.17939	2.06364e-15
CD55	-2.29681	2.7116e-15
WNT2	-3.6574	2.76122e-15
WNK3	-2.08844	3.35667e-15
DAPL1	3.94144	3.6863e-15
HIF3A	-1.74704	3.73775e-15
EXT1	1.47679	4.27509e-15
DOCK4	-1.22828	5.4828e-15
ELN	1.77885	8.86529e-15
AGPS	1.30747	9.07671e-15
LDB2	-0.70843	1.02711e-14
PECAM1	-1.04904	1.17763e-14
BLCAP	1.06196	1.38902e-14
LMCD1	2.24398	1.5129e-14
HTR4	2.32881	1.51747e-14
RTN4RL1	-1.96466	1.54469e-14
KLHL23	1.4297	1.59378e-14
FAM189A2	1.56229	2.21487e-14
RAPGEF1	-1.36076	2.40294e-14
STAT4	3.06502	3.69122e-14
CTD-2023N9.1	3.15809	3.84278e-14
EXOC6B	0.566762	3.96795e-14
MAP1B	-2.48804	3.96795e-14
RP11-370I10.6	1.3175	3.96795e-14
PPEF1	-2.92513	4.29465e-14
PVRL3	1.00091	4.63657e-14
ADAM15	-2.07343	4.74311e-14
FAM189A1	1.61171	4.74311e-14
RP11-290H9.2	2.32935	4.9104e-14
ZC3H7B	1.07182	1.06949e-13
IGFBP6	-2.80658	1.32988e-13
RP11-298I3.5	3.59939	1.62744e-13
BICC1	2.30953	1.9206e-13
SLC16A1-AS1	1.25926	2.03784e-13
MYH10	1.53229	2.08871e-13
SERPINB1	-1.79511	2.08871e-13
BNIP3L	1.12065	2.15843e-13
PKN3	-1.4085	2.47722e-13
RP11-701H24.9	0.749809	2.52123e-13
AQP7	-3.03451	2.53772e-13
TMEM108	-1.39008	3.02781e-13
TMEM2	-1.31962	3.46636e-13
RPS6KA5	1.26346	4.38878e-13
CEACAM19	1.60273	4.59703e-13
OSBPL3	-1.75459	4.78329e-13
PPP1CB	1.57748	6.40339e-13
RP11-518L10.5	1.19056	6.45313e-13
SEMA5A	2.44745	6.74689e-13
FGR	-2.97443	9.32565e-13
IKBKB	-0.987963	9.49491e-13
BMP6	2.40013	1.19047e-12
UPP2	1.78419	1.59517e-12
ITGAV	1.05679	1.68645e-12
SERPINE1	3.35507	1.97803e-12
ASAP1	-0.767434	2.13248e-12
ZNF589	-1.78749	2.29738e-12
SLC6A4	2.55582	2.50353e-12
RP11-248J23.7	-1.7648	2.71748e-12
ADAMTS9	-1.76642	2.74355e-12
MAN1C1	1.75079	4.20739e-12
PLA1A	-1.47952	4.21415e-12
RASGRP3	-1.73338	4.21415e-12
LAMB1	1.46722	4.79845e-12
C1orf101	1.25417	5.11917e-12
VGLL4	-1.10468	5.83887e-12
ADGRA2	1.26904	5.96622e-12
ZFPM2	0.774	6.2629e-12
ADAM10	-0.867743	6.9687e-12
AQP3	-3.75333	7.27239e-12
KLHL13	1.11529	7.35563e-12
FARP1	1.04216	7.63896e-12
ITPR2	-0.56597	7.82857e-12
WNK1	-0.886165	7.96421e-12
SLC9A7	1.62882	8.66329e-12
PRICKLE4	-1.90712	9.51841e-12
VAT1L	3.26177	1.23316e-11
BMP2K	1.07494	1.3006e-11
MPP3	1.71687	1.52497e-11
LYPD6	1.84317	1.53399e-11
RFTN1	-1.88896	1.61011e-11
SCN4A	-2.61659	1.78178e-11
CTGF	2.75474	1.81208e-11
BOK	1.96974	1.84295e-11
CMKLR1	-2.9255	1.94683e-11
GPR107	0.682584	1.96102e-11
TNFRSF21	2.34893	2.15563e-11
RP5-965F6.2	-1.89673	2.16017e-11
NHS	1.44782	2.29548e-11
NMT2	1.12431	2.97933e-11
PLLP	-2.01721	2.98007e-11
CTD-3179P9.1	-1.33167	3.13532e-11
IGFBP4	-1.47489	3.13532e-11
FRAS1	2.15889	3.60534e-11
ARL4D	-2.29455	3.66935e-11
DSE	1.114	3.66935e-11
PRKACB	1.00635	4.24236e-11
KAT2A	1.40657	4.38487e-11
CFH	1.37773	4.61585e-11
BLOC1S5-TXNDC5	1.35349	4.95485e-11
SYNE1	-0.975239	4.95565e-11
COL13A1	-2.941	6.26118e-11
P3H2	2.36599	6.26118e-11
ZNF467	-2.02378	6.65127e-11
MTUS2	1.70418	6.8409e-11
LTBP4	1.15248	7.20175e-11
TPBG	-1.42364	7.55267e-11
PTHLH	-3.86866	7.97043e-11
TANC1	0.966495	9.90799e-11
MEST	-0.995188	1.01904e-10
IL7	1.27844	1.10157e-10
ERCC6	1.20884	1.13414e-10
SSFA2	-1.21584	1.13414e-10
HMCN2	2.56018	1.17132e-10
WNT9B	-3.46716	1.19368e-10
PLK2	1.78804	1.21244e-10
NMD3	0.75496	1.35135e-10
WASF1	1.67757	1.36443e-10
HYAL2	-1.45114	1.44478e-10
ZEB2	0.573182	1.45028e-10
DAPK1	0.887643	1.62585e-10
MYCBP2	0.59445	1.7223e-10
HBA1	4.00525	1.7367e-10
ARHGEF28	1.5554	1.8943e-10
MRAP2	2.3472	2.07158e-10
KCNT2	1.80317	2.12598e-10
KHDRBS2	2.79662	2.24118e-10
PTGDS	-1.97045	2.33815e-10
ARHGAP4	-1.58068	2.86745e-10
ALDH1A1	2.86652	3.15982e-10
EDN1	2.65824	3.8827e-10
PRELID2	1.01507	4.03708e-10
DCDC2	3.16963	4.13782e-10
RHOBTB1	1.12186	4.33398e-10
MYO10	1.18607	4.36328e-10
MYO18A	1.03613	4.92351e-10
CPNE5	2.13419	5.1093e-10
GSAP	1.03512	5.1093e-10
PLAT	-2.35374	5.1093e-10
QSOX1	-1.36847	5.27623e-10
ANPEP	-3.00896	5.47158e-10
DCBLD1	0.913748	6.18317e-10
TTC3	0.838837	6.18317e-10
CPPED1	1.20616	6.50902e-10
DENND5B	0.794206	7.32567e-10
SMAGP	-1.92887	7.35096e-10
TECTA	-1.67826	7.78969e-10
SERPINE2	2.75493	8.84983e-10
LAMA4	0.995743	9.31959e-10
NREP	1.24572	1.04666e-09
CCDC109B	-1.09658	1.07463e-09
PLXNB2	1.20613	1.21696e-09
SLC25A4	-1.70493	1.21696e-09
GPI	0.848502	1.23675e-09
IDH2	-1.49756	1.42509e-09
FOSB	4.14661	1.48364e-09
CCDC175	2.83763	1.48849e-09
SPIN1	0.772533	1.48849e-09
KIAA1211	2.22631	1.50982e-09
RIN2	-0.898668	1.53557e-09
ALS2CL	-1.27239	1.86099e-09
MARCH4	3.56502	1.86742e-09
ENOX1	1.69488	1.90905e-09
ITGA6	-1.74406	1.90905e-09
SEPT4	1.26685	1.98111e-09
THSD7B	1.78007	1.98111e-09
DES	-1.4959	2.36492e-09
TES	-0.793753	2.38075e-09
SEC14L1	0.96312	2.44808e-09
IPO5	0.84347	2.62382e-09
TMBIM1	-1.182	2.68038e-09
BCL6B	-1.94949	2.72276e-09
INHBA-AS1	-2.28575	2.73292e-09
UVRAG	0.60657	2.82494e-09
EFCAB13	1.17808	3.10006e-09
PIWIL4	1.10528	3.10946e-09
CFD	-1.8669	3.18465e-09
RP11-286H15.1	-2.04004	3.35769e-09
VCAN	1.50329	3.3757e-09
FLRT2	1.50382	3.41427e-09
SMARCD3	1.59803	3.43102e-09
NAV2	1.35466	3.47289e-09
SORBS3	-1.41632	3.70628e-09
LINC00482	-2.7677	4.05701e-09
CEMIP	-2.42822	4.19848e-09
PODXL	-0.944834	4.20764e-09
AC002066.1	1.10613	4.30688e-09
MTMR11	-1.52998	4.66608e-09
ALOX5	-1.33044	4.93915e-09
TNR	2.66945	5.12718e-09
CRIM1	1.22743	5.13296e-09
EPB41L3	1.10728	5.13296e-09
RDH10-AS1	-3.00854	5.31751e-09
RP4-608O15.3	1.48379	5.49163e-09
PFKP	1.46624	6.87747e-09
INPP1	-1.07302	7.12199e-09
FHDC1	-2.41537	7.30397e-09
RP11-38L15.3	1.6129	7.78927e-09
SRPX2	2.07285	8.02312e-09
STK38	-0.744455	8.09387e-09
AMOTL2	1.13208	8.67321e-09
PDE4B	2.05161	8.67321e-09
RP11-164N3.2	1.81782	8.67321e-09
LINC01524	2.60937	8.77112e-09
ZNF827	1.06694	9.06783e-09
ANKRD33B	-1.54223	9.13458e-09
TNFAIP1	-0.828228	9.75665e-09
SLC38A2	0.821924	1.01935e-08
MMRN2	-0.874122	1.04857e-08
SLC16A12	1.45615	1.18528e-08
MICALL2	-1.38403	1.22941e-08
GALNT10	0.734526	1.23089e-08
ST5	1.36604	1.24405e-08
RP11-475O6.1	1.29006	1.48975e-08
RMDN2-AS1	-1.53523	1.62073e-08
SLCO4A1	-1.86094	1.62073e-08
ANXA1	1.36852	1.65494e-08
ZFP69B	2.08202	1.70136e-08
AC159540.1	1.16363	1.70231e-08
PRMT8	-3.0032	1.70231e-08
TAPT1-AS1	0.938145	1.70231e-08
ID1	-1.20574	1.74139e-08
CYB561	1.48187	1.75245e-08
RND3	2.21634	1.80736e-08
PHIP	0.415996	1.82734e-08
PXDC1	1.5519	1.88816e-08
XPO6	0.800707	1.8966e-08
RAB11A	-0.903638	1.93826e-08
GRIA3	2.75283	1.98975e-08
COL9A2	2.81394	2.00721e-08
NOS1AP	1.45432	2.02067e-08
MTMR10	0.843963	2.04356e-08
SGK223	1.34123	2.24173e-08
ATP1B1	-1.42731	2.38926e-08
KANK1	0.925571	2.57411e-08
NPDC1	-0.912081	2.57748e-08
PLA2G5	-1.0882	2.68765e-08
PARD3	0.521203	2.80328e-08
FOS	2.94903	3.0786e-08
FYN	-0.871008	3.13352e-08
MRAS	-1.7746	3.13352e-08
RAB38	1.37646	3.13352e-08
ZNF423	0.89648	3.49263e-08
SOX12	2.5153	3.52359e-08
KLHL2	-0.877912	3.55923e-08
NTN1	-1.27842	3.55923e-08
EFEMP1	2.33281	3.6411e-08
SCNN1D	1.96526	3.7184e-08
RP11-690P14.4	-1.8533	3.78807e-08
ETS1	-1.1262	3.85998e-08
GAS7	-1.62984	3.85998e-08
OSMR	-0.645728	3.98551e-08
PALM2-AKAP2	1.50902	4.11883e-08
EPS8	0.91554	4.17731e-08
TMEM38A	-1.17592	4.37976e-08
TP53I3	-1.38553	4.53977e-08
USP53	0.767665	4.70258e-08
PMP22	-1.02619	4.86322e-08
UCK2	1.0199	4.97012e-08
FBXO34	-1.0393	5.14444e-08
SUSD6	0.766858	5.44803e-08
AMOTL1	-0.853952	5.52604e-08
GXYLT2	2.0369	5.56196e-08
BTBD2	1.05666	5.61096e-08
RBPMS2	-1.492	5.6436e-08
CKB	-1.98252	5.8261e-08
CHST15	1.05514	6.36771e-08
SLC23A2	0.718951	6.61655e-08
RP11-33A14.1	2.98325	6.76692e-08
SAT1	0.979	6.96088e-08
ATP5SL	-1.25979	7.26795e-08
CACHD1	1.53745	7.60021e-08
TRO	1.4729	7.60021e-08
ERAP2	0.931497	7.72544e-08
LTBP1	1.17249	7.8594e-08
TMEM150C	0.902498	7.86676e-08
ARGLU1	-0.550229	8.08693e-08
FADS3	1.3284	8.42403e-08
MAOB	0.848718	8.42403e-08
RHOA	-0.733853	8.42896e-08
NEB	1.49709	9.76045e-08
SMURF2	0.779383	9.78543e-08
CCDC148	1.5145	1.00078e-07
MCPH1-AS1	1.12173	1.11389e-07
PODN	2.09465	1.13815e-07
ATP2A3	-1.52075	1.17111e-07
AC011625.1	1.94933	1.2506e-07
DSP	-1.70674	1.2524e-07
CNTNAP3B	1.04226	1.25866e-07
CTD-2026G6.3	2.62017	1.30767e-07
AC144450.1	-2.32605	1.33179e-07
RP11-373N22.3	0.990582	1.35552e-07
NCEH1	-1.0824	1.36723e-07
EDNRB	-1.61075	1.39217e-07
TSTA3	-1.65307	1.39217e-07
TPST2	-0.864877	1.49206e-07
CTNNAL1	0.826194	1.5129e-07
NR2F2-AS1	0.551115	1.5135e-07
SENP6	0.379844	1.52818e-07
RNF217	0.558397	1.5545e-07
RP11-488L18.8	-1.2219	1.6323e-07
GPR135	1.26937	1.70673e-07
PTP4A3	-1.84179	1.70673e-07
C17orf67	1.14534	1.77015e-07
DUSP6	1.62231	1.84784e-07
PIK3R3	-1.79662	1.85445e-07
PALM	-1.07173	1.89244e-07
SEL1L3	1.0626	1.91263e-07
ENDOD1	-1.04914	1.91614e-07
TMSB10	-1.1875	1.91614e-07
TEK	-0.978042	1.93997e-07
ABCC3	2.26955	2.02514e-07
RANGAP1	0.988279	2.0252e-07
RP11-1223D19.1	1.68526	2.12576e-07
HBG2	1.00476	2.1405e-07
CTDSPL	1.10131	2.23921e-07
MEF2C-AS1	0.726309	2.31249e-07
PAQR5	-2.28337	2.33454e-07
EML1	-0.748347	2.3377e-07
VEGFC	-1.38615	2.3453e-07
ZNF682	-0.657771	2.3662e-07
WDR66	1.42968	2.38637e-07
DDX5	-0.544208	2.39911e-07
SPSB1	1.81222	2.39911e-07
GPRC5C	-1.55965	2.4055e-07
CYR61	2.76091	2.47013e-07
NDUFS2	-0.791312	2.47013e-07
CKM	-1.55003	2.54581e-07
ST6GALNAC2	-1.92225	2.58794e-07
ADGRA3	1.06768	2.60895e-07
HSPA12B	-1.78308	2.80841e-07
RP11-429O1.1	1.36349	2.82e-07
ZNF521	0.638167	2.84483e-07
CD9	-1.02711	3.01567e-07
UBE2J1	-0.778034	3.03594e-07
LAD1	-2.13427	3.09977e-07
PCGF2	-0.888585	3.15879e-07
CYC1	-1.26788	3.33381e-07
ALDH1A2	-1.35473	3.39995e-07
GULP1	-1.14233	3.44793e-07
MTSS1	-1.20885	3.4785e-07
FNIP2	0.861076	3.53747e-07
PRKAA1	-0.689533	3.53797e-07
CYP4F12	-1.36415	3.63111e-07
RAB3C	2.23965	3.63111e-07
CHD9	-0.41666	3.6979e-07
MYOF	1.47716	3.71199e-07
NR3C2	0.732273	3.71199e-07
TMTC1	-1.29154	3.71199e-07
IL11RA	1.33133	3.73947e-07
STC1	-2.25599	3.74456e-07
GSTO1	-0.929991	3.75007e-07
SLC26A7	1.84331	3.75514e-07
DIXDC1	0.96662	3.78864e-07
PSMB2	-0.815179	3.87164e-07
APOD	-1.8365	3.90218e-07
AHSA2	0.624946	3.98725e-07
MYO1D	0.760532	3.98725e-07
FAM65B	1.11575	3.99313e-07
ABI3	-1.45794	4.13889e-07
RORA	0.950264	4.30451e-07
CREB3L1	-1.91976	4.31389e-07
PPP3CC	-0.640839	4.35034e-07
SESN3	0.777562	4.47787e-07
INMT-FAM188B	0.978089	4.65129e-07
TGM2	-0.94794	4.65129e-07
FLNB	0.684957	4.70555e-07
ADAMTS9-AS2	1.08975	4.80863e-07
RP11-89K10.1	-1.18073	4.8601e-07
DNAJC1	-0.530772	4.97534e-07
DFNA5	1.38789	5.02741e-07
RP11-665G4.1	1.15949	5.06536e-07
CNTNAP3	0.938821	5.08293e-07
METTL24	1.11095	5.08293e-07
SUSD4	-1.54554	5.08293e-07
CBFB	0.629653	5.16212e-07
PACS1	0.889891	5.40888e-07
CTPS1	0.760661	5.54391e-07
CTD-2189E23.1	1.92908	5.65282e-07
FAM20A	-2.03076	5.70955e-07
PLVAP	-1.22698	5.72576e-07
CLIC2	-1.06174	5.76333e-07
AC007246.3	0.779124	5.93143e-07
IRAK4	-0.867742	6.07651e-07
PTPN3	-1.1974	6.10432e-07
PALMD	-0.678927	6.10672e-07
UBR3	0.412236	6.22761e-07
AC093388.3	-1.28406	6.25015e-07
ORMDL1	-0.838392	6.37668e-07
SLC9A8	-0.593947	6.48368e-07
NINJ2	-1.18017	6.63606e-07
DENND1A	-0.520602	6.67014e-07
MCRS1	-1.02939	6.85391e-07
DOCK5	-1.76458	6.93727e-07
RP11-281P23.2	-1.45422	6.98254e-07
FAM43A	1.52668	7.05965e-07
ADCY4	-1.03973	7.06937e-07
KIAA0895L	-1.04652	7.17523e-07
BSG	-1.02951	7.20308e-07
BMX	0.844102	7.25912e-07
ICAM2	-1.10348	7.34494e-07
SH3D19	0.493097	7.47139e-07
LARP1	0.592543	7.61904e-07
SH2D3C	-0.920194	7.75381e-07
IGSF9B	-1.67492	7.88243e-07
ANO6	-0.95539	8.27803e-07
MGST2	-0.926354	8.38448e-07
SYTL2	1.52843	8.46086e-07
LSM8	-0.767979	9.08807e-07
HTRA3	-1.95285	9.21413e-07
NPPC	-2.61415	9.21449e-07
EPSTI1	1.02511	9.34597e-07
P2RX7	1.34017	9.34597e-07
STX3	0.799093	9.64848e-07
GPBAR1	-1.89545	9.71544e-07
IQCH-AS1	1.0161	9.95039e-07
KLF3	-0.949537	9.95039e-07
ALDH5A1	1.13391	9.95457e-07
FBXO38	0.709144	9.95457e-07
CAPN2	-0.87784	1.00185e-06
CBFA2T2	0.544966	1.01095e-06
AGAP3	0.858235	1.03785e-06
KIF26A	-1.24876	1.05313e-06
FAM102B	1.54871	1.07645e-06
BPTF	0.401552	1.08464e-06
C9orf142	-1.09386	1.10086e-06
SPINK5	-2.26243	1.10086e-06
STK26	-1.69006	1.15585e-06
POF1B	-0.959086	1.1609e-06
ARL5A	0.661884	1.1768e-06
RP11-722E23.2	2.26439	1.18292e-06
MLLT1	0.959667	1.21024e-06
ULK2	0.888511	1.24459e-06
ATRNL1	1.93614	1.25309e-06
RBP1	1.51504	1.31084e-06
BGN	1.58689	1.32566e-06
DCTN2	-0.669103	1.34176e-06
LINC00924	1.54496	1.40813e-06
EPHB4	-0.662794	1.40929e-06
PPP3CA	0.635154	1.4192e-06
RP11-66N24.3	0.863623	1.42286e-06
ASH2L	0.67571	1.4421e-06
KIAA2026	0.393066	1.44254e-06
C1QTNF2	-2.25941	1.46898e-06
CEP290	0.650502	1.46898e-06
DZIP1	1.92296	1.47761e-06
ABCA9	1.63612	1.52642e-06
IFITM3	-1.18622	1.59101e-06
GATA4	-0.69304	1.60241e-06
HBA2	3.0452	1.60667e-06
SLC47A1	-1.1572	1.61952e-06
STOX2	-0.974935	1.64105e-06
A2M	-1.31879	1.64836e-06
LARP6	-0.980056	1.66421e-06
EMP3	-1.82575	1.70539e-06
TCAP	-1.4384	1.76469e-06
KIAA0141	-0.595269	1.77384e-06
COL25A1	1.29029	1.79023e-06
C5	1.1838	1.7922e-06
FGFR3	-1.31337	1.81327e-06
TRAF1	1.13843	1.86311e-06
ACTC1	-1.4363	1.97454e-06
PCGF5	0.584957	2.07845e-06
PCAT19	-0.875181	2.08262e-06
ADAMTS12	1.22012	2.09397e-06
TBRG1	-0.645241	2.09397e-06
ADAMTS15	-1.9514	2.16776e-06
CD58	-0.797437	2.18834e-06
TMEM100	-1.16089	2.2293e-06
SLC14A1	-2.21087	2.2304e-06
ERI1	-0.871587	2.23129e-06
NOS1	2.37624	2.23965e-06
CTD-2023N9.2	2.74962	2.24174e-06
GIPC2	0.889256	2.28609e-06
ST6GALNAC1	-2.0735	2.28792e-06
FAM84A	-1.76262	2.43517e-06
CNTN5	1.88302	2.56974e-06
ATL2	0.474876	2.57956e-06
HTR2B	-1.47135	2.61855e-06
MIR99AHG	0.610309	2.62106e-06
PDCD4	0.984096	2.66179e-06
GOLM1	-0.975546	2.68781e-06
C10orf131	-1.70755	2.71572e-06
TMEM245	0.546862	2.77721e-06
CCM2L	-1.0745	2.79972e-06
FAM63B	-0.875344	2.79972e-06
ATP5G3	-1.20351	2.85894e-06
RP11-1114A5.4	1.02499	2.92055e-06
CASKIN2	-1.06253	2.95702e-06
SLC44A5	1.58017	2.99525e-06
MYO9A	0.354952	3.01073e-06
EGR1	2.30472	3.02022e-06
RP11-934B9.3	-1.96702	3.06337e-06
MAFK	1.21795	3.06883e-06
TSPAN12	-1.43537	3.06883e-06
PRPF40B	0.601492	3.09858e-06
SELP	0.852193	3.10313e-06
ZNF618	0.879606	3.17504e-06
PTPN13	0.888881	3.18705e-06
EVC	1.05778	3.20961e-06
ADSS	0.690505	3.21549e-06
WHSC1L1	0.468569	3.25565e-06
SMAP1	-0.453663	3.2651e-06
SLC25A30	1.18992	3.26968e-06
PDGFB	1.63996	3.30468e-06
FAM124A	-1.07786	3.33834e-06
FAM127A	-0.966061	3.33834e-06
TPM1	-1.034	3.33834e-06
CTSL	-1.04597	3.36403e-06
LIPC	-2.02832	3.3916e-06
ARHGAP18	0.853272	3.41125e-06
LRRC75B	1.91376	3.41363e-06
TRNT1	-0.61851	3.45615e-06
STAT1	0.818643	3.54148e-06
RAPH1	-0.748221	3.65094e-06
TPO	-1.67831	3.65094e-06
PPIL2	-0.671265	3.73391e-06
RP11-339N8.1	-1.84786	3.74543e-06
GCFC2	0.695363	3.75069e-06
GDAP1	-0.881357	3.79615e-06
HMGXB3	-0.597601	3.92919e-06
ETS2	-0.756595	3.98224e-06
MLXIP	0.563074	4.08105e-06
LTBP3	0.728081	4.19051e-06
LINC00520	-2.63645	4.19718e-06
ICA1	-0.525223	4.29987e-06
CD200	-2.06369	4.31089e-06
SH3BP4	0.874831	4.31745e-06
HERC1	0.516601	4.54031e-06
LRP5	0.606981	4.54473e-06
CNR1	1.44737	4.58791e-06
LIMA1	-0.594955	4.61965e-06
GPX3	-1.34981	4.62584e-06
FAM182B	0.761109	4.66669e-06
DNAJC24	-0.660369	4.67076e-06
TECPR1	-0.900231	4.67076e-06
ARPC5	-0.60748	4.67569e-06
GDPD3	1.18121	4.71458e-06
PGAM2	-1.66942	4.77549e-06
PRKAG2	0.899164	4.90346e-06
DHRS3	1.2518	4.96736e-06
LINC00894	-1.07441	4.97008e-06
KRAS	-0.698889	4.99908e-06
VCAN-AS1	1.23833	5.06525e-06
HIP1R	0.916127	5.20199e-06
TAGLN2	-0.960643	5.25353e-06
TCF4	0.796251	5.25353e-06
PRKCH	-0.55222	5.26522e-06
RP11-35G9.3	-1.47747	5.41658e-06
CDC42EP3	-0.97923	5.51186e-06
BMP2	1.84944	5.54107e-06
KMT2E	-0.502026	5.65854e-06
SNCG	-0.907808	5.88647e-06
TXNRD3	0.773578	6.02014e-06
PFDN1	-0.521811	6.07554e-06
TSPAN18	0.591876	6.07554e-06
TNXB	-0.903537	6.07724e-06
CRIP2	-0.849139	6.125e-06
PRDM16	-1.62221	6.18785e-06
TSC22D2	1.08541	6.21083e-06
TMEM98	1.23069	6.48961e-06
CSPP1	0.707029	6.52363e-06
CNN2	1.56961	6.65356e-06
FASTKD2	-0.63784	6.65356e-06
ROBO3	0.826568	6.7181e-06
ARHGEF6	0.850079	6.75081e-06
RP11-263K19.4	-1.70592	6.83551e-06
RP11-24F11.2	-1.5742	6.9434e-06
TASP1	-0.452089	6.95875e-06
BMPR1A	-0.518823	6.99343e-06
TMEM173	-1.03149	7.01749e-06
C1orf186	2.80255	7.43392e-06
GNB3	1.60991	7.57995e-06
METTL21A	0.787075	7.59957e-06
PLA2R1	0.6645	7.76613e-06
RIMKLA	-2.20268	7.78373e-06
RAB11FIP1	1.12443	8.06877e-06
RP11-326C3.12	-1.6487	8.50154e-06
NAA10	-1.05725	8.58163e-06
ZNF449	-0.924123	8.70567e-06
TRIM22	0.857899	8.89334e-06
ECT2	-1.00755	9.02011e-06
CADPS2	-0.486911	9.12599e-06
MALRD1	1.72128	9.43838e-06
RP3-476K8.3	1.6124	9.64592e-06
CTSH	-1.51904	9.81735e-06
PEAK1	-0.853588	9.93727e-06
KCNIP1	2.05888	9.96583e-06
PHKB	-0.443005	9.96583e-06
PGM5	-0.737131	9.99984e-06
CALD1	0.690671	1.00375e-05
RNF19A	-0.441053	1.05398e-05
SP100	0.482291	1.05401e-05
TSKU	-1.79026	1.06529e-05
SRSF6	0.571555	1.06821e-05
MALAT1	-0.579353	1.06985e-05
LINC00989	-2.0005	1.08803e-05
PROCR	0.983939	1.10918e-05
ACSM1	1.49548	1.13189e-05
HERC2	0.642947	1.13752e-05
SLC7A2	1.92251	1.15944e-05
MTRF1L	-1.12265	1.16207e-05
OTUD7A	-0.902255	1.16307e-05
PAPSS1	0.712496	1.18838e-05
CALHM2	-1.0342	1.20673e-05
SALL3	1.20737	1.24397e-05
CCNC	-0.574985	1.25798e-05
PTGES2	-0.876758	1.2638e-05
NDRG4	0.693206	1.28906e-05
ZEB1	-0.566671	1.29067e-05
ZNF365	1.93583	1.29067e-05
SYNPO2	0.850019	1.30974e-05
ZNF19	-0.988593	1.34328e-05
ADAMTS4	-1.78965	1.34401e-05
MDH1	-0.917999	1.34401e-05
PSME3	-0.792257	1.38024e-05
KIF9-AS1	0.731853	1.39533e-05
SLC35F2	1.11154	1.39533e-05
LRRC1	0.737151	1.40296e-05
AAGAB	-0.544172	1.42089e-05
TIMELESS	-1.28201	1.42089e-05
CTB-66B24.1	2.40936	1.42402e-05
NPIPB5	0.592979	1.42783e-05
BCO2	1.04951	1.43975e-05
FUT8	-0.680782	1.46134e-05
ACOX2	1.15205	1.463e-05
RP11-333E1.1	0.799238	1.463e-05
SPTBN1	-0.674486	1.463e-05
COL4A3	1.47513	1.49558e-05
PARD3B	0.421703	1.51561e-05
SHROOM3	1.7654	1.517e-05
NCAM2	1.02312	1.59981e-05
FOXC2	2.00052	1.6499e-05
MALL	-1.75086	1.65507e-05
CCDC69	-0.832714	1.66196e-05
MCUR1	-1.07395	1.67735e-05
TNFRSF10A	-1.08807	1.68318e-05
MYL3	-1.36725	1.72663e-05
SNX24	-0.517427	1.72854e-05
PCAT1	-0.865535	1.73811e-05
ITSN1	0.921196	1.76463e-05
RNF125	-1.13822	1.76463e-05
KCNJ2-AS1	-1.21783	1.81799e-05
RP11-505C13.1	-1.55106	1.82146e-05
PDE4D	-0.937204	1.87042e-05
GPR173	0.838466	1.87187e-05
TMEM9B-AS1	0.932443	1.89872e-05
COX5B	-1.09217	1.90745e-05
ZNF69	0.788613	1.91418e-05
SCMH1	0.513478	1.92348e-05
ATM	0.393616	1.96569e-05
CH507-528H12.1	0.83278	2.00679e-05
PHF20L1	-0.299002	2.06374e-05
SAMD12	0.717847	2.06568e-05
FXYD5	-0.786951	2.08101e-05
RTN4	-0.584387	2.08784e-05
PPFIA3	-1.14968	2.10408e-05
TLL1	-1.27108	2.10408e-05
ABCB1	-1.47565	2.13826e-05
RECQL	-0.634282	2.14082e-05
P2RX1	-2.35473	2.15068e-05
PAPPA	2.15643	2.15091e-05
C9orf91	1.07595	2.19216e-05
NOS3	-1.12783	2.19216e-05
RBM17	-0.485942	2.20985e-05
LINC00607	1.30875	2.27223e-05
LIMS2	-0.652168	2.28677e-05
RP11-287D1.3	0.775804	2.30361e-05
RAB6A	-0.349545	2.31771e-05
VPS9D1	0.769187	2.34775e-05
CCDC146	0.739078	2.38783e-05
NPAS3	1.33369	2.49825e-05
TBC1D16	0.665118	2.51426e-05
KCNJ2	-1.18586	2.52947e-05
ELAVL1	-0.554257	2.60007e-05
HSPA12A	1.97434	2.60007e-05
NFIX	0.737702	2.60007e-05
AC005355.2	-2.07583	2.61538e-05
CBR4	0.476908	2.63376e-05
SFT2D2	-0.530553	2.63497e-05
WDR6	0.654827	2.63793e-05
RIMS1	1.28083	2.65311e-05
SEMA4A	2.67939	2.65311e-05
CTC-301O7.4	1.25871	2.68633e-05
RP11-554D15.1	1.70914	2.71421e-05
MPG	-0.977435	2.71484e-05
KCNS3	1.67927	2.75904e-05
RILPL1	0.700921	2.77404e-05
RP11-58A18.1	2.10933	2.77728e-05
AC018816.3	-0.891779	2.78684e-05
DUSP22	-0.807733	2.79355e-05
MAGI2	0.439322	2.8461e-05
PTPRM	-0.517237	2.85779e-05
TUBA3D	-2.01521	2.91487e-05
VRK2	-0.431468	2.91487e-05
YLPM1	0.439079	2.91487e-05
PLB1	1.48932	2.95945e-05
URM1	-0.795031	2.96612e-05
POLN	0.891231	2.96879e-05
PPARGC1B	-1.49085	3.00307e-05
DUSP23	-1.35928	3.02363e-05
INSIG1	-1.38029	3.04402e-05
MFSD6	-0.618586	3.04402e-05
PPP1R3C	-1.46162	3.07409e-05
MLLT6	0.459287	3.14075e-05
UMAD1	-0.437498	3.15125e-05
MYL4	-1.65683	3.17671e-05
PIP5K1B	0.833861	3.18634e-05
GJA1	1.16207	3.30792e-05
SLC46A3	-1.05484	3.31681e-05
ELOVL1	-1.01777	3.32938e-05
KIFC3	-0.703175	3.36187e-05
ECHDC2	0.58921	3.40861e-05
CABLES1	1.03812	3.4181e-05
SFXN3	-0.839807	3.44178e-05
NPEPPS	-0.413185	3.57202e-05
P2RY6	-2.42968	3.61303e-05
WDR37	-0.56666	3.61456e-05
SH3BGRL3	-1.08904	3.62553e-05
NFAT5	0.299184	3.64937e-05
NBEA	0.435802	3.78257e-05
NDUFV1	-0.647723	3.83202e-05
LENG8	0.544802	3.83842e-05
ZBTB18	0.972127	3.83842e-05
BCL3	-0.949846	3.83919e-05
CALCRL	-0.909212	3.94495e-05
ATP5F1	-0.836492	4.00199e-05
SEPW1	-0.672049	4.05332e-05
CHN2	0.966308	4.06333e-05
SLC35C1	-1.32665	4.09133e-05
EFCAB2	0.475025	4.12473e-05
CST3	-0.998631	4.16185e-05
KLRD1	0.911492	4.19306e-05
PDCD10	-0.522622	4.19306e-05
GAPDH	-0.872201	4.30837e-05
SLCO1C1	1.33256	4.31164e-05
PDGFC	0.788473	4.37794e-05
SLC35E3	0.725939	4.39685e-05
CCDC84	-0.408195	4.68518e-05
EXOC6	0.629366	4.70602e-05
TRIM26	-0.533505	4.74933e-05
ACER3	-0.523894	4.84421e-05
MESDC1	-1.17303	4.90944e-05
SLC52A2	-0.959029	4.90944e-05
PLCG1	-0.556028	4.92719e-05
A4GALT	-0.771767	4.97821e-05
PELI2	-0.635719	4.97821e-05
DDIT4	-1.20919	5.09602e-05
AC144831.1	2.10669	5.28949e-05
MARCH3	-1.06166	5.35835e-05
CH507-513H4.1	1.06069	5.37365e-05
RP11-398K22.12	1.15398	5.52456e-05
AC108938.5	1.45288	5.5485e-05
AP000318.2	1.6432	5.56201e-05
ANKS1B	1.35763	5.58288e-05
RBM23	-0.499825	5.74567e-05
SPDYA	1.39679	5.78905e-05
NAB1	-0.55722	5.82669e-05
NSUN7	1.19232	5.82823e-05
EDNRA	1.32427	5.87576e-05
KLF12	-0.72886	5.90938e-05
MMP28	0.612122	5.90938e-05
TSTD2	-0.586751	5.90938e-05
NOV	-2.0845	5.91184e-05
TUBB4B	-0.910137	5.91571e-05
DNAJC17	-0.615949	5.94613e-05
LGALS3	-0.987198	5.94613e-05
MAP4K3	0.4231	5.94613e-05
TRIP12	-0.288966	5.94613e-05
ARPC1B	-0.764821	5.97639e-05
ATP5A1	-0.776884	5.97639e-05
SFR1	-1.271	5.97639e-05
SLC9C2	1.41494	5.97799e-05
AL035610.2	-1.37863	6.00166e-05
ARHGEF15	-0.820786	6.00668e-05
QSER1	0.489935	6.043e-05
PLAC9	-1.12639	6.1076e-05
PTPN12	-0.383318	6.1076e-05
KIAA0355	0.49408	6.14493e-05
ADAMTS7	-1.63201	6.16167e-05
RP11-2G1.1	2.06579	6.1672e-05
ATAD2	0.895402	6.2534e-05
FBLN7	1.13858	6.33563e-05
CCDC173	1.3652	6.3734e-05
DPH6-AS1	-1.01419	6.37947e-05
SCN10A	-1.8422	6.39335e-05
CSNK1A1	0.299382	6.43992e-05
GTF2I	0.285929	6.45693e-05
SSNA1	-0.892851	6.45693e-05
USP48	0.340348	6.45693e-05
SSX2IP	1.11319	6.49092e-05
LMO2	-1.20376	6.52517e-05
ZNF652	0.491551	6.5524e-05
ALS2CR11	1.33056	6.55622e-05
NFE2L2	0.350554	6.69668e-05
SLC4A3	-1.50601	6.74637e-05
CLCN4	0.880449	6.81254e-05
UBA2	0.452001	6.81254e-05
FAM117A	0.954301	6.83233e-05
CTNNA1	-0.399722	6.89488e-05
PGM5P2	-0.817545	6.91064e-05
CRYAB	-1.33119	6.94161e-05
ARF3	-1.18322	6.9815e-05
NARS2	0.707036	6.98521e-05
C21orf91	-0.942263	7.00292e-05
MIR4435-2HG	0.799324	7.21788e-05
MASP1	-0.869118	7.23981e-05
KIAA1462	0.776054	7.28889e-05
SEC61B	-0.760897	7.28889e-05
RGS3	0.56332	7.31515e-05
UQCRFS1	-0.975299	7.31515e-05
ARL4A	-0.973092	7.34211e-05
DFNB31	1.41943	7.41389e-05
APPL2	0.594591	7.55992e-05
PURG	1.0467	7.75097e-05
CSDC2	-1.53919	7.77781e-05
COL4A1	1.21735	8.10299e-05
CAB39L	-0.810391	8.13331e-05
FGL2	-1.45453	8.31201e-05
TBC1D1	-0.748558	8.31201e-05
RP11-164N3.3	2.05819	8.32372e-05
CD247	1.76234	8.3289e-05
CDH24	1.19829	8.33807e-05
PLCD1	-1.09962	8.64271e-05
SECISBP2	-0.481144	8.66777e-05
CFAP46	-1.79368	8.69652e-05
SEMA3D	-1.69178	8.73283e-05
CPQ	0.554564	8.99801e-05
H3F3B	-0.773362	9.1485e-05
CLIC1	-1.0273	9.18872e-05
RP11-452L6.1	0.961024	9.24172e-05
SLFNL1-AS1	1.01988	9.39561e-05
TLE2	0.818281	9.52605e-05
SEPT6	-0.746752	9.54293e-05
GPM6A	1.6588	9.63158e-05
SLC22A5	0.981869	9.93054e-05
LPCAT2	0.899261	9.93701e-05
UBLCP1	-0.639558	9.97295e-05
UNC13D	1.03225	0.000100641
FLT1	-0.680463	0.000101951
LUC7L3	0.377986	0.000102248
PPP1R18	-0.680049	0.000102248
WDR59	0.418968	0.000102248
TNC	-1.88077	0.000102707
TNS2	-0.522679	0.000105929
RFX7	0.456704	0.000106008
SYT15	1.22285	0.000106046
AL162759.1	2.31774	0.000107112
ADRB2	-1.6251	0.000107149
KCNJ14	1.48501	0.000107149
SCAPER	0.301132	0.000107677
SF3B4	-0.818763	0.000111038
SMO	1.33327	0.000111049
CTD-2562J15.6	-1.35908	0.000112179
ECSCR.1	-0.945716	0.000113029
PNISR	0.330885	0.000113711
VCP	-0.573724	0.000115081
SLC52A3	-1.75555	0.000115284
PRR4	-1.07755	0.000115537
AC018359.1	2.05501	0.000117244
CUL7	0.905142	0.000117244
PCDH19	1.38969	0.000117244
TTC8	0.570792	0.000117244
PIK3R6	2.02535	0.000117838
ZNRF3	0.792015	0.00011809
NDUFB10	-1.11364	0.000121193
NUFIP2	0.452732	0.000121193
DOPEY1	0.477377	0.000121883
ALPK3	0.755958	0.000122994
IRF6	1.60919	0.00012351
PREX1	-0.661869	0.00012351
AMT	0.852302	0.000123612
RIC3	-0.843387	0.000125741
REPS1	0.418971	0.000127606
HYI	0.930002	0.000128046
SLC41A2	-1.08493	0.00012925
PCDH9	0.921397	0.00013114
C5orf22	-0.732507	0.000132475
UBAC1	-0.742884	0.000133276
GLIS3	0.898657	0.000135483
NCOA7	0.887727	0.000135508
FAR2	-1.05462	0.000136817
RRAS2	0.599161	0.000139376
GSTM2	1.12373	0.000139962
ACVR2B	0.746363	0.000143568
WIPF3	1.36627	0.000143568
LTBP2	1.11385	0.000143711
MOCOS	-1.37805	0.000144236
HMBOX1	-0.339097	0.000144285
LINC00961	-1.1965	0.000145324
UBAP1L	0.701732	0.000146798
COX5A	-1.08551	0.000147949
P3H3	1.19859	0.000147949
LNP1	1.17153	0.000148046
NDUFB9	-0.996631	0.000148224
CYP4B1	-1.6682	0.000148806
PWAR6	0.756187	0.000149999
GLYCTK	-0.757307	0.000150972
ZNF559-ZNF177	0.856231	0.000151162
COL4A2	1.01826	0.000151623
HADHA	-0.518749	0.000152011
MIR193BHG	1.20544	0.000158494
PKM	-0.610516	0.000160074
CTDSP1	-0.593618	0.000160939
KCNK15-AS1	1.33055	0.000161323
DNAJB6	0.442772	0.000162204
LDHB	-0.889543	0.000162204
ALAS1	-0.867915	0.000163298
CARS	-0.600259	0.000169388
CMSS1	0.453273	0.000169564
PXDN	-0.977637	0.000169782
FGFRL1	1.50363	0.000170824
MARVELD1	0.986254	0.000172909
PGPEP1	0.67796	0.000172909
SELL	1.5691	0.000172909
PEX6	0.635229	0.000173272
USP28	0.570273	0.000174554
IGF1R	1.00781	0.000174573
FAM219A	-0.760521	0.000176109
PDE10A	-1.36243	0.000178479
ZNF568	0.513705	0.000181163
CP	1.49893	0.000181825
HIBCH	-0.43889	0.000181854
TEF	1.21246	0.000181854
REM1	-1.2569	0.000183056
IL15	0.560417	0.000183088
SERPINB9	-0.682614	0.000184464
NCBP3	-0.390419	0.000184858
CCNYL1	0.580135	0.000186083
ATP5B	-0.813984	0.000187026
MAP3K3	0.523086	0.000187934
PNPLA7	0.89631	0.000188788
SCARF2	1.01953	0.000192018
NDUFA4L2	-1.61387	0.000193026
RP11-106M3.2	0.591785	0.000193737
KHDRBS3	0.992975	0.000194209
PLPP1	-0.842246	0.000194209
PPFIA2	-1.71109	0.000194209
ALDOA	-0.768041	0.000197698
RP5-877J2.1	-1.34382	0.000198701
CFI	-0.736623	0.000201835
NDUFA4	-1.10478	0.000202654
MATN2	0.847397	0.000202696
SNTB2	0.935729	0.000202909
SCAI	0.496217	0.000205043
AQP1	-0.973152	0.000205579
NDUFA12	-0.752993	0.000205579
TCN2	-0.908799	0.000205579
FAM3D	-1.87214	0.000205706
CAMK2D	0.588371	0.000205795
TEC	-0.818435	0.00020678
PCBP4	0.864446	0.000206952
C1orf21	-0.573119	0.00020884
P2RY11	1.65521	0.000209604
EPB41L1	0.907917	0.000212104
SMARCC1	0.337892	0.000213168
ACAT1	-0.634483	0.000214583
DYNC1I2	-0.467628	0.000214583
FBXW8	0.40186	0.000216622
ZNF462	0.446693	0.000217435
CDKL1	1.02812	0.000218833
ATP10D	0.585028	0.000218959
LRRC7	1.33397	0.000219562
DNAJC6	0.99944	0.000221188
NUP210L	0.68673	0.000221263
SLC25A24	-0.528349	0.000221311
JADE3	0.444981	0.000227074
M6PR	-0.674643	0.000230476
GTDC1	0.389451	0.000232564
B3GNT2	-0.864174	0.000232871
LMBR1	-0.410951	0.000233831
TIMM21	-0.837931	0.000236768
CELF4	-1.73912	0.000240027
MTMR2	-0.533255	0.000240027
STT3B	0.441557	0.000240836
ACTR2	-0.384481	0.000243307
STX12	-0.520616	0.000243307
MACROD2	0.681748	0.000247277
ADAMTSL4	-1.09363	0.000247644
ANKRD2	-1.53112	0.000248
DNMT3A	0.63217	0.000248147
RP11-511B23.2	1.13686	0.000251177
PRMT7	0.509851	0.00025202
BCAP29	-0.528968	0.000252571
TARBP1	0.415314	0.000254732
ST6GAL2	2.14252	0.000255414
DPYSL2	0.597474	0.000257015
C16orf58	0.464908	0.000257514
FAM177A1	-0.540491	0.000260117
FAM66C	0.835546	0.000262066
MYO1C	-0.556921	0.000262066
TBC1D4	0.535015	0.000263059
TTBK2	0.432727	0.000263059
LEPROTL1	0.696546	0.000263423
INPP4A	0.502368	0.000263675
NEK3	-0.537982	0.00026581
TMEM189	-1.16937	0.000271607
MMP14	-0.817532	0.000274833
EXOG	-0.545638	0.000274902
CYB561D2	-1.53568	0.000277972
ATG4D	-0.903562	0.000280962
NEK6	0.911088	0.000281182
ANXA3	0.741513	0.000281546
NRGN	0.697339	0.000284174
NXF1	0.67148	0.000285793
TMEM135	0.396067	0.000286622
TINF2	-0.974968	0.000288894
FDFT1	-0.759652	0.000289215
NDUFB3	-1.06943	0.000289215
MEDAG	1.01946	0.000289331
PLCB1	-0.76478	0.000289331
VTI1A	-0.317786	0.000294511
ORAOV1	-0.474725	0.000298336
KCNMB2-AS1	1.04107	0.000298903
UQCRC1	-0.764285	0.000305036
SLC2A10	0.789921	0.000305081
RPS6KL1	-1.14203	0.000306071
HLA-DMB	1.31914	0.000308605
ANGPTL5	-1.86419	0.000308872
WTIP	0.796367	0.000309588
WDR77	-0.718437	0.000309846
MAMDC2	-1.15327	0.000310167
C14orf159	0.48545	0.000310317
HSPB3	-1.28975	0.000310984
PM20D2	0.77086	0.000316699
TRIM7	-1.3094	0.00031714
RAMP2-AS1	-0.790147	0.000317337
IMMP2L	0.458519	0.000317741
RP11-169K16.4	1.93688	0.000317741
AC092839.3	-1.05791	0.000318726
EMP2	-0.637137	0.000318726
ARID5B	0.90149	0.000321197
SPHK1	-1.47659	0.000328886
BCL7C	0.736264	0.000329197
LARP1B	0.488796	0.000329197
BACH2	0.77646	0.000332585
CD96	1.19257	0.000333726
RP11-670E13.6	-1.03791	0.000333762
CTD-2005H7.1	0.94941	0.000334854
CDR2	0.426776	0.000340148
CYCS	-1.01429	0.000340148
RP11-673E1.4	1.53557	0.000341026
GLUL	-0.955441	0.000353413
ZMAT1	0.558576	0.000357993
CLIC3	-1.66526	0.000359245
KIAA1328	0.395222	0.000359245
LINC01252	0.979577	0.000359245
CTSZ	0.663149	0.000363461
ZNF395	0.91876	0.000371763
DPEP2	1.1247	0.000372604
NID1	0.686388	0.000373682
ITGB4	-0.693033	0.000376727
S100A4	-1.27055	0.000376912
ADAMTS6	-1.07327	0.000377112
LAMA5	-0.843416	0.000377112
MFGE8	-0.684178	0.000377112
NHSL2	-0.432093	0.000377112
THSD1	-0.6886	0.000377112
MEGF6	0.812636	0.000380832
CHST3	0.727192	0.000381193
MERTK	0.617966	0.000381193
PDCD1LG2	0.703165	0.000386928
GUCY1A3	-0.960299	0.00039579
GTF2A2	-0.717498	0.00039768
PITPNC1	-0.730924	0.000399382
ARL2BP	-0.645174	0.00040283
C19orf18	0.633788	0.000405757
SEMA3A	-1.58631	0.000411537
DCN	-0.921014	0.000413101
LL22NC03-2H8.5	1.00704	0.000413947
RP11-384J4.2	2.04889	0.000414368
TAZ	-0.633931	0.00041831
CIITA	0.913533	0.000426506
S100A6	-0.830943	0.000426506
ZNF117	0.590812	0.000427521
DNASE1L1	-0.723143	0.0004289
CARNMT1	0.58606	0.000429772
MLLT4	-0.34476	0.000434786
PABPN1	0.503324	0.000437764
ZSWIM5	0.495695	0.000440541
RP11-296O14.3	0.539906	0.000440957
MR1	-0.94462	0.000441306
PANX2	1.94143	0.000449841
CCDC12	-0.410667	0.000450138
CAMKMT	-0.414576	0.000453291
UAP1L1	0.885142	0.000453291
HACD4	0.902836	0.000456624
LINC00535	1.21842	0.000457168
CH507-154B10.1	1.32215	0.000460982
CUBN	0.529494	0.000460982
ASPH	0.373267	0.000466971
ZFYVE27	-0.445491	0.000466971
MYO9B	0.594463	0.000469278
SYDE2	0.804788	0.000469278
SSR3	-0.629984	0.000477657
JAM3	-0.583829	0.000479841
RAD51B	0.471628	0.000481103
TRAF6	-0.514583	0.000481756
ERI2	0.68056	0.000485046
STK39	0.582514	0.000485046
SPPL2A	-0.43311	0.000486871
PRSS23	-0.825653	0.000488923
SLIT1	1.42245	0.000492338
NRG3	-0.999157	0.000493116
ABCC2	1.07515	0.000493227
MAPK12	0.776701	0.000496224
PSMD14	-0.492925	0.000499411
SBF2-AS1	0.85143	0.000505994
CDKL4	1.30474	0.000516461
NFATC3	0.38799	0.00051912
HINT3	0.817757	0.000520134
PLCE1	0.533903	0.000520134
DHFR	0.983133	0.000521205
F8	-0.70599	0.000523183
NUMB	-0.376206	0.000523183
PBX2	0.614866	0.000523183
SSBP3	0.548432	0.000523183
ST6GALNAC5	-1.72957	0.000523183
SRPRA	-0.631979	0.000525458
KDM7A	-0.607185	0.000533751
RBM14-RBM4	0.652062	0.000541153
ART4	0.687254	0.000541555
RP13-578N3.3	1.10686	0.000541555
CTC-806A22.1	1.13644	0.000544351
CHMP6	0.883683	0.00054625
MYO5A	0.683292	0.000547865
COL21A1	1.2588	0.000548076
C12orf54	1.49523	0.000548124
CBFA2T3	-1.31148	0.000550933
DPH3	-1.09579	0.000550933
ADAMTS1	-1.34932	0.000555253
GMPPB	-0.935797	0.00055852
HDAC10	1.14678	0.000563099
TMEM117	0.463589	0.00056839
CTA-292E10.6	0.439209	0.000568574
SIPA1L3	0.547027	0.000568574
RP11-415C15.2	1.86577	0.00057
UNKL	0.556887	0.00057
ZNF438	-0.568134	0.00057
RADIL	-0.640445	0.000571553
TFDP2	0.446976	0.000571553
WHSC1	0.491931	0.000572244
LINC00598	0.539592	0.000573218
RIOK3	-0.487083	0.000575157
CERS4	0.795228	0.000590066
RAP1B	-0.379668	0.000591175
C2orf88	-0.638624	0.000591193
SERPING1	-0.864156	0.000594307
SLC22A23	0.836114	0.000597836
MRPS6	0.945989	0.000602107
RP11-11N7.5	0.728029	0.000602603
S100A11	-0.945828	0.000602603
FLNC	-1.13051	0.000604368
PSMD8	-0.813314	0.000604368
ASPG	1.2199	0.00060563
MDH2	-0.751709	0.000606528
FAM110D	-1.09622	0.000612047
YWHAH	-0.925253	0.000612223
ARSJ	0.593236	0.000618074
CERS6	0.681885	0.000619587
FAM26D	1.7165	0.000623092
SOBP	0.631554	0.000625593
ADCY9	0.6877	0.000628215
C19orf25	-0.564908	0.000628331
CATSPER2	0.740477	0.00064211
CSGALNACT1	0.859521	0.000644022
TBC1D2	-0.945806	0.000644022
NEDD4L	-0.461934	0.000644359
SEPT5	1.13333	0.000644826
YBX3	0.972863	0.000645874
TACO1	-1.01023	0.000656987
ABHD17B	-0.455275	0.000666257
PHC1	0.634749	0.000669635
SP6	-1.72775	0.00067036
TRIM28	0.660457	0.000670765
KIAA1755	-0.860439	0.00067744
MRPL16	-0.665762	0.00067744
PSMB3	-0.660107	0.000677737
ELF2	-0.284742	0.000678489
PKP4	0.447971	0.000680386
SULF1	-0.948471	0.000699247
SUMO2	-0.596555	0.000699247
ATRX	0.215794	0.000699916
ADGRL2	0.600267	0.000701545
PTPN1	0.613036	0.000709895
ZNF200	-0.71718	0.000718372
HNRNPU-AS1	0.624592	0.000723371
MPZL2	-0.696208	0.000723371
RAC1	-0.438997	0.000723371
TRIM5	0.530441	0.000723371
NTN4	-0.808429	0.000725859
AGPAT4	-0.5539	0.00072652
TMEM120B	0.638827	0.000727779
SNX29	-0.519094	0.000731742
ZFYVE9	0.361815	0.000734325
GCKR	-1.59834	0.000742352
S100A10	-0.894415	0.000744494
ACE	1.48323	0.000749451
ATAD1	-0.468048	0.000752321
COPS5	-0.818571	0.000758528
ANKRD16	0.7849	0.000758907
ABCA8	0.797479	0.000762378
LINC00923	1.20652	0.000762579
OPCML	-1.0776	0.000764542
C21orf62-AS1	0.518054	0.000765438
MRPS18A	-0.834169	0.000765638
SLC12A6	-0.566933	0.000765638
ZBTB38	-0.359481	0.000782074
PCBP1	-0.931283	0.000799051
UBN1	-0.500613	0.000799051
CCL16	1.85019	0.000803284
SNTG2	-0.810737	0.00080332
RP11-618P17.4	0.939363	0.000823341
AP3B1	-0.289266	0.00082537
PTPRG	-0.437652	0.000825677
PIK3C2B	-0.635164	0.000829417
PCCA	0.293641	0.000832363
DAPK2	0.975157	0.000834603
PAPD5	0.509231	0.000839054
AFAP1L2	0.717526	0.000846422
USP25	0.331267	0.000848508
DIAPH1	-0.595881	0.000849286
FER	-0.450501	0.000858628
RP11-481J2.4	1.06902	0.000859037
SMAD5	-0.403895	0.000859037
MEF2C	-0.646141	0.000861739
C3orf52	-1.3923	0.000872235
MAPRE2	0.577336	0.0008747
TMEM120A	0.6537	0.0008747
C1orf226	1.42173	0.000878747
CPNE2	0.549367	0.000884126
STXBP5-AS1	-0.612905	0.000896025
AP1S3	0.808441	0.00090259
IKZF3	1.28051	0.00090259
DPYD	0.458615	0.000907149
RGS10	1.19519	0.000908262
C1QA	-1.24812	0.000908944
CD36	-0.961178	0.000910403
RAMP1	-1.18558	0.000912283
PPIC	-0.885506	0.000912314
RP5-894A10.2	0.587818	0.000913428
TMBIM4	-0.887459	0.000914836
ANKRD44	0.561652	0.00091543
C1orf43	-0.40715	0.000930545
ADIRF	-0.657279	0.000930686
NPIPB11	0.657975	0.000932806
ARMC2	0.584408	0.000936923
LRRC3B	1.91216	0.000944745
PIP4K2B	0.462473	0.000946854
PPP1R9A	0.993555	0.000952506
TMOD2	0.670482	0.000952506
FBXL20	0.377569	0.000965679
C14orf166	-0.558102	0.000967868
GIMAP1	-1.34339	0.000975501
PLXNB1	-0.940586	0.000977444
RAPGEF2	0.406291	0.000978144
RP11-95O2.5	1.14671	0.000978144
URGCP	0.655131	0.000987566
TGFBRAP1	0.556787	0.0010013
FAM65A	-0.529371	0.00101009
PHF10	0.759176	0.00101016
PRNCR1	-0.757149	0.00101336
KMT2A	0.296324	0.00101738
RAB27A	-0.502352	0.00101976
UBN2	0.418976	0.00102912
AC139099.4	1.78538	0.00102976
USMG5	-0.651611	0.00103372
PROM1	1.32721	0.00105522
TRIM56	0.479209	0.00105522
FAM122C	-0.504983	0.0010577
MRPS36	-0.653979	0.00105829
CARHSP1	-0.754223	0.00106091
FAM206A	-0.997854	0.00106154
PSMC4	-0.610337	0.00106204
NDUFA8	-0.833941	0.00106646
ACTR1A	-0.588708	0.00106952
RBMX	0.393043	0.00106952
FMN2	-1.25727	0.00107307
GALNT18	-0.774236	0.00107906
PTBP2	0.312216	0.00109335
PLCB3	-0.90668	0.00109549
ZRANB1	0.432643	0.00109549
HAAO	1.16058	0.00109627
ANKRD30BL	1.41269	0.00109895
NBPF12	0.447423	0.00110425
B4GALT4	-0.729021	0.00111236
ERAL1	-0.695109	0.00111236
GCH1	-0.971355	0.0011327
NAALADL2	0.328862	0.00113991
CHST1	0.874842	0.00114113
CSRP2	-1.05714	0.00114113
ADRA1B	1.84058	0.00115547
BBIP1	-0.512359	0.00115547
KCNIP4	-1.47986	0.00115734
USP24	0.27115	0.00115758
ZNF699	-0.617988	0.00115758
LIPA	0.607071	0.00115931
FTX	0.267483	0.0011596
BTBD1	0.411174	0.0011862
HS6ST1	0.766716	0.0011862
MIB1	0.338103	0.00118746
TANC2	0.430251	0.00119113
SRCAP	-0.731404	0.00121319
WASF2	-0.328651	0.00121319
TXNIP	-0.776912	0.00121454
ACOT2	-1.04815	0.00121974
C1GALT1	-0.546558	0.00121974
PLSCR4	0.545177	0.00121974
ARHGAP19-SLIT1	1.07204	0.0012209
RP11-473M20.9	-0.579173	0.0012209
BMP1	-0.64433	0.00122494
KCNK6	0.705753	0.00123299
PPP5C	0.474987	0.0012593
TBC1D12	0.452253	0.00127395
APCDD1	-0.959857	0.00127585
SBF2	0.284849	0.00127585
ANKRD36C	0.492896	0.00128021
CNTRL	0.497806	0.00128199
DAB2IP	-0.526961	0.00128262
SRRM3	1.30235	0.00129339
PPM1H	0.665446	0.00130253
LCORL	0.555331	0.00130291
EIF3K	-0.57631	0.00131179
C19orf70	-0.793215	0.00131401
F3	1.23753	0.00131401
RELL2	-1.10528	0.00131401
PTGS2	1.40143	0.00131546
RP11-285F7.2	0.741886	0.00131546
CXXC4	0.803448	0.00131585
SLC2A6	-1.207	0.00131736
NDUFV2	-0.496663	0.00131761
RNF212	1.08674	0.00131868
RFX2	1.17198	0.0013279
PDZRN4	1.64218	0.00133201
SBK1	1.60857	0.00133201
ATG4A	-0.751095	0.00133317
SLC25A13	-0.378614	0.0013348
HIST1H4C	-1.08919	0.00133682
RP11-281O15.4	0.94989	0.00134866
DDX26B	0.525085	0.00135388
HES4	-1.03973	0.00135486
ARHGAP33	0.811567	0.00135887
CTD-2555O16.1	0.98365	0.00136022
TSPAN14	-0.429648	0.00136074
NCOA3	-0.367796	0.00136696
ACTR3	-0.434695	0.00137666
EML3	0.483318	0.00137666
HGF	-1.14961	0.00137666
PTPRU	1.03814	0.00138362
LINC01260	1.44721	0.00139593
RP11-35J10.5	1.26714	0.00143629
NSG1	-1.09492	0.00143874
POLDIP3	-0.526447	0.0014449
RQCD1	-0.475543	0.00145405
TTC7A	0.599076	0.00145486
ERRFI1	0.897184	0.00145933
LRRC63	1.6216	0.00146876
ZBTB44	0.40416	0.00147186
ATP5D	-0.769672	0.00147403
COQ6	-0.522642	0.00147763
IGFBP7	0.606661	0.00148364
RP11-876N24.4	1.33436	0.00148364
PAQR7	1.236	0.00148786
PDIA5	-0.573334	0.00148786
PPCDC	0.544863	0.00150033
NLGN2	0.721224	0.00150907
RNF34	-0.492312	0.00151313
TIMP4	-1.28602	0.00151313
ANO2	0.722815	0.00151404
CSNK2B	-0.767089	0.00151404
AAK1	0.338586	0.00151493
GAB2	0.398556	0.00153162
CREB3L2	0.618824	0.00153335
NFYC-AS1	-1.07006	0.00154136
PFKFB3	0.555966	0.0015425
S100A9	-1.53245	0.00154386
CORO1B	-0.757735	0.00154782
N4BP2L1	0.494616	0.00154782
SMYD5	0.944667	0.00154895
GNAI1	0.703418	0.00155147
PCBP3	-0.89398	0.00155147
IL16	-1.12559	0.00156663
ATP6V1F	-0.919123	0.00156881
MPC2	-0.698174	0.00157406
LRRC6	-0.544075	0.00158344
KITLG	-0.684605	0.00158352
OAF	-0.932145	0.00158638
RP11-90P5.2	1.45565	0.00160494
CFL2	-0.806156	0.00160839
PBX3	0.410021	0.00160839
WNK2	-1.15983	0.00160839
PRDX5	-0.810462	0.00160899
LINC01004	-0.371835	0.00160917
SELENBP1	-0.737044	0.00160917
TRPV2	-0.707104	0.00161669
ABCG2	1.27264	0.00162112
AP3S1	0.353506	0.00162112
ARID1B	0.240403	0.00162112
HRC	-1.09699	0.00162112
LINCR-0001	0.921268	0.00162112
NIF3L1	-0.688945	0.00162112
RPL31	0.504704	0.00162112
TMEM92-AS1	1.51573	0.00162862
TUBA1B	-0.744064	0.00166442
FAM214B	-0.797952	0.00166481
EGFR	-0.751735	0.00167498
RP11-486O13.4	0.550558	0.00167498
CNOT4	-0.262285	0.00167673
CHFR	-0.434902	0.00168164
DNMBP	0.576075	0.00169363
DTNB	0.48817	0.00169451
PRDX1	-0.746017	0.00169764
FAM19A2	0.668279	0.0017055
KIAA1522	-0.823249	0.00171902
ZNF813	-0.785045	0.00172045
ATF7	-0.761443	0.00172217
COL4A4	0.893536	0.00172551
TXNDC9	-0.589948	0.00172573
FBN1	0.518994	0.00173182
IFI27	-0.705176	0.00173182
ERGIC1	0.480658	0.00174813
CYFIP1	-0.373089	0.00175702
DHRS4L2	0.697242	0.00176741
MIEN1	-0.87115	0.00177147
CDK13	0.262987	0.00177592
MBD3	0.757018	0.00179483
HBB	1.59862	0.00179961
ULK4	-0.385451	0.00179961
STK11	0.599904	0.00180691
ZNF655	-1.06842	0.00183434
LINGO1	1.02216	0.00184736
ZNF544	0.465085	0.00184736
ANKHD1	-0.635294	0.00185354
WAPL	-0.309053	0.00185354
GALM	0.773939	0.0018606
MOB3B	-0.802142	0.00186363
CAMK1	-0.719805	0.00187499
GUCY1B3	-0.810984	0.00187499
TRIM63	-1.05457	0.0018803
CFAP161	-0.910614	0.001884
EIF4A1	0.79456	0.001884
TPT1-AS1	0.372028	0.0018847
TVP23A	1.25456	0.0018847
MSANTD2	0.340236	0.00188681
RASGRP2	-1.07911	0.00189403
SOGA1	0.495594	0.00189403
DNM3OS	0.753047	0.00189903
ATP8B3	-1.1126	0.00190412
COG7	0.353238	0.00190412
GMCL1	0.566798	0.00190932
FZD8	1.14989	0.00191003
THBD	-0.966609	0.00191585
SLC25A3	-0.605297	0.00191608
CRACR2A	-0.853678	0.00192233
AR	0.771302	0.00193027
DDT	-0.752027	0.00193027
FABP3	-0.968159	0.00193027
MAGI1	0.455177	0.00193027
STK4	0.370148	0.00193187
POGZ	0.272863	0.00193764
C21orf2	-0.598942	0.00196263
FADD	-0.962174	0.00196922
CARD6	-0.61879	0.00197252
RP11-403P17.5	0.795015	0.00198491
SMC4	-0.571786	0.00198959
BAMBI	1.09222	0.0019901
C1orf131	-0.757222	0.00199305
ASS1	-0.687826	0.00199646
LIMS1	0.433993	0.00199987
AC019118.3	1.46277	0.00201255
ADAM32	0.634515	0.00201706
GLI2	1.19979	0.00201949
PROSER1	-0.426507	0.00201949
RP11-902B17.1	-0.537607	0.00201949
C3orf36	-1.40851	0.00202567
TNRC6A	0.284688	0.00202778
OR8S1	1.34899	0.00203346
GSDMB	0.715868	0.00204104
RDX	0.386155	0.00204224
MRPL57	-0.745368	0.00204376
GS1-114I9.3	0.467531	0.00204715
MYHAS	1.53984	0.00205237
CASS4	1.00481	0.00205268
RP1-138B7.6	0.923614	0.00205659
LPCAT3	-0.53946	0.00207992
TPI1	-0.633349	0.00207992
CRIP1	-1.11261	0.00208841
RNF24	0.685755	0.00209
CALCOCO1	-0.480285	0.00211003
NOL12	-0.814998	0.00211416
YWHAQ	-0.405211	0.00212489
CDIP1	0.686294	0.00214481
SLC33A1	-0.458668	0.00214742
SLC48A1	-0.614171	0.00214742
ANKS6	0.578335	0.00214872
FAM13B	0.256729	0.00214981
NDUFA13	-0.841674	0.00215083
GTF3C6	-0.732298	0.00215547
ITGB8	0.91102	0.00217034
FOXP4	0.675267	0.0021738
AMMECR1	-0.510679	0.0021792
HINT1	-0.675544	0.00219138
LINC00880	-1.08245	0.00219138
MCF2L	-0.603885	0.00219138
MAP3K7CL	0.556457	0.00219481
KIAA0922	0.695594	0.00219592
F5	0.651638	0.00220921
C12orf75	0.812227	0.00221086
UQCR10	-0.840487	0.00222421
PARD6G	-1.13954	0.00222765
C1QC	-1.25726	0.00225723
TUBAL3	-1.40918	0.00225785
NUP50-AS1	0.510473	0.00227049
C11orf85	1.12316	0.00227494
GTF2IRD2B	0.512677	0.00229441
SLFN5	-0.631789	0.00229441
SSR1	-0.402868	0.00229441
POLG	-0.437632	0.00229864
PARVA	0.304819	0.0023135
ARL6IP5	-0.659535	0.00232546
PTPN4	0.326845	0.00232546
NADK	-0.557317	0.00233749
RP1-127D3.4	1.54525	0.00233749
FABP4	-1.24307	0.0023377
HDAC8	0.303757	0.00234163
GRB7	1.30049	0.00234476
PEX16	-0.78267	0.00234476
VBP1	-0.673293	0.00236164
ARHGAP5	0.360289	0.00238172
PDGFRB	0.736525	0.00238389
LSR	-0.875311	0.00239419
CGRRF1	-0.521904	0.0023951
DHDDS	-0.509618	0.00241439
NDUFS6	-0.699588	0.0024217
NUDC	-0.427387	0.0024217
TRPM4	-0.615393	0.0024217
FBXW11	-0.23402	0.00242755
DUS3L	-0.743542	0.00242851
TPD52	0.662903	0.00242948
AKAP7	0.492396	0.00243497
RP11-165F24.3	1.40662	0.00243497
ZCCHC11	0.33244	0.00245853
PER1	0.719653	0.00246822
ADGRG2	-0.747732	0.00248375
SLC18B1	0.710888	0.00248909
C10orf54	-0.779562	0.0025046
PEF1	-0.562551	0.00251175
PTGIS	-0.481365	0.00251578
PSMB6	-0.811569	0.00252712
GCA	-0.606015	0.002531
ZNF704	0.564301	0.00254757
NEDD8	-0.850411	0.00256157
HAPLN3	0.743465	0.00256596
ABCA9-AS1	1.03085	0.00256865
HLA-C	-0.734296	0.00256865
TET1	0.677825	0.00257245
MRPS12	-0.791316	0.00259409
RP11-63A1.1	-1.38435	0.00259409
LGALS3BP	-0.902841	0.00260174
COX4I1	-0.74545	0.00260195
KLHL5	-0.484271	0.00261467
THBS3	-0.716765	0.00261542
TTC31	-0.592347	0.00262834
TDRP	-0.773011	0.00263408
UQCRB	-0.817573	0.00263936
IL1R1	-0.547093	0.00264735
PGP	-0.787205	0.00264735
DACT1	1.22747	0.00267264
CALN1	1.07213	0.00270309
RP11-497E19.1	1.41276	0.00271407
CD99	-0.522478	0.00273655
SLC44A2	-0.46386	0.00273868
BCAR3	0.388866	0.00274001
SLC25A35	-0.746513	0.00275465
CTTNBP2	-1.21585	0.00275781
FMO2	1.10888	0.00275781
SHANK2	1.27778	0.00275781
GEN1	-0.854909	0.00275847
MICAL2	0.482016	0.00276306
RABEP1	0.328828	0.00276931
SLC9A5	0.903309	0.00278688
AQP10	1.41563	0.00281339
LATS2	0.44455	0.00281575
ITPR3	-0.727033	0.00282046
TIGAR	-0.679247	0.00284997
NCKAP5	1.10095	0.00286769
PLEKHM1	-0.502093	0.00287585
SYT17	1.14189	0.002879
EYA3	-0.366177	0.00288403
AC006126.4	-0.847156	0.00289853
SMOC2	1.14094	0.0029129
COPS8	-0.546234	0.00292062
PPP2R4	-0.577933	0.00292584
CDC37	-0.428574	0.0029498
PLA2G16	-0.515567	0.00295953
RP11-420A23.1	0.474071	0.00296424
HMGN3	-0.470829	0.00296788
CTD-3193K9.3	1.02261	0.00298642
EMD	-0.640198	0.00298819
CBLL1	-0.654968	0.00299267
RP11-93I21.3	0.501824	0.00301252
RIC1	-0.342825	0.00301851
NOCT	0.83559	0.00303266
TBX19	0.570051	0.00303286
CDH23	-0.941128	0.00303695
LEPR	0.563907	0.00304356
MED13L	0.243014	0.00304668
ARHGEF1	-0.448804	0.00304799
SEPT9	-0.534449	0.00305119
CHPF	-1.05929	0.00305777
TIMP3	-1.06262	0.00307374
B3GLCT	-0.511703	0.00307639
GPR176	1.2658	0.00307813
NDUFA6	-0.810558	0.00308036
KIAA1671	-0.535841	0.00308212
RP11-382A20.3	0.480777	0.00308212
TXNL4B	0.846299	0.00309004
DNAJC9	0.541562	0.00309778
RP11-96D24.1	0.727052	0.00311984
TADA2A	-0.44904	0.00312033
CLK4	-0.421178	0.00312837
AP000695.6	-0.967842	0.00313314
DCHS1	0.474466	0.00314407
ACTR1B	-0.527919	0.00314756
NDUFB7	-0.768623	0.00314756
ZBTB7C	-0.868715	0.00314939
COL14A1	1.10679	0.00315635
FAAP100	0.644403	0.00315635
ARHGAP27	-0.645818	0.00317919
SPATA7	0.445569	0.00318902
MRPS25	-0.41625	0.00319015
GPC5	1.09267	0.00320166
ASCC2	-0.40818	0.00321461
MRPL37	-0.518648	0.00321928
RTKN2	1.43522	0.00322332
CYBRD1	0.5379	0.00322464
MT2A	-0.936423	0.00322464
MTHFD1L	0.801269	0.00323198
TNRC6C	0.365728	0.00323514
XYLT2	0.73216	0.00324214
FH	-0.677424	0.00327028
SPCS2	-0.528785	0.00331868
DNAJB9	-0.978331	0.00333038
DIAPH3	0.846948	0.00333141
DCAF11	-0.791172	0.00333778
UQCC2	-0.556378	0.00333778
H1F0	-1.04582	0.00335288
TFPI2	1.25331	0.00335517
TNFRSF1A	-0.370847	0.00335568
ZNF782	0.310157	0.00335627
DLGAP1-AS2	1.23334	0.00337834
BOC	0.719101	0.00338585
NINL	0.588832	0.00338585
VPS29	-0.439446	0.00339148
NCBP2	-0.524691	0.003397
TMC5	-1.26736	0.00339999
TNNC1	-0.887148	0.00339999
PBX1	0.382071	0.00341004
EIF2AK2	0.519985	0.00341396
PCDH12	-0.88371	0.00341396
HIBADH	0.377366	0.00341572
FOXP1	-0.269554	0.00341775
SGSM2	0.526875	0.0034222
CYP2D6	1.29911	0.00342451
EMC3	-0.40262	0.00342985
RASAL2	-0.40151	0.00343272
MED10	-0.47529	0.00344108
FHL3	-0.773623	0.00345877
WWP1	0.402387	0.00346981
TUBA8	1.08139	0.00347612
ACACA	0.334866	0.00348922
KIAA0319L	0.262432	0.00348922
CYYR1	-0.63679	0.00350154
RNF41	0.491404	0.00350833
USP31	0.441194	0.00351475
SOX8	1.21717	0.00352035
TTLL4	-0.664288	0.00355351
PDCD5	-0.589705	0.00356715
PIGT	-0.468527	0.00356797
ZNF430	-0.426086	0.00356797
C2CD2	0.514813	0.00357094
POMGNT1	0.509572	0.00357094
YY1	0.332114	0.00357094
CTC-535M15.2	1.29234	0.00358317
RP11-666A20.4	0.992757	0.00358317
DYNC1I1	0.533637	0.0035835
AC064865.1	-1.27037	0.00358585
MAP2	0.798731	0.00358854
RP11-218M22.1	-0.723634	0.00358854
TIMP2	0.562918	0.00358854
ATP6V1D	-0.471827	0.00362701
TEP1	-0.397433	0.00362701
PCDH17	-0.714309	0.00362714
COX6C	-0.756598	0.00363278
CPTP	-0.955994	0.00363586
HIST1H1E	-1.06395	0.00363677
FRY	-0.510849	0.00364849
ARF5	-0.733948	0.00367155
RP11-84G21.1	-0.979703	0.00367155
ARHGEF10	0.335349	0.00367551
RP11-514P8.6	0.606818	0.00367797
LINC00685	0.787609	0.00368137
SNRNP35	-0.461288	0.00368511
CTD-2561J22.3	0.691731	0.00369954
QKI	0.337304	0.00369954
CAD	0.522026	0.00373144
C8orf46	0.980034	0.00373952
SAMD13	0.773277	0.00374211
LINC01239	1.11418	0.00374893
MRPL32	-0.609384	0.00374893
KCND3	-0.927016	0.00375183
DYNC1LI1	-0.42207	0.00379409
ZNF573	0.435238	0.00381023
TXNDC5	1.40265	0.00381462
BZW1	-0.508694	0.00384165
TYROBP	-1.07137	0.0038473
AC240274.1	0.745289	0.00385714
ECM1	-1.00913	0.00388258
MRPS7	-0.671235	0.00388548
KIF13A	0.422401	0.00388587
RNF122	0.819265	0.00389436
SH3RF1	0.726997	0.00389933
NOL4L	0.590557	0.00390064
DDX59	-0.436106	0.00390446
RPRD2	0.271644	0.00394345
CHMP4A	-0.91406	0.00394548
COX6B1	-0.709433	0.00394548
CD84	-1.25748	0.00394648
TRIM24	0.449902	0.00394648
ARMT1	-0.645168	0.00395686
STK19	-0.453835	0.00395919
FAF1	0.227238	0.00397694
TMEM33	-0.391601	0.00401573
ARL13B	-0.361868	0.00401845
AURKAIP1	-0.723684	0.00402798
OSTM1	-0.424838	0.00402798
RP11-697E2.12	0.915414	0.00402798
AP1S2	-0.422182	0.00403275
TSEN2	0.404421	0.00403562
PGAM1	-0.628391	0.00404117
CD40	0.453418	0.00405682
AMH	1.15824	0.0040604
P4HA1	0.398265	0.00406577
ARRDC3-AS1	-0.723214	0.00407034
SH3GL1	0.523129	0.00407108
HIPK2	-0.462941	0.00407623
SREBF1	-0.622135	0.00408576
PDCD6IP	-0.339103	0.00408579
KCNE4	1.15344	0.00411165
BEND7	0.428853	0.00413285
NMRK1	0.478831	0.00418091
ZNF100	-0.582576	0.0042118
LYST	0.329651	0.00421211
LDAH	0.355717	0.00422879
CAST	-0.272093	0.00423428
RAB5C	-0.892253	0.00424433
GRIP1	-1.07898	0.00424584
RTN3	0.452755	0.0042765
EMC6	-0.766666	0.00428623
DENND1B	0.335829	0.00431371
ERCC1	0.500848	0.00431371
YJEFN3	1.02257	0.00431371
LINC01478	-1.19223	0.00431966
APBB1IP	-1.13334	0.00432322
EPN2	0.294879	0.0043247
RP11-192H23.4	0.707257	0.00432955
TUG1	0.335587	0.00432955
HDAC4	0.423533	0.0043367
RP11-258C19.7	0.721197	0.00435932
DRAM2	-0.463711	0.00437345
FAM120C	0.400955	0.00437345
HMCN1	0.457146	0.00437345
KLF15	1.13436	0.00437345
ZC3HC1	-0.468531	0.00437345
ZUFSP	-0.509753	0.00437345
IQCE	-0.583791	0.00440836
SLC7A7	0.880229	0.00443742
RAP1A	-0.328696	0.00444928
FERMT3	-0.655364	0.00446325
EMP1	0.944139	0.00449166
SNHG8	-0.667592	0.00451059
TRIB2	-0.433767	0.00452181
C20orf194	0.295111	0.00455294
ANKRD36	0.357234	0.00459379
EIF2B2	-0.560886	0.00459434
SLC6A1-AS1	1.28493	0.00459814
DPP6	0.90866	0.00460727
RP11-293M10.1	1.11811	0.00461469
PRPF4B	-0.315116	0.00461822
SLC25A5	-0.81551	0.00461822
ADAM9	0.386053	0.00462236
NIN	0.363768	0.00463446
ERI3	0.374603	0.0046518
DOCK6	-0.497946	0.00465343
RP11-317N12.1	1.1651	0.00465343
ZRANB2	0.28411	0.00466851
FKBP15	-0.329182	0.00468615
PRKRIP1	0.395562	0.00468679
GARS	-0.444602	0.00473232
MYL6	-0.450361	0.00475405
AC018890.6	-0.685679	0.00475885
MVB12B	0.477144	0.00476738
NISCH	0.324335	0.00476738
GOT2	-0.461383	0.00476783
C9orf153	0.756574	0.0047733
NF1	0.234422	0.0047733
RPS6KA6	0.857952	0.0047733
TIA1	-0.636003	0.0047733
TMEM179B	-0.535601	0.0047733
CIAPIN1	-0.484306	0.00477917
ZBTB8A	0.610474	0.00479435
ATP5G1	-0.73469	0.00482272
BNIPL	1.11821	0.00482272
NFIA	0.343707	0.0048234
CTD-2054N24.2	0.529084	0.0048296
PSIP1	0.434988	0.00482987
MAPKBP1	0.462117	0.00483003
CD46	-0.405113	0.00483275
CHCHD10	-0.799686	0.00484654
KCNJ12	-1.26196	0.00486616
C16orf13	-0.614507	0.00486744
RP11-290O12.2	-1.36424	0.00487075
EXD3	0.428161	0.00487249
RP11-231C14.7	0.645102	0.00487249
MYO7B	-0.876676	0.00489144
AP5S1	-0.832396	0.00489564
DNHD1	0.443614	0.00489564
PPM1G	-0.381074	0.00490498
ZNF92	-0.575439	0.00490551
NAPRT	-0.649121	0.00493163
THRB	0.372834	0.00494308
COLQ	0.617583	0.00494608
NEGR1	1.02037	0.00495851
CTSB	-0.528367	0.00496192
CTD-2012K14.3	-0.808991	0.00497281
RAI14	-0.381307	0.00500314
MICAL1	-0.802744	0.00501603
LINC00871	0.989986	0.0050329
MID1IP1	-1.02978	0.00503373
LL21NC02-21A1.1	1.0714	0.00503776
GPER1	-1.14839	0.00504867
RP11-403B2.7	0.972494	0.00504867
SAMD5	-1.23	0.00505203
GFOD1	0.635733	0.00505317
HMGN4	-0.713632	0.00505841
FSD1L	-0.578869	0.00506086
IDS	0.650656	0.00506086
WT1-AS	-0.636861	0.00507503
UBA7	0.527653	0.00508035
RP11-563P16.1	-0.921704	0.0050868
ADAM19	-0.977069	0.00508749
SLC1A7	1.30598	0.00508749
ANKRD31	1.18147	0.00509131
METRNL	0.888918	0.00511941
OIT3	0.86103	0.0051362
ELL2	0.744458	0.00513843
EP400NL	-0.404796	0.00514645
YPEL3	0.68661	0.00514645
AKR1B1	-0.664892	0.00516466
RAB11FIP3	0.555476	0.00517411
ZNF248	0.365545	0.00517411
MCPH1	0.225205	0.00518633
TOX4	-0.425661	0.00519245
PPP1R13L	0.531446	0.00519704
MIAT	-1.10813	0.00521715
FAM200A	-0.711041	0.00522805
EEF2K	0.426048	0.00526614
ZFAND1	-0.465987	0.00527825
CCNT2	-0.271207	0.00528487
TMOD1	-0.493799	0.00529436
GTF2E2	-0.349652	0.00532259
NDUFB11	-0.810893	0.00532887
BCOR	0.601666	0.00533367
YIF1A	-0.731388	0.00533674
TMCC1-AS1	0.877576	0.00534206
STX16	-0.507917	0.0053446
ZNF362	0.496234	0.0053446
AC006486.9	1.04226	0.005345
GPAT3	-0.746124	0.0053493
PRRC2B	0.300112	0.00535696
CD59	-0.492565	0.00536109
IMMP1L	-0.354407	0.00536133
KARS	-0.578284	0.00536371
RP5-921G16.1	1.22723	0.00539546
SLC16A13	-0.97204	0.00543939
C10orf88	-0.446585	0.00544194
CEP126	-0.504555	0.00544194
GORASP2	-0.356136	0.00544194
TMA16	-0.480739	0.00544194
ADGRG1	-0.660691	0.0054467
ANO5	-0.790169	0.0054522
ZNF414	-0.726289	0.00546801
ATG5	-0.295994	0.00547278
CHCHD2	-0.664255	0.00547769
STRIP2	-1.10168	0.00547823
WRAP73	-0.577481	0.00548421
SPRY2	0.859413	0.00548584
TTC39C	-0.644934	0.00549655
RIMS2	0.98548	0.00550075
NHSL1	0.405526	0.00552556
SLC25A16	-0.360083	0.00552713
SPATS2L	0.305862	0.0055365
AGO1	0.482224	0.00556476
LRRC69	0.341919	0.00556476
PPP1R12A	-0.240333	0.00556765
RRP12	0.745496	0.00559488
ANKMY1	0.344261	0.00560937
AK1	-0.680908	0.00561219
PGM2L1	-0.738814	0.00561219
CTD-2005H7.2	0.707406	0.00567023
FAM198B	-0.640147	0.00567023
GGA2	0.322299	0.00567023
SUPT3H	0.36216	0.00567023
ZNF350	-0.535305	0.00567023
ISCA2	-0.78979	0.00569228
AC007038.7	0.323733	0.00575755
TBRG4	-0.596204	0.00577188
C10orf11	0.349774	0.00577197
CLIC5	-0.658806	0.0057765
LINC00506	0.886387	0.0057765
ZNF516	0.417024	0.00579736
ST6GAL1	-0.368404	0.00581928
ARFGEF3	-0.434257	0.0058283
ZFP37	-0.921381	0.00582932
RP11-35G9.5	-0.533291	0.00584019
CORO2B	0.658673	0.00585534
PLAC8L1	0.76811	0.00590291
SLC25A46	-0.384875	0.00590291
COPB2	-0.365558	0.00590496
FAM13A	0.345836	0.00591368
RP11-830F9.6	-1.1916	0.00592693
RPS6KA3	-0.277878	0.00597291
SEPHS2	-0.923645	0.00598972
MIR181A2HG	0.774407	0.00600842
RP11-462L8.1	1.03643	0.00601968
FAM85B	0.604994	0.00602059
OPTN	-0.472742	0.00602059
USF2	0.471584	0.00602405
DYNC1LI2	-0.322118	0.00605093
NDUFAF4	-0.615623	0.00605093
RP11-123O10.4	-1.0511	0.00605093
S100A13	0.551363	0.00605093
GRM7	0.969125	0.00605477
ACSL3	-0.426747	0.00607204
AC017101.10	0.645536	0.006088
RP5-864K19.4	0.481617	0.00609973
SAR1B	-0.34727	0.00611186
TJP2	0.478502	0.00611325
AIF1L	-0.653623	0.00614298
[truncated: 22,504 more rows]

## Sheet: Fibroblasts
Gene	log2FoldChange	padj
ELANE	-2.93811	2.14636e-23
ACE2	-3.67999	3.92495e-21
SPOCK1	-1.52672	4.43198e-21
GABARAPL1	-1.10721	2.31492e-19
PCK2	-1.31229	4.08748e-18
CORO6	-1.64973	1.43372e-16
EDNRB	-2.24321	4.70193e-16
MAOA	-2.62921	9.53142e-16
NAB1	1.04698	1.1807e-15
TGFBR3	-1.46704	1.51666e-15
FAM65C	-1.9498	2.19826e-15
TUBA3D	-3.21778	7.0014e-15
RYR3	2.44129	1.06036e-14
CATSPERB	-2.12047	1.23644e-14
PKP4	1.04195	3.82464e-14
SEZ6L	2.51623	7.93577e-14
EXOC6	0.932711	8.82927e-14
DCDC2C	2.6879	9.99979e-14
FGF10	-2.77787	1.02238e-13
RP3-399L15.3	1.30835	1.02238e-13
POGZ	0.50003	1.30149e-13
CYTH3	0.903601	1.30673e-13
FNBP1	0.803881	1.85812e-13
AMT	1.02404	1.94285e-13
FAM189A2	1.83913	2.59109e-13
ADH1B	-2.11287	3.22741e-13
CEP112	0.725193	3.22741e-13
PTCH2	1.71722	3.22741e-13
PLCE1	1.20387	4.52038e-13
FGF14	1.76671	5.79038e-13
IL1RAPL2	1.38758	5.85449e-13
SCN9A	1.80022	5.96755e-13
KIF13A	0.791879	7.84693e-13
RARRES1	-2.70145	9.05291e-13
RASSF9	-1.24904	9.07382e-13
GLUL	-1.80941	1.06626e-12
KIAA1211	2.41766	1.2071e-12
NRXN3	2.23519	1.37973e-12
SNCAIP	1.5014	1.8937e-12
PDZD4	1.81478	2.08878e-12
SCARF2	1.20345	2.72636e-12
GUCY1A2	1.59799	3.025e-12
EXT1	1.0879	3.17258e-12
LINC00511	1.75631	3.17258e-12
HIST1H2BB	-1.412	3.37878e-12
LRP6	0.56304	3.94219e-12
DZIP1	0.629247	4.70813e-12
SHROOM3	1.37053	4.70813e-12
BTG1	-1.35837	4.80522e-12
EVL	0.971106	4.80522e-12
ASH1L-AS1	-1.03366	5.40609e-12
CRIM1	1.30081	5.40609e-12
RP11-81H14.2	2.08538	5.45897e-12
VSIG4	-2.21272	5.87101e-12
ARHGEF26	1.44626	6.87824e-12
TC2N	-1.60855	7.41962e-12
AC159540.1	1.25269	8.95141e-12
RP11-7F17.4	-2.60565	9.48883e-12
COL21A1	2.11146	9.87267e-12
DOCK7	0.548566	1.04585e-11
ITGA9	1.24573	1.0855e-11
HIBCH	0.527132	1.27548e-11
IL18R1	-2.06467	1.55996e-11
NID1	-1.28275	1.59635e-11
NAALADL2	0.654563	1.7145e-11
LINC00342	0.934709	1.98506e-11
PEAK1	1.00808	2.11752e-11
RP11-427M20.1	1.33775	2.29908e-11
DCLK2	1.33361	2.32203e-11
PIEZO2	2.56648	2.36827e-11
PDE5A	1.34565	2.38736e-11
ABCA3	1.51505	2.98655e-11
MPRIP	0.658849	3.37555e-11
COL14A1	1.79228	3.8251e-11
PQLC2L	-1.53087	4.44909e-11
NRG3	2.11005	4.61334e-11
CTD-2269F5.1	1.41733	5.61059e-11
DSP	-1.64788	5.66401e-11
H1F0	-1.53878	5.79899e-11
CYS1	2.07355	6.01357e-11
WIPF3	1.64446	6.01357e-11
NEK11	0.764996	6.56233e-11
IL15RA	-1.08383	7.01484e-11
IRX3	-1.82325	7.29523e-11
ORMDL1	-0.730613	7.29523e-11
NRG1	2.36993	8.81508e-11
AC067959.1	2.63502	9.34868e-11
CRAT37	1.91854	9.34868e-11
NDUFS2	-0.805386	9.34868e-11
NHS	0.896473	9.44535e-11
RASA2	0.578872	9.44535e-11
FAM102B	1.33479	9.55685e-11
CHSY3	1.27514	1.25798e-10
MICU1	0.53573	1.40006e-10
IRAK4	-0.557964	1.78838e-10
LSM8	-0.586474	1.78838e-10
MANEA	-1.1255	1.78838e-10
ANO1	1.83913	1.80451e-10
FAM155A	2.22411	2.28414e-10
POLA2	-0.926701	2.28414e-10
CDR2	0.722212	2.51539e-10
BLVRB	-0.807419	2.54468e-10
CNBD1	1.63901	3.03542e-10
SOX8	1.51349	3.03542e-10
PTPRJ	1.56574	3.08895e-10
CRISPLD1	1.70834	3.52042e-10
GRIA1	2.38444	3.76274e-10
EDIL3	1.23598	3.8311e-10
MANEA-AS1	-1.35618	3.96439e-10
LMCD1-AS1	0.98181	4.38616e-10
KALRN	1.49834	4.71043e-10
LUZP2	2.89258	4.71974e-10
MACF1	0.547955	4.97811e-10
PLIN2	-1.36233	5.11772e-10
TJP2	0.946327	5.57993e-10
FAM66C	0.830142	5.92217e-10
PLEKHG1	1.26032	6.38914e-10
PTPN21	0.756053	6.51104e-10
COL24A1	1.20565	6.61174e-10
RP11-734K23.9	1.45417	8.0453e-10
FAM107A	-1.47407	8.22183e-10
CTSL	-0.967297	9.27075e-10
PRKAA1	-0.624286	9.33711e-10
RFK	-0.99406	9.45982e-10
AC005592.2	1.00343	9.71634e-10
SERPINA5	-2.61379	1.02584e-09
DENND6B	0.969191	1.02738e-09
FLI1	0.780217	1.02971e-09
TARBP1	0.887121	1.05093e-09
PGD	-1.10567	1.1784e-09
CDK6	1.20536	1.1931e-09
SCUBE2	1.17503	1.23486e-09
CCDC88A	0.555368	1.2894e-09
AC007246.3	1.07867	1.34127e-09
TMEM138	-0.649243	1.35335e-09
CLN5	-0.721054	1.37301e-09
CDC42BPA	0.507969	1.40723e-09
PODNL1	1.6916	1.47634e-09
C1QB	-1.70519	1.51282e-09
TUBA3E	-2.84391	1.51282e-09
KCNMB4	0.923781	1.56771e-09
ZC3H12B	0.706415	1.61985e-09
MID1IP1	-1.31775	1.9582e-09
SPAG4	-2.46105	1.9582e-09
MCU	0.595358	1.9776e-09
NREP	1.76052	2.31019e-09
NRK	1.30164	2.31019e-09
S100A9	-2.60339	2.57348e-09
SPARCL1	-1.17525	2.63522e-09
FAM126A	0.620991	2.64593e-09
SNX30	1.0248	2.74907e-09
TMEM45A	-1.04696	2.74907e-09
MMP14	-0.825122	2.96235e-09
PKD1	0.64859	3.05278e-09
CNBP	-0.587377	3.12425e-09
RP11-712B9.2	1.01196	3.12813e-09
AKR1C1	-1.31987	3.28437e-09
ITGA2	1.5779	3.31147e-09
HIST2H2AC	-1.67602	3.61507e-09
RP11-359D14.3	1.49538	3.8907e-09
ABCA2	0.881674	3.90912e-09
CFAP54	1.22875	4.14788e-09
C5orf63	-1.00067	4.17154e-09
POLR2E	-0.642876	4.17154e-09
ANKRD6	0.968667	4.22048e-09
C1QC	-1.61194	4.22048e-09
CTH	-1.74183	4.22048e-09
HIST1H1E	-1.53304	4.9436e-09
SCARA3	1.18034	4.99079e-09
NIN	0.669696	5.16669e-09
RP4-704D23.1	-2.15334	5.3046e-09
PDCD5	-0.663037	5.34078e-09
RASD1	-2.38308	5.34078e-09
LINC00473	-1.82118	5.42244e-09
JAM3	0.51384	5.55113e-09
DNAJB9	-1.19411	5.60973e-09
DOK5	1.33177	6.39284e-09
CTD-2535L24.2	0.953105	7.30565e-09
CDC42EP2	-0.973995	7.53603e-09
RAPGEF2	0.632288	7.96089e-09
NMT2	0.518241	8.14132e-09
TIMP4	-1.75295	8.31797e-09
NAPA	-0.463502	9.3105e-09
CAMSAP1	0.724863	9.58057e-09
LINC00882	0.630533	9.58057e-09
GPLD1	1.14299	9.59494e-09
WIPI1	-0.599443	1.03989e-08
CPED1	0.791494	1.04366e-08
LRRC37B	0.621606	1.04366e-08
BTRC	0.424299	1.06966e-08
SSX2IP	1.09374	1.09314e-08
NPPC	-1.99358	1.09642e-08
SORL1	1.57265	1.13104e-08
ATG13	-0.642795	1.25429e-08
SLC4A3	-1.3523	1.25918e-08
PRKCE	0.714937	1.29824e-08
LAD1	-1.69281	1.49007e-08
COPS8	-0.804806	1.49221e-08
PID1	-0.989567	1.50079e-08
SLC16A9	1.73714	1.57941e-08
ADAMTS12	1.27816	1.58978e-08
DDAH1	1.65132	1.6273e-08
NTM	1.49388	1.63457e-08
BEST1	-1.03436	1.64224e-08
HIF3A	-1.84346	1.64281e-08
LTBP3	0.580491	1.65794e-08
CALCRL	-1.40795	1.70182e-08
CEP290	0.511056	1.73344e-08
CAP2	1.53187	1.78893e-08
MYH10	1.36875	1.78893e-08
ZNF394	-0.538422	1.78893e-08
SLCO4A1	-2.41335	1.79765e-08
TMEM56	-1.17458	1.85116e-08
ISPD	0.807558	1.87241e-08
CYP4B1	-2.13426	1.95213e-08
MEST	1.82598	2.00539e-08
RP11-17A1.3	1.39463	2.05844e-08
CACNA1D	1.69813	2.06115e-08
C14orf37	0.538231	2.07662e-08
ZNF655	-0.950071	2.09859e-08
GNA14	1.13823	2.11106e-08
NECAB3	-0.881843	2.11106e-08
NFYC-AS1	-1.3531	2.14671e-08
SYTL2	1.38081	2.25979e-08
UBE2E2	0.498129	2.30612e-08
C1orf198	1.19992	2.38791e-08
ZNF385B	-1.82806	2.50089e-08
POLA1	0.561171	2.59464e-08
OSBPL10	1.41674	2.61207e-08
CTA-228A9.3	1.32603	2.74832e-08
LCAT	0.897866	2.75716e-08
AEBP1	1.15095	2.76168e-08
FRY	0.755258	2.78459e-08
COL16A1	0.875388	2.79031e-08
PLA2G2A	-2.26123	2.79031e-08
ADAMTS4	-2.25494	2.85596e-08
NMD3	0.551346	2.91946e-08
ALCAM	0.972154	2.94768e-08
SMIM3	-0.95196	3.01999e-08
TMEM117	0.681221	3.01999e-08
FRMD6-AS1	-1.12783	3.08188e-08
RP11-774D14.1	0.766805	3.08188e-08
SYNE1	0.727873	3.08188e-08
ADGRA3	0.61935	3.09326e-08
RP11-35G9.3	-0.997664	3.10386e-08
PITPNM2	1.07308	3.18706e-08
GLS	0.70528	3.50137e-08
ADH5	-0.799276	3.67334e-08
ANKRD29	1.88726	3.78586e-08
ARMC2	0.609089	3.88187e-08
MDH2	-0.86785	3.88187e-08
GPX3	-1.72372	3.89821e-08
LINC00535	-1.08287	4.06952e-08
S1PR3	-1.27482	4.06952e-08
FGF7	-1.48498	4.11819e-08
TIMP3	-0.934921	4.16242e-08
NFKBIZ	-0.918694	4.2236e-08
ARHGAP21	0.549219	4.34041e-08
RAVER2	0.851289	4.71586e-08
RP11-481J13.1	1.32952	4.71586e-08
HOMEZ	-0.835359	4.93924e-08
PRKD3	0.420782	4.99293e-08
DES	-1.24484	5.00275e-08
PTPRF	1.32252	5.28051e-08
C2CD2	0.645964	5.33338e-08
MAP1LC3B	-0.68581	5.69931e-08
CSDC2	-1.12322	5.8424e-08
ALS2CR11	0.973645	6.07638e-08
ESR1	0.907758	6.07698e-08
RP4-530I15.6	-2.25404	6.14763e-08
PPP2CB	0.615306	6.30057e-08
TNFSF13B	0.748408	6.30057e-08
MCRS1	-0.562043	6.45519e-08
LINC00377	1.51819	6.57873e-08
NEO1	0.938915	6.58528e-08
EPDR1	0.822616	6.98484e-08
CD38	-1.62577	6.98751e-08
SERINC3	-0.485035	7.40917e-08
TRMO	-0.599178	7.71456e-08
GRPEL1	-0.85628	8.00715e-08
ALDH1L1	-1.90053	8.11627e-08
MIEN1	-0.783555	8.18035e-08
LIMCH1	0.79014	8.29663e-08
RAI14	0.845628	8.36209e-08
BTBD9	0.476309	8.39755e-08
HAPLN1	1.65729	8.51834e-08
TSPAN5	1.17168	8.62673e-08
SYNJ2	1.09239	8.75273e-08
LRRC17	1.24382	8.91322e-08
AC240274.1	1.03133	9.04613e-08
SCARA5	-1.13824	9.04613e-08
TBC1D12	0.639308	9.04613e-08
GREB1	1.17811	9.10189e-08
SLC25A4	-1.43433	9.52563e-08
CALHM2	-0.773705	9.55991e-08
HMCN1	0.859228	9.5841e-08
RNASEH1	-0.65698	9.5841e-08
NBPF12	0.497649	9.87172e-08
ZNF280D	0.304027	9.93613e-08
DDT	-0.849754	1.01198e-07
NEK5	0.94205	1.01593e-07
AK5	1.86159	1.02554e-07
UXS1	0.633312	1.03352e-07
LINC00894	0.524182	1.06331e-07
RP11-796E2.4	-1.42054	1.07486e-07
LAMC2	-0.975002	1.0823e-07
ADH1C	-1.86006	1.11702e-07
AZGP1	-1.65805	1.11702e-07
CYC1	-0.884179	1.11984e-07
MME	1.34236	1.16734e-07
LINC00482	-1.53735	1.17212e-07
ATXN1	0.781789	1.19436e-07
ZBED3-AS1	0.724812	1.19436e-07
FSD1L	0.474342	1.21535e-07
MGST1	-1.53378	1.22037e-07
RP11-436K8.1	1.1671	1.2612e-07
ATP5F1	-0.650709	1.28892e-07
PDIA2	2.26376	1.31328e-07
TTC39B	0.559871	1.33429e-07
ATP10A	1.02996	1.43158e-07
RNF130	0.449483	1.4639e-07
WTIP	1.0474	1.5266e-07
LACTB2	-0.738899	1.55079e-07
GPR176	1.31175	1.60279e-07
PHLPP2	0.806169	1.61392e-07
TAB3	0.525314	1.6197e-07
RPLP0	-1.06853	1.62067e-07
ZNF536	1.72973	1.62067e-07
MARCKS	0.68093	1.62946e-07
KCNMB3	-0.682651	1.6923e-07
NEDD4	0.504575	1.6923e-07
NFYA	0.691113	1.6923e-07
RASEF	1.20474	1.69921e-07
VDAC2	-0.529783	1.75603e-07
LRCH1	0.576764	1.82354e-07
A4GALT	-0.950876	2.01317e-07
RP11-594C13.1	1.90226	2.04249e-07
NR2F2-AS1	0.943314	2.06167e-07
ANKRD10	0.583469	2.10026e-07
SRPK2	0.45298	2.10026e-07
RNF5	-0.765072	2.14734e-07
SUN2	-0.704315	2.14734e-07
DCXR	-1.17552	2.15185e-07
CATSPERG	0.870501	2.15774e-07
MFI2-AS1	1.17393	2.26977e-07
GSDMB	0.878359	2.28344e-07
ANO6	0.512119	2.33168e-07
VAT1L	1.85496	2.3416e-07
MEOX2	1.33859	2.44557e-07
PCDH19	1.67199	2.45795e-07
TFPI	-0.73945	2.58317e-07
PODXL	1.25881	2.63583e-07
RP11-268J15.5	1.19634	2.65896e-07
PDE8B	1.44361	2.66314e-07
XXbac-BPGBPG55C20.2	0.697363	2.66314e-07
UBA7	0.828903	2.66793e-07
H2AFJ	-0.773625	2.6717e-07
RP1-111C20.4	0.653496	2.69148e-07
C1orf43	-0.460484	2.77967e-07
RGR	-2.16927	2.79235e-07
LFNG	1.8655	2.88819e-07
SGK223	1.77627	2.88819e-07
DOPEY1	0.446692	2.88923e-07
SDK2	1.70146	2.88923e-07
TMOD1	-0.967687	2.99759e-07
RP11-626H12.1	2.08641	3.0596e-07
FGF10-AS1	-1.80558	3.15397e-07
RP11-152K4.2	2.21591	3.27884e-07
TANC1	0.90672	3.27884e-07
HBA2	2.78489	3.35133e-07
REP15	1.1489	3.35133e-07
BICC1	0.537164	3.36793e-07
RP11-455B3.1	1.55446	3.37232e-07
CNKSR3	1.50319	3.40428e-07
CCDC30	0.646455	3.41789e-07
PIGA	-0.875944	3.42876e-07
RP11-182L21.6	-0.796054	3.43934e-07
PEX16	-0.790472	3.5515e-07
RP11-280O1.2	1.80226	3.55867e-07
MAP2	1.6557	3.61713e-07
WNT2B	0.782399	3.63184e-07
NKAIN3	2.44805	3.70245e-07
FARP1	0.676482	3.9639e-07
CH507-9B2.8	-1.10732	3.97843e-07
ERAP2	0.958944	3.97843e-07
ZNF652	0.431079	3.97843e-07
RP1-193H18.3	-2.1148	4.0419e-07
SMC6	0.37524	4.06609e-07
PELI1	0.624031	4.11834e-07
ZNF106	0.454055	4.21601e-07
SFRP4	1.40585	4.25597e-07
ARHGAP18	0.726106	4.31144e-07
AP001347.6	0.629611	4.47305e-07
HIST1H4C	-1.03923	4.62501e-07
CCDC148	1.1442	4.67831e-07
AGRN	1.10279	4.69574e-07
DNER	-1.62401	4.71224e-07
COL22A1	2.15874	4.7599e-07
LYVE1	-1.3445	4.7599e-07
KLC1	0.590018	4.80571e-07
ZDHHC13	-0.506709	4.80571e-07
RGL3	-0.775051	4.84953e-07
DAZAP2	-0.611299	4.91014e-07
PLXNC1	1.28355	4.91014e-07
CAPRIN2	0.527765	4.91781e-07
LAMTOR5	-0.702795	4.91781e-07
SYT17	0.917762	4.96231e-07
SHROOM4	0.813089	5.24703e-07
MMADHC	-0.53708	5.2813e-07
PPFIBP1	0.713031	5.3067e-07
SLC7A8	-1.57121	5.32573e-07
IL17D	1.26619	5.33e-07
WDR77	-0.604796	5.33385e-07
SMAD9	1.10194	5.35016e-07
FOS	2.12975	5.35242e-07
ARHGAP39	0.915225	5.4778e-07
RNF7	-0.573338	5.53081e-07
ACKR3	-1.03511	5.74316e-07
SMAD6	1.37638	5.87071e-07
ZBTB6	-0.731594	6.0058e-07
GLYATL2	0.988624	6.19736e-07
BZW2	-0.619906	6.21183e-07
RAPGEF5	1.31407	6.30985e-07
GPX1	-0.897506	6.35833e-07
ASAP1	0.703444	6.57147e-07
GALM	0.74966	6.57147e-07
RP11-38L15.3	1.25865	6.68721e-07
HYDIN	1.03528	6.7136e-07
RP11-230B22.1	0.887932	6.7136e-07
RGS17	1.35089	6.74737e-07
RP11-259O2.1	1.12879	7.04249e-07
SERPINA3	-2.04948	7.17674e-07
HBA1	3.03101	7.26346e-07
HTR2A	1.71768	7.26346e-07
MYOF	0.924886	7.26346e-07
COQ10A	-0.704894	7.52049e-07
PPP1R26-AS1	0.88178	7.59478e-07
PACS1	0.846601	7.89641e-07
GAB1	0.716364	8.05624e-07
COX7A2	-0.68241	8.11675e-07
DYNC2LI1	0.520434	8.11675e-07
SSC5D	0.915454	8.21125e-07
HBG2	0.792211	8.40121e-07
GOLM1	0.60683	8.80746e-07
MARVELD1	0.707094	8.98683e-07
CKM	-1.29662	9.14164e-07
EPHB6	-1.21611	9.17567e-07
RP11-390E23.6	-1.06075	9.17567e-07
SLC19A3	-1.3443	9.17567e-07
EAPP	-0.474379	9.19253e-07
HUNK	1.36462	9.22106e-07
SMDT1	-0.689119	9.35808e-07
TIGD1	-0.787899	9.44407e-07
PPARG	-1.48411	9.61243e-07
TMEM136	-0.549222	9.99157e-07
CASC4	0.3708	1.01096e-06
COPG2	0.512493	1.01096e-06
EYS	-1.25898	1.01096e-06
FPGS	-0.46498	1.01096e-06
FUCA2	-0.690123	1.01096e-06
CACNB4	0.916102	1.02354e-06
JADE1	-0.983309	1.02824e-06
ANKRD36C	0.533475	1.06282e-06
MFI2	-0.95717	1.07101e-06
EML4	0.700071	1.07202e-06
FNTA	0.4952	1.07202e-06
PLEKHA1	0.605644	1.07202e-06
ATP13A4	1.05422	1.07847e-06
NR3C1	0.417236	1.07847e-06
PSMB6	-0.754568	1.07847e-06
RPL22L1	-1.00518	1.08653e-06
PARD3B	0.595088	1.12895e-06
DUS3L	-0.744784	1.13545e-06
PITPNC1	-1.09748	1.14528e-06
EFR3A	0.50235	1.15026e-06
RP11-525K10.3	1.58171	1.15026e-06
C17orf58	-1.07116	1.15385e-06
ST3GAL5-AS1	-1.68367	1.15797e-06
PGK1	-0.577263	1.16809e-06
LINC00704	-1.25842	1.17525e-06
TPT1-AS1	0.452512	1.18462e-06
RABGAP1L	0.404014	1.20726e-06
HTR7	2.15199	1.21918e-06
JUP	-0.956399	1.24694e-06
CCDC93	0.400116	1.26398e-06
LINC00670	2.12894	1.26398e-06
RBM39	-0.32133	1.26398e-06
PCM1	0.219813	1.26547e-06
UBQLN2	-0.622544	1.27658e-06
SLC25A3	-0.649633	1.27764e-06
MAP1LC3A	-0.923681	1.29535e-06
PARP9	0.902378	1.29535e-06
RP11-776H12.1	1.36736	1.3057e-06
RP11-670E13.6	-1.48753	1.33897e-06
SSH1	0.828908	1.33897e-06
MAP4K3	0.638235	1.36452e-06
ZNF7	-0.434249	1.36452e-06
IGFBP4	-1.22745	1.38382e-06
SVEP1	0.892629	1.38382e-06
MYO1D	0.961681	1.40846e-06
MITF	0.739681	1.40909e-06
SMOC2	1.15775	1.40909e-06
SPCS2	-0.599728	1.43226e-06
DCN	-0.88504	1.47196e-06
GRAMD3	-0.934699	1.50844e-06
MAST2	0.641384	1.52418e-06
EFCAB11	0.636364	1.52861e-06
RP11-1152H15.1	2.14509	1.52861e-06
BAIAP2	0.833179	1.56464e-06
TPI1	-0.858203	1.56464e-06
ZNF493	-0.554002	1.56464e-06
TBRG1	-0.470373	1.57147e-06
BCL7C	0.638402	1.57723e-06
PPL	-1.65952	1.60604e-06
MRPS36	-0.468087	1.64864e-06
PLA2G4C	0.982101	1.66943e-06
ALDH16A1	-0.83013	1.67441e-06
IL12A-AS1	1.69574	1.68447e-06
RGS7BP	2.00956	1.69468e-06
VPS8	0.333249	1.72243e-06
NDUFA6	-0.914933	1.74094e-06
TTC13	0.401701	1.74094e-06
ARHGEF10	0.541521	1.7978e-06
FAM189A1	1.81624	1.92551e-06
WASF3	-0.803423	1.93664e-06
ARVCF	1.27458	1.95299e-06
RP11-467L24.1	1.54598	1.95299e-06
FAM129A	0.77377	2.00978e-06
C1QA	-1.48633	2.01065e-06
TTC7B	0.565117	2.02683e-06
RUFY3	0.404135	2.0423e-06
PLCB4	1.15814	2.06621e-06
ST3GAL5	-1.20714	2.13967e-06
CA10	2.26267	2.17413e-06
PLXNB2	0.674688	2.19156e-06
TPBG	-0.745526	2.19156e-06
UQCRFS1	-0.77888	2.19156e-06
TCAP	-1.27728	2.21365e-06
RP11-143A22.1	1.20769	2.22279e-06
MRPS12	-0.797825	2.2262e-06
MXRA5	1.50465	2.23318e-06
ZNF22	-0.744009	2.23318e-06
CHST8	2.18129	2.24478e-06
ECE1	-0.779666	2.24478e-06
KIAA0040	-0.782268	2.24478e-06
PPFIBP2	0.660653	2.25652e-06
TRAK1	0.789321	2.25652e-06
RP11-114J13.1	-1.59202	2.27411e-06
PIWIL4	0.704703	2.27537e-06
GDF6	1.56871	2.2994e-06
RP11-17A4.2	1.46729	2.32186e-06
ASIC2	1.3617	2.33321e-06
ALDOA	-0.806571	2.33468e-06
RHOBTB1	0.796645	2.34786e-06
UBAP1L	0.680171	2.35434e-06
SESN3	1.1726	2.36366e-06
TTC29	2.16584	2.37342e-06
CLSTN2	-1.00653	2.38623e-06
RBPMS-AS1	-1.25232	2.39626e-06
ITGA4	1.68201	2.40505e-06
GRIP1	1.00073	2.40979e-06
CAMSAP2	0.559137	2.42686e-06
PRKAR1A	-0.394297	2.46801e-06
RP11-307P5.1	1.51237	2.48508e-06
ACOT7	0.982563	2.52189e-06
ATP5B	-0.796268	2.52189e-06
RP11-266A24.1	1.84886	2.52189e-06
FAM96B	-0.567974	2.52521e-06
AC068499.10	-1.61924	2.53226e-06
RNPS1	-0.361586	2.53819e-06
DIO3OS	-1.48349	2.55315e-06
CSRNP3	0.830548	2.61961e-06
FIGF	-1.27496	2.67397e-06
UACA	0.740659	2.75095e-06
ABHD15-AS1	-1.13261	2.77631e-06
KB-1460A1.5	0.942663	2.77631e-06
ADAMTSL1	1.55501	2.77647e-06
SMIM15	-0.835709	2.79159e-06
AC002066.1	0.876822	2.82657e-06
WNK2	1.12334	2.89361e-06
PLAGL1	0.650252	2.90005e-06
HAX1	-0.641027	2.90771e-06
YLPM1	0.33884	2.90771e-06
DENND5B	0.566194	2.92251e-06
FLNB	0.995231	2.95239e-06
MYO15B	0.606233	2.9605e-06
ANKRD2	-1.8999	2.97424e-06
CYB561D2	-0.90895	2.97424e-06
RP11-133F8.2	1.96183	2.97424e-06
ZEB1-AS1	0.661366	2.97424e-06
HIST4H4	-1.02913	3.00765e-06
TNFRSF21	-0.995798	3.03613e-06
RPAP3	0.436361	3.15398e-06
RP11-317J19.1	0.886265	3.17095e-06
RP11-64D24.2	-1.11445	3.17156e-06
ZSCAN31	1.39485	3.19862e-06
C14orf166	-0.504912	3.20408e-06
IL11RA	0.83033	3.20408e-06
ANXA4	0.47268	3.28715e-06
ITGA3	1.01311	3.28715e-06
SIPA1L1	0.839936	3.3087e-06
TNS2	-0.620203	3.3178e-06
ZNF600	-0.534361	3.45467e-06
SNRPG	-0.540941	3.53886e-06
WHSC1	0.748745	3.53886e-06
DOCK10	0.934988	3.63375e-06
RP11-211G3.3	-1.4514	3.67712e-06
ENOX1	0.852563	3.71307e-06
BZW1	-0.796411	3.72934e-06
MFSD11	0.608971	3.7394e-06
ACTN1-AS1	1.53963	3.78339e-06
NAP1L4	0.333456	3.84519e-06
SHROOM1	0.61912	3.88364e-06
ZNF322	-0.443776	3.9205e-06
BOC	0.75551	4.00418e-06
ANKFY1	0.352553	4.05802e-06
SGSM2	0.68673	4.08482e-06
NDUFV2	-0.517314	4.09452e-06
MARCKSL1	-1.42737	4.09959e-06
MRPS21	-0.587006	4.09959e-06
GDNF-AS1	1.28273	4.10895e-06
PRKCH	0.950377	4.1131e-06
RBP1	-0.946357	4.1131e-06
FMNL3	0.68923	4.15168e-06
HAND2	-0.776139	4.19582e-06
SYTL3	0.996285	4.21216e-06
CERS3-AS1	-1.77144	4.22591e-06
CXorf40B	-0.611094	4.30671e-06
RP11-355F16.1	0.568796	4.33842e-06
SEPT11	0.759298	4.33985e-06
LINC01250	1.37996	4.46033e-06
BCL6	-0.963319	4.46389e-06
APRT	-0.795993	4.48574e-06
CYB5A	-0.785411	4.49486e-06
ASL	-0.661559	4.61423e-06
ATP5G3	-0.949565	4.62458e-06
FNDC5	1.17638	4.74259e-06
AADAT	0.579962	4.74837e-06
DOCK1	0.376417	4.75684e-06
UNC80	2.19064	4.81296e-06
ANGPTL1	-1.01391	4.87441e-06
CHN1	0.741101	4.87441e-06
MAOB	0.864529	4.87441e-06
PRDX6	-0.729446	4.88831e-06
RP11-983G14.1	-2.3417	4.89083e-06
MPDZ	0.495932	4.89765e-06
NDUFB9	-0.816474	4.92436e-06
SRC	-0.590168	5.10633e-06
RP11-742B18.1	-1.95676	5.20589e-06
UBN2	0.427307	5.244e-06
TXNIP	-1.03579	5.30319e-06
SLC2A4	-1.34316	5.36401e-06
PRR12	0.588426	5.41957e-06
RP11-99J16--A.2	1.8417	5.42746e-06
SLC43A3	-1.01475	5.42746e-06
BNIP3	-0.705707	5.47325e-06
RP11-572O17.1	-0.867012	5.54533e-06
TMEM220	-0.621058	5.60031e-06
ANKIB1	0.360065	5.61459e-06
PPP1R10	-0.437959	5.7244e-06
ZNF430	-0.371105	5.79827e-06
ATP5SL	-0.596088	6.02095e-06
RNF180	0.506963	6.03384e-06
KAT2A	0.804069	6.0731e-06
DDX60	0.520303	6.33417e-06
PIP4K2B	0.469231	6.33417e-06
ABCB10	0.554641	6.33525e-06
ATP5A1	-0.675292	6.36037e-06
CDK2AP2	-0.814836	6.56721e-06
OCA2	1.82789	6.56721e-06
SPECC1	0.584632	6.56721e-06
CALCOCO2	-0.548545	6.58625e-06
NFATC2	2.04863	6.58625e-06
TUFM	-0.677944	6.58625e-06
C11orf80	1.02364	6.59117e-06
GOLGA8N	0.754896	6.65498e-06
OFD1	0.355561	6.65498e-06
ADAMTS8	1.77568	6.6765e-06
RP11-190A12.8	1.38149	6.6765e-06
C1RL	-0.666313	6.75274e-06
TRAF5	0.551837	6.79303e-06
FAM126B	0.364623	6.93435e-06
NBPF3	0.528791	6.95988e-06
RP11-348F1.2	0.987015	6.98245e-06
HTATIP2	-0.79233	6.99315e-06
C1QBP	-0.670325	7.02972e-06
PHF3	-0.378952	7.05151e-06
GALNT15	-1.74887	7.13207e-06
FCER1G	-1.07601	7.15037e-06
YDJC	-1.11247	7.29371e-06
BMP2K	0.576929	7.38366e-06
C19orf70	-0.712884	7.44052e-06
SLC25A13	-0.507609	7.45909e-06
RALGPS1	0.578056	7.48629e-06
GNAQ	0.487076	7.49065e-06
SLC1A5	-0.819778	7.50224e-06
ATP5G1	-0.755742	7.51524e-06
MID1	0.832242	7.53342e-06
DTX4	0.931726	7.54814e-06
RP11-259O18.5	0.82648	7.54814e-06
ZCCHC14	0.535756	7.54814e-06
ARHGAP31	0.518993	7.63e-06
QSOX1	-0.536188	7.68885e-06
GGT5	-0.911098	7.70427e-06
ADAM23	0.762707	7.71086e-06
ADA	-1.02432	7.75673e-06
KIAA1841	0.452446	7.82082e-06
CASS4	1.62964	7.87102e-06
TRO	0.662618	7.90784e-06
SPRED2	0.569172	8.02249e-06
KIAA1456	0.838587	8.03986e-06
SLFN12L	1.36212	8.03986e-06
SCD5	-0.866103	8.11022e-06
TMEM205	-0.831332	8.1265e-06
PSMA7	-0.489019	8.45059e-06
TTLL3	0.798595	8.71684e-06
NUPR1	-0.670046	8.72125e-06
OSBPL1A	0.407934	8.80051e-06
GLCCI1	0.6276	8.90671e-06
MAP4K5	0.356097	8.90671e-06
ZNF544	0.459327	8.9396e-06
FNBP1L	0.611775	8.9719e-06
NUDT3	0.543048	8.9719e-06
DENND1B	0.392337	9.04347e-06
U91324.1	-1.96186	9.05361e-06
ZNF704	0.691238	9.05361e-06
IGF2	1.09562	9.10932e-06
RP11-18B16.2	2.29683	9.19472e-06
KIF6	0.963711	9.25994e-06
RGS3	1.26375	9.48168e-06
SLCO4C1	1.53462	9.48168e-06
CHST6	1.39999	9.4921e-06
PCSK6	0.874258	9.4921e-06
IFITM3	-0.873928	9.50913e-06
GPR153	0.921028	9.54304e-06
ROBO1	0.454199	9.68667e-06
AIMP2	-0.586602	9.78329e-06
MRPS18A	-0.57275	9.78329e-06
SLC44A5	1.73898	9.78329e-06
FANCF	-0.807148	9.95892e-06
GOT1	-0.650983	1.00067e-05
NINL	0.70947	1.00103e-05
RGS11	0.777764	1.00103e-05
GHITM	-0.672624	1.00638e-05
BPTF	0.44117	1.00964e-05
SRA1	-0.513579	1.02952e-05
NDUFA11	-0.924026	1.03254e-05
SNX21	-0.59591	1.04188e-05
EMC6	-0.721639	1.06295e-05
CTDSPL	0.635651	1.07087e-05
RP11-267C16.1	1.60472	1.07087e-05
ZNF235	0.565296	1.07313e-05
CES5A	-1.79259	1.07461e-05
MPV17L2	-1.02845	1.07461e-05
KIAA1109	0.24301	1.07847e-05
NAA10	-0.711837	1.07983e-05
RP11-452C8.1	-1.88171	1.08775e-05
SRSF1	-0.609907	1.1049e-05
SFI1	0.517323	1.1137e-05
ZIC1	-2.2231	1.12409e-05
FBLN7	1.24558	1.12665e-05
STIM1	0.443821	1.12665e-05
ZSWIM5	0.64409	1.12665e-05
RANBP6	-0.600869	1.15589e-05
NDUFS8	-0.686725	1.16199e-05
PPP1R12A	0.278491	1.16199e-05
MRAS	0.494547	1.18308e-05
CASK	0.492982	1.18467e-05
FASTKD2	-0.487227	1.18467e-05
RAD51B	0.559779	1.18467e-05
ZBTB24	-0.52588	1.18467e-05
PPP1R9A	1.02722	1.18937e-05
NUDT5	-0.449307	1.19388e-05
ABCG2	1.51144	1.20377e-05
EFCAB13	0.656864	1.2039e-05
XXbac-BPGBPG55C20.3	1.20037	1.2039e-05
THSD7B	1.37083	1.22041e-05
PTGDS	-1.01198	1.22053e-05
TTC27	0.371442	1.23403e-05
PPM1F	0.544204	1.23598e-05
JADRR	-2.44233	1.23892e-05
KCNAB1	1.12828	1.23892e-05
RP1-35C21.2	1.84308	1.24857e-05
WRAP73	-0.472543	1.24857e-05
SMO	0.740704	1.25716e-05
PSMD8	-0.599857	1.27604e-05
RHOT1	0.315203	1.28904e-05
ARHGAP19-SLIT1	1.0552	1.32651e-05
GALNT18	0.935168	1.33097e-05
SLC16A1-AS1	0.428715	1.33097e-05
HSPB3	-1.21622	1.33133e-05
SF1	-0.457747	1.34725e-05
TTL	0.6402	1.34831e-05
INAFM1	0.595422	1.35197e-05
SLC25A5	-0.817626	1.35487e-05
CDO1	-0.960691	1.36378e-05
IMPA2	-0.739316	1.37548e-05
ANO2	0.990644	1.37598e-05
CTD-3001H11.2	-0.816486	1.38009e-05
MSRB3	0.576639	1.38075e-05
ARAF	-0.566596	1.38926e-05
PAIP2B	-0.867172	1.39551e-05
PAM	0.525851	1.41e-05
CNTN6	1.31353	1.41394e-05
SELENBP1	-0.995012	1.42837e-05
FBXL8	-0.696599	1.43101e-05
RIMKLB	0.500532	1.45479e-05
ISG20L2	-0.549792	1.45982e-05
SLAIN2	0.397963	1.46605e-05
RP11-690J15.1	1.41451	1.49607e-05
PAPSS1	0.534835	1.4987e-05
RP11-758H9.2	-0.927682	1.499e-05
EZH2	0.624236	1.49931e-05
UBE2I	-0.329065	1.50168e-05
EGR1	1.38884	1.52001e-05
TMEM243	-0.468603	1.52001e-05
NGEF	1.84972	1.52144e-05
GLIS1	1.40383	1.52247e-05
TNKS1BP1	-0.408398	1.52247e-05
LINC01091	0.953123	1.53439e-05
C1GALT1C1	-0.862672	1.5367e-05
GAREM1	0.415678	1.5367e-05
ANKRD26	0.432791	1.54279e-05
DYNLT3	-0.612633	1.55337e-05
RIC3	-1.02433	1.55338e-05
RAB7B	1.05071	1.5545e-05
MRPL9	-0.609916	1.56687e-05
AC074391.1	0.812679	1.57826e-05
RP11-148L24.1	-1.13653	1.57826e-05
NBPF10	0.633431	1.58032e-05
FGD1	0.598699	1.58345e-05
PRR13	-0.671588	1.58345e-05
CRHBP	1.51241	1.59589e-05
ISCA2	-0.796009	1.6123e-05
SYN2	-1.22823	1.6123e-05
MED12L	0.814494	1.61626e-05
CH507-513H4.1	1.06553	1.64655e-05
SUMF2	-0.426134	1.67664e-05
ANGEL1	-0.519176	1.68771e-05
LARP6	-0.653859	1.7291e-05
RASSF4	-1.08266	1.74145e-05
BMPR2	0.554248	1.79825e-05
KIAA1549L	1.49566	1.79825e-05
TPRG1	-0.712706	1.79825e-05
ATP2B1	0.560757	1.80706e-05
ZNF365	1.42793	1.82101e-05
OXA1L	-0.494803	1.8307e-05
LUZP1	0.541756	1.83314e-05
ABI2	0.379921	1.83375e-05
ADNP	0.371715	1.83375e-05
FZD4	-0.759356	1.83375e-05
PCBP1	-0.796097	1.85904e-05
EMD	-0.67462	1.85912e-05
MFHAS1	0.925281	1.85912e-05
RP13-1032I1.7	-0.711846	1.85912e-05
S100A8	-1.9663	1.86607e-05
XXbac-BPG55C20.7	1.17922	1.89343e-05
GCHFR	-1.37575	1.89979e-05
NPIPB5	0.502297	1.89979e-05
PNPLA2	-0.543175	1.89979e-05
RBM7	-0.857178	1.92206e-05
ACAT1	-0.493085	1.92397e-05
EIF1	-0.57543	1.94403e-05
PPP3CB	0.291025	1.95468e-05
IQSEC3	0.983447	1.95472e-05
PSMD7	-0.432747	1.9577e-05
KCNS3	0.856293	1.97167e-05
URM1	-0.537695	1.97261e-05
LDHB	-0.754526	1.97666e-05
ZNF503	-1.19561	1.98454e-05
PAPD5	0.521742	1.98562e-05
RASGEF1B	0.862452	1.99253e-05
KIF3A	0.467858	2.02044e-05
OLFML2B	1.19972	2.02098e-05
VILL	-0.920144	2.02273e-05
SNRPA	-0.5832	2.02666e-05
CRYGS	0.522806	2.0506e-05
SLC2A13	-0.863299	2.05484e-05
DYRK2	0.789829	2.06594e-05
SERINC1	-0.455302	2.10743e-05
SERTAD2	0.508293	2.12776e-05
CPXM2	1.61891	2.15194e-05
DACT1	0.995593	2.16721e-05
AOX1	-1.3565	2.18692e-05
AC010967.2	1.61842	2.19559e-05
WDR27	0.447846	2.20352e-05
E2F5	0.706225	2.2106e-05
MINCR	-0.664089	2.21726e-05
OCLN	0.896406	2.27461e-05
AP5S1	-0.642658	2.29639e-05
DPYSL3	0.789667	2.30418e-05
KLF12	0.501913	2.31485e-05
SRPRA	-0.596555	2.31485e-05
TMBIM4	-0.731436	2.31485e-05
MEGF6	1.5036	2.32299e-05
AC074289.1	1.01279	2.32467e-05
MRPS25	-0.370821	2.33636e-05
COX5A	-0.979525	2.35583e-05
WBP11	-0.47634	2.36437e-05
RP11-395A13.2	-0.838526	2.37171e-05
FABP5	-1.2576	2.3755e-05
MDH1	-0.685409	2.37687e-05
HEATR5A	0.498302	2.40079e-05
EPB41L1	0.905011	2.41151e-05
TSKU	-1.12404	2.41873e-05
KDM2B	0.643794	2.42466e-05
LINC00506	0.550803	2.43904e-05
IP6K2	-0.768369	2.45221e-05
CCDC6	0.320603	2.45737e-05
SH3GL3	1.80151	2.46502e-05
TMEM100	-1.2151	2.46646e-05
SLC25A38	-0.551614	2.5008e-05
MYO5B	1.25087	2.52146e-05
MRPL27	-0.562943	2.52383e-05
OLFML2A	1.02707	2.52775e-05
RP11-597M17.1	-1.38762	2.52775e-05
DNAH1	0.541649	2.52984e-05
ARHGEF7	0.271491	2.53884e-05
AC092657.2	2.05834	2.54833e-05
CYSLTR2	-0.87531	2.54833e-05
ITGA8	1.27808	2.54833e-05
MALAT1	-0.501774	2.55828e-05
TIMM21	-0.630388	2.56017e-05
ZNF821	0.503355	2.56017e-05
GPR137C	0.983549	2.5906e-05
SEPHS2	-1.03223	2.5906e-05
RP13-20L14.6	-1.21937	2.60351e-05
ZNF382	0.645786	2.60616e-05
SLC6A1	1.18534	2.61545e-05
RP11-517I3.1	-1.16386	2.62606e-05
ATP5D	-0.677679	2.62662e-05
LINC00693	0.630788	2.62662e-05
TMEM150C	-0.842986	2.62662e-05
ZNF706	0.370754	2.63349e-05
KIAA0355	0.55573	2.63359e-05
WWC2	0.44087	2.64949e-05
RP11-567J20.1	0.842508	2.68178e-05
UBC	-0.719617	2.68786e-05
CLCN5	0.451976	2.6948e-05
LRRC6	0.526333	2.69976e-05
MEF2A	0.486757	2.70392e-05
REV1	0.37026	2.70392e-05
SHISA3	-1.27477	2.70392e-05
MAPKAPK3	-0.629604	2.7162e-05
USF2	0.47943	2.71705e-05
EIF3K	-0.453472	2.71868e-05
SLC23A2	0.400758	2.71868e-05
CADM1	1.10006	2.72785e-05
LRFN4	0.675374	2.74942e-05
SCCPDH	-0.610096	2.74942e-05
TLL2	1.49544	2.74942e-05
ZFHX4-AS1	1.95782	2.74942e-05
EIF2B3	0.386625	2.77758e-05
PIGH	-0.513478	2.77758e-05
SETD7	-0.384621	2.79143e-05
GLRX	-0.630406	2.79386e-05
ZC4H2	0.51725	2.81269e-05
CTB-113I20.2	-1.13346	2.82557e-05
RP13-941N14.1	1.28871	2.82557e-05
IDS	0.565429	2.82608e-05
KLHL4	0.965639	2.82712e-05
FREM1	0.892082	2.86418e-05
TINF2	-0.693111	2.9064e-05
RP11-130F10.1	0.686484	2.90773e-05
QRICH2	0.926553	2.90823e-05
EMC3	-0.333206	2.92589e-05
HRC	-0.960782	2.93267e-05
BTN3A3	0.656591	2.93783e-05
ST7	0.421186	2.94733e-05
IVNS1ABP	0.460131	2.98202e-05
SRP9	-0.48253	2.98202e-05
STIM2	0.43836	2.98202e-05
DLG1	0.414569	2.9913e-05
HINT1	-0.6095	2.9913e-05
SLCO3A1	0.581513	2.9913e-05
MBP	0.684462	3.04519e-05
ECM2	0.816989	3.09853e-05
RP11-62F24.2	-1.20172	3.10185e-05
HACE1	0.399765	3.1596e-05
TYROBP	-1.09572	3.17687e-05
SH3D21	0.876363	3.18356e-05
PDS5B	0.365046	3.18537e-05
SFXN5	0.668849	3.22252e-05
SERPINB1	-0.541599	3.22865e-05
RPS25	-0.700052	3.24293e-05
PTGES2	-0.61129	3.24479e-05
TMEM50A	-0.593313	3.28063e-05
SPSB4	1.0148	3.28122e-05
RP11-211G3.2	-1.23738	3.28661e-05
ALDH3B1	-1.10843	3.32913e-05
MOK	0.428394	3.34933e-05
PTPN3	0.808355	3.34933e-05
DNA2	0.790658	3.35144e-05
SLC41A2	0.608265	3.35442e-05
CEP68	-0.544923	3.35672e-05
HIVEP1	0.451187	3.36961e-05
IRF2BPL	-0.661844	3.44244e-05
FP325317.1	-1.14514	3.44278e-05
LINC01416	0.989146	3.4639e-05
MYO16	1.38636	3.47399e-05
DTNBP1	0.518823	3.52551e-05
GABPB1	-0.442334	3.52551e-05
COG7	0.371074	3.53804e-05
ATP8A2	1.23533	3.54305e-05
RUSC2	0.500769	3.55664e-05
NFIA-AS2	1.00544	3.56215e-05
CCDC144NL-AS1	1.17126	3.58348e-05
PGAM2	-1.22437	3.61467e-05
PQBP1	-0.543128	3.61467e-05
TANK	-0.540485	3.64494e-05
RGS7	1.43946	3.66713e-05
PHLDA3	0.794117	3.67673e-05
TALDO1	-0.55236	3.68731e-05
MAML3	0.722895	3.7109e-05
APOBEC2	-1.14274	3.71191e-05
MRPS18B	-0.563333	3.71191e-05
FMNL1	-0.935639	3.72912e-05
NRXN2	0.868499	3.7568e-05
RP11-141M1.3	0.779391	3.80857e-05
HEMK1	0.512202	3.84198e-05
SRI	-0.42285	3.879e-05
COX5B	-0.876545	3.90572e-05
SCAMP1-AS1	-0.668492	3.91207e-05
APH1B	-0.559511	3.97163e-05
ERG	1.04795	3.97413e-05
KAT2B	0.58123	3.9743e-05
GLI2	0.756196	3.97954e-05
ATXN2	0.291408	4.02529e-05
AC007682.1	0.995103	4.04939e-05
NLGN3	0.953898	4.05511e-05
KCNMA1	1.31778	4.16275e-05
C9orf66	-1.86341	4.16956e-05
FBXO4	-0.60256	4.17704e-05
OXER1	1.0483	4.17704e-05
PRPF4B	-0.316359	4.17704e-05
EIF3D	-0.452316	4.18372e-05
LINC00968	1.0449	4.18372e-05
NUDT15	-0.745431	4.18372e-05
TXNL4A	0.530192	4.18372e-05
ZNF420	0.459396	4.2236e-05
TM2D1	-0.287339	4.27326e-05
LEF1	1.7689	4.27778e-05
UQCRC1	-0.641452	4.28963e-05
SPIN1	0.452283	4.35718e-05
DOK6	0.602755	4.36051e-05
QSER1	0.407702	4.36051e-05
CMKLR1	0.869304	4.36211e-05
ITGA1	1.01851	4.36251e-05
CYP4Z1	-1.33708	4.43421e-05
SERPING1	-0.691325	4.46117e-05
SBDS	-0.585834	4.49444e-05
KCNJ8	-0.812985	4.50397e-05
THY1	1.5882	4.59366e-05
RP11-653J6.1	0.962428	4.64144e-05
ATP9A	0.558004	4.64179e-05
FCN3	-1.88954	4.64908e-05
DNAAF2	-0.512892	4.65751e-05
ALKBH2	-0.77543	4.67072e-05
IDH2	-0.759584	4.69261e-05
RP11-146I2.1	1.35115	4.69757e-05
RP11-572M11.4	0.546617	4.71528e-05
KAZN	-0.94368	4.72389e-05
CYB561A3	-0.500137	4.72696e-05
LRCH3	0.292576	4.75965e-05
FABP4	-1.23192	4.77654e-05
COPS5	-0.527245	4.77873e-05
DHFR	0.632444	4.78558e-05
RBL1	0.462361	4.80376e-05
ALDH1L1-AS2	-1.87853	4.8094e-05
TTC3	0.539369	4.8094e-05
ZNF318	0.519981	4.8094e-05
VDAC1	-0.416969	4.82387e-05
CCDC102B	1.14238	4.90268e-05
PACERR	-0.944728	4.90529e-05
TPPP3	1.26189	4.91346e-05
RP11-867G23.13	-1.22823	4.92569e-05
WDR66	0.907037	4.92569e-05
LRRC24	0.766127	4.94177e-05
FTH1	-0.652757	4.96044e-05
MSH2	0.652053	4.99582e-05
DST	0.430073	5.044e-05
MED10	-0.504418	5.044e-05
MRPS7	-0.549685	5.06121e-05
RP11-480C16.1	-2.0238	5.06121e-05
MIS12	-0.531119	5.06328e-05
CISD3	-0.578853	5.08138e-05
AC009531.2	-1.50509	5.10843e-05
MED27	0.36746	5.12269e-05
TP53BP1	0.419983	5.12285e-05
MYEF2	1.09263	5.21729e-05
PVRL3	0.406928	5.22194e-05
SCAF11	0.204527	5.22194e-05
ANKHD1	-0.58314	5.2559e-05
MT1E	-1.05203	5.27158e-05
DLC1	0.474998	5.31017e-05
SLC5A1	-1.0463	5.31017e-05
RP11-536K7.5	-1.04189	5.38309e-05
PENK	1.5594	5.3881e-05
TRAF3IP2-AS1	0.400701	5.4283e-05
ELP6	-0.428026	5.45918e-05
FAM50B	-0.979257	5.45918e-05
STC2	-1.58925	5.45918e-05
SMURF2	0.601222	5.4714e-05
LRRFIP1	0.793982	5.47182e-05
YAP1	0.456191	5.49575e-05
PSMA1	-0.791582	5.50469e-05
B4GALNT3	1.0072	5.52748e-05
PPP2CA	-0.728982	5.61588e-05
EDARADD	0.917143	5.64997e-05
NUDT16	-0.669646	5.65483e-05
PHACTR2	0.401738	5.65483e-05
CEP89	0.427022	5.68986e-05
CNPPD1	-0.515584	5.68986e-05
APEX1	-0.639718	5.69003e-05
CCT5	-0.559497	5.70257e-05
LDLRAD4	0.932146	5.7858e-05
FAM46C	0.759724	5.79254e-05
MGAT4C	1.3581	5.80425e-05
MON1B	-0.459557	5.8221e-05
CARD6	-0.715216	5.83078e-05
MLXIPL	-1.6889	5.84935e-05
GARNL3	0.581423	5.85501e-05
MIR181A2HG	0.803354	5.98163e-05
P2RY1	0.838666	6.01206e-05
DNPEP	-0.433481	6.08044e-05
SPTLC2	0.475402	6.08044e-05
DNAJB12	-0.422962	6.08322e-05
BEND6	1.01534	6.10255e-05
AC007193.10	-1.75984	6.13683e-05
CBLB	-0.799751	6.13683e-05
RPL36AL	-0.653427	6.13683e-05
ARHGAP42	0.466193	6.17927e-05
RP11-370I10.6	0.66187	6.306e-05
RP11-511P7.5	1.19117	6.34822e-05
CTIF	0.616374	6.40886e-05
PSMB1	-0.419698	6.42191e-05
FAM65B	0.944559	6.43745e-05
SH2D2A	-1.21862	6.45123e-05
CLIP2	0.766438	6.49519e-05
SAMD4A	0.784805	6.51682e-05
C8orf87	-1.47741	6.53218e-05
LYSMD3	-0.497235	6.54292e-05
FRZB	1.07652	6.59463e-05
TP53I11	-0.873402	6.59503e-05
PLP2	-0.770684	6.61525e-05
ANXA1	0.676513	6.61828e-05
ANKS6	0.477168	6.62982e-05
SMYD1	-1.07084	6.65855e-05
TPRG1-AS1	-1.24156	6.71904e-05
AC007566.10	0.508903	6.72642e-05
HS2ST1	0.543252	6.81566e-05
SPTAN1	0.413099	6.83296e-05
ENOSF1	-0.461603	6.84516e-05
LINC00924	1.30429	6.85286e-05
MATN2	0.686122	6.8549e-05
LINC01588	0.673923	6.86622e-05
PRELID3A	0.65564	6.89596e-05
LINC00685	0.848759	6.90047e-05
RP1-179N16.6	0.817067	6.90047e-05
SSU72	-0.363426	6.90047e-05
UBR3	0.336652	6.90047e-05
BMPER	-1.12324	6.91176e-05
ARL4D	-1.09581	6.91712e-05
RP11-638L3.1	0.689994	6.91712e-05
LINGO1	1.00931	6.91873e-05
PDK1	-0.703395	6.96281e-05
SOD2	-0.618487	6.97745e-05
RP11-227D13.1	-1.29212	6.99747e-05
NUMBL	0.512505	7.00938e-05
PAWR	0.994453	7.0132e-05
CNOT6L	0.365266	7.04966e-05
SLC25A24	-0.358793	7.126e-05
PLEKHA4	0.718332	7.14122e-05
SGCZ	1.28145	7.23377e-05
VASN	-0.88028	7.23377e-05
NDUFV1	-0.476289	7.24545e-05
RP11-474I16.8	-1.27113	7.24545e-05
RP11-573D15.9	-1.49778	7.39332e-05
PHLDA1	0.979737	7.40245e-05
CH507-154B10.1	1.15189	7.52326e-05
FBXL12	-0.394098	7.52326e-05
LINC00989	-1.43284	7.52326e-05
CEP170	0.348505	7.56559e-05
CAMP	-1.84568	7.61839e-05
CCDC125	0.508726	7.63146e-05
BBS12	-0.863635	7.73128e-05
SCFD1	0.316086	7.7353e-05
TACO1	-0.625669	7.73549e-05
TTLL11	0.476789	7.77548e-05
TOX4	-0.343894	7.78304e-05
CYP19A1	1.2998	7.7962e-05
RP11-398G24.2	-1.67087	7.7962e-05
KLHL29	0.757731	7.80513e-05
CH507-528H12.1	0.784599	7.83586e-05
FAM102A	0.658518	7.94097e-05
OSTF1	-0.369367	7.95347e-05
PLEKHG2	0.786508	7.99315e-05
CCDC71	-0.675891	8.10731e-05
SPATS2L	0.46839	8.10906e-05
CARM1	0.476751	8.13986e-05
DHRS7B	0.355323	8.18495e-05
RP11-83A24.2	0.367426	8.22845e-05
GRHL1	1.29049	8.22888e-05
MEOX1	1.48477	8.23648e-05
RP11-242D8.1	-0.837185	8.24322e-05
TNFRSF19	-0.717353	8.24322e-05
CCDC171	0.493886	8.25941e-05
RP1-167F1.2	1.02536	8.27017e-05
CTD-2043I16.1	1.6184	8.27801e-05
XXYLT1	0.463926	8.29439e-05
MRPL41	-0.762989	8.31997e-05
RBM17	-0.344897	8.31997e-05
MALRD1	0.952394	8.34027e-05
COMTD1	-0.672207	8.41214e-05
MANBAL	-0.367042	8.41214e-05
MRPL57	-0.55975	8.41474e-05
SRSF8	-0.534999	8.41474e-05
ATP6V1E1	-0.329503	8.42399e-05
GTF2I	0.327621	8.43111e-05
CTSH	-0.841369	8.50048e-05
SEPSECS	-0.575331	8.50048e-05
ERP27	1.00186	8.51974e-05
RP11-2E11.9	1.90596	8.51974e-05
MED9	-0.475633	8.53586e-05
CPEB3	0.573008	8.5854e-05
C14orf2	-0.593189	8.61067e-05
CEP78	0.370376	8.62547e-05
IMP4	-0.609959	8.62819e-05
PNKP	-0.436249	8.63574e-05
MAP2K3	0.59363	8.63802e-05
CTC-444N24.11	0.486482	8.67482e-05
PAFAH2	0.603025	8.71467e-05
RP11-258C19.7	0.657327	8.71467e-05
REM1	0.974611	8.71591e-05
PHC1	0.57606	8.93038e-05
SOS1	0.37114	8.93038e-05
ACTN4	0.383642	8.93842e-05
FER	0.319973	8.96157e-05
PALD1	0.755605	8.96157e-05
COQ6	-0.440866	8.99212e-05
EPHB1	-1.02704	9.03566e-05
ERICH1-AS1	1.49616	9.03566e-05
SYT12	1.76708	9.12456e-05
HMGN4	-0.435582	9.13104e-05
PLEKHH2	0.675056	9.17089e-05
SAMD5	1.31267	9.17089e-05
LINC00598	-0.640601	9.22755e-05
PLEKHG5	1.13704	9.22755e-05
TMPO	0.551611	9.22755e-05
LGALS3	-0.561429	9.22866e-05
WNT9A	1.04322	9.22866e-05
BHLHE40-AS1	0.835686	9.28747e-05
RIC1	-0.408263	9.28747e-05
RINT1	-0.361461	9.28747e-05
SLF2	0.515575	9.28747e-05
PATL2	0.957862	9.30373e-05
ID4	1.09978	9.30676e-05
PRMT7	0.406455	9.35183e-05
TAF7	-0.513335	9.35577e-05
TRNT1	-0.401947	9.35577e-05
CCDC69	-0.980174	9.35879e-05
MRPL16	-0.493515	9.37391e-05
RP5-1187M17.10	0.737731	9.38695e-05
TNFRSF25	1.2922	9.38695e-05
VASH2	-0.869649	9.65201e-05
GDF7	1.81868	9.67179e-05
FGFR4	-1.24716	9.68048e-05
RTKN2	1.58444	9.81708e-05
CSGALNACT2	0.414865	9.82224e-05
CFAP221	1.56165	9.8268e-05
MRPL34	-0.652982	9.8268e-05
COASY	-0.511757	9.8384e-05
ZBTB11-AS1	-0.729107	9.84385e-05
CACNA2D2	1.02083	9.84475e-05
SMIM10L1	-0.581234	9.91099e-05
RP11-816J6.3	-1.0749	0.000100244
RP11-66B24.4	0.594359	0.000100558
RANGRF	-0.645506	0.00010084
RNF139-AS1	-0.488771	0.000100927
LRBA	0.363383	0.000100946
C6orf120	-0.64732	0.00010129
ADGRA2	0.612333	0.000101308
TMEM179B	-0.533062	0.000101603
MAMLD1	0.819434	0.000101714
DTWD2	0.481476	0.000102054
C8orf33	-0.528408	0.00010209
RHOB	-0.682758	0.000102319
MYOM3	-0.783717	0.000102665
TUG1	0.374433	0.000102784
TGFBRAP1	0.421586	0.000103157
ADAMTS5	-0.887523	0.000103696
RP11-407N17.5	-1.46989	0.000103696
NFATC3	0.364224	0.000103714
PSMC2	-0.385548	0.00010392
PYCRL	-0.74214	0.000104485
PHF5A	-0.49235	0.000105422
TCP1	-0.343862	0.000105681
OSER1	-0.494979	0.000106726
C1QTNF3-AMACR	0.570243	0.000107033
PPM1L	-0.752494	0.000107033
NDUFB10	-0.708514	0.000107059
ZBTB46	0.69331	0.000107059
PIP5K1B	-0.800259	0.000107252
GPT2	1.10709	0.000108496
NBEA	0.541763	0.000108636
DNAJC19	-0.560969	0.000108669
CKB	-0.787896	0.000109022
MICAL1	-0.587543	0.00010903
ENAH	0.677361	0.000109352
STRN	0.392815	0.000109388
TSC22D2	0.529329	0.000110513
IFIT5	-0.677532	0.000111286
NCOA7-AS1	-1.1838	0.000111286
TIAM2	0.422267	0.000111286
CCNJL	1.02235	0.000111358
FOXP4	0.570337	0.000111555
FUOM	-0.632262	0.000111584
EEA1	0.462609	0.000111761
SAT2	-0.513108	0.000111872
BCAT1	-0.827312	0.000111927
PACS2	0.441346	0.000112167
ARMCX5	-0.571553	0.000112206
UBE2D4	0.583486	0.000112206
PRDX5	-0.598843	0.000112534
AZI2	-0.551092	0.000112883
CPEB2-AS1	0.817358	0.000116092
DDX6	-0.245564	0.00011644
GAS1	-0.687376	0.00011644
DBI	-0.701169	0.000117117
MRPS15	-0.489961	0.000117956
MRPS18C	-0.48815	0.000118347
TRAF3	0.613302	0.000118347
LRP5	0.528588	0.000118693
ABCA13	1.69117	0.00011881
ARL6IP5	-0.6136	0.00011881
RP11-14N7.2	0.868494	0.00011936
PLXNA3	0.685735	0.000120858
C4orf47	0.696009	0.000120876
RNF168	-0.328968	0.000120876
PCTP	-0.4427	0.000121106
EDNRA	1.21848	0.000121181
TNPO1	0.255056	0.000121181
CFD	-1.04018	0.000121613
RP11-554J4.1	-0.725011	0.00012182
MRPS30	-0.482944	0.00012188
SAA1	-1.98994	0.00012188
CYCS	-0.740779	0.000122097
MYL3	-1.06819	0.000122621
HTRA3	-0.656167	0.000124092
GALNT10	0.473296	0.000125408
DYX1C1	0.644751	0.000125836
NDUFAF1	-0.425534	0.0001261
RGS4	1.60682	0.000126241
CSF1	-0.663784	0.000126783
SNIP1	-0.45974	0.000126783
AFF3	0.834105	0.000127524
SAT1	-0.581082	0.000127596
CD248	-1.09412	0.000127663
ARID1A	0.422161	0.000127936
LRSAM1	0.474154	0.000127936
NFYB	-0.603607	0.000127936
USP2	-0.895986	0.000128215
SLC36A1	0.341242	0.000128538
CTD-2058B24.2	1.03638	0.000128725
NDUFA13	-0.719005	0.000128906
TSPAN13	-1.00621	0.000128906
NDRG4	-0.797525	0.000128946
GNB2L1	-0.550004	0.000131331
URB1-AS1	-0.892337	0.000132442
ATP5C1	-0.405538	0.000132725
PLEKHA2	0.539311	0.000135974
SELM	-0.534696	0.0001361
TMEM192	-0.487618	0.0001361
ZNF841	-0.543242	0.0001361
VWA5B1	1.74314	0.000137003
SUPT4H1	-0.540404	0.000137426
BACE1	0.532902	0.000137973
MORC4	0.562393	0.000138299
PRDX3	-0.462399	0.000138299
SLC38A5	-1.01241	0.000138299
SLC6A11	1.82151	0.000138519
EDF1	-0.517861	0.000139695
NBPF11	0.326857	0.000139695
NKX2-5	-1.06235	0.000139872
ACP2	-0.62532	0.000141342
DDX18	-0.445915	0.000143046
ACTC1	-1.08477	0.000143276
HBB	1.87819	0.000143562
TRAF3IP2	-0.671396	0.000144195
CFL2	-0.536945	0.000144316
SLC48A1	-0.521554	0.000144341
EHMT2	0.490066	0.000144779
RP11-90C4.1	-0.900068	0.000144966
MFSD1	-0.413043	0.000146481
ZNF710	0.513751	0.000147368
KLHL22	0.442812	0.000147503
OPALIN	1.90379	0.000147503
POLR2K	-0.562702	0.000148531
RP11-229P13.27	1.13618	0.000148531
RSL24D1	-0.452997	0.000150154
ZFP82	0.410304	0.000150154
RP11-665G4.1	0.949735	0.000150584
GABRE	-0.60243	0.000150997
CREBZF	-0.348582	0.00015136
RP11-379F4.7	-1.88397	0.000152918
INSIG1	-0.840731	0.000154212
GPRC5C	-0.950223	0.000154983
EIF3I	-0.509352	0.000156528
GBE1	-0.704734	0.000156898
MGAT5	0.636588	0.000156898
TCEA3	0.697612	0.000156898
LBP	-1.93256	0.000157028
SMAD7	0.861207	0.00015743
ZNF506	-0.558121	0.00015743
SH3RF2	-1.04458	0.000157472
INMT-FAM188B	0.78435	0.000158462
RNF34	-0.299083	0.000158729
ILVBL	-0.605071	0.000159252
C20orf194	0.35247	0.000159552
MTMR11	0.548276	0.000159919
FAM212B	-0.652925	0.000160559
FAM195A	-0.698253	0.000161038
TANC2	0.631214	0.000161894
TRIM17	0.72488	0.000162054
TRMT10C	-0.556559	0.000163024
C21orf62-AS1	0.509955	0.00016364
IL2RA	-0.9917	0.000163727
RP11-1275H24.1	-0.81252	0.000163966
RP5-1074L1.1	-0.745469	0.000163966
RPH3A	1.07696	0.000164334
AC004540.5	1.02749	0.00016481
ALDH6A1	-0.64623	0.000165075
ZNF470	0.514107	0.000165294
NPAS1	1.29256	0.000165602
OGN	0.834091	0.000166142
PICALM	0.464188	0.000166702
CCND1	0.66787	0.000167186
SFR1	-0.636979	0.000167741
MEMO1	0.609825	0.000168164
AK1	-0.690372	0.000168527
ASPA	0.774382	0.000168527
CNTN4	0.969172	0.000168527
GLI4	0.703179	0.000168527
HEG1	0.730653	0.000168527
SIPA1L3	0.588257	0.000168527
TMCO6	-0.63414	0.000168527
LINC00971	1.72869	0.000169306
LINC01122	0.80832	0.000169306
NFYC	0.233785	0.000169574
MEF2C-AS1	0.710708	0.000172577
MYD88	-0.603806	0.000172577
GCFC2	0.219345	0.000173461
NOP10	-0.622754	0.00017387
EXOC6B	0.345635	0.000173961
POLR2D	-0.387676	0.000175395
SSPN	0.568656	0.000175505
TSC22D1-AS1	1.00589	0.000175574
SLC27A1	0.521836	0.000176745
GTF2H2C	0.479772	0.000177331
PACSIN2	0.577971	0.000177331
ZNF532	0.35895	0.000177331
IRF3	0.323292	0.000177472
C9orf72	-0.522117	0.000178283
FSTL5	1.12926	0.000178283
NPIPB6	0.834717	0.000178283
PLA2G5	-0.883938	0.000178283
MAB21L1	-1.14869	0.000178637
WNK3	-1.05494	0.000178834
ZNF449	-0.53353	0.00017947
GNAO1	-0.858107	0.000179661
GSTO1	-0.408583	0.000180394
KIAA1549	0.765127	0.000180394
DPM2	-0.530979	0.000180423
ENY2	-0.427986	0.000180423
CRYAB	-0.998584	0.000180511
LINC01242	1.1367	0.000180511
ARHGEF17	0.526279	0.000180716
LINC01311	-0.770812	0.000180716
MRPL28	-0.566175	0.000180716
ZNF593	-0.625625	0.000183638
RAMP1	-1.02024	0.000184345
TSSK3	-0.67962	0.000184883
ACOT2	-0.709427	0.000185709
GBGT1	-0.567413	0.000185912
NDUFAB1	-0.740958	0.000185912
SHMT1	-0.858564	0.000188379
MSRB1	-0.82054	0.000188925
RP11-206L10.9	0.504059	0.00018998
OXLD1	-0.537981	0.000192148
ZNF669	-0.731212	0.000194224
LYPD1	1.82174	0.000194369
FIS1	-0.540458	0.000194919
NDUFA2	-0.549434	0.000196667
IFFO2	0.816859	0.000196932
TIMM8B	-0.557859	0.000197022
EVI5	0.479618	0.000197209
RP11-710E1.2	-1.37898	0.000197209
TOM1L2	0.340259	0.000197209
RP11-486O12.2	-0.605598	0.000197287
IL6R	-0.742804	0.000197748
CDK18	-0.875124	0.000198712
NDRG3	0.549155	0.000198712
DGKH	0.570743	0.000201918
CCDC191	0.499092	0.000202372
SLC36A4	-0.46141	0.000202372
XIRP1	-1.23714	0.000202943
EEF1E1	-0.724922	0.000203164
CTB-58E17.1	-0.98226	0.000203748
ZFAS1	-0.46509	0.000204373
SULT1A3	1.08592	0.000205021
COX4I1	-0.713127	0.000207499
NCEH1	0.537627	0.000207499
DDR2	-0.472328	0.000207843
SRCAP	-0.517197	0.000208032
TESC	-1.01648	0.000209641
MAPK1	0.427555	0.00020981
AKR1B1	-0.521898	0.000210342
INTS12	-0.358884	0.000211339
SMTNL2	-1.24969	0.000211359
BRINP1	1.37716	0.000212932
PIPOX	0.685777	0.000213704
AP001601.2	-1.1434	0.000214274
CDIPT	-0.542547	0.000214274
TMX1	-0.52759	0.000214274
RP11-93H24.3	-0.715659	0.000214889
M6PR	-0.428071	0.000215341
VHL	-0.412918	0.000216931
RBM3	-0.451274	0.000217259
PRDM6	0.881006	0.000217802
SF3B6	-0.502145	0.00021833
THAP7	-0.664784	0.000218521
NR1H3	-0.616713	0.000219152
ADGRB2	1.10255	0.000219436
CDC42EP5	0.502141	0.000220952
MICU3	0.346407	0.000221063
ACO2	-0.411506	0.000221766
EXOSC8	-0.410292	0.000223841
ARHGEF4	1.24818	0.000225681
NPTN	0.267794	0.000226878
RNASE4	-1.02786	0.000227084
CTC-329D1.3	1.07993	0.000227408
C22orf39	-0.572061	0.000227855
NEK10	0.811207	0.000228362
TBCC	-0.675809	0.00022996
ERV3-1	-0.663093	0.000231476
TRIM24	0.462771	0.000231938
KIF13B	0.539824	0.000232798
SPSB3	-0.549448	0.000234543
RP11-650J17.1	0.841567	0.000235151
BANK1	-1.26425	0.000235414
TMED10	-0.446607	0.000235513
ATL1	0.431535	0.000235857
GTF2A2	-0.37376	0.000236407
FAM19A5	1.07766	0.00023778
KDM1A	0.305439	0.00023778
SNX14	0.367609	0.000238971
APOA1BP	-0.582703	0.000239865
EIF2AK2	0.524869	0.000239865
ST6GALNAC4	-0.675283	0.000240951
AC021188.4	1.70118	0.000242823
MKRN1	-0.377084	0.000244129
CTSC	-1.14342	0.000245186
RAB12	0.328085	0.000245186
ABHD17C	0.805463	0.000246076
ITGA5	-0.736374	0.000247889
MICAL2	1.01501	0.000247975
CHRDL1	1.0543	0.000248062
TVP23B	-0.325991	0.000248578
CHTOP	-0.261405	0.000248651
HSD17B10	-0.626567	0.000249157
SP110	0.711847	0.000249157
COG6	0.40939	0.000249888
PCBP2	-0.317359	0.000249927
SYN3	-0.698164	0.000249953
PXYLP1	0.465653	0.000251042
ATG9A	-0.375043	0.000252465
RNASEH2C	-0.440192	0.000253351
RP1-39G22.7	-0.762315	0.000253351
BICD1	0.770957	0.000253617
NFRKB	0.352752	0.000260149
ARL2	-0.625758	0.000260843
CNIH3	0.4146	0.000264482
STARD4-AS1	1.16255	0.000264496
FAHD2B	-0.645244	0.000264825
H3F3B	-0.671484	0.000264825
LINC01193	-1.71104	0.000264825
RBM14-RBM4	0.48245	0.000266586
SLC39A10	0.405972	0.000266586
C10orf107	1.31527	0.000267396
WWC3	0.439598	0.000267473
ZNF316	0.452031	0.000268563
RAB11FIP3	0.530926	0.000268638
VIPR1	1.43337	0.000268789
GALNT7	0.414285	0.000269633
RP11-76C10.5	-1.05155	0.000269633
LINC01340	0.93942	0.000270396
COL8A2	0.74911	0.00027116
PPEF1	1.14642	0.000271163
DMTF1	0.275934	0.000274009
MRPL15	-0.469664	0.000274056
C8orf88	-0.604228	0.000274741
TTC37	0.271271	0.000275898
LINC00887	-1.59194	0.000278127
PER2	0.929615	0.000278208
MARCH9	0.617799	0.000278614
DECR1	-0.300107	0.000279259
TDRD3	0.27157	0.000280524
TMEM44-AS1	-0.690647	0.000281383
VPS45	0.218038	0.000284422
LINC01266	0.767944	0.000284512
CSMD1	1.08359	0.000285056
DDOST	-0.615301	0.000285341
SREBF1	-0.660489	0.000285341
COL4A2-AS2	-0.853271	0.000287017
SECISBP2	-0.313514	0.000287707
CTBP1	0.38822	0.000290777
FLRT2	0.699589	0.000290777
HNRNPH3	-0.283099	0.000290777
TFEB	0.710394	0.000290777
SEMA5A	0.973912	0.000292905
CSNK1G3	0.262075	0.000292928
AMOTL2	0.679359	0.000293151
HNRNPA2B1	-0.322922	0.000294124
IL10RB	0.466664	0.000294635
STRA13	-0.562821	0.000295499
CTD-2008L17.2	0.955426	0.000295548
TRHDE	-1.12227	0.000296499
COA4	-0.458486	0.000298531
GNB4	0.381009	0.000298531
MAX	-0.356392	0.000298953
C11orf63	0.563312	0.000300409
SCG5	1.06173	0.000300657
RPS28	-0.565824	0.000301085
PAK3	0.725636	0.000301422
ADAMTSL4	-0.60017	0.000302795
LINC01197	0.99656	0.000302935
ALG2	-0.538365	0.000307729
NRBF2	-0.454197	0.000309211
TMEM132E	1.63996	0.000311306
COLCA2	-1.05262	0.00031351
ABHD5	-0.61323	0.000314003
MRPL44	-0.493819	0.000314003
NPY1R	1.26148	0.000314003
POLE	0.431518	0.000314003
CORIN	0.791672	0.000315756
RP11-480D4.1	-1.17772	0.000315756
IFITM10	1.23186	0.00031576
ZSCAN21	-0.464601	0.000316
AGPS	0.377713	0.00031614
LOXL1	0.910382	0.000317416
KLF3	-0.456837	0.000318409
MAP3K1	0.508404	0.000318527
COLGALT2	0.725959	0.000318655
RP11-79M19.2	-0.930935	0.000319342
CARNMT1	0.532916	0.000321182
STK39	0.492838	0.000321182
RP11-123O10.4	0.926171	0.000321904
ERCC6	0.437934	0.000322149
NBPF26	0.626251	0.000327379
RP3-525N10.2	-0.794984	0.000328577
LINC01482	1.02035	0.000328941
EPHA3	0.578598	0.000330001
ZNF589	-0.671279	0.000330386
RP11-297D21.4	0.587063	0.000331987
RIC8B	0.274944	0.000335363
TXNDC17	-0.591595	0.000335363
CCDC151	-0.74469	0.000336501
CFAP97	-0.395148	0.000337863
CTD-2116N24.1	1.39673	0.000337863
SKP1	-0.429493	0.000337863
USP6NL	0.375114	0.000337863
APBA2	1.13796	0.000338103
EID1	-0.528854	0.000339576
GRB14	-0.9113	0.000341352
ST7L	0.265852	0.000342273
TBL1XR1	0.333753	0.000345698
TEX41	0.607213	0.000348033
C14orf180	-1.04194	0.0003485
PRTG	0.609778	0.000351085
RNF10	-0.285329	0.000351189
MDGA1	0.8146	0.00035191
LINC01331	1.41808	0.000352048
NMRAL1	-0.540821	0.000355159
CELF4	1.02565	0.000355642
AC009878.2	-1.45302	0.000355704
RTEL1	-0.501103	0.000356046
UAP1	-0.81121	0.000356046
HTT	0.242259	0.000356189
MAPK4	-1.11996	0.000356258
OAS2	1.0295	0.000357206
FAM109B	-0.583172	0.00035726
RP11-21B21.4	0.726918	0.000358285
IFITM2	-0.692742	0.000358672
LRRC61	-0.916473	0.000358675
NEURL2	-0.656304	0.000359882
IL27RA	1.06352	0.000360939
LRRC75A	0.742294	0.000362008
NUDT8	-0.652623	0.000362008
PRKACB	0.321522	0.00036286
FMO1	1.1055	0.000362992
WDR44	0.347998	0.000362992
MDK	0.969149	0.000363326
ATXN7L3B	-0.404544	0.000366165
NDUFAF3	-0.609531	0.000366573
MPG	-0.472652	0.000367008
VBP1	-0.425254	0.000371929
ADHFE1	-0.842092	0.000373881
PDHB	-0.436307	0.000376213
RP11-449D8.5	1.02874	0.000376604
ECHDC3	-0.684572	0.000377099
PFDN1	-0.29029	0.000377112
ISG20	-0.699698	0.000379359
CYR61	1.12625	0.000380052
MAPK7	-0.596747	0.000382912
WDFY4	0.938224	0.000385792
AVPI1	-0.734359	0.000386992
PCDH18	-0.759212	0.000386992
MPST	-0.467936	0.000389901
SACS	0.321255	0.000389901
CTDSP1	-0.432499	0.000390064
SHC1	-0.637061	0.000391427
RP11-359D14.2	1.24737	0.000391651
SNRPB2	-0.437266	0.000392331
CYGB	-0.590488	0.000394101
MMP16	0.708498	0.000394101
PPP1R13B	0.530802	0.000395611
RELL1	-0.447378	0.000395979
KB-1458E12.1	-0.706208	0.000397359
NPIPB11	0.564589	0.000398092
RP11-15B24.5	1.31985	0.000398092
RP11-464F9.21	0.613556	0.000398092
ZDBF2	-0.315219	0.000401206
DIP2C	0.404764	0.000402075
SHKBP1	-0.485063	0.000402565
ARHGEF19	-0.703478	0.00040377
FUNDC2	-0.439781	0.000405068
ATP2C1	0.243285	0.000405844
HIGD1B	-0.87326	0.000405844
RPL36A-HNRNPH2	-0.703455	0.00040716
KIRREL3	1.10871	0.000408324
BTF3	-0.53055	0.000412231
DNAH7	0.770337	0.000414546
COG8	0.494646	0.000414731
ATP2B4	0.43884	0.000415183
HINT2	-0.547274	0.000415183
RP11-398K22.12	0.479084	0.000415183
NPSR1	1.13563	0.000415224
BRPF1	-0.450192	0.000416177
ARHGAP44	0.466016	0.000416589
TSC22D1	0.515679	0.000416589
EIF1B	-0.598425	0.000420056
CCDC47	-0.395736	0.000420527
HERC6	0.662469	0.000420527
LINC00578	1.04762	0.000420527
SLC25A12	-0.610797	0.000423592
PSMD12	-0.289159	0.000426108
PTRH2	-0.428273	0.000427672
RABL3	-0.382913	0.000429009
SOWAHC	0.795291	0.000429377
SNX24	0.389079	0.000429511
TNRC6A	0.288024	0.000429511
CTPS2	0.359616	0.000432075
ZNF404	0.678253	0.000432773
SSNA1	-0.529864	0.000433525
RP11-120C12.3	1.62586	0.000434071
CDH7	1.3959	0.000434542
COX6C	-0.623711	0.000434542
RP11-417E7.2	1.62969	0.000434941
TMEM150A	-0.595129	0.000435082
COX7B	-0.80643	0.000435304
ANKRD36	0.456661	0.000435954
ZFPM2	0.342933	0.000436421
SAMD9L	0.624771	0.000437683
SULF1	0.553696	0.000437894
IMMT	-0.266394	0.000438372
SPRY2	0.463495	0.000438877
GABBR2	1.06741	0.000439405
MPPED2	0.780524	0.000440179
RNF216	0.268582	0.000440509
HAUS3	-0.590987	0.000440699
C11orf58	0.292896	0.000442591
RP11-184M15.2	-1.54847	0.000443569
COQ2	-0.478449	0.000443649
RRAGA	-0.687376	0.00044463
CFAP70	0.531296	0.000444954
FAM120AOS	-0.346769	0.000444954
PSMG1	-0.47654	0.000445278
RAP2C	-0.426101	0.000445278
MRPL40	-0.698983	0.000446974
MCFD2	-0.429293	0.000449703
CD68	-0.829099	0.000451757
FAM162B	-0.694577	0.000451767
PIEZO1	0.487867	0.000453239
TTPAL	-0.611462	0.000453242
GAPDH	-0.626164	0.000453671
ABCC5	0.395817	0.000455064
RAB11A	-0.392241	0.000455064
AGPAT4	0.511443	0.000455866
LSM3	-0.487297	0.000458452
VWC2L	-1.0597	0.000458452
CYP26B1	-1.24889	0.000460141
HABP4	0.577191	0.000462905
SMC4	0.449323	0.000465209
CPTP	-0.754148	0.000467059
CARHSP1	-0.54897	0.000468166
RP11-13P5.2	1.17232	0.000472569
RBM26	0.268762	0.000475026
CTD-2044J15.1	0.766757	0.000478103
ANO8	0.712595	0.000478261
MLX	-0.414956	0.000480144
ATP6V0E1	-0.257525	0.000481613
HEPH	0.539587	0.000481613
ZC3H12C	-0.514479	0.000481613
COL7A1	0.835467	0.000482627
LAMTOR1	-0.386645	0.000483033
TRIO	0.481889	0.000483033
FAM168A	0.369982	0.000483732
NANOS3	1.17323	0.000483732
PLCG1	0.351583	0.0004838
FAM222B	0.369426	0.000485774
ANXA3	0.726878	0.000486423
NEXN-AS1	-0.768679	0.000487741
MBD4	-0.383105	0.000487741
PHACTR4	0.266231	0.000490101
NBEAL1	0.254409	0.000491368
INPP5K	-0.411277	0.00049262
COG5	0.233895	0.000493611
P3H2	1.00186	0.000493611
EDN1	1.1716	0.000495981
PTRHD1	-0.666739	0.000495981
NKAIN2	0.763389	0.000500248
DNAJC13	0.285519	0.000500517
RP11-253M7.1	1.25579	0.00050087
ZNF622	-0.483885	0.000501956
MMAB	-0.48856	0.000502628
FAM46B	-1.44837	0.00050283
SPCS3	-0.452637	0.00050283
CTD-2034I4.1	0.716994	0.00050682
ZYG11B	0.236333	0.000506917
MARCH3	-0.817533	0.000508927
PARP6	0.327903	0.000508927
RRAGC	0.428274	0.000508927
AC007405.6	-1.44214	0.000510146
EVC	0.470538	0.000511127
KDM2A	0.355621	0.000511429
ORMDL2	-0.554472	0.000511429
RALY-AS1	-1.01286	0.000511429
RP11-230G5.2	0.740753	0.000511429
DMPK	0.473615	0.000511453
RP11-33A14.1	1.04029	0.000512841
CCDC24	0.836134	0.000515757
TAF9B	-0.470255	0.000518575
RSL1D1	-0.466259	0.000518584
IL11	1.22605	0.000519184
ATF7	-0.514143	0.000521545
POLE3	-0.575861	0.000521545
LENG8	0.377968	0.000524451
RP11-247C2.2	1.44116	0.000528747
TENM4	0.830679	0.000528747
CLN6	-0.828059	0.000529259
TUBB4B	-0.559311	0.000529475
CTD-2035E11.3	-0.970793	0.000530266
HADHA	-0.303269	0.000530296
HECTD4	0.347791	0.000530296
UQCRH	-0.531023	0.000534258
FAM200A	-0.521494	0.000535872
LRRC2	-0.618538	0.000535872
ACVRL1	-0.780497	0.00053615
SMNDC1	-0.358267	0.000537007
LINC01422.1	0.746302	0.00053703
LINC00167	-1.27602	0.00054202
CHCHD2	-0.537755	0.000542303
C3orf62	0.532173	0.000542832
RLIM	-0.343149	0.000542832
RP1-34H18.1	0.74352	0.000542832
SPTBN4	0.687108	0.000542832
EEF1B2	-0.512937	0.000543114
HDAC10	0.820992	0.000545275
PGAM1	-0.520942	0.000549884
PRKCB	0.916758	0.00055284
ASB2	-0.876187	0.000555947
NGF	-0.671506	0.000555947
RP11-722G7.1	0.493724	0.000557046
MLST8	-0.583302	0.000557944
H3F3A	-0.32746	0.000558572
TMEM44	0.749262	0.000559642
TRIM63	-0.807651	0.000560036
AGPAT3	0.419692	0.000562567
EMC4	-0.515469	0.000562733
TBC1D19	0.317006	0.000564177
CTD-2371O3.3	-0.660898	0.000568416
NCKAP5	0.795895	0.000568416
TXN2	-0.407248	0.000569449
SLC6A6	-0.619156	0.000572146
CIZ1	0.348794	0.000573223
PURG	0.760279	0.000573223
SNTB1	0.505957	0.000573223
GTF3C6	-0.447479	0.000574877
DUSP28	-0.621056	0.000575488
NFKBIB	-0.481178	0.000576953
CHCHD1	-0.589742	0.000578254
LRRC49	-0.515726	0.000578292
LINC00174	0.495034	0.000587806
MKRN2	-0.325841	0.000587806
PEBP1	-0.556336	0.000587806
SMIM1	-1.1527	0.000587806
TMEM242	-0.303888	0.000587806
SLC33A1	-0.358321	0.000588921
RP11-768F21.1	0.827437	0.000588935
ZNF573	0.369829	0.000589155
BRSK1	0.586322	0.000589166
RP11-196G11.2	0.72475	0.000589166
AKR1C2	-0.696184	0.00059125
PTP4A3	-0.576138	0.000593422
CCDC62	0.911685	0.000595631
MAPKAPK5-AS1	-0.525476	0.000596103
ZFP14	0.372353	0.000602292
AC007563.5	0.896234	0.000603014
RP11-69C13.1	-1.32703	0.00060863
SKA2	0.316157	0.000612248
SMARCAL1	0.35544	0.000612248
DDX24	-0.423908	0.000612789
RFX2	0.981231	0.000613237
CTD-2192J16.22	-0.695659	0.000614936
EFR3B	0.770111	0.000614936
RP11-6N13.1	0.693173	0.000614936
MTMR12	0.324158	0.000616785
KHDRBS2	1.33968	0.000618737
NDUFA12	-0.476228	0.000618737
CDK13	0.293484	0.000619855
GPANK1	-0.475803	0.000619855
ZDHHC16	-0.373257	0.000619855
UBXN2A	0.299086	0.000621424
NLRC5	0.594494	0.000621568
ZNF770	-0.390925	0.000623708
HOPX	-1.37605	0.000627014
MLLT3	0.429218	0.000627263
SYNJ2BP-COX16	-0.589147	0.000627975
SMAD3	-0.601045	0.000628206
LDHA	-0.648631	0.00063055
RP4-565E6.1	0.345801	0.00063055
NBPF19	0.453023	0.000632314
TBP	-0.360408	0.000635709
RUNX2	0.792031	0.000636512
STYXL1	0.487109	0.000636512
RP1-40E16.12	-0.863247	0.000636698
FAM150B	1.53683	0.000636791
SCNN1D	0.805111	0.000637393
PPA1	-0.438172	0.000638165
BLOC1S6	-0.83574	0.000649525
DNALI1	0.495853	0.000651647
DOPEY2	0.428452	0.000653992
NCBP2	-0.447187	0.000655536
PRKRIP1	0.313519	0.000655747
BLOC1S5-TXNDC5	0.554421	0.000656056
ANKRD50	0.493606	0.000656105
RP11-106M3.2	0.49715	0.000658363
PIGO	-0.531734	0.000661296
TRIM54	-0.804887	0.000661563
GJA4	-0.953843	0.000665162
NPIPB3	0.438347	0.000666833
NPHP3-AS1	0.651732	0.000666875
ACYP2	0.280351	0.000668805
IMPDH2	-0.51372	0.000668805
RP11-16E12.1	-0.879853	0.000671225
TMEM241	0.383257	0.000671276
ARHGDIG	0.7071	0.000671848
DLGAP1	1.08854	0.00067272
LRP3	0.451334	0.000675231
UBA6	0.315301	0.000675402
ERH	-0.355784	0.000676064
POLDIP2	-0.360085	0.000676064
TUBA4A	-0.757169	0.000676064
CCNH	-0.362742	0.000678396
SIDT2	-0.410021	0.00067966
ADGRD1	-0.625485	0.000680352
GEM	0.94818	0.000682969
MID1IP1-AS1	-1.34475	0.000684036
RP11-932O9.9	0.787486	0.000684785
RP11-80H5.9	0.792648	0.000685078
ARNTL2	0.96155	0.000685281
DNAJC21	0.395974	0.000685281
HACD1	-0.780154	0.000685281
RP11-296O14.3	0.476959	0.000685281
SLFN13	0.647438	0.000685281
ZFPM1	0.603987	0.000687701
C1S	-0.539947	0.000691923
AIG1	0.462129	0.000692617
IDH3G	-0.489552	0.000692909
RPL10A	-0.545858	0.000695767
ITGB8	0.701881	0.000696079
RP11-1084E5.1	-0.873319	0.000696096
CPT2	-0.468897	0.000696562
RPS19BP1	-0.506501	0.000696764
GIT1	0.526777	0.00069841
NDUFA4	-0.757985	0.00069841
CTNNAL1	0.612533	0.000699115
ILF3-AS1	-0.495632	0.000699115
NDUFS6	-0.482654	0.000699678
[truncated: 25,355 more rows]

## Sheet: Myeloid
Gene	log2FoldChange	padj
S100A8	-4.60608	1.79889e-30
S100A9	-2.51403	3.81867e-19
H1F0	-1.52954	2.67355e-12
SERPINB1	-0.8042	2.67355e-12
SGK1	1.75089	3.52667e-12
FGF14	1.56537	1.43232e-11
UBN2	0.554382	2.58998e-11
C1RL	-1.00802	4.01018e-11
LPAR2	1.21719	4.01018e-11
LEPR	0.790241	5.02516e-11
RP11-876N24.4	1.79399	6.75327e-11
VSIG4	-1.15999	1.11394e-10
CEP290	0.614222	1.3045e-10
TRAF3	1.0106	1.3045e-10
RP3-399L15.3	0.937886	3.65155e-10
ACVRL1	-1.37198	8.44869e-10
ADH1B	-1.89881	1.32409e-09
PLA2G2A	-2.378	1.57604e-09
LINC00996	2.07174	2.19867e-09
TUBB4B	-0.884148	2.88309e-09
SNED1	1.26736	2.91754e-09
GKAP1	0.837061	3.77344e-09
S100A4	-0.992142	3.77344e-09
PDE8A	0.514998	4.18803e-09
MED13L	0.369836	6.2176e-09
BIRC3	1.23304	9.64789e-09
HIST1H2BB	-1.46952	9.64789e-09
ADRBK2	0.388792	1.09946e-08
RYK	0.566231	1.09946e-08
TUBA3D	-2.73754	1.09946e-08
PCED1A	0.679271	1.18885e-08
BTRC	0.441334	1.19194e-08
DSP	-1.56338	1.19194e-08
TMEM51	0.768527	1.4024e-08
NEURL1	1.82666	2.59734e-08
NFAT5	0.509424	2.60399e-08
LYVE1	-0.805279	3.60508e-08
HFM1	1.56314	3.87075e-08
EGR1	2.121	5.98201e-08
BANP	0.785118	7.48227e-08
ZNF318	0.675115	7.48227e-08
C1orf162	-0.982041	1.00974e-07
ORMDL1	-0.834586	1.02918e-07
NRROS	-1.13304	1.2298e-07
RIN2	-0.520579	1.44506e-07
NXF1	0.608916	1.50936e-07
SIGLEC9	-0.755437	1.50936e-07
RABEP1	0.362959	1.74829e-07
LINC00482	-1.55055	1.84166e-07
ALOX5	-0.654985	2.21148e-07
BACH2	1.42088	2.32433e-07
TEX41	0.73863	2.47998e-07
HIST1H4C	-1.1669	3.02591e-07
ZBTB7B	-0.648843	3.16332e-07
TESK1	1.01168	3.2164e-07
POGZ	0.297601	3.26208e-07
WAC	0.306382	3.32034e-07
TCF7L2	1.00798	3.32804e-07
BPTF	0.397574	3.32813e-07
GOLGA8N	0.816954	4.13421e-07
IL11RA	0.958369	4.29292e-07
HIST1H1D	-1.63185	5.00371e-07
RAB38	0.988846	5.09474e-07
C9orf139	-0.888919	5.56926e-07
RASSF2	-0.626223	5.67767e-07
AKAP11	0.40514	6.26841e-07
PLA2G7	1.46652	6.26841e-07
MANEA-AS1	-0.939334	7.09742e-07
LOXL1	1.11219	7.1181e-07
IMMP2L	0.463412	8.40894e-07
VASH1	1.02295	8.40894e-07
LENG8	0.464996	9.41863e-07
SAMD4A	0.845635	9.47881e-07
TRA2A	0.378531	9.47881e-07
CTD-2020K17.1	0.957646	1.08986e-06
SPOCK3	1.43447	1.10974e-06
FCER1G	-0.651081	1.19261e-06
AC058791.1	0.673369	1.32654e-06
OBFC1	-0.656878	1.32654e-06
ANKHD1	-0.605563	1.34602e-06
ITGAL	1.44522	1.36538e-06
RP11-445F6.2	1.57762	1.40639e-06
TRIO	0.340208	1.45443e-06
PRPSAP1	0.556589	1.52388e-06
TBC1D8	0.837106	2.0047e-06
CYB561D2	-1.20153	2.02046e-06
NPIPB5	0.594458	2.14649e-06
ATXN1	0.496446	2.31319e-06
RIC3	-1.2681	2.31729e-06
PECAM1	0.544553	2.34268e-06
RP13-870H17.3	-1.3511	2.34268e-06
ANKRD12	0.313851	2.65873e-06
CCNE2	-1.73535	3.00506e-06
GPBAR1	-1.40217	3.00506e-06
TRIM13	-0.381705	3.11019e-06
APLF	0.493094	3.18728e-06
CFLAR	0.35506	3.18728e-06
ZNF638	0.249691	3.49607e-06
GTF3C6	-0.68042	3.50696e-06
UQCRFS1	-0.878542	3.67437e-06
NFYC-AS1	-1.07647	3.78078e-06
RP11-114J13.1	-1.43945	3.78078e-06
DHRSX	0.539546	4.01891e-06
FOS	1.72697	4.07764e-06
HBA1	3.40337	4.07764e-06
DIRC3	-0.881553	4.08277e-06
CSDC2	-1.42598	4.09502e-06
UPP2	1.08072	4.09502e-06
CLK1	0.458741	4.17056e-06
JUND	1.02486	4.21603e-06
CTD-2336O2.1	-0.968798	4.22768e-06
IL1RAPL2	1.0832	4.22768e-06
LINC00607	1.51109	4.22768e-06
SETD3	0.284805	4.22768e-06
TUBB	-0.625312	4.22768e-06
EDNRB	-1.47298	4.26107e-06
PBX2	0.54921	4.49361e-06
CENPF	-1.69572	4.49906e-06
RP11-6N13.1	0.904912	4.51378e-06
NUDT5	-0.417911	4.57431e-06
AGFG1	-0.833929	4.78577e-06
ANKRD2	-1.81042	4.95536e-06
SLCO5A1	1.13412	5.03873e-06
CACNA1D	1.68525	5.60595e-06
ARMT1	-0.639111	6.25796e-06
CYC1	-0.817816	6.25796e-06
DGUOK-AS1	-1.28596	6.25796e-06
MRPS15	-0.692439	6.69755e-06
NIN	0.281063	6.69755e-06
SPIN1	0.386841	6.79093e-06
CSMD3	1.47023	6.94681e-06
PHLPP2	0.646334	7.05815e-06
SPNS3	1.74102	7.28763e-06
B3GNT5	0.902496	7.65164e-06
CTD-2135D7.5	1.40049	7.65164e-06
SEMA5A	1.05199	7.65164e-06
TRIM44	0.304241	7.6895e-06
ERI3	0.375637	7.72586e-06
CD83	1.47013	7.8801e-06
SPPL3	0.40051	8.07612e-06
SIGLEC7	-0.949777	8.1531e-06
TIMM21	-0.85384	8.21002e-06
TP53BP1	0.628833	8.45611e-06
MRVI1-AS1	-0.880288	8.46544e-06
SETBP1	1.23936	8.46544e-06
AF064858.8	1.28852	8.63214e-06
IER5	0.862802	8.63214e-06
IL17RA	-0.596301	8.75524e-06
ZNF85	-0.652838	8.75524e-06
SLC25A25-AS1	0.805683	8.8876e-06
PGAM1	-0.699174	9.28716e-06
PDE4D	0.900535	9.44977e-06
ZNF536	1.52313	9.47397e-06
PPP1R16B	1.36442	9.56154e-06
DDT	-0.773272	9.78267e-06
CTD-2371O3.3	-1.16323	1.02037e-05
LITAF	0.926525	1.03802e-05
METTL12	-0.978671	1.04949e-05
LTBP2	0.902355	1.08387e-05
GPR82	-1.47709	1.13422e-05
ATRX	0.216447	1.14325e-05
UBE2E1	0.293462	1.16677e-05
EMC6	-0.801463	1.1857e-05
AHSA2	0.431038	1.18593e-05
PICK1	-0.587407	1.20034e-05
PLXDC1	1.23053	1.21693e-05
ARL16	-0.69283	1.22697e-05
RP6-159A1.4	-0.89427	1.23531e-05
HBA2	2.48865	1.26785e-05
GSTK1	-0.611447	1.30836e-05
GIMAP7	-0.793729	1.327e-05
FTO	0.283819	1.34314e-05
DCAF8	0.601228	1.35513e-05
AC007879.5	0.818857	1.37402e-05
RP5-894A10.2	0.633911	1.40314e-05
SLC25A4	-1.22099	1.40314e-05
RP5-972B16.2	-0.852779	1.42116e-05
TCEAL3	-0.822985	1.42116e-05
PRDX3	-0.579816	1.43933e-05
DYRK1A	0.351353	1.47501e-05
NFE2L2	0.26293	1.47501e-05
TUBA3E	-2.15291	1.48169e-05
CFAP44	0.477905	1.53091e-05
STIP1	0.71417	1.53378e-05
ACAT1	-0.604165	1.54314e-05
PHF10	0.542325	1.54314e-05
TMBIM4	-0.774993	1.56129e-05
LUC7L3	0.303517	1.5648e-05
GALK1	-0.919705	1.65607e-05
PTGDS	-1.11776	1.66219e-05
ZBTB46	0.84373	1.70936e-05
TAB2	0.318271	1.72928e-05
UBAP1L	0.591753	1.75373e-05
SPG21	-0.374507	1.81111e-05
ARL11	-0.588434	1.89191e-05
CNIH4	-0.868186	1.89191e-05
EMC4	-0.684062	1.89191e-05
CEP55	-1.78843	2.03056e-05
DUSP16	0.713361	2.03056e-05
PRELID2	0.488636	2.08048e-05
SLC22A1	-1.22387	2.11531e-05
GPC6	1.09927	2.23256e-05
LAD1	-1.34967	2.23256e-05
SLC25A5	-0.764333	2.23256e-05
SULT1B1	-1.53413	2.23256e-05
PARPBP	-1.00963	2.26893e-05
CCDC43	-0.67221	2.28439e-05
GTPBP2	0.540459	2.28439e-05
ABCD2	-1.21445	2.30254e-05
ICT1	-0.78936	2.31324e-05
RCCD1	-0.801418	2.31324e-05
BUB1B	-2.02541	2.3733e-05
MDH2	-0.754517	2.40536e-05
NBPF10	0.545977	2.40894e-05
PDGFB	0.836381	2.40894e-05
TXNDC16	0.78138	2.51517e-05
MITF	0.631007	2.55645e-05
DLEU1	-0.681652	2.60895e-05
TUG1	0.367124	2.6282e-05
MLLT6	0.497322	2.66432e-05
RP11-420N3.2	1.6241	2.70824e-05
KCNJ5	0.841508	2.71323e-05
KLHL13	1.19869	2.71323e-05
TENM3	1.26145	2.71323e-05
ADAMTS19	1.29658	2.72437e-05
DPYSL2	0.508708	2.72437e-05
STRBP	0.518872	2.72633e-05
TBL1X	0.719745	2.81107e-05
GPR35	1.07079	2.8946e-05
CIDEB	-0.683438	2.93971e-05
ZMAT1	0.505589	2.99624e-05
HHAT	0.691095	3.03223e-05
FCER2	1.13379	3.06761e-05
MRPL34	-0.850407	3.09239e-05
KCNQ5	1.47184	3.09776e-05
BLM	-0.995666	3.11878e-05
GRIK3	1.75624	3.13021e-05
GDPD3	0.791958	3.1341e-05
CD163L1	0.764816	3.14941e-05
ANKRD7	1.608	3.17732e-05
ZNF337	0.422276	3.28668e-05
PM20D2	0.725332	3.31355e-05
ANXA4	0.477666	3.49754e-05
CCDC26	1.4096	3.49754e-05
GNAS	0.371592	3.49754e-05
MSC-AS1	1.04954	3.49754e-05
RBM5	0.352252	3.49754e-05
UQCRC1	-0.699963	3.49754e-05
RP11-731C17.2	0.893884	3.50663e-05
CH507-513H4.1	0.951025	3.61088e-05
DTNB	0.560703	3.61088e-05
AIMP2	-0.6713	3.7043e-05
FAM193B	0.407675	3.72049e-05
RAB11FIP3	0.684709	3.78117e-05
RP11-182L21.6	-0.728325	3.83093e-05
SAFB2	0.346612	3.98817e-05
ZNF404	0.975481	4.0561e-05
PIWIL4	0.594318	4.2545e-05
THADA	0.310804	4.29985e-05
LRCH3	0.320727	4.31259e-05
ITGAX	1.03997	4.37331e-05
CH25H	1.90341	4.41017e-05
EPN1	-0.509488	4.48336e-05
NLRP3	0.807326	4.50144e-05
SNRNP70	0.358945	4.50144e-05
CCDC191	0.472026	4.50996e-05
EFCAB13	0.543837	4.50996e-05
PSME4	0.321333	4.50996e-05
ARIH2	0.249145	4.57462e-05
ZNF431	-0.353428	4.57462e-05
BID	0.596821	4.58727e-05
CCL3	1.80782	4.58727e-05
PMAIP1	1.37297	4.58727e-05
RASA3	0.556515	4.58727e-05
RASSF4	-0.366251	4.58727e-05
RP11-244M2.1	-0.802323	4.58727e-05
MRPS18B	-0.544654	4.74087e-05
RPL39	-0.860185	4.75773e-05
KIAA1109	0.237821	4.85798e-05
MAGI2	0.83538	5.00634e-05
RP11-544M22.13	1.18281	5.17262e-05
USF2	0.450792	5.19346e-05
CHEK1	-1.2113	5.23411e-05
TMEM179B	-0.568101	5.33892e-05
USP28	0.45326	5.34701e-05
PAXBP1	0.279786	5.53182e-05
EGR2	1.78881	5.66694e-05
APRT	-0.789381	5.81126e-05
CKM	-1.10949	5.81126e-05
KLHL6	0.567214	5.81126e-05
SAMD12	0.992603	5.81126e-05
RAB24	1.34493	5.82161e-05
ZNF655	-0.881545	5.86957e-05
CDCA2	-1.72286	5.97575e-05
LINC00324	-0.854681	5.97575e-05
ATG7	0.398972	6.04126e-05
CDCA7	-1.77379	6.09998e-05
ZMYM4	0.218253	6.11715e-05
TBC1D22A	0.467195	6.11887e-05
CDK5RAP3	0.37851	6.25788e-05
NAA10	-0.810502	6.26884e-05
SEMA4B	-0.820327	6.40688e-05
IQCG	0.417965	6.41973e-05
CUBN	0.797485	6.45634e-05
FAM19A5	1.83475	6.48312e-05
SGSM2	0.567584	6.5083e-05
GLCCI1	0.512864	6.55951e-05
KCNS3	1.38051	6.60023e-05
RP11-61K9.3	-1.05747	6.61976e-05
RPH3AL	0.709329	6.73156e-05
MED11	-0.599745	6.76663e-05
TPBG	-1.3386	6.76663e-05
UST	0.693083	7.006e-05
CLEC7A	-0.759473	7.17565e-05
CTLA4	1.15916	7.51406e-05
CUL3	0.324655	7.51406e-05
MAPKAPK3	-0.365803	7.51406e-05
CDCA8	-1.63635	7.53726e-05
SPCS2	-0.401318	7.57655e-05
CNOT6L	0.410586	7.70694e-05
AKAP9	0.270293	7.88987e-05
ZADH2	0.443704	8.00518e-05
EDIL3	1.27346	8.3152e-05
FUOM	-0.789865	8.40769e-05
NAB2	0.931922	8.40856e-05
CPNE8	-0.287111	8.5563e-05
C1QBP	-0.721118	8.62925e-05
ABAT	0.472945	8.65876e-05
CSMD1	1.19428	8.69008e-05
MDM4	0.202555	8.74226e-05
HBB	1.93826	8.90238e-05
DES	-0.979568	9.21088e-05
XAF1	0.733317	9.34667e-05
CKAP2	-0.667217	9.35232e-05
HNRNPH1	0.300437	9.39084e-05
B3GALT4	-0.600242	9.42268e-05
RTN1	0.474022	9.42268e-05
SMDT1	-0.711257	9.42268e-05
TK1	-1.58554	9.51186e-05
SLC14A2	1.47099	9.63288e-05
QRICH2	0.913762	9.86744e-05
NDUFV1	-0.43212	9.988e-05
SUCLG1	-0.384086	9.988e-05
DAPK1	0.331106	0.000100456
CHAMP1	-0.657976	0.000101645
PNISR	0.283758	0.000102483
CDK13	0.258784	0.000102668
CSNK2B	-0.594404	0.000102668
KIAA0895L	-0.690088	0.000102668
WDPCP	0.321306	0.000102668
TPK1	-0.306032	0.000103049
UHRF1	-1.52202	0.000103049
USP12	0.341765	0.000105008
GIMAP1	-1.14322	0.000105644
SLC25A29	0.848658	0.000105644
TMEM132D	1.52939	0.000105644
RIPK2	0.493937	0.000107664
RPS6KL1	-1.07776	0.000110175
ACP2	-0.568234	0.000111288
ARL2BP	-0.464401	0.000111288
BCAS3	0.350699	0.000111288
LINGO1	1.1753	0.000111288
NMNAT3	0.549603	0.000111288
SNX30	0.347145	0.000111288
TUBA1B	-0.632891	0.000111288
TUBG1	-0.879611	0.000111288
U2SURP	0.291457	0.000111288
L3MBTL4	0.366622	0.000113519
POR	0.557209	0.000115397
IDH2	-0.554711	0.000116877
CIITA	0.864774	0.000119048
CFD	-0.730273	0.000119304
EPS15L1	0.328518	0.000119304
TWF1	-0.442483	0.000119304
PLEK	-0.472223	0.000121337
RHOXF1-AS1	0.991544	0.000122664
PPP6R3	0.245231	0.000123376
PATL2	0.413624	0.000124789
RP11-932O9.9	0.779573	0.000127428
IFT172	0.409187	0.000128106
PID1	0.579982	0.000128322
SFPQ	0.321934	0.000130589
NEIL1	-0.540832	0.000134546
HTR4	1.14958	0.000134647
MIR503HG	-0.898292	0.000134647
TMEM65	0.33096	0.000134647
CDH18	1.42478	0.000134788
FAM101A	1.52199	0.000135872
TMBIM1	-0.376664	0.00013885
TWF2	-0.672407	0.000139437
FUCA2	-0.410829	0.000139725
PRRC2C	0.194056	0.000140656
MAP4K3	0.385661	0.000141396
HMGN4	-0.500057	0.000142322
UMAD1	0.305992	0.000142322
CDH4	1.65443	0.000142948
UBQLN2	-0.486086	0.000142948
GIMAP6	-0.690723	0.000145086
IQCH-AS1	0.541639	0.000145086
RP11-708B6.2	0.834868	0.000145086
RP11-473M20.9	-0.46427	0.000149972
ASAP1	0.401307	0.000150508
VAV3-AS1	-1.13315	0.000152943
CASC5	-1.41773	0.000157979
MRPS35	-0.393487	0.000158933
CCNY	0.321825	0.000158955
PCID2	0.371127	0.000160585
HMGXB3	-0.329592	0.000164019
C9orf153	0.828118	0.000164147
IER2	0.830259	0.000164147
SLC43A3	-0.77844	0.000165697
ANKZF1	0.356008	0.00016877
CHMP6	0.541957	0.00016877
FMN1	-0.747846	0.000172531
HLA-DMB	0.653462	0.000172531
PCBP1	-0.586646	0.000172531
SOS1	0.319516	0.000173598
CARD6	-0.441666	0.000174745
POLG2	-0.374042	0.000174745
RGS1	1.56795	0.000174745
PMVK	-0.581486	0.000175363
CDC20	-1.83365	0.000175622
WDR27	0.462131	0.00017977
MMADHC	-0.381166	0.000184556
MARCH8	0.46831	0.000185071
MEF2C-AS1	0.476979	0.000188872
GPSM3	-0.565252	0.000188961
FRAS1	0.89431	0.000190357
STYXL1	0.468479	0.000191879
DHRS9	1.36658	0.000192599
SNCAIP	1.39911	0.000192599
TNFRSF25	0.89138	0.000192599
CTNNA2	1.28284	0.000195754
RNF19B	0.6021	0.000196014
TRAF3IP2-AS1	0.347751	0.000196014
SIRPB2	-0.476438	0.00019842
PPP2R2D	0.381847	0.000200029
RP11-35G9.3	-0.736801	0.000200822
CBFA2T2	0.317504	0.000201737
DCAF5	0.242168	0.000206791
NFKB2	0.707914	0.000206791
CRYGS	0.520804	0.000212262
TMEM14A	-0.872182	0.000212262
NKAIN2	0.768799	0.000212369
GRID1	1.05372	0.000213668
MXRA5	1.39261	0.000213668
CLN3	-0.652394	0.000215402
C1orf43	-0.304774	0.000216818
CYFIP2	0.932659	0.000218243
LSM8	-0.413741	0.000218243
HAX1	-0.474234	0.000227467
BIRC5	-1.73312	0.000228399
RP11-67L2.2	0.659986	0.000228399
SAP25	0.597833	0.000228639
IGF1R	0.554102	0.000232143
MCPH1-AS1	0.484406	0.000233823
IFT43	0.477582	0.000233836
RP11-393I2.4	-1.70034	0.000233942
TACC1	0.380941	0.000242431
WDR26	-0.416777	0.000244927
CCDC30	0.622743	0.000249047
CLSPN	-1.45504	0.000249047
CDC25C	-1.72184	0.000252898
HSPH1	0.840641	0.000255016
P3H2	0.786125	0.000255016
RP11-37B2.1	0.494444	0.000255889
PLP2	-0.865451	0.000258974
CADPS	0.907047	0.000262037
MRPS21	-0.436853	0.000262037
RP11-699L21.1	-1.31255	0.00026557
AC240274.1	0.689968	0.00026849
CNBP	-0.305788	0.00026849
GIMAP4	-0.600076	0.000268701
P2RY1	-1.04286	0.000269522
RP11-517I3.1	-0.99147	0.000274388
APOD	-1.25173	0.000276353
CTD-3088G3.8	0.964619	0.000276693
FYN	0.820067	0.0002777
U2AF2	0.332991	0.000278202
MRPL27	-0.550916	0.000282096
U91319.1	1.47045	0.000282096
GUCD1	-0.524476	0.000282663
ANKRD44	0.363888	0.000285864
GNB2L1	-0.427935	0.000285864
MYO1E	0.637646	0.000285864
RP11-161I6.2	1.56926	0.000285864
ZNF544	0.536645	0.000287224
EHD4	-0.534445	0.000289396
C2CD5	-0.418007	0.000290943
COX5A	-0.893693	0.000292211
ITPR1	0.595662	0.000298805
GINS4	-1.07271	0.000300261
PACS1	0.301306	0.000300261
RP11-66N24.3	0.490441	0.000300261
UBL3	0.342777	0.000300261
PPIG	0.206002	0.000304563
ACOX1	-0.307038	0.000305405
KAT2A	0.506369	0.000306791
FCMR	1.19183	0.000307376
RNASE2	-1.62974	0.000311726
SMARCC1	0.306609	0.000311726
ZFAND5	0.698225	0.000311726
AC007879.2	0.911778	0.000315839
ROBO2	1.15829	0.000317709
EFCAB6	0.784297	0.000320855
RAD54L	-1.54894	0.00032589
ZBTB11-AS1	-0.71405	0.000326704
RP11-106M3.2	0.51327	0.000328007
SH2D4A	-1.16444	0.0003286
AC133680.1	1.39768	0.00032862
FAM219B	-0.461973	0.000329238
TTC7B	0.478478	0.000330749
GNA13	0.621898	0.000336277
PER3	1.05791	0.000336277
CASP1	0.616841	0.000336469
CCNB1	-1.43854	0.000336469
DDR1	0.875546	0.000336469
MKLN1	0.410434	0.000336469
RP11-670E13.6	-0.809117	0.000336687
IDS	0.792875	0.000336917
ZNF776	0.703886	0.000336917
BRF2	-0.897253	0.000338959
CSRP1	-0.547852	0.000339102
SOCS7	0.471195	0.000339878
PIBF1	0.216558	0.000340601
LRRC6	0.657709	0.000341284
RMND1	-0.471762	0.000341284
RP13-20L14.6	-1.14287	0.000341284
SLC24A3	0.863916	0.000341284
ATP5G3	-0.809257	0.000347526
AC012668.2	1.48255	0.000351291
DUSP1	1.04757	0.000352349
ARID1B	0.24875	0.000353635
CDK14	0.52501	0.000354267
SMAD3	0.496261	0.000356834
FREM1	0.974732	0.00036226
COMMD2	-0.458715	0.000362567
DAAM2	-0.963941	0.000367138
RP11-1017G21.5	-0.872167	0.000368512
STRA13	-0.670885	0.000368512
NELL1	1.07187	0.000369177
KSR2	1.46863	0.000370237
POLQ	-1.41657	0.000375533
POLM	-0.380711	0.000377147
CEACAM1	-1.1293	0.000380459
C1RL-AS1	-0.913498	0.000385053
COL21A1	0.945556	0.000385053
FBXW11	0.208033	0.000385053
GPX3	-0.796184	0.000385053
ADGRL2	-1.12959	0.000388366
GMPPB	-0.827745	0.000388366
GTPBP10	-0.271871	0.000388366
HMMR	-1.55736	0.000388366
RP11-231D20.2	-1.23973	0.000388366
TRAPPC1	-0.667721	0.000388366
PPIL2	-0.285095	0.000392152
RGMB	-0.686248	0.000395618
COX7A2	-0.581693	0.000398052
PTK6	-0.854768	0.000398052
CDKN2C	-1.11412	0.000398607
RANBP1	-0.467712	0.000398607
SLC25A24	-0.356282	0.000398607
TLR4	-0.428826	0.000398607
ZNF726	-0.978628	0.000398607
RNASEK	-0.543513	0.00040332
ITPR2	0.389821	0.000403922
MRPL44	-0.518	0.000403922
RP11-138A9.1	0.672573	0.000403922
RP11-81H14.2	1.1719	0.00040405
MSH5	-0.956905	0.000404873
NPPC	-1.56388	0.000410687
DENND5B	0.516308	0.000412436
ANKS1B	0.687229	0.000412916
CTC-459F4.3	-0.625151	0.000412916
C1R	-0.820176	0.000418144
RAB3D	-0.684628	0.000418144
STRIP1	0.401537	0.000418144
CD38	-0.735038	0.000421558
KIAA1147	0.379141	0.000421558
RASSF3	0.366841	0.000421558
SRRM2	0.330411	0.000421558
CHD9	-0.25504	0.000424216
HRC	-0.884612	0.000427375
TCAP	-1.00104	0.000427375
CTC-444N24.11	0.421187	0.000428069
RND3	-0.902102	0.000437403
RP11-452L6.1	0.551639	0.000440274
AP000476.1	-0.768045	0.000444244
ATP6V0D2	1.4391	0.00044564
RPL22L1	-0.73457	0.000447331
M6PR	-0.376987	0.000450526
RP11-260O18.1	0.979618	0.00045154
ANKRD39	-0.938298	0.000451964
RP11-268J15.5	1.18739	0.000451964
RP3-461P17.10	1.36886	0.000451964
UVRAG	0.310826	0.000451964
ZNF622	-0.496426	0.00045709
SERTAD2	0.256666	0.000460975
HGF	0.66809	0.000462599
ATP2B2	1.49585	0.000469712
CREB3L1	-1.14079	0.000471789
RP11-399K21.13	-1.15312	0.000476386
NFYC	0.235355	0.000476818
RP11-384F7.2	-1.07102	0.000477683
ANLN	-1.54811	0.000478492
NAB1	0.326242	0.000478492
PUM2	0.209495	0.000478492
BCL11A	0.947356	0.000479306
GPATCH8	0.218582	0.000479306
GRAMD1C	0.883265	0.000479306
SLAMF7	1.34505	0.000481791
TTK	-1.44128	0.000481791
FMNL3	0.500344	0.000481862
TOP2A	-1.54454	0.000494625
FAM85B	0.658984	0.000495711
RP3-323P24.3	-0.766991	0.000500847
METTL9	0.386415	0.000504561
RDH11	-0.540347	0.000504561
TIMM17A	-0.406388	0.000504561
GRAMD1B	0.416747	0.000505017
SRC	0.582792	0.000505017
KLRD1	1.08586	0.000506448
RASAL2	0.44275	0.000506448
ZWINT	-1.23513	0.000506448
ADH5	-0.43523	0.00050723
DERA	-0.380143	0.00050723
RHBDD3	-0.453506	0.00050723
ILF3-AS1	-0.386241	0.000510261
FAM120A	0.231626	0.000518175
VDAC2	-0.376783	0.000518175
TVP23A	1.03236	0.000521784
MMP24-AS1	0.361176	0.000523595
RP11-141M1.3	0.560079	0.000528515
C1QTNF1	-1.06711	0.000532363
NCOA2	0.287403	0.000532363
ICMT	-0.654736	0.00053966
NIF3L1	-0.48234	0.00053966
PDGFC	0.618018	0.00053966
RP11-669M16.1	0.905302	0.00053966
NELFB	0.383938	0.000542155
GNB4	0.320303	0.00054425
PVR	-0.527239	0.00054456
RP11-319G6.1	0.375468	0.00054456
CDH23	0.544192	0.000547835
SPARCL1	-0.814589	0.000549869
CLTA	-0.306058	0.000553163
ROCK2	0.231549	0.000554754
GINS2	-1.51332	0.000554852
CSF1R	0.334622	0.000556186
CUL1	0.240162	0.000558585
PLAA	-0.336603	0.000558585
RINL	-0.898829	0.000558786
ZNF365	0.95619	0.000558786
ARNTL	-0.611089	0.000560148
SYTL1	1.2647	0.000563206
NAALADL2	0.611131	0.000563575
P2RX7	0.542853	0.00056952
IL3RA	0.98705	0.000570031
C6orf106	0.328685	0.000578977
MYO10	0.768758	0.000580098
GAPDH	-0.622882	0.000580114
KIF20A	-1.51408	0.000580114
PPIC	-0.719569	0.000589651
PTGES2	-0.437073	0.000593216
RP11-420A23.1	0.657846	0.000593216
ALDH1L2	-0.843049	0.000594155
AKT2	0.332403	0.000595881
RP1-15D23.2	1.03407	0.000606904
GSDMD	0.448242	0.000610147
PTCHD1-AS	1.06842	0.00061019
NUP50	-0.28921	0.000617026
SAA1	-1.5064	0.000617026
SPIRE1	0.408999	0.000617026
ZDHHC18	0.466334	0.000628546
HIVEP1	0.786822	0.000633129
PFKM	-0.812068	0.000633129
TRPV2	-0.443622	0.000634896
RERE	0.278794	0.000637455
DOK1	-0.43123	0.000640708
MIB2	0.540153	0.000641916
ZNF708	-0.249272	0.000645089
KLF4	0.973397	0.000645378
ZNF66	-0.525532	0.00064631
GPR39	1.42392	0.000648451
NFATC3	0.281153	0.000648612
TARID	0.994267	0.000648612
LUC7L	0.278358	0.000649395
NDUFA6	-0.7571	0.000649395
ZNF93	-1.01668	0.000662232
ADAMTSL1	0.887888	0.000680313
NAV3	1.12506	0.000680313
DACH2	0.879094	0.000686195
GXYLT1	0.35692	0.000686195
INTS3	0.358841	0.000686195
NPPA	1.47814	0.000686195
PSMD8	-0.480854	0.000686195
SH3BGRL3	-0.566	0.000686195
HINT2	-0.667574	0.000697562
METTL21A	0.483931	0.000702802
WDR55	-0.42191	0.000703288
S100A6	-0.607886	0.00070371
ATP5G1	-0.706924	0.000709149
TMEM51-AS1	0.869678	0.000709149
C19orf48	-0.796033	0.000709876
RAB12	0.25334	0.000709997
POU6F2	1.07406	0.000712009
NOL4L	0.732224	0.00071244
RP11-490O6.2	-1.38494	0.00071244
RP11-523L20.2	-0.738517	0.00071244
CDCA3	-1.45603	0.000715315
PRKAA1	-0.303931	0.000718409
DRICH1	0.857381	0.000718951
PAQR8	0.467635	0.000718951
SREBF2	0.405157	0.000725989
SLC25A53	0.360439	0.000726817
LONRF1	0.698999	0.000730974
MDGA2	1.24159	0.000741097
MYT1L	1.30875	0.000741097
TRANK1	0.3279	0.000741097
SEC22B	-0.306619	0.000741419
MGAT1	0.510876	0.000747456
MAPK8IP3	0.329642	0.000750024
AGTRAP	-0.465342	0.000758483
KDM2A	0.273442	0.000761184
C4orf27	-0.448338	0.000761294
HOOK2	-0.327967	0.000761294
STK35	0.370024	0.000761294
RP11-286B14.1	1.46242	0.000761642
IFIH1	0.580272	0.000762558
CTD-2583A14.10	-0.566969	0.000771475
RNF122	0.665195	0.00077308
SPATA6	-0.572204	0.000781997
MYO7B	1.2879	0.000786246
FAM200B	-0.451741	0.000787916
PDE9A	0.739391	0.000789506
CH507-528H12.1	0.597423	0.000789637
LRRC37B	0.294542	0.000789637
MRPS25	-0.373032	0.000794824
METTL6	0.334504	0.000796134
MSANTD2	0.304609	0.000796134
DPP10	0.791872	0.000797749
RP11-99E15.2	0.768997	0.000801053
NKAIN3	1.11309	0.000805761
MCM2	-1.22543	0.000806107
SIK3	0.477599	0.000808787
WDR83	-0.576071	0.000812166
AZGP1	-1.26377	0.000813561
FAM222B	0.322662	0.000813561
SLC39A1	-0.551342	0.000813561
PRICKLE4	-0.655333	0.000820196
TMEM259	0.376354	0.000821617
SACS	0.439099	0.000828789
C7orf69	-1.44357	0.000829678
FBXO11	0.253122	0.000829951
SLC25A28	0.38797	0.000831436
KIF11	-1.24557	0.000831657
ZDHHC12	-0.902216	0.000832768
SNX14	0.247146	0.000837082
TMEM9B	-0.414934	0.000840007
IMP3	-0.554805	0.00084659
PRKAR2A	0.251332	0.000848588
KIFC1	-1.42635	0.00085405
ACVR2A	0.376361	0.000859891
PLXNB2	0.356729	0.000864254
HSF1	-0.276895	0.000864718
SPC24	-1.32664	0.000864718
PLCB1	0.78379	0.000872432
CRIM1	0.611027	0.000874955
RALA	0.327965	0.000874955
SMYD1	-0.829413	0.000874955
TXNDC17	-0.611382	0.000876854
ATP1A3	-0.881571	0.000884299
S100Z	0.843677	0.000884299
LINC00894	0.311449	0.000886562
ZNRF2	0.346194	0.000893169
FAM111B	-1.36604	0.000900096
PAPOLA	0.243227	0.000901817
PROSER1	-0.375358	0.000910553
AC018816.3	0.70416	0.000910767
AC004069.2	0.866855	0.000914268
NPDC1	-0.666849	0.000917331
PGBD5	1.23571	0.000930284
CYTL1	-0.976344	0.000936322
MND1	-1.40061	0.000936322
OSBPL8	0.241063	0.000936322
UTP11L	-0.51677	0.000936322
TNFSF15	1.02318	0.000937388
GAS6	0.523935	0.000947108
GPR34	-0.651135	0.000947897
DIAPH3	-1.22454	0.000955558
PHIP	0.222405	0.00096016
SLC31A2	-0.406874	0.00097103
ACOXL	1.27526	0.000973644
CFAP70	0.609347	0.000973644
EGFL7	0.607283	0.000973644
MLX	-0.420426	0.000973644
PEBP1	-0.687615	0.000973644
RGAG4	0.656433	0.000973644
RNMT	0.296416	0.000973644
SLC4A3	-0.81464	0.000976125
NYAP2	1.23948	0.000976947
REV1	0.205879	0.000977148
AMFR	0.343652	0.000977919
FBXO43	-1.36069	0.000985903
TMEM39A	-0.464007	0.000998974
MRPL57	-0.47026	0.000999698
TIMP3	-0.550984	0.00100786
ATP5B	-0.614356	0.00100981
LUZP2	1.16062	0.00101743
RDH16	1.11728	0.00102206
ZNF414	-0.578587	0.00102499
CCR1	-0.589664	0.00102998
FBXL8	-0.545968	0.00102998
PDCD7	0.43481	0.00102998
ADAMTS2	-1.14802	0.00103764
TROAP	-1.36117	0.00103764
ZNF316	0.423772	0.00103764
ADAMTS17	1.05998	0.00104054
COL24A1	0.929119	0.00104054
FIP1L1	-0.574537	0.00104054
MT1E	-1.05896	0.00104054
NBPF26	0.587277	0.00104054
RP11-1114A5.4	0.638734	0.00104054
RP11-13N12.1	1.21942	0.00104054
SRGN	0.829593	0.00104054
STK11	0.411387	0.00104054
CWF19L2	0.231128	0.00104223
GLA	-0.485167	0.00104223
RP11-580I16.2	0.430327	0.0010436
MRPS36	-0.397889	0.00105483
H2AFZ	-0.586976	0.00106509
POC1B	-0.277328	0.00106509
ERC2	1.04677	0.00106697
SYNJ2BP-COX16	-0.681939	0.0010675
TMEM50A	-0.330824	0.00106997
DNAJA1	0.450821	0.00107282
ENPP4	-0.609362	0.00107282
CREBBP	0.279378	0.00107399
SLC11A1	-0.936493	0.00107563
EIF2B2	-0.444693	0.00108471
PILRA	0.427766	0.00108512
FCHSD2	0.342019	0.00108691
PRR4	-0.634684	0.00109183
PPCDC	0.418553	0.00109245
RBBP6	0.237058	0.00109854
SNU13	-0.357297	0.00111638
CIT	-1.08775	0.00111806
NDUFA4L2	-0.947986	0.00111806
NDUFV2	-0.320187	0.00111806
TTLL9	0.961172	0.00111806
TOP2B	0.278609	0.00112136
CTB-133G6.1	1.06473	0.00113091
ARHGEF7	0.211408	0.00113147
CLN5	-0.434352	0.00113147
LINC00909	-0.425899	0.00113147
TCN2	-0.629373	0.00113147
CNBD1	0.893119	0.00113546
MECP2	0.311545	0.00114294
WDR62	-1.04043	0.00114294
RNASE1	-0.630101	0.00115226
FANCF	-0.788789	0.00115559
SGOL2	-0.755081	0.00116347
CLIP2	0.429762	0.00116427
NAT9	-0.479922	0.00116663
RP11-347C12.3	-1.14019	0.00116663
SMPD3	1.00004	0.00116663
RP11-388G22.1	1.3403	0.00118387
GRIK4	1.27219	0.00118739
TFEB	0.343297	0.00119606
JKAMP	-0.283098	0.00120549
BCL7C	0.387651	0.0012111
ENTPD6	0.296361	0.00121168
CNTN5	0.81796	0.0012117
RP11-119B16.2	-0.806047	0.0012117
LINC01524	1.31962	0.00121787
CHN2	0.447885	0.00121839
ESPL1	-1.28695	0.00122232
SYNDIG1	0.829647	0.00122503
C21orf58	-1.07678	0.00122623
CTC-340A15.2	1.13469	0.00122637
RAI1	0.382439	0.00122637
FAM217B	-0.437744	0.00123241
MRPS18C	-0.433838	0.00123241
RGS12	0.387811	0.00123241
XXbac-BPG181M17.5	0.771679	0.00123845
GTSE1	-1.34553	0.00124078
MTCH2	-0.288767	0.00124078
NDUFB9	-0.611579	0.00124254
RP11-488L18.8	-0.516114	0.00124561
XIRP1	-1.14606	0.00124561
FIS1	-0.490541	0.00124699
CCDC66	0.279026	0.00126094
RP11-285F7.2	0.517051	0.00126094
CTC-535M15.2	1.24852	0.00126392
EXOC3-AS1	-0.830486	0.00126392
HIVEP2	0.747663	0.00126392
RAPGEF2	0.284766	0.00126615
GALNT18	0.867899	0.001276
KLHDC10	0.239024	0.001276
ADAM15	-0.426106	0.00127748
ATP8A2	1.15524	0.00127748
SEC31B	0.493805	0.00127748
CATSPERG	0.45774	0.0012815
ZBTB4	0.410112	0.0012815
ZNF600	-0.449196	0.00128852
ZFPM2	0.708816	0.00129023
EIF4G3	-0.318134	0.00129037
PTPRD	0.682032	0.00129037
NFKBIE	0.706347	0.00129167
PLA2G4C	0.820329	0.00129559
AC012363.4	0.733648	0.00130393
CD300LF	0.74588	0.00130393
DCUN1D4	0.330398	0.00130473
ALOX5AP	-0.573187	0.001312
ASIC2	0.583134	0.00132029
ZFP14	0.310614	0.0013209
MARK3	0.205183	0.00133001
DACH1	0.857144	0.00134329
NRG1	1.05827	0.00134329
MBD4	-0.313285	0.00135327
BUB1	-1.20309	0.00135424
CENPK	-1.028	0.0013548
RP1-267D11.6	-0.61639	0.00135661
IFITM3	-0.606177	0.00135938
RPLP0	-0.583587	0.00136022
CORO1A	-0.601795	0.00136188
TIMP2	0.372857	0.00136188
NBPF11	0.2608	0.00137021
CNTNAP2	0.752798	0.00137542
MPG	-0.45121	0.00137542
PSMB6	-0.590338	0.0013904
SUCO	0.237548	0.00139344
CAPN1	-0.30073	0.00139592
PABPN1	0.356766	0.00139592
MRPL40	-0.762369	0.00139958
HDAC6	0.38796	0.00140496
NAPRT	-0.532622	0.00140502
CCR6	1.29003	0.00141334
DYNC2LI1	0.455071	0.00141334
LENG9	-0.954064	0.00141334
RCC1	-0.472768	0.00141334
NBPF12	0.317754	0.00141774
RALYL	0.723525	0.00141774
CD1C	1.10504	0.00141885
GRM5-AS1	1.31746	0.00141888
PPP2R5A	0.289551	0.00141888
NPIPB11	0.477095	0.00142485
RP11-867G2.5	-0.971678	0.00143432
PCDH15	0.742028	0.00143665
EIF3K	-0.393512	0.00143909
ITGAV	0.301128	0.00143932
KLHL12	-0.302352	0.0014417
MDH1	-0.511844	0.0014495
FAM127A	-0.573633	0.00145115
GS1-114I9.3	0.384604	0.00145115
SF3B1	0.265077	0.00145226
RP11-690J15.1	-0.817248	0.00145315
RTF1	0.274322	0.00145315
SCAI	0.338971	0.00145315
AC004076.9	0.62349	0.00145809
TNFAIP2	0.556061	0.00145809
HS3ST5	1.22956	0.00146279
SLC44A5	0.885906	0.0014642
BTBD11	0.877341	0.00146823
TSPAN3	0.391431	0.00147639
GTF2A2	-0.364012	0.00148142
SEL1L3	0.637595	0.0014831
WWOX	0.299103	0.0014831
VPS13B	0.172252	0.00148472
ZNF503	-1.04909	0.00148472
SNAPIN	-0.508655	0.00149043
PTTG1	-1.27778	0.00149176
NOP10	-0.495227	0.00149187
PSMB8-AS1	-0.986164	0.00149951
KIF15	-1.19176	0.00150751
RP11-333E1.1	0.44778	0.00150751
FBXW7	0.264258	0.00151114
PRICKLE1	0.775532	0.00151114
RP11-74E22.3	-1.14722	0.00151114
CTB-41I6.2	0.70282	0.00151115
ARL4A	-0.697563	0.0015195
ARAP1	0.33061	0.00152008
MB21D2	0.810642	0.00152313
AURKB	-1.2692	0.00152928
EVL	0.358406	0.00152928
MKI67	-1.29846	0.00152928
IFRD2	-0.609781	0.00153222
UBA7	0.399627	0.00153716
ITCH	0.179277	0.00154369
TMEM173	-0.436259	0.00154369
TRIM74	0.846808	0.00154369
YES1	-0.956814	0.00154369
RP6-91H8.3	1.22758	0.00154646
HAPLN1	1.26788	0.00156817
ARL2	-0.760181	0.00156886
FAM13A-AS1	0.307753	0.00157734
GLRX2	-0.50835	0.00158602
RP11-798M19.3	-0.731039	0.00158602
INPPL1	0.377445	0.00159348
TARS2	-0.382851	0.00159348
HLA-DPB1	0.737368	0.00159694
DUSP22	0.338162	0.00160231
C19orf70	-0.566887	0.0016062
CCL8	1.02956	0.00162142
RFNG	0.517306	0.00162142
SMURF2	0.236374	0.00162142
TPT1-AS1	0.328265	0.00162142
ZC3HAV1	0.388396	0.00162142
GRID2	0.845455	0.00162206
RAP2B	-0.394143	0.00164275
MAPK10	0.64748	0.00164841
SYT6	1.25498	0.00165123
DCDC2	1.25361	0.00166599
GNG11	-0.694109	0.00167418
CROCC2	1.17201	0.00167436
SH3BP5-AS1	0.372977	0.00169224
OIP5	-1.13631	0.00169349
DLGAP1	0.672801	0.0017055
SETD2	0.17664	0.00170964
ATF3	1.059	0.00171097
FAM133B	0.264237	0.00171097
SRSF10	-0.316406	0.00171641
USP33	0.171525	0.0017167
CDC7	-0.731157	0.00172119
COMTD1	-0.578505	0.00173213
HSPB3	-0.923717	0.00173213
MTFR1L	0.436688	0.00173213
RMDN1	-0.287956	0.00173819
CLEC4F	1.24284	0.00174123
EDF1	-0.513692	0.00174123
C14orf37	0.333338	0.00174627
TIMP4	-1.17443	0.00174627
LACC1	-0.599322	0.00175256
ZHX2	0.529884	0.00175256
OCEL1	-0.565705	0.00175527
FRMD4A	0.368513	0.00175605
HMGA2	1.05168	0.00176332
CCDC18	-0.412478	0.00176719
ALS2CR11	0.815791	0.0017672
NRM	-0.772885	0.0017672
DCHS2	1.24254	0.00176808
HADHA	-0.235533	0.00177144
NHLRC3	-0.281665	0.00177379
ZNF585B	-0.585817	0.00178269
POU2F2	0.456214	0.00178283
C10orf95	-1.17441	0.00178337
CTD-2201I18.1	0.873823	0.00178359
RP11-654A16.3	1.15491	0.00178359
SLC35F5	0.25611	0.00178359
ATAD1	-0.325111	0.00178895
AK1	-0.880223	0.00179225
MCTS1	-0.355447	0.00179225
NUSAP1	-1.23137	0.00179225
MFSD2A	0.684591	0.00180166
CHMP4A	-0.67556	0.00180313
MRPL10	-0.614382	0.00180313
PIP4K2A	0.239661	0.00180313
E2F3	-0.308609	0.00180729
CAMK1	-0.559482	0.00181285
TGM2	-0.777237	0.00182863
AC074289.1	-0.395139	0.00182921
BAG4	-0.292158	0.00182921
CTSC	0.488058	0.00182921
RP11-460B17.3	1.11029	0.00182921
SAMD3	1.13978	0.00182921
USP32	0.255224	0.00182921
BICC1	0.67252	0.00184218
E2F8	-1.21614	0.00184218
SNHG8	-0.701479	0.00184218
SNX11	-0.383485	0.00184299
HLA-DQB2	1.04891	0.001853
GPT2	0.872349	0.00185357
RNASEH2C	-0.43529	0.00185357
SIK2	0.276645	0.00185655
TNRC6A	0.204484	0.00185655
TMEM205	-0.670917	0.00186545
UTP6	0.259927	0.00186545
PKD2	0.290762	0.00186739
RBMS3	-0.748801	0.00186933
GIGYF1	0.368557	0.0018794
METTL23	-0.391606	0.0018794
SSR3	-0.373496	0.00187979
LINC01482	0.475276	0.00188679
DNASE1	0.350508	0.00188927
ATP2C1	0.223343	0.0018919
ACOT2	-0.824084	0.00189598
FAH	-0.646624	0.00189598
ATAD2	-0.828766	0.00190605
SPC25	-1.24007	0.00191329
GAB1	0.336046	0.00192635
ZRANB2	0.257176	0.00192635
LMF1	0.389947	0.0019429
MICU1	0.291154	0.00195142
PGAM2	-0.943632	0.00195664
STIL	-0.954476	0.00195664
DDX26B	0.330483	0.00195799
C17orf67	0.588302	0.0019727
HS3ST4	1.17974	0.00198491
DUS3L	-0.486704	0.00198977
NNT	-0.233821	0.00198977
TUBB2A	-0.842425	0.00198977
ACTC1	-0.895613	0.0019935
CBLB	0.352194	0.0019935
DNAH5	1.23348	0.0019935
FCN3	-1.23363	0.0019935
NDC80	-1.1843	0.0019935
PCCA	0.236888	0.0019935
LSM4	-0.42985	0.00199996
MOV10	0.425605	0.00199996
TUBGCP6	0.309995	0.00199996
KIF14	-1.23149	0.00200779
KIRREL	0.907519	0.00200779
WSB1	-0.279192	0.00202194
CDK1	-1.22921	0.00202428
RUFY2	0.19845	0.00202428
PKD1	0.410694	0.00202712
NAP1L1	0.331107	0.00202836
SDHAF4	-0.398105	0.00205591
ANKRD28	0.779477	0.00205954
RASSF7	-0.579976	0.00206286
PCM1	0.149878	0.00207018
HEATR5A	0.332869	0.00207018
APEX1	-0.524717	0.00207641
SIGLEC11	-0.762458	0.00209414
ETS2	0.521141	0.00209497
GAL3ST4	0.831543	0.00209918
CTD-2006K23.1	0.94429	0.00210234
ATP7A	0.298606	0.00212454
SP4	0.429839	0.0021278
TBX19	0.368612	0.0021278
RP11-572M11.4	0.440707	0.00214171
ENOX2	-0.307589	0.0021492
GPR155	0.432087	0.00216654
ETHE1	-0.432571	0.00216845
C14orf119	-0.372431	0.00216965
CCSAP	0.400122	0.00216965
APOBEC3C	-1.08273	0.00218248
RP11-1081L13.4	0.770789	0.0021853
DTL	-1.21251	0.00218817
TTC3	0.333302	0.0021928
RP11-734K23.9	1.15448	0.00219495
AIM2	0.901437	0.00220617
RIPK3	-0.512213	0.00223783
ARID4B	0.196099	0.00224398
GATS	0.487076	0.00224669
NPL	0.438642	0.00224691
TMEM5	-0.525033	0.00224691
NKX2-5	-0.95482	0.00225171
SLC44A2	0.757627	0.00225171
MARCKS	0.490107	0.00225198
NSFL1C	-0.427013	0.00225198
NSUN3	-0.218094	0.00225198
PPP1R9B	0.367074	0.00225198
SLC7A6OS	-0.281586	0.00225198
TMEM104	-0.506502	0.00225198
MT1M	-1.20182	0.00225849
CTB-186G2.1	0.970295	0.00226134
NCK2	0.452412	0.00227201
HMGB2	-0.597343	0.00228128
IQGAP2	0.395881	0.00228671
RP11-384F7.1	1.15262	0.00229234
CTNS	0.381789	0.00229263
LINC-PINT	0.599478	0.00229263
RBM42	-0.460537	0.0022995
SUCLG2-AS1	0.685875	0.0022995
EBF4	0.920598	0.0023047
TP63	0.925031	0.0023047
VWA3B	1.17933	0.00230627
PKM	-0.347634	0.00230739
C11orf21	0.611493	0.00230841
RGS7	1.17503	0.00230841
SUMO2	-0.307035	0.00232675
INHBA	-1.12863	0.0023289
LL22NC03-86G7.1	-0.530213	0.0023289
SAMD4B	0.318189	0.00232945
AMT	0.438122	0.00233385
CTSZ	0.505792	0.00233385
TRIM28	0.35811	0.00233385
GID8	0.367475	0.00233609
UBE2C	-1.17874	0.00233609
BCL11B	1.15105	0.00234657
ACO2	-0.285721	0.00235412
HIP1	0.39388	0.0023564
FCGR3A	-0.647077	0.00235712
RBM14-RBM4	0.367839	0.00235712
MFSD12	0.365477	0.00236094
PCMTD2	0.376592	0.00236094
TLN1	-0.242525	0.00236992
ZNF35	-0.516892	0.0023772
FAM126B	0.209705	0.00237745
OPCML	0.960523	0.00237745
GAS2L3	0.455885	0.00238344
C14orf159	-0.287769	0.00239027
RP11-286N22.8	0.275879	0.00239475
CELSR1	0.923739	0.00239511
CHD6	0.215462	0.00239511
GLIS1	1.14168	0.00239511
BRE	0.252225	0.00239755
HIGD1B	-1.02075	0.00239755
DENND6A	-0.219266	0.00240384
MTURN	0.49856	0.00240384
HMGN3-AS1	-0.71746	0.00240639
ANKRD26	0.307087	0.00241609
NDFIP1	-0.222981	0.00242038
CAB39L	0.343552	0.0024261
DPEP2	0.52877	0.00243337
NR3C2	0.492928	0.00243337
PRKRIP1	0.230662	0.00244281
RBFOX3	1.17882	0.00244892
SIDT1	0.738416	0.00245639
COA6	-0.557258	0.00246193
SUN2	-0.404235	0.00246193
TM4SF1-AS1	1.07004	0.00246193
SCAMP1	0.318946	0.00246524
MRPL36	-0.680021	0.00247261
TBCD	0.269229	0.00247393
DNAJC15	-0.345664	0.00248134
AC009313.1	0.670905	0.00248796
NUDT8	-0.812636	0.00248796
PRC1	-0.944619	0.00249843
ZNF7	-0.326226	0.00251963
TRIP10	0.390328	0.00252205
AC114765.1	1.16102	0.00253825
ALDOA	-0.589441	0.00253932
TACO1	-0.48663	0.00254166
SLC5A1	-0.851956	0.00254174
AGBL1	0.900572	0.00254775
RP11-464F9.20	-0.684739	0.00254775
CD55	-0.546977	0.00254863
ADGRL3	0.927058	0.00255116
CCDC71	-0.590951	0.00255342
BAIAP2-AS1	0.533538	0.00255376
CACNA2D2	1.15858	0.00255599
GAL3ST1	1.15037	0.00255764
LINC00243	0.609656	0.00257513
LINC00957	-0.833193	0.00258393
CYP1B1	-0.761457	0.00259257
LSM5	-0.478762	0.00259558
LINC01317	0.967825	0.00260863
MRPL4	-0.390511	0.00260863
GJA1	-0.911772	0.00260935
PGP	-0.320944	0.00261209
SLFN12	-0.390475	0.00261997
COA7	-0.604828	0.00262124
TSPO	-0.500084	0.00262774
FXR1	0.250194	0.00263908
RP11-379H18.1	-0.801633	0.00263908
ZNF77	-0.510627	0.00263909
STK40	0.360562	0.00264185
ATP5A1	-0.477442	0.00265605
LDHB	-0.670744	0.00266364
ZNF451	0.206391	0.00270461
LINC00032	0.9694	0.00272179
MFI2-AS1	0.947337	0.00272669
FOLR3	-1.15431	0.00273962
TRAF1	0.538782	0.00273962
KIF23	-1.1564	0.00274457
PER1	0.747487	0.00274457
CD163	-0.635707	0.00274836
MRPL24	-0.526772	0.00274836
NMNAT2	1.0179	0.00276635
AC093627.9	-0.786604	0.00276636
HJURP	-1.12704	0.00277217
RNLS	-0.342767	0.00278918
ABHD14B	-0.470278	0.00280039
CCDC144NL	1.13694	0.00280056
MID1IP1	-0.489788	0.00280056
INSR	0.554404	0.00280634
HMBS	-0.623776	0.00281532
ZNF148	0.192977	0.0028373
CTD-2105E13.14	0.940116	0.002844
RP11-962G15.1	1.14738	0.002844
AC018359.1	0.960469	0.00284506
DLGAP5	-1.14289	0.00285826
RFTN1	0.381305	0.00286349
RTN4R	1.13336	0.00286415
FAM46A	0.50247	0.00287418
FER1L6	0.897359	0.00287418
PNP	-0.618374	0.00287418
CKAP2L	-1.10532	0.00287578
UQCRH	-0.459504	0.00288414
NLRP1	0.409563	0.00288429
CRY1	0.60745	0.00289348
KMT2A	0.263578	0.00289348
SPRTN	-0.384234	0.00289696
ZSCAN20	-0.579564	0.00290421
GGA3	0.253677	0.00290594
EXT1	-0.467692	0.00290758
TNFAIP8L2	-0.844832	0.00290758
CLNK	1.05311	0.00291686
DNAJB6	0.304456	0.00292871
SEMA6B	-0.903818	0.00293016
ALKBH2	-0.803814	0.00295027
CTD-2054N24.2	0.438779	0.00295027
PPP1R9A	0.751216	0.00295027
ARMC2	0.630172	0.00295169
ITSN1	0.357219	0.00295169
COBLL1	0.546515	0.00295416
UFC1	-0.357108	0.00295641
ZNF804A	0.572406	0.00295641
RUBCN	0.3179	0.00297308
HIBADH	0.34355	0.00297376
TAP1	0.626054	0.00297376
ZNF546	0.326618	0.00297837
PIN1	-0.320749	0.00298854
AC097713.4	1.13012	0.00299077
CTB-129O4.1	0.764402	0.00299077
NDUFA12	-0.396297	0.00299344
TOX4	-0.255527	0.00300077
PAPD4	0.218273	0.00300178
RUNX1	0.368052	0.00300178
NPIPA3	0.739326	0.00301593
PFN1	-0.436967	0.00301721
TMCO1	-0.256934	0.00302077
AURKAIP1	-0.540463	0.00302437
AGAP3	0.409237	0.00303726
HK3	-0.441542	0.00303726
OAZ1	-0.599307	0.00303726
RP11-212I21.2	1.03011	0.00303884
TNR	1.04702	0.00305682
CUEDC2	-0.364756	0.00305939
RNF216	0.21097	0.00306372
SSBP4	0.428005	0.00307837
UNC80	0.959533	0.00309315
PGA3	-1.09113	0.00309624
RER1	0.275084	0.00309624
CMTM8	0.628564	0.00311672
RP11-572O17.1	-0.631979	0.00311957
ELF1	0.230891	0.0031196
ENSA	0.295057	0.00312283
TMEM223	-0.511945	0.00312504
MELK	-1.10496	0.00314013
TRA2B	0.291058	0.00314013
NRXN1	0.698685	0.00314188
CHRM3	0.960735	0.00316837
ARHGEF39	-1.09047	0.00317693
HDAC10	0.709171	0.00317693
UBE2Z	0.356538	0.00317926
CTD-2544M6.1	1.11999	0.00318736
RP11-326I11.3	-0.5959	0.00319907
FAM96B	-0.439952	0.00321999
LCAT	0.522218	0.003221
ORC1	-1.05658	0.00322446
MAZ	0.35554	0.00322453
EIF2A	-0.33781	0.00322465
ADGB	0.833945	0.0032437
DNAJC1	0.258101	0.0032437
CYP4B1	-1.01096	0.00327802
DNAJC21	0.29529	0.00327802
KCNN3	0.8476	0.00327802
MAF	0.409302	0.00327802
PTGS2	0.91033	0.00327802
NRBP1	0.288093	0.00328906
LINC00871	0.863627	0.00329868
ALG3	-0.495399	0.00330615
HS2ST1	0.336382	0.0033102
CDKN3	-1.08218	0.00332507
AGER	0.51933	0.00333592
NTMT1	-0.431004	0.00333891
RP11-436K8.1	1.07255	0.00333891
PLEKHA1	0.358937	0.00334466
DGKB	0.875023	0.00334611
IKBKAP	0.25177	0.00335352
ADD1	0.223611	0.00335844
PAQR4	-0.599279	0.00335844
RP11-407N17.5	-1.10679	0.00335844
TSTD2	-0.2797	0.00336559
CTD-2033D15.3	-1.08911	0.00336614
ELP6	-0.373466	0.00336614
PALM2-AKAP2	0.819935	0.00336614
SOX6	0.475463	0.00336614
HMGCS1	0.384939	0.00337184
ANO2	0.841054	0.00338424
GPR137C	0.516312	0.00338424
NEK10	0.582389	0.00338424
SCRG1	-0.901756	0.00339018
NFKBIL1	-0.435564	0.00340055
NPIPA5	0.71425	0.00340055
RP11-545M17.1	-1.1024	0.00341115
DDX19B	-0.719082	0.00341667
ABCD4	0.327836	0.00343005
N4BP2	0.395741	0.00343199
MRPS12	-0.524286	0.0034404
RP11-340F14.6	1.05755	0.0034404
MMD	-0.581582	0.00344506
AGO3	0.178175	0.00344723
RNPEP	-0.268342	0.00344723
TRAK1	0.378754	0.00345136
ARHGAP35	0.355231	0.00345674
ARL4D	-0.751506	0.00345674
RASD1	-1.09807	0.00346137
ZMYND15	0.749669	0.00346137
TIFAB	1.09867	0.00346695
ERBB2IP	0.223652	0.0034831
AP000797.3	0.994308	0.00348549
KCTD15	0.61646	0.0034907
PLA2G10	0.862512	0.0034907
RP11-436D23.1	0.78204	0.0034907
RP11-486I11.2	-0.694285	0.0034907
RP13-942N8.1	-0.656596	0.0034907
SPHK2	-0.418753	0.0034907
FAHD2B	-0.758215	0.00349655
AUNIP	-1.09486	0.00349943
RP11-665G4.1	0.510746	0.00350676
INPP5E	0.412509	0.00350851
RAB5C	-0.626927	0.00350851
COQ9	-0.361073	0.00351232
TRIQK	-0.311799	0.00351334
RP11-701P16.2	0.99554	0.00354733
LRP5	0.699403	0.0035517
CTB-161M19.4	0.445861	0.00356555
MGA	0.204745	0.00356885
DNAJC17	-0.28179	0.0035759
TMOD1	-0.597674	0.0035759
ATP5F1	-0.396022	0.003596
CSRNP3	0.647582	0.003596
IQCB1	0.250344	0.0036014
PPP1R18	-0.311184	0.00361468
CDC5L	0.212328	0.00362437
CTD-2341M24.1	0.36442	0.00362437
MBP	0.30682	0.00362437
MYO9B	0.303807	0.00364141
CORO1B	-0.346335	0.00364772
DCN	-0.592049	0.00365104
ASPM	-1.08258	0.00365276
COX4I1	-0.570759	0.00365276
VAMP2	-0.737144	0.00365714
RBPJ	-0.523459	0.00365762
KLHL5	0.429613	0.00367517
MRPL43	-0.455272	0.00367517
PARP12	0.42098	0.00367625
RWDD1	-0.340174	0.00367625
PRLR	0.51722	0.00367863
SHISA4	-0.757325	0.00368192
RP11-492E3.51	0.402988	0.00369871
ATP5D	-0.554081	0.00371657
PDCD2	-0.399571	0.00375059
ZCRB1	-0.401906	0.00376332
MCRS1	-0.382788	0.00376348
NDUFAF3	-0.512553	0.00376862
NKIRAS2	-0.334433	0.0037846
SRSF6	0.351047	0.00380518
ERICH6	-0.821798	0.00382163
COX5B	-0.628646	0.00382167
SIRT1	0.455998	0.003826
ATP5SL	-0.485538	0.00385674
EMSY	0.263431	0.00385674
PTPRF	0.91674	0.00385674
ADCY1	0.868095	0.00390751
JAKMIP1	1.06813	0.00390751
MFGE8	-0.58119	0.00390751
VCPIP1	-0.267969	0.00390751
CPNE1	0.304054	0.00391333
RP11-886D15.1	1.04445	0.00391449
C22orf46	-0.504503	0.00391523
MYL3	-0.774166	0.0039174
SMIM15	-0.53055	0.0039174
TCTA	-0.398619	0.0039174
TMEM156	0.98368	0.0039174
SGTA	0.309854	0.00391918
CD164	-0.309913	0.0039262
STAT5B	0.258775	0.00393122
CCNG1	-0.393849	0.00393194
ITPK1	0.332062	0.00393194
MGAT5	0.296495	0.00393194
SULF2	0.549798	0.00393194
MLKL	-0.371937	0.00393923
RBPMS2	-0.728565	0.00394192
GFOD1	-0.719454	0.0039499
TRNT1	-0.285827	0.00395434
PCED1B	-0.363975	0.0039604
SPTLC3	0.60035	0.00396176
CDC45	-1.06281	0.0039669
NCKIPSD	0.408135	0.0039669
UBP1	0.237628	0.0039669
CPSF6	0.206368	0.00398855
HIST1H1E	-0.647199	0.0039904
EP400	0.215645	0.00399816
ZNF518A	0.203595	0.00399816
ARIH1	0.230452	0.00403323
BSG	-0.439865	0.00403546
HIST1H3B	-1.04716	0.00403546
NIPBL	0.191894	0.00403546
NR2F2-AS1	0.710327	0.00403546
RP11-758H9.2	-0.721951	0.00405916
TTC37	0.219241	0.00406016
TYMS	-0.972895	0.00408953
ARHGAP11B	-0.718827	0.00410546
ADAM22	0.642726	0.0041148
CD36	0.667501	0.00413258
WDR59	0.245103	0.00413258
ARPC5L	-0.411364	0.00413718
EPDR1	0.563945	0.00414072
MON1B	-0.385712	0.00414072
RIMS2	0.876216	0.00414072
CSRNP1	0.750011	0.0042133
CNTN4	0.809743	0.00421954
BICD2	0.258573	0.00422113
ZRANB1	0.32279	0.00423412
AGRN	0.68533	0.00423577
RP1-167F1.2	0.943231	0.0042369
FAM83D	-0.991471	0.00427019
UBE2H	0.256054	0.0042899
HEXDC	0.306577	0.00430152
PSMB2	-0.292382	0.00430152
MT-ND3	0.550918	0.00430352
BRI3BP	0.421234	0.00432489
RGS5	-0.555214	0.00433328
RNF38	0.228662	0.00434677
CSPP1	0.222068	0.00435766
SNTG1	0.902934	0.00439343
STXBP5	0.285515	0.00440298
STK39	0.584251	0.0044225
CASP4	0.395477	0.00442774
KCNH5	1.02256	0.00442796
TNFSF13B	0.442573	0.00442796
TRAF3IP3	0.627582	0.00442796
SEPHS2	-0.681217	0.00443823
GPR158	0.803699	0.00444493
CHMP2A	-0.462664	0.00445013
NR4A1	0.926203	0.00445734
ZSWIM8	0.280655	0.00445986
SAMD12-AS1	0.959152	0.00446364
RPL26	-0.777423	0.00446373
ERV3-1	-0.573309	0.00446695
CTNNB1	0.304664	0.00447778
BLVRB	-0.338228	0.00447932
EFR3A	0.228763	0.00448129
RP11-32K4.1	0.76741	0.00448129
TNK2	0.317167	0.00452478
HIST2H2AC	-0.933491	0.00452679
PCK2	-0.362915	0.00452679
PPP2CA	-0.585839	0.00453073
MCM4	-0.782918	0.00453278
HDAC8	0.175236	0.00453507
TXNL1	-0.23301	0.00453507
FLJ37453	-0.368505	0.00455662
AFF2	0.824129	0.00456553
ASS1	-0.835583	0.0045699
PLTP	-0.635909	0.0045699
N4BP2L1	0.327717	0.00458385
BCL10	-0.374968	0.00460028
ANGPT1	0.842164	0.00461607
NREP	0.404565	0.00462636
NRXN3	0.63419	0.00462636
PSMB3	-0.346442	0.00462636
STK4	0.205461	0.00462636
PSMB5	-0.451932	0.00465259
OCA2	0.981762	0.0046627
MRPL51	-0.551602	0.0046689
RP1-102E24.8	-0.558797	0.00469117
MORC2	0.368225	0.0047096
HNRNPM	0.214777	0.00473743
NDUFA8	-0.557006	0.00474289
TRIM56	0.332703	0.00474289
AC069363.1	1.01568	0.00474584
HPSE2	0.661173	0.00477332
MRAS	0.410713	0.00477953
PLEKHG1	-0.684636	0.00478509
SLC12A2	0.448981	0.00478509
SRSF1	-0.395631	0.00478509
CXorf21	0.454041	0.00479115
FNDC1	0.999729	0.00479318
PXDC1	0.404488	0.00479318
NIFK	-0.390897	0.00481917
SLC45A4	0.43678	0.00481968
AAR2	-0.3537	0.00482444
AC068533.7	0.539173	0.00482444
GOLIM4	0.304252	0.00482444
RGS2	0.839969	0.00483991
FBXL15	-0.469812	0.00486369
ABTB2	0.68214	0.00489837
ASB8	-0.324778	0.00489837
HNRNPD	0.236046	0.00490841
RRAGD	0.398523	0.00491372
KIAA1586	-0.366667	0.00491817
FAT3	0.9198	0.00493408
CDT1	-1.01662	0.00493571
BRD4	0.245651	0.00495932
RP11-638L3.1	0.975645	0.00495932
ARHGAP24	0.350554	0.00500902
NDUFB10	-0.552048	0.0050149
CHCHD2	-0.54129	0.00504285
DLK1	-0.995962	0.00504285
IL10	-0.554707	0.00504285
ALG12	-0.370415	0.0050613
PEAK1	0.255791	0.0050613
TRIM50	0.599435	0.00506714
PRDX5	-0.625971	0.00506881
RP11-147L13.15	0.692776	0.00507908
MRPL9	-0.38538	0.00509146
MYO5C	-0.69616	0.00509254
PRKCZ	0.681744	0.0050937
ZNF778	-0.400853	0.0050937
FUNDC2	-0.449048	0.00509581
NECAP2	-0.312623	0.00509581
CAPZA1	-0.206265	0.00511026
RP11-295P9.13	0.262864	0.00511026
MRPL13	-0.331983	0.00511782
PPP2CB	0.270155	0.00511782
BRICD5	0.390271	0.00512589
RP11-798M19.6	-0.713418	0.00513191
EXO1	-1.00343	0.00514953
ZCCHC14	0.36027	0.00515872
CDKL1	-0.516444	0.00516345
BTBD3	0.350464	0.00516736
GABPA	0.297885	0.00518735
MYO3B	0.987714	0.00518735
PRDX6	-0.480744	0.00519336
RP1-34H18.1	0.88401	0.00519852
CDYL	0.254752	0.00520636
IGFBP6	-0.720042	0.00520636
NDUFA13	-0.59138	0.00520636
PMS1	-0.376077	0.00520636
SKA1	-0.925224	0.00520636
PRKAG2-AS1	-0.622916	0.00520896
APOBEC3A	0.977343	0.00521684
TRIM5	0.3571	0.00524245
RPL12	-0.437426	0.00525079
FER	0.241567	0.00525278
ZKSCAN3	-0.423928	0.00525278
TPM1	-0.597097	0.00526361
TTC1	-0.210714	0.00526361
ATP6V1E2	-0.48629	0.00527072
RP11-115J16.1	0.918398	0.0052906
CDKAL1	0.198519	0.00531516
RP11-103J8.1	-0.436514	0.00532508
JAGN1	-0.548752	0.00533886
NDUFS8	-0.498585	0.00536134
RP11-125O18.1	0.99476	0.0053706
NEMF	0.169136	0.00537687
RP11-802E16.3	0.466726	0.00537687
ANKRD35	-0.991178	0.00538891
KLF6	0.495646	0.00538891
TPI1	-0.465219	0.00540924
RNF181	-0.42842	0.00541891
G3BP2	0.214462	0.00541947
RP11-486O13.4	0.461261	0.00542163
WDR70	0.185041	0.005428
INPP5A	0.485694	0.0054302
KDM4D	-0.741611	0.00544045
CBR1	-0.463609	0.00544838
CTD-3203P2.3	-0.98922	0.00544838
ST20-MTHFS	-0.964653	0.00547578
MAFK	0.420829	0.00547806
FANCC	-0.367323	0.00547978
TTC6	0.861431	0.00550724
MCM10	-0.984597	0.00552273
RNF141	-0.324862	0.00552273
SEC61B	-0.32917	0.00552788
CCDC146	0.395299	0.00552866
LINC00976	0.986607	0.00555105
SGK3	0.353912	0.00555317
CPNE4	0.469335	0.00557049
RP11-626G11.4	-0.717628	0.00561277
HELLS	-0.763081	0.00561433
ABCB5	0.972068	0.00563549
C6orf3	0.849365	0.00563982
KIAA1549	0.621852	0.00564308
PMP22	-0.433421	0.00564389
EMC10	-0.319172	0.0056453
RP11-557C18.3	-0.844134	0.0056453
FAM64A	-0.843332	0.00566027
HDDC3	-0.47699	0.00567013
SENP6	0.2003	0.00567698
CAMSAP1	0.311411	0.00570168
CRACR2B	-0.491539	0.00570168
GRIPAP1	0.309226	0.00570168
TMSB10	-0.371464	0.00570168
ZBTB44	0.283934	0.00570168
VPS33A	-0.561999	0.0057058
ARL6IP1	-0.580635	0.00572094
ARHGAP12	0.241231	0.00572287
CAMTA1	0.23815	0.00576665
KB-1460A1.1	-0.929642	0.00579206
OTUD1	0.714821	0.00579206
PLD5	0.854943	0.00579206
SYS1	-0.736262	0.00579206
DUSP5	0.738208	0.00579309
EID1	-0.384599	0.00579623
TBC1D9	0.365547	0.005818
FGF14-AS2	-0.976375	0.00584919
SIRPD	-0.856959	0.00584919
CFAP54	0.691384	0.00587367
SMIM10L1	-0.3916	0.00588291
EP300	0.195171	0.00588291
AC098617.1	0.643501	0.00591387
LIPE-AS1	0.396569	0.00592427
IL21R	0.782587	0.00592858
C9orf16	-0.439829	0.00594164
AP001412.1	-0.849776	0.00594404
CHCHD10	-0.606972	0.00594404
MOB1B	0.200629	0.00594404
PKMYT1	-0.94572	0.00594404
SRCAP	-0.378392	0.00594404
EMC9	-0.44414	0.0059566
AC104820.2	0.715416	0.00595744
MED18	-0.546772	0.00595809
SBF2-AS1	0.411042	0.00596908
MAGOHB	-0.428211	0.00597495
RP11-701H24.9	0.365106	0.00597495
RP3-388N13.5	-0.968393	0.00599484
GCH1	0.698681	0.00600519
CENPM	-0.934421	0.00601333
CRYAB	-0.750547	0.00601333
RGS20	0.96832	0.00601333
GOT1	-0.413673	0.00602045
RP5-1112D6.7	0.562444	0.00606849
NUDT22	-0.352657	0.00607288
GALNT6	-0.392194	0.0060772
LINC00598	0.515293	0.00610691
CXCL16	0.593721	0.00610795
PRDM11	0.390568	0.00613647
UBAC1	-0.271341	0.00615598
NRXN2	0.693286	0.00616515
AXIN1	0.339184	0.00616604
PLD4	0.935371	0.00616604
LA16c-349E10.1	0.785821	0.00617386
IGF2BP2	0.604032	0.0062025
ELANE	-0.95649	0.00620957
MYBL2	-0.884187	0.00621209
TF	0.797924	0.00621209
FAM155A	0.707718	0.00621685
MRPL2	-0.384525	0.00622339
CTSD	-0.487522	0.00622701
RRAGA	-0.544204	0.00622701
HMGB3	-0.957443	0.00623587
MTRF1L	-0.34049	0.00623608
DCTPP1	-0.66554	0.00624697
DIRC3-AS1	-0.84575	0.00624697
NAA16	0.230497	0.00625679
SMPX	-0.679085	0.00625962
ADAMTS4	-0.952584	0.0062608
NUBPL	0.292396	0.0062608
SMIM4	-0.320498	0.00626233
KIRREL3	0.793899	0.00629293
ABCC5	0.364969	0.00632742
MAN2B1	0.272089	0.00632742
ABCG2	0.571036	0.00633994
IRAK2	0.476996	0.0063451
RAB40C	0.356841	0.00636435
TIGD1	-0.523426	0.00636435
HMBOX1	0.137072	0.00637624
TBRG4	-0.305959	0.00637624
STEAP3	-0.635808	0.00638933
CLPP	-0.450052	0.00639552
CTC-499B15.5	-0.939232	0.00639552
CTD-2026D20.2	0.480705	0.00639552
RQCD1	-0.267023	0.00639552
SLC18B1	0.42627	0.00640592
PHC3	0.133935	0.00641276
NUB1	0.258758	0.006413
RP11-162P23.2	0.759396	0.006413
RP11-361D15.2	-0.771343	0.00643246
FAM102A	0.59328	0.00643385
AHCYL1	0.279213	0.00645151
SLC25A46	-0.256356	0.00645151
FMR1	0.252393	0.00645377
B4GALNT3	-0.574476	0.00645517
MS4A14	0.61964	0.00647167
BBS9	0.258895	0.00647314
LEPROTL1	0.322904	0.00647314
RP11-557H15.4	0.881667	0.00648184
C5orf63	-0.745428	0.00649258
DDOST	-0.347243	0.0064945
EBI3	-0.604914	0.00650532
SPATA2L	0.427517	0.00650532
CDCA5	-0.947502	0.00651081
SLTM	0.180393	0.00651081
RP11-379B8.1	-0.499549	0.00652337
C1QB	-0.455559	0.00655148
LRRC59	-0.3861	0.00655148
MFSD11	0.297492	0.00655148
ATP5I	-0.387417	0.00655304
RP11-313P13.5	-0.789944	0.00658667
EIF2AK3	0.261015	0.00659375
LINC01515	-0.764613	0.00660164
ENO3	-0.675191	0.00662073
KDM8	-0.487374	0.00662073
POLR3B	-0.319681	0.00662073
ST6GAL1	0.329217	0.00662073
LUC7L2	0.451034	0.00663889
RP11-514P8.6	0.436509	0.00664238
ABCA9	0.671143	0.00664793
CXCR4	0.836591	0.00666345
TMF1	0.227494	0.006675
LINC00174	0.464089	0.00668828
ZC3H13	0.240135	0.00670139
GPR153	0.72287	0.00671284
HERC3	0.234985	0.00671284
CTC-338M12.1	-0.871721	0.00672568
RAB3GAP1	0.149916	0.0067311
TCEA2	0.478237	0.0067311
RAB42	-0.681009	0.00673334
LDLR	0.535191	0.00673986
MLST8	-0.499612	0.00676916
C5	-0.402105	0.00678106
OXLD1	-0.406011	0.00679985
PRMT8	0.861487	0.00681022
ARID5B	0.508186	0.00683748
ZNF280D	0.208428	0.00683748
LINC00467	-0.381916	0.00687285
BNIP2	-0.198998	0.00689107
C19orf43	-0.28171	0.00690068
NOS1	0.935187	0.00690239
USH2A	0.781453	0.00690239
RP5-965F6.2	-0.798709	0.00691786
NDUFAB1	-0.544456	0.00693249
WDR77	-0.361629	0.00693563
TESK2	0.359012	0.00694372
RP3-337O18.9	-0.756322	0.00695241
PTPRZ1	0.933187	0.00696882
EIF5A	-0.429319	0.00698525
SART1	0.308931	0.00699966
TSPYL2	0.525702	0.00700169
FAM118B	-0.266192	0.00700515
SYNRG	0.1854	0.00705245
ATP6V1C1	0.21827	0.00705484
CANT1	0.434449	0.00709682
TXN2	-0.286879	0.00709682
ZNF333	0.287362	0.00712372
AGAP4	0.270726	0.00712527
LINC01355	0.379522	0.00714781
RP11-140I16.3	0.885807	0.00715113
KCNE1B	-0.883246	0.00716366
KIAA1211	0.793714	0.00716843
MCOLN3	0.858874	0.00716843
ADGRE3	0.656217	0.00717907
NCAPG	-0.923571	0.00717907
ARNT2	0.869931	0.00718291
ASB3	0.437759	0.00719537
MAGEF1	-0.587799	0.00719812
MMP26	0.915112	0.00720738
ZBTB24	-0.411617	0.00720769
CAPRIN2	0.30854	0.00721689
NECAB1	0.888892	0.00722772
LYN	0.29441	0.00725316
CPB1	0.920755	0.00725956
COL26A1	0.8742	0.00726342
RP11-230B22.1	0.808685	0.00726342
FYCO1	-0.262883	0.00727678
KCNIP4	0.566448	0.00727678
TFCP2	0.21453	0.00728715
DCC	0.732303	0.00730035
GFRA2	0.366628	0.00730368
SLC25A35	-0.444857	0.00730773
USP1	-0.369984	0.00730773
TEX264	-0.349308	0.00732821
PLEKHO1	0.309298	0.00733489
MAP2K4	0.224216	0.00736778
RANBP3	0.27002	0.00736778
PPP1R17	0.877363	0.00738078
ZNF444	0.369501	0.00740891
EXD3	0.273813	0.00741153
MTHFD1	-0.398526	0.00741153
HDAC5	0.351464	0.00741959
AC068282.3	0.817806	0.00746055
RBMX	0.234207	0.00746394
SNX6	0.260036	0.00746394
ALG13	0.288613	0.00747053
TMEM187	-0.575024	0.00748651
NELL2	0.809813	0.0075007
PIM1	-0.723362	0.00750115
COMMD3	-0.531356	0.00752168
SEZ6	0.764944	0.00754011
STX8	0.200356	0.0075631
ZNF462	0.511992	0.0075631
ASH1L-AS1	-0.450912	0.00756317
IQSEC2	0.314067	0.00756508
RILP	-0.441332	0.00756508
SDHA	-0.249522	0.00756508
SLC39A4	-0.702598	0.00756981
ABCC6	0.77693	0.00757596
MAOA	-0.606836	0.00757596
CCL17	0.807296	0.00759192
RBM33	0.143423	0.00759192
RP3-522P13.3	0.418408	0.00759192
GPBP1	0.146545	0.00759379
RP4-549L20.3	-0.733918	0.00759379
ZNF862	0.306382	0.00759443
PLCB2	0.314544	0.0076025
NUDT18	-0.569669	0.00760694
GLI2	0.812494	0.0076112
HMGN5	0.428745	0.0076643
SPATS2	-0.28585	0.0076683
FAM195A	-0.56038	0.00770605
LINC01485	0.899887	0.00770605
TMEM38B	0.419973	0.00770605
GPR84	-0.823817	0.00771831
GUSB	-0.335106	0.00771983
BLOC1S6	-0.821511	0.00772399
POC1A	-0.692378	0.00772778
C5orf56	0.278878	0.00773951
LTBR	-0.313081	0.00773951
CTD-2033D15.1	-0.884929	0.00774283
GSE1	0.306141	0.0077523
RAB14	0.196585	0.0077523
XKR9	0.731139	0.0077523
RP11-360F5.3	0.842728	0.00776454
TRPT1	-0.395682	0.00779491
GPR20	0.901228	0.00779606
CACNA2D1	0.513696	0.00781535
HIC2	0.36331	0.00781609
NOL4	0.895695	0.00786708
ARL6	0.385193	0.0078672
C16orf91	-0.612327	0.0078672
HPS6	-0.654033	0.0078672
TMEM87B	-0.316137	0.0078672
CDC42SE2	0.209097	0.00787518
SCARA5	-0.669253	0.00789439
KIZ	0.288127	0.00789804
RGS17	0.746602	0.00790317
NBPF20	0.423751	0.00798239
MPV17L2	-0.543354	0.0079842
PYROXD1	-0.260517	0.0079842
SMURF1	0.261469	0.0079842
ST7	0.234617	0.0079842
ZNF714	-0.366956	0.0079842
NOP14-AS1	-0.452015	0.00802691
GLMP	-0.410957	0.00803553
MAN2B2	0.310895	0.00803553
CFL2	-0.416731	0.00807458
SDCBP	0.300301	0.00807458
NFKB1	0.28657	0.00808191
DSCAM	0.81231	0.00811883
FAM19A2	-0.361282	0.00813912
CTPS1	-0.513199	0.00814154
KCNJ2	-0.602268	0.0081716
ERCC5	0.400661	0.00817366
ZNF138	-0.334372	0.00818452
RBM26	0.176184	0.00819428
CTD-2245F17.9	0.75316	0.0082085
UBLCP1	-0.252429	0.00821628
RP11-654D12.2	0.776605	0.0082165
RPUSD2	-0.622448	0.0082165
MAP4K4	0.307221	0.00827035
RAD23A	-0.292709	0.00827448
EPHA6	0.671455	0.008336
LINC00877	0.490196	0.00834741
C17orf53	-0.780472	0.00835627
AC007246.3	0.356613	0.00835892
ARMC9	0.463142	0.00835892
E2F7	-0.82512	0.00839161
SSNA1	-0.361394	0.00839161
ITGAD	0.854346	0.00841027
TMEM57	0.204811	0.00841238
CLEC16A	0.243249	0.0084308
EFR3B	0.76512	0.0084308
NR1D2	0.517524	0.0084308
C1QA	-0.445342	0.00844366
G0S2	-0.723067	0.00847413
FIRRE	-0.574562	0.00847637
MIB1	0.228107	0.00847637
PROM1	0.826696	0.00847637
TTYH2	0.390021	0.00847637
C1orf204	0.468923	0.00848408
PRCP	-0.292899	0.00848408
RHPN1	0.430209	0.00848408
RP11-624L4.1	-0.690281	0.00848408
RP3-522D1.1	0.743188	0.00848408
STAG1	0.195533	0.00848408
CKB	-0.65936	0.00848734
RETSAT	-0.373269	0.00848734
YIPF5	-0.334858	0.0084918
BMPR2	0.256207	0.00850633
HLA-DRB1	0.589372	0.00853178
ZNF274	0.241256	0.00854507
DUSP10	0.459008	0.00854855
CENPU	-0.620687	0.00854981
PARP6	0.268151	0.00855607
EDN1	0.844522	0.00856165
BTBD9	0.236601	0.00858336
NCAPH	-0.881949	0.00858336
CCDC178	0.883473	0.00859554
GSAP	0.248228	0.00859621
RP11-347C12.1	0.326985	0.00859621
SLC6A16	0.753117	0.00859621
PURB	0.326267	0.00863443
ARHGAP23	0.460145	0.00863818
CCNL2	0.239165	0.00863818
CYB5A	-0.385823	0.00863818
IMP4	-0.428113	0.00863818
UROS	-0.262264	0.00864938
PRTG	0.805865	0.00865736
ATE1-AS1	0.467492	0.00868612
DCTN4	-0.204691	0.00868612
MSRA	0.227805	0.00868612
ZNF680	-0.264609	0.00868612
SWSAP1	-0.450999	0.00869276
CTD-3193K9.3	0.51912	0.00869669
LDHA	-0.473566	0.00872705
ZNF195	-0.248592	0.00872705
APOA1BP	-0.552048	0.0087272
MIIP	-0.367278	0.00875039
WDR48	0.260911	0.0087884
TPX2	-0.866641	0.00880137
LL22NC03-2H8.5	0.517986	0.00880619
SLC4A8	0.336007	0.00880619
BRK1	-0.306409	0.00881266
[truncated: 23,854 more rows]

## Sheet: Pericytes
Gene	log2FoldChange	padj
PTP4A3	-2.11597	7.37594e-21
ADAMTS9	-2.13003	5.27305e-17
AC159540.1	1.40988	9.78785e-14
CNNM2	1.50291	1.04176e-13
TUBB4B	-1.4962	3.73959e-12
ABCG2	2.13325	4.76958e-11
NPAS3	0.896539	4.76958e-11
LINC00670	1.73811	6.17145e-11
GADD45B	-2.51001	8.52464e-11
SNCG	-1.45796	8.97671e-11
NRG1	2.58567	4.42384e-10
TRPC6	1.29027	5.87197e-10
GGT5	-1.1763	7.90116e-10
NBPF10	1.09859	7.90116e-10
EVL	0.838427	1.65118e-09
KIF7	1.23143	1.93384e-09
PHIP	0.4411	1.93384e-09
PKD2	0.805114	1.94982e-09
KIF13A	0.820972	2.48234e-09
NMD3	0.432614	3.10624e-09
PHLPP2	0.872072	3.25179e-09
PAWR	0.757467	3.5373e-09
CPED1	1.07732	3.61417e-09
CEP112	0.667458	4.32286e-09
ARHGAP44	0.844345	5.46433e-09
DCN	-1.13822	5.48037e-09
WWC2	0.566546	6.11581e-09
MACF1	0.42414	6.88066e-09
CDC42EP2	-1.38141	7.23197e-09
CST3	-1.31483	8.50632e-09
ENTPD2	-1.8674	1.06722e-08
PLXDC2	1.08449	1.06722e-08
RGL3	-1.29466	1.07759e-08
SYTL2	1.05076	1.07759e-08
MEF2C-AS1	0.710079	1.09038e-08
ATXN1	0.58505	1.64417e-08
CEP290	0.578939	1.65626e-08
CYP7B1	1.03961	2.0633e-08
FAM212B	-0.987608	2.16863e-08
ARF1	-0.817544	3.05134e-08
BTRC	0.47129	3.0706e-08
MYLIP	0.986238	3.14844e-08
ANTXR1	0.714445	3.27428e-08
CDR2	0.782476	3.42655e-08
SLC6A1	1.2469	3.42655e-08
MDH2	-1.02973	4.09629e-08
PPP1R14A	-1.08782	4.20335e-08
ADAMTS9-AS2	1.11415	4.24847e-08
LCAT	0.844331	4.25118e-08
AHSA2	0.690543	4.60034e-08
ZNF385A	-1.28397	5.24429e-08
MANEA-AS1	-1.20492	5.45997e-08
LPL	-0.908925	5.68108e-08
ADRA2B	-0.954008	6.21794e-08
PACS1	0.744207	6.21794e-08
PLA2G2A	-2.63906	6.21794e-08
IGFBP5	-1.3558	7.40006e-08
SMTNL2	-1.61793	7.40006e-08
ALDOA	-0.948357	8.13039e-08
TIMP3	-1.08586	8.13039e-08
CD38	-0.969591	9.44988e-08
TCF7L1	0.71603	9.70528e-08
NDUFA4L2	-1.1901	9.87773e-08
LINC01091	1.25036	1.17193e-07
TGFB3	-0.944337	1.28358e-07
PCBP1	-1.01075	1.70964e-07
TUBA1B	-1.04571	2.05758e-07
SUMO2	-0.728634	2.2438e-07
PREX2	0.752342	2.27949e-07
FARP1	0.560815	2.45286e-07
NPIPB5	0.641841	2.62813e-07
SMDT1	-1.01299	2.70981e-07
SHROOM3	1.11651	3.16516e-07
LENG8	0.584687	3.20974e-07
RFTN1	0.793813	3.42244e-07
BTG1	-0.976135	3.6198e-07
SLC2A4	-1.08063	4.48689e-07
SLC25A4	-1.16133	5.40531e-07
TRANK1	1.01462	5.40531e-07
FRY	0.724242	8.00987e-07
HBA1	3.35205	8.49316e-07
IFITM3	-1.11242	9.08616e-07
XAF1	1.25969	9.08616e-07
C20orf27	-0.957208	9.46601e-07
PALM2-AKAP2	0.968907	9.7842e-07
NHSL2	0.774527	9.81515e-07
KIAA0922	1.08919	1.0239e-06
IL18R1	-1.41767	1.04959e-06
LDHA	-1.07613	1.11309e-06
PLEKHH2	0.695226	1.14381e-06
ANKRD12	0.381264	1.19269e-06
CALHM2	-1.0919	1.26878e-06
H1F0	-1.29278	1.26878e-06
COL14A1	1.20382	1.39327e-06
ZNF704	0.769208	1.39327e-06
SLC39A11	-0.906765	1.55172e-06
CTD-3064M3.7	-1.68046	1.59901e-06
CFAP97	-0.682894	1.72695e-06
FARP2	0.57944	1.72695e-06
RHOB	-0.989204	1.72695e-06
STEAP4	-0.733421	1.75151e-06
THBS4	-0.821684	1.85244e-06
MYL6	-0.822986	1.93683e-06
PDE1C	-0.504889	2.04203e-06
C1orf21	-0.756475	2.08703e-06
DSP	-1.27416	2.08703e-06
ACTB	-0.969972	2.21137e-06
IGFBP4	-0.966865	2.21137e-06
RHOA	-0.679515	2.21137e-06
TNFRSF1B	-0.82004	2.21137e-06
FAM102B	0.826674	2.36667e-06
COL27A1	-0.693424	2.58281e-06
IGFBP6	-1.45113	2.58281e-06
KIAA0895L	-0.992714	2.58281e-06
MID1IP1	-1.17848	2.58281e-06
RP11-665G4.1	0.704807	2.58281e-06
CSF1	-1.02773	2.70902e-06
MPG	-0.794615	2.73555e-06
CRIM1	1.01666	2.76128e-06
STK38L	0.663682	2.76128e-06
NDUFB9	-0.935079	2.83242e-06
ACP2	-0.984233	3.04799e-06
PFN1	-0.941485	3.0581e-06
CDK2AP2	-0.97432	3.09026e-06
NIN	0.412369	3.09026e-06
NAALADL2	0.923135	3.15439e-06
OPCML	1.80805	3.3769e-06
FBLIM1	-1.0246	3.39479e-06
ZNF521	-0.552812	3.48467e-06
GJA4	-0.974196	3.48905e-06
MTURN	0.795617	3.49362e-06
WISP1	-1.39094	3.49682e-06
PTK2	0.342153	3.65822e-06
EXT1	0.738086	3.84378e-06
RPLP0	-0.930984	3.88838e-06
GAPDH	-0.92363	3.89085e-06
H3F3B	-0.993998	3.89342e-06
ITGA1	0.706439	3.89342e-06
SCAF8	0.36177	3.89342e-06
IRF2BPL	-1.11434	4.18126e-06
PSMD7	-0.642417	4.18126e-06
GNB2L1	-0.679678	4.24994e-06
ARPC5	-0.563005	4.32175e-06
IDH3G	-0.840178	4.32175e-06
PTMA	-0.849518	4.36073e-06
MYL9	-0.875434	4.3698e-06
LONRF1	0.726987	4.51393e-06
CFL1	-0.979208	4.51545e-06
ARHGAP21	0.483629	4.76566e-06
SRPRA	-0.774474	4.9162e-06
AKT3	0.465544	4.91662e-06
CACNA2D1	0.43783	4.91662e-06
PWAR6	0.835027	5.19805e-06
RPL8	-0.922152	5.19805e-06
YAP1	0.745103	5.38796e-06
DOCK7	0.445942	5.70268e-06
GRIN2A	2.06293	5.76254e-06
TPI1	-0.895776	6.03212e-06
SYNE2	0.50465	6.08385e-06
NFAT5	0.330578	6.29612e-06
ADGRL3	0.797218	6.30349e-06
MAP3K5	0.678754	6.35058e-06
PCED1B	1.14973	6.35058e-06
ADRBK2	0.896939	7.1305e-06
CFLAR	0.325863	7.22419e-06
HIST1H1E	-1.30229	7.27656e-06
MITF	0.682107	7.31055e-06
CYC1	-0.850618	7.5211e-06
PARD3	0.494987	7.6639e-06
ADGRA3	0.770485	7.9338e-06
GADD45GIP1	-0.991881	8.42058e-06
CD63	-0.928253	8.59481e-06
HMOX2	-0.7936	8.96902e-06
ACE2	-0.90713	8.98311e-06
AFF3	1.04773	8.98311e-06
CDK14	0.685078	8.98311e-06
FAM19A5	2.22069	9.4473e-06
DOCK10	0.865733	9.65779e-06
NDUFA13	-0.799669	9.6704e-06
LINC01122	1.38001	9.74117e-06
KLHDC8B	-0.750901	9.96243e-06
DES	-0.984502	9.96665e-06
MPDZ	0.409486	1.06757e-05
AEBP1	0.786103	1.07903e-05
COBLL1	0.45072	1.07903e-05
GRID1	0.676711	1.07903e-05
NDUFS7	-0.766478	1.07903e-05
PARD3B	0.481684	1.07903e-05
PRKCA	0.687855	1.07903e-05
HBA2	2.6354	1.08124e-05
PSMD8	-0.815928	1.0914e-05
BSG	-0.72089	1.10061e-05
TNPO1	0.316883	1.12749e-05
PLA2G4A	1.41366	1.14642e-05
SH3BGRL3	-1.07834	1.14919e-05
PRDX6	-0.855614	1.20059e-05
FLI1	0.690218	1.29589e-05
MALAT1	-0.558116	1.29589e-05
MYCBP2	0.338909	1.30942e-05
EGLN3	-0.974947	1.3434e-05
PPP2CB	0.551006	1.39418e-05
PKD1	0.591325	1.41598e-05
MAP2	0.641917	1.42575e-05
COLGALT2	-0.92439	1.44344e-05
PSMB5	-0.769197	1.50819e-05
UPP1	-1.38013	1.53852e-05
PDE5A	0.609683	1.54371e-05
UBN2	0.492098	1.55362e-05
TAGLN2	-0.820608	1.60703e-05
RP1-35C21.2	2.04556	1.61089e-05
ATP5F1	-0.681271	1.70779e-05
TALDO1	-0.9153	1.70779e-05
PTPRM	0.612444	1.7403e-05
RAPGEF1	0.555682	1.74101e-05
SMIM3	-0.655662	1.74967e-05
ACTG1	-0.801526	1.78599e-05
AGT	-0.919755	1.78599e-05
COX5B	-0.829086	1.78599e-05
NTN4	0.935659	1.80542e-05
CATSPER2	0.825321	1.8774e-05
TP53I11	-1.00578	1.88556e-05
MLXIP	0.565259	1.888e-05
DENND3	-0.903239	1.89821e-05
TUBA3D	-2.09986	1.89821e-05
SLC25A3	-0.639651	1.92252e-05
SYNE1	0.489978	1.93707e-05
APBA1	0.79224	1.96207e-05
DOCK9	0.681873	1.9797e-05
IRS1	0.846803	2.01026e-05
PRKCDBP	-1.04789	2.01026e-05
RAB3D	-0.903516	2.01026e-05
LEPR	0.890375	2.01369e-05
CNOT6L	0.558966	2.07306e-05
CYP4B1	-1.72681	2.07306e-05
PAPD5	0.583771	2.07368e-05
ATP11B	0.412005	2.08369e-05
DACH1	0.575008	2.09939e-05
AP000473.5	1.08412	2.10332e-05
NDUFS2	-0.595472	2.12876e-05
CABLES1	1.05623	2.1346e-05
SLC25A5	-0.904971	2.15115e-05
PLD5	1.28722	2.25172e-05
ZNF536	1.37621	2.30189e-05
CDC42EP4	-0.839612	2.32764e-05
ULK2	0.515429	2.32764e-05
ITSN2	0.29692	2.34735e-05
TRAF3	0.846389	2.37426e-05
TYMP	-0.930019	2.38655e-05
TCEAL1	-1.00084	2.42178e-05
AC068490.2	1.55404	2.44311e-05
CDH6	0.70864	2.44311e-05
CDK13	0.3732	2.44311e-05
MAPRE3	-0.596524	2.49745e-05
EPHX1	-0.924474	2.50449e-05
SVEP1	0.862585	2.50449e-05
TMEM55A	-0.57635	2.5414e-05
RPS6KA5	0.499651	2.60025e-05
LUC7L3	0.369471	2.69789e-05
FBN1	0.579972	2.8056e-05
ADRM1	-0.849551	2.86683e-05
PER2	1.04837	2.87379e-05
LINC01330	0.952704	2.90335e-05
BTBD11	1.7663	2.95098e-05
FGF14	1.09164	2.98986e-05
CUL3	0.405186	3.11167e-05
FUT8	0.522817	3.14294e-05
ATP10D	0.457303	3.152e-05
ATP5G3	-0.870546	3.152e-05
RP11-774D14.1	0.987855	3.24088e-05
ADH1B	-1.47763	3.27017e-05
CLASP2	0.488669	3.36419e-05
ATP5D	-0.727511	3.42015e-05
DGKB	0.525439	3.42015e-05
MBD5	0.331786	3.42015e-05
MCU	0.728415	3.42892e-05
PLCL2	0.678449	3.57234e-05
GPX3	-1.09874	3.59858e-05
TMEM131	0.348702	3.65586e-05
ARHGEF26	1.04103	3.71417e-05
POR	-0.5383	3.84594e-05
ROBO1	0.486182	3.84594e-05
TMOD1	-0.71547	3.84594e-05
KCTD15	0.865029	3.87986e-05
MFHAS1	0.934198	3.87986e-05
FLYWCH2	-0.765664	4.01595e-05
UBXN2A	0.424216	4.06805e-05
PLP2	-0.978566	4.0846e-05
SMARCC1	0.446642	4.0846e-05
TUBA3E	-2.05607	4.10485e-05
NOSTRIN	0.729335	4.18508e-05
CTSD	-1.06488	4.19959e-05
CCDC184	-1.18888	4.24873e-05
C1S	-0.856676	4.28153e-05
WTIP	0.791525	4.28153e-05
BTF3	-0.751703	4.29166e-05
TUBB	-0.939354	4.33865e-05
PAPPA2	1.59959	4.34871e-05
LDB2	0.557966	4.46477e-05
MBOAT2	0.736737	4.47773e-05
ZRANB2	0.417573	4.60136e-05
VIM	-0.698755	4.73561e-05
PPIB	-0.828848	4.7557e-05
SEPT9	-0.599445	4.77447e-05
EPOR	-0.888464	4.86544e-05
EMILIN1	-0.771015	4.90095e-05
ROCK1	0.309028	4.90095e-05
RAB12	0.49991	4.91819e-05
LRRC17	0.920791	4.92585e-05
SLC43A3	-0.904261	5.01631e-05
C1QTNF3-AMACR	0.617278	5.15253e-05
PKP4	0.622575	5.15253e-05
CSMD2	1.36879	5.3585e-05
GLUL	-0.826088	5.4431e-05
MIB1	0.404341	5.47704e-05
RP11-244M2.1	-0.855738	5.49712e-05
CSDC2	-1.47395	5.56651e-05
DCTN2	-0.484728	5.77949e-05
ANKRD16	0.850061	6.62935e-05
SDK1	1.07814	6.85877e-05
COX6A1	-0.874444	6.93097e-05
S100A9	-1.87068	6.93377e-05
AGAP1	0.513385	6.97517e-05
CBFA2T2	0.403068	6.97517e-05
CRISPLD2	-0.973184	6.97517e-05
EIF1	-0.62116	6.97517e-05
TENM3	1.07547	6.98904e-05
RABEP1	0.403108	7.06096e-05
PPP2R2D	0.520177	7.13048e-05
BMPR2	0.446732	7.32265e-05
HERC3	0.475777	7.34507e-05
NDUFV1	-0.58546	7.34507e-05
PRICKLE1	0.966459	7.34507e-05
PTGDS	-0.947743	7.34507e-05
NR1H3	-0.622732	7.37031e-05
RP11-136H19.1	-0.864487	7.5523e-05
MANEA	-0.770179	7.57982e-05
PPM1E	0.824083	7.57982e-05
ADCYAP1R1	-0.926213	7.93934e-05
ENO1	-0.783292	7.93934e-05
PTGES2	-0.682444	7.93934e-05
CCL2	-1.02111	8.11619e-05
TSPAN31	-0.589405	8.22068e-05
IDS	0.721138	8.29896e-05
ATP1B1	-1.01335	8.63215e-05
SREBF1	-0.83081	8.76264e-05
CHCHD2	-0.731661	8.929e-05
PARK2	0.392898	8.929e-05
BAIAP3	0.998775	9.0341e-05
STAC	0.766015	9.15236e-05
MDGA1	0.79757	9.15648e-05
FNIP2	0.520112	9.33281e-05
TBCK	0.339191	9.36506e-05
KCNAB1	0.572304	9.373e-05
SLC25A28	0.635688	9.47466e-05
MYO1D	0.523352	9.68298e-05
SASH1	0.466696	9.68298e-05
RNASEK	-0.756348	9.89912e-05
CAMSAP2	0.487158	9.967e-05
AMT	0.696445	0.00010029
GPR137C	1.1606	0.000102102
RUFY2	0.311406	0.000102102
MAOA	-1	0.000102858
RBM5	0.382455	0.000103752
UBA7	0.84481	0.000105117
ATP5A1	-0.65184	0.0001066
C7	-1.10068	0.000107165
VDAC1	-0.586205	0.000108757
CLIC1	-0.830471	0.00010931
RASSF4	-0.685558	0.0001094
UBC	-0.746275	0.000110515
FHL3	-0.71962	0.000110827
MAP2K4	0.372662	0.000113274
PI15	-1.70518	0.000115009
SLC24A3	0.902342	0.000116862
C1orf198	0.808708	0.00011783
GPX1	-0.928197	0.000118245
SEC24B	0.298387	0.000118473
PPIA	-0.69271	0.000118605
PSMB6	-0.750356	0.000118605
SH3KBP1	0.382645	0.000120655
ESR1	1.01938	0.000130907
GAB1	0.511846	0.00013159
PLEKHG3	-0.745996	0.000132458
ABL2	0.506143	0.00013457
ANKRD2	-1.44961	0.00013457
EMC9	-0.822923	0.00013457
RP1-193H18.3	-0.920281	0.00013457
ZDHHC14	0.652531	0.00013457
RP11-268J15.5	0.832386	0.00013572
FAU	-0.772879	0.00013635
NDUFS8	-0.695408	0.000140035
ARL2	-0.916076	0.000143018
FBXL17	0.354931	0.000143493
LINC01470	0.962213	0.000148929
ARPC1B	-0.848765	0.000151461
ZNF586	0.432553	0.000151461
TSSC4	-0.839533	0.000151763
CTD-2192J16.22	-0.769587	0.000152138
DZIP1	0.416418	0.000152138
KIF25	1.04797	0.000152341
RABAC1	-0.758232	0.000152341
DDIT4	-1.18288	0.000153089
C1orf95	-0.897681	0.000153155
RGS11	0.779185	0.000153155
RP11-701H24.9	0.462938	0.000153223
CTDSP1	-0.514727	0.000154717
HDAC9	0.796094	0.000155134
RPL15	-0.721582	0.000158704
PPP1R12A	0.353973	0.000161056
KIAA2026	0.412198	0.000162634
CDS2	0.497676	0.000165229
NR6A1	0.627597	0.000165229
SBDS	-0.720002	0.000165795
MOCS1	-0.648906	0.000165817
SLC7A5	-1.37088	0.000168959
LRP10	-0.743726	0.000170523
APOA1BP	-0.741125	0.000175954
STOX2	0.767593	0.000176381
APBB2	0.398717	0.000179032
SOS1	0.364378	0.000180499
TMEM65	0.541348	0.000183725
NR3C2	0.461123	0.000184094
TRBC2	-1.61354	0.000184987
ARHGAP24	0.840574	0.000185478
PLOD1	-0.485171	0.000185876
C1QC	-1.23364	0.000185974
NDUFAB1	-0.828224	0.000187181
SNIP1	-0.7237	0.000187668
COX4I1	-0.706828	0.000195069
MRPS21	-0.581533	0.000197283
ATP5C1	-0.475684	0.000198897
PLSCR4	0.423011	0.000198897
IFITM2	-0.93525	0.000209467
PIP4K2A	0.555877	0.000209467
SRSF8	-0.786037	0.000209467
CSRNP3	0.707032	0.000209894
CKM	-0.908831	0.000212951
C19orf70	-0.636737	0.000215113
IDH2	-0.80391	0.000216039
ATP5B	-0.657805	0.000219415
CTSL	-0.658417	0.000219415
DLEU2	0.392418	0.000219415
PTPN21	0.527525	0.000219415
MFI2-AS1	1.21696	0.000220275
SLC2A6	-0.809727	0.000223039
ANKS1B	0.724966	0.000224565
AURKAIP1	-0.763719	0.000224565
FOXN3	0.537466	0.000224565
MPRIP	0.452492	0.000224565
PPFIBP2	0.575433	0.000224565
TRAPPC1	-0.795396	0.000224565
KAT2A	0.773544	0.000225011
RNASE1	-0.992643	0.000228418
RRAS2	0.621714	0.000231778
AC018890.6	-0.752361	0.000235984
ARHGEF10	0.782539	0.000235984
NHS	0.592899	0.000239751
PIEZO2	1.46759	0.000240511
FAM126B	0.439588	0.000241511
RHOBTB3	-0.440333	0.000241511
NEO1	0.51297	0.000247074
ERH	-0.66893	0.000248852
NBPF12	0.474585	0.000249495
DIP2C	0.5272	0.000249835
RPL3	-0.734471	0.000249835
PRKAR1A	-0.449093	0.000249945
PTRHD1	-1.18888	0.000252566
PELI1	0.51296	0.000252698
P4HB	-0.64104	0.000253449
RASL11A	-0.914381	0.000254214
RGS12	0.512156	0.000254214
NDUFB11	-0.826901	0.000254426
SMURF2	0.46711	0.000254426
SRA1	-0.513877	0.000254426
FIS1	-0.666222	0.000256115
CH507-513H4.1	0.956932	0.000261979
NACA	-0.588853	0.000263006
DAD1	-0.697497	0.000264489
ACVR2A	0.465063	0.000264967
TOB1	-0.894506	0.00026578
LGALS1	-0.800745	0.000269552
MRPL9	-0.808439	0.00027047
UXT	-0.661335	0.000272429
SAMD12	1.00611	0.000274723
ARID5B	0.620679	0.000278602
LINC01125	0.74254	0.000278602
LRP6	0.410958	0.000282831
NREP	0.749313	0.000283483
CFD	-0.95861	0.000283665
LAD1	-1.14628	0.000283665
PLXNB2	0.710257	0.000283665
LINC01355	0.618779	0.000284087
PDE10A	-0.738125	0.00028661
TBC1D10A	-0.665883	0.000287251
NCOA1	0.307168	0.000290993
DDOST	-0.701933	0.000292585
ARL6IP5	-0.661671	0.000295404
TMEM50A	-0.529393	0.000295404
ARF3	-0.856518	0.000297214
ARHGEF9	0.513698	0.000298406
GHR	0.535901	0.000298406
MIEN1	-0.754013	0.000301273
CSRP2	-0.803864	0.000305491
GABARAPL1	-0.616289	0.000308681
HLA-C	-0.733798	0.000311437
SERF2	-0.564471	0.000311437
NOP10	-0.783272	0.000321196
HEATR5A	0.603453	0.000323679
DCLK2	0.456661	0.000326074
C10orf128	-0.640981	0.000328559
MRPS34	-0.70323	0.000328559
ZBTB38	-0.34326	0.000328559
CTNNA2	1.24966	0.000330456
MAP1LC3B	-0.690543	0.00033233
GRM8	1.33736	0.000336066
PLAC9	-0.753455	0.000336066
SSTR2	-1.01516	0.000336066
PSMB3	-0.670418	0.000336241
PRKD3	0.324695	0.000343245
TCAP	-0.94754	0.000343245
MLF2	-0.548734	0.000343619
CCDC171	0.515833	0.00034436
HUNK	1.17838	0.00034436
OSBPL1A	0.447739	0.000346789
ZNRF1	0.6321	0.000346789
PAK7	1.51621	0.000350921
ZMIZ1	-0.549491	0.000357651
LHFPL3	1.08371	0.000358896
CNBP	-0.514341	0.00035989
LINC01183	-0.949707	0.000366568
COPS8	-0.602963	0.000371247
CDON	-0.641452	0.000372987
NDRG2	-0.53959	0.000378303
TIMP1	-1.171	0.000380372
EEF2	-0.54659	0.000383369
LRRC37B	0.535759	0.000386904
PPP1R26-AS1	1.00528	0.000391243
RAN	-0.806321	0.000391243
RPS5	-0.741614	0.000391928
HIST1H4C	-0.83325	0.000392288
CDH23	1.03714	0.000392973
CYR61	1.17401	0.000392973
WIPF1	0.430082	0.000392973
CFAP70	0.758994	0.000401475
BACH2	0.751434	0.000408248
HSD17B10	-0.898293	0.000410885
GFRA1	1.20286	0.000411141
LDHB	-0.620038	0.000412895
MMP16	0.655541	0.000412895
KIAA1147	0.56558	0.000414023
TBC1D12	0.570002	0.000414023
MYO1E	0.723353	0.000420228
RABGAP1L	0.345227	0.000427184
MARC1	0.743202	0.00042782
H2AFJ	-0.697798	0.000433106
RP3-331H24.5	0.646733	0.000435324
RPL5	-0.599464	0.000437647
RNASEH2C	-0.581848	0.000437712
AC005592.2	0.583485	0.000437892
NDUFAF3	-0.72436	0.000438768
PDHA1	-0.576667	0.000441209
RANBP6	-0.874543	0.000442091
SOD2	-0.410162	0.000460597
UQCRC1	-0.560412	0.000460597
VGLL4	0.449368	0.000462813
GPAT2	-0.906089	0.000468161
NOL12	-0.917624	0.000469301
SEPT8	0.547075	0.000471872
WWC3	0.520095	0.000472451
ABCC5	0.492612	0.000474555
TRMT112	-0.663063	0.000481586
BPTF	0.362497	0.000483898
NFIB	-0.370681	0.000483898
AKR1C1	-0.979598	0.000483996
SERPING1	-0.648643	0.000483996
UTP11L	-0.642308	0.000489515
FABP5	-0.738998	0.000495199
MTHFD2	-0.660736	0.000495199
RPL7A	-0.841968	0.000500845
CEND1	-1.37751	0.000504287
HADHA	-0.405412	0.000512433
RP11-575A19.2	1.28504	0.000513298
TMSB10	-0.756875	0.000523275
RRAGA	-0.754961	0.000523679
TNS2	-0.485503	0.000525095
RNF5	-0.770296	0.000540029
GPER1	-0.860943	0.000540256
SPIRE1	0.447062	0.000541499
EIF3K	-0.587198	0.00054424
MEST	-0.896782	0.00054835
UBR1	0.296154	0.000548386
RANBP17	0.824606	0.000549835
UBAP1L	0.672465	0.000550698
MYL12B	-0.69951	0.000551276
ATP11C	0.394566	0.000551672
TMED4	-0.510127	0.000561563
TMEM179B	-0.635622	0.00056171
TSEN15	-0.498188	0.00056171
DOCK1	0.291698	0.000566737
FUNDC2	-0.574224	0.000566737
C10orf11	0.542426	0.000567854
RPS14	-0.64802	0.000569625
LAMA3	0.631922	0.000570593
LRP5	0.626427	0.000570722
HINT1	-0.630586	0.000571183
C1R	-0.763147	0.000572807
EDN1	1.38135	0.000584021
NPPA	1.3251	0.000584453
PRDX1	-0.687055	0.000587092
PSMB2	-0.534505	0.000587092
VOPP1	0.539059	0.000587092
SLC39A7	-0.714022	0.000591961
MAP4K5	0.308662	0.000595371
NDUFA6	-0.629219	0.000595371
IFI44	0.911346	0.000596269
PTPRD	0.873897	0.000596738
PLIN2	-0.803232	0.000599559
FZD4	-0.535243	0.000600539
SRSF6	0.49549	0.000600539
TMEM74B	0.584163	0.000600539
HNRNPA0	-0.662155	0.000600556
POLR2E	-0.653798	0.00060738
MLLT6	0.410342	0.000608087
NAV2	0.811645	0.000608087
NOTCH2	0.536076	0.000615917
DCAF8	0.614597	0.000619139
OLFM2	-0.828207	0.000629291
SDPR	-0.766566	0.000629291
REV1	0.391619	0.00063148
RP11-157P1.4	0.970834	0.000637101
GOLGA8A	0.709976	0.000640886
MIR99AHG	0.559512	0.00065173
RARRES1	-1.15116	0.000658239
C14orf2	-0.627001	0.000659676
GRSF1	-0.453974	0.000659676
CALU	-0.484846	0.000659863
GBGT1	-0.488821	0.000664711
PEBP1	-0.666334	0.000666811
PRKG1	0.320939	0.000667778
SMCHD1	0.258314	0.000667778
LINC00092	-1.09321	0.000676373
FGF10-AS1	-1.31786	0.000676718
RASGEF1B	0.771808	0.000676718
SLC25A6	-0.544473	0.000683906
H2AFZ	-0.683717	0.000684163
SMIM10L1	-0.71642	0.000684379
NAP1L4	0.352064	0.000686365
MSC	-0.794083	0.000693244
CTC-340A15.2	1.29994	0.000693326
HBB	1.33196	0.000699343
RUFY3	0.273874	0.00070005
RP5-894A10.2	0.737449	0.000717529
DACH2	1.0018	0.000723085
EMD	-0.612435	0.000723085
FAM221A	-0.989432	0.000723085
KLC2	0.566648	0.000723085
CCDC124	-0.789353	0.000730466
IMPDH2	-0.838753	0.000730466
L3MBTL4	0.750722	0.000737461
TBCD	0.485464	0.000737461
JAK2	0.472273	0.000752846
ZNF496	0.526438	0.000759272
FAT4	0.723667	0.000763269
CYB561D2	-0.903104	0.000766061
PRICKLE3	-0.953387	0.000769838
ATP2B1	0.451227	0.000772942
MARK1	0.35434	0.000772942
NFIX	0.656028	0.000781869
TFCP2	0.369762	0.000786567
ARF5	-0.675176	0.000791202
PRMT1	-0.578297	0.000793657
RP1-78O14.1	0.767706	0.000793657
THADA	0.300973	0.00079838
TPP2	0.275143	0.00079838
VSIG4	-1.21187	0.000800738
PYGM	-0.967456	0.000805621
ADAMTS4	-0.91882	0.000811411
ZNF83	0.44721	0.000811411
C14orf166	-0.529471	0.00081274
AP1B1	-0.585213	0.000812998
PGAM1	-0.642429	0.000812998
PICALM	0.382055	0.000820327
IQCJ-SCHIP1	0.584014	0.000821889
PRELID1	-0.825325	0.000824132
RNF216	0.298966	0.000825429
ADCY1	0.790395	0.000835364
EMC6	-0.68506	0.000835364
GHITM	-0.644647	0.000835364
LGALSL	-0.641603	0.000835364
KIF4A	0.958744	0.00083614
NRXN1	0.897945	0.000840546
USP28	0.452999	0.000845448
MARC2	0.353104	0.000847706
ZNF622	-0.8006	0.000853946
CALM1	-0.550733	0.000861312
DISC1	0.515115	0.000868803
FRMD4A	0.582078	0.000870804
ERBB2IP	0.355413	0.000874699
INPP4A	0.506313	0.000874699
AC104820.2	1.21062	0.000875787
EXOC6B	0.298009	0.000876115
SNTB2	0.712683	0.000877815
CCT5	-0.679161	0.000886936
ANXA1	0.707332	0.000886959
BRK1	-0.597418	0.000886959
MRPL34	-0.757046	0.000888642
PPIG	0.276023	0.000888642
APRT	-0.726279	0.000891584
HIST1H2BB	-0.883555	0.00089532
FRYL	0.290284	0.000908635
SH3RF2	-0.975706	0.000911089
DTNB	0.568341	0.000917745
FCHO2	0.348269	0.000925701
DNAJB12	-0.510221	0.000939205
CHMP2A	-0.654035	0.000940088
LAPTM4A	-0.667534	0.000945342
RPS25	-0.59842	0.000945342
KIAA0040	-0.531163	0.000955889
PARK7	-0.555806	0.000955889
S100A11	-0.737362	0.000955889
SESN3	0.720725	0.000955889
NR1D2	0.537902	0.00096267
TXNIP	-0.449649	0.000963055
YIPF2	-0.779122	0.000963055
ABHD3	0.565082	0.000968266
DPP6	1.00539	0.000969162
ZNF462	0.472402	0.000969162
SLC4A3	-0.941855	0.000974442
MYDGF	-0.699322	0.000981708
PSMB1	-0.467072	0.000982179
NBPF26	0.67953	0.000988705
RNF7	-0.573278	0.000988705
RP11-557H15.4	1.18541	0.000988705
SHISA6	0.56094	0.000988705
MBD2	0.385743	0.000990674
MOV10	-0.489382	0.000990674
RASAL2	0.366069	0.000990674
SELM	-0.58618	0.00100074
MRPS30	-0.637473	0.00100097
TOM1L2	0.359809	0.00100097
TBX3	-0.692056	0.0010016
UXS1	0.60054	0.00100375
DGKH	0.43898	0.00100381
SYT11	-0.634381	0.00102016
PKM	-0.487717	0.00103438
YIF1A	-0.745717	0.00103438
ZNF544	0.458784	0.00103438
SEMA6D	0.819628	0.00103734
TMED10	-0.455404	0.00103813
RNF13	-0.315047	0.00105534
UBB	-0.657009	0.00105564
CNTNAP2	0.917144	0.00106255
ALKBH2	-0.792534	0.00106539
S100A10	-0.80895	0.0010685
UQCRFS1	-0.587633	0.0010685
CLSTN2	-0.80439	0.00107825
PPIL2	-0.436005	0.00107825
RND3	0.607663	0.00108046
PMVK	-0.679146	0.00108355
SHMT2	-0.775531	0.00108355
SLC39A1	-0.693222	0.00108932
C6orf47	-0.741171	0.00108955
CLTB	-0.597356	0.00108955
MRGPRF	-0.992216	0.00108955
PTMS	-0.538362	0.00108955
RP11-253M7.1	1.19555	0.00108955
STOX1	-0.839541	0.00108955
COX5A	-0.724412	0.00109189
ZMYND11	0.280633	0.00110176
EMC7	-0.613262	0.00110494
MORF4L1	-0.317626	0.00111677
FAT1	0.415748	0.00111806
CNBD1	1.0793	0.00112022
DOK6	0.596611	0.00112159
KLF10	-0.780893	0.00112427
PTPRK	0.430191	0.00112697
SEL1L	-0.35754	0.0011297
APOD	-0.899653	0.00113742
SHC1	-0.672773	0.00115499
PDZD4	1.08088	0.00116815
EMP3	-0.73094	0.00117306
MFSD11	0.563753	0.00117306
FAM120B	0.27145	0.00117398
TMEM141	-0.877584	0.00117398
TMBIM4	-0.65866	0.00117528
GABBR1	0.346123	0.00117615
GOLGA6L9	0.89157	0.00118264
HECTD4	0.350789	0.00118488
RNF217	0.622907	0.00118533
TSPO	-0.80863	0.00120112
ATXN7	0.360972	0.00120618
NEU1	-0.839685	0.00120618
PSMD4	-0.518805	0.00120618
SMO	0.9306	0.00121335
VCL	0.43728	0.00121564
COPB2	-0.40035	0.00122386
FAM135B	1.16998	0.00122386
RHBDD2	-0.492425	0.00122386
CARNMT1	0.61735	0.00122603
PTPN14	0.468926	0.00122603
JTB	-0.53115	0.00123762
CYCS	-0.656438	0.00123935
MYO15B	0.468258	0.00123948
RPL36AL	-0.696898	0.00124553
ATRNL1	0.953097	0.00125119
RBM3	-0.404832	0.00125119
TXNRD1	-0.504925	0.00125392
ID3	-0.687186	0.00125833
WDR26	0.365731	0.00125964
CCNY	0.383376	0.00126339
FAM127A	-0.513348	0.00126339
NEDD4	0.452382	0.00127353
MRPL24	-0.761007	0.00127379
POLA2	-0.721088	0.00128733
RBM42	-0.689609	0.00128733
FH	-0.503842	0.00130026
HIF3A	-0.838664	0.00131252
PPP1R10	-0.436081	0.00131252
PIWIL4	0.596232	0.00131983
RNF38	0.364007	0.00132203
FOXO1	0.453123	0.00132242
AKAP11	0.354196	0.00133942
DUSP6	0.863693	0.00133942
EHD2	-0.659024	0.00133942
RASD1	-1.06633	0.00133955
CHRAC1	-0.712986	0.00135265
DCUN1D4	0.341282	0.00135265
RBMS3-AS2	-0.626948	0.00135265
LRBA	0.306144	0.00135828
KIF3A	0.418055	0.00136262
RBFOX3	1.13075	0.00136262
RP11-452L6.1	0.675301	0.00137959
RP11-796E2.4	-0.660803	0.00138234
DDT	-0.615278	0.00138521
SOX6	0.543849	0.00138521
WAC	0.333947	0.0013859
ACTC1	-0.856041	0.00138734
RASL12	-0.485424	0.00139162
C1QB	-0.994955	0.00139963
CLK1	0.378465	0.00139963
CHRM3	0.974653	0.00140021
FBXL8	-0.829065	0.00140021
TUBB4A	-1.0291	0.00140021
HTR4	1.00067	0.00140655
BMPR1A	0.295608	0.00140719
RAD23A	-0.461963	0.00140719
BICD1	0.464296	0.00141275
USP6NL	0.504626	0.00141295
CEP250	0.590316	0.00141608
CHORDC1	0.397115	0.00141608
SF3B2	-0.435866	0.00141608
SFXN2	-0.611928	0.00141608
SMIM15	-0.780669	0.00141608
UBE2H	0.40739	0.00141608
BHLHE40	-0.994085	0.00141899
LENG9	-1.0034	0.00141899
NBPF20	0.700542	0.00141899
SGK1	0.811368	0.00141899
ATP2A3	0.95495	0.00142115
GRM1	1.08152	0.00142551
LL22NC03-2H8.5	0.800219	0.00143247
ZBTB44	0.399552	0.00146893
CCNA2	0.944867	0.00148896
ENAH	0.608289	0.00148989
SLC10A6	1.03525	0.00148989
DCTN3	-0.729335	0.00149139
PNMA1	-0.837372	0.00149445
PLA2G5	-0.433995	0.00149931
CACYBP	-0.702597	0.00150428
ZEB1-AS1	0.457459	0.00151698
EDF1	-0.530038	0.00151972
ARAF	-0.503594	0.00152936
CTC-575N7.1	1.0506	0.00152936
EID1	-0.536535	0.00152936
FSTL3	-0.825424	0.00152936
SMAD9	0.933588	0.00152936
RAB6B	-0.607372	0.00153562
FUOM	-0.812216	0.00154451
LDLRAD3	0.44381	0.00155608
NBEAL1	0.374099	0.00155608
PDE8B	1.03606	0.00156112
SPATA17	0.953605	0.00157518
A4GALT	-0.553982	0.0015806
PNPLA2	-0.586899	0.00158134
DOPEY1	0.311923	0.0015829
GNAQ	0.365965	0.00158459
SYCP2	0.525438	0.00159014
REPS1	0.382077	0.00159269
CD9	-0.617635	0.00159853
HSPA5	-0.77533	0.00160044
PIM3	-0.74136	0.00160109
UBQLN2	-0.659891	0.00160109
ALDH1A2	0.728805	0.00160194
CAPZA1	-0.338773	0.00160194
PER3	0.801273	0.00160194
ANKIB1	0.301842	0.00160399
SOS2	0.34167	0.00160838
SCARF2	0.777807	0.00161226
EMC4	-0.562868	0.00162891
GALNT1	0.437626	0.00162901
TMSB4X	-0.583646	0.00162901
AC007682.1	0.963863	0.00162905
COX6B1	-0.57125	0.00163101
RANBP9	0.365581	0.00165437
NFKB1	0.361069	0.00165501
PLAGL1	0.389578	0.00165786
FLNC	-0.77994	0.00166444
LMAN1	-0.439004	0.00168417
RPSA	-0.680086	0.00168417
HNRNPA2B1	-0.291681	0.00169957
TMEM189	-0.887371	0.00169957
CKB	-0.755641	0.00170741
PCTP	-0.667834	0.00170848
C12orf57	-0.641832	0.00171937
C19orf43	-0.479544	0.00171937
ZNF652	0.393055	0.00171937
TMEM136	-0.546048	0.00173119
FOSB	1.07392	0.00173486
MFGE8	-0.513401	0.00175432
NAAA	0.586984	0.00175432
PDIA3	-0.582339	0.00175432
SULF1	0.879066	0.00175432
SLC25A18	-0.97716	0.0017578
TRPT1	-0.534243	0.00177408
ATP5G2	-0.473377	0.00177416
MRPL54	-0.780362	0.0017773
NAA10	-0.608343	0.00178283
CHSY3	0.847554	0.00178387
CSRP1	-0.823778	0.00178387
CTSB	-0.551824	0.00178387
AZGP1	-1.02174	0.00178948
MT2A	-0.770157	0.00178948
RP11-298O21.2	0.685878	0.00178948
TCAIM	0.417933	0.00179067
SF3B6	-0.631921	0.00179214
CNP	-0.805693	0.00180173
LGALS3	-0.565252	0.00180488
OSBP	0.420007	0.00180488
PRPF40B	0.344907	0.00180488
FTH1	-0.533178	0.00181227
MGA	0.297708	0.00183476
PACS2	0.439856	0.00183476
PNPLA7	0.65191	0.00183476
POGZ	0.269014	0.00183476
CCT7	-0.531315	0.00184541
EIF5A	-0.690999	0.00184616
AGBL4	0.759791	0.001847
ZNF827	0.713438	0.001847
HEPH	0.556997	0.00185519
MCTP1	0.761386	0.00185966
SLC16A12	-0.516782	0.001864
COX18	-0.628421	0.00186571
MDH1	-0.580678	0.00186571
CPEB3	0.481023	0.00187383
COL1A2	-0.422469	0.0018939
SERPINF1	-0.729293	0.0018939
AKR1A1	-0.593781	0.00189412
STXBP1	0.467129	0.00189412
SYNGR2	-0.708546	0.00189427
SNX14	0.37136	0.00190073
VDAC2	-0.515815	0.00190073
ZFPM2	0.305256	0.0019028
RP11-326C3.11	-0.74587	0.00190341
PPP1CA	-0.596156	0.00192359
SLC35F5	0.308839	0.00194441
FXR1	0.285344	0.00194857
PTCD2	0.53121	0.00194857
COL24A1	0.890862	0.00196267
RAMP1	-0.915161	0.0019767
ZNF680	-0.390987	0.0019767
PGK1	-0.452541	0.00197965
RP11-231I13.2	0.97919	0.00198431
DCAF11	-0.664706	0.00198612
LRRC4C	0.928031	0.00198899
RP11-437B10.1	0.338198	0.00198969
DACT1	0.818569	0.00199558
RP11-802E16.3	0.853162	0.00199864
ABCC1	0.7527	0.00201659
CALR	-0.666061	0.00201659
KAT6A	0.296587	0.00203041
DDIT3	-0.586837	0.00203509
FBXO11	0.298065	0.00203509
HSPB3	-0.828265	0.00204006
TIMM13	-0.656291	0.00204746
STRC	1.03	0.00204761
SNTB1	0.705102	0.0020656
ZNF493	-0.482336	0.00206815
WNK1	0.331362	0.00207969
TACO1	-0.715975	0.0020824
SCAMP1-AS1	-0.806528	0.00210005
CTD-2240J17.1	1.0284	0.00210414
YWHAB	-0.405236	0.00210831
SH3GL3	0.986086	0.00211226
MRPL28	-0.588585	0.00213026
CLCN6	-0.424618	0.00213143
MX2	0.702064	0.00213773
RPL10A	-0.58396	0.00214265
GSTP1	-0.716822	0.00216284
DDX18	-0.475315	0.00216347
KLC1	0.409481	0.00216347
NPTX2	-0.968744	0.00216347
SERINC5	0.4876	0.00216347
SSNA1	-0.579333	0.00216347
SSU72	-0.380106	0.00216347
UNC5B	0.846752	0.00216347
HERC6	0.898025	0.00218296
AC018816.3	0.555992	0.00218975
CARS2	0.395024	0.00218975
ANO6	0.331277	0.00219469
WDR77	-0.607896	0.00220966
CTD-2175A23.1	0.76298	0.002214
CISD3	-0.696412	0.00222076
HNRNPAB	-0.606743	0.00222814
PCOLCE	-0.732094	0.00224039
MYO3B	1.0148	0.00224361
NBPF14	0.529751	0.00225229
CDH8	0.963888	0.00226085
RP11-598F7.6	-0.859984	0.00226085
KIAA0825	0.412947	0.00226112
NBPF19	0.486189	0.00226112
G6PC3	-0.731146	0.00226276
RPL27	-0.571638	0.00226276
YLPM1	0.30697	0.00226276
FAM13C	-0.51168	0.00227478
IGSF21	1.00966	0.00228179
AGAP4	0.448962	0.00228798
LCOR	0.297064	0.00230434
ADAMTS9-AS1	-0.755888	0.00232347
ATF7	-0.614521	0.00232625
SSPN	0.65275	0.00232625
RAB5A	-0.337822	0.00232819
NDUFB10	-0.591458	0.0023314
TBC1D4	0.426322	0.0023314
C1orf43	-0.40823	0.00233481
CCDC3	0.803599	0.00234327
TNFAIP8L3	0.98471	0.00234327
RP11-680F20.6	-0.992811	0.00235051
VASN	-0.606063	0.00235279
ACTN4	0.473974	0.00235778
SERPINB1	-0.501458	0.00239883
SLC35F1	-0.589336	0.00239883
CCDC30	0.526961	0.00240028
SRP9	-0.428508	0.00240028
MRPS16	-0.454444	0.00240565
MGMT	0.43912	0.00240649
RP11-431K24.1	0.796944	0.00241061
NPIPB11	0.619027	0.00241638
KCNIP4	0.963545	0.00242015
LAMTOR1	-0.519458	0.00244987
PGAM2	-0.835881	0.00245243
P2RY8	0.958419	0.00245641
SORL1	0.927491	0.00245883
NDUFB7	-0.643324	0.00247135
RGL2	0.433116	0.00247135
RP11-488L18.10	0.612382	0.00248086
TTYH1	-0.787675	0.00249374
ARNTL	-0.604078	0.00249792
COX7B	-0.670239	0.00250527
GNG11	-0.574701	0.00251048
C6orf120	-0.632419	0.00251267
MAGI3	0.319404	0.00253837
NARS2	0.418713	0.00253918
EZR	-0.531135	0.00257313
TGM2	-0.736852	0.00257653
AIMP2	-0.552481	0.0025775
YBX1	-0.507885	0.0025775
ALKBH7	-0.660404	0.00258319
LINC01138	0.354776	0.00258319
CCDC149	0.595774	0.00259498
FRS2	0.256263	0.00259715
HADHB	-0.359963	0.00261333
RERE	0.221628	0.00261333
DDX24	-0.443574	0.00271532
MAP4K3	0.310635	0.0027194
EEF1B2	-0.535545	0.00272691
ERAP2	0.652368	0.00272912
CAPRIN2	0.466477	0.00273882
CEP89	0.428062	0.00273882
SLC25A21-AS1	-0.880008	0.00275264
SRP14	-0.59833	0.00275264
ZNF22	-0.589624	0.00275264
RCAN3	-0.670904	0.00276975
ERN1	0.452066	0.00277573
GNB2	-0.533003	0.00277573
MYO9A	0.254157	0.00277573
PSMD6	-0.468821	0.00277573
SDF2L1	-0.857565	0.00277612
NRF1	0.270475	0.00278129
PABPC1	-0.370345	0.00278425
HAPLN2	-0.727527	0.00281569
ATP6V0D1	-0.474863	0.00281886
NINL	0.446738	0.00283357
BTBD10	0.264249	0.00284309
SGPP1	0.439421	0.00284509
IKZF2	0.542012	0.00284569
FGD6	0.688517	0.00285833
MARCH3	0.611333	0.00288653
MAGEH1	-0.768927	0.00288937
MLLT3	0.346653	0.00289617
PYURF	-0.655862	0.00289786
MYOCD	0.651814	0.00289947
SEC22B	-0.37801	0.00289947
UBA5	-0.435021	0.00290245
AFAP1	0.534839	0.00290285
SLC35D1	0.376654	0.00290559
GFPT1	0.36044	0.00294849
NRP1	0.308186	0.00294849
ATP5G1	-0.626979	0.00295898
PCGF5	0.336649	0.00297878
FOS	0.942495	0.00299491
LDLRAD4	0.703106	0.0029995
ALS2CL	0.709772	0.00301152
BANF1	-0.638094	0.00301477
EPHA2	-0.580459	0.00301477
NCBP2-AS2	-0.593267	0.00301477
UBE2Q2	0.278251	0.00303273
GRID2	0.876119	0.00304085
ZNF511	-0.640208	0.00305527
EPAS1	-0.400729	0.00305939
CHCHD10	-0.522683	0.00308849
DHRS4	-0.58221	0.00308849
INMT	-0.942184	0.00308849
MYO10	0.796217	0.00308849
TUBG1	-0.716802	0.00308849
RP11-13A1.3	0.935194	0.00309535
LSM8	-0.394872	0.00309974
KLHL22	0.432778	0.00311401
CTD-2201I18.1	-0.761118	0.0031163
BCAR1	0.512774	0.00311765
REEP5	-0.38251	0.00311765
BOD1L1	0.335206	0.00311916
FAM212B-AS1	-0.888741	0.0031217
TWF2	-0.741158	0.0031217
FGF1	0.534943	0.00313178
TPRG1	-0.666179	0.00313178
RPL23A	-0.56861	0.00313241
TIMP4	-0.936214	0.00316435
NEDD8	-0.606905	0.00317214
YIPF3	-0.45685	0.00317214
RPL22L1	-0.759416	0.00317761
BMP6	0.897817	0.00317913
PIK3CA	0.405081	0.00317913
LRCH3	0.284228	0.00318367
ARVCF	0.758075	0.00318946
FUCA2	-0.466448	0.00318946
NKX2-5	-0.822096	0.00318946
TRAPPC4	-0.574495	0.00318946
RP11-74E22.3	-0.920734	0.00320108
E2F3	0.585542	0.00320121
RPL11	-0.532563	0.00320121
PDCD5	-0.481543	0.00320625
CRYGS	0.57303	0.00322518
AEBP2	0.41957	0.00322693
CIAPIN1	-0.56859	0.0032292
NR2F2-AS1	0.266468	0.0032292
VEGFC	0.822838	0.00322955
MYOF	0.71697	0.00324798
KCNE4	-0.568627	0.00330571
SLC23A2	0.319221	0.00330588
BLVRB	-0.575268	0.00333183
AUTS2	0.31361	0.00333256
PSME1	-0.624901	0.00333886
UBXN1	-0.496743	0.00335202
CHST11	0.593629	0.00336807
CEP120	0.347429	0.00336895
RP11-467L24.1	0.888786	0.0033795
TXNDC17	-0.667965	0.0033795
PLEKHA1	0.386765	0.00338148
PSMA7	-0.445163	0.00338677
PHC1	0.439987	0.0033872
HDAC4	0.386159	0.00339532
OXA1L	-0.425506	0.00341661
MRPL16	-0.46933	0.00341784
ZNHIT1	-0.551442	0.00341784
STIM1	-0.376995	0.00343189
GMPPB	-0.812337	0.00343576
SFPQ	0.35343	0.00343576
VCP	-0.35815	0.00347007
C1RL	-0.600652	0.00348807
CBR1	-0.613572	0.00348807
RPLP1	-0.565417	0.00348807
DBI	-0.67272	0.00351022
BCL9L	-0.522176	0.00353349
C11orf96	-0.766225	0.00353684
RPS8	-0.547449	0.00353684
ZDHHC12	-0.90239	0.00353684
MAST2	0.352525	0.00355595
RASSF1	-0.55554	0.00355915
URM1	-0.471832	0.00355915
RP11-646I6.6	0.918589	0.00355928
TNIK	0.505334	0.00357022
MRPS18A	-0.682931	0.00357978
SPIN1	0.313709	0.00357978
MED13	0.268752	0.00359239
ZBED5	-0.331756	0.00359239
BLZF1	0.310854	0.00361625
RP11-624C23.1	0.917139	0.00361805
EXOSC4	-0.755513	0.00362752
STRN	0.339257	0.00363688
RPS15	-0.571826	0.00368176
EPB41L4A	0.348582	0.00370561
PARD6G	0.625728	0.00370561
APP	0.30937	0.00370947
AGO4	0.36606	0.00371818
PLTP	-0.561813	0.00371818
LINC00473	-0.87413	0.00371968
SLC22A3	-0.840393	0.00372746
AC002066.1	0.622982	0.0037323
GALNT2	0.364093	0.0037323
ORMDL1	-0.408518	0.0037323
DACT3	0.845071	0.00373822
KCNQ1OT1	-0.58106	0.00373822
VAV2	0.477961	0.00375487
SLC27A1	0.436346	0.00376741
CALCOCO2	-0.355909	0.0038121
MPHOSPH8	0.296193	0.00382758
HCFC1R1	-0.655925	0.00383409
ARHGAP35	0.374574	0.00383697
ATP6AP1	-0.564921	0.0038659
RASA2	0.288374	0.00389963
HERC5	0.677906	0.00391679
TNK2	0.627036	0.00391846
ABCA9	0.601754	0.00393798
FTX	0.300345	0.0039925
ARHGAP28	0.786723	0.00401641
UBN1	0.359687	0.00401641
CHST7	-0.648862	0.00403033
LEMD3	0.294227	0.00403801
TMEM160	-0.643878	0.00403801
PPP2R4	-0.518836	0.00404403
HINT2	-0.601695	0.00405051
RPL14	-0.564657	0.00405129
TOP2B	0.309683	0.00408873
PAN3	0.317814	0.00409164
CD151	-0.521224	0.0040917
VCAM1	0.853474	0.00409199
TMEM214	-0.472558	0.0041126
NFKBIL1	-0.567833	0.00411557
ARFGEF1	0.287441	0.00411912
NHP2	-0.675449	0.00412814
CADPS2	0.52946	0.0041321
KIAA1109	0.189504	0.00414021
FAM13B	0.260793	0.00414479
KHDRBS1	0.262933	0.00414479
MORF4L2	-0.398517	0.00414479
NUDT16	-0.644957	0.00414479
PGR	0.618758	0.00414479
TGS1	-0.402175	0.00414479
ERICH1-AS1	0.888104	0.00416092
RBMX	0.30474	0.00417174
FAM117B	0.447096	0.00418653
CD59	-0.451985	0.00420004
MEGF9	0.517215	0.00420919
SEPHS2	-0.758144	0.00420919
CACNB4	0.599492	0.00427627
BECN1	-0.445172	0.00427903
WDR5B	-0.808214	0.00428529
GPR176	0.451225	0.00429359
SOCS7	0.437102	0.00431106
PHB2	-0.424186	0.00431681
MTX3	-0.44785	0.00438297
WBP5	-0.620309	0.00438297
TMED2	-0.5003	0.00442787
SAP18	-0.520558	0.00444074
FAM66D	0.674039	0.00444771
SNU13	-0.456095	0.00447755
TXNDC15	-0.438078	0.00447917
AC007246.3	0.33832	0.00448479
ERC2	0.838402	0.00448544
CNR1	-0.876034	0.00448719
GLS	0.38249	0.00449438
MAPK8IP3	0.335321	0.00449943
HIPK1	0.392099	0.00451714
GSN	-0.427222	0.00454367
CFL2	-0.592638	0.00454964
HIGD1B	-0.470586	0.00454964
FTO	0.249709	0.00455308
SLC31A2	-0.795472	0.00458158
MAML3	0.568359	0.00458604
RP11-98I9.4	-0.50216	0.00460228
SEMA5B	0.605842	0.00465604
MRPL57	-0.589059	0.0046654
GRB10	0.441946	0.00467407
GLCCI1	0.529658	0.00468384
SGSM2	0.442335	0.00469696
PCM1	0.189866	0.00470765
TCEAL8	-0.646664	0.00473469
WWOX	0.321766	0.00473469
COX7A2	-0.471391	0.00473956
EEPD1	0.526048	0.00473956
TMEM147	-0.582736	0.00474955
SLCO3A1	0.464203	0.00475688
ANKRD29	0.506221	0.00476396
KDELR1	-0.481836	0.00480099
SHISA5	-0.582075	0.00480099
CORO1B	-0.580417	0.00480698
HERC1	0.280746	0.00483909
METTL7A	-0.545919	0.00487586
DAZAP2	-0.436382	0.00489629
LRRC8C	-0.65445	0.00489629
LTBP1	0.625483	0.00489836
ARHGAP32	0.312117	0.00489951
C1QBP	-0.525619	0.00489992
HNRNPH1	0.290499	0.00489992
TAPT1	0.37832	0.00490733
ADI1	-0.609127	0.00493357
GPC1	-0.69369	0.00493357
ZEB1	0.37637	0.00493357
PRDX5	-0.573244	0.00494565
CTGF	0.799708	0.00494755
DSCAM	0.860022	0.00494755
TUFM	-0.445164	0.00495931
RPL10	-0.451249	0.00496363
TMBIM1	-0.449163	0.00496363
TYW1B	0.351869	0.00498549
SMYD3	0.349685	0.00498882
APBA2	0.849858	0.00499216
MYL3	-0.712446	0.00499216
RP11-182L21.6	-0.609	0.00499216
DIAPH2	0.247657	0.00500765
ST3GAL5	-0.681095	0.00501414
SAP25	0.639372	0.0050269
GATS	0.499117	0.00502751
NUDT8	-0.70406	0.00502751
PPP6R3	0.204813	0.00502751
ALDH1A1	0.600399	0.00503734
SCAPER	0.293621	0.00504618
RFK	-0.681008	0.00504833
ZNF423	-0.533442	0.00509064
CTD-2341M24.1	0.725532	0.0051002
RP11-792A8.4	-0.674775	0.00512127
CSPP1	0.287528	0.00513393
CEBPB	-0.633787	0.00514347
IL11RA	0.635325	0.00514347
MRPS7	-0.501117	0.00514347
DHRS7	-0.529543	0.00514425
WDFY3	0.304998	0.00514425
HMBOX1	0.272275	0.00517438
CDC73	0.255081	0.00518031
PAQR7	0.772676	0.00519989
FUS	-0.23546	0.00521749
NME1	-0.85082	0.00525091
PTGFRN	0.565065	0.0052902
APOBEC2	-0.780476	0.00529334
CCDC88A	0.310763	0.00532473
SSR3	-0.469597	0.00532476
RPN1	-0.468238	0.00540588
MAGOH	-0.450083	0.00541343
QSER1	0.305361	0.00541867
ZNF138	-0.401276	0.00542402
ATP6V1F	-0.573802	0.00545724
SELK	-0.661615	0.00549679
CYB5R3	-0.459501	0.00549907
GEM	0.678924	0.00549907
USP7	0.319825	0.00550324
CHCHD1	-0.650072	0.00550657
PXK	0.333846	0.00552352
CTTN	0.319186	0.00552734
ZRANB1	0.402785	0.00552734
GPR20	-0.703303	0.00552876
PDZRN4	0.842036	0.00553504
YJEFN3	0.71257	0.00553601
FNIP1	-0.635963	0.00554114
RABGAP1	0.246689	0.00554386
TBCB	-0.521941	0.00554386
ZNF235	0.319564	0.00554548
ARHGAP12	0.341005	0.00555425
CDK6	0.482361	0.00555425
MT-ND6	-0.625826	0.00555425
CAPS	0.739597	0.00556136
CADPS	0.720795	0.00556748
KIAA1549	0.767451	0.00557134
LZTS1	-0.408423	0.00563085
RBFOX2	0.333527	0.00563085
MCCC1	-0.409652	0.00565243
RP11-1114A5.4	0.539834	0.00565243
HTR7	0.837701	0.00567048
RBM26	0.296322	0.00567802
UBE2I	-0.36412	0.00567802
XBP1	-0.576605	0.00567802
ZNF708	-0.272116	0.00570871
ARID1B	0.278774	0.00575338
PTH1R	-0.511766	0.00575363
USP11	-0.40974	0.00575519
TLE2	-0.442304	0.00576513
HSPH1	0.522828	0.00579241
LHFP	0.300585	0.00580767
DGUOK	-0.396958	0.00580892
B4GALT1	-0.481272	0.0058908
SPCS2	-0.409643	0.0059053
MRPL43	-0.497036	0.00591319
ITM2B	-0.410073	0.00591575
RP11-444D3.1	-0.266292	0.005948
CAP1	-0.378284	0.00596016
PIK3R4	0.326988	0.00600896
C5	0.570203	0.00602663
SLC25A1	-0.559633	0.00602663
KCNMB4	0.683333	0.00604639
UBR7	0.618439	0.0060725
CREBBP	0.29967	0.00608048
LCORL	0.29344	0.00612053
AC003991.3	-0.640382	0.00612725
FOXP1	0.307805	0.00612725
MRPL41	-0.586727	0.00612725
NETO1	0.810773	0.00612725
C22orf39	-0.606887	0.0061288
EIF4H	-0.372499	0.00615518
CCT6A	-0.445544	0.006169
USP2	-0.727945	0.00617495
ADAMTSL1	0.79098	0.00618379
DTNBP1	0.415564	0.00618379
KIAA1328	0.291298	0.00618379
RELL1	0.313866	0.00618936
AP2S1	-0.550087	0.00619053
ZNF503	-0.782606	0.00621451
LENG1	-0.602916	0.00625117
ANKMY1	0.404384	0.00625647
EDA	-0.343397	0.00626969
AC013461.1	0.251082	0.006277
ATP5J	-0.527671	0.006277
FAM102A	0.666838	0.006277
ZYX	-0.435384	0.006277
AQP4-AS1	0.819475	0.00627872
AAK1	0.257658	0.00631222
CRYAB	-0.705602	0.00633084
AC096649.3	0.803636	0.00634205
INPP1	-0.384402	0.00634205
MRPS18C	-0.464843	0.00634289
KIAA1549L	0.810624	0.00635983
ANXA5	-0.369585	0.00636057
RRP8	-0.460394	0.00637132
HIPK2	-0.507814	0.00637203
EVI5	0.250752	0.00637534
PIH1D1	-0.451889	0.00638345
ZNF862	0.420993	0.00642351
TTC28	0.251715	0.00645759
MRPS12	-0.607187	0.00647164
RP11-146I2.1	0.814243	0.00647164
RP4-663N10.1	-0.595121	0.00647826
NDUFV2	-0.39396	0.00648923
EP300	0.252415	0.00650402
ENDOD1	-0.504684	0.00651801
LGALS3BP	-0.585285	0.00651841
C8orf88	-0.473452	0.00652857
PSMB10	-0.680596	0.00653957
LRRK2	0.454143	0.00661972
STARD9	0.377762	0.00661972
CASC15	0.387147	0.00665076
CS	-0.429703	0.00666418
ZNF33A	0.342227	0.00669608
RPS28	-0.513378	0.00671528
SLC9B1	0.464255	0.00671528
SLC16A1-AS1	0.400819	0.00679391
DDX54	-0.584811	0.00685056
DDX17	0.22182	0.00686231
GNB5	0.433488	0.00690226
XXbac-BPGBPG55C20.2	0.55051	0.00690226
KCNN3	0.748336	0.00693068
ZNF280D	0.217979	0.00694969
LIPE-AS1	0.525868	0.00695424
LAMTOR4	-0.456843	0.00695554
FMNL3	0.448144	0.00700232
SNHG12	-0.514962	0.00702486
DSTN	-0.44488	0.00703992
TSHZ1	0.399014	0.00703992
ATP6V1E1	-0.396391	0.00704346
LINC00506	0.794929	0.00704816
CAB39	0.344336	0.00705025
LAMP1	-0.400266	0.00705799
LINC00657	-0.415253	0.00705799
GABPB2	0.351495	0.00706814
PAPOLA	0.237169	0.00706814
PUS7	0.451204	0.00706814
SAMD4B	0.365827	0.00706814
RP11-867G2.8	0.775219	0.00708091
PPP1R13B	0.482344	0.00710239
SEMA5A	0.243851	0.0071123
SPARCL1	-0.489959	0.00712708
UQCRB	-0.543495	0.00713751
ADH1C	-0.787471	0.00714916
RP3-395M20.12	-0.774161	0.00714916
ZNF710	0.464599	0.00714957
FAM110B	0.290827	0.00723835
SF3A1	-0.447121	0.00728196
HHAT	0.589039	0.0073209
SRL	-0.608631	0.00733547
SNRPB2	-0.509434	0.00734336
NAPA	-0.414579	0.00735593
KAT8	-0.365594	0.00736058
ITK	0.79409	0.00737488
DCLRE1A	-0.793794	0.00738165
SMYD1	-0.706172	0.00738165
EIF1B	-0.483543	0.00739148
PHF5A	-0.571229	0.00739148
RNH1	-0.447488	0.00741838
SMG1	0.251363	0.00745334
TMEM45A	-0.766965	0.00745334
RP11-110G21.1	-0.685549	0.0074664
CDH4	0.783128	0.00748262
CRACR2A	-0.441289	0.00748262
SMAD6	0.732944	0.00748633
TMEM59	-0.419216	0.00749895
PSMD9	-0.708776	0.00753986
MRPL36	-0.616851	0.00757354
ZBTB24	-0.57833	0.00757499
DNAJC6	0.396788	0.00757725
HIST1H1D	-0.752331	0.00759804
ACOX1	-0.406422	0.00760042
LRCH1	0.307653	0.00760042
OBP2B	0.788421	0.00760796
FAM85B	0.54783	0.00768432
HRC	-0.534286	0.00771043
GRAMD1C	0.655417	0.00773197
KIAA1614	0.63804	0.00773197
POLE3	-0.563079	0.00773197
MFSD14B	0.351187	0.00774757
RPS19BP1	-0.632857	0.00780532
CENPV	-0.584267	0.00784204
CALM2	-0.681162	0.00790171
PCID2	0.338479	0.00790171
PBX3	0.278759	0.00791821
GABARAPL2	-0.530263	0.00794127
RNASE4	-0.770545	0.00796014
STAT4	0.434793	0.00796014
TFPI	-0.383444	0.00796456
PCDH15	0.639296	0.00797394
GRAMD1B	0.69448	0.0080594
SPAG4	-0.781135	0.00806866
ARPC5L	-0.573299	0.00806932
KDM7A	0.401838	0.00806932
C12orf10	-0.563926	0.00807201
DST	0.260236	0.00807201
ELK4	0.330616	0.00807201
FAM20B	0.391738	0.00807201
NUP160	0.282808	0.00807201
REC8	0.712388	0.00807201
TNKS2	0.243762	0.00807201
ZC3H13	0.283569	0.00807201
NBEA	0.279767	0.00810707
PPP2R3A	0.304293	0.00810772
RP11-127B20.2	0.779813	0.00810772
TTC21B	0.251167	0.00816979
RP11-17A1.3	0.707142	0.00817634
TMEM223	-0.543087	0.00817975
CAV1	-0.431878	0.00819211
YPEL3	0.494732	0.00819211
PRDX4	-0.560775	0.00820135
ZNF618	0.331018	0.00820135
MPDU1	-0.5446	0.00823509
FAM214A	0.388169	0.00825605
RPS4X	-0.505934	0.00825767
AZIN2	0.587122	0.00827208
GPATCH8	0.216836	0.00827208
NDUFS3	-0.483386	0.00827208
RPS9	-0.526753	0.00827208
STAMBP	-0.329695	0.00827208
BTBD7	0.320485	0.00836588
GPN3	-0.591639	0.00837744
SPATA18	0.658811	0.00839582
COA4	-0.584725	0.00840861
HARS	-0.353087	0.00840861
HSP90B1	-0.479454	0.00840861
NCOA4	-0.415114	0.00840861
RP11-754B17.1	0.764814	0.00840861
RFX2	0.618075	0.00840865
CUL1	0.223079	0.0084553
RP11-569A11.1	0.7717	0.0084553
SOCS5	-0.383536	0.0084553
ANKRD17	0.245814	0.00845746
MICU1	0.285893	0.00845746
MAP7D3	0.304345	0.00851601
PTPRN2	0.679037	0.00855175
KCNH3	0.770576	0.00855591
PRKCE	0.328998	0.00855659
TMEM200A	0.766609	0.00862769
CTB-113I20.2	-0.769177	0.00863031
RGS7BP	0.686341	0.00863903
MFSD14C	0.30045	0.00864457
TMEM120A	-0.432874	0.00864457
RP11-231C14.4	0.53736	0.00868702
KCNJ8	-0.423878	0.00876007
MBTD1	0.334657	0.00880678
NDUFB3	-0.562264	0.00882689
NMRAL1	-0.503419	0.00887799
RAB8B	0.357303	0.00889759
NPIPB3	0.399924	0.00890642
RP11-885B4.1	0.647337	0.00892845
MINK1	0.358536	0.00899575
MORC2	0.42641	0.00900055
NGF	-0.490276	0.00900894
SYT17	0.681081	0.00901406
CTD-2012K14.6	0.611253	0.00901619
TADA3	-0.44064	0.00902997
MRPS27	0.309725	0.00906591
UROD	-0.522081	0.00913842
FAM189A2	0.527598	0.009148
CLGN	-0.754118	0.00917037
ZBTB48	-0.43911	0.00926494
ACVRL1	-0.639037	0.00928821
SNRPG	-0.43387	0.00928821
TMBIM6	-0.379094	0.00928821
MTIF3	-0.391948	0.00929388
PYGO1	0.517746	0.00932736
EEF1A1	-0.415467	0.00934733
GXYLT1	0.397639	0.00938282
DNMT3A	0.423259	0.00939439
TUBA1A	-0.513114	0.00939439
FAM96B	-0.424245	0.00940759
MTCL1	0.686388	0.00944912
BGN	-0.534457	0.00945125
RWDD1	-0.305168	0.00946889
THRA	-0.465863	0.00946889
PSMD3	-0.387789	0.00947503
RP1-40E16.12	-0.71431	0.00951358
ZNF593	-0.590377	0.00951358
MACROD2	0.6228	0.00955903
GALNTL6	0.731292	0.0095781
USP31	0.411985	0.0095781
NFATC4	-0.346614	0.00965191
TMEM128	-0.441207	0.00966084
RTKN2	0.744311	0.00971166
JAML	0.752218	0.00972121
RP11-434D9.1	0.736171	0.00973374
SEPW1	-0.343812	0.00973388
RP11-11N7.5	0.401977	0.00975529
ABCA8	0.370872	0.00978544
CYTH1	0.368712	0.00980238
SIPA1L3	0.417408	0.00980321
NPM1	-0.432855	0.00981578
SAFB2	0.27112	0.00981578
ZNF367	-0.750709	0.00981578
RP11-7F17.4	-0.69389	0.00982494
PNKD	-0.440002	0.0099177
HSP90AB1	-0.411552	0.00997912
SUPT20H	0.279374	0.0100373
ILVBL	-0.573864	0.0100449
CCDC40	0.617284	0.0100573
NIPBL	0.197575	0.0100573
SLC1A2	0.536101	0.0100821
TMEM9B	-0.501751	0.0100821
MRPL32	-0.445444	0.0100978
B4GALT5	0.404109	0.0101042
CNTRL	0.306034	0.0101042
ADCY10	0.697371	0.0101136
C20orf194	0.246577	0.0101136
CCDC107	-0.422677	0.0101136
DYNC2LI1	0.40929	0.0101136
CCDC62	0.738305	0.0102034
ORMDL2	-0.606375	0.010212
MYNN	-0.424898	0.0102319
NAGA	-0.664646	0.0102319
ZMYM2	0.203867	0.0102319
ATRAID	-0.453331	0.0102717
LAMB1	-0.542442	0.0102717
MCFD2	-0.418283	0.0102717
PRR5L	0.479789	0.0102717
TNRC6A	0.227498	0.0102755
FANCF	-0.727441	0.0102822
PRKAA1	-0.27937	0.0102822
JMY	0.384292	0.0103134
ZNF730	0.688306	0.010343
ANXA8L1	-0.608014	0.0103431
SMC5	0.213444	0.0103507
LAMB2	0.345037	0.0103581
RYR3	0.741937	0.0103662
CDKN2C	-0.687812	0.0103827
SLC35B2	-0.516034	0.0103869
ELL2	-0.613609	0.0104085
SYN3	-0.608232	0.0104278
ANK3	0.589662	0.0104401
FBXW4	0.302903	0.010454
PYROXD2	0.53697	0.0104766
ZNF507	-0.295817	0.0104823
PLPPR2	-0.492883	0.0105186
ATXN2	0.21029	0.0105227
RAB40A	0.685461	0.0105432
AC004053.1	0.737293	0.0105621
DENND1B	0.355026	0.0105692
YWHAZ	-0.251214	0.0105789
AXIN1	0.465444	0.0106029
RP11-111M22.3	-0.654282	0.0106029
ANKRD36	0.360252	0.0106298
PTPRG	0.299206	0.0106507
RORA	0.363939	0.0106531
RP11-492E3.51	0.501376	0.0106531
SEC13	-0.421441	0.0106531
ZBTB46	0.468122	0.0106531
ARIH1	0.275742	0.0106563
DPH6	-0.317957	0.0106563
FAM208A	0.230185	0.0106563
PLEKHG1	0.537513	0.0106563
PSMD13	-0.369956	0.0106563
RABL6	-0.514067	0.0106563
ZNF414	-0.552107	0.0106563
ZSWIM5	0.486091	0.010687
RP11-259O18.5	0.588435	0.0107373
GTF2A2	-0.402439	0.0107431
ANKHD1	-0.448031	0.0108472
EPB41L3	0.645171	0.0108584
SPSB3	-0.38249	0.0108584
TXNDC16	0.428241	0.0108584
CRIP2	-0.424	0.0108714
ZFAND3	0.243845	0.010894
TMTC3	0.304808	0.0109147
PFKL	-0.372163	0.0109299
TMEM178A	0.714402	0.0109299
KIDINS220	0.202565	0.0109406
TCP1	-0.381151	0.0109406
TMEM43	-0.436842	0.0109406
S100A4	-0.649018	0.0109534
RP3-476K8.3	0.60037	0.0109799
CCR10	-0.574231	0.0110549
RP11-382D12.2	-0.721814	0.0111017
MRPL27	-0.507382	0.0111409
RP11-153F1.1	0.471053	0.0111464
AHCYL2	0.320049	0.0111536
PGM5P3-AS1	-0.684951	0.0111536
PPP1R17	-0.721892	0.0111536
STOML2	-0.522118	0.0111574
H1FX	-0.534532	0.0111608
AF121898.3	0.719375	0.0111649
AKR1B1	-0.509254	0.0111649
ZNF626	-0.707487	0.0111888
KAT2B	0.436471	0.0112254
PRR13	-0.515132	0.0112648
RAB3IL1	0.586969	0.0113167
CDAN1	0.546026	0.011338
BAG1	-0.492377	0.0113435
RP11-264E20.1	-0.447754	0.0113435
RP11-480C22.1	0.726822	0.0113524
LINC01021	0.696974	0.011411
SLC35B1	-0.458239	0.0115028
ASAH1	-0.34796	0.0115038
ITM2C	-0.569914	0.0115038
ZNF629	-0.577597	0.0115038
AC240274.1	0.571789	0.0115094
PSME4	0.259284	0.0115094
DNAJC13	0.306809	0.0115261
ZNF428	-0.469095	0.0115432
CNTN5	0.675171	0.0115671
MGAT5	0.328141	0.0115671
MRPL18	-0.491304	0.0115671
NR2F1-AS1	0.708264	0.0116104
DPYSL3	0.667364	0.0116225
RAB11FIP3	0.44858	0.0116311
TCEAL4	-0.403044	0.011642
FAM193B	0.325517	0.0116494
TP53RK	-0.650383	0.0116494
PRPSAP1	0.387255	0.0116545
SLC38A6	-0.368464	0.0116617
GSPT2	-0.661169	0.0116678
METTL23	-0.472949	0.0116892
CTD-3222D19.8	-0.656439	0.0117769
N4BP2L1	0.378094	0.0117769
RYBP	0.385279	0.0117769
CCDC146	0.396778	0.0118275
HSPA13	-0.52387	0.0118275
SKP1	-0.440561	0.0118275
LOXL2	-0.490291	0.0118608
CDIPT	-0.465531	0.0118978
BMP2K	0.316446	0.0119185
TMEM18	-0.450829	0.0119185
CPTP	-0.670552	0.0119209
MAGEF1	-0.555085	0.0119321
NAV3	0.698991	0.0119321
CDK4	-0.457518	0.011994
SLC35A4	-0.529653	0.0120059
APPL2	0.343731	0.0120833
FAM193A	0.30783	0.0120833
JAZF1	0.316876	0.0120833
USP40	0.257191	0.0121089
TUSC2	-0.546841	0.0121099
GALNT10	0.450235	0.0121101
AC131056.3	0.714533	0.0121328
KB-1460A1.5	0.642867	0.0121968
AKAP9	0.188495	0.0123212
CASD1	0.309317	0.0123212
GRN	-0.489617	0.0123212
SMIM11B	0.71343	0.0123278
C4orf32	0.404394	0.0123457
GBE1	-0.338409	0.0123457
ERP29	-0.50729	0.0123748
MGAT2	-0.703146	0.0123825
MEA1	-0.517582	0.0123836
SHROOM4	0.466633	0.0123836
UBR3	0.248527	0.0124026
RP11-392O1.4	0.679037	0.0124163
KLF12	0.305598	0.0124454
ALG3	-0.557751	0.0124563
B3GNT2	-0.436483	0.0124563
CDC27	0.228896	0.0124563
JUP	-0.649705	0.0124563
KLHL8	0.425722	0.0124563
LRIF1	-0.456803	0.0124563
MSANTD2	0.327932	0.0124563
NUP153	0.256265	0.0124563
RNF180	0.256813	0.0124563
ROBO2	0.712366	0.0124563
SDCCAG8	0.203172	0.0124563
ZDHHC17	0.23939	0.012502
FARS2	0.24772	0.0125228
NDUFA12	-0.406646	0.0125228
CTD-2006H14.2	0.683016	0.0125991
PPARG	0.375603	0.0126031
DUS3L	-0.525803	0.0126495
INPP5A	0.388851	0.0126657
NUDCD2	-0.532891	0.0126836
GGACT	-0.49254	0.012707
PRR4	-0.488975	0.0127095
TMEM132D	0.704622	0.012711
THOC1	0.251625	0.0127377
AC006547.8	0.701178	0.0127458
CCT3	-0.388269	0.0127458
EPB41L2	0.24029	0.0127458
FADS1	-0.445428	0.0127458
M6PR	-0.338197	0.0127458
SOD1	-0.492402	0.0127508
THUMPD3-AS1	-0.283587	0.0127671
RP11-21B21.4	0.630773	0.0127794
APLF	0.309924	0.0127964
ATG7	0.266804	0.0127964
LYRM2	-0.428415	0.0127964
FAM133B	0.270855	0.0128165
KIAA1671	0.557718	0.0128486
BDNF	0.701455	0.0129067
RP11-428O18.6	-0.495348	0.0129243
SLC25A16	-0.307354	0.0129727
OGDH	-0.295185	0.0129811
ZCCHC2	0.416208	0.0129811
NELL1	0.699214	0.0129919
SUPT4H1	-0.548942	0.0129919
CXorf40B	-0.54174	0.0130288
DENND5A	0.285135	0.0130662
SLC35C1	-0.701589	0.0130754
HEBP1	-0.561662	0.0130967
SNX27	0.289145	0.013109
HDAC6	0.340948	0.0131553
FKBP2	-0.436839	0.0131702
AGPAT3	0.36751	0.0131927
RAB11A	-0.390933	0.0132295
NKAIN3	0.702668	0.0132429
BANK1	0.699342	0.0132624
SETD3	0.293957	0.013263
ZBTB7B	-0.653741	0.013263
RP11-284M14.1	-0.534706	0.0132646
USP12	0.285858	0.0132897
KLHDC1	0.324551	0.0132976
KLHL29	0.481067	0.0133004
LIMS1	0.27069	0.0133004
FCER1G	-0.701017	0.0133352
FAM109B	-0.636439	0.0133564
ATP5L	-0.41126	0.0133739
ACTR3	-0.289142	0.0133926
HLCS	0.253136	0.0133983
C1QA	-0.662615	0.0134222
MAP2K1	0.341696	0.0134223
TSHZ3	0.36696	0.0134223
ATP6V0E1	-0.323562	0.0134385
JOSD2	-0.514232	0.0134393
ANKRD6	0.363224	0.0134674
RP11-290O12.2	-0.697559	0.0135158
ELP6	-0.458462	0.0135428
RP11-69I8.3	0.322222	0.0136058
GAB2	0.310809	0.013606
OCEL1	-0.532966	0.0136221
LATS2	0.338623	0.0136622
INSIG1	-0.65081	0.013666
AC018359.1	0.682886	0.0136734
FAM118B	-0.39907	0.0138055
FRMD6-AS1	-0.57967	0.0138526
ZNF335	-0.336604	0.0138914
KIAA1211	0.672389	0.0139611
AGBL1	0.694585	0.0140029
ACADS	-0.532371	0.0140071
PPP1R21	0.368061	0.0140701
WDR17	0.577228	0.0141346
HMCN1	0.57033	0.0142461
MRPL51	-0.534049	0.0142461
FRAS1	0.57384	0.0142496
PYGO2	-0.522789	0.0142776
GLYATL2	0.62126	0.0142787
MUC3A	0.408836	0.0142881
CTPS2	0.323763	0.0142902
MRPL37	-0.422179	0.0143255
ANO3	0.691325	0.0143276
TMCC3	0.564135	0.0143556
PRDX3	-0.416435	0.0143591
ZNF664	-0.563242	0.0143635
PRKAA2	0.556436	0.0143909
HEYL	-0.472474	0.0144219
ALDH1L1	-0.645233	0.0144413
CCNL2	0.23725	0.0144413
KIZ-AS1	0.65945	0.0144413
MCRS1	-0.414202	0.0144413
POLDIP2	-0.406448	0.0144413
SUSD2	-0.639019	0.0144413
MEMO1	0.51165	0.0144735
ATM	0.203931	0.0144846
CEP126	0.354054	0.0144895
LAMA5	0.362468	0.0144895
TMEM117	0.362256	0.0146502
NDUFA1	-0.516257	0.0146816
RP11-481J2.4	0.625582	0.0146965
TPBG	-0.480211	0.0147256
RAC1	-0.318037	0.0147477
SLC25A30	0.535754	0.0147634
FAM111A	0.405263	0.0147756
TUBD1	0.35695	0.0147757
PYROXD1	-0.330075	0.0148009
KBTBD2	0.302444	0.0148033
LSM4	-0.479738	0.0148325
MYO5B	0.643666	0.0148325
TBL1X	0.332044	0.0148325
TPM1	-0.405635	0.0148325
COX7C	-0.492583	0.0148344
CDC42BPA	0.257681	0.0148393
BCL2	0.491831	0.0148711
RAB3IP	0.435633	0.014879
ADNP	0.272339	0.0148793
COMTD1	-0.513234	0.0148793
CTD-2054N24.2	0.454827	0.0148852
GRIN2C	0.680293	0.0148852
SQSTM1	-0.357678	0.0148852
SOBP	0.312356	0.0149479
EFR3A	0.251641	0.0150346
PPDPF	-0.479525	0.015038
FAM32A	-0.473949	0.0150884
ARMCX5	-0.483702	0.0151111
MALRD1	0.671647	0.0151154
C1GALT1C1	-0.602402	0.0151174
CTD-2371O3.3	-0.593794	0.0151213
CACNA2D3	0.41784	0.0151609
COL5A3	-0.299612	0.0151635
PPP1R2	-0.369717	0.0151893
TAGLN	-0.529288	0.0152722
PGLS	-0.377671	0.0153705
PPP1R11	-0.43836	0.0153839
MRPS26	-0.439392	0.0154058
AC026150.8	0.612309	0.0154171
POLR2C	-0.466238	0.0154543
QSOX1	-0.466928	0.0154543
MRFAP1	-0.463027	0.0154603
SAA1	-0.577765	0.0155272
AHCTF1	0.278154	0.0155782
PSTPIP1	0.676706	0.0156603
TBRG4	-0.418837	0.0156603
MT1M	-0.642657	0.0156701
SH3GLB1	-0.239869	0.01568
B4GALNT1	-0.458999	0.0156927
SERPINE2	0.636816	0.0157043
PLXND1	-0.338668	0.0157439
KDM2A	0.283572	0.0157562
RHOG	-0.539933	0.0157562
NUP54	0.246594	0.0158076
KPNA3	0.305748	0.0158251
OCLN	0.592279	0.0158694
TMEM150C	-0.660718	0.0158694
ANXA4	0.399785	0.0158713
TLL2	0.675513	0.0159056
RP11-1080G15.1	0.672336	0.0159211
STAT5B	0.318871	0.0159211
DPH3	-0.518034	0.0159309
SNRPD2	-0.50044	0.0159531
HPS6	-0.651424	0.0159882
ITGAV	0.344099	0.0159907
SGCB	-0.376731	0.0160231
HSF1	-0.375959	0.016036
GPR35	0.673127	0.0160371
VBP1	-0.436898	0.0160371
VPS29	-0.272035	0.016149
FBXO21	-0.307412	0.0161522
PTPRJ	0.548468	0.0161522
BMI1	0.4945	0.0161692
NPIPA5	0.594468	0.0161692
SPC25	0.610949	0.0162616
ARRDC3-AS1	-0.561888	0.0162738
FBLN1	-0.363615	0.0163348
GPAA1	-0.430412	0.0163348
SLC27A3	0.503701	0.0163348
MXRA5	0.670018	0.0163638
TEF	0.587832	0.016366
MAGED2	-0.433696	0.0163675
SCAMP5	0.536025	0.0164257
ECHS1	-0.488376	0.0164288
HAX1	-0.400454	0.0164288
RECQL	-0.351121	0.0164288
DCXR	-0.554115	0.0164323
GRIPAP1	0.351385	0.0164323
HSDL2	0.293736	0.0164323
ICA1L	0.413251	0.0164323
MAGI1	0.408583	0.0164323
MNAT1	-0.241035	0.0164323
PSMD12	-0.348396	0.0164323
FAM229B	-0.546617	0.0164396
BTBD3	0.306111	0.0164612
NDUFA8	-0.458578	0.0164642
SLC52A2	-0.460472	0.0164722
EIF6	-0.519715	0.0164722
GOLGA8N	0.56506	0.0164851
[truncated: 21,951 more rows]

## Sheet: Smooth Muscle
Gene	log2FoldChange	padj
PTP4A3	-1.50734	8.65618e-13
PIEZO2	3.02818	2.55125e-09
DES	-1.21415	2.66803e-08
ADAMTS9	-1.98998	1.72453e-07
CFD	-1.65303	2.88546e-07
CCDC107	-1.00021	3.15001e-07
RORA	0.711141	4.00885e-07
CSRP1	-0.830108	5.12911e-07
ACTG1	-1.03196	6.10251e-07
ATP5B	-0.932961	1.06944e-06
GRIN2A	1.30587	1.06944e-06
HBA2	3.2179	1.06944e-06
MALAT1	-0.778245	1.06944e-06
MYL6	-0.80085	1.06944e-06
NPAS3	0.72452	1.06944e-06
PI15	-3.14645	1.06944e-06
TCF7L1	0.547944	1.36891e-06
APOD	-1.84045	1.88617e-06
RGL3	-1.0958	2.029e-06
NDUFA4L2	-1.01697	2.61323e-06
VIM	-0.830487	2.61323e-06
ADAMTS9-AS2	0.948672	2.95726e-06
RP11-431K24.1	1.51495	3.88982e-06
CFAP221	1.5079	3.98539e-06
SLC25A4	-1.12022	4.63437e-06
LINC01183	-1.78737	5.28454e-06
ACTB	-0.931699	5.53082e-06
TXNIP	-0.769007	7.44528e-06
IFITM3	-1.03219	8.17914e-06
HIF3A	-1.22539	8.35058e-06
LENG8	0.512378	8.64939e-06
TRANK1	1.14369	8.90769e-06
OSBPL3	0.917134	9.60512e-06
RP11-624L4.1	1.04629	2.16109e-05
TPM1	-0.632675	2.16109e-05
SNCG	-1.04983	2.2994e-05
GPAT2	-1.92016	2.32837e-05
TCAP	-1.15687	2.94582e-05
PLXDC2	1.1179	3.32736e-05
CKM	-1.17126	5.08199e-05
SLC7A2	-0.974557	5.08199e-05
LPP	-0.45468	5.53109e-05
FARP1	0.605588	5.74659e-05
GOLGA8N	0.91262	6.05183e-05
LUC7L3	0.34727	6.96722e-05
ARHGAP44	0.580499	7.39962e-05
C8orf88	-0.875135	0.000115239
CD63	-0.959172	0.000115239
NAALADL2	0.88979	0.000116603
DCN	-0.84013	0.000122103
DSP	-1.48899	0.000129695
FMNL2	0.834581	0.000131502
UBC	-0.817308	0.00013995
IL18R1	-1.86274	0.000155616
ECI2	-0.875235	0.000160084
ACTN1	-0.472786	0.000199141
ATXN1	0.477822	0.000199141
MEF2C-AS1	0.567113	0.000199141
SEMA5B	0.751566	0.000199615
SVEP1	1.23972	0.000199615
TIMP4	-2.12539	0.000199615
BTG1	-0.870621	0.000206348
KIAA0895L	-0.842293	0.000228642
LINC01091	0.986195	0.000282082
IGFBP6	-1.20366	0.000353345
PFN1	-0.822991	0.000361434
SASH1	0.871468	0.000361718
XAF1	1.09063	0.000361718
PDE10A	-0.846143	0.000404931
ANGPT4	-1.87534	0.000421249
GBE1	-0.502609	0.000426996
NDUFA4	-0.840283	0.000430649
HSPA5	-1.10577	0.00044471
RANBP17	0.897876	0.000465589
MYL9	-0.517818	0.000472212
PRKCDBP	-0.885173	0.000472212
TNS2	-0.523563	0.000472212
RUFY3	0.375313	0.000482447
GNB2L1	-0.659118	0.000500577
PAPD5	0.555176	0.000500577
VEGFC	1.37558	0.000539312
GNA14	1.68632	0.000541455
H1F0	-1.06974	0.000552143
ATP5D	-0.720133	0.000571254
BMP6	1.47705	0.000593513
ENDOD1	-0.841495	0.000693484
ADAMTS4	-1.28744	0.000699528
APBA1	0.850623	0.000699528
AZIN2	1.23115	0.000699528
C7	-0.930326	0.000699528
GAPDH	-0.742764	0.000699528
LDHB	-0.649623	0.000699528
LINC00473	-1.4221	0.000699528
PDE8B	1.35104	0.000699528
TPI1	-0.741784	0.000699528
TSHZ2	1.19937	0.000699528
FNIP2	0.611915	0.000744539
NTM	1.28641	0.000744539
ARL15	0.596653	0.000762663
CTD-2034I4.1	1.57741	0.000763221
MPG	-0.810067	0.000784732
CTD-2192J16.22	-0.758503	0.000794461
NKAIN3	1.69606	0.000809814
EIF1	-0.618828	0.000810646
TAGLN	-0.668371	0.000824821
SLMAP	-0.451014	0.000855788
AC159540.1	0.749147	0.000987297
MAP4K3	0.340255	0.00103173
RABGGTB	-0.870963	0.00106224
AGAP1	0.480792	0.00107884
TGFB1I1	-0.66633	0.00108132
KIAA0355	0.500705	0.00108447
RPLP0	-0.771089	0.00114381
HMCN1	1.00609	0.00114893
NGF	-0.661124	0.00114893
FGF14	1.29502	0.00114957
PGAM2	-0.992579	0.00116346
AUTS2	0.334236	0.00122496
TBC1D4	0.571581	0.00122496
H3F3B	-0.770513	0.00128266
RP11-758M4.4	-1.5295	0.00128266
TP53I11	-0.82589	0.00128266
RHOA	-0.502338	0.00130709
RP11-665G4.1	0.570885	0.00137516
AC240274.1	0.870864	0.00142162
MYL3	-0.850229	0.00144514
ST6GAL1	0.514405	0.00145479
CD38	-0.925206	0.00148695
COX5A	-0.782542	0.00151496
DDIT3	-0.836769	0.00153326
PTGDS	-0.889776	0.00154158
FABP5	-0.948088	0.00158568
ACTA2	-0.672285	0.00178567
TSPO	-0.974432	0.00179953
SRP14	-0.769025	0.00199796
TMOD1	-0.462826	0.0020046
UQCRC1	-0.680155	0.0020046
PLD5	0.899291	0.00209776
GRID1	0.48316	0.00214618
CFL2	-0.773012	0.00217087
RP11-16P20.3	0.970446	0.00217087
HBB	1.28935	0.00230454
ANKRD2	-1.20671	0.00232074
LDHA	-0.814009	0.00234253
ADH1B	-0.966201	0.0024968
HIST1H2BB	-1.12959	0.00261165
LHFP	0.388061	0.00266947
LAMA3	0.37217	0.00269243
FRMD6	0.694104	0.00276246
TNKS1BP1	-0.586123	0.00281581
ACTC1	-0.883461	0.00283435
RP5-894A10.2	0.806298	0.00283435
SLC6A1	0.615305	0.00283435
SMDT1	-0.843733	0.00283435
NCOA1	0.318099	0.0028361
NISCH	0.413973	0.0028361
PNPLA7	0.842122	0.0028361
DENND3	-0.761572	0.00288707
MDH1	-0.621264	0.00298853
SLC25A3	-0.577912	0.00298853
PEBP1	-0.725607	0.00307689
DAPK1	0.973724	0.00316674
SSR3	-0.803542	0.00316674
AC002066.1	0.464785	0.00323424
PSAP	-0.539943	0.00327989
CEP112	0.431428	0.00340495
ZNF362	0.631667	0.00340495
NDUFA13	-0.678674	0.00341313
NDUFB9	-0.76913	0.00341313
PPP1R10	-0.463179	0.00348622
RGS12	0.521178	0.00351775
EFHC2	-0.749886	0.00364098
HTR7	1.09245	0.00366025
PLP2	-0.838654	0.00366025
RP11-136H19.1	-0.695531	0.00366025
BTBD9	-0.452726	0.00377316
LEPR	0.68667	0.00377316
LGI2	-0.763323	0.00377316
RPL10	-0.609434	0.00377316
SPIN1	0.42395	0.00385755
ACTR3	-0.407247	0.00390633
GABARAPL1	-0.599525	0.00398601
KCNS3	0.883899	0.00398601
LGALS3	-0.742613	0.00398601
PPIA	-0.554691	0.00398601
C10orf11	0.540406	0.00414024
BMP1	-0.483679	0.00423989
CNTNAP2	0.955036	0.00423989
PSMB6	-0.697724	0.00424695
OLFML2B	0.767066	0.00426142
ALDOA	-0.609806	0.00439606
TSHZ3	0.725107	0.00452788
PRDX1	-0.76631	0.00458898
TNS1	-0.319222	0.00465978
PARK7	-0.638509	0.0046609
RIC3	-0.632035	0.0046609
ROR2	0.946127	0.00485162
TRIM22	0.730817	0.00493189
RAB11FIP3	0.565613	0.00515896
CST3	-0.566491	0.00517896
ENTPD3	0.820635	0.00517896
GHR	0.423191	0.00517896
PTK2	0.226962	0.00522846
COX5B	-0.601743	0.0052294
MFGE8	-0.378563	0.0052294
NMRK2	-0.791561	0.0052294
ATP5G3	-0.665053	0.00531829
CNN1	-0.610556	0.00531829
MIR22HG	-0.597951	0.00533114
SULF1	0.878882	0.00540908
TMEM51	0.451209	0.00565185
SERINC5	0.503119	0.00571151
PACS1	0.527285	0.00595467
FAM85B	0.652126	0.00599381
S100A9	-0.920267	0.00600379
CAMSAP2	0.380259	0.00602252
LTBP2	0.81692	0.00602252
SOS1	0.360235	0.00603439
DPP6	0.921966	0.00604296
NDUFS5	-0.687502	0.00606118
DHRS3	0.688009	0.00607602
ITGA10	-0.803182	0.00607602
NDUFS2	-0.537746	0.00607602
NRK	0.882655	0.00607602
RP11-932O9.9	0.816264	0.00607602
RPS27	-0.691928	0.00607602
STK32B	0.887426	0.00607602
TPM4	-0.397718	0.00607602
IFITM2	-0.709754	0.006118
BICC1	0.705838	0.00615755
GPAA1	-0.69544	0.00620136
IDS	0.611462	0.00627345
BRWD1	0.302806	0.00627864
HSP90AB1	-0.496979	0.00640317
TASP1	-0.468791	0.00649052
NDUFS6	-0.6633	0.00653259
ARNTL	-0.757282	0.00657003
BPTF	0.319154	0.00657003
PEAK1	0.473459	0.00657003
TUBA1B	-0.656392	0.00657003
JAM3	0.438472	0.00658468
MEG3	0.85406	0.00663933
AC002310.13	0.867091	0.00677573
PRDX3	-0.647134	0.00677636
AEBP1	0.534814	0.0068012
PIP5K1B	-0.473934	0.00681212
MAOA	-0.71272	0.00695934
FAM96B	-0.617345	0.00719555
FAM127A	-0.569282	0.00719859
MEG8	0.858314	0.00725981
UBN2	0.437955	0.0073904
IDH2	-0.642114	0.00739439
SLIT2	0.741008	0.00740825
LTBP4	0.575929	0.00741978
DDIT4	-0.816878	0.00746048
TUBB4B	-0.636038	0.00749132
CRYAB	-0.739545	0.00761927
RP11-20I20.2	0.829037	0.00764957
LINC01266	0.795509	0.00769171
DZIP1	0.472832	0.00774016
SLC2A4	-0.685612	0.00784458
CEP290	0.392107	0.00785874
PDE4C	0.651197	0.00785874
ADCY9	0.377208	0.0079768
CCDC171	0.561105	0.0079768
TAGLN2	-0.58481	0.00798704
ACE2	-0.819078	0.00802551
IL6R	-0.621402	0.00803483
RPS5	-0.632348	0.00803483
ZSWIM5	0.461242	0.00805101
CABLES1	0.812427	0.00811135
MKLN1	-0.276025	0.00811135
LTBP3	0.497747	0.00831271
CCDC146	0.504916	0.00853994
MDH2	-0.665917	0.00853994
FAU	-0.60068	0.00870484
MANEA-AS1	-0.760351	0.00877427
GJA5	-0.737688	0.00889596
PARP14	0.631915	0.008961
RNASEH2C	-0.560894	0.008961
CNNM2	0.607415	0.00898432
RP11-1114A5.4	0.652771	0.00925785
GTF2H2C	0.510882	0.0092654
SCARF2	0.706628	0.0092654
TENM4	0.761247	0.00932294
CD59	-0.534733	0.00932556
DTNB	0.476433	0.00932556
RP11-631F7.1	0.788682	0.00944229
DDX60	0.608929	0.00956815
SAMD3	0.785425	0.00958081
SYTL2	0.484777	0.00959349
EDNRA	-0.355563	0.00970484
PKD2	0.421598	0.00972467
CCDC81	0.780637	0.00973048
MAP1B	-0.290539	0.00973048
PHIP	0.270261	0.00973048
ESR1	0.747407	0.0097348
TTC28	0.22443	0.00979256
CFL1	-0.596202	0.00982334
CDC42EP2	-0.771468	0.0099381
JAG1	-0.306549	0.00997718
ITIH3	-0.713488	0.0100542
RBM26	0.349519	0.0101012
EVL	0.435622	0.0101124
RASL12	-0.432241	0.0101124
HINT1	-0.614578	0.0101178
SKP1	-0.47363	0.0101252
ANGPTL1	-0.402324	0.0101864
CYC1	-0.601247	0.0103649
MPRIP	0.317429	0.0103649
NBPF20	0.706788	0.0104021
SHC1	-0.713957	0.0104021
CAPN2	-0.44011	0.0105283
MRPL41	-0.652892	0.0105283
DDX24	-0.372656	0.0105291
SEMA5A	0.54743	0.0107076
COL4A2	-0.419171	0.0107476
ALDH1A1	0.717301	0.0109626
WDR1	-0.463765	0.0109875
FLNA	-0.346456	0.011058
MEGF6	0.736481	0.011058
SERF2	-0.484623	0.0111356
ACTG2	-0.706463	0.0111361
PSMA7	-0.565905	0.0111361
NDUFB10	-0.583039	0.0113967
ANKRD29	0.414278	0.0114272
NFIB	-0.276794	0.0117979
YLPM1	0.343702	0.0119165
ADGRL3	0.713823	0.0119826
DCTN2	-0.470372	0.0119826
DOCK1	0.271759	0.0119826
GLG1	0.273409	0.0119826
MARC2	0.445096	0.0119826
NPPA	0.690638	0.0119826
BRSK2	-0.682021	0.0120296
IGFBP5	-0.553098	0.0120296
PKP4	0.41438	0.0120296
PTGES2	-0.606735	0.0120296
RP11-584P21.2	0.519139	0.0120296
TPST1	0.480466	0.0120296
TRIP11	0.360286	0.0120296
KALRN	-0.378195	0.0120504
PCP4L1	-0.692308	0.0128235
UACA	0.404181	0.0128306
LRRFIP1	-0.357682	0.0129385
SUCLG1	-0.418585	0.0129385
RYR3	0.660686	0.0129582
IVNS1ABP	0.499365	0.0132132
HAAO	0.608688	0.013241
PRRX1	0.551545	0.013241
SMOC2	0.370882	0.013365
F5	0.678625	0.0135561
FAM171A1	0.587024	0.0136961
THNSL2	0.633127	0.0136961
TINF2	-0.638019	0.0136961
NHSL2	0.590127	0.01373
WASF1	0.683007	0.0138254
GLRX2	-0.701715	0.0139017
ZNF345	0.499309	0.0139601
RP11-708B6.2	0.698869	0.0141454
AP000769.1	-0.665826	0.0143883
CAV1	-0.385673	0.0146159
RPL11	-0.541567	0.0146159
MATN2	0.658289	0.0146639
EIF2AK2	0.509527	0.014691
SYNM	-0.562672	0.014691
ARHGAP20	0.675387	0.0148245
ATP5A1	-0.508036	0.0148245
FNDC1	0.659845	0.014904
GNAS	0.306368	0.014904
MAP2K4	0.344011	0.0150939
MICALL2	-0.562716	0.0150939
C19orf70	-0.548951	0.0151232
RNASE1	-0.640319	0.0151232
ATP5G2	-0.482975	0.0151326
FIS1	-0.531938	0.0153233
SLC35F5	0.314226	0.0153233
EPC1	-0.267631	0.0154429
PPFIBP2	0.407843	0.0154697
GRAMD1B	0.678467	0.0155588
BCL2	0.441072	0.015585
CDR2	0.387584	0.015585
ENO3	-0.678882	0.015585
CRIP2	-0.456088	0.015741
CHCHD2	-0.551685	0.0158171
SSNA1	-0.614701	0.0158171
ATP5G1	-0.562662	0.016039
ZNF449	-0.560394	0.016039
CEP170	0.311142	0.0162447
PSMD8	-0.527927	0.0162447
PNISR	0.258746	0.0164429
ATP5F1	-0.504051	0.0165314
ANKS6	0.641954	0.0165728
PRKCA	0.437229	0.0167943
PDE1A	-0.352713	0.0168231
VCAN	0.655794	0.0168231
ADNP	0.312751	0.0168345
MDGA1	0.662959	0.0169535
PRR4	-0.566512	0.0169535
PSMD7	-0.495402	0.0169535
RRAGA	-0.652832	0.0170034
G0S2	-0.620538	0.0170064
NDUFV2	-0.469124	0.0170064
RP11-244M2.1	-0.621975	0.0170064
TMBIM4	-0.592287	0.0173662
EXOC6B	0.237891	0.0175005
GNAQ	0.283126	0.017585
UBA2	-0.271475	0.017585
ENPP4	-0.654842	0.0176564
ARHGEF26	0.623946	0.0176854
NDUFAB1	-0.590231	0.0178306
NPAS2	-0.528884	0.0178306
HIST1H1E	-0.638886	0.0179739
RABAC1	-0.558508	0.0179739
RP11-701H24.9	0.370334	0.0179739
RGCC	-0.648123	0.0179947
SLC25A5	-0.581501	0.0179947
RBMS3-AS2	-0.494545	0.0180539
RP11-138M12.1	-0.478647	0.0181286
RP11-15K3.1	0.591747	0.0181823
COX7B	-0.571204	0.0181969
RP11-736K20.5	0.574903	0.0181969
RPL8	-0.524513	0.0182348
MAN1C1	0.53937	0.0182377
NDUFS8	-0.505322	0.0182377
FLRT2	0.645638	0.0182881
RERE	0.260279	0.0184026
VTI1A	-0.222896	0.0184026
PAPPA2	0.466049	0.0184154
DPH3	-0.640296	0.0185619
RABEP1	0.326156	0.0185619
GADD45B	-0.633048	0.0186587
SPCS1	-0.598689	0.018754
C9orf3	-0.228282	0.0187945
CHCHD10	-0.51126	0.0187945
NNMT	-0.576684	0.0187945
SEL1L	-0.354974	0.0187945
SF1	-0.327626	0.0187945
TMEM136	-0.442502	0.0187945
ZNF385A	-0.615711	0.0187945
NREP	0.532287	0.0191315
C14orf166	-0.517385	0.0193123
CASC15	0.408814	0.0193123
IRF2BPL	-0.630803	0.0193123
SNCAIP	0.601337	0.0193123
C14orf37	0.382661	0.0193148
LINC00472	-0.486654	0.0195858
COQ10A	-0.607727	0.0196256
WWOX	0.320506	0.020091
LUZP2	0.502413	0.0203208
RPS6	-0.501351	0.0205548
ABHD2	-0.36745	0.0205741
RPS24	-0.440138	0.0205741
MAP3K8	-0.506619	0.0207915
DCLK2	0.377897	0.0208764
RHOB	-0.550523	0.0208764
ZNF544	0.394803	0.021186
MOK	0.389499	0.0211936
ANKRD49	-0.482176	0.0214272
MUS81	-0.482181	0.0215237
N4BP2L1	0.45658	0.0216001
SMIM10L1	-0.598502	0.0216615
CACNA1D	0.515605	0.0219394
APRT	-0.571351	0.0220185
TLN1	-0.328314	0.0220185
ZNF518A	0.310362	0.0221557
EXT1	0.474165	0.0221641
DLGAP1	0.609763	0.0222303
LGALS1	-0.521405	0.0223659
NR2F2-AS1	0.199441	0.0223659
SLC22A3	-0.345366	0.0224532
ZBTB1	0.350028	0.0224532
EVC	0.481264	0.0224565
SELM	-0.503342	0.0224565
TENM1	0.43053	0.0224565
ADRBK2	0.374961	0.0225351
NLRP1	0.582229	0.0225351
SLC16A1-AS1	0.451934	0.0228343
GOLGA8A	0.479498	0.0229739
KDM2A	0.293791	0.0230898
GPX3	-0.576213	0.0233004
ZDHHC20	0.373824	0.0233584
ACOT2	-0.601308	0.0233884
CTD-2281M20.1	0.599877	0.0233966
CAST	-0.28089	0.0236983
ZC3H8	0.38012	0.0236983
COPB2	-0.379049	0.0238362
UBXN2A	0.333893	0.0238813
CPNE4	0.595372	0.0239702
NBPF12	0.364398	0.0239702
TNRC6B	0.244342	0.0242766
AC009133.12	0.578572	0.0244092
LARP1B	0.35024	0.0245086
LDB2	0.387005	0.0245086
LMCD1-AS1	0.432633	0.0245086
NKX2-5	-0.563786	0.0245086
PRPF4B	-0.31523	0.0245086
UQCRB	-0.500338	0.0245086
ZHX3	-0.383601	0.0245086
COL16A1	0.579504	0.0246864
MRPS16	-0.488295	0.0246864
NHSL1	0.516374	0.0246864
SLC39A11	-0.380001	0.0246864
RPL3	-0.534998	0.0247922
COX7C	-0.513529	0.0248105
PDE8A	-0.327053	0.0250987
RP11-729L2.2	0.584819	0.025102
PTCH2	0.568812	0.0252899
HHAT	0.57519	0.0253457
GKAP1	0.467066	0.0255206
MSH2	0.577683	0.0255206
TPCN2	-0.487716	0.0255292
VCP	-0.385323	0.0255292
MPDZ	0.225515	0.0256317
PLS3	-0.303082	0.0257927
SPARC	-0.309414	0.0258649
LDOC1	-0.580982	0.0262383
ARHGEF10L	-0.334719	0.0264322
SMURF2	0.358469	0.0264322
TPD52L1	0.579643	0.0264322
AK1	-0.484223	0.0264431
WHSC1	0.358701	0.0264431
AHSA2	0.34422	0.0264545
BCL7A	0.469526	0.0264545
PARD3	0.288541	0.0264545
PTPRJ	0.491288	0.0264545
NRG1	0.546308	0.0264807
ATP5J	-0.515564	0.0265094
CREB3L2	-0.429522	0.0265094
RPLP1	-0.487842	0.0265094
TRA2A	0.247202	0.0265094
TUBA1A	-0.452127	0.0266584
ZNF708	-0.324063	0.0267641
EIF1B	-0.460281	0.0268588
NTRK2	0.342033	0.0268588
HIPK2	-0.386304	0.0270911
SNHG15	-0.547322	0.0272071
CSDC2	-0.398179	0.0272162
LMO4	-0.431673	0.0273295
ANKRD36C	0.320777	0.0277079
KMT2A	0.269943	0.0277932
SCAND1	-0.528142	0.0277932
MNAT1	-0.251362	0.0278674
C1QB	-0.519898	0.0280935
COL5A1	0.469811	0.0282384
EFEMP1	0.561005	0.0282384
PTMA	-0.406328	0.0282384
TARID	0.464808	0.0282384
SREBF1	-0.563672	0.0284376
MRGPRF	-0.498326	0.0285757
HSPB3	-0.563418	0.0286167
ITGA9	0.420013	0.0286215
SUMO2	-0.418721	0.0286215
ARHGAP21	0.314049	0.0291941
PLEKHH2	0.459533	0.0292016
BSG	-0.409464	0.0294071
CLTB	-0.472244	0.0294386
CSPP1	0.29579	0.0294386
CYCS	-0.485165	0.0294386
MICAL1	-0.386569	0.0294386
PRUNE2	-0.555175	0.0294386
RING1	-0.417758	0.0294386
RP11-415J8.3	-0.534881	0.0294386
SMARCC1	0.302084	0.0294386
BTF3	-0.444536	0.0294835
FAM210B	-0.550667	0.0297206
ADAMTS19	0.531005	0.0298859
MAPKAPK3	-0.507584	0.0299565
C1orf198	0.466033	0.0299575
PCBP1	-0.482495	0.0299575
OPCML	0.472022	0.0303066
PSMD3	-0.478445	0.0303071
UGGT2	-0.265128	0.0303184
CLIC1	-0.542502	0.0305867
MBTD1	0.326313	0.0305867
TMSB10	-0.504053	0.0306986
ARHGAP15	0.449977	0.0307188
FABP3	-0.520461	0.0307188
PACS2	0.434951	0.0307188
PTPRZ1	0.539733	0.0307188
CNKSR3	0.542909	0.0307341
COL27A1	-0.348692	0.0307341
COX4I1	-0.434955	0.0307341
RPL5	-0.431825	0.0307341
RP1-167F1.2	0.530975	0.030757
PURG	0.539879	0.0307769
PILRB	0.348739	0.0311194
PCSK2	-0.530543	0.0311259
BNC2	0.546709	0.0312385
RP11-6O2.4	-0.537069	0.0313063
NRBF2	-0.541919	0.0313402
TSSC4	-0.538469	0.0313402
PPP1R14A	-0.36056	0.0315704
CATSPER2	0.432719	0.0315854
FBN1	0.401264	0.0316547
RGS11	0.489759	0.0317756
FLI1	0.439407	0.0325101
BST1	0.514982	0.0325542
PRKCH	0.522241	0.0325589
RP11-156P1.2	0.536573	0.0325589
SLCO3A1	0.277108	0.0325589
ANO2	0.535307	0.0326388
ARL6IP5	-0.459022	0.0326388
STOML2	-0.529092	0.0328038
AURKAIP1	-0.505479	0.0330664
UNQ6494	-0.428922	0.0332794
RP11-182L21.6	-0.525312	0.0334668
RPL10A	-0.41043	0.0334668
MTUS1	-0.373449	0.0336076
NPPB	0.410188	0.0338401
C5orf17	0.460471	0.0338792
OAZ2	0.326595	0.0338792
RPL22L1	-0.52198	0.0338792
RPS25	-0.38524	0.0338792
EDF1	-0.430249	0.0339934
ZFR	0.2354	0.0340833
EXOC6	0.299282	0.0343562
GLS	0.317431	0.0345101
LIMS1	0.306687	0.0346606
ZYX	-0.38106	0.0346606
STAT1	0.50902	0.0349837
CCDC190	0.495416	0.0350008
TMEM30A	-0.394698	0.0350008
SLC2A6	-0.521946	0.0352732
ENTPD3-AS1	0.437756	0.0356112
MGMT	0.309832	0.0356112
MT-ND4L	-0.409239	0.0356112
ALDH1A2	0.522095	0.035626
GLO1	-0.423342	0.035626
CH507-513H4.1	0.485075	0.0364788
SON	-0.259644	0.0365073
IP6K3	-0.514337	0.0365592
DDX21	-0.395556	0.0369442
HMOX2	-0.439878	0.0369442
ITPR1	-0.210861	0.0369442
LRRC8C	-0.49597	0.0370199
ASAH1	-0.368991	0.0370806
SCGN	-0.497116	0.0370806
RASGRP2	-0.377635	0.0372418
TMEM241	0.458864	0.0372418
HADHB	-0.332204	0.0372651
AC092614.2	-0.51075	0.0372875
AGTR1	-0.517428	0.0373029
CYP4B1	-0.460935	0.0374731
PPP1R15A	-0.427857	0.0374731
TCEAL3	-0.466391	0.0374731
WDR17	0.395131	0.0374731
GJA4	-0.411192	0.0377661
EIF3K	-0.353723	0.0378052
METTL12	-0.5107	0.0378102
CDK14	0.39888	0.0379168
PKM	-0.376155	0.0379168
C11orf57	-0.51464	0.0381281
SAMD9L	0.492131	0.0381281
FBXL20	0.275923	0.0382784
SEPW1	-0.343077	0.0382784
CFAP70	0.512518	0.0382988
PRPF40B	0.351733	0.0382988
DNAJC21	0.45039	0.0383451
EPB41L2	0.274586	0.0385141
WIPF3	0.488332	0.0385141
BCL7C	0.441913	0.03857
PPP2R2D	0.330965	0.03857
NEURL2	-0.50657	0.0385744
FAM212B	-0.430085	0.0387628
PAPPA	0.484769	0.0390176
UBR7	0.507365	0.0390176
ZBTB46	0.360281	0.0390176
MRPL18	-0.463031	0.0391643
MRPL34	-0.500541	0.0391858
KIAA1147	0.403807	0.0392094
FTO	0.216205	0.039444
FAM13A-AS1	0.465621	0.0396463
NR1D2	0.391873	0.0396463
KCNMB1	-0.409073	0.0397267
UFC1	-0.457312	0.0397267
C5orf42	0.239144	0.0397525
CAPRIN2	0.35984	0.0397525
CKB	-0.382166	0.0397525
CRELD2	-0.500765	0.0397525
DOCK7	0.319076	0.0397525
EIF4EBP2	-0.399999	0.0397525
PPP1R21	0.327415	0.0397525
RP4-777O23.3	0.42451	0.0397525
SPCS2	-0.349542	0.0397525
STX12	-0.316942	0.0397525
SH3GLB1	-0.325181	0.0399088
PIK3CB	0.335606	0.0399784
SELENBP1	-0.435342	0.0399988
NBEA	0.293283	0.0401304
SEC61B	-0.45587	0.0406671
GJC1	0.305373	0.0406795
TNFRSF19	-0.48368	0.0406795
PALMD	-0.464523	0.0411493
EEF2	-0.402123	0.0412145
CALHM2	-0.440275	0.0413688
CMTM8	0.49924	0.0413688
SFXN1	-0.355694	0.0413688
C17orf82	-0.480937	0.041387
COL9A1	0.469406	0.041387
FAM66C	0.477087	0.041387
PIP4K2B	0.394496	0.041387
PPIB	-0.428126	0.041387
PRSS23	0.465296	0.041387
RNF10	-0.296253	0.041387
RNPS1	-0.354383	0.041387
RP11-54O7.17	0.49766	0.041387
TMEM220	-0.391784	0.041387
UQCRFS1	-0.410424	0.041387
CLEC2D	0.443762	0.0414657
GPX1	-0.490262	0.0415583
SHISA4	-0.46741	0.0416453
FADS1	-0.461687	0.0416641
FAM155A	0.457898	0.0422301
KCTD20	-0.403369	0.0423772
ZNF536	0.474713	0.0424626
ZFAND1	-0.412535	0.0425792
PSMB3	-0.472851	0.0426627
AP3B1	-0.245848	0.0427576
SMO	0.491469	0.0430424
RPS8	-0.392611	0.0431099
ALKBH2	-0.485979	0.0431657
CDKN1A	-0.480109	0.0431657
CNBP	-0.316563	0.0431657
DUOX2	0.487276	0.0431657
HMGXB3	-0.373941	0.0431657
KLHL29	0.405479	0.0431657
PPM1L	-0.3036	0.0431657
RBMX	0.266184	0.0431657
XBP1	-0.447073	0.0431657
ZNF704	0.292685	0.0431657
CSNK1E	0.224465	0.0432607
DNAJB5	-0.486218	0.0432607
RP11-289H16.1	0.42518	0.0432607
ZNF471	0.433548	0.0432722
FHL3	-0.461358	0.0434578
FTL	-0.42306	0.0434578
C9orf16	-0.482656	0.043785
SPEG	-0.341292	0.043785
TMUB2	-0.400285	0.0439757
C1QA	-0.411403	0.0440458
FH	-0.435478	0.0442997
ANO4	0.381464	0.0443897
FGFR3	0.483046	0.044409
LRP10	-0.426418	0.0444489
RP4-545C24.1	0.483273	0.0446714
CGNL1	0.484512	0.0447081
TNFRSF12A	-0.481705	0.0447081
SUN2	-0.420172	0.0447842
PRKCE	0.240461	0.0448078
BTRC	0.270587	0.0448258
CCT5	-0.45826	0.0448258
PRKAR1A	-0.326007	0.0448258
MITF	0.296482	0.0449199
CDKL5	-0.354057	0.0449398
SLC7A8	-0.478653	0.0453238
TUBB	-0.427911	0.0455768
IAH1	-0.365985	0.0462132
SLC25A30	0.466346	0.0462132
NDUFA1	-0.449862	0.0466286
ERAP2	0.478198	0.0466351
MKL2	-0.257829	0.0466351
GPC1	-0.468828	0.0466904
PIWIL4	0.46815	0.0466904
EPAS1	-0.26738	0.0466983
ARHGAP32	0.268225	0.0474799
CCL2	-0.470103	0.0476481
EPSTI1	0.420012	0.0476481
S100A4	-0.466661	0.0476481
UBE2D2	-0.25929	0.0476481
CDH8	0.457536	0.047999
PCIF1	-0.433805	0.0481056
CNOT6L	0.280178	0.0482031
LINC01355	0.452349	0.0483472
MTFR1L	0.468667	0.048358
B2M	-0.379631	0.0484504
POGZ	0.217833	0.0484504
GPN2	-0.468798	0.0484718
MREG	0.467976	0.0484718
USP6NL	0.344572	0.0484846
KIF13A	0.260787	0.0485129
ASTN2	0.407729	0.0485436
AFF2	-0.45393	0.0487331
RPN1	-0.407799	0.0487331
ATP6V0D1	-0.419994	0.0487351
SPARCL1	-0.302682	0.0487594
ACAP3	0.407459	0.0487831
INPP1	-0.39272	0.0487831
FOXP2	0.464978	0.0487955
C1orf132	-0.315541	0.0489507
RP11-83A24.2	0.369891	0.0492896
DYX1C1	0.464469	0.049308
SLC9A3R2	-0.460934	0.049308
AKT3	0.278207	0.0494008
CSAD	-0.309995	0.0494008
ERICH1-AS1	0.442097	0.0494008
RP11-486O13.4	0.359198	0.0494008
SERINC3	-0.306498	0.0494008
SMIM12	-0.315324	0.0494008
SNX3	-0.352684	0.0494008
ZMYND11	0.250536	0.0494008
ADGRF5	0.45797	0.0494824
LAD1	-0.432077	0.0494824
MIR181A2HG	0.447447	0.0494824
RXFP1	0.390238	0.0496115
LMOD3	-0.45027	0.0496594
TSPYL2	-0.395431	0.0496594
MBP	0.453493	0.0499383
HRH2	-0.454091	0.0499543
SLC39A1	-0.464801	0.0500374
IFT43	0.269963	0.0502774
FHIT	0.380789	0.0506859
VPS29	-0.305345	0.0507458
MRPS31	0.307734	0.0508078
EIF5A	-0.461615	0.051158
RBM7	-0.409638	0.051158
NRIP1	0.365738	0.0511621
RBFOX2	0.219778	0.0511621
SLC6A16	0.38967	0.0511621
SYNGAP1	-0.359719	0.0513566
EIF4E2	-0.372216	0.0514835
NDUFB7	-0.425543	0.0514835
RELL1	-0.274623	0.0514835
TRMT61B	0.367558	0.0514835
ENTPD7	-0.457959	0.0518477
PRDX6	-0.408818	0.051994
SLC35B1	-0.438859	0.0522347
ZFP36	-0.416399	0.0522347
CTD-3064M3.7	-0.422153	0.0522881
POGK	-0.416986	0.0522881
CCDC174	-0.381783	0.0523501
DYRK1A	0.22863	0.0528183
HCG17	0.36511	0.0528183
SPG11	0.25923	0.0530429
APOE	-0.431423	0.0530652
BCL6	-0.361657	0.0530652
DDX5	-0.238082	0.0530652
FTH1	-0.349824	0.0534905
SARM1	0.407039	0.0534905
C1orf43	-0.331496	0.0534909
PGAM1	-0.399553	0.0535364
TMEM59L	-0.432876	0.0535364
MGAT3	0.45211	0.0539662
ZNF117	0.396825	0.0540861
AC007566.10	0.420269	0.0544772
HECTD4	0.247392	0.0544772
RP4-530I15.6	-0.415533	0.0544772
KIF2A	0.299382	0.054478
MRVI1	-0.274934	0.054478
RP11-64D24.2	-0.441097	0.054478
TNRC6A	0.190679	0.054478
NFAT5	0.179731	0.054547
COX6B1	-0.393025	0.054567
BICD1	0.328518	0.0546301
RSL24D1	-0.430563	0.0546301
SNHG25	-0.362586	0.0546885
POLM	-0.397065	0.0548879
RHOG	-0.417469	0.0550028
RRP8	-0.372386	0.0552855
HRC	-0.3889	0.0553459
IQCB1	0.314514	0.0553459
SLC27A1	0.368364	0.0553838
RP11-452L6.7	-0.40175	0.0555052
ZNF667	0.44772	0.0555052
PDE7B	-0.400494	0.0559503
ANKRD11	0.247472	0.0559936
IL1R1	-0.367849	0.056205
MCL1	-0.368379	0.056205
RP1-193H18.3	-0.435403	0.056205
HADHA	-0.292354	0.0562487
FAM107A	-0.420351	0.0563003
MAPK10	0.264805	0.0563003
CTNNBL1	0.342089	0.0563366
RP11-815J21.4	-0.445214	0.0564473
FAM13A	-0.278138	0.0567081
ADGRA3	0.370935	0.0567633
PEX1	-0.313886	0.0573313
MCU	0.292332	0.0574789
UBR3	0.221907	0.0574789
RP11-677M14.3	-0.434929	0.0574942
SLC17A9	-0.378599	0.0577117
TMSB4X	-0.357126	0.0578711
ACTR2	-0.292685	0.0579825
CALD1	-0.21096	0.0579825
CTD-2054N24.2	0.381257	0.0579825
MICU1	0.276851	0.0579825
EZR	-0.344367	0.0580184
ANKRD6	0.365554	0.0580968
ATP5E	-0.355979	0.0583067
SMYD4	-0.376706	0.0585289
DIAPH3	0.439708	0.0585795
ARAF	-0.377025	0.0586321
CCNY	0.253263	0.0586321
CDK2AP2	-0.438893	0.0586321
FMNL3	0.353151	0.0586321
PLEKHA2	0.325171	0.0586321
SHROOM4	0.389144	0.0586321
GTDC1	0.228596	0.0588117
BAIAP2L1	-0.376504	0.0588304
APOA1BP	-0.412849	0.0588699
DSTN	-0.232835	0.0588699
FAM221A	-0.437813	0.0588699
LAMB2	0.307143	0.0588699
RP11-400K9.4	-0.436024	0.0588699
RPL7A	-0.400689	0.0588699
TMEM200A	0.387885	0.0588699
RASA3	0.349892	0.0589835
M6PR	-0.380305	0.0590645
ABCC5	0.354798	0.0593356
ANO3	0.424509	0.0596153
HNRNPH1	0.223216	0.0597403
NAP1L4	0.272458	0.0597403
PLS3-AS1	0.435339	0.0597403
U91328.19	-0.368032	0.0597403
EPHA3	-0.262105	0.060155
KIAA2026	0.22911	0.060155
MYL12B	-0.387843	0.060155
RNH1	-0.348888	0.060155
CORO1B	-0.409109	0.0601553
HNRNPF	-0.33613	0.0605797
GLIPR1	-0.384313	0.060744
TMEM160	-0.424588	0.0607462
THSD1	0.415538	0.0608228
ARHGAP28	0.413764	0.0608259
UBAP1L	0.406939	0.0608259
H2AFJ	-0.403458	0.0608538
GYG1	-0.367589	0.0609274
LINC00493	-0.430025	0.0610377
SLC25A16	-0.293672	0.0610473
NLGN2	0.410269	0.0610636
PCDH17	-0.408391	0.0611963
RBM25	0.19746	0.0611963
FBF1	0.428625	0.0612991
RPSA	-0.403177	0.0612991
ADHFE1	-0.355846	0.061517
REEP3	-0.242884	0.061635
UBA7	0.393928	0.0618983
NDUFA2	-0.420252	0.0620156
RP11-626H12.1	0.372391	0.0620156
ANTXR1	0.268021	0.0620336
BBIP1	-0.339991	0.0620336
MIR133A1HG	-0.419294	0.0620336
HNRNPA0	-0.420313	0.0622758
C1orf131	-0.386073	0.0623331
MLXIP	0.346259	0.0623331
EPOR	-0.400854	0.0623735
LYSMD3	-0.380012	0.0623735
USP28	0.33589	0.0623735
FARP2	0.277785	0.0627313
PLXNA4	0.408242	0.0629495
GOT1	-0.381365	0.063122
DNAJB9	-0.418498	0.0631383
ZBTB20	0.175883	0.0632514
CALR	-0.382394	0.0632765
PLPPR4	0.370603	0.0633637
IFT74	0.310902	0.0633916
RYK	0.243314	0.0633916
HERPUD1	-0.39959	0.0635709
FAM65C	-0.341874	0.0638222
GNG7	-0.39953	0.0638222
HECW2	0.423495	0.0638222
PPA1	-0.385707	0.0638611
SFTA1P	0.282316	0.0641154
RP11-96H19.1	-0.341847	0.0645373
GLUL	-0.409978	0.0647683
ATM	0.229994	0.0659144
KIAA0319L	-0.23532	0.0659144
THOC6	-0.41778	0.0662435
NUMBL	0.403909	0.0664564
HCG18	-0.403166	0.066865
SCN4B	0.396305	0.0670708
ANK3	0.371474	0.0671272
KIF26B	0.411114	0.0671272
FAM66D	0.411911	0.0676767
ADAMTS2	0.416475	0.0676826
PARD6G	0.416874	0.0677379
TAB3	0.380075	0.0677379
OR2A1-AS1	0.41358	0.0681166
SPNS1	-0.377479	0.0681166
RAD50	-0.262161	0.0681675
USP40	0.25889	0.0683813
RPS16	-0.375838	0.0684051
ZRANB2	0.237722	0.0684051
C12orf75	0.403129	0.0685503
TOX2	-0.311856	0.0686099
TPP2	0.26206	0.0686099
PLEKHG3	-0.24606	0.0688204
DUS3L	-0.395675	0.068865
PBX3	0.204846	0.0689283
PPIP5K2	-0.262103	0.0689283
CASC4	0.245955	0.0689332
MAML3	0.237741	0.0689332
MAMLD1	0.408641	0.0689332
PDHB	-0.372329	0.0689332
ANKRD36	0.286433	0.0689598
NIFK	-0.407927	0.0690881
SPHK2	-0.38845	0.0690881
ADRA2B	-0.410954	0.0690939
CD9	-0.337915	0.0690939
MB	-0.398856	0.0690939
PLXNB2	0.34023	0.0690939
SOCS7	0.359887	0.0690939
STARD5	0.390349	0.0690939
TMEM50A	-0.334256	0.0691647
INAFM1	0.40589	0.0693122
PDS5A	0.249949	0.0693122
MRPL57	-0.405448	0.0694855
UMAD1	0.244731	0.0696674
ADAMTS7	0.403171	0.069672
MTMR14	-0.327954	0.069672
PES1	-0.409685	0.069672
TTC39B	0.284576	0.069672
ENO1	-0.367302	0.0696933
GADD45GIP1	-0.407873	0.0696933
PARD3B	0.291134	0.0696933
PDGFD	0.400055	0.0696933
TUG1	0.306606	0.070181
GLCCI1	0.334285	0.0705417
PDZRN4	-0.408886	0.0705417
TIMM13	-0.407401	0.0705417
ZNF678	0.32676	0.0705417
COA3	-0.40858	0.0706277
DDX58	0.398749	0.0706277
PTPN11	-0.273339	0.0706277
RHBDF1	0.331043	0.0706277
ANKHD1	-0.36652	0.0706961
TMEM208	-0.393172	0.0707765
ADIRF	-0.282693	0.0709443
COA4	-0.402602	0.0709443
FAM111A	0.369679	0.0709443
TRAF3IP2-AS1	0.233391	0.0709443
RAB32	-0.403219	0.0709503
FBXW7	0.252079	0.0712988
ROBO2	0.351831	0.0714013
RPL36AL	-0.400744	0.0714013
SF3B4	-0.394577	0.0714013
KAT6A	0.221104	0.0715378
PSMC3	-0.399349	0.0715378
ALG11	-0.377236	0.0715879
PPP1R3B	-0.389146	0.0716388
SERPING1	-0.331506	0.0716388
AFF3	0.265675	0.0717885
PTPDC1	-0.324895	0.0717885
ZNF655	-0.404694	0.0720353
PAWR	0.298118	0.0721505
ADGRL1	0.382166	0.0723316
HIP1	0.212489	0.0723626
C17orf51	0.383523	0.072393
TBCK	0.237959	0.072393
TXNRD1	-0.305774	0.0724185
SMAD6	0.40329	0.0726955
SLC3A2	-0.379831	0.0730491
ANOS1	-0.395916	0.0731034
HSPA1A	-0.399672	0.0731034
NDUFA11	-0.391843	0.0731034
PAFAH1B2	-0.295136	0.0731034
SLC39A13	-0.369241	0.0731034
ZBED5	-0.299612	0.0731034
RPS6KL1	-0.386162	0.0731294
SRPRA	-0.327037	0.0731294
BMPR2	0.234753	0.0733406
RPL3L	-0.366368	0.073402
TNXB	0.357874	0.0735833
ZNF98	0.396574	0.0735833
C1QC	-0.348861	0.073784
DDOST	-0.366261	0.073784
S100A1	-0.382991	0.073784
C3orf58	0.340371	0.0738284
PRDX5	-0.374415	0.0741081
RGL1	-0.276805	0.0742855
RAD23A	-0.340369	0.0743023
CRB1	0.391964	0.0746875
RASSF4	-0.289123	0.0746875
FAM168A	0.249365	0.0747353
TMED4	-0.3271	0.0747353
AGRN	0.366918	0.074794
TRIM38	-0.264382	0.0749174
GAB1	0.208701	0.0749528
AIF1L	-0.375261	0.0750969
GFRA1	0.356669	0.075209
LAMA2	0.328663	0.0752218
SRGAP2B	0.250534	0.0756945
PTBP2	-0.22854	0.0760967
SIPA1L1	0.249933	0.0761559
HSPB6	-0.368485	0.0761927
EXOG	-0.317235	0.0762806
GDI2	-0.289825	0.0767195
RPL27	-0.378457	0.0767195
PRELID1	-0.384831	0.0774366
SLC39A10	0.351579	0.0774366
RP11-25L3.3	-0.393393	0.0775308
FAM207A	-0.391396	0.077572
GPC3	0.383904	0.077572
RHBDD2	-0.345088	0.0778192
CABP1	0.32557	0.0778868
PLIN2	-0.392937	0.0778868
TRPC6	0.300259	0.0779299
WISP2	-0.311794	0.0779299
TMEM14C	-0.360642	0.0781298
YWHAQ	-0.249358	0.0781298
FTX	0.203149	0.0781874
RP11-427M20.1	0.389285	0.0781874
SLC25A34	0.390709	0.0781874
PALM2-AKAP2	0.384301	0.0782804
YBX1	-0.31161	0.0782804
SLK	0.267369	0.0782904
NDUFA8	-0.388097	0.0786023
PEX16	-0.385179	0.0786023
MSI2	-0.28238	0.0787691
PRKAB2	-0.326903	0.0788707
SMIM3	-0.363442	0.0795149
EGFL7	0.389366	0.0796331
GALNT1	0.295716	0.0796331
PCM1	0.186441	0.0796331
RFTN1	0.354981	0.0796331
WDR18	-0.389178	0.0796331
INPP4A	0.285321	0.0796879
GDF7	0.383991	0.0799658
MACROD2	0.36289	0.0799743
APOBEC2	-0.376884	0.0801115
C14orf2	-0.350051	0.0804392
SGSM2	0.319849	0.0804392
ITPA	-0.373471	0.0804845
CIAO1	-0.300924	0.0817982
CLPP	-0.385645	0.0817982
EMD	-0.330957	0.0817982
LRRC42	-0.385027	0.0817982
PLOD1	-0.342417	0.0817982
TMEM8A	0.38582	0.0817982
RPS14	-0.328021	0.0819043
SUSD2	-0.379535	0.0819967
NOP10	-0.384844	0.0823115
WFDC1	-0.343398	0.0824349
HSPH1	0.381228	0.0824641
S100A11	-0.377283	0.0824641
STK17B	0.383405	0.0825246
FBLN5	0.381212	0.0830209
ASAP1	0.295056	0.0835834
SLC4A3	-0.379887	0.0840297
RAPH1	-0.231402	0.084161
RNGTT	-0.244221	0.0843803
FAM229B	-0.381545	0.0846021
THUMPD3	-0.366798	0.0847089
PCDH18	-0.381213	0.0847464
APPL2	0.285401	0.0850099
SLF2	0.269781	0.0850099
TRPC4	-0.337229	0.0850099
TNFRSF1B	-0.377868	0.0852893
HNRNPDL	-0.235462	0.0854924
JUP	-0.376267	0.0854924
LTBR	-0.321616	0.0854924
NASP	0.290577	0.0854924
ART4	0.370461	0.0856731
CCDC149	0.280533	0.0856731
SEPT8	0.317594	0.0856731
SH3RF2	-0.379141	0.0856731
TRHDE	0.322518	0.0856731
POU2F1	0.193991	0.0857179
UQCR10	-0.358461	0.0857179
AC140912.1	-0.314218	0.0859691
CD36	-0.33838	0.086287
CYSLTR1	0.377295	0.086287
RAB12	0.312087	0.0863576
RPL23A	-0.350765	0.0866947
CADPS	0.375954	0.0867468
SGCE	-0.263736	0.0867695
SNX18	-0.363695	0.0867695
ST3GAL1	-0.328383	0.0867695
UPP2	0.367762	0.0867695
TUBB6	-0.270706	0.0872975
DOCK9	0.284046	0.0874722
C11orf24	-0.376082	0.0875046
MTCH1	-0.285493	0.0875131
NAA10	-0.342837	0.0879183
C17orf89	-0.366059	0.0879591
ITGA1	0.303191	0.0883265
STEAP4	-0.369081	0.0883456
LANCL1	-0.286622	0.0892593
CD72	0.358365	0.0894117
ELP2	0.261311	0.0894117
EXOSC5	-0.311377	0.0894117
FBXL22	-0.37189	0.0894117
MRPL44	-0.372936	0.0894117
SNIP1	-0.361506	0.0894117
FBXL7	0.244343	0.0898297
JUN	-0.348648	0.0898297
TBRG1	-0.282505	0.0898393
KCNT1	-0.360566	0.0898529
MRPL27	-0.352192	0.0898529
HUNK	0.330338	0.0900573
ADSS	0.308673	0.0901469
BRD9	-0.28917	0.0901469
PRKAG1	-0.311657	0.0901469
RP11-720L8.1	0.371768	0.0901469
KCNB2	0.314213	0.0902298
PLEKHA1	0.279208	0.0902298
WSB1	-0.183989	0.0902298
PTPN3	-0.295499	0.0903134
COMMD9	-0.369036	0.0903248
AIP	-0.370333	0.0904879
DLEU2	0.220315	0.0904879
KIAA1109	0.172162	0.0904879
NUMB	0.227696	0.0904879
PSMD9	-0.326744	0.0904879
RP3-399L15.3	0.36197	0.0904879
RPL13	-0.288108	0.0904879
SH3BP4	0.365895	0.0904879
UROD	-0.367807	0.0904879
PPCDC	0.301826	0.0906738
PNPLA2	-0.332002	0.0907406
MYO1B	-0.222244	0.0908104
RBM3	-0.297648	0.0908104
ADI1	-0.328725	0.090933
DDT	-0.338234	0.090933
NUPL2	-0.28409	0.0912204
AC007246.3	0.27906	0.0913346
TIMM17A	-0.327541	0.0913346
C16orf86	-0.340939	0.0915964
ZNF10	-0.328067	0.0916609
COL6A6	0.343595	0.0919147
MRPL47	-0.348287	0.0919147
ARPC5	-0.273573	0.0920069
ALS2CR11	0.36366	0.0924442
ARF4	-0.309795	0.0924442
BDH1	-0.332496	0.0924442
CH507-528H12.1	0.33796	0.0924442
GNB2	-0.324851	0.0924442
PRKAA1	-0.264545	0.0924442
RP11-440L14.1	-0.255975	0.0924442
SEPT4	0.276102	0.0924442
SUFU	0.289519	0.0924442
ZNF189	-0.310205	0.0924442
ADRBK1	0.337344	0.0924858
DAD1	-0.324959	0.0924858
IGF2	-0.364883	0.0924858
NPIPB5	0.255344	0.0924858
PAQR8	0.362565	0.0924858
PGRMC2	0.343644	0.0924858
RBM24	-0.333348	0.0924858
SLC47A1	-0.318662	0.0924858
UNC79	0.35533	0.0924858
KAT2A	0.364727	0.0926956
CRTC3	0.176813	0.0931794
CTDSPL	0.234521	0.093415
SLC36A4	-0.308564	0.0936075
LAMC1	-0.225737	0.0936549
RMRP	-0.354726	0.0936549
SSH2	0.21328	0.0936549
C5orf63	-0.353403	0.094337
MVB12B	0.306163	0.0945416
GMDS-AS1	0.21943	0.094549
ANXA5	-0.274178	0.0952524
C1orf52	-0.275207	0.0953459
PDIA4	-0.353789	0.0953459
RP11-326C3.11	-0.362097	0.0953459
TRIM45	0.34689	0.0953459
ACO2	-0.261525	0.0956413
AMT	0.358057	0.0956413
PLA2G5	-0.26861	0.0956413
SBDS	-0.312603	0.0958729
AC018890.6	-0.30626	0.0961425
BCAR3	0.280232	0.0961425
CTC-490E21.12	0.355728	0.0963244
TSPAN9	0.255504	0.0963291
ANAPC7	-0.293326	0.0964427
ELL2	-0.341642	0.0964564
AC012360.6	-0.348531	0.0965231
CHST7	-0.354053	0.0965231
CUL3	0.23635	0.0965231
FAM157C	0.359633	0.0965749
ADGRB1	0.336216	0.0966272
RUFY2	0.22194	0.0966272
SEC11A	-0.277238	0.0966272
STAMBPL1	-0.355547	0.0966758
PROCA1	0.317465	0.0967034
PFDN1	-0.2767	0.0968745
NAT9	-0.342333	0.09732
KIAA1586	-0.314555	0.097354
ADAM23	0.358168	0.0976423
ITGB8	0.328183	0.0976423
ASH1L-AS1	-0.338552	0.0977241
SLC48A1	-0.355244	0.0977241
MBD5	0.169322	0.0978611
ECH1	-0.35752	0.0980591
LRRC8B	-0.284366	0.0980591
SRSF2	-0.268543	0.0984721
CDKN2AIPNL	-0.331188	0.0984909
PRELID2	0.299942	0.0984909
TRBC2	-0.289789	0.0984909
MYH9	-0.222219	0.0991722
ANXA7	-0.291245	0.0993821
CSTF2	-0.344869	0.0993821
RP11-382A20.4	0.337739	0.0993821
STAT5B	0.236303	0.0993821
ADCK3	-0.329635	0.0994422
TMEM43	-0.336259	0.099529
ZMIZ1	-0.288862	0.0996173
MID1IP1	-0.33426	0.0997112
CARNMT1	0.350239	0.0998194
SURF4	-0.343943	0.0999304
MZT2B	-0.352945	0.099941
RNF217	0.290328	0.10011
RP11-1000B6.3	0.258962	0.10011
ZDHHC14	0.279109	0.10011
CHCHD1	-0.349875	0.100491
DSE	-0.262839	0.100491
USP32	0.240016	0.101223
VAV2	0.280301	0.101223
COX6A2	-0.350778	0.101252
NEO1	0.303136	0.101273
ZMYM4	0.19676	0.101335
SOCS5	-0.266137	0.101575
BIRC6	0.178567	0.10183
EIF4A3	-0.351933	0.10183
EXD3	0.282001	0.10183
RAE1	-0.330356	0.10183
TRAPPC1	-0.349287	0.10183
COL4A1	-0.303855	0.101959
DYNC2LI1	0.288552	0.102573
HADH	-0.316394	0.102588
NDUFA6	-0.333228	0.102588
TRIM24	0.298827	0.102801
TMEM47	-0.310538	0.10282
TSTD3	-0.34768	0.102941
MRPL24	-0.35023	0.103383
UST	0.339924	0.10429
RP11-468E2.1	0.34756	0.104522
SLC25A6	-0.306164	0.104999
TUFM	-0.310992	0.105289
GABRE	0.348231	0.105447
NDUFB5	-0.3019	0.105447
FAN1	0.295864	0.105553
NCBP2	-0.333739	0.1056
COX14	-0.308493	0.105617
TLN2	0.328245	0.105695
TOMM40	-0.34621	0.105695
SACS	-0.248006	0.105907
HSP90B1	-0.314338	0.105931
MAPK7	-0.34691	0.105931
SMPX	-0.344052	0.105975
ATF1	0.299449	0.105997
AXL	-0.306893	0.105997
LRRC17	0.337283	0.105997
RSF1	0.179842	0.105997
RPS28	-0.33526	0.106116
LRRFIP2	-0.182572	0.106229
BRIX1	-0.342038	0.10646
LAMTOR1	-0.331505	0.10646
MT-ND6	-0.33757	0.10646
POLR2L	-0.334664	0.10646
MEDAG	-0.259921	0.106535
MINCR	-0.326719	0.106535
NPIPA5	0.345039	0.106535
TECPR1	-0.324902	0.106535
RP11-99E15.2	0.344592	0.106855
TMEM51-AS1	0.332776	0.106885
CCDC126	0.329443	0.107151
C22orf34	0.320522	0.107205
AC105402.4	0.337906	0.107312
MLX	-0.309405	0.10745
ZBTB6	-0.331145	0.10745
MRPL3	-0.297625	0.108104
RPS19BP1	-0.337476	0.108104
FBXL12	-0.324032	0.108713
MFHAS1	0.287725	0.108746
KAT7	-0.251977	0.108903
THBS1	-0.342537	0.108903
P4HA2	-0.33006	0.109164
RAN	-0.334816	0.109215
FKBP7	-0.32062	0.10925
ARPC3	-0.302768	0.109466
SVIP	0.32824	0.109466
PHLPP2	0.294906	0.109857
TOM1L2	0.227073	0.109857
RP11-2B6.3	-0.244893	0.109878
ST7L	0.228986	0.110168
TMBIM6	-0.284108	0.110298
RPL9	-0.34091	0.110312
LAPTM4A	-0.310487	0.110468
ZSCAN30	-0.310414	0.110597
AC074289.1	0.334346	0.11061
CH507-513H4.3	-0.331196	0.11061
HEATR6	-0.306886	0.11061
IRX3	-0.282803	0.11061
PTPRM	0.198587	0.11061
UBL5	-0.331703	0.110635
POLR2K	-0.337501	0.110667
ZNF483	0.324744	0.111478
PLA2G2A	-0.316463	0.111573
PNKP	-0.292479	0.111709
PLCD3	-0.296962	0.111776
TRAK1	0.229476	0.111776
AC026150.8	0.336938	0.111841
FAM46B	-0.29788	0.111841
IMMP2L	0.209853	0.111841
NINJ1	-0.314983	0.111841
ZFAT	-0.306018	0.112424
LRRC16A	-0.277877	0.112544
PDE5A	0.250337	0.112544
SPAG4	-0.279358	0.112544
RP11-348F1.2	0.33278	0.113172
ANKRD36B	0.278835	0.113612
ARL16	-0.328378	0.113642
KPNA4	0.241505	0.113642
PRTFDC1	0.335223	0.113642
RCC1	-0.323639	0.113642
LDLRAD4	0.281617	0.113959
C1orf109	-0.332235	0.113962
SORT1	-0.235748	0.113962
STK19	-0.301918	0.113962
WASH1	0.287189	0.113962
FBXO21	-0.270218	0.114104
TOP2B	0.236942	0.114104
JPH2	-0.237877	0.11444
NOL10	0.236034	0.114715
GRAMD1C	0.310463	0.114938
SNX21	-0.290001	0.115418
MANEA	-0.333187	0.115645
MSRB3	-0.184604	0.115645
WDR48	0.267829	0.115645
GPM6A	0.258479	0.115756
SLC43A3	-0.333326	0.115884
MSC	-0.325063	0.116072
MSTO1	-0.333264	0.116072
NR6A1	0.305304	0.116072
KHDRBS1	0.235036	0.116166
MAFK	0.279725	0.116166
RNF181	-0.33305	0.116166
BMP4	0.319909	0.116281
C4orf27	-0.317434	0.116901
HERC1	0.183809	0.116901
C20orf194	0.198976	0.116921
PANK2	-0.259474	0.116993
RASA2	0.208623	0.117969
TNNC1	-0.329139	0.118196
ALDH5A1	0.331119	0.118302
TMEM131	0.170586	0.118302
SPON2	0.324255	0.118304
KIF3A	0.269709	0.118612
NR3C1	0.201358	0.118612
C9orf142	-0.306455	0.118918
FAM127B	-0.31405	0.118918
FOSB	0.229691	0.118918
NFYC-AS1	-0.326827	0.118918
ZNF629	-0.328505	0.118918
ZW10	0.303578	0.119174
C9orf84	0.329033	0.11927
MID1	0.324938	0.119714
ATP1B1	-0.311204	0.120054
TBC1D12	0.247927	0.120054
GATAD1	0.310138	0.120123
LRRC7	0.268561	0.120123
OLFML2A	0.315783	0.120123
POLE4	-0.321626	0.120123
RP11-333E1.1	0.306829	0.120134
BLVRB	-0.312731	0.120241
TPCN1	0.237745	0.120485
GPC6	0.216142	0.121195
AP2S1	-0.327866	0.121237
COLEC12	0.321006	0.121237
CTD-2349P21.11	0.315276	0.121237
PREX2	0.295146	0.121237
SLC41A3	-0.322538	0.121237
UBE2H	0.231038	0.121237
ZNF251	0.291477	0.121237
ORMDL1	-0.266463	0.121446
CSRP3	-0.32668	0.121904
OCEL1	-0.318147	0.121904
DPP3	-0.294102	0.122014
RP11-268J15.5	0.317896	0.122014
RPS15	-0.303379	0.122014
PNKD	-0.303424	0.12214
ARFIP1	0.224791	0.122819
HMGN4	-0.299543	0.122927
SLC16A2	0.3018	0.123368
RPN2	-0.276259	0.123578
PER3	0.322181	0.123691
RNF19B	0.306797	0.123703
ZNF493	-0.286696	0.123971
DCUN1D4	0.217479	0.124285
AGPAT2	-0.298413	0.124316
CD248	-0.313504	0.124316
CCNJL	0.32278	0.124481
LRCH3	0.17862	0.124895
CPT2	-0.320867	0.125066
FGF1	0.233596	0.125066
NOL12	-0.321732	0.125066
RABGAP1	-0.200719	0.125066
RP11-326I11.4	0.318438	0.125066
SLC9A3R1	-0.323947	0.125066
EEF1B2	-0.302208	0.125278
RP11-894J14.5	0.321726	0.125897
TFDP1	0.303307	0.125967
A2M	-0.279602	0.126337
UNC5B	0.31281	0.126337
HNRNPD	0.206994	0.12641
BAD	-0.320725	0.126562
RAB22A	0.262606	0.126628
IPO5	-0.274606	0.126655
MALRD1	0.310616	0.126884
ZBTB11-AS1	-0.300315	0.126947
EIF4G2	-0.208935	0.127057
ABCB10	0.249877	0.127354
EPT1	-0.291721	0.127354
NUBP2	-0.316429	0.127354
CCDC3	0.244972	0.127423
USP2	-0.303723	0.127682
CEP83	-0.242702	0.127951
HINT2	-0.319157	0.128221
RFNG	0.320426	0.128221
CSTB	-0.318265	0.128263
FGF7	-0.29659	0.128314
RUNX1T1	0.208973	0.128368
ITSN2	0.192131	0.12852
KIF5B	-0.21845	0.128563
EFCAB5	0.311122	0.128642
LDLR	-0.313931	0.128643
ESYT1	-0.316566	0.128683
RP11-418J17.1	0.275354	0.128683
RP11-121C2.3	-0.285768	0.129214
ANKRD16	0.304838	0.12933
CCDC47	-0.283894	0.12933
CNTNAP5	0.298321	0.12933
CTB-113P19.1	-0.312918	0.12933
MMD	-0.317775	0.12933
LAMP1	-0.2757	0.129339
OSTF1	-0.301573	0.129339
FAM192A	0.265745	0.129345
ERBB2IP	0.222196	0.129363
MYH11	-0.211396	0.129363
TBX15	0.298294	0.129467
HSPB1	-0.287691	0.129688
CACNA2D3	0.270273	0.129694
RP11-285F7.2	0.317754	0.130068
PMEPA1	0.294036	0.130374
ALDH3A2	-0.298709	0.130399
PLPP1	-0.232795	0.130745
RBM5	0.20939	0.130745
ZNF34	-0.316352	0.130745
RP11-170M17.1	0.262718	0.131151
PPP1R35	0.312432	0.131162
PVRL3	0.242811	0.131428
GALNT18	0.258016	0.131475
TMOD3	-0.26351	0.131673
ADH5	-0.283432	0.131883
FAAP100	0.313122	0.131883
GGT5	-0.301203	0.131883
HMGCLL1	0.257362	0.131883
NRXN2	0.315325	0.131883
PPP1R3D	-0.285928	0.131883
RP11-130F10.1	0.305568	0.131883
SNF8	-0.295283	0.131883
SNHG12	-0.288686	0.132054
TMEM65	0.24689	0.132073
GRWD1	-0.285705	0.132269
FOS	0.299907	0.132382
RNASEH1	-0.313231	0.132382
SPAG7	-0.298555	0.132382
LSM4	-0.315217	0.132388
MXRA5	0.28983	0.132388
PDZD4	0.307927	0.132388
RMND1	-0.3073	0.13242
CIR1	0.238861	0.132595
CPEB3	0.256265	0.132647
IDH3G	-0.299658	0.132723
MYO19	0.274761	0.132723
NIPBL	0.164768	0.132723
AC026188.1	0.300407	0.132731
AC109642.1	-0.305933	0.133341
RP11-192P3.4	0.303609	0.133428
CADM2	0.305111	0.133489
BZW2	-0.289404	0.133508
KIF7	0.288077	0.133821
KAT2B	0.287568	0.133828
TALDO1	-0.309494	0.13383
KLF6	-0.267463	0.133843
CCT6A	-0.285448	0.133892
AOC3	-0.259497	0.133934
ARFIP2	-0.305387	0.133934
CCDC6	-0.238122	0.133934
CHST15	0.312244	0.133934
MKRN1	-0.275665	0.134855
TMEM135	0.204136	0.135153
ZNF212	0.30637	0.135284
C1orf101	0.312033	0.135289
TMEM60	-0.292025	0.135421
ATG3	-0.297244	0.135426
LINC01125	0.31132	0.135426
TMEM108	0.250016	0.135426
COG8	0.306049	0.13556
CEP104	0.268802	0.1356
NT5C	-0.2659	0.135701
RNF7	-0.298717	0.135899
AC108938.5	0.310935	0.135925
APH1A	-0.307064	0.135925
CCDC92	0.259993	0.135925
DICER1	0.180289	0.135925
DOCK8	-0.249592	0.135925
MRPL55	-0.308401	0.135925
MIB1	0.211379	0.136331
RP1-167A14.2	0.309192	0.136698
RABGAP1L	0.180202	0.136925
ARF5	-0.283847	0.137275
MVD	-0.306717	0.137275
RPL24	-0.30594	0.137275
SMTN	-0.221917	0.137275
FDFT1	-0.27867	0.137338
OPTN	-0.226528	0.137338
COL1A1	0.297297	0.137353
PPP2R2A	0.197081	0.137619
WISP1	-0.273731	0.137619
PHGDH	-0.26954	0.137646
FBXW4	0.242039	0.138112
TRPT1	-0.279877	0.138139
YPEL2	-0.229096	0.138139
RP5-864K19.4	0.273902	0.138202
NEXN-AS1	-0.288704	0.138461
MAP2K1	0.278371	0.138464
RP11-111M22.3	-0.268112	0.138464
HM13	-0.247991	0.138806
PCNP	-0.226615	0.138946
RPS26	-0.294469	0.139369
ADGRA2	0.249924	0.139752
STX8	0.196526	0.139752
SDCCAG8	0.178654	0.140476
AK5	0.306661	0.140951
IL11RA	0.306272	0.140951
SPOPL	0.228538	0.140951
VDAC1	-0.241039	0.140951
DNA2	0.297288	0.141051
CDC16	0.231455	0.141148
DNAJC7	0.231597	0.141148
CLN5	-0.280922	0.141231
CSRP2	-0.277524	0.141231
EPB41L4A	0.219969	0.141231
CTD-2507G9.1	0.268725	0.141306
KCNMB4	0.305167	0.141306
TTYH3	0.305836	0.141306
COMMD5	-0.305252	0.141411
DNAJC4	-0.304557	0.141411
RP11-231C14.4	0.303842	0.141411
SNAPIN	-0.300852	0.141411
ITGA11	0.304287	0.141516
ABLIM3	0.303238	0.141608
IGHMBP2	-0.275538	0.141639
ALKBH6	-0.302469	0.141709
CHURC1-FNTB	0.29948	0.141709
EPM2AIP1	-0.246745	0.141709
P4HTM	-0.295019	0.141709
PELI2	0.255065	0.141709
SLCO5A1	0.304562	0.141709
SCARA3	0.28919	0.141733
NARS	-0.281412	0.141822
TMEM165	-0.215707	0.141822
GYPC	-0.283537	0.141865
REV1	0.223317	0.141865
SDF2	-0.302775	0.141865
UBAP1	-0.222025	0.141865
ZNF516	0.271108	0.141865
C19orf44	0.302643	0.141984
FABP4	-0.293527	0.141984
HIGD1B	-0.286106	0.141984
STAM-AS1	-0.274549	0.141984
TPM3	-0.246116	0.141984
ZDHHC4	-0.297557	0.142279
ZNF664	-0.280737	0.142378
UNC13C	-0.289569	0.142384
NFRKB	0.281536	0.142413
PRCD	0.285093	0.142413
CCZ1	0.275669	0.142437
PUM3	-0.240468	0.142437
EXOC8	-0.279414	0.142563
GRAMD3	-0.26585	0.142563
IGSF9B	-0.274195	0.142563
LINC00894	0.228977	0.142563
NDUFV1	-0.248399	0.142563
TRAF3	0.294288	0.142563
ZCCHC2	0.248708	0.142563
ZNF622	-0.300632	0.142563
TWF1	-0.302386	0.143239
ERCC6	0.280983	0.143253
KLRD1	0.297716	0.143253
TMEM242	-0.256009	0.143253
AGT	-0.273978	0.14353
CBLN1	-0.297031	0.143552
PPP1R12C	0.230258	0.143552
HNRNPA2B1	-0.168732	0.143599
HYDIN	0.298369	0.143599
LL22NC03-2H8.5	0.299386	0.143599
UBE2J1	-0.248308	0.143599
COA6	-0.295554	0.143674
AGBL4	0.298424	0.143979
CARF	0.24135	0.143979
CLTCL1	-0.252926	0.144124
RALGAPA2	0.196155	0.144138
EXOSC10	-0.235043	0.144155
MORF4L2	-0.24245	0.144155
RP11-106M3.2	0.288631	0.144155
TMEM120A	-0.274137	0.144536
PCDH15	0.294583	0.144741
KLF15	-0.26664	0.144753
PLPP7	-0.291711	0.144753
SOCS6	0.27026	0.144753
ORMDL2	-0.280674	0.145135
DIP2B	0.221848	0.145312
IFIT3	0.275178	0.145312
COPB1	0.242515	0.145427
LRRC10B	-0.296486	0.145636
PABPC4	-0.281106	0.145636
UBAP2	0.238944	0.145872
SLC12A6	0.278018	0.145984
CD2BP2	-0.299099	0.146093
DDX50	-0.230723	0.146118
PGM5	-0.231522	0.146258
ATG4B	0.231176	0.14629
LRRCC1	0.288108	0.146714
DFFB	0.298906	0.146753
LINC01060	0.214218	0.147241
MICALCL	-0.296679	0.147241
MMP26	0.292659	0.14769
STAM2	-0.229363	0.14769
ATL2	-0.222415	0.147742
HDDC2	-0.257842	0.147742
PLSCR4	0.234321	0.147836
RP11-444D3.1	-0.175493	0.147836
ZNF506	-0.284714	0.147836
MRPS21	-0.265636	0.148077
NDUFAF3	-0.287096	0.148086
NID1	-0.262369	0.148086
RP11-802E16.3	0.290674	0.148086
NUDT8	-0.283077	0.148587
DGKG	-0.222894	0.148605
DGCR6L	0.296987	0.14861
DPH6	-0.224448	0.14861
IGFBP2	-0.291946	0.14861
MED13L	0.165575	0.14861
SH3RF3	-0.236996	0.14861
CEP295	0.245602	0.148685
JTB	-0.278554	0.148685
NEK6	0.278171	0.148685
TMEM263	-0.26169	0.148685
EMC6	-0.293161	0.148792
FAM102B	0.296487	0.148797
ISG20L2	-0.29152	0.148797
MAGI2	0.187528	0.148797
RANBP9	0.221341	0.149356
CCDC80	0.292546	0.149483
CSK	0.292588	0.149483
TBC1D32	0.266327	0.149543
PYURF	-0.291234	0.149835
SLC25A44	-0.295229	0.150035
SRSF1	-0.266353	0.150035
DDR1	0.291093	0.150453
KHDRBS3	0.278815	0.150511
MTF1	-0.277457	0.150908
ZNF540	0.270877	0.151053
HAVCR2	0.294587	0.151231
SPOCK1	-0.294474	0.151231
NLGN4X	0.242143	0.15124
BLCAP	0.234394	0.151255
UBE2A	-0.279489	0.151263
C9orf78	-0.293421	0.151623
CALM1	-0.255931	0.151623
FBXL8	-0.293831	0.151623
FGFR1	0.238159	0.151623
PPP1R26-AS1	0.278789	0.151623
SEC24D	-0.203724	0.151623
SHISA5	-0.286535	0.151623
ST5	0.216985	0.151623
TM9SF4	-0.245654	0.151623
TRDMT1	-0.267317	0.151623
UBE2R2	0.234108	0.151623
VDAC2	-0.247727	0.151623
APEX1	-0.263756	0.151645
MAK16	-0.269389	0.151832
RNLS	-0.259234	0.151832
TRMO	-0.293415	0.151832
C11orf80	0.278154	0.15233
ELN	0.283867	0.15233
KCNC4	0.292103	0.15233
HAX1	-0.264765	0.15267
CCDC102A	0.285918	0.152896
XIRP2	-0.292103	0.153222
KDM2B	0.273446	0.153276
NMT2	0.25495	0.153373
RP11-166B2.1	0.292046	0.153373
THOC5	-0.276824	0.153373
ZNF414	-0.290547	0.153373
AFG3L2	-0.219977	0.153396
RP11-157P1.4	0.291756	0.153442
CPSF3L	-0.237429	0.153527
RP11-156K13.1	-0.29168	0.153527
SERPINH1	-0.284949	0.153743
RP11-258C19.7	0.29143	0.154068
ADAMTS3	0.272885	0.154259
MGST1	-0.279421	0.154633
ZNF615	0.290238	0.154792
IQCH-AS1	0.288936	0.155531
SH3GL3	0.234912	0.155557
C14orf180	-0.290414	0.155578
MYLIP	0.267536	0.155603
ARTN	-0.270992	0.155678
NOTCH2NL	-0.282456	0.156182
SLC10A3	-0.272262	0.156182
SPG7	-0.212023	0.156182
PKD1	0.238431	0.156223
RQCD1	-0.249359	0.156223
AGO4	0.239219	0.156322
CAPS2	0.215355	0.156322
CISD3	-0.289292	0.156322
HTATIP2	-0.272426	0.156322
WDR77	-0.287805	0.156322
FHAD1	0.262917	0.156509
NBPF15	0.221553	0.157032
AASS	-0.239893	0.15725
LINC01376	0.254	0.157452
FITM2	-0.288541	0.157499
MSANTD2	0.218164	0.157499
NBPF10	0.275176	0.157499
RP11-35G9.3	-0.262425	0.157499
MAP7D3	0.213908	0.15803
PANK4	-0.287604	0.158684
AC026202.3	-0.287318	0.158946
CLU	0.286217	0.159034
ECM2	0.229546	0.159034
LCOR	0.196576	0.159034
NMT1	-0.242035	0.159034
SECISBP2	-0.199254	0.159034
SOS2	0.205393	0.159034
ULK1	0.241839	0.159034
BORCS7	-0.285811	0.15904
CREBRF	0.225569	0.15904
GSTP1	-0.278403	0.15904
RP1-15D23.2	-0.22063	0.15904
SSU72	-0.242486	0.15904
STAU2	0.204484	0.15904
MYO1D	0.174869	0.159313
ADGRG2	-0.273805	0.160073
SEH1L	-0.251444	0.160073
CORO6	-0.279966	0.160147
LATS1	-0.205836	0.160147
MKKS	-0.244388	0.160205
C14orf119	-0.28456	0.160552
CTC-296K1.4	-0.278439	0.160597
NPIPB11	0.284744	0.160658
RP11-187O7.3	0.252081	0.160725
RP11-287D1.3	0.276907	0.161471
CABYR	0.271423	0.16153
TXN	-0.285146	0.161662
ERGIC2	-0.253925	0.161678
ATF7IP2	0.247479	0.161704
RB1CC1	0.185608	0.161704
SEPP1	-0.273472	0.161704
AC016831.7	-0.273327	0.161796
RNF216	0.188992	0.161796
NUAK1	0.274739	0.162612
PRIM1	0.27869	0.162612
CCDC144NL-AS1	0.270453	0.162616
PER2	0.278559	0.162715
HEXDC	0.282835	0.1632
AC093390.1	-0.281918	0.163383
WIPF2	0.241662	0.16345
ETNK1	-0.188787	0.163511
UHRF1BP1L	-0.239448	0.163511
C10orf128	-0.28343	0.1637
COX7A2	-0.267288	0.16386
RP11-518L10.5	0.283163	0.163959
GSN	-0.184689	0.16402
SLC37A4	-0.241884	0.164167
PCDH1	-0.262529	0.164262
AOAH	0.235955	0.164558
ANKRD13D	0.256423	0.164727
TIA1	-0.273871	0.164918
AP000318.2	0.282085	0.165038
COL11A2	0.267769	0.165038
DGKB	0.227401	0.165038
PEX6	0.272429	0.165038
RAB8B	0.240374	0.165038
RASL11A	-0.275972	0.165038
RP11-977B10.2	0.282318	0.165038
ABHD11	-0.281437	0.165149
RP11-439L18.2	-0.275918	0.16532
NFATC3	0.210267	0.165345
ACYP2	0.181312	0.165383
ZNF22	-0.281673	0.165383
COQ10B	-0.266324	0.16548
ACAN	0.265472	0.165702
ATP5C1	-0.20505	0.165702
GEN1	0.280883	0.165702
HTRA1	0.272132	0.165702
SEC22A	0.206117	0.165702
TRIT1	-0.245157	0.166021
BET1L	-0.262998	0.166065
RP11-61I13.3	0.280032	0.166248
P2RX1	-0.251633	0.166375
C18orf21	-0.28065	0.166438
ITGB1BP1	-0.227364	0.166438
TXNL4B	0.280595	0.166819
ERICH1	0.219176	0.167045
ZNF460	-0.267435	0.167045
COL13A1	-0.279273	0.167361
CYTH3	0.181507	0.167393
JAGN1	-0.274675	0.16747
LINC00578	0.179585	0.167598
ATP5H	-0.272584	0.167735
CSF1	-0.274531	0.167735
GIMAP7	-0.242873	0.167735
HIBCH	0.198138	0.167735
RPS17	-0.279794	0.167735
TKT	-0.279389	0.167735
ULK2	0.243232	0.167828
RP11-526A4.1	0.230364	0.168245
SORBS3	-0.230613	0.168245
SEPT9	-0.233169	0.168296
KRAS	-0.246246	0.168311
PIH1D1	-0.258533	0.168354
LAT	0.275923	0.168443
ATE1-AS1	0.274921	0.168778
NPAT	0.245474	0.168778
RP11-426C22.5	0.251706	0.168778
RPL12	-0.262377	0.168778
HSDL2	0.200784	0.169459
IKBKAP	0.224873	0.16986
TPRG1	-0.27443	0.169989
GNPAT	-0.227714	0.169991
CHRAC1	-0.2774	0.170604
PHLDB1	-0.215412	0.170725
TAF4	0.259802	0.170857
LMF1	0.247343	0.171184
LRRC37B	0.249342	0.171807
GALNT14	0.276438	0.172024
PTGIR	-0.265119	0.172024
KLHL23	0.196706	0.17205
EIF3H	-0.215289	0.172497
NGLY1	-0.226466	0.172497
FP325317.1	-0.267853	0.172701
GABPB2	0.216079	0.172701
TRPS1	0.174685	0.172701
ILK	-0.222322	0.173044
NAA20	-0.263706	0.17345
NRXN3	0.266676	0.17345
UTP11L	-0.274287	0.17345
KCTD16	0.203084	0.173889
FBLIM1	-0.240665	0.174179
GGA2	0.234122	0.174179
LONRF1	0.24398	0.174237
C1orf216	-0.254947	0.174348
N4BP1	0.238086	0.174348
RANBP6	-0.262259	0.174728
ATP1A3	-0.246748	0.174803
CCDC137	-0.273027	0.174803
CPPED1	-0.256313	0.174803
FOXN3	0.200691	0.174803
MAFF	-0.272722	0.174803
RNF169	0.220295	0.174803
GATA6-AS1	-0.27093	0.175488
GRIN2C	0.269764	0.175519
RNF214	-0.224069	0.17564
C20orf27	-0.273699	0.175723
PLOD2	-0.244495	0.175738
RP5-1074L1.4	0.273469	0.176241
THTPA	-0.271146	0.176445
SCRN3	-0.270825	0.176592
HACE1	0.235964	0.176653
RNF213	0.222586	0.176658
TUBG1	-0.266831	0.176754
IFT140	0.249928	0.176892
FARS2	0.18096	0.17694
PGLS	-0.267866	0.177283
CD151	-0.239913	0.177404
XPC	-0.234102	0.177796
TPT1	-0.217836	0.177858
TRAF3IP1	0.24383	0.178085
RP11-586K2.1	0.272272	0.178113
RP11-759A24.3	-0.231835	0.178113
RP11-58A18.1	0.270408	0.178252
MAPRE2	-0.198923	0.178509
CYB5A	-0.271897	0.178843
CTD-2006C1.13	0.254198	0.17888
TIMP1	-0.265579	0.179002
MON1B	-0.270271	0.179094
GSDMD	0.262955	0.179147
HLA-DMA	0.248031	0.179147
ISG20	0.257116	0.179197
CX3CL1	-0.26775	0.179494
CNTNAP3	0.250834	0.179944
KLF7	-0.20515	0.180032
OXA1L	-0.246944	0.180032
HDX	-0.239445	0.180198
MFSD11	0.233643	0.180198
SPSB3	-0.229274	0.180198
SOD3	-0.255838	0.180293
HACD1	-0.224614	0.180321
PIK3C2B	0.269511	0.18056
CTD-2288O8.1	0.247495	0.181248
TMEM39A	-0.228966	0.181248
ANXA1	0.269621	0.181532
CCSAP	0.257786	0.181594
CISD1	-0.262012	0.181594
[truncated: 18,469 more rows]

## Sheet: T NK Cells
Gene	log2FoldChange	padj
PTGDS	-1.33204	2.33065e-05
DSP	-1.62987	5.95743e-05
TIMP3	-1.3961	5.95743e-05
SLC25A4	-1.26753	6.59994e-05
CST3	-1.06513	0.000185739
PLA2G16	-1.04565	0.000415133
DES	-1.04151	0.000706449
ADH1B	-1.43393	0.000828455
CKM	-1.12613	0.000828455
ANKRD2	-1.41912	0.000844534
COX5A	-0.971929	0.000844534
LENG8	0.500036	0.000844534
RGS5	-1.08978	0.000939728
IFITM3	-0.983529	0.00197818
ALDOA	-0.831765	0.00242741
CXCR4	0.730643	0.00259993
TCAP	-0.996379	0.0036218
SLC25A3	-0.693625	0.00394191
PGAM2	-1.07395	0.00411991
APOD	-1.0984	0.00413997
NDUFB9	-0.805459	0.00506347
COX5B	-0.771637	0.00532009
CFD	-1.04145	0.00588807
ACTC1	-0.964872	0.00725976
ATP5G3	-0.900106	0.00725976
CRYAB	-0.953039	0.00725976
CSDC2	-1.0058	0.00725976
FABP5	-0.919941	0.00725976
HBA2	0.681911	0.00725976
S100A9	-0.723379	0.00725976
TPM1	-0.874634	0.00725976
UQCRC1	-0.814524	0.00784524
HAX1	-0.699051	0.00826983
GPX3	-0.954412	0.00873478
NBPF26	0.761142	0.00931526
SLAMF6	-0.496844	0.00931526
RUNX2	-0.678203	0.00954741
MYL3	-0.871106	0.0104835
CH507-528H12.1	0.653366	0.0125684
COX6C	-0.768271	0.0125684
PPP1R10	-0.469129	0.0132835
LINC00426	-0.627511	0.0151371
PTMS	-0.7977	0.0151371
NEIL1	-0.824181	0.0156281
THUMPD3-AS1	-0.426689	0.0159628
COX4I1	-0.682089	0.0159944
FIS1	-0.690301	0.0159944
PLTP	-0.790939	0.0159944
C1QB	-0.693539	0.0170514
C4orf22	-0.789493	0.0170514
CH507-513H4.1	0.717523	0.0170514
PSME4	0.353176	0.0170514
RP11-1029J19.5	-0.790281	0.0170514
RP11-305L7.3	-0.781679	0.0170514
SPARCL1	-0.764785	0.017248
IGFBP6	-0.775307	0.0176388
NDUFAB1	-0.721051	0.0176388
DCN	-0.742263	0.0184394
SH3RF2	-0.773946	0.0188116
TPI1	-0.659425	0.0188116
RNASE1	-0.7475	0.0211456
ATP5D	-0.623105	0.02137
TRBC2	0.427843	0.023659
HBB	0.45085	0.0253826
GAPDH	-0.614345	0.0255047
RP6-159A1.4	-0.685124	0.0255047
LMOD3	-0.640759	0.0255197
MAF	0.520846	0.0255197
N4BP2L1	0.465605	0.0255197
C1QA	-0.667659	0.0285974
IKBIP	-0.617285	0.0285974
LAD1	-0.556	0.0285974
SLC4A3	-0.671653	0.0285974
KLRC1	-0.669784	0.0298258
PABPN1	0.588426	0.0302292
LDHB	-0.530403	0.0308873
NDUFAF3	-0.652617	0.0308873
SAMD9L	0.469863	0.0308873
RHOA	-0.391814	0.0309863
EID1	-0.492501	0.0331303
RAMP1	-0.645204	0.0331303
CHCHD10	-0.60882	0.0334206
PTGES2	-0.556844	0.0334206
GOT1	-0.590399	0.0337455
CRIP2	-0.603833	0.037584
CYC1	-0.577986	0.0383471
EMC6	-0.607309	0.0383471
FUNDC2	-0.589989	0.0390133
IAH1	-0.544311	0.0394014
RP1-151F17.1	-0.574109	0.039552
RGS9	-0.543031	0.0406644
IDH2	-0.42852	0.0447512
CD63	-0.547771	0.0455567
EMC4	-0.55812	0.0455567
NRG1	0.499317	0.0455567
UFSP2	-0.502545	0.0455567
ATP5A1	-0.480514	0.0457
SAMD9	-0.473554	0.0457
SNHG12	-0.465829	0.0464341
BLVRB	-0.564028	0.0465993
CASQ2	-0.534799	0.0465993
TMEM44-AS1	-0.561035	0.0465993
TNR	-0.431687	0.0465993
C1QC	-0.445715	0.0467445
UQCR10	-0.561508	0.0467445
NANS	-0.554083	0.0482038
LGALS3	-0.539049	0.0494189
ZBTB38	-0.335293	0.0494189
SMTN	-0.539328	0.0497697
GLUL	-0.539266	0.0504542
NDUFA4L2	-0.406792	0.0504542
RAP1GDS1	-0.305212	0.0524104
CLIC4	-0.524805	0.0540665
IFI27	-0.532747	0.054991
PECAM1	-0.479579	0.054991
ST3GAL4	0.528516	0.054991
MAP1LC3B	-0.482331	0.055627
ABCG1	-0.520816	0.0578739
TANGO2	-0.421103	0.0583002
UTRN	0.184412	0.0597654
MGLL	-0.510525	0.0607076
NDUFB7	-0.479825	0.0607076
MT-ATP8	0.504692	0.0614759
SLC25A43	-0.45899	0.0645955
SLC9A3R2	-0.472732	0.065221
A2M	-0.458593	0.0658313
DDIT4	-0.459533	0.0658313
STYK1	-0.490402	0.0658313
UQCRH	-0.446924	0.0658313
RNH1	-0.426899	0.0672518
FABP4	-0.482075	0.0684157
ACOT2	-0.437124	0.069512
HADHA	-0.333967	0.069512
NFYC-AS1	-0.404804	0.069512
UBE2D1	-0.422115	0.069512
UQCRFS1	-0.441411	0.069512
SP2	-0.461887	0.0702772
ELAVL1	-0.332898	0.070344
HIST2H2AC	-0.290047	0.070344
PPIL2	-0.274908	0.0705241
ADSSL1	-0.365069	0.0716957
MRPS33	-0.470257	0.0716957
NDUFB2	-0.438311	0.071775
F13A1	-0.454005	0.0734375
PBX4	-0.355825	0.0736923
NDUFV1	-0.3024	0.0786707
RPE	-0.384501	0.0791853
HMOX2	-0.320768	0.0826071
POLR2L	-0.442777	0.0833131
MAOA	-0.358598	0.0840448
NDUFA8	-0.43941	0.0840448
NDUFS6	-0.358625	0.0840448
PLXNA4	0.434622	0.0840448
PPP2R5A	0.314404	0.0840448
RINT1	-0.366536	0.0840448
STX11	-0.437741	0.0840448
TUFM	-0.400438	0.0840448
KLRB1	0.333736	0.0845721
NDUFA4	-0.433685	0.0845721
C19orf25	-0.313981	0.0859446
CDC42EP3	-0.344372	0.0859446
COX6A2	-0.422021	0.0859446
CRACR2A	-0.287165	0.0859446
DISC1	-0.403221	0.0859446
EARS2	-0.42788	0.0859446
HEATR5B	0.200213	0.0859446
IFI44	0.426584	0.0859446
STK3	-0.353694	0.0859446
TMEM173	-0.370785	0.0859446
BLMH	-0.364332	0.0869395
TEC	-0.417515	0.0869395
COL4A4	-0.314307	0.0896148
POLR2D	-0.415198	0.0896148
SUCLG1	-0.358272	0.0896148
CASP6	-0.395083	0.0896804
HBA1	0.177632	0.0896804
PRDX6	-0.397217	0.0896804
VDAC2	-0.362515	0.0896804
UBXN11	0.373282	0.0901508
MDH2	-0.401694	0.0904925
TSPAN5	-0.243998	0.0912043
ARHGAP31	-0.369625	0.091449
ATXN7L3B	-0.386699	0.091449
ILF3-AS1	-0.377256	0.091449
ZBTB40	-0.311706	0.091449
PHYH	-0.399463	0.0917066
CD4	0.357893	0.0923422
LZTFL1	0.400132	0.0923422
LFNG	0.381032	0.092343
RP11-428O18.6	-0.377577	0.092343
CDHR3	0.354003	0.0926868
RPS6KA5	0.2028	0.0926868
AK1	-0.39498	0.0942021
NDUFS8	-0.375755	0.0942021
ZBTB43	-0.340473	0.0942021
ATP1B1	-0.366083	0.094515
ATP5B	-0.351965	0.094515
PRDX5	-0.387174	0.0985889
ELOVL6	-0.344912	0.0995357
DYNC1LI1	-0.293146	0.103563
HAGH	-0.325584	0.103767
RP13-942N8.1	-0.323193	0.103767
WAC-AS1	-0.358018	0.103767
GPX1	-0.370514	0.104675
FABP3	-0.371889	0.107072
GIMAP1	-0.361268	0.107072
MDH1	-0.328726	0.107072
NPIPB5	0.22538	0.107072
RGS19	-0.352936	0.107072
SEPHS2	-0.320365	0.107072
RGP1	-0.347615	0.107742
MGAT2	-0.35087	0.108626
ITGA7	-0.313118	0.108689
KLRC2	-0.353976	0.108689
PIGM	-0.350031	0.108689
TRAF6	-0.328072	0.108689
ZNF91	-0.227243	0.108689
NDUFA12	-0.338309	0.108925
PHIP	0.184097	0.109125
ANXA1	0.271995	0.109296
ASS1	-0.284997	0.109296
CALCRL	-0.358157	0.109296
CERK	0.27236	0.109296
FHL1	-0.359164	0.109296
GGT7	-0.346635	0.109296
PDE4D	0.325297	0.109296
WDR36	-0.289455	0.109296
ACO2	-0.267965	0.10999
DSTN	-0.333127	0.10999
SPECC1L	-0.355022	0.10999
CD36	-0.307825	0.110394
CTD-2020K17.1	0.299322	0.110394
FBLN5	-0.310839	0.110394
KLF2	0.33387	0.111858
NEDD8	-0.351536	0.111858
CTD-2336O2.1	-0.299439	0.112838
SMYD1	-0.332689	0.113748
GRAMD4	-0.335454	0.113772
MIS12	-0.3441	0.113772
NGFRAP1	-0.343134	0.113772
ARPC5	-0.252553	0.11428
HSPB8	-0.345291	0.11428
NDUFA13	-0.337432	0.11428
RP11-326C3.11	-0.33674	0.11428
RNF213	0.227827	0.114899
TEX9	0.324552	0.115734
KANSL1L	-0.324333	0.116439
RGS1	0.306133	0.116939
PLXNC1	0.279643	0.119582
TSPO	-0.335149	0.119582
RASSF8	-0.303366	0.119887
HADHB	-0.228321	0.12038
MYL4	-0.232165	0.12038
NDUFB11	-0.328815	0.12038
MB	-0.332442	0.121439
TMEM179B	-0.273318	0.122632
IVD	-0.286711	0.122919
PSMB8-AS1	-0.215629	0.122919
NDUFB3	-0.32895	0.123357
CEP290	0.240662	0.124419
CKB	-0.302066	0.125349
DENND5A	0.323713	0.125349
HSPB3	-0.283265	0.125349
NDUFA5	-0.311684	0.125349
PNKD	-0.323297	0.125349
RCBTB2	-0.320725	0.125349
TXLNB	-0.319429	0.125349
ADI1	-0.322542	0.126092
GNAQ	0.207132	0.126092
UPP2	0.291297	0.126241
B3GNT2	-0.292473	0.126657
EHD4	-0.310245	0.127724
CD163	-0.267474	0.127742
LINC00957	-0.277357	0.127742
NINL	-0.269903	0.127742
ITGAL	0.224815	0.12779
ZNF337-AS1	-0.317159	0.12779
C19orf70	-0.308481	0.129707
RPS27L	-0.277196	0.130059
ZNF141	-0.237583	0.132483
NOL3	-0.255536	0.135986
FCF1	-0.300907	0.136433
GNPAT	-0.222627	0.136433
IGFBP5	-0.30478	0.137419
NDUFS5	-0.293535	0.137917
FAM98A	-0.302421	0.138971
GABARAPL2	-0.293579	0.138971
SPON1	0.297658	0.138971
PSMD8	-0.293701	0.139482
BAG4	-0.283975	0.139592
FASLG	-0.301871	0.139592
MRPL41	-0.28421	0.139592
STK33	-0.259096	0.139592
C1R	-0.28463	0.14086
LINC00910	-0.23081	0.14086
NIF3L1	-0.298388	0.14086
PALMD	-0.299342	0.14086
DHFR	0.297979	0.142093
COA1	-0.185419	0.143156
AGTRAP	-0.286212	0.143172
HSP90AB1	-0.262918	0.14331
SSBP1	-0.211904	0.14354
NDUFB6	-0.288461	0.143767
KIF1BP	-0.294034	0.144442
CEBPD	-0.278622	0.14987
CTC-329D1.2	-0.284836	0.14987
SLC7A6OS	-0.270222	0.14987
GLOD4	-0.260717	0.150423
H6PD	-0.271324	0.150672
PTGER2	-0.238375	0.150672
BCL9	0.276599	0.151057
HKDC1	-0.2323	0.151057
LL22NC03-2H8.5	0.279388	0.151057
RFPL2	-0.182064	0.151057
HMGN3	-0.247786	0.151977
TUBA1B	-0.263002	0.153052
FLNC	-0.270733	0.153646
SLC12A7	0.28226	0.153646
SRP9	-0.216689	0.153646
HSPA8	-0.229571	0.153701
SORL1	0.203754	0.153701
RP11-696N14.1	-0.249321	0.154763
AVEN	-0.263634	0.156003
EVA1C	-0.229533	0.156003
NFAT5	0.151187	0.156003
PRPF31	-0.275838	0.156003
TNFAIP3	0.267908	0.156003
C3orf17	-0.232799	0.156925
NAPA	-0.223407	0.156925
UBAP1	-0.182456	0.156925
LPAR6	-0.268804	0.158156
ZNF808	-0.246163	0.158156
DDX5	0.162618	0.158374
LENG1	-0.270059	0.158374
NDUFB5	-0.273558	0.158374
UBE2E3	-0.199617	0.158845
TUBB4B	-0.267906	0.161436
TMEM223	-0.269836	0.163634
IGFBP7	-0.240337	0.163879
UBA6-AS1	-0.251282	0.165269
SRPRA	-0.200002	0.166324
C14orf2	-0.264457	0.168186
RNF181	-0.265973	0.168281
SLC12A6	0.209587	0.170091
BCL9L	0.223056	0.171497
FAR2	-0.197231	0.171802
KIAA0825	0.25425	0.171802
TNNC1	-0.260735	0.171802
XAF1	0.196633	0.171802
RP11-355B11.2	-0.251092	0.171991
TBC1D4	0.24522	0.172177
TFDP2	0.232438	0.172442
UBC	-0.212395	0.172483
PSMF1	-0.200028	0.173004
XKR6	0.161866	0.173004
APBB3	0.253902	0.173744
CNN2	-0.240692	0.173744
COX6B1	-0.247416	0.173744
FHIT	0.244714	0.173744
HCG18	-0.252221	0.173744
RNPEPL1	0.246896	0.173744
NDUFS7	-0.240422	0.174813
UBE2G2	-0.187574	0.174813
AC105402.4	0.240045	0.174935
HIST1H1D	-0.247807	0.175239
TINF2	-0.252606	0.176616
TWF1	-0.2454	0.176616
DCXR	-0.250977	0.177664
MAML3	-0.24078	0.177664
PSMB6	-0.251738	0.177664
SDPR	-0.211159	0.177664
NELL2	0.248273	0.178521
ANXA7	-0.205877	0.178606
CYP2R1	-0.229564	0.178606
CYSTM1	-0.245733	0.178606
NAA38	-0.22699	0.178606
SMC1A	-0.224588	0.178606
ZFAS1	-0.224684	0.178606
SLC25A45	-0.221659	0.178926
MSANTD4	-0.223035	0.179226
MANEA-AS1	-0.245812	0.180553
MRPS34	-0.235008	0.180932
EIF1B	-0.237284	0.181483
LYAR	-0.235095	0.181483
LEF1	0.226803	0.181962
YBX1	-0.208464	0.184812
AMIGO2	0.227684	0.185849
C1RL	-0.214682	0.185849
CD8B	-0.226379	0.185849
CUL5	-0.162334	0.185849
CYTH1	0.17137	0.185849
DNAAF2	-0.242734	0.185849
MGAT4A	0.160219	0.185849
RP1-167A14.2	0.219153	0.185849
SZRD1	-0.224143	0.185849
CTNNA1	-0.201421	0.186166
HMGN4	-0.219307	0.186434
NAA10	-0.239349	0.186582
SPCS2	-0.186541	0.186582
CHCHD2	-0.237095	0.186655
CHD3	0.197071	0.186655
PCNP	-0.170331	0.186655
PEBP1	-0.23982	0.186655
UGP2	-0.192827	0.186655
ZNF708	-0.149689	0.186655
ZNF721	-0.150779	0.186655
ZSCAN5A	-0.233383	0.186655
COX18	-0.234308	0.187369
BPTF	0.142332	0.187646
TACO1	-0.227363	0.188192
MRPS25	-0.198007	0.189224
SDHAF3	-0.236122	0.18962
ALKBH7	-0.2363	0.190353
MPC2	-0.235751	0.190726
CPNE8	-0.226783	0.19436
C7	-0.229367	0.194713
MRPS18A	-0.225668	0.194713
RRAGB	-0.214754	0.194713
[truncated: 19,048 more rows]
