# Supplementary material for: Single-cell transcriptomics reveals cell-type-specific diversification in human heart failure
Source: Nat Cardiovasc Res. Author manuscript; Available in PMC 2022 Aug 10. (PMC9364913; doi:10.1038/s44161-022-00028-6)
Supplement: Supplemental Table 22 [file NIHMS1824360-supplement-Supplemental_Table_22.xlsx]

## Sheet: Cardiomyocytes
Gene	log2FoldChange	padj
RYBP	0.868884	4.35055e-05
DYRK1A	0.509604	0.000195589
AC074363.1	1.16261	0.00032459
QKI	0.487927	0.00032459
STK24	0.483578	0.000686608
MCMDC2	-0.772651	0.000719701
CTNNA1	0.3741	0.00103316
RAP1A	0.415183	0.00106065
RP11-138A9.1	0.909841	0.00142566
PPP2CB	0.564606	0.00152702
MRPS12	-0.795421	0.00192245
PARD3	0.379924	0.00192245
SAMD4A	0.544925	0.00192245
ZFP36	0.991774	0.00192245
LY86-AS1	0.923401	0.00278629
KIF1B	0.382325	0.00284025
GADD45G	0.723703	0.00335477
TRPT1	-0.564412	0.00336551
ARL16	-0.576311	0.0038167
SPOCK3	0.601692	0.0038167
TMEM205	-0.719975	0.00448542
MPPE1	-0.455119	0.00643933
SLK	0.502631	0.00643933
MYO1D	0.657654	0.00805644
SPEN	0.376252	0.00805644
PDLIM5	0.46056	0.00875898
RBPMS	0.394782	0.00875898
IL1RAP	0.467506	0.00914583
NDUFV1	-0.368996	0.0104643
C14orf180	-0.395407	0.011289
FBXO3	0.360562	0.011289
LONRF1	0.525305	0.011289
LRIG1	0.541708	0.011289
AC073342.12	-0.561551	0.0125567
ARID1B	0.280991	0.0125567
EVI5	0.350941	0.0125567
DMD	0.31155	0.0130617
SLC8A1	0.366098	0.0132395
MRPL46	-0.419911	0.0134727
CES2	-0.448819	0.0141211
GATA6	0.380981	0.0148174
WTAP	0.382041	0.0148174
PPP4R3A	0.339961	0.0157309
NUDT7	-0.493863	0.0164805
STRN3	0.369016	0.0164805
AC013461.1	0.308105	0.0165241
EGLN1	0.46356	0.0165241
HSPE1	-0.527845	0.0165241
RND3	0.482655	0.0165241
TRPS1	0.423732	0.0165241
PTGES2	-0.360891	0.016538
GADD45B	0.50817	0.0186909
STRN	0.317383	0.0192638
ATP11B	0.342968	0.0193032
MED13L	0.279304	0.0205158
AF131217.1	0.487719	0.0207026
COL8A1	0.47051	0.0210156
PGM5	0.395112	0.0210156
EPS8	0.467744	0.0211747
DSC1	-0.459021	0.0229935
C1orf109	-0.460842	0.0251285
CTNNAL1	0.363883	0.0256583
RNF150	0.342549	0.0256583
CALD1	0.423139	0.0268119
EXOC4	0.240936	0.0268119
GLG1	0.307439	0.0268119
JPH1	0.432304	0.0268119
PDE4DIP	0.343584	0.0268119
RICTOR	0.386633	0.0268119
ZFAND5	0.35889	0.0268119
ZEB1	0.305155	0.0270736
MEF2A	0.305494	0.0276517
VPS54	0.28858	0.0276517
CTSD	-0.42624	0.0289205
IER5	0.425519	0.0289205
CTNNA3	0.308749	0.0289393
DIAPH1	0.402285	0.0289393
ERI2	-0.378421	0.0289393
FKBP2	-0.369774	0.0289393
IMMP2L	0.288932	0.0289393
LPP	0.311954	0.0289393
NBPF15	0.410105	0.0289393
OTUD1	0.336368	0.0289393
RRAS2	0.420762	0.0289393
VCL	0.38269	0.0289393
ACOX2	-0.355971	0.0293985
PIGP	-0.370512	0.030082
C14orf119	-0.369764	0.0304173
CTSH	-0.39323	0.0304173
PALLD	0.342676	0.0304173
WAC	0.286428	0.0304173
AL592183.1	0.399102	0.0318842
RAB7A	0.307049	0.0318842
SLC35G1	-0.361187	0.0318842
PICALM	0.362537	0.0319984
AGFG1	0.312998	0.0323857
GPR108	-0.387829	0.0323857
KCNQ3	0.3626	0.0323857
NAMPT	0.357608	0.0323857
PTDSS2	-0.341906	0.0323857
HCN1	0.338993	0.0339231
JAM2	-0.346887	0.0339231
ARL8B	0.297733	0.0345921
IER3	0.381564	0.0345921
IQGAP1	0.316014	0.0345921
MSRB3	0.331523	0.0345921
EIF2AK3	0.377452	0.0346504
COPS7B	-0.32512	0.0347219
KIDINS220	0.272351	0.0347219
TRIM33	0.305161	0.0364333
SNRK	0.329585	0.0367748
ROR1	0.356516	0.0378441
IDI2-AS1	-0.331849	0.0379611
LMCD1	0.364259	0.0379611
PCDH9	0.321242	0.0385434
SCRN3	-0.327992	0.0385434
SLC2A4RG	-0.361349	0.0385434
DSCAS	-0.332022	0.0388593
PTPN14	0.32197	0.0393466
CYP4V2	-0.344807	0.0412724
NUDT22	-0.343834	0.0412724
RAI2	0.35394	0.0412724
SNAP91	0.283432	0.0412724
STAG1	0.288109	0.0412724
TXNRD1	0.308774	0.0412724
SPRED2	0.341895	0.0435518
AK4	0.344611	0.0437659
RABGAP1	0.256144	0.0437659
GJC1	0.338001	0.0441317
LAMA2	0.302101	0.0441317
PPP1CB	0.303181	0.0441317
SLC25A20	-0.336143	0.0441317
ATP6V0E2-AS1	-0.337919	0.0441517
CUL3	0.300875	0.0450137
JAK2	0.344158	0.0450137
NEGR1	0.342824	0.0450137
PPP2R5E	0.245771	0.0450137
BACH2	0.33746	0.0453717
BICC1	0.288898	0.0453717
ENAH	0.323863	0.0453717
PEAK1	0.28387	0.0453717
PIK3CB	0.267353	0.0453717
PPP2R5A	0.313729	0.0453717
SLC4A7	0.340073	0.0453717
SMC2	-0.338576	0.0453717
USH2A	0.312311	0.0453717
PPP4R2	0.285194	0.0454243
RP11-12G12.7	-0.333459	0.0454243
TM9SF3	0.291978	0.0454243
TRPM7	0.297163	0.0454243
ATP13A3	0.334809	0.0465842
ZDHHC20	0.292373	0.0470849
SPPL2A	0.308221	0.0485208
ACADVL	-0.316259	0.0490993
CELF2	0.287845	0.0490993
PCDH7	0.302816	0.0490993
STT3B	0.28946	0.0490993
TRAK1	0.295562	0.0490993
ZBTB20	0.272738	0.0490993
ABHD14B	-0.304878	0.0491873
CDKAL1	0.276266	0.0491873
CYSTM1	0.319681	0.0491873
DLC1	0.278354	0.0491873
ELP5	-0.3224	0.0491873
FAM207A	-0.306939	0.0491873
IGF1R	0.320432	0.0491873
KLF7	0.314596	0.0491873
PDK2	-0.31878	0.0491873
RP11-15A1.3	-0.325236	0.0491873
SNX21	-0.314476	0.0491873
TSPAN32	-0.315624	0.0491873
VEZF1	0.293441	0.0491873
MAPK1	0.292677	0.0493417
SLC2A11	-0.321928	0.0493417
USP47	0.276532	0.0494919
TM2D2	-0.319098	0.0517572
VKORC1L1	0.284325	0.051834
CDH2	0.275095	0.0522988
NUAK1	0.313509	0.0527325
BVES	0.315529	0.0529352
XIRP1	0.310657	0.0537437
ELF1	0.302574	0.0545393
ZNF691	-0.312991	0.0553196
CD99	0.305203	0.0554994
MYLIP	0.302713	0.0554994
ALAD	-0.304174	0.0585587
CELF1	0.276559	0.0585587
PIGM	-0.308984	0.0585587
PDLIM1	0.30265	0.0585708
CAT	-0.282274	0.058967
ZC2HC1C	-0.307349	0.058967
ARHGAP26	0.285229	0.0590415
CAB39	0.292932	0.0592039
PARP3	-0.305713	0.0592039
YBX3	0.289224	0.0592039
YWHAG	0.291634	0.0592039
ZFP3	-0.299918	0.0592039
ZNF684	-0.287305	0.0592039
MAP4K3	0.260369	0.0593412
AREG	0.124117	0.0595062
MTA1	-0.288406	0.0595062
ABHD6	-0.30375	0.0596366
ACSL1	-0.299051	0.0602143
MITD1	-0.295039	0.0602143
C16orf72	0.277731	0.0605768
COQ6	-0.280523	0.0607165
KLF12	0.277406	0.0607165
RNF115	0.29692	0.0607165
ATXN1	0.2185	0.0622393
PTGR2	-0.282432	0.0622393
RTKN	-0.299751	0.0622393
MARCH6	0.251372	0.0623411
HS2ST1	0.256896	0.062386
FAT1	0.269983	0.0629438
CDC27	0.276899	0.0629601
MLLT4	0.262895	0.0630651
EXOC2	0.265275	0.0636732
TBC1D23	0.275327	0.0642335
MICALL2	-0.295834	0.0647652
MED11	-0.294906	0.065054
KHDRBS3	0.293768	0.0663975
SLCO5A1	0.287736	0.0663975
ACTR8	-0.29017	0.0674835
HIST1H2AC	-0.285101	0.0675929
RP11-110G21.1	-0.28738	0.0682146
RORB-AS1	-0.270933	0.0692627
ARHGEF12	0.290253	0.0694033
GSTK1	-0.281608	0.0703118
UBE2G1	0.271522	0.0704353
HHAT	0.288457	0.0706972
PTPN11	0.287717	0.0725677
KPNA4	0.267739	0.0727461
RP11-437B10.1	0.282222	0.0727461
LARP6	0.2807	0.0749003
NMNAT3	-0.27387	0.0749003
SLC20A2	0.283576	0.0749003
SRCAP	-0.285537	0.0749003
CERS6	0.249429	0.0752218
CORO1C	0.281475	0.0752218
MED13	0.228518	0.0752218
SH3D19	0.253154	0.0752218
TAPT1	0.265436	0.0756625
USP31	0.282877	0.0760601
ZNF563	-0.282635	0.0766334
NFKB1	0.272357	0.0767756
RGAG1	0.275907	0.0767756
CEP350	0.199994	0.076806
SEPW1	-0.258512	0.076806
USP24	0.254476	0.076806
COMMD3	-0.273468	0.0769457
CTD-2554C21.2	-0.277507	0.0769457
CTD-2371O3.3	-0.275283	0.0778906
GRHPR	-0.279707	0.0783293
NIPBL	0.232123	0.079982
ANKRD44	0.275777	0.0800785
HSPB1	0.277912	0.0802606
SLC22A18	-0.245843	0.0805997
USP15	0.264229	0.0805997
ZNF644	0.269228	0.0805997
GRID1	0.27754	0.0818217
ADAMTS6	0.276447	0.0827215
RPP25L	-0.273462	0.0827215
HIC2	0.263684	0.0832538
VMP1	0.275665	0.0833533
LAMA5	-0.268663	0.0841493
MITF	0.256961	0.0843429
RAB21	0.274414	0.0844755
ARIH1	0.252883	0.0847275
RAPGEF2	0.270194	0.0847275
ZC3H12C	0.265007	0.0847275
CSGALNACT2	0.273937	0.0852749
FRY	0.262236	0.0862912
PERM1	-0.273191	0.0863377
PPP2R5B	-0.272949	0.0863377
BRD4	0.264697	0.0866782
RP11-359B12.2	-0.257609	0.0867304
ALDH5A1	-0.271768	0.087915
HDDC3	-0.26318	0.087915
KAT6A	0.243719	0.087915
TCTA	-0.271518	0.087915
RP11-444A22.1	0.234126	0.0887406
RLF	0.25024	0.0895247
MAN1A1	0.21614	0.0903653
HIPK3	0.266368	0.090472
PHACTR1	0.268122	0.0930556
SPPL3	0.24836	0.0930604
CPEB4	0.266341	0.0933468
DHRSX	0.261324	0.0933468
FGF13	0.200516	0.0933468
FNDC3B	0.264979	0.0933468
RP3-467N11.1	-0.175223	0.0933468
RPS6KL1	-0.266478	0.0933468
SLC7A1	0.263013	0.0933468
SULT1A1	-0.260924	0.0933468
TMEM2	0.255266	0.0933468
AGO2	0.250662	0.0941819
BRAF	0.230697	0.0957457
BSG	-0.264666	0.0961219
CCND3	0.257068	0.0961219
SUSD1	-0.253451	0.0961219
GNL3	-0.26324	0.0966403
PAN3	0.246369	0.0966403
ST6GALNAC3	0.209075	0.0966403
UBR1	0.257534	0.0966403
UGP2	0.261229	0.0966403
ANKRD12	0.221017	0.0973294
OTULIN	0.263481	0.0973294
THEM4	-0.260163	0.0973294
WDPCP	0.262346	0.0985574
CREBBP	0.213453	0.0992734
SMURF2	0.245912	0.0992734
ILF3-AS1	-0.262197	0.0992859
JMJD1C	0.198675	0.0992859
SLC25A34	-0.253205	0.0992859
ZMYM4	0.215972	0.0992859
BMPR2	0.24323	0.0997455
CDON	-0.253007	0.0997455
COX18	-0.258753	0.0997455
EGR1	0.0882197	0.0997455
FBXW11	0.217173	0.0997455
HBEGF	0.238629	0.0997455
MYO18B	0.259477	0.0997455
MYOM1	0.249937	0.0997455
TET1	-0.259205	0.0997455
YAP1	0.251713	0.0997455
ZFR	0.234567	0.0997455
CRY1	0.240847	0.100941
RASAL2	0.248329	0.100941
RASSF8	0.259585	0.100941
VPS8	0.251478	0.100941
WDR62	-0.216837	0.100941
C15orf40	-0.2548	0.101659
NFATC2	0.256359	0.101659
PPP1R14C	0.258892	0.101659
TCF12	0.242273	0.101659
ANKH	0.257854	0.102045
ATP11C	0.2342	0.102693
SLC46A3	-0.257688	0.102775
RNGTT	0.23174	0.104114
STAM-AS1	-0.230238	0.104475
TRIM27	-0.25352	0.106122
ACVR1	0.255358	0.107492
EIF5B	0.250037	0.107492
HMGCS2	-0.114474	0.107492
BRAT1	-0.253686	0.110281
C9orf142	-0.251467	0.110281
GAS8	-0.253373	0.110429
HILPDA	-0.226216	0.11228
ABHD2	0.244621	0.11334
WRNIP1	0.246828	0.113799
HIST2H2BE	0.244846	0.114521
LINC00702	0.229091	0.114672
MRPL55	-0.248877	0.114672
AC058791.1	0.250902	0.115638
SH3BGR	0.227576	0.118974
C21orf33	-0.163257	0.119069
ECHS1	-0.250347	0.119089
UBE3A	0.207212	0.119483
ANKRD17	0.225476	0.121
B4GALNT3	0.247924	0.121
DPY19L1	0.239695	0.121
KMT2E	0.224978	0.121
NF1	0.223925	0.121
HTRA2	-0.24781	0.121819
FLI1	0.215337	0.12191
ANO8	-0.228703	0.12197
BZW2	0.235663	0.12197
FAXDC2	-0.247934	0.12197
JKAMP	-0.244776	0.12197
CTB-50L17.14	-0.195553	0.122087
EPS15	0.207754	0.122104
NKTR	0.217665	0.122104
ATXN7	0.246103	0.123079
MSN	0.247488	0.123079
TBPL1	0.245128	0.125464
CAPZA2	0.244684	0.125669
CPTP	-0.240965	0.125669
CTNS	-0.245639	0.125669
CYP2U1	-0.245858	0.125669
LENG8-AS1	-0.244807	0.125669
TMEM159	-0.242827	0.125669
CAP2	0.245381	0.125869
RPRD1B	0.236296	0.127045
APEX1	-0.244611	0.127993
ERAL1	-0.242122	0.127993
GPR146	-0.221908	0.127993
ZMAT4	0.174585	0.127993
H3F3B	0.202562	0.128229
RBM48	-0.238524	0.129086
ANKRD28	0.231395	0.129822
CRACR2B	-0.22259	0.129822
DCTN1	-0.240205	0.129822
IVNS1ABP	-0.243007	0.129822
KLHL13	0.242528	0.129822
MAP3K3	0.24046	0.129822
NDUFS4	0.202532	0.129822
NSMCE2	0.219532	0.129822
PIAS1	0.198984	0.129822
RP5-1021I20.1	-0.223787	0.129822
UBAP2	0.240152	0.129822
AMBRA1	0.224448	0.130547
RNF19A	0.205655	0.130547
ANKRD11	0.242136	0.131611
C1QTNF1	0.205369	0.131611
AC007392.3	0.202547	0.133716
SMAD4	0.240981	0.133716
SYNE1	0.241172	0.133855
NAGPA	-0.220803	0.135414
SCAF8	0.196209	0.136934
ACAA1	-0.239766	0.138136
OSGEPL1	-0.232836	0.142439
NCKAP1	0.235249	0.144463
PHIP	0.192563	0.144517
NDOR1	-0.23192	0.14774
HFE2	-0.227773	0.147835
SYNPR	0.163291	0.150817
CFDP1	0.227358	0.152007
PCNX	0.218901	0.152007
TMEM131	0.199403	0.152171
RALGAPB	0.214652	0.152357
NKX2-5	-0.234858	0.152816
TRIM69	-0.222675	0.152816
YWHAE	0.22201	0.152816
ELL2	0.19061	0.15307
FEM1B	0.23467	0.153194
EXTL2	-0.234656	0.153232
PLEKHJ1	-0.233886	0.153626
RP11-398C13.6	-0.192074	0.154101
GNAS	0.229788	0.154571
C12orf76	-0.230813	0.155451
HYAL4	0.157795	0.155451
NUDCD2	-0.229572	0.155451
RHOQ	0.230842	0.155451
RORB	-0.218136	0.155451
ZNF550	-0.233675	0.155451
NUCKS1	0.198487	0.156388
HOMER1	0.232729	0.156958
TIGD7	-0.231306	0.157479
SPOP	0.210386	0.157644
FAM195B	0.221644	0.158736
ANKS1A	0.22508	0.158745
KCTD3	0.214897	0.158745
PLEKHG3	-0.22156	0.158745
CTCF	0.23087	0.159157
PUM1	0.204423	0.159157
RNF14	-0.222756	0.159863
MSI2	0.217809	0.160629
SSBP2	0.214621	0.160629
TACO1	-0.225374	0.160629
FOXRED1	-0.230375	0.162062
WEE1	0.212612	0.162062
CC2D1A	-0.230273	0.162729
ADAMTS7	-0.220217	0.163721
TIA1	-0.219351	0.164129
ADAMTS9-AS2	0.213183	0.164323
LINC00116	-0.226249	0.164417
PIDD1	-0.229572	0.164417
ZNF260	-0.2292	0.164417
AP1S2	0.229199	0.165201
PTPN1	0.228168	0.165201
PRKAG2	0.216423	0.165302
PLEKHG1	0.201003	0.165327
CDYL	0.221497	0.166159
CSDE1	0.214218	0.166519
HSPA4	0.228504	0.166519
TNKS	0.205883	0.166519
FERMT2	0.227142	0.166849
BHMT2	0.18317	0.167408
ACTN2	0.227146	0.167486
RP11-348J24.2	0.180345	0.168732
TIMM21	-0.22735	0.168893
GNB1	0.227346	0.169629
NPTN	0.192447	0.169975
RP11-708B6.2	0.217106	0.169975
RAB27A	0.202335	0.169988
FAHD1	-0.217082	0.171693
RCCD1	-0.221858	0.171693
TRIM16	-0.215556	0.171693
ZNF516	0.225203	0.171693
LMAN1L	-0.163182	0.173166
HRSP12	-0.220758	0.174932
LINC00472	-0.219613	0.174932
ZMYM3	-0.213526	0.174932
ANKRD33B	0.208819	0.174976
ASB10	-0.224022	0.174976
C11orf71	-0.219236	0.174976
CTNND2	0.194459	0.174976
FOXO3	0.217181	0.174976
JADE3	0.223522	0.174976
MAPKAPK5-AS1	-0.217564	0.174976
NDUFC1	-0.224615	0.174976
PALM2-AKAP2	0.224332	0.174976
RNF11	0.216458	0.174976
SGPL1	-0.225185	0.174976
SVIL	0.225254	0.174976
UROS	-0.221481	0.174976
BORCS7-ASMT	-0.200892	0.175481
AGAP1	0.207636	0.175555
DYNLRB1	0.223825	0.175555
GFPT1	0.22182	0.175555
PARP12	0.209744	0.175555
RALGAPA2	0.215339	0.175555
SIGIRR	-0.210529	0.175555
SNRPA	-0.223657	0.175555
AHCTF1	0.213805	0.176739
LINC00884	0.190574	0.177078
PDE7A	0.222527	0.177078
GSTT2B	-0.197689	0.177216
ZNF506	-0.220104	0.17875
NCAPD2	-0.220266	0.179182
PAPD7	0.222001	0.179182
PPM1B	0.222565	0.179182
PDS5A	0.211337	0.180311
TRPC1	0.221844	0.180311
FAM20A	0.216185	0.181361
MAP3K5	0.22038	0.181361
NAA10	-0.20894	0.181361
RP11-767I20.1	0.0902586	0.181361
TRIP12	0.200898	0.181361
LCOR	0.199147	0.181619
KPNA1	0.216184	0.182774
ADAL	-0.220168	0.182812
RP11-218M22.1	0.193852	0.184459
CREB5	0.196306	0.184514
KIF22	-0.213651	0.184514
WDR77	-0.216067	0.184514
ZNF823	-0.206378	0.184514
SOCS5	0.21601	0.184722
ZNRF2	0.219482	0.184768
C9orf3	0.218475	0.186376
TCEB3-AS1	-0.218861	0.18648
ZNF226	-0.21955	0.18683
TWSG1	0.21472	0.186913
MTMR3	0.205621	0.187521
SLC43A2	-0.207022	0.187521
ADAM19	0.165204	0.187579
CCNY	0.1919	0.188114
DUSP5	0.1742	0.188114
HOOK3	0.210487	0.188114
MCL1	0.21523	0.188114
NPAS2	0.218078	0.188114
PUM2	0.184144	0.188114
RBBP6	0.200776	0.188114
WDFY3	0.216131	0.188569
SNHG7	-0.216243	0.189497
MAP2K4	0.198999	0.189624
SEC24B	0.195226	0.189624
MADCAM1	-0.180688	0.190082
RAB10	0.214613	0.191601
OXCT1	0.211218	0.191733
CTC-529P8.1	-0.157094	0.192164
ENG	0.168138	0.192164
FLNC	0.195926	0.192164
OSBPL8	0.217004	0.192164
PLAA	-0.210533	0.192164
PPP2R3A	0.203473	0.192164
RP11-1000B6.3	-0.196155	0.192164
RP11-556I14.2	0.133125	0.192164
RPL12	-0.208079	0.192164
SYPL2	-0.216868	0.192164
ATF7	-0.193858	0.192194
MTF1	-0.208185	0.192613
RP11-65I12.1	-0.153952	0.192976
HIST1H2AK	-0.171663	0.19369
PRKCE	0.198523	0.194036
ZKSCAN3	-0.202122	0.194231
BDH2	-0.209053	0.194968
MTRF1	-0.215705	0.194968
RANBP9	0.215234	0.194968
SNX13	0.206061	0.194968
C17orf51	-0.210659	0.195098
MARS	-0.215067	0.195098
MMP2	0.15904	0.195098
KLHL23	0.21346	0.195652
KCNK1	0.167263	0.196309
MYOZ2	0.214321	0.196309
AMFR	0.21473	0.196908
RMDN1	-0.211185	0.196908
TIAM2	0.203634	0.196908
CHMP4B	0.213444	0.197486
ACAD8	-0.214203	0.197533
RPS21	-0.198255	0.197533
NAA15	0.195895	0.197579
FTX	0.193859	0.197698
PPP1R2	0.214212	0.197698
SOS2	0.187719	0.197698
TSHZ2	0.155452	0.197698
YES1	0.214154	0.197698
ATP5I	-0.213592	0.197742
PLEKHG5	-0.1874	0.197875
DNAH14	-0.148308	0.198983
ALKBH8	-0.213343	0.199505
GART	-0.208025	0.199505
METTL17	-0.21156	0.199505
TSEN15	-0.203082	0.199505
ZC4H2	-0.157916	0.199603
RNF145	0.209758	0.200107
COMTD1	-0.210116	0.200172
FLJ37453	-0.210349	0.200172
NRG1	0.158794	0.200172
NUP153	0.203837	0.200172
SYT2	-0.1775	0.200172
SCMH1	0.189701	0.200791
ADAM9	0.204657	0.201116
ARID1A	0.209131	0.201277
SPG20	0.21244	0.201277
PIK3IP1-AS1	-0.180504	0.201689
RASSF4	-0.212152	0.20195
ABHD15-AS1	-0.203554	0.202548
AIMP2	-0.211674	0.202548
ATP11A	0.211067	0.202548
C5orf28	-0.21165	0.202548
CDC42	0.20808	0.202548
ERV3-1	-0.181971	0.202548
GAREM1	0.210877	0.202548
KIAA0368	0.19259	0.202548
PIK3IP1	-0.166224	0.202548
SNX9	0.187322	0.202548
CTDSP1	-0.210616	0.202765
FASTKD2	-0.204249	0.202765
FER	0.210664	0.202765
GBF1	0.211203	0.202765
TMEM199	-0.196511	0.202765
ZNF490	-0.209571	0.202765
ZNF248	-0.207082	0.20423
CLIC4	0.210238	0.205138
KCNJ2	-0.206067	0.205138
NRAP	0.189855	0.205287
MPP1	-0.208863	0.206038
YAF2	0.207739	0.206038
SPAG9	0.181447	0.206239
C5orf22	-0.209986	0.206279
CCDC58	-0.209681	0.206498
ZFHX3	0.202639	0.20678
MAP4	0.204774	0.206831
JAK1	0.207998	0.207498
ABCG2	0.159279	0.207569
LARGE	0.207897	0.207796
DLG1	0.208906	0.208399
EIF3A	0.194225	0.208399
FAM195A	-0.204955	0.208399
NCKAP5	0.208699	0.208399
STAT5B	0.206374	0.208399
UBE2H	0.208211	0.208399
UNC5B	-0.205091	0.208399
NNT-AS1	-0.182382	0.208547
PLA2G12A	-0.208823	0.208547
RRP8	-0.206433	0.208547
HADHA	-0.207229	0.21036
HSPB7	0.208163	0.21036
ITCH	0.187506	0.21036
VCAN	0.158854	0.21036
DECR1	-0.205461	0.211574
FAM3C	0.206619	0.211574
LMLN	-0.207596	0.211574
ACSF2	-0.195653	0.21214
PREB	-0.207633	0.21231
RAP1GAP2	0.205145	0.21631
GRK4	-0.203246	0.216862
RPRD2	0.183386	0.216862
ANK3	0.205435	0.217588
ARFGEF1	0.185249	0.217588
ARID5A	0.142203	0.217588
BTG2	0.182035	0.217588
CDC14B	0.20598	0.217588
CH17-189H20.1	0.195097	0.217588
COPS5	-0.205504	0.217588
DHX15	0.201736	0.217588
GRID2	0.111257	0.217588
INPP1	-0.192977	0.217588
INPP5J	-0.192906	0.217588
ITGB1	0.203411	0.217588
LGI4	0.206353	0.217588
MINCR	-0.191855	0.217588
MYPN	0.181412	0.217588
NFATC1	0.199354	0.217588
PXYLP1	0.195624	0.217588
RCAN1	0.202767	0.217588
RP11-457K10.1	0.0960734	0.217588
TAB2	0.205409	0.217588
ZBED3	-0.203377	0.217588
ZBTB7C	-0.181637	0.217588
GNA12	0.205322	0.217949
PRMT3	-0.204069	0.218092
FPGT-TNNI3K	-0.193834	0.218231
LACTB2	-0.19503	0.218231
CRYZ	0.197432	0.219081
PLEKHO1	0.194798	0.219081
RASA2	0.190155	0.219081
TMX4	0.203625	0.219081
USP13	0.164706	0.219081
ABHD18	0.192343	0.219349
COQ9	-0.189128	0.219349
CPED1	0.204425	0.219349
CYHR1	-0.20356	0.219349
DOPEY2	-0.203404	0.219349
HADHB	-0.201487	0.219349
MRPS26	-0.193067	0.219349
NFKBIL1	-0.197825	0.219349
PHC2	0.184069	0.219349
SEC31A	0.196378	0.219349
TGM2	0.191638	0.219349
ZNF677	-0.203916	0.219349
ARID2	0.188915	0.221339
NDST1	0.20354	0.221879
PID1	0.150986	0.221879
SORBS1	0.203093	0.222575
TCAP	0.196053	0.222936
PCP4	0.17353	0.222972
SBF2	0.174448	0.223216
C3orf58	0.169502	0.223978
CYTH3	0.199464	0.223978
ZCCHC10	0.201021	0.223978
CACNA1C	0.202588	0.224936
PKP2	0.202421	0.225013
EZR	0.200956	0.225411
LRIF1	-0.188733	0.225411
GNAQ	0.170384	0.225653
CYP2J2	0.202157	0.225725
E2F8	-0.159562	0.225725
WRAP73	-0.189567	0.225725
TUG1	0.200751	0.226439
HIST1H3E	-0.19443	0.22655
IPO9-AS1	-0.183828	0.226842
ATL2	0.20035	0.227727
RP11-242D8.1	-0.175719	0.227727
AP2B1	0.177123	0.228429
ARFIP1	0.193534	0.228782
INSR	0.200294	0.228782
ETFDH	-0.199646	0.229792
SDHD	-0.164127	0.230072
RETSAT	-0.198989	0.231231
MRPS22	-0.200584	0.231462
ZNF519	-0.200539	0.231462
CMBL	-0.184946	0.231683
COL6A2	0.171514	0.231683
ESRRB	0.19184	0.231683
STK38L	0.181158	0.231683
NLGN1	0.200152	0.231825
RP5-1159O4.1	-0.169657	0.232039
ATP5G1	-0.187337	0.233352
KREMEN1	0.185736	0.234574
CUL1	0.18452	0.235123
NPAS3	0.174873	0.235123
PEF1	0.195925	0.235123
EIF3L	0.197826	0.235311
HLTF	-0.196177	0.235345
MAP4K4	0.199084	0.235445
SPIRE1	0.189794	0.23547
FAHD2A	-0.199061	0.235842
FOS	0.0670717	0.235842
IL15	0.193616	0.235842
VLDLR	0.197128	0.235842
LCLAT1	0.19629	0.23589
NEXN	0.191801	0.23589
LCNL1	-0.143736	0.236261
PNMT	0.141215	0.236261
NAALADL2	0.188167	0.236649
NIT1	-0.197972	0.237484
RP11-434D9.1	0.120376	0.237484
SSH1	0.196258	0.238906
ASNSD1	-0.195938	0.238916
PDGFD	0.167901	0.239034
CEBPD	0.137094	0.239918
YAE1D1	-0.197835	0.239918
KALRN	0.193371	0.240471
F3	0.14596	0.242235
CBFB	0.19701	0.243125
SUMF2	-0.195677	0.243125
VAPA	0.191459	0.243405
PACRG	0.190354	0.24421
PUS7	-0.194552	0.244327
UBR3	0.172543	0.244327
RGS11	-0.195998	0.244521
TIPIN	-0.174126	0.244521
DPY19L4	0.196179	0.244684
TNFRSF25	-0.168719	0.244684
FBXO33	0.196132	0.245851
WDR70	0.169136	0.245851
BCAS3	0.167659	0.246565
LAP3	-0.185639	0.246908
PLS3	0.195609	0.246908
TMEM165	0.193178	0.246908
ZNF608	-0.188098	0.246908
RNF43	-0.184578	0.247267
TARDBP	-0.164753	0.247267
TRIB1	0.152198	0.248041
MTR	0.189507	0.248818
LDB2	0.159312	0.249894
PM20D2	0.194921	0.250185
PTCHD1-AS	0.169459	0.250267
TPD52L1	-0.18588	0.250267
LINC01515	-0.188721	0.250527
RP11-382A20.3	0.193356	0.251145
RUBCN	0.194457	0.251145
ZFAND3	0.164117	0.251145
TRABD	-0.193228	0.251236
ZNF511	-0.16183	0.251356
MECP2	0.191219	0.25146
ERP29	-0.190802	0.251864
LINC01088	0.141534	0.251864
LYSMD3	-0.194189	0.251864
STK38	0.194248	0.251864
C1orf52	-0.190734	0.252496
PSMC4	-0.192944	0.253755
KIF26B	0.109839	0.253809
SH2D4A	-0.160749	0.254765
ST7	0.183353	0.255629
CRADD	0.182858	0.256503
C20orf96	-0.188967	0.256853
JUNB	0.133043	0.256853
L3MBTL4	0.129087	0.256853
MAPRE2	0.19145	0.256853
TCF4	0.188024	0.256853
TRNT1	-0.192235	0.256853
RP11-180I4.2	0.182463	0.257006
ARHGAP44	0.192873	0.25777
AVEN	0.191323	0.25777
CNN3	0.180845	0.25777
MAGOH	-0.191547	0.25777
NREP	0.151594	0.25777
TMEM179B	-0.186089	0.25777
TSC22D2	0.188793	0.25777
FAF1	0.158272	0.25791
TMEM223	-0.171726	0.25791
RSRP1	-0.192421	0.25807
PPP1R10	-0.191955	0.258643
CUX1	0.190076	0.258645
WNK1	0.192205	0.258645
TLK1	0.164263	0.259099
TRMT2B	-0.190549	0.259381
ANTXR2	0.184022	0.259441
CD274	0.191407	0.259441
CKM	-0.190844	0.259441
USP28	0.19194	0.259441
DPAGT1	-0.167072	0.259447
AC007563.5	0.155419	0.259591
YWHAQ	0.191515	0.260061
NDUFS2	-0.185324	0.261016
RCAN2	0.180906	0.261016
RP4-816N1.6	-0.17967	0.261114
TAF3	0.187145	0.261228
CASQ2	0.19008	0.261565
MSS51	0.16048	0.261565
NRIP1	0.182584	0.261565
ZNF667-AS1	-0.182996	0.261565
ATF4	0.189588	0.261613
DDIT3	-0.183476	0.261613
EIF3M	-0.190661	0.261613
EMP2	-0.19016	0.261613
SORL1	-0.180555	0.261613
UCK2	0.190812	0.261613
GPA33	0.160576	0.264262
IMPACT	-0.18706	0.264262
RHEB	0.180404	0.264262
ERGIC2	0.188029	0.264495
HIPK2	0.189383	0.264495
SEPT5	-0.189763	0.264495
WDR44	0.190237	0.264495
DNAJC3-AS1	-0.165051	0.264704
DNAJC30	-0.171806	0.264704
CEP112	0.189114	0.264932
GAPVD1	0.182812	0.264932
GRSF1	-0.186729	0.264932
GTPBP3	-0.173757	0.264932
KANSL1L	0.171813	0.264932
KMT2C	0.158367	0.264932
MBD2	0.183297	0.264932
RBMS3-AS3	-0.130364	0.264932
XIRP2	0.160639	0.264932
YEATS4	-0.17847	0.264932
ZNF334	-0.172499	0.264932
PSMB7	0.187062	0.265923
BBS9	0.188245	0.266181
DIP2C	0.189083	0.266181
LINC00486	0.174431	0.266181
MMP23B	0.185727	0.266181
NCDN	-0.175202	0.266181
NFKBIA	0.144122	0.266181
PRKCH	0.164396	0.266181
PTGDS	-0.183654	0.266181
SMC5	0.185289	0.266181
TOP1	0.181382	0.266181
ZMYND11	0.183349	0.266181
KIF13B	0.179951	0.266223
COBL	0.181844	0.266497
DDX60	0.159563	0.266497
EIF2S3L	-0.17803	0.266497
GAMT	-0.17157	0.266497
NDUFB8	-0.15295	0.266497
OTUD6B-AS1	-0.182598	0.266497
ZBTB24	-0.168126	0.266571
PDZD2	0.185849	0.266718
BNIP1	-0.183102	0.267108
GARNL3	0.188103	0.267275
PAXIP1-AS1	-0.179108	0.267278
MTMR1	0.183972	0.2675
DST	0.168044	0.268145
TMEM134	-0.182132	0.268145
BCDIN3D	-0.157782	0.268156
ZNF804A	0.0931302	0.268156
ZFAND4	0.185415	0.268161
DTNA	0.182581	0.268506
TIPARP	0.165107	0.27031
DNAJB4	-0.17297	0.270873
PYM1	-0.179949	0.270873
PSME2	-0.170965	0.270879
AC007383.3	-0.167452	0.270883
ASTE1	-0.170403	0.270883
ATP5J	-0.186507	0.270883
C8orf59	-0.186622	0.270883
CTBP2	0.185605	0.270883
MRPL21	-0.180463	0.270883
MYH9	0.169057	0.270883
OSBP	0.186795	0.270883
STK35	0.184472	0.270883
TMBIM4	-0.161385	0.270883
CNN1	0.0800895	0.272892
GSTM3	-0.160913	0.272892
FBXW8	0.182249	0.272991
C15orf52	-0.185888	0.27303
PDE10A	0.181196	0.27303
RP11-620J15.3	-0.152636	0.27303
HIF1A	0.182228	0.273283
AP4S1	0.171893	0.273455
CASKIN2	-0.153239	0.273455
CREG1	-0.179387	0.273455
KLHDC2	-0.185746	0.273455
NUPL2	-0.18579	0.273455
POFUT1	-0.182352	0.273455
POLR3F	-0.182785	0.273455
RFC4	-0.158847	0.273455
RORA	0.18594	0.273455
SGIP1	0.0698778	0.273455
SLMAP	0.18144	0.273455
TEX22	-0.148179	0.273455
TMEM41A	-0.185774	0.273455
ANKRD37	-0.127008	0.275682
B3GALT2	-0.132579	0.275789
H3F3A	0.179825	0.275789
RBSN	0.185231	0.275789
LNPEP	0.166034	0.275806
RP1-39G22.7	-0.14203	0.275806
USP25	0.18456	0.275806
TINAGL1	-0.185097	0.276248
CDS1	0.135056	0.277218
ABCB8	-0.182564	0.277868
GLT8D1	-0.178559	0.277868
IGF2R	0.182426	0.277868
LIN7A	0.18422	0.277868
NOL10	0.181181	0.277868
TAMM41	-0.184499	0.277868
TRPC4AP	0.169113	0.277868
TTC9C	-0.178687	0.277868
DHRS1	-0.161058	0.278157
EFNA5	0.174778	0.278157
GOLPH3	0.178902	0.278157
GSK3B	0.163648	0.278157
KDM1A	0.184354	0.278157
FNIP2	0.159448	0.278658
A2M-AS1	-0.158499	0.278833
CHD6	0.14524	0.278833
METTL5	-0.182348	0.278856
HSF2	0.182673	0.280252
SLC2A4	-0.175669	0.280369
CLASP1	0.147997	0.2826
LRRFIP2	0.161948	0.282666
UBA2	0.183041	0.282666
VEZT	0.167209	0.282666
SNAPIN	-0.170548	0.283332
FILIP1	0.178279	0.283545
KCTD9	0.180346	0.283545
VTN	-0.136558	0.283545
FGGY	0.1801	0.284716
ATF3	0.108682	0.284747
FBXO36	-0.167722	0.284747
HSDL2	-0.182547	0.284747
KMT5B	0.177774	0.284747
PITPNB	0.178822	0.284747
RC3H2	0.171136	0.284747
MIR4432HG	0.15349	0.284829
KIAA0895L	-0.182382	0.28513
ROCK2	0.182418	0.28513
RP11-23N2.4	-0.169793	0.28513
SEC14L5	-0.102462	0.28513
SMCO4	0.180576	0.28513
ANKRD52	-0.182023	0.285135
DCTN2	-0.180729	0.285779
SETD7	0.181986	0.285779
PUM3	-0.172999	0.286655
GATAD2B	0.179915	0.287389
SCFD1	0.174412	0.287389
C7orf60	0.181568	0.28807
SF3A1	-0.176008	0.28807
FAM133B	0.178044	0.288232
SLC40A1	-0.157696	0.288696
FTO	0.167294	0.289269
RP11-448A19.1	-0.1779	0.289269
TACC2	0.180882	0.289269
TRMU	-0.17977	0.289269
TST	-0.167624	0.289269
RP11-111M22.3	-0.159864	0.289919
EFR3A	0.173309	0.28992
GPALPP1	0.174282	0.28992
CAPN1	-0.180739	0.290143
LATS2	0.168882	0.290143
MRPS15	-0.176351	0.290143
PRKAA2	0.179787	0.290143
RP11-153F1.1	0.163403	0.290143
THSD4	0.180648	0.290485
FAF2	0.179491	0.290699
ELMO1	0.158886	0.290856
FABP3	-0.177683	0.290856
IGHMBP2	-0.174629	0.290856
MFSD8	0.179477	0.290856
MYNN	-0.17961	0.290856
RPL37	0.174212	0.290856
KCNMB3	-0.17976	0.290937
MCU	0.180225	0.290937
PARD6B	0.172827	0.290937
WIPF2	0.178639	0.290983
RAB9B	0.160253	0.29169
CHMP2B	-0.179913	0.291806
DENND6A	0.179866	0.291806
MAPK14	0.179937	0.291806
METTL12	-0.166776	0.291806
MPDU1	-0.179243	0.291806
AFF1	0.152274	0.292183
ATP5D	-0.178666	0.292183
CD81-AS1	-0.163257	0.292382
CDC40	-0.178688	0.292382
GALNT2	0.177897	0.292382
MAGEF1	-0.157772	0.292382
PPP2R1B	0.179474	0.292382
RPS27L	-0.173478	0.292382
WDR20	0.165729	0.292382
KLF9	0.172884	0.292911
KPNA6	0.170911	0.292911
PHF20L1	0.171524	0.292911
RP11-304M2.3	-0.140461	0.292911
SYNPO2	0.179208	0.292911
TRAPPC3	-0.178053	0.292911
TTF2	-0.166776	0.292911
LIMK2	-0.176978	0.293001
KCNMB2	-0.115366	0.294148
SP4	0.179038	0.294199
ASUN	-0.175753	0.29427
EIF3K	-0.171833	0.29427
MAST2	0.170773	0.29427
MBLAC2	-0.15963	0.294278
ABCA9	0.155324	0.294801
PSMG2	-0.177758	0.295931
RNF216	0.172956	0.295931
B3GALNT1	-0.178447	0.296045
JPH2	0.177197	0.296045
TNXB	0.131875	0.296045
ARHGAP42	0.16993	0.296128
RP11-418J17.1	-0.175003	0.296648
XXYLT1	0.164157	0.296754
KDM4A	-0.172672	0.297603
SNAPC1	-0.177897	0.298257
IPO5	0.177922	0.298887
MORC4	0.169323	0.299458
LINC00923	0.17515	0.29973
USP3-AS1	-0.176849	0.29973
TCP11L1	-0.176007	0.299835
DUSP10	0.128195	0.299836
MGA	0.155101	0.299904
CNOT11	0.176193	0.300464
CPT2	-0.166894	0.300464
DAB2IP	0.169528	0.300599
EXOSC8	-0.176955	0.300599
TAB3	0.177394	0.300599
RP11-421L21.3	-0.175504	0.300689
SMCO1	-0.143271	0.300689
G0S2	-0.11084	0.301081
AC109642.1	-0.144616	0.301566
JADE2	-0.172955	0.301566
SAT1	-0.176817	0.301566
SLIT3	0.127951	0.301566
ZYX	0.160008	0.301566
PDE4B	-0.129286	0.303246
AC069277.2	0.0961405	0.303419
ADAMTS1	0.153725	0.303419
BACH1	0.163475	0.303419
CCDC6	0.171634	0.303419
CRYM	-0.167748	0.303419
ELAVL1	-0.166991	0.303419
KTN1-AS1	-0.171021	0.303419
MGME1	-0.175583	0.303419
MRPL16	-0.172761	0.303419
PIGZ	-0.174784	0.303419
RHOB	0.121305	0.303419
RP11-428O18.6	-0.162023	0.303419
SRL	0.175551	0.303419
STOML1	-0.148874	0.303419
WDR11-AS1	-0.160165	0.303419
CDKL5	0.173813	0.303446
GLRX3	0.173141	0.303446
KDM1B	-0.173355	0.303531
TRIM55	0.175895	0.303592
TMEM87A	0.169718	0.303989
ITFG2	-0.173363	0.30478
STX6	0.175237	0.30478
TANC2	-0.155773	0.30478
GPAT3	0.159409	0.30511
CPNE3	0.174883	0.305739
QARS	-0.175178	0.305893
HRAT17	0.157767	0.306116
ZNF224	-0.174958	0.306173
RP3-323P24.3	-0.149163	0.306267
NID1	0.103949	0.306322
BTAF1	0.165795	0.306995
EIF3J-AS1	-0.17505	0.307019
MMP24-AS1	0.154507	0.307663
NDUFS3	-0.174777	0.307663
SLX4	-0.151084	0.307663
TIMM8A	-0.166159	0.307663
SLC12A7	-0.172575	0.309096
KLHDC10	0.174609	0.309455
UHRF1BP1	0.173674	0.309455
HNRNPDL	-0.173775	0.311076
ZNF786	-0.159215	0.311076
DUSP1	0.147111	0.311672
ICE2	0.174178	0.311744
CYR61	0.115155	0.311807
GUCY2C	-0.144565	0.311807
LINC-PINT	0.15981	0.311807
LINC00467	-0.163255	0.311807
PTBP2	0.170798	0.311807
RP11-486G15.2	-0.161089	0.311807
SH3GLB1	0.173949	0.311807
SIRT3	-0.173867	0.311807
NDFIP2	0.171883	0.311847
ROGDI	-0.173319	0.311847
ITPR1	0.0991545	0.312055
ZNF234	-0.16664	0.312707
GALNTL6	0.0707847	0.312792
LPCAT4	-0.167474	0.312792
HMOX2	0.172162	0.313046
SERINC5	0.172045	0.313046
BARD1	0.148899	0.313392
MCOLN1	-0.155864	0.313392
PPP6R3	0.159189	0.313392
RMI1	-0.166581	0.313392
KIAA1919	-0.170291	0.313571
LINC01285	-0.163695	0.313926
ATXN7L3B	-0.167515	0.314781
CUEDC1	0.172691	0.314781
RFWD2	0.150841	0.314781
SURF6	-0.16589	0.314781
RDX	0.16375	0.315632
DSCR3	0.168992	0.315713
ITGA9	0.171498	0.315959
PIBF1	0.161349	0.31633
ASIP	0.149651	0.316832
CDK9	0.16359	0.316832
COL21A1	0.156728	0.316832
HMBOX1	0.158313	0.316832
ITGB6	-0.15527	0.316832
SRSF1	-0.16718	0.316832
TCTN1	-0.169958	0.316832
USP7	0.172225	0.316832
RBM20	0.165107	0.317292
ADPRHL1	0.167452	0.31755
FUT10	-0.171924	0.319433
GOLGA1	-0.167291	0.319433
NTMT1	-0.170111	0.319433
RNH1	-0.170723	0.319433
SAMM50	-0.171393	0.319433
ZNF7	-0.170858	0.319433
HLA-B	0.133954	0.319692
HMP19	0.101921	0.320297
NPRL2	-0.155177	0.32064
COL4A2	0.171536	0.320844
ANKRD18A	0.136023	0.321244
ASAP3	-0.168947	0.321244
IPO9	0.164604	0.321244
RP13-726E6.1	0.133852	0.321244
TRIO	0.164364	0.321244
AFF4	0.169411	0.321992
MRPL43	-0.162732	0.322136
BMPR1A	0.166973	0.322226
KPNA5	-0.169249	0.322226
LDAH	-0.166953	0.322226
PDS5B	0.168175	0.322226
RAB15	0.152057	0.322226
RAB22A	0.17032	0.322226
TSSK3	-0.150793	0.322226
ADAM22	0.142122	0.322261
CASK	0.167057	0.322412
ZNF610	-0.149871	0.322898
KLF6	0.149368	0.322951
MECOM	0.130906	0.322951
RP13-270P17.2	0.134189	0.322951
HUWE1	0.153712	0.323577
IRX5	0.110261	0.323615
NDUFAF4	-0.164031	0.323615
GMPR2	-0.160613	0.323685
TATDN1	-0.167758	0.324361
TMEM164	0.169093	0.32492
CDK18	-0.166872	0.325631
ANKRD13D	-0.149664	0.325776
ARFGEF2	0.142369	0.325776
CBWD5	-0.169677	0.325776
DHX35	0.162216	0.325776
ECHDC3	-0.168163	0.325776
GRB10	0.167556	0.325776
MAST4	0.161941	0.325776
NBAS	0.162463	0.325776
NCR3LG1	-0.139368	0.325776
PTPN21	0.169777	0.325776
PTPN3	-0.168648	0.325776
SOCS7	0.169649	0.325776
SSFA2	0.154699	0.325776
USPL1	0.168819	0.325776
ZNF846	-0.167559	0.325776
PPP1R12A	0.164478	0.326019
AC026188.1	0.122084	0.326084
LAPTM4B	0.169021	0.326084
MOCS2	-0.163365	0.326084
SMYD2	0.164482	0.326084
SPATA22	0.0919431	0.326084
H1F0	0.121616	0.3268
NEDD9	0.126255	0.3268
PCMT1	0.168827	0.3268
PRR4	-0.161251	0.3268
ACTR3	0.168303	0.326899
EFCAB13	0.129427	0.326899
HNRNPD	0.16753	0.326899
MPG	-0.159779	0.326899
RXRB	-0.168687	0.326899
SEC14L1	-0.168093	0.326899
SERP1	-0.169058	0.326899
FAM122C	0.104402	0.326916
RFX3	0.144787	0.327754
SMIM10L1	-0.155682	0.327754
WAPL	0.155005	0.327754
CTGF	0.0853341	0.32793
HOOK2	-0.168287	0.32793
PCYOX1	-0.157696	0.32793
PMS1	-0.168589	0.32793
PSME4	0.149504	0.32793
TMEM150A	-0.15628	0.32793
B4GALT5	0.16508	0.328221
BIRC6-AS2	-0.130701	0.328221
POU2F1	0.165276	0.328221
SEC24D	0.168467	0.328221
HCG18	-0.148868	0.328407
PSMA1	-0.167932	0.330603
AGGF1	-0.161405	0.330776
BAMBI	-0.149672	0.330776
LAMC1	0.164862	0.330776
LSM14A	0.155239	0.330776
SH3PXD2A	0.167683	0.330776
UNC50	-0.16782	0.330776
MRPS5	-0.166577	0.330874
FGFR1	0.165309	0.332612
GABPB1-AS1	-0.166754	0.332612
GOLGA4	0.14389	0.332612
HNRNPK	0.164888	0.332612
IFITM2	0.110055	0.332612
ITSN1	0.16303	0.332612
LEPR	0.143397	0.332612
MSANTD3	-0.155228	0.332612
PPP3CA	0.155357	0.332612
WTIP	0.150334	0.332612
CERS5	0.164054	0.333026
GOLIM4	0.167065	0.333026
ISG20L2	-0.152392	0.333026
KCNN2	0.162216	0.333026
SLC30A3	-0.116749	0.333026
BPHL	-0.156032	0.333764
DNAJB6	0.164863	0.333764
GPCPD1	0.166127	0.333764
ZNFX1	0.165898	0.333764
MUS81	-0.166761	0.334338
PPARD	0.166825	0.334338
SMG1	0.164721	0.334748
KLRG1	-0.160004	0.336076
RP11-19O2.1	-0.124497	0.336135
FARP2	0.160695	0.336244
L3MBTL1	-0.15899	0.336244
CCSER2	0.165421	0.336308
POP5	-0.158472	0.336308
DUSP16	0.164684	0.336487
UBC	0.156801	0.33734
WDR31	-0.150029	0.337468
LINC01482	0.128553	0.339182
ZBED4	0.15978	0.339182
ANKZF1	-0.164489	0.341113
ARL6	-0.1552	0.341113
ELL	0.158483	0.341113
NAA40	-0.165646	0.341113
P4HA1	0.165052	0.341113
PHB	-0.157685	0.341113
PRDM2	0.159212	0.341113
SPECC1L	-0.160846	0.341402
SUGP2	-0.165314	0.341402
ZNF680	-0.159478	0.341402
PTEN	0.16535	0.34143
TUBA1C	-0.157388	0.341532
LSAMP-AS1	-0.0983514	0.342381
MBOAT2	-0.143859	0.342381
MTF2	0.163397	0.342381
RALY	0.165031	0.342381
RP1-122P22.2	-0.1644	0.342381
ZFP62	-0.155146	0.342381
CUL9	-0.164296	0.343717
DDRGK1	-0.159666	0.343717
HBA2	0.0764778	0.343717
HEBP1	-0.145886	0.343717
RP11-298O21.2	0.134866	0.343717
SYNE2	0.163542	0.343717
KMT2A	0.158919	0.344785
SKIL	0.139678	0.344785
INPP5A	0.155228	0.345006
LINC00909	-0.158523	0.34543
ZZZ3	0.151226	0.34543
RPS6KA2	0.147597	0.345537
CALM1	0.161422	0.345632
UBE2Q2	0.161127	0.346239
RP11-932O9.7	-0.144854	0.346945
AC007228.11	-0.153622	0.347135
ASB16	-0.141632	0.347135
ESRRG	0.1636	0.347135
MRPS31	-0.162241	0.347135
LRIG2	0.16276	0.34762
NUDT19	0.150574	0.348518
CIAPIN1	-0.16327	0.349655
CLN5	-0.163149	0.349655
DHRS4L2	-0.133529	0.349655
DUSP27	0.146144	0.349655
MARK1	0.151604	0.349655
NES	0.124008	0.349655
NINJ2	0.122564	0.349655
ZCWPW1	-0.14592	0.349655
PCSK7	0.158219	0.350058
SIAH1	0.162199	0.350058
ZNF181	-0.162831	0.350058
ARRDC1	0.160583	0.350184
CDADC1	-0.161883	0.350184
SETD5	0.137625	0.350184
TPRG1	0.145581	0.350184
MIDN	0.150475	0.350606
CLK3	-0.162678	0.351245
CDPF1	-0.152636	0.351398
CTNNB1	0.148942	0.351644
ATOH8	-0.136517	0.352086
COQ5	-0.161472	0.354071
C12orf73	-0.162425	0.354256
PITPNC1	0.101786	0.354256
REEP3	0.160556	0.354256
TBC1D31	-0.161578	0.354256
MRPL36	-0.143219	0.354426
ZNF606	-0.157784	0.354426
FAM134B	0.162248	0.355051
CRELD2	-0.156673	0.355297
FBXO28	0.159476	0.355297
HEY2	-0.127846	0.355297
HLA-A	0.126754	0.355297
HDHD3	-0.156947	0.356391
PCOLCE2	-0.150091	0.357021
SRGAP2	0.144271	0.357021
DAB1	0.116241	0.357484
ACTA1	0.116922	0.358311
CTD-3184A7.4	-0.148453	0.358311
RBM26	0.157083	0.358785
CEP131	-0.145668	0.35965
CEP70	0.160996	0.35965
CHCHD5	-0.139059	0.35965
RBM4B	-0.155461	0.35965
WDR26	0.160011	0.35965
COLGALT2	-0.141192	0.359688
SOX4	-0.0937531	0.359688
ZNF852	-0.151553	0.359688
LRRC14B	-0.100516	0.360014
DCLK1	0.123916	0.360298
NDUFA8	-0.160023	0.360298
SLC25A11	-0.15845	0.360298
YIPF5	-0.160248	0.360298
OOEP	0.12794	0.360694
RP11-318A15.7	-0.136048	0.360738
MICAL3	0.160459	0.361078
SENP2	0.159398	0.361078
ZC2HC1A	0.158168	0.361078
SNHG12	-0.157944	0.361138
NPHP3-ACAD11	-0.142662	0.362155
NAPG	0.15744	0.362503
C7	0.106248	0.362889
UQCRFS1	-0.159341	0.363168
SLAIN2	0.156473	0.363555
RNASE1	0.113108	0.363663
ST3GAL6	0.154555	0.364304
GPI	-0.160035	0.364605
LENG8	0.159107	0.364605
RRAD	0.138566	0.364605
ARHGAP5	0.159211	0.36474
CRYAB	0.143786	0.36474
CTD-2260A17.2	-0.159852	0.36474
HSF1	-0.159803	0.36474
TEAD3	0.156339	0.36474
CD2AP	0.159436	0.364867
CLDND1	0.156332	0.364867
SETD2	0.143819	0.364951
DHX9	0.157521	0.365573
AC092718.1	-0.116504	0.366082
CHD7	0.154388	0.366082
CTD-3088G3.8	-0.114492	0.366082
ARRDC3-AS1	-0.153389	0.366379
MERTK	0.158256	0.366379
RP5-1056L3.1	-0.129694	0.366379
POP1	-0.158477	0.366715
PPM1E	0.098824	0.367019
PAK1IP1	-0.140223	0.367053
DPP9	-0.157906	0.368255
DIS3	0.159172	0.368418
CASP3	0.150975	0.36866
NNMT	0.11645	0.369264
PMVK	-0.143671	0.369264
PSMA5	0.158042	0.369346
NHLRC3	-0.158708	0.369632
ATP6V1F	0.0978866	0.369838
C1orf198	0.155125	0.369838
HECTD4	0.149761	0.369838
ITGAE	-0.153776	0.369838
KCTD8	0.0625239	0.369838
PGP	-0.15266	0.369838
PLEKHM3	0.149644	0.369838
RBM15	-0.158046	0.369838
SAR1A	0.157585	0.369838
TAOK3	0.157346	0.369838
PTPN9	0.158114	0.370426
UBR5-AS1	-0.142798	0.370666
DOT1L	0.155266	0.371085
ZNF189	0.146506	0.371085
CBFA2T2	0.152014	0.371449
PKD2	0.157436	0.371449
TRIM44	0.155914	0.371449
GPR22	-0.127211	0.371626
HOMEZ	-0.144635	0.371626
SP3	0.157797	0.371626
UBL7-AS1	-0.140023	0.371626
RP11-654A16.3	0.136892	0.37191
DNAAF2	-0.141589	0.37252
ARRDC1-AS1	-0.150993	0.373322
ELAC2	-0.157834	0.373373
PRKCZ	0.154017	0.373905
LIFR	0.155044	0.374917
ABHD17A	0.129587	0.375378
ATP5F1	-0.153868	0.375378
JUND	0.116583	0.375378
NCBP3	0.154361	0.375378
BRPF3	0.137141	0.375551
FAM234A	-0.149533	0.375551
FYTTD1	0.156661	0.375551
JARID2	0.155935	0.375551
LONRF2	0.156349	0.375551
ADGRB3	0.106909	0.375697
ANKRD9	0.149949	0.375697
BPTF	0.143974	0.375697
COG2	-0.156943	0.375697
DNAJA3	-0.152782	0.375697
EHHADH	-0.155389	0.375697
FKBP5	0.0736221	0.375697
ILK	0.154166	0.375697
NSRP1	0.153995	0.375697
OARD1	-0.156465	0.375697
RBM5	0.154307	0.375697
SNTA1	0.155804	0.375697
MRRF	-0.146304	0.375842
CHSY1	0.149902	0.376033
H2AFJ	0.119274	0.376033
LRP4	0.131575	0.376122
VSIG10	-0.153861	0.377426
CNOT6L	0.152454	0.378172
GNA13	0.148241	0.378172
UHRF2	0.155868	0.378172
ZNF397	-0.156564	0.378172
ESR2	-0.139243	0.379117
MPHOSPH6	-0.153446	0.379137
RBPJ	0.149635	0.379164
ARMC8	0.150684	0.379313
ATIC	-0.143452	0.379313
CALU	0.156187	0.379313
GGT7	-0.156211	0.379313
HNRNPLL	0.15499	0.379313
METAP1D	-0.155738	0.379313
METTL16	0.156096	0.379313
RNASEH1	-0.150107	0.379313
RNF24	0.138837	0.379313
THBS4	-0.156196	0.379313
LINC00222	0.139916	0.379622
PTK2	0.129735	0.379648
FAM96A	-0.15586	0.379944
C21orf59	-0.138044	0.380106
RERE	0.15541	0.380106
EEA1	0.144616	0.380708
RHBDD3	-0.153084	0.380708
HLA-C	0.137173	0.380742
CDC14A	0.153313	0.381298
SH3BGRL2	0.145985	0.381298
GUSB	-0.154434	0.381502
PDGFC	0.152811	0.381502
PLN	-0.142992	0.381502
PLXNA1	-0.137074	0.381502
C14orf159	-0.143838	0.381598
CH507-513H4.1	-0.124685	0.381598
GOLGA8A	0.154232	0.381598
PSMD1	0.137887	0.381598
SLC8B1	-0.133629	0.381598
EIF4G3	0.153418	0.3817
PPP1R13B	0.150345	0.382318
SIK2	0.139479	0.383624
AC006994.2	-0.138075	0.383771
ATP2A2	0.147722	0.383771
CLSTN2	-0.0765816	0.383771
DDX1	-0.149163	0.383771
EXTL1	-0.099201	0.383771
FOXN3	0.154332	0.383771
FTH1	0.150424	0.383771
HNRNPH3	0.15475	0.383771
IFFO1	-0.15324	0.383771
LL22NC03-2H8.5	-0.149767	0.383771
PDCD2	-0.152509	0.383771
PGK1	-0.154548	0.383771
PPARGC1A	0.153523	0.383771
PTCD2	-0.153721	0.383771
RYR2	0.154534	0.383771
SAV1	0.153056	0.383771
SKIV2L2	0.138678	0.383771
STARD3	-0.154871	0.383771
TAPBPL	-0.153478	0.383771
UBR5	0.14966	0.383771
ZNF728	-0.146186	0.383771
ADAM32	0.122479	0.383807
ARHGAP24	0.135852	0.383807
C22orf39	-0.141401	0.383807
RNF34	0.14748	0.383807
RSF1	0.134839	0.383807
CREB1	0.15071	0.384184
ACP2	-0.144948	0.384315
BET1L	-0.152215	0.384315
DGKD	0.146849	0.384315
EDRF1	-0.153881	0.384315
FHL1	0.13622	0.384315
GINS3	-0.138749	0.384315
ITGB5	0.152851	0.384315
MALAT1	-0.152877	0.384315
NAV2-AS2	-0.144938	0.384315
PKN1	0.153702	0.384315
PSMD6	-0.153592	0.384315
TBC1D25	0.148955	0.384315
DYNC1I1	0.144992	0.384369
NUDCD3	0.145826	0.384369
PAM	0.150149	0.384369
CCDC97	-0.141902	0.384548
USP19	-0.148522	0.384548
STX16	-0.142248	0.385546
BRWD3	0.153259	0.385619
FARS2	0.139038	0.385619
MRPL4	-0.150504	0.385619
PRRC2C	0.142866	0.385619
CIB1	-0.144984	0.38608
OXLD1	-0.137053	0.38608
IFT57	0.147312	0.386154
PRKG1	0.153458	0.386154
ANKRD20A4	0.101355	0.386309
DLG4	-0.141792	0.386309
FAM204A	0.153261	0.386309
LNP1	-0.131956	0.386309
NRF1	0.152849	0.386309
RPS28	-0.150794	0.386309
SLC38A2	0.149731	0.386309
TBC1D1	0.153135	0.386309
RP5-908M14.9	-0.117427	0.386642
ZNF136	0.139413	0.386689
UBE2N	0.149927	0.387993
CRK	0.148627	0.38836
TUBB6	0.140904	0.38836
HCFC2	0.152498	0.388558
ALG2	-0.148046	0.38877
ARNT	0.143439	0.38877
FGD4	0.152637	0.38877
ITGAV	0.15239	0.38877
PANK3	0.147648	0.38877
PER2	0.126684	0.38877
POMT2	-0.147891	0.38877
SENP8	-0.151683	0.38877
SEPT7	0.144452	0.38877
SLC15A4	0.143047	0.38877
SNRNP35	0.152644	0.38877
ZKSCAN7	-0.144916	0.38877
PSMB5	-0.150086	0.389109
AC092687.4	0.120842	0.389235
LLPH-AS1	-0.118763	0.389235
GSTM4	-0.144481	0.389744
RAB31	0.141604	0.390032
STOX2	0.123232	0.390875
APOL2	-0.14195	0.391072
RANBP3	0.151866	0.391072
RPL3L	-0.149591	0.391737
ANGPTL4	-0.0670011	0.391822
LINC00680	-0.148263	0.391822
ZNF493	-0.146039	0.391822
CAMSAP2	0.151894	0.39187
FAHD2B	-0.141162	0.39187
PDCD6	-0.149736	0.392774
RAPGEF4	-0.118492	0.392774
SZRD1	0.151664	0.392774
DOCK3	0.149996	0.392916
AVIL	-0.131396	0.394193
C1orf131	-0.14834	0.394193
PARK2	0.147805	0.394193
HGSNAT	0.146053	0.394218
CIAO1	-0.150701	0.394621
MFGE8	0.138927	0.394621
RP11-80H5.9	-0.126853	0.394854
CAMTA1	0.146696	0.395383
CSNK2A2	0.147037	0.395383
AC006369.2	0.139365	0.395871
FGF18	0.122777	0.395871
FXR2	0.147143	0.395871
MOB3B	0.129569	0.395871
PTRF	0.14547	0.395871
ACCS	-0.135684	0.396202
HNRNPA0	0.148465	0.396202
NCAM1	0.146683	0.396202
NGLY1	-0.150347	0.396202
RNF169	0.146858	0.396202
BTBD3	0.150627	0.396454
MPP7	0.147005	0.396454
TP53BP2	0.150147	0.396454
EXT1	0.149625	0.397457
BRIX1	0.138824	0.397491
FRRS1	0.150591	0.397491
ZNF10	-0.144272	0.397491
PRKD3	0.147635	0.398036
DOPEY1	0.141218	0.398102
MED27	0.140682	0.398102
RP11-355B11.2	-0.134023	0.398102
MAGI3	0.14882	0.399132
SPATA20	-0.147647	0.399132
ACADS	-0.14947	0.399271
GPBP1L1	0.133109	0.399271
RFC1	-0.145502	0.399271
SESN1	0.149562	0.399271
FBXL3	0.147078	0.400245
PLCB1	0.106327	0.400245
ASB8	-0.149922	0.400258
ACYP1	-0.147676	0.40073
ANXA7	0.143959	0.40073
AUTS2	0.145501	0.40073
BAG3	0.149743	0.40073
C2orf42	-0.142783	0.40073
CHCHD7	-0.140527	0.40073
COX5A	-0.146503	0.40073
CYP2R1	-0.148875	0.40073
DHX36	0.146192	0.40073
DNAJC19	-0.149768	0.40073
ERMARD	-0.148957	0.40073
ETS1	0.134592	0.40073
FAM174B	-0.147503	0.40073
FBXO11	0.142696	0.40073
IPMK	0.146985	0.40073
LCMT1-AS1	-0.142725	0.40073
MKLN1	0.149138	0.40073
PIK3R1	0.117339	0.40073
PPP2R2A	0.141345	0.40073
PSMD13	-0.149511	0.40073
RP11-887P2.5	-0.139376	0.40073
SIPA1L2	0.147516	0.40073
SMIM14	-0.147327	0.40073
TMEM260	-0.144959	0.40073
YPEL1	0.146264	0.40073
ATP2B4	0.143719	0.4008
RUSC2	0.148658	0.40131
ARHGEF6	-0.148993	0.401357
EXOSC2	-0.133638	0.401357
PPIB	-0.144817	0.401357
RER1	0.145453	0.401357
FNBP4	-0.14715	0.402541
SLC35B1	-0.142367	0.402541
FAM174A	-0.144161	0.403373
AL035610.2	0.0988971	0.405064
DLG2	0.148637	0.405064
ERCC8	-0.147634	0.405064
GATB	-0.147855	0.405064
TMEM230	-0.14847	0.405064
YBEY	-0.138395	0.405064
SLC47A1	-0.135715	0.406061
FN1	0.105107	0.407327
PPP1R12C	0.137695	0.408797
LINC01186	-0.104473	0.408913
CDH13	0.13316	0.410012
LRRC10	-0.12364	0.410012
MYEF2	0.14265	0.410012
NUDT5	-0.146956	0.410012
PLEKHA5	0.146893	0.410012
RBMX	-0.145851	0.410012
SRSF3	0.147811	0.410314
RP11-114J13.1	-0.080924	0.410909
SIRT1	0.135578	0.411588
C19orf47	0.144264	0.411781
ERCC1	-0.146124	0.411781
CASC1	-0.109665	0.412341
DTNB	0.14369	0.412341
GCC2	0.146464	0.412341
HOOK1	0.130331	0.412341
PDZRN3	0.144515	0.412341
PRNP	0.146828	0.412341
RRP7A	-0.126621	0.412341
SLC26A6	-0.125524	0.412341
SNX14	0.14389	0.412341
TRMT10B	-0.147285	0.412341
ZBTB48	-0.141897	0.412341
ZNF480	-0.14164	0.412341
ATAD5	-0.123526	0.413142
ZNF780B	-0.144504	0.413213
TLE4	0.13691	0.413415
CPSF7	0.145693	0.413469
FRS2	0.134928	0.413469
PPARGC1B	-0.145951	0.413792
CREBZF	-0.146463	0.415006
SETD4	-0.14637	0.415193
RP11-298I3.4	-0.129089	0.415262
ACRC	-0.13451	0.415378
CTB-171A8.1	-0.139958	0.415378
MBNL1	0.143498	0.416211
UBAC2	0.146251	0.416215
CH507-9B2.3	0.124482	0.417616
ERO1A	0.13715	0.417616
FARSA	-0.13389	0.417616
TBL1XR1	0.144416	0.417616
COMMD1	0.145555	0.417752
ZNF322	-0.144753	0.418342
DDOST	-0.141295	0.418898
GPATCH8	0.136567	0.418928
CECR1	-0.116607	0.419245
ADRB2	-0.121384	0.41974
FIP1L1	-0.129734	0.419995
ADSSL1	-0.143808	0.420013
APH1B	-0.130486	0.420013
NDUFB5	-0.143462	0.420013
ZNF227	-0.145562	0.420013
XXbac-BPG294E21.9	-0.130418	0.420213
ZNF841	-0.12899	0.420213
PAFAH1B2	0.144578	0.420414
GCLC	0.144562	0.420535
BAZ2B	0.141389	0.420844
BPNT1	-0.142246	0.421242
ZCCHC9	-0.132878	0.421819
ADGRD1	0.124498	0.422042
ASTN2	0.115826	0.422145
SMARCA5	0.134245	0.422145
SPARC	0.083085	0.422251
ADK	0.137833	0.422923
CDK17	0.142388	0.422923
MTFR1	0.144634	0.422923
RPL13	0.126234	0.422923
CCT3	-0.145187	0.42316
FBXO9	-0.137415	0.423332
ACE2	0.121423	0.423536
TSFM	-0.140877	0.423978
ZNF706	-0.144005	0.423978
ARHGAP35	0.14478	0.424016
ARL15	0.143346	0.424016
MRPS6	-0.141891	0.424016
RPS20	0.138588	0.424016
CCDC53	-0.144693	0.424182
LRRC23	-0.137866	0.424182
SFMBT2	0.142189	0.424182
STX2	0.111431	0.424182
SECISBP2	0.14459	0.424471
STK3	0.139381	0.42463
DOCK1	0.144661	0.424687
HRC	-0.144549	0.424687
SH3GL1	0.127462	0.424687
SULT1C2	-0.0784284	0.424687
TMEM44-AS1	-0.139665	0.424687
PLAGL2	0.133914	0.425495
AP001347.6	-0.120081	0.425667
DNM1L	0.132125	0.425667
FAM45A	-0.140594	0.425667
STRBP	0.144282	0.425667
ABCC4	-0.0734789	0.426658
ABTB2	0.118017	0.426658
COX6A1	-0.135217	0.426658
NEURL2	-0.128701	0.426658
ZNF844	-0.140382	0.426658
STEAP1B	0.0916703	0.42709
NIT2	-0.141842	0.427218
FAM120AOS	-0.140947	0.427228
RP1-111C20.4	-0.140595	0.427228
XRN1	0.133729	0.427228
ZNF436-AS1	-0.118909	0.427228
CTD-2552K11.2	-0.115292	0.428133
EXOC6B	0.143036	0.428133
EXT2	0.140377	0.428133
HSD17B8	-0.110617	0.428133
ILVBL	-0.143311	0.428133
LRP12	0.139603	0.428133
PARVA	0.143787	0.428133
BMP1	-0.126387	0.429258
SGMS2	0.138823	0.430255
YY1AP1	0.141769	0.430255
NUDT2	-0.13357	0.43036
CCDC12	0.140986	0.431658
FBXL17	0.138659	0.431658
NECAP1	-0.142791	0.431658
RAB6A	0.14049	0.431658
RP11-6O2.3	0.121906	0.431658
SAP130	0.142285	0.431658
WBP4	0.142309	0.431658
ALG6	-0.141566	0.432715
PPIP5K2	0.142925	0.432715
POC1B	0.138919	0.432799
DPY19L3	0.128489	0.432817
FDX1	0.14292	0.432817
MTPAP	0.142607	0.432817
WDR1	0.135407	0.432817
THYN1	-0.127775	0.433502
ABL2	0.142159	0.43425
FBXL22	-0.126915	0.43425
LPGAT1	0.140884	0.43425
MON2	0.123981	0.43425
MYDGF	-0.132811	0.43425
SMYD3	0.135673	0.43425
EDNRA	0.124423	0.434335
CCDC130	-0.134836	0.434757
GBE1	0.139475	0.434967
C8orf37-AS1	0.122671	0.435098
GPATCH2L	0.133397	0.435098
GRK5	-0.109445	0.435098
MRPS7	-0.136647	0.435098
RABEP1	0.134442	0.435098
ABCC9	0.140793	0.435481
MED6	0.138778	0.435481
NICN1	-0.134369	0.436127
SNX7	0.13994	0.436127
NAPEPLD	-0.1378	0.436857
VPS9D1	-0.139914	0.436884
FBXW4	0.136239	0.437148
SLC25A45	-0.126736	0.437148
DLG5	0.139107	0.437301
GALK2	0.138313	0.437301
G2E3	0.139418	0.43743
LBR	0.122033	0.438698
SIK3	0.141588	0.438748
LINC00578	0.120202	0.439509
RASSF8-AS1	-0.140346	0.439509
ZNF37A	-0.139343	0.439851
ZNF121	-0.141517	0.439866
FAM20B	0.140851	0.440605
KAZN	-0.0830474	0.441146
NARF	-0.133905	0.441146
PLEKHA3	0.136744	0.441146
RPS23	0.119575	0.441146
PSMA7	-0.141268	0.441344
ELOVL5	0.106022	0.441655
KCNQ4	-0.107897	0.44185
STAM	0.139305	0.443304
POLD2	-0.139462	0.44333
RP4-669L17.10	0.11662	0.44333
EVA1C	0.125558	0.443412
ANKRD40	0.140236	0.443604
BLOC1S2	-0.135353	0.443604
CRAT37	0.132997	0.443604
DPH7	-0.140124	0.443604
DTWD1	-0.139111	0.443604
EPB41L5	0.134516	0.443604
PAK2	0.14026	0.443604
RIPK2	0.1343	0.443604
FNIP1	-0.115937	0.444101
ZFYVE27	-0.140514	0.444101
NUMB	0.134912	0.444394
UNC45A	-0.139492	0.444443
TTLL5	0.139107	0.44457
ANKRD54	-0.137262	0.444666
ASAH2B	-0.137898	0.444666
KNOP1	-0.119605	0.444666
YIPF7	0.125135	0.444666
AXIN1	0.128086	0.445304
BLVRB	-0.140093	0.445304
CBX1	0.134463	0.445304
COG4	-0.138751	0.445304
DENND4A	0.140113	0.445304
GCOM1	-0.135769	0.445304
GDAP1	0.134842	0.445304
HEBP2	0.127477	0.445304
MRPS16	-0.140307	0.445304
MTHFD1	-0.140067	0.445304
RAD21	0.140169	0.445304
UPF3B	-0.140242	0.445304
ZNF821	0.12126	0.445304
CCSER1	0.137355	0.446208
ZNF407	0.137658	0.447295
ATG14	-0.139503	0.447598
CBR1	-0.106747	0.447598
CDK6	-0.114508	0.447598
CRAT	-0.12965	0.447598
FAM102A	-0.133633	0.447598
FAM160A1	0.130093	0.447598
KCTD20	0.125992	0.447598
UQCRC2	-0.13924	0.447598
ZNF41	0.136348	0.447598
AATF	0.138752	0.448394
PGBD5	-0.117043	0.448394
SPARCL1	0.0992294	0.448394
VIM	0.0917905	0.448394
COQ10A	-0.133407	0.449135
UBE2J1	-0.138498	0.449544
TMTC4	-0.125218	0.450701
ARFGAP3	0.138464	0.45111
EMILIN2	0.0960199	0.45111
PARP16	-0.12829	0.45111
RP11-435O5.2	-0.124104	0.45111
TPP2	0.132663	0.45111
USP30	0.139012	0.45111
ATP1A3	-0.13415	0.451649
FAM8A1	-0.131344	0.451649
MAPKAPK2	0.138996	0.451649
RD3L	-0.112485	0.451649
GALNT18	-0.130632	0.451704
MAPKAPK3	-0.137994	0.451704
MTMR10	0.138821	0.451704
OCRL	0.136296	0.451704
NTPCR	-0.137069	0.452111
REPS1	0.138621	0.452111
SMCHD1	0.113251	0.452111
TBRG1	-0.137887	0.452111
TMEM258	-0.129107	0.452111
MIR2052HG	0.10522	0.452329
PDSS2	0.127877	0.452329
SOS1	0.138336	0.452397
ARHGEF40	-0.121552	0.452733
CDC37L1	0.138036	0.452733
CHCHD6	-0.136487	0.452733
GIMAP8	0.0769241	0.452733
HYAL1	-0.131309	0.452733
KCMF1	0.138222	0.452733
LINC00535	0.134925	0.452733
LRCH4	-0.133165	0.452733
LYRM2	-0.135022	0.452733
MAPKAP1	0.119792	0.452733
MYO1E	0.117074	0.452733
PRPF38A	-0.13731	0.452733
PSPC1	0.136165	0.452733
SCYL3	-0.13836	0.452733
TTC1	-0.134354	0.452733
UNC45B	0.137103	0.452733
VPS13B	0.1282	0.452733
XPA	-0.138411	0.452733
ZNF404	-0.135468	0.452733
TSEN54	-0.115895	0.454047
ATRNL1	0.105078	0.454091
ECHDC1	-0.137899	0.454091
DKK3	-0.130361	0.454624
TNNI3	0.102055	0.454624
TRIM13	-0.137835	0.454624
AHCYL1	0.135452	0.455677
ARID4B	0.122142	0.455677
C1QTNF3-AMACR	0.127869	0.455677
C4orf46	-0.119436	0.455677
CDC37	-0.135124	0.455677
CMB9-22P13.1	-0.120696	0.455677
FADS1	-0.114771	0.455677
HIF1A-AS2	0.108394	0.455677
HMBS	-0.110685	0.455677
LMOD3	-0.135712	0.455677
MRPS21	-0.13656	0.455677
NAPRT	-0.134381	0.455677
NFYC-AS1	-0.107657	0.455677
PHF7	-0.13688	0.455677
PLCD3	-0.118062	0.455677
PPP2R5C	0.131157	0.455677
RAD17	-0.137496	0.455677
RP11-1000B6.8	-0.13124	0.455677
TMSB10	0.103689	0.455677
TNS3	-0.131874	0.455677
ZBTB10	0.136418	0.455677
ZNF583	-0.123378	0.455677
ZNF737	-0.131128	0.455677
ZNF740	-0.135063	0.455677
RNF38	0.137266	0.456109
BOLA1	-0.120584	0.456128
NDEL1	0.136913	0.456324
GAB2	0.131252	0.456639
PLEC	0.13522	0.457066
HIST1H2BN	-0.11781	0.4578
MRPL45	-0.136854	0.457998
RP11-280O1.2	0.0548817	0.457998
SPTBN4	-0.118397	0.457998
ZFAND6	0.135051	0.457998
ZNF658	-0.110106	0.457998
ACOX3	0.135109	0.45982
CTD-2147F2.2	0.12219	0.45982
EIF1B	0.11718	0.45982
EZH2	-0.109266	0.45982
[truncated: 20,023 more rows]

## Sheet: Endothelium
Gene	log2FoldChange	padj
JUNB	1.94707	3.04554e-06
RDH10-AS1	1.15697	5.5355e-06
TNFAIP8L3	1.96826	4.60989e-05
LINC00987	-1.16047	0.000120976
GIMAP1	-1.5765	0.000121875
SGK1	1.21204	0.000278044
NEAT1	0.696109	0.000285112
ZFP36	1.53576	0.000697476
FOS	1.487	0.00123551
KLF4	1.26391	0.00293749
EGR1	1.26555	0.00578622
EMP1	1.01162	0.00578622
GNG11	-0.574608	0.00578622
NFATC1	0.995429	0.00578622
SNAI1	1.2647	0.00578622
CPEB4	0.333432	0.00849352
MIDN	0.598618	0.00876096
RDH10	0.972158	0.010062
OTUD6B-AS1	-0.671708	0.0116508
MED13L	0.270317	0.0158808
PTPRE	0.403778	0.0158808
RIN2	0.311886	0.0158808
CSRNP1	0.808872	0.0161571
FOSB	0.352443	0.0195279
NR4A2	0.809323	0.0195545
BRE	0.242002	0.0223603
CBLB	0.333839	0.0223603
MITD1	-0.350553	0.0223603
AKAP13	0.400012	0.0225371
ST7	0.27268	0.0225371
B3GALT4	-0.601471	0.0231951
APOLD1	0.604305	0.0256058
COX11	-0.370613	0.0256058
CAT	-0.450619	0.0290129
DUSP1	0.559278	0.0354555
GRB10	0.309981	0.0371971
NAMPT	0.4145	0.0447346
SLC14A1	-0.316736	0.0447346
DOCK9	0.291932	0.0457654
FLVCR2	0.494598	0.0457654
MCL1	0.384511	0.0457654
HBA1	0.326127	0.0477846
CSNK1D	0.245248	0.0485972
DUSP5	0.467634	0.0485972
PPP1CB	0.256228	0.0485972
RP1-8B1.4	-0.453149	0.0485972
RP11-15A1.3	-0.427864	0.0485972
CYR61	0.441172	0.0486161
ARID1B	0.214499	0.053546
CEBPZOS	-0.266288	0.0554944
LINC00961	-0.312386	0.0554944
PSME1	-0.300188	0.0554944
VGLL4	0.242435	0.0554944
PEX13	-0.254302	0.055565
FAF1	0.209719	0.0638618
GIMAP7	-0.327415	0.0638618
LINC00909	-0.326065	0.0638618
BMP1	0.248334	0.064932
C10orf54	-0.241631	0.064932
CDKN1A	0.337459	0.064932
DYRK1A	0.215841	0.064932
EFR3A	0.227716	0.064932
FOSL2	0.343165	0.064932
RP1-43E13.2	-0.262708	0.064932
TIA1	-0.292912	0.064932
TMEM2	0.32386	0.064932
ZNF699	-0.275809	0.064932
SASH1	0.236042	0.0649648
WNK1	0.247992	0.0649648
CDK9	0.254617	0.0652878
SNHG22	-0.283027	0.0652878
ITGAV	0.231291	0.0703793
RBFOX2	0.218588	0.0719509
YBX3	0.268814	0.0719509
RP11-934B9.3	-0.309689	0.0719841
ANXA1	0.306356	0.0757657
FLJ37453	-0.294371	0.0759973
KLF2	0.253948	0.0759973
RNF6	-0.246533	0.0766968
LINC-PINT	0.230213	0.0767021
IER2	0.275995	0.080199
CH507-42P11.8	0.265198	0.0824982
TTLL5	0.214693	0.0841896
ZNF852	-0.282096	0.0853497
CTGF	0.282108	0.0861507
SLC25A20	-0.244724	0.0893953
SMAD3	0.223695	0.0893953
SOCS3	0.27411	0.0893953
AEBP2	0.216499	0.0905132
PICALM	0.225947	0.0945554
AMBRA1	0.213698	0.0953683
FNDC3B	0.216159	0.0953683
ITGA9	0.217934	0.0953683
TBL1XR1	0.217846	0.0953683
PHF10	0.224297	0.101261
ADAMTS5	0.247732	0.103275
ETS2	0.212437	0.104122
SH3BP5	0.223145	0.104122
MGAT5	0.213437	0.10467
ZNF516	0.217631	0.105517
LPAR6	-0.232332	0.105603
TRIM69	-0.233709	0.105825
ITPRIP	0.228893	0.107855
ELL2	0.222379	0.109786
MAP3K2	0.208455	0.109786
AC025165.8	-0.227589	0.111323
PUM1	0.199451	0.116101
IFIT2	-0.226618	0.1167
TCF4	0.207181	0.118115
USP3	0.201092	0.119361
HYAL2	0.211802	0.120792
CBR1	-0.217922	0.12492
DHRSX	0.205213	0.12492
LRCH1	0.202567	0.12492
PRKCH	0.204672	0.12492
PXDC1	0.210072	0.12492
GLCE	-0.203974	0.12652
LEPROTL1	-0.203159	0.128846
BHLHE40	0.212013	0.129595
TMEM44-AS1	-0.211822	0.129595
RP11-342D14.1	-0.203589	0.137469
SCAMP1-AS1	-0.206586	0.137469
ZNF407	0.192049	0.13764
ANKRD20A4	0.201338	0.138688
MTUS1	0.197669	0.144003
PACSIN2	0.196843	0.144003
PEAK1	0.1916	0.144003
ZNF493	-0.197388	0.144003
ZNF808	-0.196441	0.144256
FABP4	-0.190464	0.149193
DHRS7	-0.195313	0.152195
SLC16A13	-0.195087	0.152195
ATXN3	0.192291	0.153925
ADAMTS4	0.156942	0.154509
DPF2	-0.191307	0.154509
DST	0.192784	0.154509
ELMO1	0.177622	0.154509
HNRNPH1	0.189759	0.154509
INSR	0.190304	0.154509
LIMCH1	0.19144	0.154509
LIPE	-0.190634	0.154509
PLPP1	0.191431	0.154509
RASAL2	0.192989	0.154509
SERPINE1	0.150557	0.154509
ZNF181	-0.19146	0.154509
ZNRD1	-0.191275	0.154509
MT2A	0.153921	0.154634
ADGRF5	0.193777	0.155118
STK24	0.192264	0.156876
ATF3	0.147012	0.164916
PCDH9	0.184642	0.164916
SBF2	0.184785	0.164916
SLC35A5	-0.185371	0.164916
LYSMD3	-0.18614	0.164918
SLC9C2	-0.13091	0.164918
C16orf72	0.190734	0.166342
AK9	-0.190537	0.166841
GMDS	0.187878	0.166841
KLHL13	0.180076	0.166841
VPRBP	0.189209	0.166841
ZNF552	-0.176932	0.166841
ADAMTS1	0.176871	0.167134
PPP1R10	-0.18975	0.167134
RBMS1	0.189386	0.167134
TRA2B	0.188783	0.167134
TSHZ2	0.183507	0.16888
NR2C2	0.184621	0.169175
TRAPPC10	0.188781	0.170512
UTP11L	-0.179816	0.170512
FBN1	0.187907	0.175343
APP	0.187356	0.175359
EXOSC9	-0.180951	0.175571
LINC00470	0.113598	0.175571
MEOX2-AS1	-0.164507	0.175571
UCHL5	-0.182843	0.175571
TIPARP	0.176175	0.1766
RAP1A	0.184395	0.176864
F2RL3	0.109301	0.178612
FAM175A	-0.173406	0.180283
RBM18	-0.177916	0.180405
CXCL2	0.168088	0.183832
DAZAP1	0.182569	0.183832
HES1	0.158435	0.183832
TSC22D3	0.1737	0.183832
CADPS2	0.185042	0.184485
CRIPT	-0.167436	0.186307
EDA	-0.171202	0.186307
JUND	0.161266	0.186307
LEF1	0.150514	0.186307
RFX3	0.183953	0.186307
RNF4	0.184047	0.186307
CDH19	0.153696	0.186446
MYO1D	0.180197	0.186446
KAZALD1	-0.166623	0.186511
MFSD14B	0.182266	0.186511
SWAP70	0.177043	0.186511
C2orf74	-0.15867	0.188058
ANKRD11	0.178027	0.188171
ELMOD2	-0.177015	0.188171
ELMSAN1	0.182289	0.188171
PPP1R3E	-0.167437	0.188171
R3HDM2	0.181638	0.188171
RSPO3	-0.145013	0.188171
SMARCA2	0.179644	0.188171
FGR	0.154042	0.188182
PPM1L	0.172399	0.1898
RP11-624L4.1	-0.1075	0.190038
TPO	0.169672	0.190038
CPT1A	-0.178259	0.190681
FNIP2	0.179806	0.190681
FYN	0.180961	0.190681
CDKAL1	0.166245	0.191431
LTB4R	0.158945	0.191431
IFIT1	-0.148016	0.192258
RP11-106M3.2	-0.180649	0.192258
MACF1	0.179877	0.192657
NFATC2	0.138538	0.192657
PELI1	0.178707	0.192657
TCHP	-0.176658	0.192657
SERPINB6	0.17998	0.193678
GRASP	0.163646	0.194169
PDLIM7	0.165933	0.194169
SDPR	0.167377	0.194169
ATP1A1	0.17102	0.194351
BTBD9	0.176039	0.19489
LANCL2	0.164792	0.195061
RP11-418J17.1	-0.17881	0.195061
TRPT1	-0.162059	0.195061
SND1	0.177628	0.198408
BCAS3	0.173579	0.199175
ITSN2	0.169227	0.199929
GNAQ	0.165017	0.200635
SPSB1	0.156014	0.20429
ADPRM	-0.151416	0.206586
DOCK4	0.16991	0.206586
ERRFI1	0.150988	0.206586
FAM200B	-0.152491	0.206586
MEDAG	0.139501	0.206586
RNF207	-0.155629	0.206586
SPTBN1	0.1742	0.206586
TNNT3	-0.156191	0.206586
ZNF322	-0.170684	0.206586
ALDH5A1	-0.146128	0.207289
C6orf120	-0.148352	0.207289
CDKN2AIP	-0.151292	0.207289
HPS3	-0.169452	0.207289
JMJD1C	0.166665	0.207289
PRIM1	-0.153548	0.207289
PSMB6	-0.164973	0.207289
TAF13	0.141297	0.207289
TMPO-AS1	-0.139915	0.207289
WAC	0.173144	0.207289
ZNF490	-0.1638	0.207289
ID1	0.151337	0.208664
GIN1	-0.150636	0.209034
SAP30L-AS1	-0.167707	0.209034
GNPDA2	-0.152957	0.209611
ASAP1	0.17477	0.210977
SPATA33	-0.151383	0.212266
C9orf3	0.173024	0.212943
FOXK1	0.167365	0.212943
PUS10	-0.166562	0.212943
RP11-15H20.7	-0.151933	0.212943
TXNDC9	-0.163709	0.212943
SLC20A2	0.173334	0.213008
CNP	-0.138715	0.213964
RABGAP1L	0.172073	0.214645
ADAMTS6	0.147045	0.215462
C21orf59	-0.152754	0.215462
FTH1	0.152279	0.215462
NDRG1	0.151507	0.215462
NMRK1	-0.164941	0.215462
ZNF101	-0.146285	0.215462
CDC14A	0.1727	0.215643
COL21A1	0.122751	0.215643
IGSF8	-0.145457	0.215643
RBMS3	0.172533	0.215643
USP34	0.168507	0.217635
ADAM19	0.126122	0.219641
EIF3J-AS1	-0.162922	0.219641
ZNF385D	0.154557	0.219641
KLF6	0.160419	0.221428
RALGAPA2	0.160534	0.223826
FIP1L1	-0.160237	0.223921
PIGM	-0.147759	0.224262
CA2	0.129511	0.225781
GIMAP2	-0.150562	0.225781
LTBP1	0.159252	0.225781
TCTA	-0.149439	0.225781
OSGEP	-0.161858	0.227776
PAPD7	0.16927	0.227776
AKR1E2	-0.154846	0.227813
ZFHX3	0.167104	0.227813
MOSPD3	-0.139091	0.232982
NR4A1	0.0921199	0.233308
CTD-3252C9.4	0.135617	0.23448
LTBP2	0.135559	0.23448
SNX13	0.168129	0.23448
ZNF442	-0.138926	0.23448
TMTC1	0.148036	0.237854
PELI2	0.15658	0.23854
PPP3CA	0.157992	0.23854
ZNF506	-0.150041	0.23854
ANKRD37	-0.12795	0.240193
FAM126A	0.1549	0.240193
MANEA-AS1	-0.129153	0.240193
METTL5	-0.151184	0.240193
RAB30-AS1	-0.159511	0.241916
FBXO31	0.135527	0.242463
IFIT3	-0.121219	0.242463
RGCC	0.135949	0.242463
TNFSF10	-0.142663	0.242463
SKIL	0.152783	0.243112
ZEB1	0.167184	0.243689
LMBR1	0.163944	0.246418
MBOAT2	-0.149368	0.2478
ARL6IP1	-0.133953	0.247822
BCL6	0.133175	0.247822
CTBP2	0.163223	0.247822
EPAS1	0.156768	0.247822
ERAP1	-0.155194	0.247822
EXOC2	0.165047	0.247822
GNB4	0.159765	0.247822
PCDH15	0.113189	0.247822
PRR13	-0.148484	0.247822
RAF1	0.166513	0.247822
TANC2	0.165972	0.247822
TNXB	0.161702	0.249307
TLR4	-0.151513	0.249728
STRN3	0.164758	0.250436
HIF1A-AS2	-0.118163	0.25092
MSH2	-0.15522	0.25092
NOL12	-0.131835	0.25092
PIP4K2C	-0.135944	0.25092
SPRY1	0.136003	0.25092
AGGF1	-0.162204	0.251976
AGTPBP1	0.162767	0.251976
ALG2	-0.136641	0.251976
ANXA2R	-0.140818	0.251976
ATF7	-0.136722	0.251976
B4GALT1	0.15492	0.251976
CCNL1	0.163115	0.251976
CRNDE	0.155444	0.251976
EXOC4	0.155148	0.251976
FAM228B	-0.14685	0.251976
GIT1	0.15185	0.251976
H3F3A	0.159404	0.251976
HDHD3	-0.133285	0.251976
KDM6B	0.13977	0.251976
LRRC8C	-0.121392	0.251976
LSM5	-0.137691	0.251976
MRPS18C	-0.147736	0.251976
NBPF1	-0.139015	0.251976
NCLN	0.145617	0.251976
NDNF	-0.134029	0.251976
NFKBIZ	0.143226	0.251976
NRBF2	-0.138792	0.251976
NUP93	0.159948	0.251976
PALD1	0.137398	0.251976
PLA2G12A	-0.152497	0.251976
PRPF38A	-0.155186	0.251976
RAB30	-0.161557	0.251976
RAMP1	0.117251	0.251976
RAMP2-AS1	-0.145577	0.251976
RP11-1000B6.8	-0.127148	0.251976
RP11-228B15.4	-0.13524	0.251976
RP11-318A15.7	-0.11564	0.251976
RP11-488L18.8	-0.14342	0.251976
SAMD9	-0.137261	0.251976
SGCB	-0.140364	0.251976
TNKS	0.159508	0.251976
TRIO	0.159284	0.251976
WDR26	0.161331	0.251976
WNT2B	0.149597	0.251976
YAF2	0.161969	0.251976
AC026202.3	-0.138582	0.253254
AFF1	0.153688	0.253254
ING3	-0.158121	0.253254
KIAA1841	-0.161763	0.253254
KIF13A	0.152129	0.253254
SF3B2	-0.161302	0.253254
YAE1D1	-0.135457	0.253254
CEACAM1	-0.14029	0.25349
HECW2	0.132483	0.25349
HS6ST3	0.06987	0.25349
KCNMB3	-0.149873	0.25349
PCDH19	0.121743	0.25349
UPP1	0.141556	0.25349
CMPK2	-0.124188	0.258789
FAM134B	0.134343	0.258789
RP11-355B11.2	-0.124102	0.258789
VPS37B	0.159451	0.259973
RFTN1	0.153489	0.261032
AGA	-0.120055	0.261293
ATAD5	-0.132133	0.262134
PPP1R9B	0.140258	0.262134
GNE	-0.153707	0.263556
KLF7	0.150384	0.263556
PDHA1	-0.138687	0.265187
PMEPA1	0.141213	0.26531
FTL	0.123506	0.265446
IFIT5	-0.134209	0.265446
CHTF8	-0.14195	0.265849
SH3D21	-0.103394	0.265849
TMEM88	-0.134558	0.268217
AL592183.1	0.118483	0.268386
ARFGEF2	0.158588	0.268386
C2orf76	-0.138555	0.268386
CCDC36	-0.12382	0.268386
DNAAF5	0.139669	0.268386
MAT2B	-0.133117	0.268386
NRIP1	0.158818	0.268386
PIN4	-0.151041	0.268386
SHROOM2	0.131828	0.268386
SIN3B	0.144087	0.268386
SLC7A1	0.12624	0.268386
SLC39A14	0.141729	0.268649
NFIB	0.156886	0.268673
CDK18	-0.128395	0.269779
CFDP1	0.156322	0.269779
FAM66C	-0.146947	0.269779
HIPK3	0.148678	0.269779
ILF3-AS1	-0.134137	0.269779
LIN9	-0.130331	0.269779
NCBP2-AS2	-0.124348	0.269779
NEO1	-0.150361	0.269779
SIPA1L1	0.156542	0.269779
TMCC1	0.15389	0.269779
ZNF718	-0.155271	0.269779
ZSWIM6	0.14225	0.269779
CREB5	0.113276	0.270394
CCDC90B	-0.145855	0.271307
LINC00847	-0.111393	0.271307
CCDC122	-0.132639	0.271352
CUL3	0.156816	0.271352
GPR155	-0.125484	0.271352
KLF9	0.128312	0.271352
MIR222HG	0.118072	0.271352
NRXN3	0.103417	0.271352
PODXL	0.156001	0.271352
RAB7A	0.152919	0.271352
RP11-218M22.1	0.137829	0.271352
SLFN12	-0.14421	0.271352
TCF12	0.152289	0.271352
MYC	0.118754	0.273176
MED13	0.155972	0.278173
RAPGEF4	0.140555	0.278671
DLC1	0.143857	0.279467
RP11-299J3.8	-0.139499	0.279467
RAPGEF1	0.150138	0.280603
PYURF	-0.135112	0.280681
NCKAP5	0.129142	0.282211
LPP	0.155346	0.283751
IL3RA	0.14162	0.28433
FAM195B	0.13621	0.285369
FAM217B	-0.12776	0.285369
MRPL18	-0.120295	0.285369
PLEKHG1	0.128091	0.285369
ZNRF2	0.149057	0.285369
PRELID1	-0.13002	0.285428
CTD-2023M8.1	-0.133938	0.28673
LPL	0.108079	0.28673
PQLC1	0.142265	0.28673
COX6A2	0.107889	0.287861
RP11-147L13.13	0.12599	0.287861
CNST	0.151133	0.288681
MB21D1	-0.130141	0.288681
MESDC2	-0.151104	0.288681
MRPL17	-0.135815	0.288681
RNF7	-0.131897	0.288681
SLC4A7	0.111215	0.288681
ZFPM2	0.145741	0.288681
ZNF138	-0.146312	0.288681
MAPKAPK5-AS1	-0.116239	0.28893
SLC4A4	0.0972096	0.289994
CAMK1D	0.146506	0.290816
CDV3	0.132675	0.292443
TIMP3	0.109223	0.292891
UBR3	0.143567	0.294457
CTD-2047H16.4	0.130175	0.297849
FAM19A2	-0.114499	0.297849
JAM2	-0.130163	0.297849
KALRN	0.135327	0.297849
ORMDL1	-0.150302	0.297849
PSME4	0.146265	0.297849
FRMD4B	0.139092	0.297971
DENND1A	0.152365	0.298532
FGF18	0.108067	0.298532
FXYD1	0.0981979	0.298532
RP11-1094M14.11	-0.128536	0.298532
UACA	0.150903	0.298532
ZNF823	-0.135695	0.298532
SNX9	0.150445	0.299797
SYTL4	0.138549	0.299797
PLPP3	0.139847	0.302374
APTR	-0.123692	0.304487
CGNL1	0.0913562	0.304487
CSNK2B	-0.135648	0.304487
EIF4G3	0.150603	0.304487
FKBP1A	-0.117696	0.304487
HS1BP3	-0.12245	0.304487
NMT2	-0.127004	0.304487
PHACTR2	-0.136097	0.304487
PTPRJ	0.0948609	0.304487
RP11-656D10.3	-0.130227	0.304487
SLC2A3	0.111869	0.304487
TMEM69	-0.110744	0.304487
TBCCD1	-0.13379	0.304691
C21orf91	-0.13914	0.305226
ITGA10	0.110608	0.305226
PTPN14	0.147004	0.305366
AGFG1	0.148143	0.308441
CDYL	0.149643	0.308441
CNKSR3	0.122418	0.308441
CFAP54	0.106071	0.30954
KIAA0355	0.145953	0.30954
ZNF85	-0.123018	0.30954
HLA-DRB5	0.0933239	0.310294
FAM98A	-0.129456	0.310416
LUC7L2	0.120998	0.310766
TGFBI	-0.127263	0.310766
HAND2-AS1	0.116035	0.311643
ASTE1	-0.120288	0.311888
TGFB2	-0.100227	0.311888
UBXN2A	-0.146566	0.311888
NKAIN2	0.0849964	0.313139
PGRMC1	-0.122815	0.313139
POMP	0.14314	0.313139
RP11-426C22.5	0.131083	0.313139
RRAGA	-0.108738	0.313139
SUMF2	-0.137589	0.313514
TBC1D1	0.139342	0.313514
TMEM184C	-0.125294	0.313514
ESYT1	-0.137989	0.315416
EXOSC10	-0.148302	0.317218
IRAK1	0.113068	0.31942
ANKRD49	-0.129212	0.320521
USP6NL	0.145649	0.320521
USP9X	0.148305	0.320521
IRF2BP2	0.147991	0.320916
MAFF	0.100203	0.320916
RP11-382A20.3	0.145162	0.320916
USP18	-0.117322	0.320916
ZNF253	-0.125262	0.320916
ARHGAP10	0.134512	0.321015
ADGRL2	0.133588	0.322177
ZFP28	0.119405	0.322216
THUMPD3-AS1	-0.147909	0.322252
CLTA	-0.147291	0.322416
AP006621.5	-0.112232	0.322808
CHD7	0.142623	0.322808
FKBP2	-0.134604	0.322808
GATA6	0.123085	0.322808
HNRNPA1	0.142264	0.322808
KPNA4	0.139093	0.322808
MLF2	-0.138777	0.322808
NAPEPLD	-0.133016	0.322808
PLCB1	0.145129	0.322808
PPP1R15A	0.129699	0.322808
PTBP1	0.147126	0.322808
RGS16	0.0845777	0.322808
RNF38	0.144415	0.322808
RPL23	0.122742	0.322808
STAG1	0.134611	0.322808
TMEM115	-0.112654	0.322808
TMEM205	-0.105462	0.322808
ERLEC1	-0.141707	0.323907
ZNF737	-0.119488	0.323907
CDH11	0.107448	0.326644
DIXDC1	0.0969379	0.326644
SNED1	0.139033	0.326644
JAK1	0.145676	0.327136
MRFAP1L1	-0.11854	0.327136
ATP8B1	0.13906	0.330189
DIAPH1	0.11759	0.330871
FLYWCH2	-0.12608	0.330871
RCN1	-0.142915	0.330871
ABCC10	-0.120518	0.331595
ABL2	0.142883	0.331595
ADAM32	0.109561	0.331595
BST2	-0.120121	0.331595
CRADD	0.145643	0.331595
EIF4A1	0.107301	0.331595
ITGA8	0.109778	0.331595
LSS	0.118733	0.331595
NUCB2	-0.13755	0.331595
RNPC3	-0.145459	0.331595
SESTD1	0.138168	0.331595
SLC25A26	0.144734	0.331595
TBC1D15	0.144756	0.331595
ARHGAP26	0.123831	0.333774
HARS2	-0.130789	0.333774
TRAPPC9	0.144197	0.334355
RABGAP1	0.141987	0.335962
MRPL44	-0.114091	0.336163
SLC20A1	0.128358	0.336163
NSL1	-0.14295	0.33642
PLBD1	-0.117551	0.33642
COL8A1	0.10371	0.337187
KANSL3	0.144174	0.337187
MLX	-0.132606	0.337187
SMURF2	0.128119	0.337187
TFB1M	-0.140885	0.337187
THADA	0.138069	0.337187
TSPAN12	-0.124124	0.337187
ITPKC	0.094561	0.33844
FAM175B	-0.133175	0.338912
RPS16	0.113411	0.338912
SH2D4A	-0.106673	0.338912
ZCCHC14	0.140466	0.338912
PNRC2	-0.13754	0.339211
ZNF630	-0.115938	0.339211
AC005550.3	-0.0946117	0.340298
DUSP6	0.115801	0.340946
LSM8	-0.138515	0.341014
SIAH2	0.115782	0.341218
CAB39	0.143103	0.34195
NUMB	0.140154	0.34195
THUMPD3	-0.124039	0.342084
MRRF	-0.14156	0.343273
ZBED3	-0.118684	0.343341
PRRC2C	0.140828	0.345173
PPIP5K1	-0.130212	0.345731
ZNF438	0.142876	0.345731
RGS12	0.129588	0.346193
TBCE	0.137633	0.346193
TLK1	0.140742	0.346193
METTL13	-0.106797	0.346352
AASDHPPT	-0.135155	0.347171
CARD16	-0.103097	0.347171
TOM1L1	-0.106141	0.347171
SGIP1	-0.136404	0.347453
JDP2	0.105237	0.347849
MARCH6	0.142378	0.347849
MB21D2	0.0997098	0.347849
MTERF4	-0.137391	0.347849
ZNF431	-0.14239	0.347849
DYNLL1	-0.114762	0.349605
TIGAR	-0.125176	0.350002
AVPR2	-0.100639	0.35108
C11orf49	0.136299	0.351821
CAPZB	0.134298	0.351821
DNAJA1	-0.123072	0.351821
GTPBP10	-0.130198	0.351821
LRRC8A	0.123412	0.351821
TIGD7	-0.108754	0.351821
TIPIN	-0.0935208	0.351821
ZNF10	-0.108423	0.351821
CTTNBP2	-0.112012	0.353166
GLIS3	0.13008	0.353166
PRICKLE1	-0.114977	0.353166
PUM2	0.138837	0.353166
RAPH1	0.138442	0.353166
SIK2	0.115862	0.353166
ANKDD1A	0.10415	0.353411
FAM200A	-0.0994371	0.353411
SLC25A24	-0.138501	0.353411
MYADM	0.104812	0.353897
PPP1R12A	0.13394	0.353981
CHD2	0.136659	0.35406
ECHS1	-0.109108	0.35406
NEGR1	0.116618	0.35406
PAF1	-0.105389	0.355714
SNAI3-AS1	-0.104918	0.355714
UBTD1	0.116589	0.356493
FOXO1	0.127533	0.356583
KLHL9	-0.118782	0.35669
ST8SIA6	-0.122213	0.35669
KCMF1	0.135681	0.356914
MLXIP	0.129111	0.356914
RP11-554F20.1	-0.104201	0.356914
ZNF568	-0.135103	0.356914
C14orf119	-0.119938	0.358828
EPS15	0.133079	0.358828
RAB9A	-0.12216	0.358828
RERE	0.14009	0.358828
XKR4	0.0784121	0.358828
ZC3H4	-0.127879	0.358828
RP11-631N16.2	0.129241	0.359578
ST6GALNAC3	0.116635	0.359578
FOXO3	0.114016	0.360324
KL	-0.128968	0.360324
PPP2R5A	0.120049	0.360324
RP11-554D15.1	-0.0956395	0.360324
SPPL3	0.13982	0.360324
CASQ2	0.117395	0.36284
EEA1	0.13858	0.36284
IGF2	0.114126	0.36284
KLHL2	0.129594	0.36284
RP11-51J9.5	-0.0907673	0.36284
SIMC1	-0.139131	0.36284
SMAD2	0.139033	0.36284
TCERG1	0.139589	0.36284
ITGA6	0.119431	0.363766
NOL4	-0.0819648	0.363766
HEXA	-0.105203	0.367583
ANAPC2	0.128019	0.369262
CTD-2095E4.5	-0.10242	0.369262
ECSCR.1	-0.117128	0.369262
LONRF1	0.118904	0.369262
SLC25A13	0.137485	0.370152
AC129778.2	0.117474	0.371822
ARHGEF7	0.119851	0.371822
C15orf39	-0.0973294	0.371822
CALD1	0.138357	0.371822
CAMK2D	0.130719	0.371822
CH507-24F1.2	-0.101908	0.371822
CTD-2007H13.3	-0.125583	0.371822
DGKD	0.123489	0.371822
DKK2	0.0957122	0.371822
DLL1	0.0995058	0.371822
DPY30	-0.111753	0.371822
ERAL1	-0.103386	0.371822
FAM120A	0.13217	0.371822
FAM185A	-0.126542	0.371822
ISLR2	-0.100123	0.371822
KNOP1	-0.120961	0.371822
MAPK1	0.137861	0.371822
PDE1C	0.109618	0.371822
PDIK1L	-0.0964088	0.371822
PQLC3	-0.120956	0.371822
SH3D19	0.137004	0.371822
SIK3	0.110373	0.371822
SLC19A2	0.0792542	0.371822
SPRY4	0.120909	0.371822
SRSF1	-0.12873	0.371822
TBC1D22A	0.138276	0.371822
TM9SF2	-0.137226	0.371822
UNC13C	0.0455119	0.371822
ZFAND5	0.1188	0.371822
ZNF557	-0.115091	0.371822
PTPRG	0.120848	0.372672
PPFIBP1	0.136855	0.372816
ANKRD44	0.136871	0.374598
C5orf45	-0.126483	0.374598
DCAF17	-0.121518	0.374598
ERCC8	-0.129371	0.374598
NBPF15	0.135589	0.374598
PDE6D	-0.128468	0.374598
RAB5C	-0.09656	0.374598
SRSF4	0.136902	0.374598
STK25	0.125124	0.374598
TLE4	0.136081	0.374598
COL4A2	0.113046	0.374696
SARAF	-0.118913	0.377589
PLCB4	0.13385	0.377673
SCNM1	-0.111097	0.379898
PZP	-0.119078	0.380926
DYNC1I2	-0.136046	0.380952
MRPL16	-0.120013	0.380952
NICN1	-0.104294	0.380952
PRR4	-0.112828	0.380952
TXNIP	-0.121336	0.380952
RNF115	0.108394	0.381221
STK3	0.135978	0.381221
KLHDC8B	-0.115616	0.381986
GAS7	0.109921	0.382082
PCAT1	0.112909	0.382082
PILRB	0.128434	0.382082
PTPRK	0.135268	0.382082
WDPCP	0.135647	0.382082
ZBTB7C	0.0965455	0.382933
TRAF3	0.129754	0.383585
C4orf27	-0.113319	0.3849
FCHSD2	0.13429	0.3849
NUP153	0.12938	0.3849
AC007228.11	-0.0886506	0.386189
CAND2	-0.0879436	0.386189
NCOA3	0.120103	0.38768
COX15	-0.124091	0.388456
ZNF704	0.131487	0.388456
PHIP	0.130113	0.389433
C4orf33	-0.110262	0.389763
COLGALT1	0.115744	0.389763
SLC38A2	0.106318	0.389763
SNRK	0.107354	0.389763
UBTD2	0.129479	0.389763
ANKRD46	-0.121009	0.390429
STX17	-0.129976	0.390429
VPS13B	0.120281	0.390429
VCAN	0.0837085	0.391835
C1orf50	-0.111782	0.392392
TRIM28	0.11972	0.392751
WWTR1	0.108434	0.393194
FCF1	-0.12438	0.394494
PIGP	-0.105974	0.394494
PRMT9	-0.12181	0.394494
MAP3K6	0.112208	0.394661
MAPKAPK2	0.12451	0.394661
CTC-260E6.6	-0.116998	0.395904
MRPL36	-0.0908571	0.397485
DEF8	0.114461	0.397712
SAMD4A	0.0941649	0.398405
CDHR3	-0.0924894	0.398847
GADD45B	0.1012	0.399002
RP11-87F15.2	-0.097164	0.399477
INIP	-0.107458	0.399497
RBP7	-0.118675	0.399497
RHEB	0.128343	0.399497
UBE2R2	0.130941	0.399497
CACYBP	-0.104147	0.39987
AC025171.1	-0.0953622	0.400275
CANX	-0.122146	0.400275
CTNNB1	0.132195	0.400275
CYTH1	0.118215	0.400275
DHX15	0.132955	0.400275
EED	-0.125861	0.400275
KCNJ3	-0.0764761	0.400275
MCPH1-AS1	-0.106173	0.400275
MTMR11	0.0849687	0.400275
NMNAT1	-0.115451	0.400275
NTF3	-0.077469	0.400275
PECAM1	0.131783	0.400275
TCEAL3	-0.106773	0.400275
RNGTT	0.132798	0.400555
ATP11B	0.127326	0.403453
C16orf45	0.110013	0.403453
FAM182B	-0.111706	0.403453
SNAP29	-0.113609	0.403453
SPTLC3	-0.12422	0.403453
VMP1	0.118025	0.403453
CNOT2	0.132217	0.403717
RNASE1	-0.0994495	0.403717
ANGEL1	0.118841	0.403854
DCP2	-0.132218	0.404988
MAN2A1	0.132014	0.406084
PPP2R1B	0.124964	0.406184
SEL1L3	0.129007	0.406184
WDR54	-0.0984956	0.407406
MARCKS	-0.10291	0.408097
ADAMTSL2	0.0750012	0.409275
LACTB2	-0.109889	0.410547
SCAPER	0.13073	0.411185
CDC42SE2	0.131161	0.411744
CRYL1	0.121878	0.411896
NHLRC3	-0.129596	0.411896
NMI	-0.109518	0.411896
RPS23	0.0963836	0.411896
SIRT2	-0.120023	0.411896
ZFAND3	0.130638	0.411896
ALG12	-0.0924671	0.412666
CDK17	0.116499	0.412666
CLEC14A	-0.0972842	0.412666
HSPA12B	-0.124252	0.412666
JARID2	0.123681	0.412666
MANSC1	-0.110132	0.412666
POLR1D	-0.125804	0.412666
PREX1	0.115149	0.412666
RFX2	0.0645646	0.412666
SMAGP	-0.107821	0.412666
TCEAL4	-0.110215	0.412666
TMEM131	0.130147	0.412666
TRIM23	-0.12444	0.412666
TRIM33	0.131113	0.412666
PPP1R14A	-0.11134	0.413761
UQCRC2	-0.130695	0.413761
ACOT11	0.0870792	0.413959
LHFP	0.119483	0.414104
BMP4	-0.0822559	0.414466
MEIS2	0.0907781	0.414466
MEOX2	-0.126653	0.414466
POLR2C	-0.110116	0.414466
PPP2R5B	-0.125077	0.414466
RAB10	0.130252	0.414466
TRIM4	-0.122954	0.414466
TYMP	-0.0878958	0.414466
ZBTB20	0.129132	0.414466
ATE1-AS1	-0.0841312	0.414652
BCR	0.118858	0.414652
FABP5	-0.0955105	0.414652
LMOD2	0.0905022	0.414652
MEF2A	0.12682	0.414652
RP11-281P23.2	0.085845	0.414652
ZSWIM7	-0.125992	0.414652
CHIC2	0.115093	0.415221
DUSP12	-0.100357	0.415221
GOLGB1	0.129331	0.415221
GOPC	-0.126605	0.415221
HIVEP1	0.119204	0.415221
IFI35	-0.093574	0.415221
MXRA5	-0.0721147	0.415221
RP11-973N13.4	-0.0710591	0.415221
SPIN3	-0.0795134	0.415667
CELF2	0.0952807	0.416258
GNA13	0.118985	0.416258
GRPEL1	-0.0977995	0.416258
TCEAL1	-0.0898078	0.417248
PTPN12	0.127906	0.417686
TTC28	0.127676	0.419823
ANKRD6	0.115436	0.421309
DNAAF2	-0.101187	0.42296
ABHD13	-0.113398	0.423167
CDC42EP1	-0.121546	0.423329
DNAH6	0.0631434	0.423329
ATP2B1	0.105087	0.423813
BCL2L1	0.104065	0.423813
CASP1	-0.109441	0.423813
LINC00482	-0.109773	0.423813
RP11-437B10.1	0.126492	0.423813
TCF19	-0.0817673	0.423813
TMEM179B	-0.10555	0.423813
AATF	0.127444	0.424691
AGO2	0.124441	0.424691
CHCHD3	0.128567	0.424691
EML4	0.112776	0.424691
NOL10	0.117259	0.424691
QRICH1	0.128458	0.424691
TMEM209	-0.112997	0.424691
TSTA3	0.107708	0.424691
ZFP36L2	-0.116326	0.424691
C17orf80	-0.108324	0.425278
KIAA1522	0.09237	0.425278
SPATA5L1	-0.100366	0.425278
IFI6	-0.0749134	0.428017
C21orf2	0.0997873	0.428069
CEMIP	-0.081906	0.428069
C15orf40	-0.108113	0.42879
DLG1	0.125605	0.428915
ETF1	0.115036	0.428915
GOLGA4	0.126938	0.428915
MAPK14	0.127855	0.428915
MNT	0.0994566	0.428915
PAN3	0.127775	0.428915
PCCA	0.121648	0.428915
MARCH3	0.106977	0.429431
KC6	-0.0401316	0.432306
ACADM	-0.12722	0.432784
C12orf10	-0.0888074	0.432784
HCG17	-0.123539	0.432784
HSF1	0.126512	0.432784
MSRB3	0.125558	0.432784
RCOR1	0.127199	0.432784
RP11-428O18.6	-0.0940129	0.432784
TAF4B	0.0902538	0.432784
UHRF2	0.124782	0.432784
KEAP1	-0.106094	0.433579
MRPS26	-0.106318	0.433579
SH3BP2	0.119807	0.434761
TBC1D4	0.112132	0.434761
JKAMP	-0.112884	0.435007
ATP9A	0.123943	0.437364
CNIH3	-0.114408	0.437364
ZNF567	-0.108868	0.437364
CCDC144A	-0.0519731	0.437422
ABHD14B	-0.093007	0.437516
HACE1	0.126684	0.437516
HES4	-0.0936311	0.438019
NUDT6	-0.0945173	0.438019
SUSD6	0.115635	0.438019
FGD3	-0.0904861	0.43861
COL4A1	0.103647	0.440338
MRC1	0.0937187	0.440338
NEDD8	-0.092133	0.440338
TACC1	0.0911269	0.440338
ACTG1	0.121222	0.441613
AF131217.1	0.0832953	0.441613
DISC1	0.12564	0.441613
ELF2	0.124458	0.441613
LRRFIP1	0.125975	0.441613
MOCS2	-0.0971342	0.441613
MTHFD1L	0.0904314	0.441613
NECAP2	-0.120459	0.441613
OPCML	0.0639106	0.441613
PDE4D	0.118816	0.441613
PDLIM1	0.0896983	0.441613
POLE4	-0.110254	0.441613
RASGRF2	0.123104	0.441613
RP11-162D16.2	-0.0860296	0.441613
SH3BP4	0.11965	0.441613
SNU13	0.0980354	0.441613
SPESP1	-0.0927623	0.441613
TUBD1	-0.107768	0.441613
WDR44	0.125921	0.441613
SCYL3	-0.107722	0.44203
GPAT4	0.122125	0.442705
CCDC3	0.083583	0.442763
SCAF8	0.125224	0.442763
TAOK1	0.124113	0.442763
CD40	-0.112013	0.442829
CGGBP1	-0.120435	0.442829
CTC-444N24.6	-0.0875399	0.442829
CYP27A1	-0.104855	0.442829
PGBD2	-0.0866001	0.442829
PRIMPOL	-0.120096	0.442829
TMEM204	0.103018	0.442829
UBE2G2	0.121631	0.444322
TNNI3	0.0566013	0.444483
TPGS2	-0.110291	0.445176
MBNL1	0.113068	0.445265
NAIP	0.0817173	0.445609
ADRB2	-0.094302	0.446133
ANXA2	0.10795	0.446133
ARHGAP21	0.123426	0.446133
CTBP1	0.117157	0.446133
DNAJC18	0.117676	0.446133
DNAJC9	-0.114152	0.446133
EWSR1	0.12167	0.446133
HBA2	0.0472591	0.446133
HLA-DQB1	0.100815	0.446133
IKBIP	-0.100997	0.446133
OAS2	-0.0747956	0.446133
PHB	-0.0957897	0.446133
RP11-77K12.1	-0.0957257	0.446133
RPL21	0.109106	0.446133
SERPINB9	-0.113117	0.446133
SLC39A1	-0.0941037	0.446133
SUN1	0.124552	0.446133
CD55	0.104181	0.44679
CXCL12	-0.0958649	0.44679
SERP1	-0.0995697	0.44679
CNOT6L	0.116366	0.447267
GALNT1	0.113259	0.447498
KCNQ1OT1	-0.0861575	0.447498
MVD	0.104723	0.447498
NIPBL	0.116961	0.447498
BRD1	0.114229	0.447657
EHMT1	0.124046	0.447657
PER1	0.0786744	0.447657
RP11-1000B6.3	-0.11982	0.447657
GMPR2	-0.103911	0.448337
TRIP12	0.123356	0.448484
CCP110	-0.108675	0.449096
FGD1	-0.089297	0.449096
KLC1	0.119561	0.449096
N6AMT1	-0.111334	0.449096
NOL4L	0.108263	0.449096
NSF	0.119601	0.449096
NSMCE2	0.122199	0.449096
DCAF16	-0.113365	0.449207
PLEKHB2	0.116914	0.449207
TCEA2	-0.116128	0.449207
USP54	0.0975283	0.449207
C1orf35	-0.103223	0.449337
MLF1	0.0781621	0.449337
ARHGEF12	0.122155	0.449612
ATP2A3	0.0882141	0.449612
B4GALT5	0.103136	0.449612
EMC9	-0.079627	0.449612
ERC1	0.117915	0.449612
EXOC6B	0.121659	0.449612
NCOA7	0.121263	0.449612
PVRL3	-0.111744	0.449612
RPSA	0.103445	0.449612
SNTB2	0.111023	0.449612
SNX1	-0.121454	0.449612
SNX14	0.120349	0.449612
TCEAL8	-0.0852125	0.449612
TFRC	0.0980094	0.449612
TMEM164	0.120709	0.449612
TTC21A	0.0894393	0.449612
PCAT19	0.113277	0.45043
CAMK1	-0.0989312	0.450709
RP11-298O21.6	-0.0636749	0.450709
NUDCD2	-0.0937254	0.451384
PDHB	-0.103308	0.45162
CRIM1	0.096428	0.451821
GLT8D1	-0.0956711	0.453103
ACTR8	-0.0993357	0.453448
ANKAR	-0.120359	0.453448
DHRS4	-0.0979252	0.453448
FAM63A	-0.105643	0.453448
FAP	0.0754558	0.453448
MAP2	0.0996658	0.453448
CASP7	-0.114309	0.453776
SLFN5	-0.107645	0.453776
LZIC	-0.102857	0.454289
PBX3	0.116679	0.454289
REXO1	0.1069	0.454289
RP1-71H24.1	-0.0706764	0.454536
CEACAM19	0.0888542	0.455045
REEP3	0.105726	0.455045
ELF1	0.121967	0.455596
NBPF9	0.121136	0.455596
SNHG12	-0.105154	0.455596
DUSP11	-0.111187	0.455625
FAM208B	0.122179	0.455625
MICA	-0.0990782	0.455625
LMNA	0.0842994	0.45606
ZNF66	-0.0999923	0.45606
ATXN2L	0.121689	0.456704
NDUFA10	0.121828	0.457482
TLE1	0.099484	0.457482
EXT1	0.114887	0.458709
CD9	0.118005	0.459287
DTX3L	-0.0956581	0.459287
TCF7L2	0.121607	0.459287
TFE3	0.104209	0.459287
KIAA1147	0.114267	0.459875
RP11-262H14.3	-0.0650312	0.459875
MR1	-0.0900392	0.459992
RP1-184J9.2	-0.109935	0.459992
CDC42BPA	0.121419	0.461424
ABCG1	0.0862649	0.461622
STARD3NL	-0.119675	0.461622
SUGT1	-0.109556	0.461622
TRAPPC6B	-0.116564	0.461622
ULK4	0.118995	0.461622
RP11-444D3.1	0.0754043	0.461842
RPS2	0.104291	0.461842
ITPR2	0.119849	0.46208
CTC-459F4.3	-0.0877499	0.462266
DPYSL3	0.0930476	0.463222
STARD13	0.0915915	0.463222
BZW1	0.110023	0.46337
HSD17B7	-0.100753	0.46337
RNASEL	-0.0898391	0.463805
DMPK	0.1047	0.464977
UVRAG	0.120638	0.46656
EPM2AIP1	-0.113899	0.467206
CDYL2	0.0937451	0.468324
ZSCAN18	0.113365	0.468324
KCNN3	0.0940636	0.469133
KIF13B	0.115942	0.469133
LSG1	0.113483	0.469133
ZNF14	-0.0987893	0.469133
HSD17B12	0.120368	0.469152
VPS41	0.120389	0.469152
BIVM	-0.0978807	0.471125
LENG8	0.114778	0.471125
NDUFV3	-0.108279	0.471125
ZNF114	-0.0836483	0.471125
ATP13A3	0.081945	0.471954
CMIP	0.116627	0.471954
EEF2	0.108045	0.471954
EPC2	0.119908	0.471954
GSPT1	0.112392	0.471954
LAP3	-0.0976293	0.471954
RANBP6	-0.0847653	0.471954
SCML1	0.117878	0.471954
SLFN12L	-0.0624867	0.471954
SULF1	0.0773968	0.471954
TMEM109	-0.0957199	0.471954
TRPM3	0.0783673	0.471954
ZNF706	-0.116323	0.471954
P3H2	0.0689929	0.472501
ELMO1-AS1	-0.0819628	0.47253
TM9SF3	0.117627	0.47253
ZNF627	-0.103094	0.473186
FAM193A	0.113976	0.473357
SMPD1	-0.0855118	0.473357
HECA	0.109279	0.474281
PDE8B	-0.0770485	0.474281
ARHGAP42	0.0671068	0.474834
LGALS3	-0.107965	0.475325
ARL4A	-0.102902	0.475655
CAPNS1	0.102721	0.475655
CTC-444N24.11	0.107418	0.475655
NAA10	-0.112792	0.475655
PHAX	-0.0948702	0.475965
SMIM10L1	-0.0980213	0.476099
ZSCAN9	-0.100156	0.476099
CELF1	0.119061	0.477215
CPNE8	0.113792	0.477597
SLCO2A1	0.0913684	0.477597
ZNF766	-0.100848	0.477597
GLG1	0.115992	0.477803
PGM5	0.0927205	0.477803
RAD18	-0.107951	0.477803
MAFK	0.0878825	0.477876
PARP1	-0.113045	0.477876
STAU2	0.118692	0.477876
TMCO1	-0.11677	0.477876
TMEM117	0.116111	0.477876
VEGFC	0.10922	0.477876
ZEB2	0.0944138	0.477876
AKT3	0.118502	0.478482
CCDC178	-0.0494916	0.478616
SPIDR	0.118225	0.478616
KDM2B	-0.109375	0.480448
ZNF22	-0.0900446	0.480791
DAB1	0.0888565	0.481154
NEDD4L	0.112822	0.481154
NUDT22	-0.0899356	0.481154
PCCB	-0.0926605	0.481154
RP11-248J23.7	0.115355	0.483167
AGPAT1	-0.0927883	0.485749
IL4R	0.0836744	0.485749
KIAA1211L	0.0795091	0.485749
AC002066.1	-0.0967969	0.486203
MBD2	0.11244	0.487136
NRBP1	-0.11476	0.487136
RP11-373N22.3	-0.115625	0.489139
NAA60	0.0806001	0.489794
MGST2	-0.105268	0.490171
NFKBIA	0.103399	0.49032
HOMEZ	-0.0813923	0.490633
RPS19	0.0956252	0.490848
GMNN	-0.0784457	0.492169
ASXL1	0.115	0.493487
GLT8D2	0.0605883	0.493487
LIPA	-0.113675	0.493487
MAP4K2	-0.108235	0.493487
OAS3	-0.0679224	0.493487
TRMT1L	-0.105449	0.493487
CDC42EP4	0.0891394	0.494269
ABI3	-0.10222	0.494748
APCDD1	0.0658979	0.494748
AC074117.10	-0.0729522	0.495531
BAIAP2	0.0791594	0.495531
BCL2	0.0796242	0.495531
C12orf76	-0.0827024	0.495531
CBX5	-0.115375	0.495531
DALRD3	-0.0960125	0.495531
EPHA7	0.0574969	0.495531
GFOD1	0.0970175	0.495531
MAGI1	0.11394	0.495531
MYD88	-0.0971721	0.495531
NARS2	0.10442	0.495531
NT5DC1	-0.116861	0.495531
RBPJ	0.115943	0.495531
RNPEPL1	0.0977824	0.495531
RPGR	0.0915765	0.495531
SERINC5	0.113891	0.495531
TPT1	0.112443	0.495531
DDRGK1	-0.107451	0.497184
MEF2D	0.10854	0.497184
OSBP2	0.0695947	0.497184
RAB3D	-0.0710361	0.497184
RP11-110G21.1	-0.0800631	0.497184
TULP3	-0.104889	0.497184
RBM48	-0.0976706	0.497522
C2orf68	-0.0952192	0.499205
JPX	-0.110381	0.499346
ZC3H3	0.101094	0.499346
PTPRR	-0.0864354	0.499628
PMPCB	-0.112698	0.500328
SDK1	0.0598246	0.500328
CLDND1	0.102736	0.500537
HSPB6	0.0645326	0.500537
ARMC9	0.0899319	0.500776
SNRNP48	-0.105063	0.500926
ARFGEF1	0.113159	0.501628
TFAM	-0.0950731	0.501628
ZSWIM4	0.0940884	0.501853
CHSY1	0.0858333	0.503285
NUPL2	-0.107781	0.503285
HBEGF	0.0756101	0.503708
BAALC	-0.0842931	0.503732
CDC42EP2	-0.0744235	0.504089
DDR2	0.0807075	0.504089
CCDC142	-0.0874015	0.505184
DHX16	-0.0943347	0.505184
BMPR1A	0.0929929	0.507069
CAP2	0.0853597	0.508267
SPRED2	0.104697	0.510146
AGAP6	0.101479	0.511311
RP11-172F10.1	0.0668795	0.511714
MRC2	0.0881159	0.511997
CACNA2D1	0.0668976	0.512182
COQ7	-0.0919912	0.512407
ITFG2	-0.11084	0.512407
PCYOX1	-0.0820576	0.512407
SRRM2	0.110978	0.512407
TMEM214	-0.102472	0.512407
XPO6	0.109445	0.512407
MRPL46	-0.0783115	0.513136
AKAP17A	0.0853087	0.513179
AGAP1	0.10382	0.51365
TRAPPC12	-0.109517	0.513773
CCDC25	-0.102813	0.514139
FUT1	-0.0642944	0.514278
NRXN1	-0.0540274	0.514278
CMC2	0.103699	0.514945
DCUN1D5	-0.101153	0.514945
KLHL20	-0.111343	0.514945
TAL1	0.100298	0.514945
ZBTB10	0.0942902	0.514945
P4HA2	-0.0756927	0.516294
KPNA5	-0.112445	0.518293
CCDC174	-0.108609	0.518375
NR1D1	-0.0519602	0.519204
ADGRL4	0.113593	0.519599
ATXN7	0.112835	0.519599
CDIP1	-0.0990058	0.519599
EIF2D	-0.101748	0.519599
MAP3K5	0.0831658	0.519599
MID1	0.112691	0.519599
MTA1	0.104553	0.519599
PCNA	-0.069926	0.519599
PLAU	-0.0779143	0.519599
RP11-678G14.2	-0.0814829	0.519599
SEC24B	0.111793	0.519599
TMEM41A	-0.104884	0.519599
ZNF665	-0.0849929	0.519599
AES	0.112724	0.52023
BCCIP	-0.102875	0.52023
GMPPA	0.0813862	0.52023
MAMDC2	0.0828715	0.52023
NAA15	0.10994	0.52023
TMEM14A	-0.0727317	0.52023
ZSCAN5A	0.111195	0.52023
MYPN	0.0596198	0.520603
ABCD4	-0.110563	0.52077
ADD1	0.109903	0.52077
LINC01515	-0.0983191	0.52077
FAM122B	0.1048	0.521358
SRSF11	0.113018	0.522066
AHCYL1	0.11257	0.52252
C1QTNF1	0.0818974	0.52252
INVS	0.113139	0.52252
MYO9B	0.101338	0.52252
PRPF18	-0.0852562	0.52252
TGOLN2	-0.111623	0.52252
FLOT2	-0.0977402	0.523194
MRPS12	-0.0768052	0.523194
MYCT1	-0.0919687	0.523194
AC009403.2	-0.0804598	0.524254
ADAM9	0.102632	0.524254
ADAMTS9	0.0687467	0.524254
ANKMY2	-0.103167	0.524254
APIP	-0.0806981	0.524254
C9orf85	-0.111613	0.524254
CDH24	0.0736215	0.524254
EIF2AK2	-0.0901966	0.524254
FKBP1C	-0.0791164	0.524254
FKBP5	0.0444858	0.524254
GNA14	0.108012	0.524254
GNG12	0.0886648	0.524254
GPSM1	0.0841518	0.524254
GSTM4	-0.0775803	0.524254
GYPC	0.079733	0.524254
ITPK1	0.0873316	0.524254
KDM1A	0.111395	0.524254
LINC00649	-0.0729749	0.524254
MCPH1	0.112456	0.524254
MPRIP	0.112013	0.524254
NELFB	0.0964928	0.524254
PRDM16	0.0856668	0.524254
PSMG2	-0.105577	0.524254
RBM45	-0.100951	0.524254
ROCK2	0.109284	0.524254
RP11-130F10.1	-0.0861035	0.524254
RP11-597D13.9	-0.0676421	0.524254
RP11-714G18.1	-0.0891474	0.524254
RP11-779O18.3	0.0634954	0.524254
RP11-798M19.6	-0.082734	0.524254
SEPT11	0.111054	0.524254
SPIN2B	-0.0894065	0.524254
THYN1	-0.0807652	0.524254
TNRC6A	0.109339	0.524254
TOMM70A	-0.103023	0.524254
WRN	0.1124	0.524254
YIPF2	-0.0839298	0.524254
YWHAB	-0.112147	0.524254
ZKSCAN3	-0.0735186	0.524254
ZNF830	-0.0706402	0.524254
EMC6	-0.0818967	0.525307
C10orf131	0.0819058	0.526261
UBE2K	0.111844	0.526261
CBWD7	-0.0838619	0.526918
COX7A1	0.0771054	0.526966
MAPK7	0.0774045	0.526966
SRGAP2	0.111825	0.526966
VPS29	-0.109122	0.526966
LFNG	-0.0635558	0.527027
LINC00152	0.0813446	0.527027
COPS5	-0.0979063	0.528161
ABHD6	-0.100015	0.528322
TSTD3	-0.0732028	0.528322
USF2	0.0961145	0.528614
CORO1C	0.0997857	0.528724
CYP4V2	-0.0739109	0.528724
Z83001.1	-0.0745963	0.528724
ZNF250	-0.0944462	0.528724
ZRANB2	-0.108955	0.528724
AHNAK2	-0.0683628	0.529148
ERBB2IP	0.111388	0.529591
PTPN1	0.10489	0.529591
EOGT	0.107927	0.529776
NRN1	-0.0936624	0.529776
OTUD7A	0.103779	0.529776
PLAGL1	-0.0851633	0.529776
PTGES3	-0.0958121	0.529776
IGSF9B	0.0807799	0.529859
MMP15	-0.0783723	0.529859
NNT-AS1	-0.0954671	0.529859
PPIB	-0.0915819	0.529859
THUMPD2	-0.108011	0.529859
TSG101	-0.111042	0.529859
ZBTB18	0.0895601	0.529859
FAM20C	0.0834483	0.530155
ISPD	-0.106287	0.530358
NAA25	0.109324	0.530358
TSPAN14	0.10628	0.531859
GALNT10	0.0983407	0.532932
SASS6	-0.0846902	0.532932
BTN2A2	-0.0767088	0.534628
EPB41L5	0.0875654	0.534628
SMARCC1	0.107011	0.534918
PDIA5	-0.0906204	0.535382
ZNF846	-0.0883709	0.535448
AVL9	0.106683	0.535646
CACHD1	0.0960571	0.535646
CCAR2	0.100493	0.535646
DNASE1L3	0.0784758	0.535646
FBXO9	-0.109537	0.535646
IQCJ-SCHIP1	0.0772848	0.535646
LEO1	-0.0961393	0.535646
MANF	-0.0819187	0.535646
NCOA1	0.110065	0.535646
PGM2	0.098039	0.535646
PTRF	-0.108427	0.535646
SH3RF3	0.0818957	0.535646
TUG1	0.108718	0.535646
ZNF224	-0.108533	0.535646
ZNF230	-0.0785978	0.535646
C1orf43	-0.107276	0.535659
ARHGEF10	0.10477	0.537017
ANXA6	-0.0932727	0.537731
PTK2	0.105693	0.537731
USP24	0.108484	0.537731
BMP6	0.07269	0.537878
PSMA4	-0.101628	0.538155
ST6GALNAC1	-0.075718	0.538155
SEPT6	0.0883701	0.538382
IMMP1L	-0.106926	0.538986
CTNNAL1	-0.0944693	0.53976
PRMT2	-0.10977	0.539806
MBIP	-0.0954074	0.540268
PSMB10	-0.0793022	0.540268
CREBBP	0.109676	0.540702
EHD4	0.0905812	0.540702
AZIN2	-0.079007	0.542732
SIPA1L3	0.101578	0.542836
MRPS18A	-0.099655	0.543339
THRB	-0.0911538	0.543339
AC069368.3	0.0744841	0.543565
CTNNA1	0.108653	0.543565
CTR9	-0.105476	0.543565
DUSP22	0.102314	0.543565
EEF1A1	0.0936091	0.543565
HDAC2	-0.101582	0.543565
HTATIP2	-0.0762819	0.543565
KIAA1919	-0.076401	0.543565
KPNA1	0.107341	0.543565
MANEA	-0.0784109	0.543565
PCSK6	0.0761484	0.543565
POP5	-0.0824234	0.543565
PSEN1	0.106264	0.543565
RPS6KA5	0.0937588	0.543565
SNX11	-0.0792807	0.543565
TMEM71	0.0737574	0.543565
PRDM10	0.0957025	0.543579
APC	-0.10901	0.543583
CCDC66	-0.104528	0.544303
NXN	0.0962667	0.544489
TP53BP2	0.101937	0.544489
EDN1	0.0631486	0.544814
FIRRE	-0.089023	0.544814
TMEM255B	0.0913116	0.544814
ZNF609	0.108169	0.544814
BFAR	-0.105914	0.54512
DHPS	-0.104341	0.545324
DOK1	-0.0774923	0.545605
IQGAP2	0.074497	0.545605
PIK3IP1	-0.0721936	0.545605
RAB11FIP3	0.0937482	0.545605
RPS24	0.097249	0.545605
SNRPB2	-0.0874153	0.545605
BORCS7-ASMT	-0.0745818	0.546026
CHRM3	0.0463324	0.546026
SCAMP3	-0.102218	0.546026
TIMM21	-0.0813999	0.546026
EIF2AK4	-0.105447	0.546602
ANKRD17	0.107001	0.546702
ARID3B	-0.0820943	0.546702
CLASP1	0.104217	0.546702
F13A1	0.0700107	0.546702
FRMD4A	0.0995108	0.546702
MX1	-0.0953133	0.546702
NPEPPS	0.107966	0.546702
RBM47	0.0621657	0.546702
RPL13A	0.0880102	0.546702
RREB1	0.108285	0.546702
SPCS1	-0.0760571	0.546702
ST13	-0.0981654	0.546702
VASP	-0.0869627	0.546702
CCDC117	-0.0771024	0.546779
ID2	0.0740013	0.546779
RNF125	0.0824263	0.546779
RYK	0.105999	0.546779
PEX14	0.105936	0.546838
SYNJ2BP-COX16	-0.0673803	0.547472
HNRNPD	0.108054	0.548263
CYB561D1	-0.0697896	0.548487
HDAC9	0.0997729	0.548487
DNAJA3	-0.0901035	0.548911
IDI1	0.0720126	0.548911
PRADC1	-0.0688091	0.548911
RPLP0	0.0847716	0.548911
SGSM3	0.0873209	0.548911
TAPBPL	-0.081453	0.548911
TEFM	-0.100874	0.548911
WEE1	0.0606612	0.548911
SPICE1	-0.0974269	0.549796
NDUFC2	-0.0633877	0.550199
MAP2K2	0.0960932	0.552256
ZBED3-AS1	-0.0879867	0.552256
MBOAT1	-0.0940483	0.553586
FNBP1L	0.0999478	0.553792
TNFRSF8	-0.0610005	0.553792
ADCY9	0.0989916	0.553884
CRY1	0.0755695	0.553884
MMP2	0.0729982	0.553884
RPL4	0.0889782	0.553884
CREB3	-0.0711855	0.554044
COL1A2	0.0621413	0.554978
UBAC2	0.107001	0.556613
SGMS1	0.0889584	0.55728
ANKRD33B	0.0699388	0.55763
BTG2	0.102828	0.55763
CH507-9B2.3	0.0776012	0.55763
DCLRE1C	-0.0931824	0.55763
DPM3	-0.0896963	0.55763
EIF3B	0.0913777	0.55763
FAM206A	-0.0754056	0.55763
MOB3A	-0.0904982	0.55763
MPLKIP	-0.0870071	0.55763
MRPL50	-0.0685273	0.55763
MRPS14	-0.0835738	0.55763
NPIPB15	0.0757822	0.55763
RP11-298O21.2	-0.060819	0.55763
SLC35G2	0.104286	0.55763
STARD4-AS1	-0.0699037	0.55763
STOM	0.100574	0.55763
TMEM181	0.102185	0.55763
TXNRD1	0.0954324	0.55763
ETV6	0.103857	0.558012
IL6	0.0553619	0.558012
RP11-98I9.4	-0.0829816	0.558012
DENND1B	0.105295	0.558255
KLHL5	0.0824687	0.559013
RP11-421L21.3	-0.102484	0.559013
KIAA1143	-0.0842773	0.559134
TRABD	0.0892336	0.560003
ABR	0.0903422	0.560136
MAP4K3	0.106153	0.560136
ZNF571	-0.0865984	0.560299
ANK3	0.0747814	0.560719
EVI5	0.104567	0.560719
NIPSNAP3B	-0.0674675	0.560719
SPRTN	-0.100206	0.560719
SRP14-AS1	-0.0804475	0.560719
TSC22D1	0.106325	0.560719
UBE2H	0.102802	0.560719
NRDC	-0.106113	0.561798
LARP4B	0.106097	0.562113
RRP12	0.0693022	0.562113
LSM12	-0.0937019	0.56293
FAM117A	-0.0710696	0.562977
LAMC1	0.0989845	0.564724
MTMR6	0.10318	0.564724
NRG2	-0.069949	0.564724
PARK2	0.105805	0.564724
POLDIP2	-0.085918	0.564724
RNF217	0.105693	0.564724
WDR70	0.103065	0.564724
ZNF546	-0.0876945	0.564724
TRIM21	-0.0669964	0.564909
MEGF8	-0.0864132	0.565922
MOSPD2	-0.0842808	0.566284
EBF1	0.0963387	0.566319
GBE1	0.090816	0.566319
HAUS1	-0.089542	0.566319
PELP1	0.0927905	0.566319
PPP6R3	0.104769	0.566319
SPPL2B	0.0857935	0.566319
TNRC6B	0.105096	0.566319
UBE2E1	0.105038	0.566319
C2orf69	-0.083753	0.566356
NTN1	0.0640225	0.566634
SDCCAG3	0.0836526	0.567304
ZFPL1	-0.0853785	0.567587
SF3B1	0.103132	0.568532
RMND1	-0.0907214	0.569131
FBXL8	-0.0800167	0.569395
AKAP10	0.105106	0.570149
ATAD2B	0.104209	0.57041
ERV3-1	-0.0719734	0.57041
MYLK-AS1	-0.0775321	0.57041
RICTOR	0.104569	0.57041
TMEM159	-0.0668348	0.57041
RPS27L	-0.0780266	0.571138
EDEM3	-0.101804	0.571239
STOX2	0.0893903	0.571416
ESYT2	0.0944497	0.571432
RAVER2	0.0856571	0.571467
ALAS1	-0.0870362	0.571476
DIEXF	0.0720903	0.571476
HSBP1L1	-0.0821455	0.571476
IFNAR1	-0.103806	0.571476
ISG15	-0.0602981	0.571476
MSH4	-0.0688893	0.571476
OOEP	0.0652802	0.571476
C1orf131	-0.0864682	0.572171
EPHA4	0.0859359	0.572171
KMT2C	0.1035	0.572171
SEMA3A	0.0700894	0.572171
ARL2BP	-0.0946174	0.573088
ARRDC2	0.0620031	0.573088
BTNL8	-0.063382	0.573088
GGT5	0.0548063	0.573088
GNG5	0.0788023	0.573088
HFM1	-0.0505526	0.573088
PGAM1	-0.0845817	0.573088
PNKD	-0.0794738	0.573088
PRRC2B	0.103414	0.573088
RP4-605O3.4	-0.0982047	0.573088
SPIRE1	0.0935732	0.573088
TMEM50A	-0.0851805	0.573088
TMOD1	0.0857313	0.573088
TMPO	-0.0985884	0.573088
UBR5	0.104368	0.573088
ACKR3	0.0759755	0.574208
ADAR	-0.093899	0.574208
AGAP3	0.0891448	0.574208
ALDH1A2	0.0881784	0.574208
ARMC7	-0.0599683	0.574208
ATF4	0.101428	0.574208
BET1	-0.0913323	0.574208
BMPER	0.065661	0.574208
CCDC50	0.102835	0.574208
CDADC1	-0.0936315	0.574208
CREBZF	-0.103228	0.574208
CS	0.0895715	0.574208
DAP	0.0958278	0.574208
DIS3L2	0.103122	0.574208
DTWD1	-0.102455	0.574208
FMNL2	0.0845294	0.574208
GK5	-0.0995707	0.574208
GPD2	0.0992048	0.574208
GPSM2	0.0676469	0.574208
HAS2	-0.0474232	0.574208
HYOU1	-0.0676276	0.574208
KLHDC10	0.102783	0.574208
LAMB4	-0.0504766	0.574208
MAF	0.0589759	0.574208
MAN2C1	0.0964021	0.574208
MED28	-0.0977933	0.574208
MFF	-0.0954067	0.574208
NCKAP1	0.102178	0.574208
NFE2L1	-0.0917139	0.574208
NIFK-AS1	-0.076046	0.574208
PISD	0.0967331	0.574208
PLGLB1	0.0756501	0.574208
PNPLA6	0.0868303	0.574208
POLR2F	-0.08547	0.574208
PPID	-0.0854706	0.574208
RP11-403P17.5	0.0771805	0.574208
RP11-473M20.9	-0.0932535	0.574208
RPS9	0.0836416	0.574208
SDF2L1	-0.0608396	0.574208
SEC61A2	0.0904415	0.574208
SLC27A1	-0.0898075	0.574208
SLC7A6OS	-0.0969145	0.574208
SUGCT	-0.0663778	0.574208
TICAM1	-0.0811375	0.574208
TMEM230	-0.0973578	0.574208
TMEM234	-0.0871262	0.574208
TMEM259	0.0852645	0.574208
TOX	0.0542488	0.574208
UNC50	-0.0888487	0.574208
VIP	0.071299	0.574208
WDR74	0.0661365	0.574208
XRN2	0.101259	0.574208
ZNF518A	-0.103417	0.574208
ZNF582	-0.0753837	0.574208
ZNF589	0.0875861	0.574208
ZNF785	-0.0787285	0.574208
ZNF786	-0.065305	0.574208
GRAMD1A	0.0951276	0.575404
ABHD2	0.0946165	0.575461
COQ9	-0.0918832	0.575461
DYRK2	-0.07309	0.575461
EMC1	-0.0860536	0.575461
EPB41L2	0.0849622	0.575461
FBXO38	0.102597	0.575461
GALNT11	0.0998858	0.575461
HTR4	0.0500214	0.575461
OTUD5	0.0891001	0.575461
RPLP1	0.0758478	0.575461
TCAP	0.068398	0.575461
UVSSA	0.0893457	0.575461
ZBED4	0.0856386	0.575461
ZFP62	-0.0782217	0.575461
AKIRIN2	-0.0886397	0.575787
GALNS	0.0695779	0.575787
MTFMT	-0.085612	0.575787
PAG1	0.070361	0.575787
RHOC	0.0861675	0.575787
TRAP1	0.0966325	0.575787
SMC2	-0.0789721	0.575869
ARL1	-0.0743402	0.576477
FCN3	0.0575913	0.576477
FRMD8	0.070202	0.576477
ITCH	0.102201	0.576477
KDM2A	0.102574	0.576477
MAP3K12	-0.0929247	0.576477
PRPF3	-0.101622	0.576477
RASSF8	0.100227	0.576477
RPS20	0.0683012	0.576477
SLC39A11	0.0996724	0.576477
SLK	0.0901588	0.576477
SV2B	0.0629695	0.576477
VPS54	0.100379	0.576477
EPHX1	-0.0816103	0.577774
CNOT6	0.0920545	0.57834
PRMT5	-0.0760344	0.578402
LRRC47	-0.0862126	0.578656
BIRC6	0.102107	0.578995
MFSD8	-0.0978844	0.578995
PTBP3	0.0981667	0.578995
RP11-147L13.12	0.0645466	0.578995
RP11-624M8.1	0.0457447	0.578995
SHARPIN	-0.0896817	0.578995
SHC2	0.0761137	0.578995
SYNGR2	-0.0944443	0.578995
TMX4	0.0808841	0.578995
CHD9	0.0975403	0.58037
ZNF429	-0.0900757	0.58037
BCAR3	0.10031	0.580373
C4orf19	0.0779303	0.580373
CHURC1-FNTB	-0.0707932	0.580373
DNAL1	0.0772715	0.580373
IDH1	-0.0767767	0.580373
LRRK1	0.0970294	0.580373
MRPS7	-0.0750678	0.580373
NUMBL	0.0834855	0.580373
OSBPL8	0.10113	0.580373
PMP22	0.0859537	0.580373
SLC52A2	-0.0760816	0.580373
ZDHHC8	0.0814654	0.580373
BCL3	0.0812964	0.581438
CCDC9	0.0682888	0.581438
HNRNPDL	-0.100635	0.581438
PDZD2	0.0872145	0.581438
PRKAR2B	0.0610175	0.581438
RANBP9	0.101443	0.581438
RBM15	-0.0716142	0.581438
SARM1	-0.0835567	0.581438
SCMH1	0.09891	0.581438
TPM4	0.0782499	0.581438
UBALD1	0.0695629	0.581438
UCK2	0.08904	0.581438
UTRN	0.0991964	0.581438
WDR3	0.0825754	0.581438
GLI3	0.082261	0.581602
RAP2A	0.0891155	0.581739
STPG2	-0.0718706	0.581739
CAPRIN2	0.0753692	0.583145
ACACA	0.100174	0.583553
ACSM3	0.0472749	0.583553
ATP6V1G1	-0.087252	0.583553
C12orf73	-0.0795394	0.583553
CCDC102B	-0.0873273	0.583553
CD59	0.0867826	0.583553
CLN5	-0.0835433	0.583553
CYTH3	0.0971764	0.583553
HMCN2	-0.0721273	0.583553
ITGA2	0.0631436	0.583553
JTB	-0.0900529	0.583553
MGAT4A	0.0778405	0.583553
MRPL45	-0.0778734	0.583553
OSMR	0.0803655	0.583553
PFKL	0.0929172	0.583553
POLL	-0.0847063	0.583553
PPM1B	0.100956	0.583553
PTBP2	0.100105	0.583553
RHOJ	0.0899804	0.583553
TRIM8	0.0886206	0.583553
ZBTB16	0.0405993	0.583553
ZFAND2B	-0.0853803	0.583553
ZFAT	0.0920288	0.583553
POC5	-0.0918851	0.583934
LAPTM4A	-0.0774828	0.585289
PSMB5	-0.0804522	0.585289
MED17	-0.0918479	0.585511
PLA2G5	0.0531819	0.586851
SSBP4	0.0971515	0.586851
SNAPC3	-0.100021	0.58788
C5orf30	-0.0628168	0.588359
BID	0.076159	0.588367
RAI14	0.0960588	0.588442
BRD4	0.0982136	0.588601
FAM66D	-0.0581738	0.588601
TCF15	-0.0686042	0.588601
MAP7D3	0.0751503	0.588879
MEIS1	0.0661675	0.588879
RAP1B	0.0992301	0.588879
SLC2A9	0.0769309	0.588879
GATA3	-0.0840497	0.589693
MCM3	-0.0801286	0.589693
NFX1	0.0990956	0.589693
TBC1D31	-0.0707731	0.589693
ZNF3	-0.0865239	0.589693
KANTR	-0.0920031	0.589869
RCC2	0.0874048	0.589869
RHBDD2	-0.091186	0.589869
VPS45	-0.0998424	0.589869
ADIPOR1	0.0865997	0.590104
ALKBH5	-0.0911087	0.590104
ARL6IP6	-0.0981177	0.590104
CFAP20	-0.0625713	0.590104
CTD-3138B18.5	-0.0823	0.590104
ETNK1	0.0998393	0.590104
GSTK1	-0.0968358	0.590104
GTPBP4	0.0905414	0.590104
IFI27	-0.0807645	0.590104
ITGA5	0.0840521	0.590104
KIF20B	-0.0637767	0.590104
MIR4435-2HG	0.0712485	0.590104
NUTM2B-AS1	0.0829441	0.590104
PIK3C2A	0.0963898	0.590104
PLEKHJ1	-0.089466	0.590104
RP1-167A14.2	-0.0756889	0.590104
RPL7A	0.0713984	0.590104
SKIV2L2	-0.0995699	0.590104
SLMAP	0.0997494	0.590104
VPS13D	0.0997914	0.590104
ANKHD1	-0.0696116	0.591503
RABAC1	-0.0859349	0.591503
GLYR1	0.0983415	0.591753
ROCK1	0.0986493	0.59179
SH3BGRL	-0.097766	0.592066
CCHCR1	-0.0810098	0.592253
NDUFA8	-0.0727282	0.592253
RFXAP	-0.0794069	0.592253
SPAG9	0.0963197	0.592253
TRAF6	-0.0929361	0.592253
XPA	-0.0957396	0.592253
ZCCHC7	0.0994539	0.592253
SRRM1	0.0994568	0.592315
CRTC3	0.0914827	0.592331
FBXO42	0.0990443	0.592331
S1PR1	-0.0947251	0.592331
ELP5	-0.0763175	0.59254
CNRIP1	-0.0954736	0.592965
E2F4	0.0869222	0.592965
SEC11C	-0.0762153	0.592965
TRIM44	0.0971931	0.593381
ARIH1	0.0974412	0.593614
METTL2B	-0.0850936	0.593614
FXYD5	0.0912008	0.594078
RPS17	0.0740676	0.594078
MRPS16	-0.0840124	0.594803
MRPS5	-0.0888401	0.594803
ETV3	0.0886283	0.594931
ARHGDIA	0.0924329	0.594988
BAZ1A	0.0937696	0.594988
CAMSAP2	0.0980054	0.594988
CLIP1	0.0977068	0.594988
LDLRAD4	0.095277	0.594988
OAF	0.0666026	0.594988
POSTN	0.0464846	0.594988
RP11-449H3.3	-0.0752117	0.594988
SLIT2	0.0725956	0.594988
SREK1	0.0988262	0.594988
TMEM108	0.0535906	0.594988
TOB2	-0.0807681	0.594988
VCPIP1	-0.0789279	0.594988
ZNF397	-0.0928177	0.594988
ATP11C	0.078873	0.595073
C1RL	-0.0830482	0.595198
IFIH1	-0.0742872	0.595198
UBA6	0.0941615	0.595198
IRAK3	0.0710086	0.595425
NEDD9	0.0755114	0.596724
TM7SF3	-0.0932432	0.596724
CTDSPL	0.0629245	0.597281
MUS81	-0.0908384	0.597281
TMEM144	-0.0654956	0.597281
ARHGAP15	0.0720087	0.597355
COMMD7	-0.0922369	0.597355
PXDN	0.0756402	0.597355
TMEM50B	-0.0900473	0.597355
XYLT1	0.04911	0.597355
IMPAD1	0.0818513	0.598019
C6orf106	0.0960467	0.598206
CAMKMT	0.0982807	0.598206
DLGAP1	0.0552296	0.598206
GTPBP6	0.0843134	0.598206
KCNMB2-AS1	0.0453773	0.598206
PCBD2	0.0911885	0.598206
POLR2D	-0.068219	0.598206
TM4SF18	-0.0733607	0.598206
UAP1	0.0797086	0.598206
ZNF45	-0.0860667	0.598206
ZNF519	-0.0803974	0.598206
COG1	-0.0797157	0.59827
MAP3K3	0.0949758	0.59827
MAST2	0.0834217	0.59827
RAB35	0.0861989	0.59827
NDUFAF1	-0.0660502	0.598849
SSH1	0.0852326	0.598849
ARL2	-0.0652914	0.598989
ARMCX4	0.0976833	0.598989
EIF1	0.0886396	0.598989
LRRC37A3	-0.078418	0.598989
PEX1	-0.0953244	0.598989
RNF11	0.0942747	0.598989
TTC5	-0.0829843	0.598989
UBAC1	-0.0773649	0.598989
WDR53	-0.0723702	0.598989
GRAMD4	0.0811122	0.599319
DOCK1	0.0968445	0.599885
POLH	-0.0780337	0.599885
TAF4	0.0802153	0.599885
WWOX	0.09551	0.60088
METTL21A	-0.0757113	0.601213
MFSD6	0.0931834	0.601213
NUDT3	0.0924049	0.601213
TSEN15	-0.0807026	0.601213
TSPYL4	-0.0637281	0.601213
ARID2	0.0957415	0.601519
CC2D1A	-0.0819109	0.601519
CCDC59	-0.0829007	0.601519
COL3A1	0.0581384	0.601519
KCNK6	0.0618736	0.601519
NDUFS4	0.0959748	0.601519
PSMA1	-0.0758267	0.601519
TTLL4	-0.0604964	0.601519
ZNF528	-0.0869979	0.601519
HELZ2	-0.067984	0.601653
ARID5A	0.0625357	0.60175
ASH2L	-0.0882641	0.602353
WDR37	0.09691	0.602353
PAFAH1B1	0.0967807	0.602641
ABCC5	-0.0905223	0.603206
CALU	0.0915342	0.603206
CD79B	-0.0653768	0.603206
DGAT1	0.0824558	0.603206
GBF1	0.0937958	0.603206
MIR22HG	0.068251	0.603206
NFATC2IP	0.0925297	0.603206
NSA2	-0.0837426	0.603206
PLIN2	-0.0714385	0.603206
POFUT1	-0.0711338	0.603206
RABIF	-0.0644593	0.603206
RP11-141M1.3	0.0944799	0.603206
RP11-166B2.8	-0.0870608	0.603206
RP11-427M20.1	-0.0816966	0.603206
SIPA1L2	0.0836236	0.603206
SRD5A1	-0.0681143	0.603206
STX7	-0.0938294	0.603206
SYBU	0.0657242	0.603206
ZCCHC17	0.0923131	0.603206
ANKS1A	0.0710184	0.603278
CH507-513H4.1	-0.0540694	0.603278
CHST11	0.094113	0.603278
ELAVL1	-0.0868113	0.603278
GCFC2	-0.0925481	0.603278
GRPEL2	0.0596358	0.603278
ZC2HC1A	-0.0886778	0.603278
ZFYVE26	-0.0852013	0.603278
VAMP4	-0.0882602	0.603753
MYOF	0.0627092	0.603854
THBS1	0.0555931	0.604001
TLDC1	-0.0836822	0.604007
CEP112	0.0872082	0.604753
FAM120AOS	-0.0805572	0.604753
MTBP	-0.0651178	0.604753
THOC2	0.0967092	0.604753
AC012593.1	-0.0318643	0.604835
MAPKAP1	0.096642	0.604879
ADAT2	0.0726939	0.605502
IFI27L1	-0.0798166	0.605503
TMEM8A	0.0747616	0.605503
HOMER1	0.0536575	0.605554
ARMCX3	-0.0868404	0.605593
FHIT	0.0832644	0.60602
SCP2	-0.0887735	0.606077
RP11-111A21.1	0.0726211	0.606749
EIF3K	-0.0868575	0.607182
CUX1	0.0925836	0.609323
MGLL	-0.0739996	0.60938
MTMR12	0.0921011	0.609747
CCDC112	-0.0675748	0.612132
POLE3	-0.0706473	0.612132
FKBP9	-0.0959313	0.61252
ACO2	0.0912348	0.613186
CPE	-0.0511151	0.613186
CRLF3	-0.0882903	0.613186
CSMD1	0.0371504	0.613186
CTD-2260A17.2	-0.0574018	0.613186
DGKH	0.0896063	0.613186
ENGASE	0.076028	0.613186
FOXK2	0.0921178	0.613186
FOXRED1	-0.0802811	0.613186
FUCA2	-0.0830781	0.613186
GNG12-AS1	0.0765324	0.613186
HBB	0.0351421	0.613186
INO80	0.0931075	0.613186
JAM3	0.0839896	0.613186
KCTD2	0.0690268	0.613186
NUDT4	0.0853595	0.613186
NUP160	0.0956375	0.613186
PTGES2	-0.0792546	0.613186
RAPGEF2	0.0925848	0.613186
RPL13	0.0731552	0.613186
[truncated: 19,678 more rows]

## Sheet: Endocardium
Gene	log2FoldChange	padj
NEDD9	2.3414	6.63256e-11
EMP1	2.92136	1.08711e-09
COL4A1	2.1039	2.90139e-09
SERPINE1	3.02639	4.34603e-09
PDLIM3	1.90827	2.59047e-08
ATP1B3	2.23636	5.63686e-08
PDLIM1	1.53434	8.04775e-08
B4GALT1	1.97664	4.02186e-07
NDRG1	2.46883	4.02186e-07
YBX3	2.16585	7.25332e-07
ITPRIP	2.2279	1.29274e-06
NFATC1	2.54744	1.29274e-06
LINC-PINT	1.4789	2.39594e-06
MCL1	2.10618	2.39594e-06
FOSL2	1.98958	2.509e-06
NR4A1	4.40969	3.27995e-06
RP11-382A20.3	0.883438	3.84456e-06
CHSY1	1.23152	5.01984e-06
SSH1	1.45497	5.82577e-06
CCDC3	1.26694	6.12057e-06
ELL2	1.76697	7.22135e-06
LMNA	2.31617	9.04605e-06
ELF1	0.87882	1.2075e-05
CREB3L2	0.939265	1.86685e-05
ARID5A	1.9421	2.75183e-05
MIR22HG	1.77522	2.95514e-05
CNKSR3	1.54004	2.99719e-05
AKAP12	2.33635	3.60017e-05
NR4A3	4.22399	3.94347e-05
RAPGEF5	1.36105	3.94347e-05
ATP1A1	1.2485	4.42937e-05
CDKN1A	2.27384	4.65086e-05
NAMPT	1.19828	4.65086e-05
MYADM	1.86846	4.73426e-05
SAMD4A	1.50028	4.73426e-05
POR	1.48703	5.16335e-05
CSRNP1	2.13603	5.5468e-05
TNFRSF10D	1.44751	6.52163e-05
ARHGAP26	1.26881	0.000160491
COL4A2	1.49025	0.000160491
NR4A2	3.17033	0.000160491
FOSB	3.42773	0.000180549
NCOA7	1.33256	0.000183611
TSC22D2	1.36324	0.000212225
CCNL1	0.901015	0.000214646
CDK17	1.20161	0.000281852
TSPYL2	1.44752	0.000350786
TNFRSF10B	1.2447	0.000415818
SNRK	1.28093	0.000435666
LITAF	1.49789	0.000437484
PXDC1	1.32305	0.000525144
LIMCH1	0.6645	0.000549414
PER1	1.3947	0.000564253
VCL	1.2213	0.000564253
PLXNA2	1.09677	0.000595159
NFKBID	1.95479	0.000627626
SRGN	1.62676	0.000663354
CAV1	1.18575	0.000670975
VCAM1	1.42551	0.000728393
DUSP5	2.0882	0.000798759
HIF1A	0.947697	0.000943218
ITGA5	1.01216	0.000943218
SPTBN1	0.849433	0.000943218
PICALM	0.835999	0.000963262
MYH9	0.922485	0.00121472
DSTN	0.977783	0.00125488
SALL3	0.994359	0.00140338
EPAS1	0.807308	0.00145717
WDR1	0.982277	0.00145717
PDE4B	1.55153	0.00146986
GRB10	1.06454	0.00179142
AKAP13	1.00144	0.0018067
ARID5B	1.07852	0.00187989
FOXO1	0.820212	0.00187989
CXCL2	1.21924	0.00190341
NXPE3	1.11285	0.00190341
ANXA1	1.18956	0.00197746
CLIC4	0.840893	0.00197746
AC058791.1	1.20862	0.00250205
EGR3	1.4777	0.00250205
TPM4	1.35883	0.00257299
TANC1	0.748276	0.00262399
GRASP	1.19947	0.00265548
ETF1	1.08765	0.002858
TXNIP	-1.09018	0.00299974
TLE1	0.960813	0.00328067
YWHAZ	0.871902	0.00391134
CELF2	0.970923	0.0041338
KLF6	1.09389	0.00484569
BHLHE40	1.33565	0.00573903
PLPP3	1.00733	0.00636059
SIK2	0.972825	0.0069523
FLT1	0.823761	0.00705662
HSPB8	1.16224	0.00795384
LDLR	1.2411	0.00795384
VPS37B	1.15577	0.00795384
NXN	0.787425	0.00814559
DCP1B	-0.9066	0.00818624
HBEGF	1.20785	0.00818624
LAMC1	0.894793	0.00818624
PRKCH	0.611047	0.00818624
PSME4	0.896361	0.0086224
FAM107B	0.997945	0.00895114
ZFAND5	1.12452	0.00895114
MAFK	0.975228	0.0105548
SPDYA	1.07511	0.0107417
EPS8	0.642727	0.010807
KLF2	1.04883	0.0114729
NFATC2	1.09067	0.0123015
ZSWIM6	0.830257	0.0123015
STK38L	0.825104	0.0140989
RAPGEF1	0.614416	0.0143908
TAGLN	0.871056	0.0149822
ELMSAN1	0.760675	0.0150302
CD9	0.865563	0.0151956
KLF4	0.982419	0.015611
NEAT1	0.694886	0.0160651
VMP1	0.606646	0.0160651
ACKR3	0.972582	0.016082
CDV3	0.798567	0.016082
TIPARP	0.937704	0.016082
AFF4	0.63104	0.0163201
TCF4	0.578015	0.0163201
SPECC1	0.814902	0.0164005
RBPMS	0.626716	0.0167373
SLC2A3	0.920416	0.0167373
SNX9	0.645004	0.0167373
STOM	0.843776	0.0169671
NOSTRIN	0.605008	0.0175983
ADAMTS1	0.801414	0.0191289
ADAMTS9	0.918685	0.0193545
BMP6	0.675295	0.0199955
IVNS1ABP	0.818151	0.0199955
GABARAPL1	0.772354	0.0212642
CREM	0.797676	0.0214492
BCOR	0.777551	0.0216322
DPH6-AS1	-0.743706	0.0216322
HIPK2	0.586233	0.0216322
MBNL1	0.549999	0.0216322
PHF10	0.804911	0.0216322
SDCBP	0.77317	0.0216322
TACC1	0.769967	0.0216322
SPAG9	0.599829	0.0226118
PTGS2	0.659358	0.022969
AGO2	0.748882	0.0230794
CD93	0.770337	0.0230794
HES1	0.847871	0.0230794
STK24	0.584947	0.0230794
SIK3	0.781079	0.0231592
CAPZB	0.547092	0.0235109
ELOVL5	0.688719	0.0235109
ITGB3BP	-0.702364	0.0235109
JPX	-0.550242	0.0235109
KDM6B	0.826307	0.0235109
NPAS2	0.782947	0.0235109
SLC7A1	0.804284	0.0235109
CH507-42P11.8	0.541337	0.0238338
ATXN7	0.537547	0.0245888
PREPL	-0.61888	0.0249215
CCNH	0.746546	0.0259497
ZFP36	0.691274	0.0276601
GCNT2	0.75981	0.0291472
BACE2	0.607852	0.0302351
MAPKAPK2	0.701327	0.0305512
ANXA2	0.66043	0.0309816
CABLES1	0.634257	0.0309816
HS3ST2	0.740126	0.0309816
YWHAG	0.702097	0.0311013
CTD-3252C9.4	0.730441	0.032037
FLOT2	-0.652059	0.0322631
JMJD1C	0.477429	0.0331653
CALD1	0.508091	0.0332944
ETS1	0.684451	0.0341761
FOS	0.533695	0.0341761
PLK3	0.701477	0.0341761
SH3RF1	0.660097	0.0341761
HIVEP2	0.648931	0.0344535
TSACC	0.684255	0.0348296
PTPN1	0.623744	0.0359025
HIPK3	0.51041	0.0360353
MEF2C	0.547856	0.0376806
RRP12	0.677114	0.0376806
PVRL2	0.593468	0.0379417
HS3ST1	-0.623913	0.039359
NR2F1	0.650819	0.0408244
RCAN1	0.632394	0.0408244
SLC7A2	0.571422	0.0408244
MTHFD1L	0.638756	0.0417018
SKIL	0.596779	0.0425104
LINC00894	-0.42034	0.0435762
HAND2-AS1	-0.506303	0.0446955
PKIG	0.546852	0.0460187
MOSPD2	-0.588083	0.0461998
GLUD1	0.6107	0.0477043
MAP2K3	0.601561	0.0478392
MCTP1	0.603829	0.0478669
AASS	0.574959	0.0485082
GIMAP7	-0.593959	0.0485082
LOXL2	0.598466	0.0485082
CECR2	-0.527674	0.0488063
MEDAG	0.597334	0.0488063
MKLN1	0.453756	0.0488063
PITPNC1	0.582256	0.0490074
RP11-138A9.1	0.59525	0.0490074
IRAK3	0.519367	0.0491298
TJP2	0.492343	0.0494801
FNDC3B	0.434514	0.0504716
SGMS2	0.559603	0.0512826
WWTR1	0.514938	0.0512826
PLCB4	-0.567495	0.0513352
INPP1	0.515739	0.0514657
TRA2B	0.502715	0.0536713
MIR222HG	0.521347	0.0549438
SMOC1	0.451904	0.0551256
FARP1	0.360761	0.0569453
FTH1	0.54491	0.0569453
ZBTB7C	-0.550139	0.0569453
PFKP	0.52871	0.0574204
EVA1C	0.467374	0.0594205
TMEM232	-0.528903	0.0594205
VAPA	0.395738	0.0594205
KPNA4	0.473268	0.0594352
RP11-83A24.2	-0.487363	0.0603027
APC	-0.434047	0.060528
MARCH3	0.528796	0.0613547
YTHDF3	0.489619	0.062404
PPP2R1B	0.513683	0.0633402
ST3GAL1	0.479181	0.0633402
JAM2	-0.51353	0.0634088
PPP1R15A	0.517155	0.0637811
TMOD1	0.472907	0.0637811
ACTN4	0.431178	0.0648991
BTBD19	0.47026	0.0648991
FAM107A	0.484264	0.0652096
B4GALT5	0.480278	0.0652511
PLPP1	0.496609	0.0652511
TMEM59	-0.475999	0.0659549
SASH1	0.439194	0.0669455
FRMD4B	0.435743	0.0672482
GADD45B	0.497982	0.0672482
NFKBIZ	0.499062	0.0672482
OPCML	-0.49144	0.0675516
IFRD1	0.468017	0.0680524
SRPX2	0.491285	0.0680907
ATP13A3	0.489677	0.0681963
EIF5	0.442012	0.0681963
FLG-AS1	-0.482464	0.0681963
LRRC37A3	-0.42347	0.0681963
NUDT4	0.406246	0.0681963
CYR61	0.390744	0.0688186
SLC35B3	-0.428287	0.0732673
DDX21	0.439833	0.0740437
CRBN	-0.390785	0.0740658
MYL2	0.456723	0.0750115
HNRNPU	0.42409	0.0756136
SNU13	0.453065	0.0764743
SWAP70	0.454647	0.0771835
POFUT2	0.432857	0.0772137
RGS3	0.392652	0.0776736
HSDL2	-0.381875	0.0794823
LINC00924	-0.447563	0.0794823
WTAP	0.38815	0.083723
ANKRD11	0.307827	0.0837239
PPP1R12C	0.430783	0.0858587
CAT	-0.427168	0.086552
NUAK1	0.346519	0.0886828
BTG2	0.414031	0.0902043
MSI2	0.325922	0.0921133
PVT1	0.363001	0.0932861
PPP1CB	0.415168	0.0934726
PPARD	0.380809	0.0937136
SCARA3	-0.415917	0.0937136
ITGAV	0.360071	0.0939399
EZR	0.411001	0.0942103
JKAMP	-0.402682	0.0942103
POLR2A	0.397328	0.0942103
FYN	0.355757	0.0946946
ENOX1	-0.385753	0.0947932
E2F3	0.401052	0.0963506
TMEM2	0.369446	0.0963506
SMAD7	0.365456	0.0967362
CORO1C	0.400146	0.0967581
JOSD1	0.399904	0.0983878
COL3A1	0.39076	0.0986691
NRG3	-0.394691	0.0986691
TRAPPC11	-0.370453	0.0986691
NMRK1	-0.356963	0.0988974
MKKS	-0.390831	0.100278
TPM3	0.363966	0.100779
CDON	-0.386654	0.103327
FNIP2	0.345504	0.103327
CAMK2D	0.362786	0.104275
EIF3J-AS1	-0.379982	0.104275
MYO1E	0.372814	0.104275
TMEM209	-0.375311	0.104275
PAM	0.359298	0.105305
WDR25	0.349041	0.106405
DDX3X	0.376551	0.107013
HNRNPH1	0.302313	0.107207
POMP	0.374686	0.107765
NHSL1	0.242641	0.10896
IRS2	0.351473	0.109608
HSCB	-0.370346	0.109655
CTD-2007H13.3	-0.367045	0.110924
SLC25A29	0.355309	0.114825
MBNL2	0.329357	0.115437
DUSP1	0.288791	0.117187
RP11-187O7.3	-0.351502	0.118361
CTBP2	0.254015	0.118631
PRKX	0.350171	0.119774
TIMP3	0.296001	0.119774
MORF4L2	0.299354	0.120084
FAM102B	0.335285	0.121154
APOLD1	0.320056	0.121558
BMPR1B	0.346133	0.121558
FGFR1	0.345962	0.121558
MIDN	0.336869	0.122099
EXOSC8	-0.330235	0.123939
MAT2A	0.341943	0.123939
SEC14L1	0.315095	0.124456
SUPT20H	-0.281081	0.124456
PEAK1	0.335782	0.124623
IER2	0.325471	0.125266
ASAP2	0.265527	0.126362
TRAPPC10	0.287647	0.126781
DLGAP4	0.322799	0.127945
ARL5B	0.320398	0.128365
ARPC2	0.320408	0.128365
BIN3	0.313911	0.128365
FAM182B	-0.294941	0.128365
SGK1	0.315692	0.128365
ZNF33B	-0.322142	0.128365
CHN1	-0.303221	0.128872
TMEM132C	0.3108	0.13017
FAM227B	-0.315733	0.130661
STARD13	0.296058	0.130661
ERCC1	0.314695	0.130884
KLF9	0.325348	0.130884
ZNF331	0.322763	0.130884
RP11-511B23.2	-0.299177	0.133595
BCR	0.285395	0.13487
JUNB	0.221492	0.13487
PHF20	0.317077	0.13487
RHEB	0.296058	0.13487
CCNT1	0.297396	0.144018
FARP2	0.247118	0.144018
SH3BP4	0.302131	0.144018
MEAF6	-0.28353	0.144401
MET	-0.28031	0.146109
CCNJ	-0.303089	0.14624
HNRNPC	0.196311	0.149643
ZCCHC14	0.294837	0.152069
SLC35A5	-0.291306	0.152897
IQCJ-SCHIP1	0.268264	0.154172
RGPD8	-0.257543	0.156435
FAXDC2	-0.287478	0.157781
FGF14	-0.28575	0.157781
RAPGEF2	0.257258	0.158437
LMCD1	0.280559	0.15903
PRDX6	0.282393	0.15903
SAR1A	0.263689	0.15903
CPEB4	0.259045	0.161928
ITPKB	0.2812	0.163031
TUBB6	0.272769	0.164446
TNNI3	0.250052	0.166054
PHF12	-0.262585	0.166982
TLL1	-0.266873	0.167479
DOK5	0.275701	0.168376
PHLDB1	0.274819	0.168474
ARHGAP6	0.256732	0.168969
YPEL2	0.270213	0.170871
SULT1A1	-0.270046	0.170965
MYO1D	0.224623	0.171837
RNF145	0.236349	0.171837
ING4	-0.269914	0.171866
CEP57	-0.236538	0.17225
FOXN3	0.197878	0.17225
RNPC3	-0.237341	0.17225
STX17	-0.234267	0.17225
RP11-281P23.2	-0.253235	0.175626
NBPF1	-0.265015	0.175996
NOS3	-0.257697	0.177063
CRIM1	0.244648	0.1776
XPO1	-0.23879	0.181947
KLHDC2	-0.223681	0.183549
FLNB	0.203883	0.184445
AP3M2	0.25617	0.18509
GRK5	0.248623	0.185479
GNB4	-0.194275	0.186265
ABHD2	0.252741	0.186337
ANKS1A	0.216919	0.186337
CNR1	-0.248957	0.186337
RNF13	-0.239137	0.186463
WNK1	0.191689	0.186463
ATF6	0.245003	0.187358
MAP3K8	0.231563	0.187358
IFIH1	-0.248128	0.188393
CRY1	0.248325	0.188893
TCAP	0.249277	0.18939
WARS	0.247352	0.190889
ATP10A	0.245869	0.19165
EIF4E	-0.235181	0.195535
ACTG1	0.24224	0.196531
GSN	0.209565	0.201125
IL4R	0.233534	0.20555
RAP1A	0.191069	0.20555
RUSC2	0.223632	0.20555
SULF1	-0.228572	0.20555
EGLN1	0.233065	0.208006
PABPC1	0.194223	0.210128
PTS	0.226799	0.210128
TBC1D8	0.201495	0.211073
XXbac-BPG154L12.5	-0.229041	0.211073
ECHDC1	-0.207098	0.212618
CHD1	0.17372	0.214056
H2AFY2	-0.228339	0.214056
CREB5	0.159352	0.215693
SPSB1	0.217752	0.215693
IL7	-0.217102	0.216009
PACSIN2	0.225887	0.216867
EGR1	0.153173	0.217669
USP13	0.219728	0.217669
DCP2	-0.183397	0.218485
HSPB1	0.221404	0.218485
ZNF718	-0.207194	0.221591
NEGR1	-0.177684	0.222312
ZHX2	0.204747	0.22587
SLC39A14	0.217179	0.2259
CCDC122	-0.216837	0.226379
YWHAQ	0.203711	0.227358
LINC00607	0.216568	0.227376
TIMMDC1	-0.204572	0.227376
CDK11B	0.214448	0.227582
PLA2G4A	0.212359	0.227582
WDR45B	0.215436	0.227582
PCMTD1	-0.148969	0.228234
RASGRF2	0.215057	0.228336
TRIM23	-0.195422	0.230316
LRCH1	0.199408	0.232046
UVRAG	0.11933	0.232046
ZNF706	-0.196981	0.235574
FABP5	-0.204648	0.235675
MID1	0.179486	0.235675
PGGT1B	-0.19179	0.235675
ZNF217	-0.20385	0.235675
STAT3	0.172567	0.236208
C1QTNF1	0.206532	0.239232
DDIT4	0.196966	0.239647
SH3BP5	0.19905	0.239647
GNL1	0.205326	0.240119
SLC16A4	-0.19632	0.240282
ARHGEF7	0.137719	0.240725
HSF1	0.191105	0.240781
RAB7A	0.137958	0.240781
ACTN1	0.143835	0.242167
EIF1	0.202346	0.242167
ITPKC	0.202207	0.242167
RPS9	0.203182	0.242167
VPS50	-0.173427	0.242167
IST1	0.176188	0.242483
TPT1	0.189694	0.243514
RIMKLB	0.193071	0.244491
EXT1	0.117541	0.246415
AC012358.8	-0.197827	0.249452
KLHDC10	-0.136013	0.249452
CTD-2341M24.1	-0.1958	0.250599
PRRC1	-0.193461	0.250929
CGGBP1	-0.178397	0.251176
FKBP2	-0.196064	0.251176
NTN1	-0.19508	0.252618
RP11-767I20.1	0.193585	0.252618
TMOD2	-0.189169	0.253141
RP11-656D10.3	-0.192044	0.253204
MARCH5	0.183539	0.253728
CHD2	0.163509	0.25393
TCAF1	-0.175905	0.255839
RAI1	0.186241	0.260874
PDZRN4	-0.126374	0.263842
HSPB6	0.176811	0.264117
STXBP1	-0.181882	0.26459
PACS1	0.173656	0.266259
GANC	-0.14749	0.266885
UBR1	0.16332	0.266885
CTGF	0.183903	0.269522
ZFHX3	0.176808	0.269522
ACTA1	0.180027	0.270185
ACTR3	0.153886	0.270185
PCNXL4	0.124082	0.270185
STRAP	0.181918	0.270185
UBE2H	0.161685	0.270185
C2orf49	-0.182761	0.271739
GALNT10	0.129966	0.271739
ZMYM5	-0.16812	0.271739
YBX1	0.163638	0.272447
AGL	-0.160701	0.273156
PLEKHG2	0.180909	0.273156
MCAM	0.17825	0.275994
FERMT2	0.12853	0.276001
RAD50	-0.134358	0.276036
SEP15	-0.161381	0.280582
CHD8	-0.140774	0.281304
RP11-54A4.2	0.176248	0.281475
DLC1	0.142629	0.283343
RILPL2	0.17558	0.283343
GULP1	0.175642	0.28352
KLF7	0.169042	0.28352
RP11-351M8.2	-0.171922	0.28352
CDC42BPB	0.15453	0.283703
METTL14	-0.163559	0.283703
SKI	0.168719	0.283703
SNAPC1	0.171792	0.283703
YARS2	-0.170794	0.283703
ITGA10	0.170238	0.288349
TMSB4X	0.15947	0.288349
AP5M1	-0.161519	0.288673
ATP5C1	-0.148964	0.288673
COL18A1	0.169753	0.288673
CUL3	0.0953508	0.288673
CUTC	-0.154897	0.288673
DDAH1	0.167524	0.288673
DGKD	0.161366	0.288673
FAM189A1	0.108058	0.288673
NHLRC2	-0.138402	0.288673
PRKAR2B	0.171384	0.288673
SELP	-0.151063	0.288673
TNFSF10	-0.169966	0.288673
ZNF91	-0.126553	0.288673
ZYX	0.166318	0.288673
USP36	0.158213	0.288895
ELP3	-0.142023	0.290694
EPHA4	0.101	0.290694
BET1	-0.158516	0.292124
CNOT6L	0.151757	0.292124
FBXO11	0.124392	0.292124
FHL1	0.159938	0.292124
MTUS1	0.138913	0.292124
RDX	0.113367	0.292124
SLC6A4	-0.161787	0.292124
ZNF516	0.138121	0.292124
ELK3	0.142398	0.292929
MSN	0.163936	0.295473
AFAP1	0.135118	0.297337
CTTNBP2NL	0.128388	0.298093
IDE	-0.133485	0.298093
COPG2	-0.130413	0.298298
FRYL	0.112477	0.298298
SHROOM2	0.126122	0.298298
ITSN1	0.158659	0.298477
ESYT2	0.159478	0.299776
GPI	0.125489	0.299966
GRSF1	-0.145812	0.299966
RBMX	-0.120312	0.299966
COX6A2	0.159262	0.300825
SCP2	-0.149513	0.304734
RFX2	0.134308	0.305766
TMEM184B	0.153636	0.306113
PLS3	0.156043	0.309109
PNRC1	0.157895	0.309109
RP3-510L9.1	0.156604	0.309109
SRRM2	0.106291	0.309109
ZCCHC24	-0.148584	0.309109
BRD2	0.122271	0.310687
CPEB3	0.0963529	0.310687
DENND4A	0.121933	0.310687
FLNA	0.150608	0.310687
PILRB	0.148724	0.313799
SGK223	0.145105	0.313799
RHOJ	0.131122	0.314332
PLK2	-0.152076	0.315047
INPP5A	0.150317	0.315527
EGFR	0.153769	0.316322
ARHGAP35	0.134496	0.317437
ANKRD50	-0.124755	0.321807
MGST2	-0.147228	0.322675
ZSCAN31	-0.144946	0.324358
UBTD2	0.147163	0.327351
ZZZ3	-0.0860397	0.328232
FBXL3	-0.12719	0.330025
POLR3A	-0.147741	0.330025
ATL3	-0.127849	0.33186
HERC6	-0.138957	0.332106
HIVEP1	0.135604	0.332806
HSPD1	0.144654	0.333867
C9orf3	0.0812694	0.33548
FOXO3	0.14667	0.33548
LINC01481	-0.141931	0.33548
MAP2	0.145949	0.33548
IPO8	-0.131693	0.336481
NXF1	0.141357	0.336481
GSPT1	0.136082	0.337174
AGO4	-0.10585	0.337264
HMOX2	0.130041	0.337912
MEF2D	0.144222	0.337912
CBWD7	-0.141473	0.338896
HSPA9	0.136722	0.338896
SH3RF2	-0.138572	0.339528
BCL6	0.143017	0.340508
ARFGEF2	0.104595	0.342717
DKK3	0.129943	0.342717
ITGB4	-0.138036	0.342717
NR2C1	-0.109621	0.342717
SRGAP2	0.0948602	0.342717
VRK2	-0.090141	0.342717
YWHAE	0.0994102	0.342717
DES	0.140901	0.342853
KIAA0753	-0.120016	0.344298
KLHL8	-0.125675	0.344298
PHACTR2	0.0996057	0.344298
LRIG2	-0.118671	0.344823
NARS2	-0.133496	0.344823
NDEL1	0.10769	0.34594
EIF2AK2	-0.135923	0.347913
FAM208A	-0.103663	0.347913
GAB1	0.0929524	0.347913
GMDS	0.0925783	0.347913
GNAS	0.104841	0.347913
ID1	0.134171	0.347913
HLTF	-0.121905	0.348421
NOL8	-0.118625	0.348421
UBASH3B	0.129049	0.348421
ABHD5	0.129606	0.358929
FOXK2	0.121474	0.358929
ATG16L1	0.129442	0.359178
JUN	0.112299	0.359178
CAMK1D	0.10836	0.359224
IFT172	-0.114167	0.359224
KIAA0355	0.0927074	0.359224
METTL5	-0.131226	0.359224
HPS3	-0.129521	0.359263
KIF13B	0.103453	0.359263
PPM1L	0.117826	0.359263
FMNL2	0.0928819	0.359722
ACER2	0.133473	0.359903
ARIH1	0.099218	0.359903
DUSP6	0.131172	0.359903
LAMA2	0.131165	0.359903
MGP	0.127856	0.359903
PAPSS1	-0.112027	0.359903
RAB14	-0.103809	0.359903
RAMP3	-0.132644	0.359903
RNF115	0.123754	0.359903
UBXN2A	-0.115701	0.361002
ABCA1	-0.132027	0.361219
PTPN13	-0.10752	0.364616
GUF1	-0.123775	0.367403
AZIN1-AS1	-0.125888	0.368759
GALNT2	0.0991358	0.368759
IKBIP	-0.129311	0.368759
PER2	0.130172	0.368759
POF1B	-0.115624	0.368759
RASGEF1B	0.121282	0.368759
SLC38A2	0.0926319	0.368759
SNX14	-0.087845	0.368759
TMEM150C	-0.113943	0.368759
TMEM57	-0.103305	0.368759
TTC27	-0.107282	0.368759
ZHX3	0.0982976	0.368759
PAPSS2	0.124252	0.369727
RASSF1	0.119806	0.369727
ARL17B	-0.128698	0.369841
ZNF33A	-0.0894161	0.369841
BTBD7	-0.0851464	0.37124
GOLGA5	-0.116582	0.37124
HBA2	0.107804	0.37124
HERC1	0.0944484	0.37124
KDM4B	0.116374	0.37124
MED13L	0.0544965	0.37124
NPM1	0.107371	0.37124
PRIMPOL	-0.111989	0.37124
RP11-113I22.1	-0.127262	0.37124
SLC26A7	-0.12584	0.37124
UGP2	-0.108183	0.37124
WASF1	0.127251	0.37124
ELL	0.12615	0.371772
DCTN2	-0.117083	0.37214
RAPH1	0.1158	0.37214
BTBD1	0.0965586	0.373397
TRAPPC9	0.0705537	0.373397
VCAN	0.105516	0.373423
TRIM25	-0.118405	0.373424
FBXO9	-0.090098	0.37543
ATF7IP	-0.0882025	0.376556
CYSTM1	0.119621	0.379783
TXNRD1	0.11629	0.379783
RAPGEF4	0.104953	0.381525
WNT2B	0.11976	0.381525
ASAP1	0.0755204	0.382288
MPPE1	-0.11302	0.382288
RASA3	0.112521	0.382288
LRRC37A2	-0.122669	0.382604
SPOP	0.0685744	0.382604
VIM	0.110377	0.382604
EIF2S3	-0.113012	0.383094
MEIS2	-0.0863817	0.383094
SETDB2	-0.110785	0.383094
MCEE	-0.117459	0.384309
MYO9B	0.111409	0.384309
NLRP1	-0.076706	0.384309
LIMA1	-0.0709836	0.386742
SELENBP1	-0.120113	0.386742
SSB	-0.100061	0.386742
STK3	0.0504286	0.387535
AMY2B	-0.110883	0.388203
FBLIM1	0.107952	0.388203
KIF13A	0.100687	0.388203
KMT2A	-0.060826	0.389615
TNFAIP3	0.119475	0.390525
DDX18	0.0996061	0.393153
MAP3K7CL	-0.111246	0.393153
PALD1	0.108107	0.393153
LCORL	-0.0854187	0.396575
PPP2R3C	-0.105568	0.396804
ZFP30	-0.105736	0.396804
APCDD1	-0.115982	0.397343
TSC22D3	0.116232	0.397534
MRPL42	-0.111631	0.400018
FADS3	0.112104	0.400647
PTRF	0.096248	0.401722
KITLG	-0.115176	0.403268
RIN2	0.0675674	0.403268
TTC23	-0.104764	0.403268
WHSC1L1	-0.0640568	0.403268
VPS36	-0.077196	0.404489
EPN1	0.105336	0.405068
TRMT1L	-0.107323	0.405068
RASIP1	0.0980038	0.407559
ZBTB46	0.10268	0.407559
KIAA1755	-0.112359	0.408031
APTX	-0.0891284	0.408655
LATS2	0.0944995	0.408655
LINC00662	-0.10069	0.408655
RLIM	0.104902	0.408655
ARRDC2	0.112045	0.410766
LINS1	-0.108145	0.410766
PABPC4	0.108839	0.410766
SLAIN2	-0.0802847	0.410766
SRSF7	0.102655	0.410766
SUPT6H	0.0885043	0.410766
ERP44	-0.0897096	0.413103
UBN2	-0.0871356	0.413103
PMPCB	-0.104542	0.413131
PIEZO1	0.0904416	0.414998
CERS6	0.0853299	0.415092
RAB11FIP3	0.109114	0.415092
TAL1	0.100297	0.415092
IFI44	-0.110844	0.415688
IFNAR2	-0.0838347	0.415688
PAK2	0.0848207	0.415688
VGLL4	0.0933421	0.415688
MTMR2	0.0824899	0.415825
UBR4	0.0715232	0.417096
ST5	0.110289	0.41842
IFI16	-0.0742461	0.418682
ITGA1	0.0766007	0.418682
RP11-736K20.5	-0.104	0.418682
TMEM44	0.0860414	0.418682
RNF180	-0.0682998	0.419339
NDUFS4	-0.0806066	0.420541
ARL6IP6	-0.0926282	0.421632
RP11-74M11.2	-0.0945708	0.421632
NEDD4L	0.0753925	0.422806
CSRP1	0.108503	0.423276
SKIV2L2	-0.071668	0.423276
ZNF138	-0.092147	0.423276
N4BP2L2	-0.0379643	0.42543
EEPD1	-0.0772991	0.426545
ZNF507	-0.093917	0.426545
DCAF10	-0.0778783	0.427479
NR2F2-AS1	-0.0423478	0.42817
ARHGAP25	0.0890434	0.428223
DPYSL3	0.103886	0.428533
PARL	-0.0889318	0.428533
TECTA	0.106907	0.428533
SLC37A3	0.103387	0.429523
STAMBP	-0.096028	0.429523
VWF	0.0922636	0.429739
LDHA	0.0920188	0.435016
SH3RF3	0.0972324	0.435016
TLK1	-0.0632155	0.435016
PELI1	0.0832277	0.43582
TRAPPC8	-0.0615762	0.436089
BCCIP	-0.0918753	0.436782
SHC1	0.0929915	0.436782
TMEM108	-0.098369	0.436782
C2orf88	-0.102365	0.437612
ADAR	-0.0843709	0.437896
AKAP9	-0.0583266	0.438602
APOL3	-0.0907505	0.438602
ASXL1	0.073712	0.438602
CRYAB	0.103914	0.438602
EWSR1	0.0649684	0.438602
FOXK1	0.0838875	0.438602
KLHL23	-0.0823258	0.438602
NDUFAF6	-0.0932667	0.438602
PIK3R1	0.0900881	0.438602
RPS16	0.1011	0.438602
SGMS1	0.0666621	0.438602
C1QTNF3-AMACR	-0.066088	0.439935
PTPN14	0.0803925	0.442088
RERE	0.0369155	0.44286
DMXL2	-0.099094	0.443381
MAD1L1	0.0949604	0.443381
MSRA	0.0740832	0.443381
CTNNB1	0.0693669	0.446291
FTL	0.101225	0.446291
GABRB1	-0.101209	0.446291
GIMAP8	-0.0995386	0.446291
ITFG2	-0.0940282	0.446291
ITGA2	-0.0913178	0.446291
MAP3K3	0.0675455	0.446291
TMLHE	-0.077245	0.446291
APPL2	-0.084378	0.44633
C11orf73	-0.084994	0.44633
EFEMP1	0.0934023	0.44633
FAM149B1	-0.0858898	0.44633
GATA6	0.0546558	0.44633
GCA	-0.0971197	0.44633
GNG5	0.0981617	0.44633
KLF3	-0.0987455	0.44633
MAU2	-0.0921225	0.44633
NPR1	0.0962099	0.44633
NUDCD1	0.0918223	0.44633
PLCG2	-0.0896618	0.44633
RBM39	0.0449916	0.44633
RGN	-0.100927	0.44633
RHOB	0.0903062	0.44633
SAP30BP	0.0823602	0.44633
SERP1	-0.0923291	0.44633
SLC4A7	0.100817	0.44633
SNTB2	0.0992444	0.44633
SYNJ2	0.0974151	0.44633
TMEM87A	-0.0833703	0.44633
ERG	0.0693176	0.448481
FOCAD	-0.0736492	0.448481
HRCT1	-0.0899359	0.448481
MAX	-0.0792185	0.448481
COPA	0.0595439	0.452948
RP1-122P22.2	-0.0870863	0.452948
RP11-597D13.9	-0.0972437	0.452948
CSNK1D	0.076513	0.455304
LRBA	-0.0561241	0.457229
INTS8	-0.0868014	0.457762
PCDH9	0.0919552	0.457762
REEP3	0.0873308	0.457762
PPA2	-0.0553776	0.457878
ZDHHC3	-0.077705	0.457878
ATP6V1C1	-0.0817005	0.458861
LRRC8A	0.0901967	0.458861
TMEM106B	-0.0904206	0.460259
SPIRE1	0.072489	0.460418
CDK14	0.0923061	0.463471
CLSTN2	0.0953747	0.463471
NUP107	-0.0789896	0.463471
RBBP4	-0.0666719	0.463471
TNNC1	0.09569	0.463471
SIDT2	0.0920966	0.465741
KDM7A	0.0753623	0.467817
RAB21	0.0676154	0.471579
VPRBP	0.0877554	0.471779
PPHLN1	-0.0607721	0.473522
ADAM17	0.0669423	0.473908
ATP2B4	0.080285	0.474379
ATF4	0.0795267	0.47521
LHFPL2	0.0852534	0.47521
TOP1	0.0538943	0.47521
TEK	-0.0801779	0.477953
CEACAM19	0.0866537	0.478086
MORC3	-0.0747921	0.478086
EFNB2	0.0883642	0.479869
ITGB1	0.0580838	0.479869
MTCH1	0.0896104	0.479869
CTNNAL1	-0.07295	0.480643
BNIP3L	-0.0657233	0.481447
XXYLT1	0.0853297	0.481447
FAM73A	-0.0607467	0.483734
UBA6-AS1	-0.0828121	0.483734
CYTH1	0.0566174	0.484104
MCM9	-0.069529	0.484104
GRIA3	-0.0890233	0.484618
XPO6	0.0774913	0.484618
LAMA5	0.0911905	0.485774
AC011288.2	-0.0784622	0.486288
FSTL1	0.0790923	0.486497
RP11-93I21.3	-0.0670656	0.486497
HIP1	-0.0819809	0.487632
KCTD7	0.0773109	0.487632
ZNF420	-0.0826277	0.487632
LRRC37B	-0.0790184	0.490076
PGK1	0.0796317	0.49058
AGGF1	-0.0718463	0.491945
ATP8B1	0.0740034	0.493391
VASP	0.0891891	0.494668
DNAJC18	0.0716138	0.494903
ZFAND1	-0.081291	0.494903
ABL2	0.0770299	0.495177
ABCC1	0.0714479	0.495886
ADIPOR2	0.079437	0.495886
ANXA11	0.0724275	0.495886
FKBP5	0.0815362	0.495886
MAP2K5	-0.0571629	0.495886
RP11-473M20.9	-0.0845995	0.495886
TMEM144	-0.0877018	0.495886
YLPM1	-0.0450799	0.495886
C14orf37	-0.0663247	0.497032
CSE1L	-0.0793861	0.497032
SMAD3	0.0787456	0.497032
THEM4	-0.0678166	0.497032
KIFC3	0.0839242	0.498138
SH3BGRL	-0.0760205	0.499369
HAPLN3	0.0852263	0.499822
RUFY2	-0.0634573	0.499822
LRRC4C	-0.0645201	0.499942
RYBP	0.0582402	0.499942
IQGAP1	0.0614367	0.500471
RMDN2	-0.0737862	0.500471
TAMM41	-0.0770734	0.500471
MIPOL1	-0.0516283	0.502135
PPM1F	-0.0793856	0.502135
PVR	0.0745996	0.502135
ALKBH3	-0.0800701	0.503386
ATP2B1	0.0810871	0.503386
ATXN1	0.039652	0.503386
CAMK2G	-0.0688953	0.503386
EIF4G2	0.0605848	0.503386
KDM5D	0.0543961	0.503386
MAPK14	0.0597171	0.503386
UAP1	0.077817	0.503386
CD59	0.0739407	0.503811
EIF2B1	-0.0781698	0.503811
RTCB	-0.079236	0.503811
SORCS1	-0.0672681	0.503811
ST3GAL6	0.0501107	0.503811
TET2	-0.0619296	0.503873
ZNF720	-0.070803	0.503873
SMIM14	-0.0724608	0.504028
TSGA10	-0.085352	0.504028
BMX	0.0525583	0.504616
FAM117A	0.0799092	0.504616
SCFD2	0.0577273	0.504616
TCEB1	0.072739	0.505133
RAB31	0.0770444	0.505561
UCK2	0.0651612	0.505561
DOPEY1	-0.0582165	0.507697
FAM160B2	0.0695024	0.507697
PARP14	-0.0779059	0.507697
PLVAP	0.081868	0.507697
UQCRH	0.0813441	0.507697
TMEM165	0.05824	0.507864
JADE1	0.0758817	0.508275
MB21D2	0.0808303	0.508275
KIAA0513	0.0833214	0.508898
SHROOM4	0.0580958	0.508898
ARL15	0.0487383	0.509252
C11orf54	-0.0663271	0.509252
LPXN	-0.0791237	0.509252
NCOR2	0.0719981	0.509252
NR2F1-AS1	0.0719944	0.509252
RAD21	-0.0586314	0.509252
TTC1	-0.0606123	0.509252
CUX1	0.0548793	0.509298
NAP1L1	0.070767	0.509298
REL	0.0680283	0.509298
SLC25A3	0.0805396	0.509298
GBA2	0.0748499	0.510731
LINC00506	-0.0832163	0.510731
MPHOSPH9	-0.0797345	0.510731
MSL1	-0.0651039	0.510731
SOX13	-0.0749718	0.510731
SMAD9	-0.070187	0.511521
CHIC1	-0.0640761	0.511799
LHFP	0.06678	0.511799
RPL28	0.0825647	0.511799
TERF2IP	-0.0627175	0.511799
FILIP1L	0.0737853	0.512041
NOL4L	0.073937	0.512041
SLX4IP	-0.0625468	0.512041
SNAPC3	-0.0573711	0.512041
ZFAND3	0.0477858	0.512041
ZNF846	-0.0738858	0.512041
CEP120	-0.064658	0.513567
TMEM63A	-0.0752451	0.513653
ANO2	0.0701392	0.514736
UBE2B	-0.0509942	0.51571
SUMF2	-0.0746685	0.51647
CASP4	-0.0669257	0.518048
CLPX	-0.0725248	0.518048
SNX25	0.0538017	0.518048
ACAD9	-0.0746739	0.518787
CSNK1A1	0.0433365	0.519354
BCL2L1	0.0751781	0.520587
HNRNPA2B1	0.0361231	0.521188
CUL2	-0.0582837	0.521493
DDX50	0.0623688	0.52164
SMAP2	-0.0660668	0.52164
ATE1	-0.0554611	0.523278
HIPK1	0.0690865	0.52341
DMPK	0.0771425	0.524041
CTSC	-0.0705003	0.524456
RBM41	-0.0726438	0.524456
C12orf4	-0.0674633	0.524457
LINC00152	0.0761055	0.524563
HTT	-0.0468313	0.524671
TRMT13	-0.0603943	0.524671
RPAIN	-0.0597997	0.525072
RP11-284M14.1	-0.07668	0.52694
XPR1	0.0538013	0.52694
HKR1	-0.0608038	0.529566
BMPER	-0.065918	0.529622
COX7C	0.0790585	0.529622
ABL1	0.0573775	0.530008
PECAM1	0.0557317	0.530008
CD47	-0.054022	0.530201
EDRF1	-0.0582061	0.530201
ALDH2	-0.0768422	0.530802
CYB5R4	-0.0651941	0.530802
HNRNPDL	-0.0395607	0.530802
LSG1	0.0663383	0.530802
NSUN6	0.0461062	0.530802
SF1	0.0443068	0.530802
TNFAIP8	0.0701806	0.530802
CD99	0.0686612	0.530901
STK10	0.0682254	0.530901
CTD-2047H16.4	0.0743949	0.531241
SPCS2	-0.0746147	0.531241
AZIN1	0.0715058	0.536108
C8orf4	0.0773865	0.536108
GOLGA8A	0.0649552	0.536108
TBC1D16	0.0579847	0.536108
AKR1C1	0.0717846	0.53739
DNAJC13	-0.0457718	0.53739
ICA1L	-0.0689416	0.53739
ZFYVE27	-0.0609074	0.53739
G3BP2	0.0633933	0.538492
HARS	-0.0707583	0.538492
NEK4	-0.0731725	0.538492
IL6ST	0.0605166	0.539096
NFIC	0.0575344	0.539096
IGF2BP2	0.0691826	0.539105
WDR36	-0.0581529	0.539541
TRIM5	-0.0556621	0.539607
VDAC3	-0.0676141	0.539607
RNF213	-0.0672189	0.540748
SMARCAD1	-0.0464191	0.540748
ST8SIA6	-0.0705498	0.540748
TM9SF3	0.0453039	0.540748
ZNF44	-0.051159	0.541948
AL592183.1	0.0691498	0.543262
KAT2B	-0.0598005	0.543262
POLG2	-0.0600135	0.543262
AF131217.1	0.0731398	0.543551
GALNT1	0.0684065	0.544451
HACL1	-0.0607806	0.544451
RALGDS	0.0744173	0.544451
IPPK	-0.0648394	0.544713
MCU	0.0606383	0.544713
MLF2	-0.0698063	0.544713
YES1	0.0572565	0.544713
ACAP2	-0.0331819	0.545139
ARHGAP44	-0.0750979	0.545139
DHX29	-0.0444616	0.545139
ELP2	-0.0484241	0.545139
MUM1	-0.0602514	0.545139
SND1	0.0402788	0.545139
VAT1L	0.0739507	0.545139
ZBTB40	0.0585138	0.545139
ZC4H2	-0.064586	0.546356
DEPDC5	-0.0592971	0.546416
TSPAN5	0.0641537	0.546448
ZFX	-0.0618226	0.546448
AFF1	0.0558498	0.546533
UBAP2L	0.0529423	0.546533
NNT	-0.0503006	0.549969
SREBF1	0.0733257	0.549969
MFSD14B	0.0666463	0.550438
NPR3	-0.0660915	0.550438
SMURF2	0.0502519	0.550438
COL4A3BP	-0.0468295	0.551746
FAM204A	-0.0606621	0.551746
IRF7	-0.0728206	0.551746
SPATA7	-0.0603001	0.551746
THUMPD3-AS1	-0.0450924	0.551746
AFAP1L1	-0.0464675	0.552362
AP000998.2	0.0730132	0.552362
LRRC1	0.0620324	0.552362
PRICKLE1	-0.0708434	0.552362
INTS6	0.0551025	0.552931
RBM14-RBM4	0.0691453	0.552931
ANKRD26	-0.0494682	0.55298
WDR48	-0.0556673	0.55298
ARFGAP3	0.0696654	0.553184
DDX3Y	0.049035	0.553184
MDM2	0.0588562	0.553184
CDH5	0.0460292	0.553464
CSPP1	0.0590273	0.553464
ZNF804B	0.0489266	0.553464
FER	0.0530708	0.55412
FOXP2	0.0693669	0.55412
FUS	0.0306351	0.55412
MYOF	0.0726221	0.55412
NAE1	-0.0609886	0.55412
PCMT1	-0.0559828	0.55412
PXN	0.0568937	0.55412
RASA1	-0.0406419	0.55412
TAF1C	0.0631992	0.55412
TNFAIP2	0.0718855	0.55412
WWOX	0.0306423	0.55412
EIF2B4	-0.065689	0.555846
HACE1	-0.0553436	0.555846
PAPD7	0.0588215	0.556509
ERGIC2	-0.0630925	0.55776
CDC42SE1	0.0549374	0.557961
DNAJB6	0.0390124	0.557961
KMT5B	-0.0472924	0.557961
NUFIP2	0.0554289	0.557961
PCGF3	0.0698435	0.557961
RFTN1	-0.0708299	0.557961
TUBD1	-0.0619544	0.557961
DCUN1D1	-0.0594211	0.558532
DIP2C	0.0619471	0.558532
UBE2E2	0.0336643	0.558532
LAMP1	-0.0690543	0.558853
S100PBP	-0.0352565	0.55932
CAPRIN2	-0.0606008	0.560021
TSHZ2	-0.0711098	0.560021
ZFAS1	0.0588079	0.56153
ATP6V0A1	0.0484485	0.561695
ARID4A	-0.0496911	0.562503
EAPP	-0.0600848	0.562503
FAM179B	-0.0501446	0.562503
IRAK2	0.0705404	0.562503
LGALS8	-0.053528	0.562503
NFKBIA	0.0669986	0.562503
NUP98	0.0443618	0.562503
SDC2	0.0674021	0.562503
SHE	-0.0387933	0.562503
SLC25A46	-0.0548117	0.562503
TAB2	-0.0449979	0.562503
TOP2B	-0.0432946	0.562503
DDHD2	-0.0474285	0.56415
SSBP4	0.0616931	0.564289
BCAR1	0.0641872	0.565753
CDH23	-0.0682463	0.565753
GALC	-0.0644811	0.565753
HADHB	-0.0445306	0.565753
KIAA1462	0.062229	0.565753
MRE11A	-0.055079	0.565753
WSB1	0.0423702	0.565753
ZNF680	-0.0411392	0.565753
PAIP2	-0.0603114	0.567584
PPM1D	0.0450929	0.568768
RP11-429O1.1	-0.0584277	0.569013
ANAPC10	-0.0539003	0.572302
LDAH	-0.0509138	0.572302
TMEM204	0.0664985	0.572302
PRMT7	-0.0604965	0.57281
DDX27	0.0622002	0.573715
ECM2	-0.0672341	0.573715
MAN1A1	0.0481118	0.573764
POLR3B	-0.0542468	0.573764
SSH2	-0.0344642	0.573764
ARF1	0.0518251	0.57381
STX16	-0.0607069	0.57381
FNBP1L	0.0594714	0.574431
NAF1	0.0598206	0.574431
CTIF	0.05275	0.575182
FCHSD2	0.0308352	0.575695
MERTK	0.0506588	0.575695
MTERF4	-0.0510223	0.575695
SUSD6	0.0506496	0.575695
CYP1B1	-0.0669538	0.577565
PSIP1	-0.0483499	0.577565
SAT1	-0.0466794	0.577565
SVIL-AS1	-0.0367157	0.577565
TBC1D32	-0.0630331	0.577565
DNAJC9	-0.0597495	0.578458
FAT4	-0.0629495	0.578458
IL1R1	0.0441417	0.578458
MARCH6	0.0338551	0.578458
NSL1	-0.055392	0.578458
RCOR3	-0.0402995	0.578458
SUGT1	-0.0523699	0.578458
TMCC3	0.0648255	0.578458
YAF2	0.0467533	0.578458
TAPT1	-0.052201	0.578785
EIF3A	0.0387787	0.579632
HYAL1	0.0621701	0.579632
KCNMB3	-0.0633028	0.579632
PDS5B	-0.0375756	0.579632
ZMIZ1	0.0382501	0.579632
THSD7B	0.0649602	0.580047
CEP350	-0.0307969	0.582649
RP11-281A20.2	0.064321	0.582649
FAM168B	0.0468287	0.58304
TEX2	0.0566014	0.583511
ARF4	0.0493255	0.58413
NGFRAP1	-0.0658409	0.584626
KAZN	0.059264	0.585817
ANKAR	-0.0438046	0.586143
JUP	0.0661752	0.586143
ADAMTS9-AS2	0.0359739	0.586681
RCN2	-0.0522419	0.586681
DPY19L4	-0.0445377	0.587024
YIPF4	-0.0541415	0.587024
UBC	0.0654231	0.587623
ADAMTSL1	0.0316367	0.587718
MAP7D3	0.0630493	0.589748
PHC3	-0.0291843	0.591074
RAVER2	-0.0609305	0.591074
LAMB1	0.0424602	0.592986
PIAS3	-0.0589814	0.593795
CFAP161	-0.0623666	0.594043
CACUL1	-0.0408412	0.595229
PCDH17	-0.0621271	0.59546
CMTM6	-0.0567106	0.596025
NBPF19	-0.0575701	0.596025
SNRPD3	-0.0551053	0.596025
MX1	0.0479459	0.596352
CPT1A	-0.0467711	0.596749
DYRK1A	0.0268181	0.596749
GNE	-0.0572939	0.596749
GOPC	-0.0467628	0.596749
SBF2	0.0204543	0.598477
CUEDC1	0.0556531	0.598733
FYTTD1	0.0603834	0.598733
LMBRD1	-0.0503086	0.598733
RP11-319G6.1	-0.0543241	0.598733
SDHB	-0.0535713	0.598733
TRAPPC13	-0.0522869	0.598733
CNTNAP3B	-0.0469722	0.599284
DOT1L	0.0573308	0.599284
GALNT11	-0.0489495	0.599284
GARNL3	-0.0504456	0.599284
TMEM65	-0.0433943	0.599284
ANAPC5	-0.0443885	0.600101
ZNF791	0.0503497	0.600101
DROSHA	-0.0490884	0.600577
SUN2	0.0528407	0.600577
TSPAN9	0.0364936	0.601378
EXOC5	-0.0486546	0.602385
CDC42	0.0452248	0.602884
SMIM8	-0.0479563	0.604465
UBXN7	-0.0453847	0.604465
PTAR1	-0.0349891	0.605179
PELI2	0.0398231	0.605341
ATAD1	-0.0482325	0.609694
BRAF	0.0278765	0.609921
BCKDHB	-0.0508108	0.610826
CAV2	0.0555315	0.610826
CRYBG3	-0.0426283	0.610826
GBE1	0.0551214	0.610826
HIBCH	-0.0246004	0.610826
HNRNPA1	0.0547773	0.610826
JAZF1	0.0361826	0.610826
ALS2	-0.0415023	0.610988
PCID2	-0.0490657	0.610988
SLC35F1	0.061917	0.610988
ALDH3A2	0.0552337	0.611226
CMSS1	0.035913	0.611226
LBR	-0.0540655	0.611226
TNXB	0.0458373	0.611226
AKAP11	-0.0438163	0.611776
LCAT	0.0490228	0.61261
PTPRG	0.0398253	0.61261
RTN4	0.0498617	0.61261
ACTB	0.0597532	0.61295
CCNC	-0.0491002	0.61295
CNST	0.0534675	0.61295
HAND2	-0.056888	0.61295
IL33	0.035346	0.61295
INTS10	-0.0409703	0.61295
PURA	-0.0472372	0.61295
RAC1	-0.040731	0.61295
RP11-111H13.1	-0.0447111	0.61295
ZNF280D	-0.0309967	0.61295
ANXA5	0.0465058	0.614483
MTFMT	-0.0549521	0.614483
PALMD	0.0385974	0.614483
UGGT2	-0.0250227	0.614483
NDUFV3	-0.0525876	0.614656
ALG5	-0.0537555	0.615029
GTF2H2	-0.0520958	0.615029
SHFM1	-0.046419	0.615029
TMCO4	-0.0533659	0.615343
TRIB2	0.0432342	0.615343
MACF1	0.0234402	0.615993
ZNF75D	-0.038894	0.615993
AKT3	0.0352118	0.616423
FBLN2	-0.0583896	0.616423
MB	0.0605662	0.616423
MRPS31	-0.0495812	0.616423
TRAM1	-0.050712	0.616423
LRRFIP2	0.0410867	0.617131
RFX1	0.060408	0.617131
RPP38	-0.0577893	0.617131
CD58	-0.0449827	0.622312
AGAP9	-0.0587801	0.622816
EML3	0.0420379	0.622816
GTF2H2C	-0.0536742	0.622816
IFT74	-0.0506009	0.622816
LRIG3	0.0488183	0.622816
NUP188	-0.0523031	0.622816
SLC30A9	-0.0349099	0.622816
SLC9C2	-0.0599556	0.622816
SYNRG	-0.0351334	0.622816
TMEM120A	0.0509566	0.622816
TPK1	-0.0439515	0.622816
CYP1B1-AS1	-0.0529297	0.625892
NUMB	0.0258611	0.628109
ITPR1	0.0423474	0.630533
PLD1	0.0289044	0.630533
ADSS	0.0427317	0.630628
STXBP4	-0.0464128	0.630773
ASXL2	-0.0371342	0.631497
CBLB	0.0412429	0.631497
CBR4	-0.0451791	0.631497
ANAPC1	-0.0351803	0.631604
CYYR1	-0.0582594	0.631604
ZNF577	-0.0401104	0.631604
ZNF609	0.0343983	0.63173
TMEM243	-0.045832	0.632697
GATA2	-0.0346859	0.633603
PROS1	-0.0359848	0.633844
OFD1	0.0438705	0.63487
ZNF26	0.0466716	0.63487
MGST3	-0.0439979	0.636315
LINC00598	0.0431393	0.63824
MTX2	-0.0447729	0.63824
NASP	0.0481585	0.63824
PIP5K1C	0.0504893	0.63824
KIAA1147	-0.0450291	0.6386
CEP164	-0.037992	0.639431
TP53BP1	0.0316736	0.639431
ANKRD52	-0.0529029	0.640592
APLF	-0.0435505	0.640592
ARHGAP10	0.0481733	0.640592
C9orf85	-0.0454164	0.640592
DNAJA1	0.0542956	0.640592
DNAJC17	-0.0515286	0.640592
DNAJC6	-0.0499859	0.640592
FBXO28	-0.0372113	0.640592
KIAA1468	-0.0298648	0.640592
MYO5A	0.0453458	0.640592
RNF169	-0.0439663	0.640592
GLCCI1	-0.0515319	0.640713
KPNA5	-0.0386881	0.640713
RNF170	-0.0446775	0.640713
BCO2	0.0445773	0.642117
DDB1	0.041853	0.642117
DNMBP	0.0523456	0.642117
RP11-711K1.8	0.0521992	0.642117
TPST2	0.0322829	0.642117
ZNF84	-0.0381718	0.642117
SNX1	-0.0339563	0.642547
LENG8	0.0397927	0.642622
ZDHHC17	-0.0389912	0.642622
LPP	0.0232392	0.642638
MRI1	-0.047547	0.642638
PPFIBP1	0.0234857	0.642638
USP33	-0.0258054	0.642638
ANXA3	-0.0425746	0.642909
ASS1	0.0522311	0.642909
CCDC180	-0.0515636	0.642909
CPD	-0.025051	0.642909
DPH7	-0.0514123	0.642909
EEF2	0.051433	0.642909
AMOTL1	0.0414628	0.644804
BTN3A1	-0.0543486	0.644804
COPZ1	-0.0524704	0.644804
FAM114A1	-0.0324499	0.644804
FAM188A	-0.0348308	0.644804
FGD6	-0.0525206	0.644804
IREB2	-0.0344879	0.644804
ORC2	-0.0289107	0.644804
RELB	0.0551187	0.644804
SCLT1	-0.0285434	0.644804
TEAD1	0.0367297	0.644804
AGPAT4	0.048556	0.645684
BAALC-AS1	-0.0349999	0.645684
BAZ1B	0.0389456	0.645684
COG4	-0.0492274	0.645684
ERRFI1	0.0559294	0.645684
MKRN1	-0.0510597	0.645684
MYL12A	0.0540028	0.645684
OARD1	-0.0488856	0.645684
PACRGL	-0.0473014	0.645684
POGZ	-0.0225209	0.645684
PTPN4	-0.032855	0.645684
RP11-106M3.2	-0.0433494	0.645684
RUFY1	-0.038837	0.645684
SCAF11	-0.0205994	0.645684
SESN3	-0.0402945	0.645684
ST6GALNAC6	-0.0508727	0.645684
TBC1D20	-0.0501886	0.645684
ZNF621	-0.0397694	0.645684
ZNF708	-0.0391987	0.645684
CCDC82	-0.0366248	0.645875
IFI27	-0.0527061	0.645875
MMADHC	-0.0433822	0.645875
NDFIP1	-0.0259475	0.645875
NUPL2	-0.0375089	0.645875
SYNPO	0.0474442	0.645875
TES	0.0425224	0.645875
TM9SF2	-0.0407212	0.645875
UBR2	-0.0203307	0.645875
ADAM32	0.0480906	0.646887
ATXN7L1	-0.0336676	0.646887
IBTK	-0.0350921	0.646887
POT1	-0.0395588	0.646887
B3GLCT	-0.0447146	0.647575
ACER3	-0.0370237	0.648367
ZC3H8	-0.038848	0.648367
GABPB1-AS1	-0.0453471	0.648477
MORF4L1	0.0337188	0.650371
BBIP1	-0.046956	0.650786
DDX6	-0.0333832	0.650786
DYNC1I2	-0.0323954	0.650786
EDEM3	-0.0353046	0.650786
HAGH	-0.0467875	0.650786
KBTBD2	0.0386604	0.650786
KLHL3	-0.0384898	0.650786
MTDH	-0.0261613	0.650786
NAA35	0.0364513	0.650786
SMS	0.0434363	0.650786
SSR1	-0.0440041	0.650786
ZC3H6	-0.0481245	0.650786
ECSCR.1	-0.0521041	0.650832
ACO1	-0.0461426	0.651508
ABCG1	0.0520199	0.652423
COMMD1	0.0255963	0.653174
CYB5B	-0.0389164	0.653174
PPP3CA	0.0350398	0.653174
KCTD1	-0.0544071	0.653426
RP11-768F21.1	0.0503923	0.653426
SUPT16H	-0.044278	0.6539
SCAF8	-0.0278222	0.654843
TLR4	-0.0441215	0.654843
TXNL4B	0.0541284	0.655077
ZBTB16	0.0537232	0.655077
RAD51B	-0.0212388	0.656243
RSRC2	0.0274769	0.656413
PEX1	-0.0428187	0.65839
C5orf45	-0.0400371	0.658614
ZNF431	-0.0374228	0.658614
ANKFY1	-0.0343671	0.65869
AVL9	-0.0240356	0.65869
DAB1	0.0476752	0.65869
DKK2	0.0523273	0.65869
EPHA2	0.0489589	0.65869
FMNL3	0.0409318	0.65869
H3F3B	0.0451034	0.65869
PLEKHB2	0.0489571	0.65869
RNF122	0.0524739	0.65869
SFPQ	0.0227405	0.65869
SYAP1	0.051534	0.65869
THOC1	-0.0325265	0.65869
TRAF3	0.0508977	0.65869
ZNF518A	-0.0296484	0.65869
SIN3A	0.0374612	0.659765
H3F3A	0.0503374	0.659904
ZNFX1	0.0468609	0.659904
COL6A1	0.0404443	0.660749
ICE2	0.0311064	0.660749
RP11-37B2.1	-0.0342331	0.660749
CEP192	-0.0243398	0.662087
CEP295	-0.0396212	0.662087
EDN1	0.0484461	0.662087
FBXL20	-0.0271759	0.662087
LMF1	0.0328824	0.662087
METTL25	-0.0338356	0.662087
PARP9	-0.049412	0.662087
PPIL4	0.0346815	0.662087
RFC1	-0.0313375	0.662087
RP11-745L13.2	-0.0486745	0.662087
RP4-545C24.1	-0.046127	0.662087
SLC25A37	0.0372579	0.662087
TIMM23B	0.0412332	0.662087
TRIM13	-0.0374194	0.662087
UBE2Q2	0.0311872	0.662087
WDR41	-0.0316179	0.662087
IL15RA	0.0483252	0.662209
KLF8	-0.0479896	0.662344
NAA16	-0.0319461	0.663278
VSIG10	-0.0370691	0.663829
ZNF322	-0.041769	0.663829
CBWD2	-0.0374929	0.664006
CLNS1A	-0.0423426	0.664006
FBXW11	0.0197874	0.664571
EEF1A1	0.0497697	0.664785
CCDC84	0.0315351	0.665227
CHIC2	0.0372735	0.665227
HK1	0.0351812	0.665227
MAOA	0.0302347	0.665227
MFN1	-0.0365179	0.665227
N4BP2L1	-0.0403023	0.665227
NPAT	-0.0367718	0.665227
POLI	-0.0463088	0.665227
PPP3CC	0.0215656	0.665227
RP11-248J23.7	-0.0447114	0.665227
SS18L1	0.0454867	0.665227
TRNT1	-0.0411797	0.665227
TXNDC11	0.0343485	0.665227
ZFAND4	-0.0437886	0.665227
ZFP36L2	-0.039873	0.665227
RP11-440L14.1	-0.0395616	0.665519
PLEKHM2	0.037406	0.667981
COA1	-0.0257625	0.668432
KIZ	-0.0406282	0.668432
ARL4A	-0.0475953	0.669881
INTS4	-0.0352475	0.669881
AC018816.3	0.0461657	0.670706
ALG14	-0.0475804	0.670706
ANKIB1	-0.0295412	0.670706
CDIP1	0.0454125	0.670706
CNN3	0.0410934	0.670706
COBLL1	0.0485551	0.670706
ETFA	-0.022055	0.670706
MAP1LC3A	0.0401031	0.670706
MOB1B	0.0467403	0.670706
NRP2	0.0432174	0.670706
RGS12	0.0353954	0.670706
RPSA	0.0490185	0.670706
TBC1D19	-0.0336791	0.670706
TRIM2	-0.0355749	0.670706
UBE2N	0.0368108	0.670706
GNB1	0.0281921	0.672475
NNMT	0.0461147	0.672475
RNF214	-0.0368617	0.672475
TRMT10B	-0.0430133	0.672475
FAM134C	-0.0446747	0.672603
RICTOR	-0.0227251	0.672603
ASPSCR1	0.0410207	0.672612
FAM185A	-0.0398864	0.673591
BRD4	0.0346621	0.673647
ELK4	0.0353173	0.675356
MAP3K2	0.0311347	0.675356
NOP58	0.0328721	0.675356
PDIA6	-0.0465362	0.675356
SLC30A5	-0.0360138	0.675356
EXOC6	-0.0243831	0.675862
FBXO38	-0.0385316	0.675862
SLC39A11	-0.0341273	0.675862
RAB38	-0.0393611	0.676087
WDR11	-0.0361312	0.676087
WDR75	-0.0327738	0.676087
CHCHD10	0.0496215	0.678397
DDX1	-0.0358643	0.678397
ID2	0.0471528	0.678397
KCNQ1OT1	0.0400879	0.678397
SAMD9L	-0.0437943	0.678397
SEPT11	0.0224907	0.678397
BAZ2B	-0.0197013	0.678682
CBFB	0.0316845	0.678682
CLK4	-0.0310629	0.678682
RP11-282I1.1	0.0472334	0.678682
SPOCK1	0.0472434	0.678682
TCAIM	-0.0329337	0.678682
TGFB1	0.0423942	0.678682
WIPF3	0.0457454	0.678682
USO1	-0.0210179	0.678683
CCDC53	-0.0407779	0.678731
FAM120B	-0.0225176	0.678731
GOLIM4	-0.043199	0.678731
MAGI2	0.0194509	0.678731
MESDC2	-0.0349381	0.678731
NDUFV2	-0.0380479	0.678731
VPS29	-0.0350662	0.678731
YIPF6	-0.0357385	0.678731
ZC3H13	-0.0259107	0.678731
SERPINE2	0.0490156	0.678862
VWA8	-0.0252369	0.678862
ZBTB1	-0.0292603	0.678862
NR2C2	-0.0229248	0.680364
DDB2	-0.0388745	0.681618
ABCD3	0.0436476	0.682505
BZW1	0.0446489	0.682505
CKMT2-AS1	-0.0370293	0.682505
MED28	-0.0370359	0.682505
PPP2R2A	0.0223094	0.682505
RSAD1	-0.038837	0.682505
SCML1	0.043269	0.682505
TM7SF3	-0.0343668	0.682505
AAK1	0.0249911	0.682515
ENTPD4	0.0383152	0.682809
MEF2A	0.0236455	0.684575
FAM118B	-0.0429979	0.684584
ZNF146	-0.0374597	0.685932
ASH2L	-0.0344103	0.686172
CLIC2	-0.0435343	0.686172
IGF1R	0.043834	0.686172
NFE2L1	-0.0398335	0.686172
NSFL1C	-0.0386679	0.686172
COMMD10	-0.0160872	0.687367
LDLRAD4	0.0256954	0.687367
SRSF5	0.0275057	0.687367
STIM2	-0.0330574	0.687367
TBXAS1	0.0430405	0.687367
ACTC1	0.0465029	0.687477
ARHGAP1	-0.0414453	0.687477
CDH11	0.0311733	0.687477
LEMD3	-0.0309524	0.687477
NFATC2IP	0.0284526	0.687477
PLCG1	0.0298467	0.687477
RELL1	0.0378339	0.687477
RRP1B	-0.0359643	0.687477
UMAD1	-0.0227873	0.687477
CCDC125	-0.0442549	0.689453
AHCTF1	0.0375534	0.689701
C5orf17	0.0480584	0.689701
EDIL3	0.0464723	0.690304
PODXL	0.0277534	0.691102
SAFB2	0.0276694	0.691775
IL15	-0.0270857	0.692674
CCBL2	-0.0322932	0.69351
ATM	-0.0240658	0.693616
MALRD1	-0.0467952	0.693843
SIRT1	0.0412968	0.693843
FAM126B	-0.0238358	0.694505
RPS25	0.0427384	0.694694
CLDND1	0.0405107	0.695584
STAM2	-0.0229205	0.696702
FAM120C	-0.0319767	0.698724
RAB5A	-0.0278758	0.698724
CASC3	-0.0312798	0.699326
ZMYND8	0.0288403	0.699797
CLEC14A	-0.0466598	0.699933
GNAI2	0.0314236	0.699933
GPR173	-0.0361558	0.699933
HERC2	-0.0365223	0.699933
HSD17B11	-0.0418939	0.699933
PIBF1	-0.0204442	0.699933
RPL36	0.0444366	0.699933
S100A13	0.0335529	0.699933
SETD5	0.0190898	0.699933
WASF2	0.0195852	0.699933
APPL1	-0.0289166	0.70081
CLIP1	0.0288524	0.701102
EPM2AIP1	-0.0394625	0.701102
FANCL	-0.0315778	0.701102
MRPS5	-0.0285181	0.701102
PHLDB2	-0.0328765	0.701102
CTNNA1	0.0255897	0.701128
GCN1	0.0391795	0.701128
PTCD3	-0.0367552	0.701128
SLC25A32	0.0283079	0.701128
ZBTB8OS	-0.0319366	0.701128
THUMPD1	-0.0369393	0.70163
ENPP1	-0.0432683	0.702103
RAP1B	0.0295594	0.702103
PBX3	-0.0204235	0.702839
COL5A2	-0.0432768	0.702978
CRACR2B	-0.0400999	0.702978
CSGALNACT1	0.0394572	0.702978
CTBS	-0.0326405	0.702978
DSCR3	-0.0393942	0.702978
KIAA1841	-0.0348948	0.702978
PHKB	-0.021909	0.702978
PIK3C3	-0.0271131	0.702978
RBMS3	0.022282	0.702978
RP11-381K20.2	-0.0401066	0.702978
SMTN	0.0440797	0.702978
UBE3B	-0.0312527	0.702978
VPS4B	-0.0361887	0.702978
BRAP	-0.0430417	0.703702
ETS2	0.0331181	0.703702
LRRFIP1	0.0312042	0.703702
MAPK10	-0.0378293	0.703702
MIB1	-0.0202564	0.703702
PEX3	-0.037947	0.703702
RP11-418J17.1	-0.0261928	0.703702
RPL10	0.0333495	0.703702
RPL10A	0.0380923	0.703702
SORBS3	-0.0339993	0.703702
ZNF566	-0.0387789	0.703702
BTG1	0.0440725	0.704208
EXD3	0.0311371	0.704208
PRKG1	0.0285584	0.704208
TUBE1	-0.0324505	0.704208
PGM3	-0.034558	0.704802
LETMD1	-0.0363967	0.705222
AGAP6	0.032612	0.705258
BST2	-0.0448741	0.705258
C7	0.0360912	0.705258
FHIT	0.0215188	0.705258
HEATR1	-0.0285473	0.705258
MICAL3	0.0254029	0.705258
NCALD	0.0453375	0.705258
PDE2A	0.0449372	0.705258
PHACTR4	-0.0205233	0.705258
STYX	-0.037925	0.705258
SVIP	-0.0339906	0.705258
TM6SF1	0.0284904	0.705258
TPM1	0.0304462	0.705258
DYNC1H1	-0.0243832	0.705414
PGAP1	0.0332252	0.705414
RP11-902B17.1	0.0425258	0.705414
PLAA	-0.0321114	0.705672
RPS6KA5	0.037248	0.706832
NMD3	-0.0261655	0.706971
TCF12	0.010831	0.706971
WEE1	0.0451053	0.706971
SNX3	-0.0348924	0.707174
TRAM2	-0.0357822	0.708946
FAM129A	0.0393049	0.709696
ZNF438	-0.0265653	0.709808
GATA4	-0.0316379	0.710229
NOL7	-0.0422357	0.710229
SLFN12	-0.0309724	0.710229
GALK2	-0.0227286	0.710444
CCDC146	0.036767	0.710572
ARFGEF3	-0.0335	0.710696
RAB30	-0.036626	0.710696
RB1	-0.0219081	0.710696
RPAP3	-0.0361638	0.710696
ZNF717	-0.0361987	0.710696
PTGS1	0.0276123	0.71113
CALU	0.029579	0.712209
CAMTA1	0.021898	0.712209
PPP1R16B	0.038738	0.712209
RP11-679C8.2	-0.0417278	0.712602
AGK	-0.0288746	0.712893
CH507-513H4.1	-0.0424801	0.714171
ERCC3	-0.0380106	0.714171
HSD17B12	0.0202693	0.714171
KIAA0922	0.0392932	0.714171
PER3	-0.0422757	0.714171
PRMT3	-0.0296258	0.714171
SLC4A1AP	-0.034098	0.714171
TCF20	0.034924	0.714171
TSPAN18	0.019979	0.714171
TTC8	-0.0367974	0.714171
VPS13C	-0.016298	0.714171
EIF3B	0.0315657	0.714915
HNRNPH3	0.0246198	0.714915
MYL3	0.0437833	0.715457
CTD-3179P9.1	-0.0345235	0.716226
CLOCK	-0.0221325	0.717296
DNASE1	-0.0319255	0.717296
ENTPD1	-0.039198	0.717296
SPG11	-0.0171661	0.717296
DTWD1	-0.0287744	0.717669
PRPF6	-0.0285181	0.717669
HLA-F	-0.0384565	0.719817
BICC1	0.0354326	0.719901
BOC	0.0386473	0.719901
HERPUD2	-0.0275264	0.719901
ITGB1BP1	-0.0274189	0.719901
KIAA0196	-0.0350517	0.719901
RASSF3	-0.0417132	0.719901
RPLP1	0.041891	0.719901
TMCO3	-0.0269547	0.719901
UPP2	-0.0329279	0.719901
ZRANB2	-0.0141078	0.719901
ACVR1	0.020223	0.721548
C16orf72	0.0349442	0.721548
CARF	-0.0298466	0.721548
CSAD	0.0275393	0.721548
DECR1	-0.0304409	0.721548
FAM104A	-0.0353032	0.721548
HNRNPA3	-0.0202764	0.721548
PDCD6	0.0340997	0.721548
RP11-130F10.1	-0.0318992	0.721548
THOC3	-0.0380767	0.721548
TMEM30A	-0.0386769	0.721548
TNIP1	-0.0330861	0.721548
ZNF630	-0.0358123	0.721548
PLXNA4	-0.0243845	0.721551
TCF7L2	0.0183046	0.721551
YEATS2	-0.0228772	0.721551
KLHL13	0.0241354	0.722179
RP11-437B10.1	0.0346351	0.722179
RPAP2	-0.019546	0.722179
PCGF6	-0.0371378	0.72252
PHYKPL	-0.0275037	0.72252
ZFP14	-0.0326123	0.72252
ILKAP	0.0244217	0.722838
GMDS-AS1	-0.0219572	0.723188
DNASE1L3	-0.0423299	0.723486
MGAT1	0.0371462	0.723617
PLA2G12A	-0.0395782	0.723617
COPS7B	-0.0311787	0.7238
ABLIM3	0.0271224	0.724152
GPBP1L1	-0.0241146	0.724152
MKL1	0.0217779	0.724152
GSTT2B	-0.0389731	0.72436
KIAA0319L	-0.0164066	0.72436
TAB3	0.0343545	0.72485
ATF2	-0.0179546	0.725179
KIAA0368	0.0222648	0.725179
MPC1	-0.0361875	0.725179
RASAL2	0.0225201	0.725179
SEC16A	0.0310592	0.725179
VEZT	-0.0247294	0.725179
CALM1	0.0236351	0.726333
CEBPD	0.0418393	0.726333
PAPOLA	-0.0186837	0.726333
PPWD1	-0.0267568	0.726333
SMNDC1	0.0313714	0.726333
SRPX	-0.0373922	0.726333
TTC9	-0.0404475	0.726333
ZNF135	-0.0369169	0.726333
PCDH11X	0.0415257	0.726956
RPL13	0.0372744	0.727189
CPED1	0.0310762	0.72977
ARHGAP23	0.0374621	0.730238
ZNF512	-0.0279711	0.730238
CHD1L	-0.0330288	0.730317
DYNLL1	-0.037485	0.730317
LRRC28	-0.0288953	0.730317
NACC2	0.0349136	0.730317
QSER1	-0.0275141	0.731561
TMBIM6	-0.0282989	0.73241
DZIP3	-0.0357285	0.733533
MARCH7	0.0205591	0.734019
AKIRIN1	0.0323582	0.735556
DENND5A	0.0309338	0.736892
MFF	-0.0269655	0.737226
XAF1	-0.0400299	0.737226
CRELD1	-0.0352524	0.737299
SNX19	-0.0284777	0.737299
DCAF17	-0.0340757	0.737301
GRINA	-0.0350876	0.737301
ZNF189	0.0352347	0.737301
ZNF611	-0.0315526	0.737301
PRMT9	0.0374279	0.73736
CWC22	-0.0275361	0.737416
CFDP1	0.0193396	0.737818
FOXC1	0.0285636	0.737818
NUCKS1	-0.0250595	0.737818
PHF21A	-0.0208879	0.737818
THSD7A	-0.0318435	0.737818
ACADM	-0.0295702	0.738767
ACYP2	0.0116214	0.738767
AGAP1	0.0190116	0.738767
AUTS2	0.0164586	0.738767
CLSTN1	-0.026982	0.738767
CPNE5	0.0403499	0.738767
ERAP1	-0.0337073	0.738767
FKTN	-0.0240055	0.738767
GAN	-0.0348284	0.738767
KCMF1	0.0308076	0.738767
LACE1	-0.0349008	0.738767
LMBR1L	0.0282186	0.738767
MPDZ	0.0147827	0.738767
MTERF1	-0.0283471	0.738767
RAPGEF3	0.0374344	0.738767
RP11-305F18.1	-0.0353975	0.738767
SFSWAP	0.0200438	0.738767
SRSF3	0.0342865	0.738767
SYNE2	0.0208216	0.738767
TBRG1	-0.0256484	0.738767
WIPI1	-0.0294442	0.738767
RPS23	0.0402885	0.738782
RPL8	0.040729	0.739013
ZC2HC1A	-0.0274556	0.739013
ADAMTSL3	-0.040047	0.739071
C2CD5	-0.0261991	0.739071
FABP3	0.0400421	0.739071
MMS22L	-0.037319	0.739071
RARA	0.0344385	0.739071
SF3A2	-0.0294821	0.740294
BMPR1A	-0.0291855	0.740439
HSPA8	0.0314155	0.740439
ARHGEF3	0.0327722	0.740492
ATP6V1D	0.0375133	0.740571
CDK6	0.0310161	0.740571
CMIP	0.0187315	0.740571
MPZL1	-0.0265128	0.740571
NAPB	-0.0317104	0.740571
SMAD1	-0.0265433	0.740571
TAF15	-0.0211265	0.740571
TMEM135	-0.0187625	0.740571
RP11-314N13.10	0.0322826	0.740819
TDRD3	-0.0184778	0.740819
TMEM100	-0.0367453	0.740819
LTBP3	0.0289829	0.741022
CEBPZOS	-0.0332461	0.74121
ERGIC1	0.0235198	0.74121
HERC3	-0.0243538	0.74121
MTIF3	-0.0256345	0.74121
RPS13	0.0391573	0.74121
ARHGEF12	0.0167901	0.741603
DDX24	0.027832	0.741675
DIAPH1	0.0328475	0.741675
HLA-DRB1	0.0379219	0.741675
AC007246.3	-0.0245358	0.742345
AGPAT3	0.0302036	0.742345
ALDH7A1	-0.0286932	0.742345
ALMS1	-0.0211213	0.742345
CAPN2	0.0288054	0.742345
CRLF3	-0.0288942	0.742345
EFCAB11	-0.0328615	0.742345
KAT2A	0.0337863	0.742345
KIAA1109	-0.0128459	0.742345
RIMS1	-0.0364614	0.742345
WDR82	0.0336552	0.742345
ACACA	-0.0178219	0.742892
OSGEP	-0.0367266	0.742892
RASSF8	0.0236988	0.742892
RPS27L	-0.0335138	0.742892
ZMIZ2	-0.0269378	0.742892
ZNF606	-0.0350188	0.742892
ADAMTS3	0.0300945	0.74295
CAP1	0.0344731	0.74295
ERICH1	-0.0260981	0.74295
GXYLT1	-0.0276181	0.74295
KIF9-AS1	0.0290627	0.74295
LAPTM4A	-0.0368831	0.74295
ZEB2	-0.0140405	0.74295
ZNF208	-0.0304631	0.74295
C6orf89	-0.0335897	0.743172
CARS	0.0342829	0.743172
CREBRF	-0.0314216	0.743172
DSCAML1	-0.0356174	0.743172
ECD	0.0225503	0.743172
FAM198B	0.0359303	0.743172
HNRNPR	-0.0184266	0.743172
KDM5C	-0.0335195	0.743172
LCOR	-0.0157748	0.743172
OXSR1	-0.0285732	0.743172
SRFBP1	0.0246124	0.743172
ST8SIA4	-0.0389155	0.743172
TNPO3	-0.0214757	0.743172
WDSUB1	-0.0351933	0.743172
ZMYM4	-0.0143351	0.743172
ZDHHC11B	0.0395818	0.744874
FAM193B	-0.0226521	0.744887
UCHL5	-0.0339249	0.745451
BANP	0.0343305	0.745634
FRA10AC1	-0.028616	0.745634
GAPDH	0.0321111	0.745634
GATAD2A	0.0312956	0.745634
MTMR14	0.0323876	0.745634
OSMR-AS1	-0.0331981	0.745634
THUMPD2	-0.0277416	0.745634
SPAST	-0.030786	0.746144
ATP10D	0.0246368	0.746179
EIF2S2	-0.0283236	0.746179
LANCL1	-0.0311937	0.746179
MAML2	0.0162598	0.746179
MTM1	-0.0254182	0.746179
RCN1	0.0327157	0.747263
SNX5	-0.02962	0.747263
ZNF429	-0.0311145	0.747317
CYFIP1	0.021741	0.747872
PLIN2	-0.0338329	0.749438
SEC24B	0.0165751	0.749605
RP11-103J8.1	-0.0316803	0.750016
AAMDC	-0.0294375	0.750497
RP11-286N22.8	0.0293021	0.750497
PHF8	-0.0261714	0.750509
BRWD1	-0.0136856	0.751207
C4orf32	0.0271397	0.751207
GPX4	0.0323981	0.751207
SNX6	-0.0245002	0.751207
TANC2	-0.0211423	0.751207
WDTC1	-0.0305079	0.751207
ATOH8	0.0342732	0.752262
DNAJC16	-0.0265332	0.752262
EFNA1	-0.0341612	0.752262
EPB41L4A	-0.0156372	0.752262
METTL16	0.0219232	0.752262
MPZL2	-0.0289609	0.752262
PPM1H	0.031828	0.752262
CDKAL1	0.0142522	0.752485
PHF1	0.032651	0.752485
TEAD4	0.0337554	0.752806
FBXO22	-0.0263769	0.752894
ZC3H7A	-0.0199565	0.75295
ATP11C	0.0259631	0.755045
AC026188.1	-0.0343391	0.755807
DCAKD	-0.0298429	0.755807
FO538757.2	-0.0253901	0.755807
HHAT	-0.0283678	0.755807
RAB6A	0.0172891	0.755807
RB1CC1	-0.0161933	0.755807
SLC9A8	0.0248143	0.755807
ZC3H14	-0.0230114	0.755807
COG6	-0.0261589	0.75641
AGTPBP1	0.0222173	0.756776
API5	-0.0249839	0.756776
CAAP1	-0.0247699	0.756776
CCDC7.1	-0.0274592	0.756776
CTBP1	0.0264126	0.756776
FAM126A	-0.0159097	0.756776
LPCAT3	-0.0315774	0.756776
MASP1	0.029061	0.756776
NAALADL2	-0.012143	0.756776
NBN	-0.0283935	0.756776
P3H2	0.038001	0.756776
PCAT1	0.0359229	0.756776
PRKCA	0.0343238	0.756776
SNX27	-0.0241396	0.756776
CEPT1	-0.0284818	0.75927
FAM19A2	-0.0272776	0.759387
MIOS	-0.026455	0.759387
NBPF12	-0.0241784	0.759387
TNRC6B	-0.0141023	0.759387
BTBD10	-0.0220847	0.760208
LTBR	-0.028176	0.760208
[truncated: 17,448 more rows]

## Sheet: Fibroblasts
Gene	log2FoldChange	padj
CHD9	0.370052	0.000133544
AC069277.2	3.90103	0.000243161
FMNL3	0.803628	0.000321336
RP11-359B12.2	-1.0796	0.000703295
INPP5A	0.729045	0.0007662
EXOC2	0.454561	0.000986489
CD101	1.04527	0.00134529
STK3	0.387436	0.00152478
SLC25A21-AS1	-0.961558	0.00353885
CDKN1B	-0.755663	0.00434932
ZFHX3	0.740884	0.00434932
PRIM1	-0.736778	0.00449355
NEURL1B	0.781172	0.00470627
BTG2	0.830996	0.00524118
TCF12	0.332656	0.00879296
EXOC3-AS1	-0.802476	0.00916703
RP11-596C23.2	-0.770577	0.0122407
PHLDB1	0.53351	0.0141963
ASTE1	-0.511422	0.0151009
BRD4	0.36062	0.0151009
CREB3L2	0.473805	0.0151009
FOS	0.499119	0.0151009
IFIT2	-0.583634	0.0151009
QKI	0.359462	0.0151009
RP11-474G23.3	-0.68512	0.0151009
TULP4	0.457549	0.0153658
LINC00909	-0.538515	0.0154407
GAS1RR	-0.551026	0.0164112
IER2	0.681463	0.0166497
MKLN1	0.294912	0.0169097
CTD-2008L17.1	-0.658842	0.0171849
ARMT1	-0.524555	0.0193983
JUNB	0.627952	0.0193983
RGCC	0.576097	0.0202297
ABTB2	0.624529	0.0206778
AL132709.8	0.472094	0.0206778
DAB2IP	0.494735	0.0206778
DBP	-0.475314	0.0206778
DNAJC27-AS1	-0.524407	0.0206778
ERMARD	-0.422473	0.0206778
GRB10	0.546113	0.0206778
NUDCD2	-0.552665	0.0206778
PCDH18	-0.62786	0.0206778
SERPINE1	0.352941	0.0206778
ST3GAL4	0.457581	0.0206778
ACSL1	0.561014	0.0215673
CAT	-0.440377	0.0215673
CTC-241N9.1	-0.598368	0.0215673
FNDC3B	0.356959	0.0215673
HK1	0.47754	0.0215673
HRAT17	0.558753	0.0215673
JUND	0.582564	0.0215673
KLF13	0.568206	0.0215673
LENG8-AS1	-0.363659	0.0215673
MYC	0.564978	0.0215673
NCK2	0.426828	0.0215673
NFKBIL1	-0.436314	0.0215673
PRKX	0.388783	0.0215673
RAB9A	-0.356808	0.0215673
RP1-267D11.6	-0.574462	0.0215673
RP11-428O18.6	-0.542421	0.0215673
RP11-486I11.2	-0.552348	0.0215673
RP11-620J15.3	-0.560311	0.0215673
SH3PXD2A	0.483482	0.0215673
SMCO4	0.442862	0.0215673
SNHG23	0.417917	0.0215673
STK24	0.383705	0.0215673
TCEB3-AS1	-0.46191	0.0215673
TNS1	0.435784	0.0215673
WDFY3	0.28623	0.0215673
WWTR1	0.431105	0.0215673
VPS13B	0.255128	0.0221169
DUSP1	0.542681	0.0227082
IFIT1	-0.503236	0.0227082
JMJD1C	0.387276	0.0227082
RP11-603J24.14	-0.542788	0.0227082
RP11-958F21.1	-0.534164	0.0227082
USP10	0.315768	0.0227082
ATP10A	0.537489	0.0228613
CYR61	0.47987	0.0228613
FOXO1	0.499704	0.0243821
LINC00649	-0.427521	0.0243821
PXDC1	0.504592	0.0244928
RGS3	0.508028	0.0252916
EGR1	0.432145	0.0256063
ZNF490	-0.365581	0.0256429
RP11-77K12.9	-0.491983	0.025797
LINC00680	-0.413256	0.0261505
PXDN	0.42263	0.0277986
COL4A1	0.505473	0.028476
CTD-2371O3.3	-0.496831	0.028476
CTDSPL	0.448811	0.028476
MED13L	0.349116	0.028476
PPP1R3C	-0.488883	0.028476
ARID1B	0.25321	0.029801
EML3	0.385447	0.029801
AGAP1	0.344333	0.0303734
SLC43A3	-0.492067	0.0303734
TCF3	0.346634	0.0303734
AC005363.11	-0.471951	0.0308304
OTUD6B-AS1	-0.458375	0.0308304
RNGTT	0.290116	0.0308304
SNED1	0.485518	0.0311098
LUZP1	0.3591	0.0313796
PMEPA1	0.480604	0.0325325
IDH1	-0.43263	0.0342824
PRKACB	0.265067	0.0342824
SPIRE1	0.41963	0.0342824
WASF3	0.330754	0.0342824
ASAP2	0.418433	0.0352937
HARS2	-0.324526	0.0352937
KHDRBS3	0.460851	0.0352937
MEOX1	0.447895	0.0352937
ROCK2	0.317972	0.0352937
SKIL	0.46407	0.0352937
ZNF407	0.235369	0.0352937
EYA2	-0.459363	0.0363329
PTPRG	0.399973	0.0363329
WBP1L	0.348566	0.0364024
THYN1	-0.407549	0.0366944
FAM193A	0.261478	0.0369301
GAS7	0.429164	0.0369301
HEYL	0.443839	0.037384
TMEM131	0.244619	0.037384
MADCAM1	-0.444866	0.0381842
AC069368.3	0.439428	0.0388585
TMEM164	0.292901	0.0388585
ANKRD9	0.424454	0.0393631
SWSAP1	-0.42172	0.0393631
EIF4A1	0.433609	0.0394273
PITPNA-AS1	-0.438619	0.0401547
C11orf96	0.381336	0.0405499
HLF	-0.427338	0.0405499
PYGO1	0.337877	0.0405499
ZNF503	-0.395774	0.0405499
BMP8A	0.325435	0.0408449
PP7080	-0.434702	0.0408449
CACNA2D1	0.308796	0.0409077
HMOX1	0.241469	0.0409077
ABCA4	-0.37487	0.0429906
AMOTL1	0.361214	0.0429906
PIK3IP1	-0.412099	0.0429906
ZNF516	0.321067	0.0429906
ATF4	0.286784	0.0448089
C21orf33	-0.258958	0.0461928
COL4A2	0.418196	0.0461928
CORO1C	0.391258	0.0467204
SMAD7	0.415249	0.0467204
FOXN3	0.284895	0.0484059
TTC28	0.212711	0.0484059
LINC01550	-0.382837	0.0484601
DYRK1A	0.297645	0.0490248
MKL1	0.394396	0.0490248
SV2B	0.253135	0.0490248
EFR3A	0.322515	0.0492466
FIGNL1	-0.403618	0.0492466
ABHD10	-0.342901	0.049928
AC079807.2	-0.391166	0.049928
AGO2	0.318991	0.049928
AKIP1	-0.346623	0.049928
CD163	0.380295	0.049928
CDYL	0.284484	0.049928
CYTH3	0.338949	0.049928
DNMT1	0.295255	0.049928
FSTL3	0.353524	0.049928
LINC00961	-0.380998	0.049928
MAP4	0.330918	0.049928
MAPKAPK5-AS1	-0.367475	0.049928
PIH1D1	-0.326867	0.049928
PKNOX2	0.334922	0.049928
RFWD2	0.2457	0.049928
RP11-46F15.2	-0.375172	0.049928
SEPP1	-0.364727	0.049928
STAM-AS1	-0.38662	0.049928
ANKRD39	-0.393616	0.0503384
WNK1	0.279551	0.0503384
PAPD7	0.311103	0.0509441
CCDC64	-0.10843	0.0522276
OXCT1	0.288393	0.0522276
RASD1	0.220753	0.0522276
SMURF1	0.325623	0.0522276
OLFM2	0.327687	0.0523326
TTC30B	-0.375493	0.0523326
SMARCC1	0.275469	0.0524958
NF1	0.222556	0.0530223
LINC01088	0.355268	0.0537692
MYPN	0.32651	0.0537692
CD274	-0.370344	0.0539047
SSH1	0.36632	0.054881
THAP7-AS1	-0.373821	0.054881
CLMN	0.379625	0.0549992
CTD-2366F13.1	-0.294939	0.0554655
LARP1B	0.291303	0.0554655
PTK2	0.23655	0.0554655
RP11-2B6.3	0.276436	0.0554655
RP11-950C14.7	-0.370683	0.0554655
SDHD	-0.305647	0.0554655
TIMM21	-0.332176	0.0554655
UMPS	-0.308177	0.0554655
FLJ20021	-0.374694	0.0557878
TBC1D16	0.337328	0.0560092
CD200	-0.283313	0.0561169
RP11-1275H24.2	-0.373186	0.0562279
BCL2	0.32242	0.0568369
UBL7-AS1	-0.338811	0.0568563
DIRC3-AS1	-0.368676	0.0573728
ZFR	0.244934	0.0573728
BRF2	-0.368211	0.0578143
PAXIP1-AS1	-0.322275	0.0579252
QDPR	-0.307014	0.0591575
RAF1	0.251089	0.0601881
MYOC	-0.224822	0.0605975
LTBP2	0.353145	0.0607095
YAF2	0.285071	0.0607743
AC144450.1	0.28523	0.0612967
AC002451.3	-0.305563	0.061496
CDK8	0.328024	0.0617082
OSR1	-0.344009	0.0617385
RP11-742B18.1	0.199597	0.0617385
AKT3	0.279917	0.0621718
ATXN10	0.239891	0.0621718
NFATC1	0.281865	0.0621718
NMRK1	-0.321065	0.0621718
RP11-1017G21.5	-0.297817	0.0621718
RP11-298I3.4	-0.335452	0.0621718
SPRY1	-0.347466	0.0621718
STAG1	0.229446	0.0621718
UBE2O	0.287395	0.0621718
CTGF	0.301893	0.06283
ALPK2	0.334056	0.0639049
ATG101	0.341213	0.0643267
RMDN2-AS1	0.342573	0.0643267
ZBTB17	0.28621	0.0643267
PTPRQ	-0.297698	0.064524
KHDRBS2	-0.163528	0.0648947
RP1-101K10.6	-0.330058	0.0648947
CFDP1	0.255006	0.0653793
CORO2B	0.292659	0.0653793
EMP1	0.331674	0.0653793
FAM175A	-0.31237	0.0653793
TRIM33	0.259293	0.0653793
ZBTB7A	0.29845	0.0653793
CLDND1	0.296049	0.0655605
RP11-83A24.2	-0.234552	0.0655605
STK38L	0.345166	0.0655605
CRIPT	-0.325532	0.0661534
MIR1-1HG	0.250353	0.0661534
FALEC	-0.314147	0.0663111
SEPHS2	-0.331786	0.0663111
ZNF691	-0.337039	0.0663111
TMEM117	0.288325	0.0665856
TRAPPC10	0.325424	0.0665856
TMEM44-AS1	-0.342613	0.0671055
FAM129B	0.302985	0.067314
PACSIN2	0.334138	0.0673164
ARMC9	0.284329	0.0678255
MED29	-0.320225	0.0678255
RBFOX2	0.235227	0.0678255
TPM4	0.305186	0.0678255
USP24	0.241832	0.0678255
ZNF226	-0.287112	0.0678255
SEPT6	0.296347	0.0684779
USP34	0.214507	0.0685117
ZNF519	-0.279994	0.068719
CASC20	-0.106953	0.0687449
THADA	0.195613	0.0691701
C10orf76	0.256184	0.0695128
SIAH1	0.28963	0.0695128
DUSP19	-0.333173	0.0710446
GPANK1	-0.314966	0.0710446
RP11-320P7.2	-0.270741	0.0710446
CLDN1	-0.0969646	0.0710979
HSPE1	-0.330928	0.0710979
LDLRAD4	0.308043	0.0712736
CCDC90B	-0.290683	0.0725508
RASAL2	0.330627	0.0725508
NCS1	0.302402	0.0727931
KIF13B	0.324211	0.0728348
KLF7	0.297143	0.0728348
CACNA2D3	-0.317365	0.0730038
DDAH1	0.324943	0.0740014
GCNT2	0.321803	0.0740014
HDDC3	-0.321692	0.0740014
LINC00900	-0.293416	0.0740014
ANXA8L1	-0.0993179	0.0745875
RALY	0.264561	0.0764947
CBR1	-0.323933	0.0766454
EID2B	-0.321716	0.0766522
PEX5L	-0.107034	0.0766522
AC006007.1	-0.198763	0.0767386
LHFPL2	0.319658	0.0767758
DHFRL1	-0.311673	0.0769799
C1QTNF2	-0.304287	0.0772549
FAM171A1	0.267333	0.0772549
GADD45B	0.288406	0.0772549
SHPK	-0.314524	0.0772549
SMC2	-0.30846	0.0772549
TMCC1	0.221632	0.0772549
HHLA3	-0.310582	0.0773111
TBL1X	0.274173	0.0773111
WHSC1	0.286923	0.0773111
DHRSX	0.275515	0.0789842
DOCK1	0.232263	0.0789842
GADD45G	0.298784	0.0789842
HMBOX1	0.205734	0.0789842
RP11-497E19.1	-0.278268	0.0789842
SCRN3	-0.297892	0.0789842
TMEM8A	0.31662	0.0789842
RP11-354M20.3	-0.286137	0.0793128
WWC1	-0.0982397	0.0793128
TRAF3	0.290492	0.0794865
LRIG1	0.29747	0.0811921
BIRC6	0.204668	0.0816424
NT5DC3	0.307698	0.0816424
RP11-426C22.5	0.252438	0.0824454
EEF1E1	-0.306462	0.0834887
NGFR	0.281806	0.0837454
RGL1	-0.251736	0.0837454
RP11-111M22.3	-0.306631	0.0837454
RP4-816N1.6	-0.307604	0.0837454
SLC39A8	-0.111916	0.0837454
ST3GAL6-AS1	-0.255378	0.0837454
ANGPTL2	-0.282876	0.0840126
CH507-42P11.8	0.160889	0.0846052
ELF1	0.293971	0.0846052
MRFAP1L1	-0.297383	0.0846052
SOX5	0.276793	0.0846052
VKORC1L1	0.267291	0.0846823
COX18	-0.295136	0.0857368
HIST4H4	-0.288628	0.0857368
MAF	-0.305834	0.0857368
RP11-464F9.20	-0.273442	0.0857368
ABL2	0.28345	0.0858156
CCDC183-AS1	-0.274877	0.0858156
DDTL	-0.293364	0.0858156
RP11-46C24.7	-0.295278	0.0858156
ACKR4	-0.292338	0.087472
THBD	-0.30181	0.0886759
ME1	0.298919	0.0888587
SNX29	0.248391	0.0888587
CTD-2349B8.1	0.299943	0.0892677
RP11-367J11.3	-0.19024	0.0892677
SPATS2	0.206444	0.0892677
FMNL2	0.283359	0.0894602
NACC1	0.300725	0.0894602
QSOX2	0.27906	0.0894602
MAP1B	0.300301	0.0895591
HIF1A-AS2	-0.295736	0.0903405
ADAMTS1	0.277845	0.0917234
RP11-84G21.1	-0.297632	0.0917234
URI1	0.240288	0.0917234
RASSF2	0.285415	0.0935526
ABI2	0.240902	0.0949951
QSER1	0.239593	0.0949951
ADAM9	0.270322	0.0950462
CCNY	0.256335	0.0957171
AGFG1	0.267823	0.0978992
ADAM17	0.29187	0.0983128
FAM200A	-0.286345	0.0983128
ICK	-0.26634	0.0983128
RCOR1	0.274758	0.0983128
RPS26	-0.273681	0.0983128
C21orf91	-0.284408	0.0984928
MCL1	0.290784	0.0984928
RP11-182J1.1	-0.242051	0.0984928
AAMDC	-0.255433	0.0985706
AGPAT3	0.260557	0.0985706
CHCHD3	0.237029	0.0985706
LAMC3	0.170174	0.0985706
LPAR1	0.260801	0.0985706
PIR	0.284581	0.0985706
RAVER2	-0.267419	0.0985706
REEP3	0.277183	0.0985706
RP11-110I1.12	-0.2877	0.0985706
ZNF608	-0.283803	0.0985706
RP11-708J19.1	-0.277097	0.0986269
LMOD2	0.276396	0.0986511
ABHD14B	-0.271417	0.0991929
AZIN2	0.285693	0.0991929
EGR3	0.183549	0.0991929
FAM20C	0.287529	0.0991929
GRASP	0.288371	0.0991929
PAXIP1-AS2	-0.265026	0.0991929
TFDP1	0.246794	0.0991929
TRIM5	-0.250507	0.0991929
TRMT1L	-0.260352	0.0991929
CDKAL1	0.220352	0.0993456
C6orf120	-0.285558	0.100724
FLJ37453	-0.284932	0.100724
P2RY14	-0.252837	0.100724
PEX3	-0.229422	0.100724
RP11-392O1.4	0.2855	0.100724
SH3RF1	0.258131	0.100724
RP11-554J4.1	-0.282221	0.100986
PCYOX1	-0.260122	0.101006
C8orf59	-0.242007	0.101142
GNB1	0.259401	0.101142
IFIT3	-0.21456	0.101142
STRN3	0.273248	0.101142
ZNF658	-0.277587	0.101142
TMEM69	-0.269819	0.101809
DAB2	-0.274758	0.101835
CCDC121	-0.249181	0.103341
MED27	0.249061	0.103341
RAPGEF2	0.253235	0.103341
RBM48	-0.266518	0.103341
LYRM7	-0.257555	0.103709
ALKBH4	-0.280887	0.103919
KRT18	-0.0614771	0.10524
PARD3	0.24052	0.106037
MRPL16	-0.265874	0.106301
OLFML1	-0.274821	0.106301
RP11-390E23.6	-0.258047	0.106301
ITPK1	0.273742	0.106923
PBX3	0.208665	0.106923
TSHZ3	0.267933	0.106923
SORCS2	0.275831	0.107129
ZNF28	-0.274916	0.107129
MIR22HG	0.274919	0.107199
RASA3	0.240168	0.108243
ZNF214	-0.272348	0.108243
SGOL2	-0.269212	0.109233
C6orf132	-0.230873	0.109395
ITGAV	0.275397	0.109395
LPAR6	-0.268208	0.109395
NT5C1B-RDH14	-0.210652	0.109395
PEX2	-0.256789	0.109395
PPP1R9B	0.273978	0.109395
RBPMS2	0.272572	0.109395
SLC20A2	0.259245	0.109395
ZNF696	-0.273965	0.109395
CTC-329D1.3	-0.267282	0.109426
SMAD2	0.212785	0.11003
RP1-317E23.3	-0.233002	0.110226
FLRT2	-0.273859	0.110583
ARID2	0.221956	0.110642
HAND2	-0.270134	0.110642
MRC2	0.247467	0.110642
POU6F1	0.248261	0.110642
SLC19A2	0.241753	0.110642
TGM2	0.214183	0.110822
GAPVD1	0.203664	0.111113
MED11	-0.265217	0.111113
MIR133A1HG	0.196425	0.111113
RAD9B	-0.244857	0.111113
RP3-388M5.9	-0.247699	0.111113
SH2B3	0.26619	0.111113
KMT2C	0.204223	0.111303
KNDC1	-0.124452	0.111303
LINC01266	-0.255721	0.111303
NUMBL	0.261	0.111303
PPM1B	0.222029	0.111303
ZNF253	-0.263274	0.111303
JKAMP	-0.244395	0.111589
ANKRD11	0.243045	0.111718
KLHL26	0.269994	0.111718
SOBP	0.247251	0.111718
YIPF5	-0.247005	0.111718
ZFAND3	0.245181	0.111718
ZNF90	-0.268667	0.111718
PRKD3	0.229292	0.112926
MAP3K2	0.26004	0.113074
PELI2	0.259363	0.113074
VAMP2	-0.264566	0.113074
PSENEN	-0.219926	0.113366
CUL3	0.239729	0.116356
ZFAND5	0.266321	0.116384
ZEB1	0.243423	0.116909
ADAP2	-0.265124	0.116919
TRABD2B	0.266273	0.116919
ADGRE5	0.260018	0.11784
ANKRD17	0.223182	0.11784
COL4A6	-0.207076	0.11784
DNAJC19	-0.258885	0.11784
DOCK7	0.200056	0.11784
PARS2	-0.22736	0.11784
PPP1CB	0.262932	0.11784
ARHGDIA	0.233759	0.118264
MRAP2	0.23956	0.118264
FANCM	-0.239852	0.118327
UBTD1	0.263623	0.118327
GSPT2	-0.259529	0.119288
SOX8	0.263632	0.119393
CDKL1	0.261667	0.119756
ENC1	0.261561	0.120867
KCND3	0.260662	0.121178
KLF9	0.259034	0.121178
RP11-267M23.4	-0.256642	0.121178
ZSWIM4	0.262007	0.121178
ANP32B	0.249179	0.12146
PCK2	-0.261666	0.121638
RP11-677M14.7	-0.260468	0.122717
DHX15	0.227456	0.123203
FAM96A	-0.256495	0.123203
PHC2	0.239256	0.123203
PROK1	0.114577	0.123203
TCERG1L	-0.104711	0.123203
TPPP3	0.219112	0.123203
AC007773.2	-0.259271	0.123526
RPL12	-0.248721	0.123745
WDFY2	0.248161	0.124167
A2M-AS1	-0.227638	0.125053
AMOTL2	-0.253527	0.125053
CA11	-0.226249	0.125053
CDNF	-0.258352	0.125053
EVA1B	0.254114	0.125053
EXOC4	0.183131	0.125053
KPNA3	0.251434	0.125053
LINC00299	-0.158528	0.125053
RAB7B	-0.243895	0.125053
SRP14-AS1	-0.257635	0.125053
AGBL4	-0.177873	0.12625
CECR5-AS1	-0.245553	0.126298
PIGM	-0.254107	0.126298
FLJ21408	-0.245836	0.126616
SORT1	0.256773	0.126616
CEP19	-0.231358	0.127131
B4GALT1	0.256043	0.127545
DLGAP2	-0.170952	0.127545
TRIM69	-0.253124	0.127545
CTD-3252C9.4	0.20692	0.127547
MAP2K4	0.219868	0.127547
PTPN12	0.246097	0.127547
RP11-326I11.3	-0.246707	0.127547
TNKS	0.172627	0.127547
XKR6	0.248429	0.127547
CRISPLD2	0.215823	0.129026
SNX4	0.210775	0.129137
DIAPH1	0.24728	0.129515
MAST2	0.251613	0.129515
PACS1	0.252004	0.129515
SEC31A	0.20391	0.129515
UBTD2	0.246242	0.129515
C5orf34	-0.251311	0.129608
GLIPR2	0.25367	0.129608
VAV2	0.252567	0.129608
HIPK2	0.2532	0.130321
RP11-115N4.1	-0.24561	0.130715
RP11-123O22.1	-0.0949932	0.131506
RP11-488L18.8	-0.252171	0.132067
MARCH1	-0.113299	0.13236
FAM227B	-0.238492	0.132748
CMKLR1	0.24318	0.133127
CTBP1	0.232223	0.133127
DENND1B	0.195718	0.133127
IL20RA	-0.238503	0.133127
SFR1	-0.248956	0.133127
WBSCR27	-0.240461	0.133127
AC142528.1	-0.210787	0.133592
COL18A1	0.243781	0.133592
INVS	0.194579	0.133592
RPP25	-0.244732	0.133592
ZNF252P-AS1	-0.206394	0.133592
ZNF585B	-0.248576	0.134474
CCDC181	0.229837	0.134993
PPTC7	0.245963	0.134993
IL7	-0.248472	0.135445
CSRNP1	0.194602	0.13596
RP3-323P24.3	-0.245019	0.13596
TRAPPC11	-0.194571	0.136244
SPRED2	0.241586	0.138166
SPRY4	0.243139	0.138166
EVI5	0.243406	0.138985
NECAB1	-0.152509	0.138985
RP1-40E16.12	-0.198549	0.138985
CDH19	0.245073	0.139099
FNIP2	0.246997	0.139099
CHSY1	0.245842	0.139667
FOXK2	0.238983	0.139667
GNA12	0.237626	0.139667
GS1-124K5.4	-0.22136	0.139667
LINC00205	0.245583	0.139667
LMX1B	0.243479	0.139667
PCGF2	0.245261	0.139667
RP11-142A5.1	-0.241395	0.139667
ILF3-AS1	-0.243593	0.139683
PDS5A	0.226829	0.140402
AC013461.1	0.230782	0.142111
FAF1	0.197482	0.142111
LYRM2	-0.231973	0.142111
MAP2K1	0.234592	0.142111
PHF10	0.238573	0.142111
PSME4	0.240491	0.142111
RPRD1B	0.216395	0.142111
TRIM16	-0.244451	0.142111
SPTLC3	-0.231972	0.142896
ZNF230	-0.243572	0.143886
ETV1	-0.236494	0.1443
BRE	0.201698	0.145332
AASDH	-0.218275	0.146466
ETV6	0.225882	0.146466
KLHL2	0.229471	0.14725
PDLIM7	0.241979	0.14725
LRRN4CL	-0.226659	0.147403
EME2	0.24114	0.147675
SERINC5	0.24155	0.147675
C15orf61	-0.241355	0.147908
FBXL18	0.239159	0.147908
HOXB-AS3	-0.189473	0.147908
MRPL18	-0.23776	0.147908
RP11-343H19.1	-0.203618	0.147908
RP11-707G18.1	-0.235549	0.147908
ANKRD37	-0.227331	0.148148
KDM2A	0.216441	0.14816
TRIM24	0.237038	0.14816
DNAJB9	-0.237372	0.148925
KIF4A	0.184625	0.148925
RNPC3	-0.212819	0.148925
TCAF2	-0.238376	0.149654
THNSL1	-0.227304	0.15039
CH507-9B2.3	0.239304	0.150776
HSD17B1	-0.238654	0.150776
SLC2A11	-0.224105	0.151106
COX11	-0.230688	0.15164
RHOQ	0.238782	0.15164
CASP1	-0.236488	0.151718
COQ7	-0.237088	0.15249
EVL	0.234803	0.15249
HAX1	-0.231016	0.15249
OTUD7A	0.226077	0.15249
RP11-140K17.3	-0.221313	0.15249
RGS2	0.17299	0.152512
AMBRA1	0.212657	0.153496
KLHL25	0.224318	0.153496
NCOR1	0.163894	0.153496
RARA	0.237372	0.153496
RP11-47P18.1	-0.0856576	0.153496
RP5-1172A22.1	-0.210331	0.153496
WISP2	-0.166014	0.153496
FAM120A	0.206907	0.153664
KLF5	-0.233781	0.154266
PPCS	-0.225974	0.154706
ITCH	0.215341	0.154811
UBAC2	0.197093	0.155212
IRX3	0.214812	0.155417
LINC01355	0.232345	0.155417
RP11-15A1.3	-0.221949	0.155417
MSH5	-0.187329	0.155515
TRIM21	-0.234745	0.155701
NUMB	0.190915	0.155759
CTD-2021J15.1	-0.209238	0.155851
ENAH	0.235341	0.155851
PDK2	-0.232012	0.155851
CYB561D1	-0.235068	0.156271
GALNT8	0.21394	0.156837
KCTD16	-0.14658	0.156837
MACROD2	-0.168854	0.156837
SLC20A1	0.225094	0.156837
ALS2CR12	0.23205	0.158078
TRIP12	0.217597	0.158078
FN1	0.233867	0.158429
SEC24D	0.227438	0.158429
CRBN	-0.220797	0.158501
RAD51C	-0.220284	0.158501
VDR	0.209195	0.158501
AKAP13	0.23181	0.158504
CNN1	0.190751	0.158596
DGKG	0.221746	0.158596
MCTP2	-0.0964364	0.158596
XPR1	0.225039	0.158596
DNTTIP2	-0.230299	0.158621
ERVK3-1	0.223544	0.158905
LAMA4	-0.226824	0.158905
TTI2	-0.229014	0.158905
ZNF99	-0.228262	0.158905
AP4M1	-0.231466	0.158936
MYO9B	0.231649	0.159102
BTD	-0.231588	0.159901
ITGA5	0.209588	0.159901
SALL2	-0.195296	0.159901
FAXDC2	-0.229462	0.161351
NR3C2	-0.215443	0.161351
USP9X	0.206691	0.161351
ADAMTS9-AS1	-0.103632	0.162037
RPS11	0.231085	0.162456
NTF3	0.219908	0.16285
GATM	-0.22784	0.163816
SNAPIN	-0.228485	0.163816
CARNS1	-0.0624938	0.164311
THEM4	-0.204848	0.164438
C17orf75	-0.229635	0.164936
HSDL2	-0.222297	0.164936
NCOR2	0.22893	0.164936
PHF2	0.218082	0.164936
RP11-526N18.1	0.216151	0.164936
SCAMP1-AS1	-0.227699	0.164936
ZFP36	0.194596	0.165075
COL11A1	-0.108049	0.165462
CTD-2554C21.2	-0.217052	0.165462
GAB2	0.22042	0.165462
RBPMS	0.218625	0.165462
SMTN	0.22374	0.165462
UPK1B	-0.0763755	0.165462
EDEM1	0.223474	0.165705
ZBTB20	0.196063	0.165705
BRCA1	-0.228188	0.166881
DGKD	0.210582	0.166881
RP11-475I24.3	-0.208924	0.166953
SAP130	0.218181	0.166953
AC007228.11	-0.228039	0.167144
ZDHHC21	0.205672	0.167144
PDGFA	0.210213	0.167203
MSRB3	0.226524	0.167601
RP11-466F5.8	-0.209488	0.167601
ZBTB6	-0.22573	0.167601
SHROOM4	0.226264	0.167724
NUP93	0.225756	0.167831
C12orf76	-0.225214	0.168622
LRP12	0.226434	0.16863
RP11-727F15.9	-0.21203	0.16863
PAN3	0.197251	0.169278
ASPHD1	-0.112916	0.169606
EPS15	0.201241	0.169997
ELN	0.185895	0.170086
RP11-182L21.6	-0.226382	0.170086
C5orf30	-0.212739	0.171264
NFIA	0.203371	0.172696
RP11-932O9.7	-0.221585	0.172723
ATP11C	0.214051	0.173323
SKI	0.224114	0.174093
SH3KBP1	0.215539	0.174731
GBE1	0.22419	0.175617
PHOSPHO2	-0.214973	0.175617
PTEN	0.224244	0.175617
RP11-33A14.1	-0.120476	0.175617
TTL	0.224387	0.175617
YBX3	0.224188	0.17563
SNTB2	0.215344	0.177039
PTPN9	0.218614	0.177677
KLF12	0.213	0.178236
MACF1	0.204338	0.178521
CTD-2334D19.1	0.163832	0.178615
NBAS	0.187901	0.179343
PARP6	0.21073	0.179495
ZFPM2	0.183335	0.17997
DYRK2	0.218886	0.179994
IFT172	-0.210903	0.180064
B4GALT4	-0.220975	0.180233
C2orf73	-0.190638	0.180233
SOS2	0.206148	0.180268
ADGRG6	-0.0794722	0.180306
ARAP3	0.209736	0.180306
MAT2B	-0.220737	0.180461
YWHAE	0.18777	0.180461
RIMKLB	0.217179	0.180811
SERGEF	0.205979	0.180994
RPL36A-HNRNPH2	-0.211546	0.181153
RP11-299J3.8	-0.219357	0.181487
SLC26A1	-0.180694	0.181774
SPTBN2	0.199466	0.181774
VOPP1	0.211043	0.181774
AAGAB	0.216074	0.182137
DTWD1	-0.206095	0.182696
GPM6A	-0.0887036	0.182696
RITA1	-0.20403	0.182996
MRPL46	-0.218464	0.183723
PTGR2	-0.202152	0.184144
CAPN10-AS1	-0.212708	0.185368
ZNF85	-0.219799	0.185368
ABCD4	-0.210827	0.185494
ARFGEF1	0.170288	0.185494
C6	-0.197923	0.185494
CELF1	0.177635	0.185494
CH507-9B2.9	0.184572	0.185494
CNPPD1	-0.217235	0.185494
DLG1	0.204571	0.185494
DPY19L3	0.198087	0.185494
ERAL1	-0.215299	0.185494
FCHSD2	0.214754	0.185494
FITM1	0.194556	0.185494
FZD4	-0.215787	0.185494
HIST1H2AC	-0.16727	0.185494
IGF1	0.217408	0.185494
KLF4	0.166946	0.185494
KLHL11	-0.212354	0.185494
KNTC1	-0.216799	0.185494
LINC00222	0.203412	0.185494
LINC00441	-0.191058	0.185494
LINC00921	-0.164121	0.185494
LRRC75B	0.219094	0.185494
LRRFIP1	0.206119	0.185494
MED13	0.206961	0.185494
MED14	0.200136	0.185494
METTL20	-0.217858	0.185494
MSRA	0.218097	0.185494
MYO1D	0.218782	0.185494
NAA11	0.183687	0.185494
NUP205	0.202872	0.185494
OMD	-0.217755	0.185494
PCDHB5	-0.172075	0.185494
PLA2G12A	-0.216357	0.185494
PLK2	-0.162957	0.185494
POPDC2	0.211912	0.185494
PPARA	0.214717	0.185494
PTPRE	0.200511	0.185494
RAPGEF1	0.204386	0.185494
RAPH1	0.21727	0.185494
RBM43	-0.218245	0.185494
RBMS3	0.211975	0.185494
RP11-849F2.7	-0.155822	0.185494
SF3A3	0.213944	0.185494
SLC26A4	-0.165398	0.185494
TMEM199	-0.216961	0.185494
TNNI1	0.101364	0.185494
UBAC2-AS1	-0.167643	0.185494
XYLT1	0.210154	0.185494
ZBED4	0.216868	0.185494
ZBTB46	0.215907	0.185494
ZFP62	-0.217212	0.185494
ZNF219	0.204317	0.185494
ZNF260	-0.218864	0.185494
ZPLD1	0.163504	0.185494
CYP2U1	-0.216499	0.185611
FAM217B	-0.216771	0.185611
PDE4D	0.211306	0.185611
ZSWIM6	0.212199	0.185611
GNAQ	0.209638	0.185648
ASH1L	0.184407	0.185682
CTSC	0.216473	0.185682
FEM1C	0.216606	0.185682
RNF38	0.207394	0.185682
WDR7	0.178717	0.185682
HIST1H4H	-0.193887	0.18582
MAN1A1	0.194289	0.186981
CASK	0.207819	0.187148
DNAAF5	0.213529	0.187148
EIF4G3	0.208711	0.187148
KTN1	0.207945	0.187148
LIN7A	0.193047	0.187148
RP1-142L7.5	-0.170438	0.187148
RP11-387H17.4	-0.215169	0.187148
ZFPL1	-0.210154	0.187148
ZNF432	0.207313	0.187148
FAM21C	-0.203418	0.187899
ATAD2B	0.189959	0.188535
LCA5	-0.213571	0.188535
RP11-269F19.2	-0.194441	0.188535
ADORA2B	0.183761	0.188744
AREL1	0.204405	0.188744
BTBD8	-0.214333	0.188744
CENPBD1	-0.171295	0.188744
NOA1	-0.214673	0.188744
SNX7	0.213958	0.188744
ZNF423	0.208314	0.188923
BRAP	-0.205224	0.18904
PRG4	-0.151345	0.18904
CHURC1	-0.202542	0.189446
TGFB1I1	0.213931	0.189446
ZKSCAN3	-0.211808	0.189446
RP11-798M19.6	-0.205281	0.190417
TLL1	-0.137247	0.190417
TWF2	-0.202905	0.190417
COMMD3	-0.208159	0.190494
LINC00152	0.194492	0.191034
LPL	0.18646	0.191034
TRAK1	0.213511	0.191034
ABCC1	0.212916	0.191216
CRABP2	-0.165763	0.191216
MMP19	0.171982	0.191216
MRS2	-0.204986	0.191216
PICALM	0.210783	0.191216
REPS1	0.21011	0.191216
RERGL	-0.193125	0.191216
SPHK1	0.183407	0.191216
TMEM59	-0.212478	0.191216
AFF4	0.192086	0.191563
LSM5	-0.209581	0.191987
RCC2	0.212402	0.191987
ALG2	-0.212384	0.192483
CRNKL1	-0.210893	0.193679
FTH1	0.210933	0.193679
SDR42E2	-0.158761	0.193679
PPP4R2	0.198496	0.194205
TIMM50	-0.210678	0.194307
RP11-44N12.2	0.167453	0.194601
ANKRD10	0.211004	0.195651
C14orf119	-0.211335	0.195651
CCDC59	-0.206437	0.195651
EFTUD1	0.202916	0.195651
EIF4ENIF1	0.206288	0.195651
FAM13C	-0.209654	0.195651
NIPBL	0.175055	0.195651
RP11-352M15.2	-0.2069	0.195651
SWI5	-0.211417	0.195651
RP11-394I13.3	-0.155129	0.195898
RGS4	-0.138721	0.196523
RP11-410L14.2	-0.208428	0.196523
AC012358.8	-0.205055	0.196646
ARMC4	-0.0852578	0.196646
SLC37A4	-0.200254	0.196646
CBLB	0.207896	0.196831
DHX32	0.19518	0.196831
HDHD3	-0.210296	0.196831
MRPS18B	-0.209955	0.196831
PCCA	0.156818	0.196831
RP11-539L10.3	-0.190232	0.196831
SMIM3	0.205999	0.196831
SMYD1	0.157698	0.196831
SP140	-0.203145	0.196831
WAC	0.198286	0.196831
ZKSCAN7	-0.207787	0.196831
RP11-74J13.8	-0.207735	0.197444
KIAA0586	-0.18415	0.197476
PHLPP1	0.208324	0.197659
MZT2B	0.206065	0.198458
JADE1	0.201029	0.199328
HSD17B7	-0.207979	0.199988
AC145124.2	-0.193298	0.200487
LRP11	-0.208794	0.200487
RBM24	0.173946	0.200487
VPS33A	-0.185164	0.200487
WWC3	0.207187	0.200487
PPP1R12C	0.208677	0.201058
AMPD3	-0.155101	0.201336
FTL	0.19814	0.201336
PINLYP	-0.208251	0.201336
RASGEF1B	0.208516	0.201336
RP11-346C20.3	0.182745	0.201336
RP11-629N8.3	-0.186564	0.201336
TMEM220-AS1	-0.207338	0.201336
DNAJC12	-0.199675	0.201342
ERP29	-0.207921	0.201371
RP1-127D3.4	-0.172864	0.201371
GNPDA2	-0.207711	0.201966
CLINT1	0.190059	0.202353
RP1-234P15.4	-0.20539	0.202353
VCL	0.20561	0.202353
GABRB2	-0.0919452	0.202809
CNTN1	-0.138565	0.203155
IGSF3	0.198774	0.203517
RP11-78F17.1	-0.121458	0.203517
LINC00578	-0.131245	0.203936
PCDHB16	-0.157066	0.203936
RNF125	-0.182873	0.203936
RP13-766D20.2	0.182819	0.203936
PHAX	-0.204048	0.204323
ALAD	-0.206231	0.20483
ITGAE	-0.206084	0.205999
CAB39	0.205627	0.206291
SRPX2	0.201717	0.206291
GADD45A	0.164057	0.206971
KIF1B	0.205235	0.206971
RPH3AL	0.205444	0.206971
TCF19	-0.188955	0.206971
TCHP	-0.195892	0.206971
TRAPPC6B	-0.186562	0.206971
SMURF2	0.203155	0.20779
VPS54	0.18892	0.20779
WDR1	0.205541	0.20818
TRA2B	0.185425	0.208524
ALDH3A2	-0.204201	0.208829
TAOK1	0.200052	0.208829
ZMYM2	0.188986	0.208829
APIP	-0.202493	0.209296
AC093627.9	-0.148778	0.209994
AL589743.1	-0.149445	0.209994
CTNNA1	0.203473	0.209994
DICER1	0.198992	0.209994
ELK4	0.204826	0.209994
GPR108	-0.204004	0.209994
LENG9	-0.178253	0.209994
PRMT3	0.180697	0.209994
SSBP2	0.191596	0.209994
FBXW2	0.193253	0.210013
GALNT9	-0.0699899	0.210013
SLC25A34	0.199294	0.210013
BTN2A2	-0.180898	0.21063
CRIP2	0.200418	0.21063
UAP1	0.183698	0.21063
ARID1A	0.199919	0.21096
GRIA1	-0.150816	0.211946
C16orf72	0.201091	0.211947
DYNLRB2	-0.151472	0.211947
COPB1	0.193782	0.21226
MORN4	-0.203847	0.21226
OXSM	-0.202094	0.21226
RFX3	0.201347	0.21226
C1orf131	-0.202291	0.212691
CRISPLD1	-0.195998	0.212691
SAR1A	0.188887	0.212691
ATP13A3	0.191259	0.212798
CHSY3	0.192383	0.212798
TMEM181	0.199132	0.212798
PAN3-AS1	-0.172851	0.213577
RP11-280O1.2	0.15188	0.21399
HLCS	0.201502	0.214366
EFNB2	-0.103876	0.214716
CARD6	-0.20253	0.214738
CDC73	0.186333	0.214738
HDLBP	0.163192	0.214738
UBE2K	0.195664	0.214738
EML1	0.192946	0.214984
EEA1	0.202555	0.215021
LINC01340	-0.199836	0.215021
FAM134B	0.195784	0.215291
IFNAR1	-0.189852	0.215291
LINC00472	-0.196596	0.215291
ITGB5	0.198643	0.215745
LNX1	-0.195752	0.215745
NLRX1	-0.202156	0.215745
RP11-452L6.7	-0.179496	0.215745
SYNJ2	0.198423	0.215745
THAP2	-0.195465	0.215745
RP11-944L7.4	-0.188966	0.215789
POU2F1	0.182425	0.216629
ADNP2	0.20091	0.217153
REC8	-0.0972922	0.217255
GEM	0.173082	0.217644
PLA2G5	0.15193	0.217644
BHLHE40	0.162226	0.218598
MMADHC	-0.198301	0.218598
ERO1B	-0.188926	0.218963
HBA1	0.0706173	0.218963
AL592183.1	0.174157	0.219213
ZBED5-AS1	-0.198325	0.219221
SLCO1C1	0.160496	0.219586
ARHGAP26	0.199441	0.219704
BTN3A3	-0.197945	0.219704
ITFG2	-0.18632	0.219704
SERPINI1	-0.199393	0.219704
TIAM2	0.186334	0.219704
TMEM187	-0.180317	0.219704
ZNF582-AS1	-0.191139	0.219981
ADGRF3	-0.179129	0.220676
C12orf10	-0.199217	0.221043
RCAN1	0.197446	0.221162
PITPNM2	0.189873	0.221592
CDC42BPB	0.198214	0.221649
ERCC1	0.194415	0.221654
GRIN2A	-0.0670923	0.221654
MAP3K1	0.199444	0.221654
NPNT	-0.0654091	0.221654
SNHG22	-0.19207	0.221654
CSF3R	0.181115	0.221886
PACERR	-0.169346	0.22207
PIAS1	0.19126	0.22207
MAPK1	0.199577	0.222104
PSMD9	-0.178601	0.222104
PTPRM	0.198099	0.222104
BMP2K	0.199421	0.222267
KCNG2	0.143419	0.222294
ANO10	0.189184	0.222409
AGBL3	-0.19736	0.223292
B3GALT4	-0.198835	0.223292
GLI2	0.199037	0.223292
MAMDC2	0.194639	0.223292
MAPRE1	0.198695	0.223292
METTL22	-0.198696	0.223292
NUDT13	-0.186591	0.223292
RP11-442N24--B.1	-0.17398	0.223292
TTC7B	0.191753	0.223292
MB21D2	0.188137	0.223389
WDR83	-0.194722	0.223775
DENND1A	0.190854	0.223804
ZNF835	-0.172281	0.223804
SPPL3	0.184674	0.224146
NCOA3	0.195659	0.224257
ZFP3	-0.196176	0.224457
CTD-2001C12.1	-0.193449	0.224997
GNG12	0.18665	0.224997
RP11-767I20.1	0.135777	0.224997
BCDIN3D	-0.1892	0.224999
HEATR6	-0.195887	0.224999
NABP1	-0.132166	0.224999
RP11-47P18.2	-0.0506918	0.224999
RPS16	0.186746	0.224999
SREBF2	0.197749	0.224999
AGAP3	0.197013	0.225153
ERP27	0.163573	0.22529
RNF115	0.196308	0.22529
USP32	0.196694	0.22529
ZNF501	-0.188996	0.225806
THAP9	-0.196324	0.227013
MPPE1	-0.189612	0.227242
AXIN1	0.197233	0.227367
BOLA1	-0.191619	0.227367
CLMP	0.197155	0.227367
IFI35	-0.179917	0.227367
ITGB3BP	-0.19192	0.227367
LINC01416	-0.174814	0.227367
PUM2	0.175012	0.227367
RP11-327L3.3	-0.18101	0.227367
SLC7A6	0.196914	0.227367
TRIM2	-0.19643	0.227367
UBR3	0.167195	0.227367
ZNRF2	0.19701	0.227367
EFCAB7	-0.196517	0.227663
DCAF11	-0.188399	0.227889
CTBP2	0.194872	0.227958
FCF1	-0.191063	0.227958
NAP1L5	-0.17783	0.227958
ADPRM	-0.196067	0.227961
ZNF45	-0.195757	0.227961
ZNRD1	-0.196468	0.228223
MLLT11	0.181297	0.228777
ZNF708	0.188992	0.23093
SLC40A1	-0.183879	0.231165
HTR7	0.110171	0.232137
NDNF	-0.100216	0.232736
EEF1D	0.189172	0.232752
C11orf49	0.14524	0.23337
OSGEPL1	-0.1947	0.234705
FAM160A1	-0.0983271	0.235125
ATP11B	0.18941	0.235316
DENND5A	0.191452	0.235316
MYH9	0.192932	0.235316
HEXIM2	-0.130456	0.235741
CEP85L	0.179927	0.235852
DLG5	0.187912	0.235852
GAB3	0.193395	0.235852
LINC01250	0.168178	0.235852
ZNF181	-0.193998	0.235852
ZNF66	-0.194627	0.235852
TFE3	0.192955	0.23594
NDRG4	0.182984	0.235993
RP11-98I9.4	-0.194347	0.236283
FKBP5	0.0985894	0.236338
COG5	0.16893	0.23653
RP11-384J4.2	0.143949	0.23653
ACTN1	0.187164	0.237026
FRMD4A	0.18999	0.237026
IGFBP4	0.192129	0.237026
MYOM3	0.177343	0.237026
NEDD9	0.186974	0.237026
RP11-212D19.4	0.156978	0.237026
SH3BGRL	-0.180934	0.237026
XXbac-BPG294E21.9	-0.189755	0.237026
DNAJC28	-0.150741	0.237698
MTBP	-0.192262	0.238301
GBP4	-0.180536	0.238726
LINC00327	-0.169788	0.238726
NTHL1	-0.179443	0.238726
NTRK2	-0.170951	0.238726
ORMDL1	-0.18995	0.238726
PCBD2	0.191734	0.238726
PEX13	-0.192682	0.238726
PHB	-0.187928	0.238726
PIK3CD	-0.183264	0.238726
RP11-539I5.1	-0.153617	0.238726
RP11-563P16.1	0.183919	0.238726
TADA3	-0.191778	0.238726
TTPA	-0.0963704	0.238726
ZNF644	0.182034	0.238726
ZSCAN30	-0.190228	0.238726
COPS5	-0.192662	0.239414
KIAA0368	0.190381	0.239414
RP11-313P13.5	-0.17278	0.239414
SAR1B	-0.181917	0.239744
SLC24A3	-0.122443	0.239744
ZBTB11-AS1	-0.181708	0.239744
CNTNAP3B	-0.0817472	0.240143
ZMYND11	0.187489	0.240454
MINCR	-0.191094	0.240458
WDR5B	-0.184546	0.240458
HEXA	-0.18994	0.240878
ARHGAP42	0.191842	0.241097
CEP112	0.160347	0.241097
CRTC3	0.189389	0.241097
FAHD1	-0.187958	0.241097
FAM153B	-0.0660595	0.241097
FAM229B	-0.190145	0.241097
GATA6	0.182452	0.241097
LRRC2	0.171556	0.241097
MST1	-0.106957	0.241097
PRMT6	-0.167384	0.241097
PSMA1	0.17584	0.241097
RAB11FIP3	0.191767	0.241097
RANBP9	0.19158	0.241097
RPL17	-0.144881	0.241097
RPL29	0.191653	0.241097
TP53RK	-0.182896	0.241097
ZNF248	-0.171715	0.241097
ZNF514	-0.185068	0.241097
FRY	0.191284	0.241979
MTMR7	-0.103136	0.241979
NPLOC4	0.187939	0.241979
P2RY12	-0.160945	0.241979
PTGS2	0.153296	0.241979
RP3-467N11.1	-0.134052	0.241979
SSBP4	0.191262	0.241979
TIPIN	-0.181982	0.241979
ZNF425	-0.188063	0.241979
C4orf27	-0.190328	0.242052
OCEL1	-0.184097	0.242052
RP11-175K6.1	-0.176552	0.242052
ARHGEF12	0.186382	0.242439
C3orf33	-0.190648	0.242439
GRIN2D	0.175694	0.242439
KCNJ8	-0.173607	0.242439
PRRC2B	0.149492	0.242439
TUT1	-0.154798	0.242439
CBR3	-0.187164	0.242556
HMGN3-AS1	-0.177903	0.242556
SAMD9	-0.186586	0.243038
RP2	0.189412	0.243115
C11orf74	-0.190218	0.243534
CHMP5	-0.1879	0.244148
GLIPR1L2	-0.173008	0.244148
ZNHIT3	-0.188574	0.244148
MGAT5	0.19029	0.244477
ADAT1	0.189289	0.244901
SLC39A10	-0.189982	0.244901
IDE	0.187127	0.245221
AC007285.6	-0.189811	0.245393
ARHGEF26	0.167868	0.245393
COX15	-0.189467	0.245393
CTD-2583A14.10	-0.189086	0.245393
MAMSTR	-0.161904	0.245393
NBPF1	-0.185502	0.245393
NR2C2AP	-0.187104	0.245393
PSMD6-AS2	0.183888	0.245393
TTC30A	-0.163079	0.245393
ZNF574	-0.166299	0.245393
ZNF808	-0.188332	0.245393
CYP19A1	0.134417	0.246543
GTF2H4	-0.177138	0.246543
SH3PXD2B	0.18519	0.246543
RP11-412D9.4	-0.166203	0.246665
MIER3	0.187793	0.24678
RPL3L	0.155795	0.24678
TDRD9	-0.124849	0.24678
ADIRF	-0.173928	0.246811
RP11-136H19.1	-0.131653	0.246811
SAMD13	-0.159708	0.246811
LRRFIP2	0.188364	0.247595
STAB1	0.170154	0.247595
DNM1L	0.179676	0.247675
GALNT2	0.187172	0.247675
ODF2	0.188803	0.247675
U91328.19	-0.15238	0.247675
ZFAND1	-0.183241	0.247675
RP11-214N9.1	-0.149752	0.248092
SH3BP2	0.18817	0.248313
BET1	-0.188497	0.248719
MICAL2	0.150165	0.248806
RP11-449D8.1	-0.129065	0.249439
ADGRA3	-0.188006	0.249501
CTD-2147F2.2	0.131874	0.249501
GPR75-ASB3	0.188249	0.249501
JPH2	0.164451	0.249501
RP11-1007O24.3	-0.177622	0.250279
RP11-624M8.1	0.116481	0.250622
FERMT2	0.18636	0.250973
CBL	0.187843	0.251484
WIZ	0.187546	0.251595
GPX8	-0.182318	0.252566
MICALCL	0.105576	0.253204
CINP	-0.186101	0.253536
TM4SF1	-0.140608	0.253536
RASSF9	-0.17519	0.253839
TOP1MT	-0.181833	0.253859
AC113189.5	-0.172515	0.25417
FAM63A	-0.182385	0.25417
KCNB2	-0.116302	0.25417
KLHL4	-0.164573	0.25417
TCAF1	-0.183159	0.25417
TM9SF3	0.184709	0.25417
TNC	0.135502	0.25417
TNNI3	0.107803	0.25417
C12orf66	-0.176104	0.254191
FAM234B	0.186882	0.254191
SLPI	-0.0562721	0.254191
RP4-756G23.5	-0.173803	0.254248
LRP2	-0.0901149	0.25429
CHST7	0.143211	0.254677
EHMT1	0.173449	0.255001
KBTBD7	-0.180114	0.255264
TUBB6	0.181472	0.25536
FAHD2A	-0.181415	0.255376
SRSF1	-0.185619	0.255376
SPDYA	0.154453	0.255418
BLOC1S4	-0.156122	0.255618
CDKN2AIP	-0.174618	0.255618
FAM172A	0.140415	0.255618
KANSL1-AS1	-0.147522	0.255618
PPP2R5E	0.16856	0.255618
RAB30-AS1	-0.176987	0.255618
RNASEL	-0.182535	0.255618
TAF3	0.16816	0.255618
UBE3C	0.151666	0.255618
CRYL1	0.184916	0.258256
IQSEC1	0.185673	0.25838
RP11-115C21.2	-0.152492	0.258713
MTA1	0.184929	0.258954
ADRA1A	0.148015	0.26011
GMNN	-0.179728	0.26011
NSMCE2	0.15317	0.26011
SPAG8	-0.174414	0.26011
CAMSAP1	0.184165	0.260206
CCM2	0.183596	0.260815
CENPQ	-0.169289	0.260815
CHST3	0.170892	0.260815
CTD-2192J16.17	0.157744	0.260815
DUS4L	-0.181356	0.260815
ECE1	0.17732	0.260815
FAM110C	-0.0418334	0.260815
MYADM	0.17329	0.260815
PPT1	-0.18178	0.260815
RP11-356C4.5	-0.136511	0.260815
SHMT1	-0.167799	0.260815
SPIN3	-0.184514	0.260815
TSTD3	-0.184834	0.260815
ZNF561	-0.184287	0.260815
ZNF592	0.175265	0.260815
C19orf48	-0.172366	0.261181
KIAA0232	0.182709	0.261813
ZKSCAN4	-0.168647	0.262147
AVEN	0.183618	0.262324
BMPR2	0.183075	0.262324
CDCA7L	-0.154459	0.262324
MSLN	-0.131702	0.262324
RNF8	-0.181404	0.263046
AC009506.1	-0.139903	0.26316
GOPC	-0.180076	0.26316
GBP3	-0.172893	0.263428
RP11-281A20.2	0.159669	0.263457
ID1	0.145846	0.2637
ATHL1	0.177317	0.263877
MIB1	0.176491	0.264855
TACO1	-0.182664	0.264855
RP11-464F9.21	-0.161314	0.264993
SPON1	0.148857	0.26606
RBMX	-0.180216	0.266307
TGIF1	0.183309	0.266307
DNAJC3-AS1	-0.168063	0.266315
CRYGS	0.182879	0.267626
DTX3L	-0.167822	0.267626
PIP4K2A	0.179086	0.267626
ZNF718	-0.170031	0.267626
RAB27A	0.18293	0.267791
RAB12	0.164116	0.267912
TAMM41	-0.177169	0.267912
IGSF8	-0.182438	0.26794
SLC9A1	0.182741	0.26794
CYTH1	0.182668	0.268276
DSEL	-0.18219	0.268276
EIF3J-AS1	-0.180327	0.268276
UBR4	0.169961	0.268276
MRPS33	-0.175944	0.268639
RP11-390P2.4	0.154734	0.269177
RP11-13A1.3	0.150836	0.269292
XPO4	0.166015	0.269292
ALDH8A1	-0.133186	0.269667
PGAP3	-0.180512	0.269667
RP11-111M22.2	-0.177142	0.269667
SLC12A8	-0.108093	0.26981
FTX	0.156167	0.269999
HACL1	-0.176761	0.269999
IL17RE	-0.139073	0.269999
ITFG1	0.150974	0.269999
KLHL9	-0.181815	0.269999
MCOLN3	0.154507	0.269999
MEG8	0.179534	0.269999
PPP3CC	0.179474	0.269999
RAP1A	0.181946	0.269999
STX17	-0.174264	0.269999
ZNF234	-0.181876	0.269999
SGSM3	0.18005	0.270255
TMC3-AS1	-0.138469	0.270255
SCAF8	0.161302	0.270479
PIGV	-0.175768	0.270866
UBE2Q2	0.180997	0.270866
COL6A3	0.179764	0.27093
MLLT4	0.180896	0.27093
AP001604.3	0.169845	0.271038
ARHGAP22	0.176925	0.271038
ATP7B	-0.142583	0.271038
B3GLCT	0.176906	0.271038
CFAP43	-0.158475	0.271038
CFI	-0.137484	0.271038
CHKB-AS1	-0.158476	0.271038
CNOT6L	0.167148	0.271038
CREB3L1	0.17802	0.271038
CTC-329D1.2	-0.178811	0.271038
CTD-2213F21.2	-0.165674	0.271038
DDX19A	0.15914	0.271038
ETFDH	-0.180838	0.271038
FLVCR1	0.181044	0.271038
GTF2H5	-0.178801	0.271038
ITGBL1	-0.173738	0.271038
KDM1A	0.173486	0.271038
KLF2	0.158295	0.271038
LINC01135	-0.180617	0.271038
LINC01492	-0.155186	0.271038
MFI2	-0.175525	0.271038
PLEKHG2	0.176416	0.271038
RP11-15A1.2	-0.165456	0.271038
RUNDC3B	-0.134194	0.271038
SERAC1	0.174939	0.271038
SH3BP5L	-0.173696	0.271038
SLC6A6	-0.17034	0.271038
SNX30	0.175709	0.271038
SUPT4H1	-0.178378	0.271038
TET3	0.179398	0.271038
TNFAIP8L3	0.151259	0.271038
TRAF3IP2-AS1	0.170849	0.271038
CENPA	0.173259	0.271213
DNAJC1	0.175986	0.271213
IRS2	0.168272	0.271213
SCYL2	0.177541	0.271213
SNX14	0.175747	0.271213
TVP23A	-0.165998	0.271213
VCAN	0.171689	0.271213
GATA5	-0.135013	0.271336
IRF1	-0.165461	0.271336
CCDC109B	0.169609	0.27189
CCDC144A	-0.0930729	0.27189
DOCK6	0.179763	0.27189
EGFLAM	-0.170989	0.27189
NEMP1	-0.180176	0.27189
NQO1	0.129607	0.27189
TLE2	0.17937	0.27189
ZNF442	-0.161388	0.27189
FAM220A	-0.17258	0.27214
SCARF2	0.176257	0.27311
MFSD14B	0.17967	0.273115
C1QTNF7	-0.167711	0.273464
CNPY2	-0.15766	0.273499
ZNF670-ZNF695	-0.142527	0.273499
CCDC173	0.130424	0.274083
SLC12A2	0.179223	0.274278
AKR7A2	-0.175942	0.274493
CDC42BPA	0.168399	0.274493
APCDD1L	-0.133757	0.274546
PSMD11	0.177025	0.274546
SPSB4	0.150601	0.274546
ERBB2IP	0.167879	0.274564
LUM	-0.16445	0.274564
PRKCDBP	-0.173544	0.274564
TMEM14A	-0.176811	0.274564
SH3RF3	0.170937	0.274847
NOTCH1	0.166358	0.27497
RCVRN	0.109592	0.27497
TRIM45	-0.168449	0.27497
C9orf78	-0.17895	0.275124
COMMD5	-0.178542	0.275124
GLMP	-0.178842	0.275124
GMEB1	0.178057	0.275124
MAGOH	-0.175236	0.275124
TMEM204	0.162627	0.275176
CTC-340A15.2	-0.113345	0.275257
PDE3B	0.145212	0.276255
SDHAF1	-0.150183	0.276502
FOSB	0.0588778	0.276688
PCGF1	-0.17779	0.277362
COL5A2	0.178425	0.277567
CARM1	0.177216	0.277592
DCP1B	-0.174741	0.277939
HELB	-0.177094	0.277939
KDM4A	-0.177867	0.277939
MSANTD2	0.172338	0.277939
ZHX2	0.175119	0.277939
ARHGAP32	0.176785	0.278523
KMT2E-AS1	-0.175609	0.278523
MIR100HG	-0.168193	0.278523
OCRL	0.177603	0.278523
PDLIM3	0.152926	0.278523
PSMB7	0.174898	0.278523
RAB3GAP2	0.160274	0.278523
RP1-313I6.12	-0.150396	0.278523
RP11-138A9.1	0.177719	0.278523
RP11-47A8.5	-0.137186	0.278523
TGFBR1	0.170501	0.278523
ZC3H4	-0.177436	0.278523
DYM	0.141923	0.278539
POLI	-0.169885	0.27869
C2orf49	-0.177611	0.278883
MET	-0.0743887	0.278883
RP11-717F1.2	-0.149243	0.278883
AGER	0.161977	0.279016
FAM8A1	-0.177354	0.279016
RP11-141B14.1	-0.133874	0.279016
RUSC2	0.174962	0.279016
SUMF2	-0.175575	0.279016
TMEM179B	-0.17713	0.279016
YAE1D1	-0.177196	0.279016
PHF20	0.177159	0.279202
PSMD1	0.177288	0.27996
RNF216	0.163204	0.280801
BAHCC1	0.176754	0.28105
LYRM4	0.172625	0.28105
ZC3H7A	0.165001	0.28105
CFB	-0.0756454	0.281877
SOWAHC	0.152402	0.281877
ABL1	0.172751	0.282174
AGA	-0.160498	0.282174
ARMCX2	-0.174945	0.282174
C5orf45	-0.171945	0.282375
CEP57	-0.170169	0.282375
ABCB10	0.176264	0.282396
ADH1B	-0.134848	0.282396
GDPGP1	-0.155798	0.282396
NEAT1	0.169353	0.282396
PUM1	0.161284	0.282396
RMDN1	-0.166527	0.282396
RP11-30J20.1	0.071619	0.282396
RP11-758H9.2	-0.14223	0.282396
RRAD	0.140145	0.282396
TXNDC17	-0.171384	0.282396
ADPRHL1	0.1617	0.283044
AHCTF1	0.175896	0.283044
C9	-0.16058	0.283044
CDC23	-0.175279	0.283044
CETN3	-0.161204	0.283044
CTD-2293H3.2	-0.158647	0.283044
EGR2	0.125802	0.283044
EXT1	0.173202	0.283044
KDM7A	0.166474	0.283044
NBR1	-0.175419	0.283044
RASGRP2	0.147106	0.283044
RP11-35G9.3	-0.167813	0.283044
SPIN1	0.165708	0.283044
TRIM56	0.175359	0.283044
UBP1	0.175701	0.283044
USF2	0.175844	0.283044
USP3	0.158113	0.283044
ZSCAN9	-0.174477	0.283044
RP11-15H20.7	-0.175578	0.283111
SLC4A1AP	-0.173096	0.283111
EPSTI1	-0.109966	0.284433
VAMP8	-0.128694	0.284637
MTG2	-0.175053	0.284685
MTIF2	-0.171711	0.284685
SWAP70	0.173162	0.284954
ARFGAP3	0.1666	0.285044
CTNNB1	0.174087	0.285044
OBFC1	-0.167823	0.285044
PALM2-AKAP2	0.151715	0.285044
SLC9A3R1	-0.139489	0.285044
ANXA8	-0.0337037	0.285813
GOLGA8B	-0.134363	0.285813
LCA5L	-0.162579	0.285813
PAK2	0.164325	0.285813
RP1-239B22.5	0.125829	0.285813
SLC9C1	-0.127353	0.285813
SS18	0.150898	0.285813
ATP1A1	0.168526	0.28693
BRWD1	0.157659	0.28693
IL6	0.0993531	0.28693
NR1D1	-0.110227	0.28693
AMFR	0.173486	0.287601
HIPK3	0.168895	0.287601
MMAB	-0.174272	0.287601
NHLRC3	-0.165972	0.287601
TRIM9	0.154374	0.287601
ZNF596	-0.173948	0.287601
SPRED3	0.120224	0.288572
SACM1L	0.166074	0.288693
BRD8	-0.173404	0.288805
KDSR	-0.16799	0.288953
UBE3A	0.169307	0.288953
EPS8L2	-0.155329	0.289943
RUNX2	0.171826	0.290493
ARHGAP11A	0.137545	0.291081
CASP3	0.173738	0.291134
CCNG1	-0.173146	0.291134
GTF2A2	-0.173733	0.291134
IFIH1	-0.148914	0.291134
KRT7	-0.0264987	0.291134
MITD1	-0.17373	0.291134
NTN1	-0.128314	0.291134
PRR3	-0.173761	0.291134
RABEP1	0.17358	0.291134
TBC1D1	0.173886	0.291134
SAT1	-0.150306	0.291798
TSPAN10	-0.138079	0.291798
PBX2	0.171986	0.291824
RPS15A	0.149028	0.292138
AC084219.4	-0.138677	0.292258
NIN	0.172947	0.292258
C2orf44	-0.168411	0.292566
PRKCE	0.172873	0.292715
CDK17	0.167186	0.292749
TEF	-0.164293	0.292811
TRPM7	0.141976	0.292929
ACADM	-0.172333	0.29318
PPP1R13B	0.172997	0.29318
SCNM1	-0.173034	0.29318
SH3BP5-AS1	0.170335	0.29318
SIN3A	0.166388	0.29318
SREBF1	0.172447	0.29318
CTCF	0.172047	0.293285
DUSP12	-0.172791	0.293285
FAM134C	-0.168672	0.293285
GBF1	0.167027	0.293285
GBP2	-0.162376	0.293285
GTPBP3	-0.171527	0.293285
KIAA1715	-0.162319	0.293285
LRRC32	0.126641	0.293285
NAA15	0.172156	0.293285
NCKAP1	0.17234	0.293285
NKD1	-0.114147	0.293285
RP1-184J9.2	0.17187	0.293285
ST7	0.172041	0.293285
FER	0.153925	0.293342
MEI4	-0.119357	0.293342
SLFN5	-0.163749	0.293342
VEGFA	0.171024	0.293342
BYSL	0.148818	0.293781
HIST3H2A	-0.138195	0.293781
CCDC183	-0.134501	0.293896
METTL18	-0.132634	0.294059
RHEB	0.172177	0.294059
DGCR8	0.167351	0.294746
PDGFRB	0.163955	0.294746
PROCA1	0.154345	0.294746
SSH2	0.169699	0.294746
VPS37B	0.172131	0.294746
ZNF287	-0.170635	0.295349
MIRLET7BHG	0.171254	0.295479
C19orf44	-0.172006	0.29548
MIPEP	0.153125	0.29548
NPHP1	-0.172003	0.29548
RTCA-AS1	-0.131959	0.295483
C20orf27	-0.153797	0.296656
OLA1	0.171406	0.296656
RNF24	0.170443	0.296656
LYPLAL1-AS1	-0.143829	0.296902
JRKL	-0.16578	0.297665
TRIM14	-0.148943	0.297729
ST3GAL3	0.151109	0.2985
AC006994.2	-0.148325	0.298524
ANKRD44	0.171372	0.298524
CTBS	-0.168497	0.298524
MTMR3	0.163697	0.298524
NUDT7	-0.151073	0.298524
RP11-658F2.8	0.161326	0.298524
SNX18	-0.16744	0.298524
RNF157	0.150861	0.29854
MAGOHB	-0.171156	0.298779
VASH1	0.168251	0.298779
SEPT7-AS1	-0.165234	0.299275
CLEC14A	-0.137515	0.299436
EPB41L3	0.168658	0.299564
SMC5	0.169309	0.299564
ZNF543	-0.157198	0.299564
LRRK1	0.169142	0.299621
CCDC77	-0.169048	0.300484
SLC11A1	0.135969	0.300484
AC009299.2	-0.142191	0.300812
KNOP1	-0.168112	0.300812
PLEKHM2	0.168564	0.300812
TREH	0.133173	0.30138
AC025171.1	-0.168087	0.301601
CDC42SE2	0.166687	0.301601
CTD-2140B24.6	-0.12362	0.301601
DENND4A	0.169628	0.301601
DICER1-AS1	-0.166957	0.301601
FAM208B	0.169446	0.301601
FBXL13	-0.148321	0.301601
FBXO31	0.170136	0.301601
GLCE	0.170482	0.301601
LIMS1	0.167982	0.301601
MECP2	0.16881	0.301601
OAS2	-0.105509	0.301601
PHLDB2	-0.167479	0.301601
PIP5K1C	0.170382	0.301601
PXN-AS1	-0.149316	0.301601
RHOB	0.167334	0.301601
RP11-371F15.3	0.159247	0.301601
RP11-710C12.1	-0.15298	0.301601
TIGD7	-0.166118	0.301601
ZNF681	-0.16061	0.301601
ZNF770	-0.169322	0.301601
YPEL5	0.169195	0.301784
HYLS1	-0.158791	0.301937
LINC00936	-0.140519	0.301937
NFX1	0.154073	0.301937
RPUSD2	-0.150579	0.301937
CALCRL	0.157012	0.302043
CH507-9B2.1	0.140604	0.302043
DLGAP1-AS1	-0.160967	0.302043
FOXC1	0.135749	0.302043
NUP50-AS1	0.168166	0.302043
SNRNP40	0.165469	0.302043
DUSP3	0.167057	0.302321
ISG15	-0.102973	0.302321
PRKG2	-0.0776343	0.302321
RP11-297D21.4	-0.168777	0.302321
AC010226.4	-0.165672	0.303422
ACTR8	-0.167055	0.303422
CCDC50	-0.164861	0.303422
KCMF1	0.169401	0.303422
LINC01003	-0.13518	0.303422
PECR	-0.149853	0.303422
PSMB8	-0.168819	0.303422
PTGFRN	0.163052	0.303422
RP11-242D8.1	-0.13823	0.303422
RP11-504A18.1	0.143991	0.303422
RYBP	0.156968	0.303422
TNFRSF8	-0.0863469	0.303422
TOP3B	-0.16937	0.303422
TRIM25	-0.160817	0.303422
RPUSD3	-0.16668	0.303904
POLR3H	-0.165037	0.304278
SLC39A14	0.133396	0.304278
FERMT1	-0.14433	0.304607
RP11-282I1.1	0.154602	0.304731
XXbac-BPG55C20.7	-0.152793	0.305375
AHCYL1	0.168767	0.305414
SLC7A2	-0.120492	0.305758
DCLRE1A	-0.143812	0.305781
ASCC3	0.156214	0.305931
AGBL1	0.13121	0.306002
BORCS8-MEF2B	0.14267	0.306002
CLEC2B	-0.152087	0.306002
DHRS1	-0.168026	0.306002
LCLAT1	0.16843	0.306002
MUC16	-0.0428696	0.306002
MYOCD	0.123471	0.306002
NBPF14	-0.166202	0.306002
PRPF18	-0.168393	0.306002
RHOC	0.162048	0.306002
SGPL1	0.158463	0.306002
SND1	0.166326	0.306002
TMEM56-RWDD3	0.150699	0.306002
ATP8B4	-0.147112	0.307245
METTL12	-0.147908	0.307426
TBC1D7	-0.167286	0.307426
TRAPPC8	0.142495	0.307426
UROS	-0.167899	0.308929
POLDIP2	-0.167646	0.309128
RP11-384F7.2	-0.0583668	0.309927
ARHGEF40	0.165534	0.309954
NUTM2A-AS1	0.164669	0.309954
ARHGAP10	0.165173	0.310338
ARL2BP	-0.163854	0.310338
DGKH	0.16491	0.310338
IFT22	-0.163094	0.310338
RP3-461F17.3	0.160013	0.310338
SUCLG2	0.148577	0.310338
SGMS1	0.167446	0.310503
TSPAN31	-0.16727	0.310503
C1orf43	-0.158718	0.311066
SOX4	-0.151368	0.311284
RP11-478B9.1	-0.109152	0.311529
AKR1C3	0.124646	0.311672
DDRGK1	-0.164366	0.311672
CSRP1	0.160475	0.312098
AC068490.2	-0.146946	0.313187
SAMD4A	0.155861	0.313187
VCAM1	-0.124351	0.313187
CAPNS1	0.165683	0.313579
DHPS	-0.165712	0.313579
PRDM5	0.149042	0.313579
RP11-69L16.4	-0.123261	0.313579
SMAD9	-0.163569	0.313579
TRIM44	0.156313	0.313579
UBE2D2	0.160558	0.313579
GPHN	0.155881	0.314335
ARFGEF2	0.155363	0.314374
ARL10	0.161293	0.314374
CDK15	-0.143283	0.314374
LOXL1	0.162679	0.314374
TRAF3IP1	0.166236	0.314374
ZNF324B	-0.145258	0.314374
CLTC	0.161607	0.315363
MAP3K6	0.164025	0.315732
FKBP7	-0.162618	0.315802
SIK3	0.159114	0.31606
GALNT10	0.166116	0.316308
RNASET2	-0.132208	0.316308
UHRF1BP1L	0.163214	0.316308
ZNF823	-0.16597	0.316308
FAM53C	-0.165862	0.316434
SOGA1	0.165034	0.316766
SEC22A	0.151064	0.316969
G0S2	-0.116292	0.317452
GPD2	0.160021	0.317931
ABHD8	-0.161981	0.317933
ELL	0.163219	0.317933
LINC01024	-0.125548	0.317983
RNH1	-0.165659	0.317983
ZCCHC2	0.160711	0.317983
GATAD2B	0.160459	0.318102
PTN	-0.15085	0.318102
KIZ-AS1	-0.135161	0.318484
TMEM25	-0.146217	0.318484
ACVRL1	0.124741	0.318971
AKTIP	-0.165332	0.318971
CTD-2095E4.5	-0.13788	0.318971
HABP4	0.164448	0.318971
HRSP12	-0.159353	0.318971
LRRC49	0.164366	0.318971
MTMR1	0.157437	0.318971
STK11	0.165316	0.318971
TWSG1	0.164356	0.318971
ACTN1-AS1	0.131208	0.319013
KCNMB3	-0.158979	0.319013
NUTM2B-AS1	0.157276	0.319013
ADGRD1	0.160488	0.319106
HDAC11	-0.139272	0.319106
IRAK3	0.163239	0.319106
POR	0.165079	0.319106
RP11-99J16--A.2	0.0995729	0.319248
MGAT2	-0.143666	0.319445
ARL8B	0.164121	0.319833
MRPL49	-0.152822	0.319833
RP11-382A20.3	0.154652	0.320389
FAM66E	-0.122626	0.320428
HVCN1	0.140967	0.320428
LLfos-48D6.2	0.122858	0.320428
OSGIN1	0.107607	0.320812
RP11-234B24.6	0.125398	0.320812
LINC01354	-0.131502	0.321404
CPNE2	0.143101	0.321556
LZIC	-0.162485	0.321556
PGD	0.161222	0.321556
ZNF236	0.154384	0.321649
PYCRL	-0.152321	0.32167
GOLGA4	0.159553	0.32177
HEY1	0.138376	0.32177
HOXB3	-0.132944	0.32177
RP11-6N13.1	0.148921	0.32177
PBRM1	0.140223	0.322188
ZDHHC15	-0.163648	0.322188
FOXK1	0.164078	0.322527
MRPS22	-0.163775	0.322527
RP11-296A16.1	0.151886	0.322527
UBA6	0.158393	0.322527
WEE1	0.150256	0.322527
ZNF460	-0.163294	0.322527
STK35	0.153535	0.323015
ZMIZ1	0.163486	0.323015
AC006460.2	-0.112184	0.323356
TXNDC11	0.162994	0.323377
DCAF5	0.155398	0.323531
KIAA0930	0.159101	0.323531
POLL	-0.163851	0.323531
RP11-666A8.8	-0.123949	0.323531
SH3GL1	0.157776	0.324186
C12orf73	-0.158357	0.324517
CADM3	-0.0959983	0.324517
ERO1A	0.157452	0.32499
CASP4	-0.162784	0.325339
RCCD1	-0.158623	0.325412
RP5-1198O20.4	-0.0911304	0.325463
TLR3	-0.140167	0.325645
VAV3	0.155937	0.325645
VMP1	0.144812	0.325645
LIN52	0.155607	0.325682
FAM89B	0.142651	0.325747
RRP8	-0.162864	0.326034
TVP23C	-0.136878	0.326034
XRCC4	0.162055	0.326034
N6AMT2	-0.16247	0.327449
ZNF10	-0.157338	0.327449
AP001258.4	-0.15569	0.327685
CASP6	-0.159354	0.327685
LPGAT1	0.159317	0.327685
MROH8	-0.155875	0.327685
PDS5B	0.160106	0.327685
PEX10	-0.159588	0.327685
PLXNA2	0.149685	0.327685
PPP2CB	0.159565	0.327685
PUS10	-0.162992	0.327685
SHOC2	0.161669	0.327685
ZNF664	-0.130485	0.327685
H2AFV	0.150326	0.327743
LINC01036	-0.0838321	0.327743
RP11-290H9.2	0.162392	0.327743
FBXL8	-0.155815	0.327786
ROR1-AS1	-0.124891	0.327786
UBE2G1	0.162682	0.327786
CH17-360D5.2	-0.0315214	0.328881
GCA	-0.148817	0.328881
PRR16	0.127873	0.328881
RP11-95D17.1	0.142517	0.329217
CTNND2	0.124113	0.329381
MPLKIP	-0.162225	0.329381
PRKCA	0.162387	0.329381
GPC6	0.120647	0.32965
JTB	-0.161996	0.32965
KDELC1	-0.149305	0.32965
TUG1	0.156074	0.32965
ZNF550	-0.151993	0.32965
CALU	0.162084	0.330215
CDKN2AIPNL	-0.155719	0.330283
CHRDL1	-0.12071	0.330283
ANXA2	0.153222	0.330316
GALNT11	0.160676	0.330694
KCNK2	0.0802163	0.330694
UBE2R2	0.161972	0.330694
TUBA1C	-0.160584	0.331138
RP11-1069G10.1	0.120277	0.331286
ST5	0.160401	0.331589
SLC5A6	0.150774	0.332349
ARIH1	0.161263	0.332405
C5	0.160326	0.332405
CASS4	-0.0976701	0.332405
CERS5	0.160817	0.332405
CLOCK	0.159713	0.332405
DSC2	-0.0775483	0.332405
EMC4	-0.156884	0.332405
FADS3	0.158603	0.332405
GATAD2A	0.158254	0.332405
GATS	0.160593	0.332405
MOB1B	0.16097	0.332405
NAPEPLD	-0.161089	0.332405
PARVB	0.161586	0.332405
PTP4A1	0.147466	0.332405
PUS7L	-0.160889	0.332405
SMAD4	0.159846	0.332405
TBK1	0.156167	0.332405
TEX14	0.0904765	0.332405
TMEM68	-0.161315	0.332405
TRAM2	0.155282	0.332405
YWHAQ	0.160946	0.332405
ZNF552	-0.15665	0.332405
GRIP1	-0.0930448	0.332428
BMPR1A	0.143437	0.332456
C21orf59	-0.147534	0.332456
HIC2	0.149774	0.332664
N6AMT1	-0.155304	0.332697
FBF1	-0.159539	0.334213
PCAT1	-0.0910491	0.334213
TSACC	0.0815885	0.334213
TUSC3	0.158692	0.334213
ZNF511	-0.151168	0.334213
FOXL1	0.13463	0.334488
UBA52	0.1435	0.334488
ZNF232	-0.120578	0.334987
CHRM3	-0.100337	0.335118
KLHL5	0.159076	0.335166
SSU72	0.154623	0.335166
GSPT1	0.157382	0.335344
NOTCH3	0.122133	0.335582
EIF3B	0.16019	0.336628
GALT	-0.149093	0.336628
RP11-182J1.17	-0.119981	0.336794
GPATCH11	-0.151327	0.336798
HYKK	-0.157578	0.336798
LLPH-AS1	-0.0996782	0.336798
RP11-162G10.5	-0.105526	0.336798
SERPINB1	-0.143659	0.336798
AC068533.7	0.138781	0.337113
AGAP6	0.160099	0.337113
MAPKAPK2	0.153225	0.337113
SCYL3	-0.156965	0.337113
AC079630.4	-0.118299	0.3385
BBS10	-0.153439	0.3385
FEZ1	-0.157395	0.3385
HIVEP2	0.147525	0.3385
BAG3	0.154061	0.338653
MIEN1	-0.158594	0.339014
TBX20	0.151097	0.341183
YY1AP1	0.155682	0.341183
ATP6V0A1	0.15926	0.341696
GLRX3	0.15662	0.341808
CASQ2	0.126692	0.341897
COMMD10	0.129554	0.341897
EHD1	0.144711	0.341897
MDFIC	0.158872	0.341897
PRKAR2A	0.159366	0.341897
RP11-196G18.23	-0.131388	0.341897
RP11-323J4.1	-0.112549	0.341897
RSU1	0.156952	0.341897
SRD5A1	-0.158984	0.341897
TMEM184B	0.157402	0.341897
TOR1B	-0.158897	0.341897
XPOT	0.158795	0.341897
SNAPC1	-0.159106	0.341929
SLC2A10	-0.159107	0.34223
ABI1	0.157481	0.342288
BRAF	0.157437	0.342288
CTA-293F17.1	-0.105397	0.342288
PKD1L3	-0.105406	0.342288
TSPAN3	0.158059	0.342288
GPC4	-0.150172	0.342556
AMER1	-0.1317	0.343042
NCOA1	0.155438	0.343042
TMEM64	-0.147391	0.343042
HNMT	-0.156461	0.343129
NRF1	0.154104	0.343129
RP11-437B10.1	0.158572	0.343129
VPS11	-0.158205	0.343129
PROX1	-0.146248	0.343836
AC002116.7	-0.143895	0.343843
MAP2K3	0.156284	0.343843
TEX22	-0.151569	0.344534
ERC1	0.14566	0.344778
ZNF598	0.157174	0.344778
DNAJC5	0.152514	0.344917
STAP2	-0.0994432	0.344917
REM2	-0.127596	0.345063
SF3B6	-0.158244	0.345063
GIN1	-0.1577	0.345621
ASNSD1	-0.15762	0.345734
TRIO	0.15822	0.345734
RERE	0.156065	0.346129
C14orf159	-0.154677	0.346809
CNBD2	-0.130821	0.346809
DYNC1I1	0.130898	0.346809
EIF2S3L	-0.156091	0.346809
ITGA9	0.146733	0.346809
ZCCHC7	0.141688	0.346809
GBA	-0.148741	0.346837
SMAP1	0.152656	0.346837
PRMT5	-0.157634	0.347002
[truncated: 22,642 more rows]

## Sheet: Myeloid
Gene	log2FoldChange	padj
CD99	1.22333	2.06729e-05
DUSP1	1.78466	2.06729e-05
FTH1	1.25506	2.06729e-05
GIMAP7	-0.972829	0.00149229
EGR1	1.53646	0.00241496
VMP1	0.763615	0.00318964
GLUL	0.966794	0.00541704
AGFG1	0.589628	0.00586591
RGS1	1.26635	0.00586591
GRB10	0.95869	0.00744446
KLF4	1.17013	0.00744446
TSC22D3	0.958031	0.00744446
VAPA	0.739618	0.00744446
ARHGAP26	0.637995	0.00812067
MCL1	0.947089	0.00812067
CTSC	-0.746999	0.00886285
KLF6	0.881959	0.00886285
PGD	0.676961	0.00891143
TNNI1	0.223468	0.00916083
FBXO38	0.412601	0.0106983
ZDHHC20	0.729516	0.0146528
EGR3	0.713241	0.016794
FOS	0.635119	0.0169351
SERPINE1	0.685686	0.0196872
NLRP3	0.756009	0.0212538
ANXA1	0.797097	0.0247985
PNRC2	-0.50304	0.0280967
TXN	0.709267	0.0305546
NR4A1	0.684307	0.0340689
STK17B	0.598958	0.0340689
YWHAZ	0.404789	0.0340689
LUCAT1	0.635895	0.036604
PIR	0.685179	0.036604
TMEM70	-0.619249	0.036604
PACSIN2	0.48202	0.0394248
SLC11A1	0.664237	0.0427259
TGIF1	0.513357	0.0427259
LONRF1	0.616964	0.0471477
NBPF1	-0.583281	0.0471477
RP11-603J24.14	-0.632327	0.0471477
SLC22A15	0.586973	0.0488567
B4GALT1	0.439697	0.0508613
KLF2	0.598577	0.0522478
RNF113A	-0.579384	0.0609142
CACNA1D	0.490753	0.0615097
JUND	0.528414	0.0812942
TPX2	-0.160826	0.0812942
LINC-PINT	0.486938	0.085526
SHC2	-0.393265	0.085526
YBX3	0.497358	0.085526
ACVR1	0.411632	0.0883074
SGK1	0.481938	0.0883074
PELI1	0.476319	0.0885283
RINL	-0.360154	0.0885283
RP11-142A5.1	-0.48503	0.0887892
C5AR1	0.479838	0.0921342
HPS3	-0.346708	0.0921342
RGS2	0.393048	0.0921342
AKT3	0.285126	0.0953776
DEGS1	-0.424215	0.0953776
NEAT1	0.450683	0.0953776
TSPAN33	-0.456686	0.0953776
TMEM37	-0.463623	0.0971783
EGR2	0.248215	0.0977251
RNGTT	0.320836	0.09961
AC144831.1	0.403283	0.100746
NR4A2	0.40239	0.100746
PTK2B	0.368914	0.100746
RNASEH1	-0.436393	0.100746
ZNF513	0.437653	0.100746
RP11-571M6.7	-0.41315	0.102849
TMED10	0.318182	0.105691
CXCL2	0.394758	0.107558
FOXO1	0.411095	0.107558
HABP4	0.418863	0.107558
HRAT17	0.368695	0.107558
NRROS	-0.422407	0.107558
PIK3R5	0.337316	0.107558
RP11-1299A16.3	-0.198196	0.107558
RP11-418J17.1	-0.32163	0.107558
RP5-965F6.2	0.312692	0.107558
TMTC1	0.343544	0.107558
ARRDC3	0.36571	0.111226
DUSP6	0.39379	0.111226
MAN2A1	0.255647	0.111226
PDLIM1	0.402496	0.111226
PPM1B	0.340277	0.111226
RAD54B	-0.314246	0.111226
SCAMP1-AS1	-0.400819	0.111226
TIPARP	0.40429	0.111226
ZFP36	0.392612	0.111226
NBPF19	0.278145	0.117661
RP11-106M3.3	-0.387074	0.117661
FAM21A	0.32412	0.119629
CMTM4	0.382854	0.119635
ANKRD28	0.32407	0.123652
HS3ST3B1	-0.283478	0.123652
RP5-1065J22.8	-0.17622	0.123652
CEBPD	0.365932	0.123818
EIF4A1	0.348731	0.123818
IDS	0.365699	0.123818
MIR4435-2HG	0.358745	0.123818
PRKCH	0.282482	0.123818
SLCO3A1	0.335947	0.123818
TLR2	0.366962	0.123818
ZNF28	-0.322956	0.123818
GIMAP1	-0.255345	0.125607
MYADM	0.326577	0.125757
GIMAP4	-0.355621	0.127089
GIMAP2	-0.344397	0.129071
ASTN2	-0.347248	0.131147
CDKN2AIP	-0.351797	0.131147
GABARAPL1	0.322654	0.131147
RPS16	0.344635	0.131147
TFPI	0.309399	0.133124
C21orf33	-0.219026	0.133292
CCDC40	0.323877	0.133365
STMN1	-0.331557	0.1373
CMPK2	-0.324475	0.138053
RP11-779O18.3	0.312555	0.139227
GFOD1	0.331986	0.139653
LIMS1	0.234576	0.139653
OTUD6B-AS1	-0.334376	0.139653
ANKRD11	0.220867	0.141281
CACYBP	-0.322943	0.141281
GATM	-0.317207	0.141281
HAND2-AS1	0.271024	0.141281
HECA	0.282539	0.141281
LINC01063	-0.174661	0.141281
MB21D1	-0.324506	0.141281
NCAPG	-0.179293	0.141281
PAG1	0.306714	0.141281
PLA2G5	0.293467	0.141281
PPP1R15A	0.307923	0.141281
RP11-488L18.8	-0.328952	0.141281
RP11-683L23.7	-0.0680754	0.141281
RP11-750H9.5	-0.311748	0.141281
SNX18	-0.310624	0.141281
TGFA	-0.301656	0.141281
UBC	0.306021	0.141281
WWTR1	0.300421	0.141281
ATXN1	0.258729	0.143358
MITD1	-0.275857	0.143358
SLC29A3	-0.312092	0.143358
RGCC	0.203964	0.143694
RP11-184E9.1	-0.0535722	0.143694
CCL3	0.0984249	0.146723
SERINC2	0.145471	0.146723
CREB5	0.303376	0.146791
CYR61	0.128251	0.146791
GRK6	0.296657	0.146791
LAMA2	0.303729	0.146791
EXOC3	0.22542	0.148691
PPP4R1	0.246026	0.148691
KIF20B	-0.267338	0.15176
AKAP13	0.288487	0.153373
ADCY7	-0.210385	0.154877
CC2D1B	0.249784	0.156746
CRISPLD2	0.192907	0.156746
CYTIP	0.280887	0.156746
FOSB	0.0959197	0.156746
GABBR1	0.288996	0.156746
PLEKHG2	0.251408	0.156746
ACSL1	0.243126	0.158194
FBXL7	0.287954	0.158194
ID2	0.226684	0.158194
RFNG	0.280327	0.158194
ZNF446	0.275246	0.159423
GPR65	-0.28322	0.159926
ARID5B	0.278723	0.161913
LRRFIP1	0.199837	0.162123
ZNF502	-0.226264	0.162123
RASGEF1C	-0.228044	0.165428
RP11-467I17.1	-0.237535	0.165428
RP11-323I15.5	-0.259499	0.16733
IRAK3	0.274891	0.167371
STRN3	0.259838	0.167371
ANKRD20A4	0.132221	0.168486
FAM26F	-0.220956	0.169395
ARFGAP1	0.227901	0.173416
ERP27	0.25038	0.173416
PHLDA1	0.253132	0.173416
ZBED3-AS1	-0.227881	0.173416
SRGN	0.223492	0.173626
SLC46A2	-0.244027	0.177525
TLR4	-0.237878	0.177525
BCL2L2-PABPN1	0.241576	0.183884
PCDH9	0.255918	0.187389
PIN4	-0.228372	0.192081
VIM	0.250138	0.192081
GIMAP8	-0.244072	0.193491
HIST2H2BE	0.240868	0.193491
PARD3	0.247021	0.193491
SWAP70	0.230036	0.193491
CKLF	-0.24373	0.194633
AC013461.1	0.227903	0.196174
NFIB	0.246005	0.196426
DIAPH1	0.247198	0.197199
ABTB1	0.225427	0.198505
CALCRL	0.242887	0.198505
CD1E	-0.141161	0.198505
DOCK9	0.226278	0.198505
FGD4	0.231534	0.198505
FSTL1	0.234693	0.198505
LAMC1	0.243991	0.198505
PDIK1L	-0.242499	0.198505
SH3BP5	0.216605	0.198505
LIN7A	0.175019	0.203418
FRY	0.238269	0.203909
LDLRAD4	0.196557	0.203969
DNAH14	-0.203622	0.206485
ERV3-1	-0.231313	0.206485
INIP	-0.224473	0.206485
JUNB	0.187478	0.208784
TMEM220	-0.233128	0.210761
AKIRIN2	0.188413	0.214187
ZCCHC14	0.204485	0.214187
IL4I1	-0.156182	0.220866
TMA16	-0.218331	0.224624
CITED2	0.170073	0.230538
ELF1	0.157043	0.230538
LLPH-AS1	-0.104206	0.230538
HSPG2	0.214799	0.231944
METTL21A	-0.219368	0.232198
AC253572.1	0.19626	0.232255
GPD2	0.183812	0.232255
PPP1R10	-0.183413	0.232255
SCAF8	0.142657	0.232255
TMEM179B	-0.196505	0.232255
FLVCR2	0.192657	0.236465
TRIM28	0.19389	0.239124
RP11-876N24.4	0.201241	0.239437
RBMX	-0.169902	0.240207
HILPDA	-0.156379	0.243226
LINC00487	-0.0666295	0.247526
ARL5C	-0.147734	0.248681
CXCR4	0.133869	0.248681
FRK	-0.168324	0.248681
NSFL1C	0.20825	0.248681
RP11-809O17.1	-0.181887	0.248681
SLCO4A1	0.147674	0.248681
TPM4	0.204085	0.248681
TRIM14	-0.207316	0.248681
ATF3	0.132695	0.251168
CTGF	0.105118	0.251991
NINJ1	-0.205958	0.252565
ZNF493	-0.202872	0.252565
MILR1	-0.180489	0.252578
NAA60	0.203754	0.252578
TNXB	0.198514	0.252578
SMARCD3	0.196643	0.25752
INSR	0.200965	0.257759
CX3CR1	-0.183023	0.259522
FASTKD2	-0.198254	0.259522
RNF115	0.143858	0.261594
CRNDE	0.147748	0.261611
P4HA3	-0.122193	0.26375
JDP2	0.196256	0.265185
TIA1	-0.192367	0.265501
KHDRBS2	-0.18184	0.268054
PICALM	0.179163	0.268054
ADAM17	0.193389	0.268339
GTSE1	-0.0873591	0.268339
MRO	-0.15115	0.268339
PPP2R2A	0.145656	0.268339
RRP1B	-0.173098	0.268339
SNX20	-0.195158	0.268339
STT3B	0.185255	0.268339
TFEC	0.168381	0.268339
WBP2NL	-0.193639	0.268339
ZNF514	-0.193964	0.268339
LINC00987	-0.147826	0.268642
C8orf59	-0.186071	0.270087
CD180	-0.180758	0.270087
EXOSC8	-0.168608	0.270087
THAP5	-0.119669	0.270087
YAP1	0.162753	0.270087
SELO	0.172255	0.272198
TMEM161B-AS1	-0.147737	0.272198
A2M-AS1	-0.149991	0.277958
CXCL10	-0.0400825	0.277958
TMEM223	-0.183543	0.278223
POU2F1	0.160509	0.278263
VCAM1	-0.0818782	0.279598
FRAT1	0.165657	0.279613
RNF157	-0.104514	0.281804
HELQ	-0.159343	0.281843
MICAL2	0.184723	0.281843
RP11-115N4.1	-0.0662441	0.281843
RP11-802E16.3	0.18407	0.281843
RP5-1074L1.1	-0.179988	0.281843
TBCC	-0.180681	0.281843
ZNF519	-0.178854	0.282035
FTL	0.182809	0.282968
GAS7	0.183147	0.282968
PARP16	-0.182667	0.282968
EMP1	0.110645	0.285207
ZNF138	-0.162089	0.285207
CARD16	-0.16991	0.286298
CHD2	0.152857	0.286514
RHOB	0.162483	0.286514
ALOX5	0.175103	0.286729
ARHGAP5-AS1	-0.102832	0.286729
ASPM	-0.0725082	0.286729
FAM200A	-0.179296	0.286729
HERC1	0.116366	0.286729
JARID2	0.172884	0.286729
KNOP1	-0.175727	0.286729
MCPH1-AS1	-0.176014	0.286729
PTGER3	-0.14622	0.286729
TTLL7	0.14427	0.286729
ZSCAN9	-0.164313	0.286729
CEBPB	0.176635	0.286962
RANBP9	0.168964	0.286962
AF127936.5	-0.122783	0.286996
CD163	0.169787	0.287097
NUDCD2	-0.173807	0.287097
KLF9	0.16453	0.289485
CEBPA	-0.127748	0.291215
COL6A3	0.160464	0.291215
RP11-679C8.2	-0.170975	0.291215
ZNF552	-0.174133	0.291215
ST6GALNAC3	0.16132	0.292271
GAPT	-0.132122	0.293357
JUN	0.153549	0.294293
PTEN	0.172879	0.294293
CAT	-0.164081	0.296328
MBD3	0.171642	0.296328
PDCD1LG2	-0.163573	0.296328
TLR3	-0.120122	0.296328
SRGAP3	-0.170451	0.297589
INAFM1	0.153933	0.298137
UBALD2	0.1632	0.298137
CDS2	0.138229	0.299967
RPS20	0.166133	0.305614
SORD	-0.167151	0.307133
NHSL1	0.151623	0.307197
LAPTM5	0.149724	0.308623
NUDT16	0.13419	0.308623
GRASP	0.127617	0.30869
MMAA	-0.165878	0.30869
POLR3A	-0.148327	0.30869
RPGR	0.16536	0.30869
RP11-124N14.3	0.10983	0.309326
SNTA1	0.124664	0.309601
SMAP2	0.160606	0.30983
SLC25A25	0.162618	0.311976
XPR1	0.142028	0.317139
UBE2Q2	0.141767	0.318401
PYCARD	-0.161602	0.318476
IER2	0.141735	0.321738
CASP1	-0.158832	0.321897
CTTN	0.140337	0.321897
HERPUD1	0.135379	0.321897
MPPE1	-0.137574	0.321897
RIT1	0.151816	0.321897
TALDO1	0.160018	0.321897
ZMYND15	0.150039	0.321897
FUS	-0.119703	0.323465
HLA-DQB1	0.126948	0.323626
GLT1D1	0.120342	0.324136
IRF8	0.14743	0.324136
KLF7	0.151037	0.324136
LPAR6	-0.158808	0.324136
RBM47	0.156007	0.326648
CTB-161M19.4	-0.156204	0.331778
LACTB2	-0.153908	0.331778
LINC01185	-0.121884	0.331778
MS4A6E	-0.154705	0.331778
CORO1C	0.150124	0.334989
SHROOM1	0.133236	0.334989
BCKDHB	-0.138524	0.335521
CTB-102L5.4	-0.119494	0.335521
GPR75-ASB3	-0.152942	0.335521
R3HDM4	0.153298	0.335521
SLC37A2	-0.152377	0.335521
AGBL3	-0.153328	0.335669
CD4	-0.145948	0.335669
CIDEB	-0.152194	0.335669
COL6A6	-0.117304	0.335669
CYB561D2	-0.123789	0.335669
ECE1	0.116371	0.335669
MCTS1	-0.147326	0.335669
MGAT4B	0.149802	0.335669
MIR22HG	0.15194	0.335669
NUMB	0.123979	0.335669
NUPL2	-0.134988	0.335669
PHLPP1	0.149484	0.335669
RAB33B	-0.147217	0.335669
RASGEF1B	0.136102	0.335669
SYNC	-0.0908453	0.335669
TIMM50	-0.149573	0.335669
PDE1C	0.142311	0.338376
RP11-514O12.4	-0.150376	0.338376
DNAJC25	-0.0865729	0.339442
LINC00649	0.100004	0.340237
ERGIC1	0.146863	0.340384
MFSD14B	0.12056	0.340384
SGMS1	0.132359	0.340429
ZNF232	-0.137493	0.340429
PAPOLG	0.146792	0.341319
RP11-545I5.3	-0.147759	0.341319
CDK9	0.144218	0.342348
CHTOP	-0.136899	0.34446
CTD-3252C9.4	0.113945	0.34446
COL6A2	0.138653	0.34695
CTD-2026D20.2	-0.143958	0.34695
GATA6	0.13234	0.34695
KLHL13	-0.135041	0.34695
CASQ2	0.138964	0.348011
CD38	-0.134075	0.348011
CREBRF	0.132238	0.348011
CTD-3131K8.2	-0.144755	0.348011
DPYSL3	0.0720238	0.348011
FCF1	-0.143989	0.348011
LPAR5	-0.134324	0.348011
MCTP2	0.111751	0.348011
MEST	-0.121123	0.348011
MGST3	0.130464	0.348011
PELI2	0.141889	0.348011
RP11-15A1.3	-0.136216	0.348011
S100A10	0.141339	0.348011
TBC1D16	0.126472	0.348011
TMOD3	0.124271	0.348011
TOP2A	-0.0477643	0.348011
TXNRD1	0.143513	0.348011
ZC2HC1A	0.139666	0.348011
ALKBH4	-0.132717	0.348232
ASB15	0.0998735	0.348232
DAB2	-0.141225	0.348232
KALRN	0.141369	0.348232
MEIS2	0.1321	0.348232
MKLN1	0.140904	0.348232
NEURL2	0.0719202	0.348232
RNF13	0.113567	0.348232
RP11-37C7.3	-0.0775779	0.348232
SGMS2	0.10963	0.348232
TRIB1	0.137742	0.348232
WDR49	0.117815	0.348232
PDE3B	0.141165	0.348874
SPATA6	0.14112	0.348874
RP11-106M3.2	-0.133044	0.350278
VPS37B	0.129752	0.350883
ARL11	-0.139584	0.353611
CCDC3	0.0927791	0.353611
LHFPL2	0.130072	0.353611
MRPS18C	-0.138306	0.353611
SMO	-0.136013	0.353611
CENPBD1	-0.112544	0.354023
TRIM69	-0.134243	0.354315
CHPT1	0.137117	0.355119
LINC00534	0.111021	0.355119
NPRL2	-0.136396	0.355119
RP1-313I6.12	-0.128209	0.356118
SLC7A6	-0.138077	0.356118
RAB31	0.132208	0.356729
RPS9	0.138216	0.356729
HDHD3	-0.131959	0.357345
HIPK2	0.127822	0.357345
MIR646HG	-0.137936	0.357345
ANLN	-0.0609926	0.357502
PRKAA2	0.124472	0.357502
SRGAP2B	0.136638	0.357502
MRS2	-0.133453	0.358086
NCAM2	0.122415	0.35872
AL592183.1	0.123939	0.360202
C21orf62-AS1	-0.132572	0.360202
CDYL	0.114614	0.360202
CELF4	-0.0760587	0.360202
FYN	0.131482	0.360202
GAB2	0.110771	0.360202
HDDC2	-0.133636	0.360202
KIF13A	0.130834	0.360202
MFSD2A	-0.124789	0.360202
NAV3	-0.0914824	0.360202
NOTCH2	0.118779	0.360202
RMND1	-0.129678	0.360202
RP11-701P16.2	0.0687301	0.360202
RP5-1021I20.1	-0.109919	0.360202
TMEM109	-0.122697	0.360202
USP4	0.128615	0.360202
XYLT1	0.13044	0.360202
ZNF322	-0.125732	0.360202
MRPL19	-0.133389	0.361113
SH3PXD2B	0.0811228	0.361113
ZNF330	-0.13069	0.361113
CHKA	0.113985	0.363262
RRP12	0.131596	0.363262
ACSL3	0.132882	0.363319
PDZD2	0.131467	0.363319
PUM1	0.104477	0.363319
RP11-321N4.5	-0.130824	0.363319
ZNF830	-0.13255	0.363319
PITPNC1	0.126644	0.364853
NKIRAS1	-0.130809	0.366088
UBXN6	0.131433	0.367936
SIAH2	0.125379	0.368528
CDH19	0.114747	0.369395
GABRB1	0.104343	0.369395
MAPK1	0.120509	0.369395
TMPRSS4-AS1	-0.0860305	0.369395
CAMK2D	0.105586	0.370153
RP11-404O13.5	-0.069266	0.370153
RPAIN	-0.117318	0.370153
MKS1	-0.128637	0.372184
ZNF34	-0.115741	0.372982
LACC1	-0.129685	0.373179
LINC00702	0.0893451	0.373179
C2orf48	-0.0306717	0.375173
RFX2	0.0748679	0.375832
HSBP1L1	-0.12866	0.375841
MKI67	-0.0397888	0.375841
NOL12	-0.112345	0.375841
SNHG12	-0.128572	0.375841
AGO2	0.125412	0.375869
C1orf43	-0.12026	0.375869
CD83	0.0769844	0.375869
CEP128	-0.112968	0.375869
EGFR	0.121306	0.375869
FPR3	-0.125944	0.375869
GMDS-AS1	-0.103413	0.375869
IQGAP3	-0.10323	0.375869
LINC00623	0.124744	0.375869
MAP4	0.120199	0.375869
MAPK6	0.124188	0.375869
MELK	-0.0686867	0.375869
PRIM1	-0.127418	0.375869
RP1-125I3.2	-0.0867554	0.375869
SBF2	0.104762	0.375869
STIM2	0.121785	0.375869
TRMT10B	-0.118796	0.376783
PSMB9	-0.125106	0.377348
ACKR3	0.0983113	0.378122
DICER1	0.113088	0.378315
PLD4	-0.0755145	0.378315
SDC2	0.0966685	0.378315
XXyac-YX65C7-A.2	-0.102586	0.378315
ELL2	0.118433	0.379477
FAM212A	-0.0690067	0.379477
KMT2C	0.0953284	0.379477
P2RY6	-0.114345	0.379477
SERINC5	0.114674	0.379477
SNX13	0.113808	0.379477
SEPHS2	-0.0865192	0.380208
RP1-71H24.1	-0.0974533	0.380389
STX18	0.10767	0.380389
ANKRD9	0.107722	0.38136
DZIP3	-0.123716	0.38136
IL7	-0.104353	0.38136
MYO7A	-0.121165	0.38136
OTUD1	0.105269	0.38136
PLEKHA5	0.116169	0.38136
ROCK1	0.119821	0.38136
TMEM259	0.120557	0.38136
MARCH6	0.108328	0.382255
TRIP12	0.101714	0.38239
KCNE1	0.105248	0.383306
NPAS2	0.0903305	0.384424
CACNA2D1	0.120471	0.384702
LARP4B	0.101568	0.384702
LINC00959	-0.121454	0.384702
ZFAND6	0.0997119	0.384702
GNA13	0.12162	0.38529
HBA1	0.0386465	0.3854
METRNL	0.11559	0.385537
STPG2	-0.120388	0.385537
ENAH	0.108263	0.386244
NPEPL1	0.119054	0.38636
OTUD3	0.121481	0.38636
RP11-344B5.2	-0.114355	0.38636
TM6SF1	0.104766	0.38636
PIK3C2B	-0.120745	0.387219
PROSC	-0.121079	0.387219
RNPEPL1	0.119792	0.387219
SLC19A2	0.101482	0.387219
ZBTB7C	-0.0800123	0.387219
ZNF490	-0.11184	0.387219
AFF4	0.112828	0.387255
HLTF	-0.119231	0.387255
XPA	-0.111205	0.388213
RP11-46A10.5	0.117074	0.390036
SRGAP2-AS1	-0.11083	0.390482
RHOC	0.10589	0.390723
CRADD	0.111493	0.392194
CD40	-0.117425	0.393457
FAM13A	-0.114937	0.393457
MICAL1	0.119065	0.393457
ATG12	-0.107277	0.394393
C19orf57	-0.0865942	0.394393
CD209	-0.112283	0.394393
CTC-444N24.11	0.114967	0.394393
CTNND2	0.100463	0.394393
DTWD1	-0.113759	0.394393
EFR3B	-0.0752923	0.394393
EPB41L1	-0.116277	0.394393
GGA1	0.111627	0.394393
HSDL2	-0.117941	0.394393
IQCD	-0.113212	0.394393
KLHL25	0.0822067	0.394393
MFSD1	0.115853	0.394393
MPP1	0.117122	0.394393
MRPL17	-0.112416	0.394393
PLEC	0.115793	0.394393
RP11-353N4.5	0.110079	0.394393
SLC25A37	0.114323	0.394393
SNHG22	-0.117371	0.394393
SPTLC2	0.116707	0.394393
SRGAP2	0.117247	0.394393
STK24	0.110725	0.394393
UBXN2B	0.117817	0.394393
ARL4D	-0.0741412	0.39588
HRAS	0.109641	0.39588
ISOC2	-0.110208	0.39588
MROH6	0.103769	0.39588
PCNA	-0.109264	0.39588
SPTBN1	0.116328	0.39588
URGCP	-0.116113	0.39588
USP24	0.106426	0.39588
ZNF844	-0.115879	0.39588
BTBD1	0.105754	0.397664
FAM179A	0.0980305	0.397664
RBMS3	0.113298	0.397664
RP11-493L12.4	-0.0736845	0.397664
SCRN3	-0.115308	0.397664
TMEM39A	0.114032	0.397664
HSPA14	-0.11015	0.399654
TMEM220-AS1	-0.113443	0.399654
AC002451.3	-0.0907565	0.402329
ADCY5	0.100774	0.402329
CD9	0.112394	0.402329
DNAJC19	-0.114164	0.402329
ACYP1	0.113479	0.403542
DDX52	-0.110842	0.403542
DNAJC9-AS1	-0.0688782	0.403542
CHIT1	0.0884534	0.403759
CPT1A	-0.11344	0.403759
ESR1	-0.113594	0.403759
FNDC3B	0.109894	0.403759
GNPDA1	-0.112444	0.403759
IFIT3	-0.0952991	0.403759
NCKAP1	0.110493	0.403759
AC012668.2	0.0600498	0.405799
BICD1	-0.109043	0.405799
BRD4	0.100779	0.405799
CH17-340M24.3	-0.110986	0.405799
CTC-432M15.3	-0.099605	0.405799
CTD-2192J16.24	-0.0826863	0.405799
DUSP12	-0.110215	0.405799
GALNT2	0.111535	0.405799
GDPD5	0.105335	0.405799
GSPT2	-0.0747115	0.405799
LILRB4	-0.111584	0.405799
LINC00598	0.109947	0.405799
LTB	-0.0720758	0.405799
MAFB	0.108911	0.405799
MORF4L1	0.0998555	0.405799
PPM1L	0.109916	0.405799
PYHIN1	-0.0749726	0.405799
RP11-745L13.2	-0.106466	0.405799
TES	0.108807	0.405799
TSPAN9	0.111102	0.405799
UBTD1	0.112033	0.405799
USP7	0.102948	0.407213
ZNF829	-0.0834184	0.408438
ATF4	0.105435	0.408622
CHST7	0.108164	0.408622
COL4A2	0.108222	0.408622
FOXRED2	-0.101709	0.408622
PCED1B	-0.108269	0.408622
TMED1	-0.0703711	0.408622
ULK1	0.110841	0.408622
USP6	-0.0567829	0.408622
CSF2RB	-0.108412	0.409748
PRKCE	0.110179	0.409748
STT3A-AS1	-0.0804311	0.409748
UBE2O	0.107969	0.409748
BMS1	-0.108942	0.411219
NFIL3	0.0763003	0.411219
NUMBL	0.0978569	0.411219
ITGAX	0.109593	0.411725
CAPZA1	0.0980375	0.411931
ANKS1A	0.109073	0.412488
CDK14	0.106752	0.412488
FIGNL1	-0.0978679	0.412488
MTMR3	0.0976211	0.412488
NDUFAF4	-0.108296	0.412488
NEK1	-0.100659	0.412488
PROSER3	0.108826	0.412488
PTGR2	-0.0682506	0.412488
XXbac-BPG181M17.5	-0.0979584	0.412488
AGPAT4	0.0947783	0.41279
ANKS6	-0.104901	0.41279
CAMSAP1	0.103638	0.41279
CPM	0.0944238	0.41279
FAM63B	0.107289	0.41279
NFKBIL1	-0.10645	0.41279
PEX3	-0.105148	0.41279
RILPL2	0.0988333	0.41279
THAP7-AS1	-0.0621146	0.41279
VIM-AS1	0.0991692	0.41279
RGS3	0.0987481	0.412986
CHPF	0.0750635	0.413078
BMP2K	0.100069	0.413457
CXCL8	0.0427654	0.413628
CNST	0.106824	0.41434
EXOSC7	-0.107645	0.41434
LUC7L2	0.102567	0.414499
C9orf66	-0.0726952	0.415772
CPAMD8	-0.0920917	0.415772
LINC00891	-0.102667	0.415772
RAB42	-0.0721327	0.415772
TMEM165	0.097409	0.415772
WSB1	-0.0997128	0.415772
MSRB3	0.0984295	0.416602
NCL	-0.099468	0.416602
RP11-386I14.4	0.0517661	0.416602
SAP30	0.086175	0.416602
SURF6	-0.106179	0.416602
ADORA2B	0.0808267	0.417677
RGS6	0.0936312	0.417677
TUSC2	0.0923525	0.417677
FOXN3	0.103894	0.418669
ODF2	0.103629	0.418669
DOCK11	0.105831	0.419803
FAM65B	0.0789046	0.424056
LRRC20	-0.0829859	0.424056
PSMB8	-0.105226	0.424056
RPGRIP1L	-0.08903	0.424056
HSPB6	0.0808392	0.427723
TMEM106B	-0.104274	0.428079
TMX4	0.101538	0.430195
ADORA1	-0.0953615	0.430889
CCDC125	-0.10414	0.430889
C14orf80	0.0709723	0.431008
EFR3A	0.0990475	0.431008
ZNF366	-0.0811394	0.431008
SPG21	-0.0956716	0.43158
FMNL2	0.103392	0.432159
CTNNB1	0.102267	0.432255
GADD45B	0.0878879	0.432255
HYAL2	0.0887006	0.432255
KRBOX4	-0.102654	0.432255
MGAT2	-0.083695	0.432255
NUDT13	-0.101772	0.432255
TRIM21	-0.0941866	0.432255
ZNF84	-0.0997069	0.432255
PCTP	0.102193	0.434695
HNRNPH1	0.0929907	0.434931
RP11-96H19.1	-0.0932754	0.435381
MNAT1	-0.0938944	0.436524
PRKG1	0.0962521	0.436965
YEATS4	-0.101944	0.437985
TNNI3	0.064986	0.439054
CELF2	0.101214	0.439439
GULP1	-0.0796487	0.439439
RP11-305L7.3	0.0996258	0.439439
ANKIB1	0.0914697	0.439501
KIF11	-0.0827199	0.439501
SPATA25	0.0594184	0.439501
TIMM21	-0.10098	0.439501
GAPVD1	0.094448	0.439853
RP11-113K21.4	-0.0839756	0.439853
RP3-477O4.14	-0.100735	0.439853
WNT2B	0.100955	0.440088
CCDC186	0.0986871	0.441556
CHST11	0.100866	0.441556
CXorf38	-0.0992553	0.441556
EXTL3	0.099117	0.441556
HMOX1	0.0799535	0.441556
MKL1	0.094801	0.441556
PLA2G6	0.0992257	0.441556
SLA	0.0912838	0.442043
CASP6	-0.0987557	0.44359
CYP2J2	0.0785313	0.443748
DOCK5	0.100157	0.443748
KCTD9	0.0988781	0.443748
RORA-AS1	-0.0990708	0.444277
RARG	0.088833	0.445536
FITM1	0.0820401	0.445602
FTSJ2	-0.0988725	0.445602
GLIPR1	-0.0986251	0.445602
HDAC4	0.0986904	0.445602
HES1	0.0635732	0.445602
KRI1	0.0988488	0.445602
LAPTM4A	0.0990425	0.445602
MYDGF	-0.0995641	0.445602
NUCB1	0.0952135	0.445602
PBX1	0.0994207	0.445602
SEC24B	0.0910658	0.445602
SPARCL1	0.0830646	0.445602
TIMP1	0.0940739	0.445602
ZBTB6	-0.0931613	0.445602
AIF1	-0.0984113	0.445643
FOXP1	0.0908802	0.445643
KIAA0368	0.0911076	0.445643
KRT8	-0.0623222	0.445643
LTBP1	0.0975565	0.445643
MCU	0.0962167	0.445643
MYPN	0.0745249	0.445643
RCAN1	0.0919811	0.445643
SH3BP4	0.0677014	0.445643
SLC25A45	-0.0981537	0.445643
SRP72	-0.0960931	0.445643
YAF2	0.0974544	0.446421
H3F3B	0.0960503	0.446894
MRPL44	-0.0961184	0.446894
PRKAG2	0.0983692	0.446894
R3HDM2	0.0902026	0.446894
RP11-452L6.5	-0.0796723	0.446894
ZGRF1	-0.0982228	0.446894
GNAQ	0.0940608	0.44792
OSBP2	-0.0815161	0.44792
SORT1	0.096317	0.44792
MAP2K1	0.0975083	0.448065
MLLT1	0.0959038	0.449247
MMP17	0.0876453	0.449247
ACPP	-0.0911807	0.450209
COPS5	-0.0970779	0.45369
DIAPH3	-0.0789383	0.454238
AC073343.13	-0.0741442	0.455938
COQ6	-0.0962296	0.456832
INSIG1	0.095877	0.456832
ITGB1	0.0910047	0.456832
JMJD1C	0.0898569	0.456832
POC5	-0.0934403	0.456832
SERPINE2	0.0784383	0.456832
SPTBN4	-0.0800936	0.456832
TACC1	0.0939158	0.456832
TCEB2	0.0905442	0.456832
METTL22	-0.0946544	0.457293
BCL6	0.0847832	0.458471
PMPCB	-0.0921451	0.458471
RP11-588H23.3	-0.0654819	0.458471
TPST1	0.0833894	0.458471
LMNA	0.0615361	0.45962
RP11-448A19.1	-0.095761	0.45962
ARHGEF16	-0.0552239	0.460121
ATF5	-0.0728759	0.460121
C12orf75	-0.0735504	0.460121
CBR1	-0.0936301	0.460121
CCNL1	0.092191	0.460121
CEP112	0.088296	0.460121
CES3	-0.0720534	0.460121
CLU	0.0637342	0.460121
CNOT6	0.0916812	0.460121
COL24A1	0.0906885	0.460121
CTSH	-0.0931102	0.460121
ENTPD1	0.0942874	0.460121
GAB1	0.0900106	0.460121
H2AFY2	-0.0892373	0.460121
IFNGR1	0.0910649	0.460121
KANTR	-0.0928401	0.460121
MAFK	0.0941926	0.460121
MICAL3	0.0943958	0.460121
MTAP	-0.0700549	0.460121
NUP153	0.0909157	0.460121
PER1	0.0729251	0.460121
RP1-225E12.2	0.088191	0.460121
RP11-142M10.2	-0.0576843	0.460121
SGPP1	-0.0918221	0.460121
SPATS2L	-0.0942795	0.460121
TBK1	0.0893215	0.460121
THEM4	-0.0949702	0.460121
TMEM38A	0.0692259	0.460121
TP53BP2	0.0955352	0.460121
ZDHHC11B	0.0501086	0.460121
KCTD5	-0.0939993	0.46033
NAA10	-0.0877386	0.46033
RAB1A	0.0931519	0.46033
GADL1	0.0555455	0.460367
HAND2	0.063345	0.460367
UBASH3B	0.0935436	0.460367
WNK1	0.0897806	0.460367
BLNK	-0.0935007	0.460455
C10orf128	-0.0913686	0.461113
CEBPZ	-0.0903386	0.461113
PRPS2	-0.093311	0.461113
ARHGAP19-SLIT1	0.0812754	0.461605
ARHGAP6	0.0926373	0.461605
CAPNS1	0.0931007	0.461605
CH507-9B2.9	0.0731224	0.461605
CHTF8	-0.0929889	0.461605
CXCL3	0.0700341	0.461605
ETS2	0.087726	0.461605
FDX1	0.0925692	0.461605
FLNB	0.0860252	0.461605
IFITM10	0.0790024	0.461605
JAG1	0.0860502	0.461605
LINC01073	0.0725301	0.461605
PSCA	-0.0476407	0.461605
PTGES2	-0.0925385	0.461605
RP11-147L13.13	0.0841716	0.461605
RP11-370I10.12	-0.0840195	0.461605
RP4-665N4.8	-0.0713119	0.461605
SCAMP3	-0.0922897	0.461605
SEC24B-AS1	-0.0928012	0.461605
SPSB1	0.0742607	0.461605
TMCO4	-0.0914091	0.461605
SH3D21	-0.0656473	0.462912
KIAA1191	-0.0923243	0.46299
TLE1	0.0731303	0.46299
C1R	0.0832484	0.463465
CLN5	-0.0922416	0.463465
MAN1C1	-0.0894794	0.463465
PSME2	-0.0894966	0.463465
TARDBP	-0.0800812	0.463465
ZNF487	0.0835333	0.463465
AC005363.11	-0.0651524	0.465405
HOMER1	0.0742157	0.465889
FGF1	0.0715564	0.466676
SLC35D2	0.0916098	0.466676
UPP1	0.0847408	0.466676
ALS2CL	-0.0827458	0.46688
BMP6	0.0720828	0.46688
CTD-2001C12.1	-0.0614547	0.46688
CTNNAL1	0.0857727	0.46688
ERAL1	-0.0902793	0.46688
MAP3K6	0.0831135	0.46688
MCM3	-0.0907536	0.46688
PTAFR	0.0914701	0.46688
RAPGEF1	0.091266	0.46688
PGBD5	-0.0619965	0.467059
TIAM1	0.0904384	0.467187
C16orf72	0.0893178	0.467438
FASTKD3	-0.0859138	0.467438
HECTD4	0.0872373	0.467438
JPX	-0.0900517	0.467438
PLXNC1	0.0855593	0.467438
RP11-304M2.3	-0.0783439	0.467438
SLC25A20	-0.0893518	0.467438
ZNF407	0.0860955	0.467438
FN1	0.0541364	0.468061
BBS9	0.0883414	0.468537
FHAD1	0.0739611	0.468537
PRKCQ	-0.0762999	0.468537
ARHGDIA	0.090381	0.468584
CH17-437K3.1	-0.0847643	0.468584
UBA6-AS1	-0.0883874	0.470353
ATE1-AS1	-0.0850078	0.471176
LINC00639	-0.0827885	0.471176
PEX13	-0.0900035	0.471176
RP11-15E18.1	-0.0856637	0.471176
RPS26	-0.0897075	0.471176
APOL4	-0.0725464	0.471855
ELMO1	0.0862496	0.471855
ENPP2	-0.0682606	0.471855
ERMARD	-0.0889748	0.471855
GLIPR2	0.0740556	0.471855
GXYLT2	0.0689267	0.471855
LINC00152	0.0812684	0.471855
LRRC40	0.087486	0.471855
MAGEF1	-0.0713809	0.471855
MRPS12	-0.0819041	0.471855
NRP1	-0.0863623	0.471855
PHF5A	-0.0890707	0.471855
PRMT9	-0.0869628	0.471855
STK39	0.0883997	0.471855
VCL	0.0893591	0.471855
VDR	0.0806132	0.471855
KIFC2	0.087884	0.472295
RALGPS2	0.0865729	0.472295
RPS28	-0.0891039	0.472295
ZEB2	0.0865549	0.472343
CCPG1	0.0861925	0.472794
CDK6	0.0875822	0.473103
IKBKG	0.0884818	0.473103
PTPN11	0.0858998	0.47427
ZFPM2	0.0853163	0.47427
CTD-2207P18.1	-0.0614624	0.475137
JAZF1	0.0885111	0.475137
ZNF526	-0.0768963	0.475137
CLN3	-0.0842923	0.475137
FANCD2	-0.0867199	0.475137
KLHL24	0.0879204	0.475137
PIGM	-0.0883797	0.475137
RPL13	0.0818988	0.475137
CEP126	0.0644472	0.475641
FAM129A	0.0866319	0.475641
SP4	0.0872272	0.477877
HBA2	0.0467584	0.478795
MSH2	-0.0847596	0.479391
SSH2	0.0863798	0.481969
PRDM11	-0.0871113	0.482953
APLF	-0.0853429	0.483269
ZNF658	-0.0848913	0.483605
EIF2B3	-0.0865842	0.483752
GALM	-0.0869829	0.483752
IRS1	0.0611328	0.483752
TWF2	-0.0839456	0.483752
ARHGEF2	-0.0865746	0.48385
CD200R1	-0.0788932	0.48385
EDIL3	0.0693037	0.48385
PTPRK	0.0793288	0.48385
DSTN	0.0858213	0.484425
POPDC2	0.0847534	0.484425
ZCCHC6	0.0865211	0.484425
ZNF423	0.0689625	0.484425
PARP11	-0.0838206	0.484483
HSPA6	0.0865017	0.485349
MAF	-0.0852243	0.485349
PCBP3	-0.0863581	0.485349
RP11-692D12.1	-0.0862182	0.485349
UBE2D4	-0.0842586	0.485349
DHRS7B	0.0841893	0.485365
GALNT8	-0.070973	0.485365
IKBIP	-0.0852104	0.485365
LEMD2	0.0860306	0.485365
PARM1	-0.0664405	0.485365
RFX1	0.0847421	0.485365
RP11-400F19.6	-0.0647082	0.485365
SOAT1	0.0843567	0.485365
ABI1	0.0819353	0.486411
ACSM5	-0.0812227	0.486411
ATXN7L3B	-0.0847612	0.486411
BCAR3	-0.0854203	0.486411
BPGM	-0.0728837	0.486411
C5AR2	0.0789859	0.486411
CD2	-0.0487649	0.486411
CLEC10A	-0.0803483	0.486411
COX6A2	0.0698149	0.486411
CSF2RA	0.0822407	0.486411
CUX1	0.0824285	0.486411
CXXC1	0.0852643	0.486411
DERA	0.0838855	0.486411
DGKH	0.0847607	0.486411
DNAJC11	0.0830874	0.486411
ECHDC2	-0.0834862	0.486411
EEF2	0.0854719	0.486411
ESCO2	-0.0457155	0.486411
FBXO22	-0.084415	0.486411
FCER1A	-0.0534337	0.486411
FCHSD2	0.0842851	0.486411
FLJ33360	-0.0564202	0.486411
H3F3A	0.0767423	0.486411
HEATR5B	0.0844568	0.486411
HIF1A-AS2	-0.0724239	0.486411
HMCES	0.0824993	0.486411
HMCN1	0.0777714	0.486411
IMPG2	-0.0734289	0.486411
LGI2	-0.0806911	0.486411
LINC00324	-0.0740145	0.486411
LINC01270	0.0673146	0.486411
LSM12	-0.0846923	0.486411
LSP1	-0.0827066	0.486411
MCOLN1	-0.0821541	0.486411
MCUR1	-0.082097	0.486411
MMP19	0.0433517	0.486411
MYBL1	-0.0734744	0.486411
MYLK	-0.0717998	0.486411
NFE2L3	0.0747381	0.486411
NUDT5	-0.0840239	0.486411
NYNRIN	-0.0689608	0.486411
OPTN	0.0725383	0.486411
OS9	0.0827058	0.486411
PAXIP1-AS2	-0.0849741	0.486411
PLEKHG5	-0.0834096	0.486411
PMVK	-0.0821798	0.486411
RAD50	-0.0829458	0.486411
RAP1B	0.0830101	0.486411
RNF144B	0.0813196	0.486411
RP11-428O18.6	-0.0837577	0.486411
RP11-463D19.2	-0.0649467	0.486411
RPL35	0.0817955	0.486411
RSL1D1	-0.084295	0.486411
SEPW1	0.0835251	0.486411
SP2-AS1	-0.0766491	0.486411
SYAP1	0.0809647	0.486411
TBCCD1	-0.0850582	0.486411
TBCE	0.0832231	0.486411
TFRC	0.0563482	0.486411
TIMP2	0.0819567	0.486411
U91328.21	-0.0651728	0.486411
UBE2S	-0.0626227	0.486411
VPS4A	0.0818007	0.486411
ZNF248	-0.0844908	0.486411
ZNF670-ZNF695	-0.0610124	0.486411
CCND2	-0.0837263	0.487198
TMEM18	-0.0770877	0.488585
ARRB2	0.0821615	0.488587
HIPK1	0.0831698	0.488587
INADL	0.0799259	0.488587
MERTK	0.0748878	0.488587
HCG17	-0.0834252	0.489452
CCND1	-0.0707967	0.489743
ESYT2	0.0793982	0.489743
SPIN3	-0.0826473	0.489743
PLXDC2	0.0828993	0.490395
RFX3	0.0829874	0.490395
MOK	0.0684742	0.492728
ORAI3	-0.0816852	0.49287
RHOQ	0.0801199	0.493127
STAT1	-0.0722267	0.493127
ZBP1	-0.0432796	0.493128
ACD	-0.0795908	0.493857
FANCB	-0.0736859	0.493857
FIP1L1	-0.0806128	0.493857
HAUS3	-0.0701549	0.493857
NKIRAS2	-0.0826044	0.493857
PRIM2	0.0801678	0.493857
RP11-76E17.4	0.0468365	0.493857
TMEM69	-0.0817365	0.493857
ZFYVE9	0.0696744	0.493857
APIP	-0.0759661	0.494432
CDC42BPA	0.0819343	0.494432
CLINT1	0.0807689	0.494432
DIMT1	-0.0814153	0.494432
ENY2	-0.0814074	0.494432
GNPDA2	-0.0806577	0.494432
IQCB1	0.0803188	0.494432
KMO	-0.0814366	0.494432
LPIN1	0.08191	0.494432
MIR155HG	-0.0712544	0.494432
PPP1R16A	0.0814915	0.494432
QSOX1	0.0818994	0.494432
RAP2B	-0.0814326	0.494432
RP11-98I9.4	-0.0818853	0.494432
SNX11	-0.0817934	0.494432
TBXAS1	0.0815121	0.494432
ZNF516	0.0809617	0.494432
ZNF610	-0.0665922	0.494432
ZNF627	-0.0818676	0.494432
CD1C	-0.0575841	0.494507
ABCB10	0.0813453	0.494848
BCDIN3D	-0.0784695	0.494848
FBXW5	0.0816013	0.494848
GPR84	-0.0596277	0.494924
NFKBIZ	0.0722565	0.494924
SCAMP5	-0.0668062	0.494924
ATP2B4	0.0755295	0.494981
BCL2	0.0809534	0.494981
C2orf88	-0.078047	0.494981
CD274	-0.0504637	0.494981
NDUFB5	-0.0808109	0.494981
OVOL2	-0.068706	0.494981
STAM	-0.0808654	0.494981
TSPAN18	0.0676276	0.494981
BCAS3	0.0797852	0.495259
FGF14	0.0783459	0.495259
OSGEP	-0.0806317	0.495259
TTC30A	-0.0535716	0.495259
AAED1	0.0771448	0.496418
AC240274.1	-0.0803542	0.496418
GOLGA8B	-0.0743876	0.496418
H1FX-AS1	0.0676957	0.496418
H2AFZ	-0.0795656	0.496418
TNKS1BP1	0.0668691	0.496418
UFL1-AS1	-0.0777723	0.496418
COPRS	0.0684888	0.496463
SLC35A5	-0.0807515	0.497202
CEP72	-0.0765917	0.497272
DLC1	0.0789587	0.497272
FAM98A	-0.0801401	0.497272
KIAA1456	0.0661149	0.497272
MADCAM1	-0.0716201	0.497272
PIK3IP1-AS1	0.0773965	0.497272
RP11-153M7.5	0.062113	0.497272
C5orf56	-0.0803479	0.49752
RP11-154J22.1	-0.057451	0.49752
SLC4A1AP	-0.0799109	0.49752
TUBGCP4	-0.0801538	0.497678
CTD-2023M8.1	-0.0801659	0.498538
EEF1E1	-0.0620709	0.498538
FMN1	0.0780952	0.498538
GBP5	-0.0638878	0.498538
PTGFRN	-0.075106	0.498538
RNF24	0.0797269	0.498538
POLA2	-0.0801919	0.498583
ST3GAL5-AS1	-0.0592211	0.498583
NLGN3	-0.0569291	0.499679
CYSLTR1	-0.070951	0.500333
EFEMP1	0.0684425	0.500333
LINC00996	-0.0653139	0.500333
TUT1	-0.0567299	0.500333
COL4A1	0.0691947	0.500693
FLRT2	0.0653518	0.502039
MECOM	0.0758389	0.502041
RP11-176H8.1	-0.0746196	0.502041
AAMDC	0.0793297	0.502199
AATK	0.0697137	0.502199
ADAMTS1	0.0570259	0.502199
ADCK5	0.0774708	0.502199
APH1B	0.0790196	0.502199
ATP1A1	0.0793788	0.502199
AZI2	0.0788775	0.502199
CDH11	0.0588701	0.502199
CHST12	-0.0786181	0.502199
CLIP4	0.0754053	0.502199
DYNLL1	-0.0789195	0.502199
DZIP1L	-0.0767542	0.502199
FAM110A	0.078732	0.502199
FAR1	0.0778907	0.502199
GINS1	-0.0754091	0.502199
HIPK3	0.0786138	0.502199
HSPH1	-0.0669989	0.502199
MAN2A2	0.0791895	0.502199
NRSN2	0.0510727	0.502199
OTUD6B	-0.0795483	0.502199
RP5-1120P11.1	-0.0433691	0.502199
RRAS	0.0691272	0.502199
SDCBP2-AS1	-0.078979	0.502199
SLC7A8	0.0789417	0.502199
TIGAR	-0.0790598	0.502199
TRA2B	0.079494	0.502199
UBR5	0.0772318	0.502199
ZNF808	-0.0769064	0.502199
ARL5A	-0.0787236	0.502534
C1orf131	-0.0785957	0.502534
KIAA0040	0.0783449	0.502534
LRRCC1	-0.0753459	0.502534
C10orf76	0.0769576	0.50255
C8orf37	0.0638875	0.50255
ASNSD1	-0.0772386	0.503358
CCAR1	0.0764561	0.503358
CCNY	0.0774625	0.503358
DBP	-0.0685084	0.503358
FANCF	-0.0572209	0.503358
FKBP5	0.0442903	0.503358
HSD17B8	-0.0660265	0.503358
ICAM3	-0.0576543	0.503358
KTN1	0.0770731	0.503358
NID1	0.0743025	0.503358
NIF3L1	-0.0771241	0.503358
NIFK-AS1	-0.0770765	0.503358
PHC2	0.0765653	0.503358
PLEKHA7	0.0688165	0.503358
PPP2R5C	0.0774992	0.503358
PRRX1	0.0672856	0.503358
PSMF1	0.0778715	0.503358
PTBP2	0.077294	0.503358
RAB27A	0.0781975	0.503358
RP11-302M6.4	-0.0660069	0.503358
SRPX	0.0596914	0.503358
STK25	0.0779322	0.503358
TMC6	-0.078025	0.503358
UBTD2	0.0782633	0.503358
ZNF274	0.0774732	0.503358
ZNF726	-0.0583458	0.503358
RTCB	-0.0776345	0.50405
C16orf45	-0.0753482	0.504059
IGSF6	-0.0683905	0.504059
LRTOMT	-0.0643943	0.504059
RREB1	0.0771857	0.504059
ZNF469	-0.0569733	0.504059
AREG	0.035413	0.504071
COMMD3	-0.0686792	0.504071
CTNNA1	0.0774623	0.504071
TEFM	-0.0774516	0.504071
NDUFV3	-0.0774438	0.504809
CCDC17	0.0673747	0.505248
ABCC9	0.0731809	0.50552
AC142528.1	-0.0586392	0.50552
BGN	0.0544834	0.50552
GPD1L	-0.0754952	0.50552
INPP5A	0.0770438	0.50552
LIPN	0.0643713	0.50552
OAZ2	-0.0772643	0.50552
PIK3R1	0.0770708	0.50552
RAP1A	0.0771693	0.50552
RP11-620J15.3	-0.0565182	0.50552
RP13-228J13.1	-0.0612861	0.50552
TMEM163	0.0447349	0.50552
TMEM176A	-0.0741815	0.50552
TSHR	-0.0664814	0.50552
TMEM123	-0.0770915	0.505779
ZNF664	-0.045503	0.506493
POFUT2	0.076487	0.506574
RNF38	0.0762436	0.507021
FAM195B	0.0747413	0.507437
IL13RA1	0.0759632	0.507437
PER3	-0.0749252	0.507437
SRRM2	0.076463	0.507437
VAV1	-0.0766071	0.507437
CEACAM19	0.0723404	0.508403
CPNE5	0.0563021	0.508403
RP11-325F22.2	0.0623101	0.508403
KIF13B	0.0765094	0.508762
ATP5C1	-0.0760605	0.510357
BEST1	0.0760834	0.510357
CUL3	0.0761018	0.510357
FBL	-0.0713011	0.510357
LENG8	0.0762965	0.510357
LMOD2	0.0670451	0.510357
MAPKAPK2	0.0762937	0.510357
SGSM1	-0.0458078	0.510357
UBE3D	-0.0763578	0.510357
ADAP2	-0.0757381	0.510685
CHRNA10	-0.0556662	0.510685
FAM182B	-0.0729004	0.510827
JKAMP	-0.0761754	0.510827
KANK1	0.0755057	0.510827
RGS13	0.0404157	0.513394
TEX30	-0.0653726	0.513394
RBPJ	0.072626	0.514918
MTERF4	-0.0757026	0.515335
FAM20C	0.0694656	0.517293
LSM6	-0.0740169	0.517293
NOM1	-0.0755442	0.517293
PBX4	0.0497557	0.517293
PSME1	-0.0750395	0.517293
RBBP9	-0.0555338	0.517293
RP11-334C17.5	0.0715769	0.517293
RP11-523O18.1	-0.0512691	0.517293
ITPKC	0.0647741	0.518292
TRIM66	-0.0745497	0.518701
GLIS3	0.0695942	0.518787
GPR183	0.0602218	0.518787
NFYC-AS1	-0.0628408	0.518787
PCSK7	0.0752033	0.518787
POMT2	0.0740035	0.518787
LYRM2	-0.0750837	0.519032
POMP	0.0747995	0.519032
GPN2	-0.073887	0.51977
DPY19L1	0.0749575	0.520416
PCGF1	-0.0704481	0.520416
RP11-117D22.2	-0.0600215	0.520416
ME2	-0.074762	0.520845
EFEMP2	0.0684596	0.521782
DLD	-0.074708	0.522602
STAM-AS1	-0.0462719	0.524127
SEPN1	-0.0641452	0.524742
SRPX2	0.0436385	0.524742
CIC	0.0730659	0.524822
SNAPIN	-0.0732961	0.524932
RP11-950C14.7	-0.0644607	0.525225
RP11-557H15.4	0.0418139	0.525252
C9	-0.0708688	0.525864
OOEP	0.0650239	0.525864
EIF1	0.0727684	0.525995
ZBTB16	0.035692	0.526099
ACAP3	0.0733104	0.52639
ERICH1-AS1	0.0644274	0.52639
KIF1B	0.0704725	0.52639
RP11-111M22.3	-0.0582765	0.52639
HNRNPUL1	0.0740066	0.526673
GSTZ1	-0.0703765	0.526757
KSR1	0.0733847	0.526757
FNIP2	0.0736066	0.526819
FAHD1	-0.0675647	0.527231
HLX	0.0669567	0.527231
MPLKIP	-0.071242	0.527231
PDLIM7	0.0689008	0.527231
AAK1	0.0732116	0.527236
AC067959.1	-0.0578016	0.527236
ADAM9	0.0713013	0.527236
ATF6	0.0736374	0.527236
ATP2B1	0.0717973	0.527236
AVL9	0.0731097	0.527236
BOP1	0.0651406	0.527236
BORA	-0.0690584	0.527236
CAMK1D	0.0726993	0.527236
CCDC183-AS1	-0.0552805	0.527236
CISD2	-0.0715628	0.527236
CLEC17A	-0.0379365	0.527236
CRLF3	-0.0734985	0.527236
CWC27	-0.0739155	0.527236
DHRS4L2	-0.0728038	0.527236
DNAJC3-AS1	-0.0671639	0.527236
EBPL	-0.069484	0.527236
EXOC2	0.0730669	0.527236
FLYWCH2	-0.0661112	0.527236
GDI2	-0.0735469	0.527236
GRAMD1A	-0.0737311	0.527236
HMGN1	-0.0730947	0.527236
IFI35	-0.0624716	0.527236
IFT81	0.0676655	0.527236
IGF2BP2	0.0613859	0.527236
KLC1	0.0734234	0.527236
KLHL2	0.0717633	0.527236
LAP3	-0.0683868	0.527236
LDLR	0.0701466	0.527236
LIMS2	0.062619	0.527236
LINC00271	-0.0680355	0.527236
LINC01483	-0.0609695	0.527236
LRFN4	0.0569301	0.527236
MAMDC2-AS1	0.0590179	0.527236
MAP1LC3A	0.0662129	0.527236
NECAP1	-0.0734328	0.527236
PCOLCE	0.0693939	0.527236
PGAM1	-0.0723137	0.527236
PLCB1	0.0652928	0.527236
PLK4	-0.0577284	0.527236
PRKD2	0.0719948	0.527236
PSME4	0.0735383	0.527236
RP11-589P10.7	-0.0498511	0.527236
RP11-708B6.2	-0.0682371	0.527236
RPL22	0.0724456	0.527236
SAMD9	-0.0704177	0.527236
SEMA6A-AS1	-0.0732167	0.527236
SIGLEC10	0.047565	0.527236
SLC38A1	0.0600868	0.527236
SPRYD4	-0.0698595	0.527236
SSBP2	0.0727958	0.527236
STRN	0.0729737	0.527236
SYNPO	0.0606938	0.527236
TRIM54	0.0639334	0.527236
WNT5B	-0.0690968	0.527236
ZMYM2	0.073051	0.527236
ZNF696	-0.0642282	0.527236
RP4-545C24.1	-0.0580015	0.527284
SNCAIP	-0.0451963	0.527284
ZNF358	0.0625767	0.527284
TLR7	-0.0675629	0.527491
CCDC144NL	0.0243241	0.527869
FREM1	0.0603158	0.527869
MRPS14	-0.0697299	0.527869
RP11-1055B8.9	0.0582383	0.527869
RP11-80H5.9	-0.0527938	0.527869
SEC14L1	0.066382	0.527869
SLC35E3	0.0714315	0.527869
SPATA17	0.0555814	0.527869
VCAN	0.0484464	0.527869
RP11-669M16.1	-0.0678241	0.527943
PLA2G15	-0.0657272	0.52808
RP11-83A24.2	-0.0720133	0.52808
NAALAD2	-0.0459409	0.528118
RP6-159A1.4	-0.0686472	0.528118
SMG6	0.0726234	0.528118
IGHMBP2	-0.0689523	0.528144
CD300E	0.0576465	0.528584
DTL	-0.034414	0.528584
FBXW7	0.0724646	0.528584
LINC00881	0.046828	0.528584
NETO2	0.0697777	0.528584
PPP1R12A	0.072366	0.528584
RP11-318A15.7	-0.0624483	0.528584
TSC22D1	0.071969	0.528584
USP9X	0.0724507	0.528584
GLT8D1	-0.0704015	0.529098
PXDN	0.058781	0.529098
LINC00920	-0.0647625	0.529356
SGSM3	0.0710565	0.529356
TCHP	-0.071929	0.529356
KAT6A	0.0721751	0.529583
ECM1	0.0599023	0.530052
PRR4	-0.0664253	0.530052
SLC26A2	0.0701381	0.530052
SEC24C	0.0717564	0.530628
AC007796.1	0.0674809	0.531233
AMFR	0.0716106	0.531233
CRHR1	-0.0540117	0.531233
EPHX1	-0.0700736	0.531233
HOMER3	-0.0687841	0.531233
MIR3945HG	0.0432988	0.531233
RP5-882C2.2	0.0625496	0.531233
EZR	0.0696494	0.531542
IFI16	-0.0715336	0.531542
NFKBIA	0.0696431	0.531542
CRIP2	0.0627016	0.531771
DDTL	-0.0597132	0.531771
EEF1D	0.0714538	0.531771
LINC01591	-0.0481529	0.531771
POLM	-0.0713252	0.531771
SNTB1	0.0570417	0.531771
XPC	0.0714413	0.531771
CECR5-AS1	-0.0509147	0.532408
GOPC	-0.0717154	0.532408
TPD52L2	0.0712644	0.532408
CTD-2369P2.12	-0.0579593	0.532508
FAM76A	0.0709993	0.532508
MACC1	-0.0549063	0.532508
PPME1	-0.0711092	0.532508
PRH1	-0.0693424	0.532508
RP11-141B14.1	-0.050298	0.532508
USP3	0.0711863	0.532508
ZBTB7A	0.069849	0.532508
ZNF689	-0.0596424	0.532508
EEF1A1	0.0689545	0.532681
MAP3K8	0.0665441	0.532681
RIN1	0.0582676	0.532681
AC004069.2	0.0629169	0.534369
HADH	-0.0704119	0.534369
LINC01515	-0.0569378	0.534369
RP11-582J16.4	-0.0706642	0.534369
WEE1	0.0521238	0.534369
RP11-290D2.6	0.0406895	0.534645
EPSTI1	-0.0616919	0.534965
NKTR	0.0712312	0.534965
PDS5A	0.0710692	0.534965
RFWD2	0.0711801	0.534965
RP1-37E16.12	-0.0543993	0.534965
RP11-182J1.1	-0.0446069	0.534965
TRNT1	-0.0707796	0.534965
WLS	-0.0699963	0.534965
ZNF365	0.0595144	0.534965
ZNF480	-0.0694801	0.534965
AIM1	0.0606819	0.535168
LINC00909	-0.0699042	0.535168
MSC-AS1	0.0642699	0.535168
NXPE3	0.0689928	0.535168
PAPSS2	0.0650114	0.535168
RYBP	0.0700466	0.535168
TSEN2	-0.0700871	0.535168
UTP3	-0.068645	0.535168
LMLN	0.0668083	0.535476
LINC00998	0.0603281	0.537663
MAP7	-0.0690246	0.538219
INPP5F	-0.0700015	0.538369
BLOC1S2	-0.0691155	0.538557
MGST1	0.0590665	0.538902
WDR83OS	0.0650885	0.538902
CD44	0.0620066	0.539404
MRFAP1L1	-0.0679288	0.539404
TRUB1	-0.0685961	0.539404
RP11-210L7.3	-0.0471962	0.540505
MRPL13	-0.0696862	0.540929
TNRC6C	-0.0695626	0.540929
CCNL2	0.0701619	0.541224
NCK2	0.0668113	0.541224
TAB3	0.0699662	0.541224
GPS1	0.0672537	0.541642
AC009950.2	-0.0593546	0.543136
AC009506.1	-0.0440607	0.543442
C2orf49	-0.0690042	0.543442
CRIM1	0.0679086	0.543442
FAM175A	-0.0666191	0.543442
FAR2	0.0602015	0.543442
PLAG1	-0.0666268	0.543442
ZNF438	0.0696672	0.543442
ENO3	0.0615088	0.543445
PPP1CB	0.0690701	0.543445
TNFRSF10C	-0.053219	0.543445
KPNA5	-0.0700506	0.543523
TMC8	-0.068371	0.544279
C3orf62	0.0660084	0.544848
MROH8	-0.0579245	0.545156
PALD1	0.060463	0.545415
CYB5R3	0.069298	0.545585
LSM4	-0.0677954	0.545657
TYROBP	-0.0692713	0.545657
SCIN	-0.0436707	0.545754
CD72	0.0665484	0.546209
CXCL16	0.0626591	0.546209
DSCAM	-0.0432832	0.546209
EML6	0.0625811	0.546209
GTF2F1	0.0657472	0.546209
HNRNPA1L2	0.0587357	0.546209
IL15	0.0692838	0.546209
MAP1B	0.0604699	0.546209
PHTF1	0.0677249	0.546209
PLPPR2	0.0621373	0.546209
RP11-102N12.3	-0.0585698	0.546209
RP11-182J1.17	-0.0545195	0.546209
RP11-195C7.1	-0.066371	0.546209
RP11-321C24.1	-0.0485739	0.546209
RP11-834C11.4	-0.0542436	0.546209
TAGLN2	0.0675181	0.546209
TRIM41	0.06812	0.546209
VPS33A	-0.0596518	0.546209
ZNF425	-0.0649817	0.546209
KIF15	-0.0532533	0.546548
CTD-2583A14.10	-0.0628298	0.547064
RP11-72M17.1	-0.0656823	0.547064
RP4-728D4.2	-0.0573933	0.547867
CRTC2	0.068038	0.548544
GPAT4	0.0689769	0.548544
ZNF37A	-0.0688075	0.548544
AC091133.1	0.0520742	0.549316
RPS15A	0.05794	0.549316
SLC2A11	-0.0489482	0.550143
ADGRB1	0.0479887	0.550923
ARHGAP21	0.0672636	0.550923
ATF7	-0.0641181	0.550923
BST1	0.0628556	0.550923
C14orf119	-0.0674326	0.550923
FAM155A	0.06068	0.550923
FRRS1	-0.0613501	0.550923
GPSM1	0.060348	0.550923
KDM1A	0.0685334	0.550923
LRPAP1	0.0680515	0.550923
MAP1LC3B	0.0675012	0.550923
MLF1	0.0611989	0.550923
MRPS35	-0.0677816	0.550923
PTPRO	0.0661188	0.550923
RAB40C	0.0667315	0.550923
RAF1	0.0691948	0.550923
RGPD5	-0.0620916	0.550923
RP11-76E17.3	0.0493355	0.550923
SHROOM4	0.0499836	0.550923
SLC46A1	-0.0607877	0.550923
TMEM154	-0.0604075	0.550923
TUBB6	0.0541321	0.550923
WIZ	0.0660985	0.550923
WWC3	0.0651682	0.550923
HOMER2	-0.0650309	0.551447
C12orf73	-0.0657155	0.553069
DNAH6	0.0391524	0.553069
GRINA	0.0663591	0.553069
MSI2	0.0675629	0.553069
NCOA3	0.0677652	0.553069
P4HA1	-0.0635343	0.553069
FGF13	-0.0634267	0.553508
TOMM7	0.06046	0.553508
CTD-2666L21.1	-0.0608602	0.55435
CUL4A	0.0685619	0.55435
DDX19B	-0.0479959	0.55435
GOLGA6L10	-0.0433345	0.55435
LYVE1	0.0659051	0.55435
MAP3K2	0.0676863	0.55435
MPI	-0.061683	0.55435
MTERF2	-0.0648803	0.55435
MYO16	0.048656	0.55435
PVT1	0.0636725	0.55435
RP2	0.0669854	0.55435
SCARB1	-0.0644753	0.55435
TP53	-0.0666322	0.55435
ZBTB11-AS1	-0.0564863	0.55435
ZCCHC11	-0.0678318	0.55435
GPR132	0.066864	0.554727
LINC00540	-0.0395965	0.554727
AFF1	0.0665402	0.554983
APEX1	-0.0645096	0.554983
CTD-3032J10.2	-0.0491858	0.554983
ITGA10	0.0580317	0.554983
MFSD11	0.0674982	0.554983
MRPL2	-0.0641419	0.554983
MXD1	0.0561768	0.554983
MYBBP1A	-0.0654367	0.554983
NME3	0.0658404	0.554983
RP11-624L4.1	0.0522552	0.554983
RP11-7O11.3	-0.049985	0.554983
RPL26	-0.0476555	0.554983
TMEM127	-0.0659542	0.554983
VPS45	-0.0682463	0.554983
MVK	-0.0546292	0.554996
RBM39	0.0681217	0.554996
LAIR2	-0.0494643	0.555118
PP7080	-0.0438657	0.555118
AC002398.12	0.0427349	0.55707
ENKD1	0.0569929	0.55707
AC009403.2	-0.064401	0.557428
ASCL4	-0.0476159	0.557428
ASTE1	-0.0654741	0.557428
DNAJC27-AS1	-0.060598	0.557428
PRR11	-0.0543841	0.557428
RP11-12G12.7	-0.0449548	0.557428
RP11-25K21.1	-0.0600944	0.557428
RTKN	-0.0546292	0.557428
SPCS3	0.0670565	0.557428
TRAK1	0.0656159	0.557428
MSN	0.0667142	0.559222
TMEM106A	-0.0660491	0.559222
B3GNT7	0.0519581	0.560235
LDLRAD3	0.0611508	0.560235
LINC00657	0.0662853	0.560235
NLRP6	0.0386242	0.560235
RNF212	0.0422201	0.560235
RP13-870H17.3	0.0507933	0.560235
SIGLEC15	-0.0430236	0.560235
SLC26A6	0.0612242	0.560235
TNFSF10	-0.059128	0.560235
LINC01504	-0.0649318	0.560489
RP11-382A20.5	-0.0565709	0.560599
CLN8	0.0634636	0.560915
DNM2	0.0668953	0.560915
EPB41L2	-0.0656153	0.560915
FGR	0.0580814	0.560915
NMI	-0.065983	0.560915
QARS	-0.0644583	0.560915
RBM7	-0.0536271	0.560915
RMDN3	-0.0644056	0.560915
SMARCD2	0.0650206	0.560915
MED13L	0.0673405	0.561102
TMEM129	0.0629787	0.561102
ANXA2	0.0592729	0.561204
CHURC1	-0.0553594	0.561204
CTC-459F4.3	-0.0626066	0.561204
LYZ	-0.0615607	0.56138
RNF6	-0.0652726	0.56138
TMEM67	0.0564498	0.56138
ZNF22	-0.061946	0.56138
ZNF91	-0.0668383	0.56138
TMEM176B	-0.0634933	0.561835
AF064858.8	0.0519292	0.562171
DTX4	-0.0579265	0.562171
RUNDC1	-0.0653549	0.562171
CD93	0.0572087	0.563107
KCTD17	0.0558684	0.563107
ANPEP	0.0520823	0.563476
PTPN14	0.055714	0.563476
PPP1R9A	0.0576296	0.563978
RP11-756G20.1	-0.0648437	0.563978
SV2B	-0.0234062	0.563978
AP001056.1	-0.0337872	0.564231
MAMDC2	0.0558789	0.564231
MROH1	0.0659726	0.564231
PTPRC	0.0655977	0.564662
CFAP69	0.0529607	0.565159
TIPIN	-0.0608782	0.565159
SCFD2	-0.0650565	0.565664
ARFGAP3	0.0642025	0.566544
FAF2	0.0665884	0.566544
MNDA	-0.0636927	0.566544
OGT	0.0667053	0.566544
PAOX	-0.0625805	0.566544
RP11-437B10.1	0.0646229	0.566544
RP11-486I11.2	-0.0497195	0.566544
RP11-77P6.2	-0.0460663	0.566544
SH3TC1	0.0600224	0.566544
TMED8	0.0641265	0.566544
VMO1	0.0508489	0.566544
CTSD	-0.0617692	0.566595
DCAF11	-0.0606269	0.566595
FAM185A	-0.0652415	0.566595
FXYD6-FXYD2	-0.0473729	0.566595
PALMD	0.0610096	0.566595
PCK2	-0.0638963	0.566595
RP1-101K10.6	-0.0563191	0.566595
RP11-466F5.8	-0.0562166	0.566595
ST14	-0.0604708	0.566595
ZNF235	0.0660989	0.566595
AC137934.1	-0.0628129	0.566951
ADGRE5	0.0561968	0.566951
ATRNL1	-0.0512216	0.566951
BPHL	-0.0627634	0.566951
C1GALT1	-0.0648483	0.566951
CD300C	-0.0562122	0.566951
CGNL1	0.0459242	0.566951
CLPB	-0.0645136	0.566951
DNAJC9	-0.063597	0.566951
EFCAB2	0.0626852	0.566951
FAM229A	0.0575981	0.566951
FBN1	0.0625087	0.566951
HSCB	-0.0632041	0.566951
KIAA0556	0.0642156	0.566951
LINC01473	-0.0591061	0.566951
MCMDC2	-0.0564077	0.566951
MED27	0.0661693	0.566951
PPARG	0.0536232	0.566951
RBL2	0.0654328	0.566951
RP11-427J23.1	-0.0461475	0.566951
RP11-474G23.3	-0.0582741	0.566951
SDHAF3	-0.0627056	0.566951
SIVA1	0.0638928	0.566951
SLC1A1	-0.0467419	0.566951
SRGAP1	0.0576314	0.566951
SS18	0.0656335	0.566951
TNFAIP3	0.058164	0.566951
TRAPPC2	-0.0630088	0.566951
VIPR2	0.0462389	0.566951
ZC3H11A	0.0660346	0.566951
ZCCHC24	-0.0623861	0.566951
ZNF823	-0.0625794	0.567172
STRBP	0.0641002	0.568614
ARF3	-0.0541379	0.570463
C12orf4	-0.0632344	0.570463
CS	0.0630389	0.570463
DCAF4	-0.0566724	0.570463
FANCI	-0.0618559	0.570463
ICAM1	-0.0602552	0.570463
PTBP1	0.0649573	0.570463
RNASET2	-0.0606829	0.570463
RP11-728F11.4	-0.047844	0.570463
SIK3	0.0622734	0.570463
TRIM68	-0.0573304	0.570463
TSGA10	-0.0609306	0.570463
ZNF710	-0.0654183	0.570463
BRIX1	-0.0610168	0.571329
NAMPT	0.0410813	0.571329
PRR5	-0.0578653	0.571329
CNTNAP3	0.0456712	0.571343
MRTO4	-0.0579994	0.571343
PBX3	0.0649749	0.571343
PRLR	0.0634373	0.571343
RSAD2	-0.0596383	0.571651
AC007383.3	-0.0514183	0.571685
C18orf54	0.0598596	0.571685
CLECL1	-0.0550569	0.571685
DGCR2	0.0651005	0.571685
BACH2	0.0586423	0.57284
BTK	-0.063621	0.574371
CREBZF	-0.0642775	0.574371
EIF2B5	-0.0548932	0.574371
EXPH5	-0.0530383	0.574371
FCN1	-0.0570283	0.574371
HCCS	-0.0576449	0.574371
ITGB1BP1	0.0633947	0.574371
IVNS1ABP	0.0633459	0.574371
JAGN1	-0.0552615	0.574371
NDUFAF1	-0.0611718	0.574371
RNF8	-0.0626786	0.574371
RPF2	-0.0610129	0.574371
TMEM248	0.0634884	0.574371
TMEM86A	-0.0567432	0.574371
USP46	-0.0628176	0.574371
VWCE	-0.048053	0.574371
ZNF146	-0.0643955	0.574371
AKAP17A	0.0637718	0.575224
GDPD1	-0.0593612	0.575719
AMN1	0.0623191	0.576614
ATAD5	-0.06035	0.576614
CASP10	-0.063912	0.576614
CAV2	0.052506	0.576614
CERS6	0.063325	0.576614
COL21A1	0.0527218	0.576614
ERCC2	0.0585989	0.576614
F2R	0.0437363	0.576614
FAM174B	-0.0590507	0.576614
IFIH1	-0.0567702	0.576614
LINC00032	0.0436693	0.576614
MAFF	0.040946	0.576614
PHF11	-0.0630342	0.576614
PMAIP1	0.0456518	0.576614
RP11-212I21.2	-0.0383359	0.576614
RPS19	0.0585555	0.576614
RPUSD1	0.0555823	0.576614
SMPD3	-0.0477018	0.576614
TBP	-0.0627876	0.576614
UFC1	-0.0618824	0.576614
ZNF367	0.0493398	0.576614
ZNRF1	-0.0605778	0.576614
ASH1L-AS1	-0.0556422	0.576708
FKBP2	-0.0614617	0.576708
LRRC4C	0.0374478	0.576708
MAP3K13	-0.0624692	0.576708
RP11-355F16.1	-0.0470561	0.576708
CHCHD3	0.0648684	0.577105
IMP3	-0.0598911	0.577105
NT5DC1	-0.061257	0.577105
RP11-1252I4.2	-0.0562718	0.577105
SWT1	0.062187	0.577105
TCAP	0.0532378	0.577105
ZNF812P	0.0473252	0.577105
NCBP2	-0.0623309	0.577669
SLMAP	0.0645285	0.577669
RP11-415J8.3	0.0496551	0.577721
AEBP1	0.0466305	0.578027
ATG4C	-0.064383	0.578027
ATP11B	0.0631665	0.578027
ATP9A	0.0448242	0.578027
BPNT1	-0.05933	0.578027
CDCA7L	-0.0604083	0.578027
DENND4C	0.0610732	0.578027
DENND5A	0.0625479	0.578027
DIRC3-AS1	-0.0311132	0.578027
FURIN	0.0588522	0.578027
IL21R	-0.0494084	0.578027
IL2RG	-0.0572404	0.578027
MIR3142HG	-0.0477798	0.578027
NPIPA1	-0.062731	0.578027
PDPK1	0.0630413	0.578027
PIP4K2A	0.0637505	0.578027
PKM	0.0624402	0.578027
PRMT5	-0.0557272	0.578027
PRPF39	-0.0632009	0.578027
PTPN22	-0.0594529	0.578027
RASA4B	-0.0497073	0.578027
RNF152	0.0479767	0.578027
RP11-47A8.5	-0.0478403	0.578027
RPL32	0.0556555	0.578027
SPDYE5	-0.0489772	0.578027
STAG2	0.0632825	0.578027
TMEM2	0.056487	0.578027
TOR1B	-0.054929	0.578027
WASF1	0.0553642	0.578027
YWHAH	-0.0608006	0.578027
ANTXR1	0.052587	0.578541
CTD-2132N18.3	-0.0479881	0.578541
EGFLAM	0.0459915	0.578541
NSMF	0.0600388	0.578541
PXN-AS1	-0.0508353	0.578541
SESTD1	0.0605044	0.578541
SHF	-0.0505955	0.578541
ZNF606	-0.0589957	0.578541
ZNF680	-0.0617886	0.578541
ZNF250	-0.060852	0.579496
BRF2	-0.0440475	0.579787
CCL4	0.0286917	0.579865
LRP12	0.0588178	0.579865
MAP2K2	0.0613718	0.579865
TEAD1	0.0591268	0.579865
ATPAF2	-0.0609035	0.580665
AASDHPPT	-0.0607919	0.582032
ADRA1A	0.0472045	0.582032
AGAP3	0.0608714	0.582032
CCDC138	-0.0598169	0.582032
CD101	-0.0455141	0.582032
CH507-513H4.5	0.0411389	0.582032
EEF2K	-0.0612649	0.582032
EIF1B	0.0556655	0.582032
FAM153A	-0.0460009	0.582032
FAM160A1	-0.0418925	0.582032
FLNC	0.0470234	0.582032
HMGB2	0.0515417	0.582032
IGSF21	0.0500155	0.582032
IL1R2	0.0443369	0.582032
LAMP2	0.0623001	0.582032
NR2C2AP	-0.0510222	0.582032
RP11-356C4.5	-0.0540564	0.582032
RP11-474G23.1	0.0467535	0.582032
RP11-733O18.1	-0.0513357	0.582032
SLC31A2	0.0599689	0.582032
SYNE3	0.0583148	0.582032
TBC1D7	-0.058832	0.582032
TEP1	-0.0614264	0.582032
TMCC3	0.0479452	0.582032
TMEM191B	0.0253825	0.582032
ZNF777	0.0556856	0.582032
ZNF835	-0.0421599	0.582032
ID1	0.0445338	0.582061
MYOCD	0.0489778	0.582248
CES2	-0.0605216	0.58336
DLGAP4	0.0609643	0.58336
ERCC1	0.0574427	0.58336
GRAMD1B	-0.0616057	0.58336
NUP37	-0.0591051	0.58336
RWDD2A	-0.0445527	0.58336
ZNF550	-0.052501	0.58336
CASZ1	0.0466933	0.5843
C7orf26	-0.0601134	0.584442
CYTH3	0.0612568	0.584442
FAH	0.0524926	0.584442
HS3ST1	-0.045345	0.584442
RP11-38L15.3	-0.0522299	0.584442
RP5-1096D14.3	-0.0571782	0.584442
RPS6KA3	0.0600059	0.584442
ACTN1	0.0580172	0.584621
METTL12	-0.0558754	0.584621
MYO1G	0.0514663	0.584621
AADACL2-AS1	0.0449401	0.585833
ARID3A	-0.0592705	0.586176
FCGRT	-0.0604996	0.586176
MPZL3	-0.0514414	0.586842
ALCAM	0.0587406	0.586957
BTD	-0.0594246	0.586957
C11orf96	0.0407178	0.586957
C9orf153	-0.0527132	0.586957
CCDC82	0.0609333	0.586957
CCDC90B	-0.0606989	0.586957
COL1A2	0.0453176	0.586957
COL3A1	0.0445177	0.586957
DLGAP1-AS2	0.0462556	0.586957
DPH5	-0.0570042	0.586957
DPP7	0.0608436	0.586957
EDNRB	0.0431868	0.586957
ESCO1	-0.0620309	0.586957
ETFB	0.0508602	0.586957
FAM102B	0.0565345	0.586957
FAM127A	0.0569642	0.586957
HRC	0.052979	0.586957
MLXIP	0.0610707	0.586957
MMS19	0.0613706	0.586957
MOSPD2	-0.0590445	0.586957
NUDT21	-0.0602559	0.586957
PYGB	0.0603088	0.586957
RP11-15B17.1	-0.0498687	0.586957
RP11-20I20.2	0.0492305	0.586957
RP11-6J21.2	-0.041327	0.586957
RPL35A	0.050942	0.586957
SLBP	0.0604087	0.586957
SPOCK3	-0.0510629	0.586957
SUPT7L	0.0606104	0.586957
SYNDIG1L	0.0366936	0.586957
TAF11	0.0612888	0.586957
TNFRSF19	0.0449679	0.586957
WDR89	-0.0589603	0.586957
YWHAG	0.0590468	0.586957
ZNF585B	-0.0533872	0.586957
ZNF780A	-0.0571287	0.586957
ALG1L2	-0.0424745	0.587336
FAS	0.0529146	0.587336
RP11-761B3.1	-0.0474745	0.587336
CORO2B	0.0414463	0.587897
RPS3	0.0535626	0.588253
OGG1	-0.059868	0.588397
TMEM243	-0.0601926	0.588397
TMEM86B	0.0514093	0.588397
AC012363.4	-0.0490956	0.588521
RP11-544A12.4	-0.0461258	0.588521
SFT2D3	-0.0420521	0.588521
IGF1R	0.0602669	0.588971
LMO4	-0.0603944	0.588971
ZNF521	0.0531149	0.588971
CALM2	-0.0470045	0.589671
N6AMT2	-0.0580676	0.589671
SLC38A7	-0.0590081	0.589671
GATA4	0.0491874	0.589744
PLXND1	-0.0606426	0.589744
EIF4EBP2	0.0598723	0.589809
KRAS	0.0599386	0.589809
NOVA1	0.0424993	0.589809
RASSF7	0.0542031	0.589809
JAM3	0.0458534	0.590075
CBLL1	-0.0591569	0.59009
HIBADH	-0.0601659	0.59009
HPN	-0.0564285	0.59009
LINGO1	0.0499765	0.59009
SLC15A3	-0.060165	0.59009
DEDD	0.0583903	0.590167
FBXO24	-0.0455499	0.591046
IQSEC2	0.0584201	0.591046
IRS2	0.0498422	0.591046
ZNF234	-0.0591211	0.591046
CACNA1A	0.0406272	0.591108
HSPB1	0.0522651	0.592203
PLS3	0.0469914	0.592203
RPLP1	0.0499104	0.592203
RASSF3	0.0606964	0.592272
AIG1	-0.0564531	0.593334
GRPEL1	-0.0532473	0.593348
[truncated: 19,901 more rows]

## Sheet: Pericytes
Gene	log2FoldChange	padj
OTUD6B-AS1	-0.531254	0.0609235
FOS	0.0447907	0.129073
RP11-184E9.1	-0.0169469	0.129073
ZFP36	0.220315	0.129073
JUNB	0.173361	0.142245
ROCK2	0.226816	0.161863
RBMS1	0.216094	0.212232
ANKRD37	-0.0423086	0.288367
ARHGEF7	0.189856	0.288367
DIMT1	-0.119203	0.297774
UTRN	0.203561	0.297774
DECR1	-0.166977	0.378492
CPEB4	0.120026	0.440884
FZD4	-0.128093	0.523551
ANXA8L1	-0.0649889	0.65475
EGR1	0.0517462	0.65475
ILF3-AS1	-0.0838441	0.65475
IMMP2L	0.140533	0.65475
NCAM2	0.13986	0.65475
STAG1	0.176781	0.65475
NXN	0.0740782	0.664294
TRIO	0.166074	0.664294
AKIP1	-0.0450512	0.737592
CDKN2AIP	-0.0406123	0.737592
HBA1	0.0225904	0.737592
MKLN1	0.160819	0.737592
PTEN	0.0978532	0.737592
DUSP1	0.0459324	0.760929
HRAT17	0.0275786	0.760929
KLF2	0.0317621	0.867552
OAS1	-0.0140294	0.867552
SIPA1L1	0.0727227	0.867552
SLC40A1	-0.0716127	0.867552
TPX2	-0.0164132	0.867552
AL592183.1	0.0596851	0.886695
CAT	-0.0637798	0.886695
CTSL	-0.0577363	0.886695
ELL2	0.0569731	0.886695
KCNC3	-0.0445191	0.886695
LMOD2	0.0494266	0.886695
RAB8B	0.0910053	0.886695
RBMX	-0.10722	0.886695
REM1	-0.0887184	0.886695
SPIN2B	-0.0335739	0.886695
THSD7A	0.0278459	0.886695
TIMM21	-0.0502801	0.886695
ERC1	0.135041	0.891016
CYR61	0.0229386	0.916549
EBF1	0.141695	0.916549
FOXO3	0.0767155	0.916549
LRRFIP1	0.0965621	0.916549
NEAT1	0.120607	0.916549
PPM1L	0.0902996	0.916549
RBM43	-0.0238303	0.916549
TEX41	-0.0484631	0.916549
TNNI1	0.0132179	0.916549
CNOT6	0.0631099	0.96922
THY1	-0.0320667	0.96922
FOSB	0.0130015	0.978738
A1BG	-0.00908764	0.998418
A1BG-AS1	0.00876882	0.998418
A1CF	-0.000193041	0.998418
A2M	-0.00544575	0.998418
A2M-AS1	-0.000278169	0.998418
A2ML1	-0.000677247	0.998418
A2ML1-AS1	-0.0101914	0.998418
A3GALT2	0.000158834	0.998418
A4GALT	0.00663486	0.998418
AAAS	-0.0170733	0.998418
AACS	0.000139742	0.998418
AADACL2-AS1	0.00164349	0.998418
AADACL3	-0.000422406	0.998418
AADAT	0.0020786	0.998418
AAED1	0.00172537	0.998418
AAGAB	0.00543448	0.998418
AAK1	-0.0014078	0.998418
AAMDC	-0.00513164	0.998418
AAMP	0.000386591	0.998418
AANAT	-0.00103753	0.998418
AAR2	-0.00188259	0.998418
AARD	-0.00387161	0.998418
AARS	0.00184192	0.998418
AARS2	-0.0197107	0.998418
AASDH	-0.0200208	0.998418
AASDHPPT	-0.00199678	0.998418
AASS	0.023329	0.998418
AATBC	-0.000422406	0.998418
AATF	0.020824	0.998418
AATK	-0.000200787	0.998418
AATK-AS1	-0.000422406	0.998418
AB015752.3	-0.00319437	0.998418
ABALON	-0.00203711	0.998418
ABAT	0.00571277	0.998418
ABC7-42404400C24.1	-0.000130023	0.998418
ABCA1	-0.0173536	0.998418
ABCA10	0.011705	0.998418
ABCA13	-0.00467182	0.998418
ABCA2	0.000978728	0.998418
ABCA3	0.00394304	0.998418
ABCA5	0.0217531	0.998418
ABCA6	0.0115026	0.998418
ABCA7	0.00014108	0.998418
ABCA8	0.00241767	0.998418
ABCA9	0.00709632	0.998418
ABCA9-AS1	-0.00164391	0.998418
ABCB1	0.00616527	0.998418
ABCB10	-0.000419931	0.998418
ABCB4	0.0008697	0.998418
ABCB5	0.00261222	0.998418
ABCB7	0.011219	0.998418
ABCB8	-0.00864607	0.998418
ABCB9	0.000374576	0.998418
ABCC1	0.00793968	0.998418
ABCC10	-0.0102252	0.998418
ABCC11	0.00377573	0.998418
ABCC12	0.00202438	0.998418
ABCC2	0.00503183	0.998418
ABCC3	-0.000501736	0.998418
ABCC4	-0.00163205	0.998418
ABCC8	-0.00189683	0.998418
ABCC9	-0.0312359	0.998418
ABCD1	-0.00590714	0.998418
ABCD2	-0.00710868	0.998418
ABCD3	0.00226773	0.998418
ABCD4	0.0151121	0.998418
ABCE1	-0.0150892	0.998418
ABCF1	-0.00953551	0.998418
ABCF2	-0.00453413	0.998418
ABCG1	-0.000851771	0.998418
ABCG2	-0.000101363	0.998418
ABCG4	-0.00120921	0.998418
ABCG5	-0.000182741	0.998418
ABCG8	-0.00166977	0.998418
ABHD1	-0.000750414	0.998418
ABHD10	0.00361137	0.998418
ABHD11	-0.00318346	0.998418
ABHD12	-0.00568065	0.998418
ABHD12B	-0.000382375	0.998418
ABHD13	-0.00551188	0.998418
ABHD14A	-0.00592706	0.998418
ABHD14A-ACY1	0.000965274	0.998418
ABHD14B	-0.00742691	0.998418
ABHD15	-0.00287211	0.998418
ABHD15-AS1	0.00120856	0.998418
ABHD16A	0.000326872	0.998418
ABHD16B	-0.000351153	0.998418
ABHD17A	0.00166179	0.998418
ABHD17B	-0.00567009	0.998418
ABHD17C	-0.00435605	0.998418
ABHD18	0.0133317	0.998418
ABHD2	0.0199122	0.998418
ABHD3	-0.000437899	0.998418
ABHD4	0.000665109	0.998418
ABHD5	-0.00570027	0.998418
ABHD6	-0.00650172	0.998418
ABHD8	0.00277755	0.998418
ABI1	0.00783677	0.998418
ABI2	0.0116615	0.998418
ABI3	0.00233177	0.998418
ABI3BP	-0.000509389	0.998418
ABL1	0.051576	0.998418
ABL2	0.0130987	0.998418
ABLIM2	0.00291654	0.998418
ABLIM3	-0.00594613	0.998418
ABO	0.0216797	0.998418
ABR	0.0120233	0.998418
ABRA	0.000198493	0.998418
ABRACL	0.0021482	0.998418
ABT1	0.00793449	0.998418
ABTB1	-0.00127392	0.998418
ABTB2	0.00783102	0.998418
AC000032.2	-0.00134456	0.998418
AC000068.10	-0.000531166	0.998418
AC000068.5	-0.000453389	0.998418
AC000099.1	7.79285e-05	0.998418
AC000124.1	2.51524e-05	0.998418
AC000403.4	9.21848e-05	0.998418
AC001226.7	-0.000657207	0.998418
AC002066.1	-0.00929294	0.998418
AC002116.7	-0.00552435	0.998418
AC002117.1	-0.00861501	0.998418
AC002127.4	7.79285e-05	0.998418
AC002310.11	-0.00211771	0.998418
AC002310.12	-0.00626284	0.998418
AC002310.13	-0.00677966	0.998418
AC002310.7	-0.000246612	0.998418
AC002398.12	0.0029293	0.998418
AC002398.9	-0.000182741	0.998418
AC002401.1	-8.99965e-05	0.998418
AC002451.3	-0.00503045	0.998418
AC002454.1	-0.00293276	0.998418
AC002456.2	0.0017468	0.998418
AC002465.2	-0.000422406	0.998418
AC002467.7	-0.000448566	0.998418
AC002480.4	-0.000481451	0.998418
AC002511.3	-0.000133574	0.998418
AC002539.1	0.000169497	0.998418
AC002550.5	0.000203044	0.998418
AC002550.6	0.000264626	0.998418
AC002985.3	0.000206849	0.998418
AC003002.4	0.0055825	0.998418
AC003005.2	0.000364638	0.998418
AC003005.4	-0.00129701	0.998418
AC003006.7	0.00286961	0.998418
AC003075.4	0.000604812	0.998418
AC003084.2	-8.99965e-05	0.998418
AC003088.1	0.0031856	0.998418
AC003090.1	0.00541871	0.998418
AC003101.1	-0.00263655	0.998418
AC003682.16	0.000524413	0.998418
AC003956.1	-0.000130023	0.998418
AC003973.4	7.79285e-05	0.998418
AC003988.1	-5.87826e-05	0.998418
AC003991.3	-0.00321419	0.998418
AC004009.3	-7.66606e-05	0.998418
AC004012.1	0.000185043	0.998418
AC004014.3	-0.000531166	0.998418
AC004019.13	-0.000422406	0.998418
AC004053.1	0.00401875	0.998418
AC004069.2	-0.000315728	0.998418
AC004076.5	-0.00558383	0.998418
AC004076.7	-0.0164388	0.998418
AC004076.9	0.00322186	0.998418
AC004112.4	-0.00254933	0.998418
AC004158.3	-0.00122492	0.998418
AC004160.4	0.000208411	0.998418
AC004231.2	-0.000321531	0.998418
AC004237.1	-0.00854558	0.998418
AC004257.1	0.00494052	0.998418
AC004381.6	-0.00101274	0.998418
AC004381.7	-0.000928275	0.998418
AC004448.5	0.0081398	0.998418
AC004540.5	-0.00347566	0.998418
AC004556.1	-0.00226772	0.998418
AC004702.2	0.00349724	0.998418
AC004837.5	-0.000799496	0.998418
AC004854.4	-0.00117421	0.998418
AC004862.6	-0.00134873	0.998418
AC004893.11	-0.0065971	0.998418
AC004901.1	-0.00221379	0.998418
AC004951.6	0.00508032	0.998418
AC004988.1	-0.000619273	0.998418
AC005009.2	-0.000111523	0.998418
AC005037.3	0.00199681	0.998418
AC005042.4	-0.000478191	0.998418
AC005224.2	-0.00106846	0.998418
AC005237.4	-0.00424615	0.998418
AC005253.2	-0.0013978	0.998418
AC005281.1	0.00106066	0.998418
AC005304.1	-0.000209366	0.998418
AC005307.3	-0.00315351	0.998418
AC005329.7	0.000373087	0.998418
AC005355.1	-0.00014918	0.998418
AC005358.3	0.000230931	0.998418
AC005363.11	-0.00396887	0.998418
AC005498.3	0.00025277	0.998418
AC005498.4	-0.000539945	0.998418
AC005534.8	4.82858e-05	0.998418
AC005537.2	-0.000988633	0.998418
AC005550.3	-0.00949105	0.998418
AC005592.1	0.0038439	0.998418
AC005592.2	-0.0218453	0.998418
AC005609.16	0.000438515	0.998418
AC005618.6	-0.00122823	0.998418
AC005740.5	-0.00107496	0.998418
AC005740.6	-0.00161585	0.998418
AC005754.7	-0.000543872	0.998418
AC005754.8	0.00186329	0.998418
AC005775.2	-0.000643489	0.998418
AC005786.7	-0.000463879	0.998418
AC005943.2	0.00052943	0.998418
AC005944.2	-0.000592328	0.998418
AC006007.1	-0.000251431	0.998418
AC006042.7	0.000825259	0.998418
AC006116.17	-0.00251829	0.998418
AC006126.4	-0.00300756	0.998418
AC006130.3	-0.000230064	0.998418
AC006145.4	0.00262932	0.998418
AC006159.5	-8.68709e-05	0.998418
AC006160.5	-0.00317068	0.998418
AC006227.1	-0.000253777	0.998418
AC006262.4	-0.00145067	0.998418
AC006277.2	-0.000977788	0.998418
AC006369.2	0.00106642	0.998418
AC006378.2	-0.00689487	0.998418
AC006449.2	-0.000149811	0.998418
AC006460.2	-0.00259113	0.998418
AC006486.9	0.00131067	0.998418
AC006547.13	0.000188418	0.998418
AC006547.8	0.00198553	0.998418
AC006942.4	-0.00238449	0.998418
AC006946.16	0.000164233	0.998418
AC006946.17	-0.000142728	0.998418
AC006994.2	0.000694468	0.998418
AC007036.6	-0.000261962	0.998418
AC007038.7	-0.000486716	0.998418
AC007040.11	-0.0109871	0.998418
AC007040.8	-0.00155279	0.998418
AC007064.24	-0.000130023	0.998418
AC007091.1	-3.61409e-05	0.998418
AC007098.1	-0.0048335	0.998418
AC007128.1	-0.000218208	0.998418
AC007131.1	0.000449692	0.998418
AC007163.6	-0.000566063	0.998418
AC007192.6	-0.00287588	0.998418
AC007193.6	-0.000628599	0.998418
AC007204.2	0.00206235	0.998418
AC007228.11	-0.00686025	0.998418
AC007246.3	-0.00503958	0.998418
AC007271.3	-0.00256867	0.998418
AC007285.6	-0.000476813	0.998418
AC007292.3	-0.000765414	0.998418
AC007292.4	-0.00111083	0.998418
AC007292.6	0.000421339	0.998418
AC007317.1	-0.000844631	0.998418
AC007319.1	0.00229531	0.998418
AC007325.4	-0.00587379	0.998418
AC007364.1	7.79285e-05	0.998418
AC007365.3	-0.00229395	0.998418
AC007383.3	-0.000921647	0.998418
AC007383.4	-0.000626811	0.998418
AC007389.3	-0.000465461	0.998418
AC007391.2	-0.000743722	0.998418
AC007392.3	-0.000167678	0.998418
AC007405.4	-0.00181864	0.998418
AC007405.6	0.000694726	0.998418
AC007461.2	0.000272893	0.998418
AC007563.5	0.000547897	0.998418
AC007566.10	0.0010013	0.998418
AC007620.3	-0.00460753	0.998418
AC007679.3	-0.00303479	0.998418
AC007682.1	0.00266684	0.998418
AC007743.1	-0.001631	0.998418
AC007773.2	-0.00422669	0.998418
AC007796.1	-0.0073378	0.998418
AC007879.1	-0.00241547	0.998418
AC007879.2	-0.000147562	0.998418
AC007879.5	0.00615074	0.998418
AC007906.1	-0.00435117	0.998418
AC007966.1	-0.00010062	0.998418
AC008074.1	-0.00804408	0.998418
AC008074.3	0.0078136	0.998418
AC008088.4	0.000129853	0.998418
AC008103.3	-0.000422406	0.998418
AC008271.1	0.000956791	0.998418
AC008277.1	-6.12944e-05	0.998418
AC008440.5	-0.000131397	0.998418
AC008592.4	-0.000162787	0.998418
AC008746.12	0.00195744	0.998418
AC008746.3	0.00237167	0.998418
AC008753.6	0.0018287	0.998418
AC008937.2	0.000205802	0.998418
AC008937.3	-0.000727283	0.998418
AC009065.4	-0.00105217	0.998418
AC009120.4	0.000984429	0.998418
AC009133.12	0.00113888	0.998418
AC009133.23	0.0038439	0.998418
AC009228.1	-0.00441485	0.998418
AC009264.1	0.00118045	0.998418
AC009299.2	-0.00312274	0.998418
AC009303.1	0.00034541	0.998418
AC009312.1	-0.0023626	0.998418
AC009403.2	-0.0190194	0.998418
AC009404.2	-0.00712775	0.998418
AC009478.1	0.000173469	0.998418
AC009495.4	-0.000605705	0.998418
AC009501.4	-0.000807697	0.998418
AC009505.2	-0.00235518	0.998418
AC009506.1	-0.00235182	0.998418
AC009518.8	-0.00161763	0.998418
AC009542.2	-0.000900823	0.998418
AC009784.3	-0.00100072	0.998418
AC009878.2	0.000434021	0.998418
AC009948.5	-0.00973122	0.998418
AC009950.2	-0.00523754	0.998418
AC009961.3	0.00148103	0.998418
AC010084.1	0.000328331	0.998418
AC010127.3	-0.00031091	0.998418
AC010136.2	0.000159176	0.998418
AC010149.4	-0.00589445	0.998418
AC010226.4	-0.000821349	0.998418
AC010504.2	-0.00129222	0.998418
AC010524.2	6.31884e-05	0.998418
AC010524.4	0.00157093	0.998418
AC010547.9	-0.000581783	0.998418
AC010642.1	-0.00089554	0.998418
AC010761.13	-0.00140721	0.998418
AC010761.6	-0.000108703	0.998418
AC010761.9	0.000375707	0.998418
AC010883.5	-0.00197035	0.998418
AC010884.1	-0.00556837	0.998418
AC010890.1	-0.00129918	0.998418
AC010894.3	-0.000384489	0.998418
AC010967.2	-0.00201845	0.998418
AC010976.2	-8.66345e-05	0.998418
AC011043.1	-0.0131225	0.998418
AC011247.3	-0.000884133	0.998418
AC011290.4	-0.00353757	0.998418
AC011298.2	-0.000609797	0.998418
AC011343.1	-0.000514901	0.998418
AC011380.1	-0.000357754	0.998418
AC011524.1	0.000442827	0.998418
AC011747.6	-0.000743808	0.998418
AC011997.1	0.00155384	0.998418
AC012074.2	-0.000597529	0.998418
AC012358.8	-0.00580575	0.998418
AC012360.4	-0.00118654	0.998418
AC012360.6	-0.0117489	0.998418
AC012363.4	-0.00307446	0.998418
AC012370.3	-0.000846895	0.998418
AC012462.1	0.00285269	0.998418
AC012593.1	-0.000709984	0.998418
AC012668.2	0.00215268	0.998418
AC013448.1	-0.000176645	0.998418
AC013461.1	0.012511	0.998418
AC013463.2	-0.000510695	0.998418
AC013472.4	0.00197432	0.998418
AC013480.2	-0.000183098	0.998418
AC015849.19	-0.00361412	0.998418
AC015933.2	-5.87826e-05	0.998418
AC015971.2	-0.00525243	0.998418
AC015987.1	-0.000946135	0.998418
AC016582.2	-0.00306065	0.998418
AC016629.3	-0.000400374	0.998418
AC016644.1	-0.00225838	0.998418
AC016700.2	-0.000132041	0.998418
AC016700.5	-0.00108148	0.998418
AC016722.4	0.00159866	0.998418
AC016723.4	0.00396567	0.998418
AC016738.4	-0.000377371	0.998418
AC016831.7	-0.00457083	0.998418
AC016907.3	-0.00231574	0.998418
AC016910.1	0.00101586	0.998418
AC016995.3	-0.000869192	0.998418
AC017060.1	0.00223109	0.998418
AC017074.2	0.00265851	0.998418
AC017101.10	0.00288786	0.998418
AC018359.1	-0.00039688	0.998418
AC018462.2	-0.0110184	0.998418
AC018647.3	-0.0333601	0.998418
AC018717.1	-0.000843998	0.998418
AC018731.3	-0.000523663	0.998418
AC018766.4	-0.00175516	0.998418
AC018766.6	-0.00107976	0.998418
AC018816.3	-0.0184844	0.998418
AC018832.1	-0.00152268	0.998418
AC018890.6	-0.0261525	0.998418
AC019048.1	0.000162196	0.998418
AC019117.1	0.000357686	0.998418
AC019118.3	0.000326494	0.998418
AC019186.1	-0.00215062	0.998418
AC019330.1	-0.000667039	0.998418
AC020594.5	-0.00381256	0.998418
AC021188.4	-0.000906678	0.998418
AC022007.5	-0.000816924	0.998418
AC022182.1	-0.000706122	0.998418
AC022201.5	-8.99965e-05	0.998418
AC022816.2	-0.000422936	0.998418
AC023115.2	-0.000826386	0.998418
AC023469.1	0.00024416	0.998418
AC023590.1	-8.42953e-05	0.998418
AC024084.1	-0.000407511	0.998418
AC024560.2	0.000336709	0.998418
AC024592.12	0.000319649	0.998418
AC025165.8	-0.0173004	0.998418
AC025171.1	-0.0114271	0.998418
AC025263.3	-0.00062153	0.998418
AC025442.3	-0.00085661	0.998418
AC026150.8	0.00598923	0.998418
AC026167.1	-0.000604779	0.998418
AC026188.1	-0.00177358	0.998418
AC026202.3	0.00110828	0.998418
AC027119.1	-0.000701548	0.998418
AC034243.1	-0.000102823	0.998418
AC037445.1	-0.00230016	0.998418
AC046143.3	-0.000394308	0.998418
AC053503.11	-0.00124491	0.998418
AC053503.6	-0.00172779	0.998418
AC058791.1	0.0436039	0.998418
AC061992.2	-0.00116716	0.998418
AC062017.1	-0.00504569	0.998418
AC062029.1	-0.00164107	0.998418
AC063976.3	0.00055304	0.998418
AC064829.1	0.000287835	0.998418
AC064871.3	0.000272893	0.998418
AC064874.1	0.000310533	0.998418
AC067956.1	-0.000742146	0.998418
AC067959.1	-0.00466788	0.998418
AC068282.3	-0.000659158	0.998418
AC068286.1	-0.000704303	0.998418
AC068490.2	-0.00122247	0.998418
AC068491.2	-0.000906597	0.998418
AC068499.10	-0.00371721	0.998418
AC068533.7	0.002148	0.998418
AC068831.10	-0.000650925	0.998418
AC069277.2	0.000538957	0.998418
AC069363.1	-0.000263371	0.998418
AC069368.3	0.00423498	0.998418
AC069513.4	-0.00517918	0.998418
AC072062.1	-0.00401068	0.998418
AC073218.1	-0.00175856	0.998418
AC073254.1	5.97168e-05	0.998418
AC073283.4	-0.00103997	0.998418
AC073333.8	-0.000612227	0.998418
AC073342.12	-0.00281555	0.998418
AC073343.13	-0.00298353	0.998418
AC073635.5	0.000232136	0.998418
AC073834.3	-0.00205199	0.998418
AC073842.19	0.000341553	0.998418
AC073934.6	-0.000818599	0.998418
AC073957.15	0.0008821	0.998418
AC074117.10	-0.0050313	0.998418
AC074212.6	0.000132773	0.998418
AC074289.1	0.00172069	0.998418
AC074391.1	0.00587078	0.998418
AC078842.4	-0.000301941	0.998418
AC079135.1	0.00175946	0.998418
AC079145.4	-2.29858e-05	0.998418
AC079305.10	-0.00108876	0.998418
AC079305.11	-0.000347287	0.998418
AC079305.8	-0.000682496	0.998418
AC079466.1	0.000442827	0.998418
AC079610.2	-0.000161008	0.998418
AC079630.4	-0.00307433	0.998418
AC079742.4	-0.000686154	0.998418
AC079779.6	-0.00157145	0.998418
AC079790.2	-0.000430684	0.998418
AC079807.2	-0.00772763	0.998418
AC079807.4	-0.0014914	0.998418
AC079922.3	-0.000461209	0.998418
AC083843.1	-0.00101051	0.998418
AC083864.3	-0.00123016	0.998418
AC083949.1	-0.00055553	0.998418
AC084219.2	0.00459243	0.998418
AC084219.4	0.00130671	0.998418
AC084809.2	-0.000505562	0.998418
AC087294.2	0.00226582	0.998418
AC087501.1	-0.00150337	0.998418
AC090498.1	0.00867367	0.998418
AC090505.6	0.00073721	0.998418
AC091132.1	-0.0028033	0.998418
AC091133.1	-0.00498249	0.998418
AC091153.4	-0.000496559	0.998418
AC091177.1	-0.00399333	0.998418
AC091729.9	-0.00417382	0.998418
AC091801.1	0.000325828	0.998418
AC092155.4	-0.00379196	0.998418
AC092159.2	-0.00308892	0.998418
AC092162.1	0.000474681	0.998418
AC092295.4	-0.00648162	0.998418
AC092301.3	0.000117636	0.998418
AC092415.1	-0.00239137	0.998418
AC092431.3	-0.000785925	0.998418
AC092597.3	-0.000580377	0.998418
AC092614.2	-0.018907	0.998418
AC092620.3	-0.00174889	0.998418
AC092635.1	0.000918745	0.998418
AC092652.1	-0.00310223	0.998418
AC092657.2	-0.000560553	0.998418
AC092669.3	-0.000880265	0.998418
AC092684.1	0.00242105	0.998418
AC092687.5	-0.000213715	0.998418
AC092718.1	-0.000148622	0.998418
AC092835.2	-0.0124224	0.998418
AC092839.3	-0.00299275	0.998418
AC093110.3	-0.00680185	0.998418
AC093323.3	-0.00170272	0.998418
AC093326.3	-0.000774595	0.998418
AC093388.3	-0.0144908	0.998418
AC093495.4	-0.000141458	0.998418
AC093609.1	-0.00191915	0.998418
AC093627.12	-0.000572865	0.998418
AC093627.9	-0.00125662	0.998418
AC093642.3	-0.00105458	0.998418
AC093673.5	-0.00084907	0.998418
AC093690.1	-0.00144311	0.998418
AC093818.1	-0.00882073	0.998418
AC093901.1	0.0038108	0.998418
AC096649.3	-0.000808186	0.998418
AC096670.3	-0.000628712	0.998418
AC096732.2	-0.000549935	0.998418
AC096772.6	-0.00256578	0.998418
AC097467.2	0.00045719	0.998418
AC097662.2	0.00261532	0.998418
AC097721.2	0.0144901	0.998418
AC097724.3	8.29822e-05	0.998418
AC098617.1	-0.00705065	0.998418
AC099850.1	-0.000331722	0.998418
AC100802.3	-0.0028281	0.998418
AC100830.3	-0.0108646	0.998418
AC100830.4	-8.83626e-05	0.998418
AC100830.5	0.0013894	0.998418
AC102953.4	-0.000768498	0.998418
AC104088.1	-0.00200474	0.998418
AC104134.2	8.8931e-05	0.998418
AC104135.2	0.00152192	0.998418
AC104532.2	-0.00369819	0.998418
AC104532.3	-0.000250694	0.998418
AC104534.3	0.000711181	0.998418
AC104820.2	-0.00331067	0.998418
AC105052.2	-5.87826e-05	0.998418
AC105402.4	-0.00293187	0.998418
AC105461.1	0.000603409	0.998418
AC105760.2	-0.00657106	0.998418
AC105760.3	-0.00157807	0.998418
AC106900.6	0.00175058	0.998418
AC107081.5	-0.00111572	0.998418
AC107218.3	0.00115051	0.998418
AC108004.3	-0.00103986	0.998418
AC108142.1	0.000859797	0.998418
AC108938.5	-0.00450733	0.998418
AC109642.1	-0.00101333	0.998418
AC109829.1	0.00219816	0.998418
AC110781.3	-0.00136156	0.998418
AC113189.5	-0.00278326	0.998418
AC113404.1	-0.000754415	0.998418
AC114763.1	-0.00129599	0.998418
AC114765.1	-0.00207132	0.998418
AC116366.5	0.000813145	0.998418
AC116366.6	-0.000439677	0.998418
AC124997.1	-0.00114281	0.998418
AC129778.2	-0.000154521	0.998418
AC131056.3	-0.00530334	0.998418
AC131097.4	-0.00020399	0.998418
AC133528.2	0.000156561	0.998418
AC133644.2	0.00144064	0.998418
AC133680.1	-0.00048118	0.998418
AC137934.1	0.00630601	0.998418
AC138035.2	-0.0038829	0.998418
AC138969.4	-0.000945544	0.998418
AC139099.4	-0.000410495	0.998418
AC139100.3	0.00206828	0.998418
AC140912.1	-0.00203524	0.998418
AC142472.6	-0.00205518	0.998418
AC142528.1	-0.00188479	0.998418
AC144449.1	0.0248319	0.998418
AC144831.1	-9.65057e-05	0.998418
AC145124.2	-0.0162381	0.998418
AC145212.2	0.000250028	0.998418
AC147651.4	0.00121486	0.998418
AC159540.1	-0.00141663	0.998418
AC159540.2	-0.00352284	0.998418
AC231657.1	-0.00614627	0.998418
AC240274.1	0.00331481	0.998418
AC241377.2	-0.000176386	0.998418
AC241585.2	0.00224221	0.998418
AC245100.1	-0.00013644	0.998418
AC253572.1	0.022576	0.998418
ACAA1	-0.00756562	0.998418
ACAA2	0.00107939	0.998418
ACACA	-0.00130398	0.998418
ACACB	0.0234955	0.998418
ACAD10	-0.00975904	0.998418
ACAD11	-0.00343576	0.998418
ACAD8	-0.00701455	0.998418
ACAD9	-0.00312083	0.998418
ACADL	-0.000230064	0.998418
ACADM	-0.0169821	0.998418
ACADS	-0.00274632	0.998418
ACADSB	0.000145213	0.998418
ACADVL	-0.0209855	0.998418
ACAN	0.00115972	0.998418
ACAP1	-0.00141681	0.998418
ACAP2	0.0076417	0.998418
ACAP3	0.00794538	0.998418
ACAT1	-0.0167292	0.998418
ACAT2	0.000532526	0.998418
ACBD3	-0.00347127	0.998418
ACBD4	-0.00078651	0.998418
ACBD5	-0.00601918	0.998418
ACBD6	0.00636481	0.998418
ACCS	-0.0097901	0.998418
ACD	-0.0116518	0.998418
ACE2	0.0162514	0.998418
ACER2	-0.017083	0.998418
ACER3	0.0155829	0.998418
ACHE	-0.00345642	0.998418
ACIN1	-0.00392686	0.998418
ACKR1	-0.00288333	0.998418
ACKR2	-0.00101468	0.998418
ACKR3	0.00478395	0.998418
ACKR4	0.00425554	0.998418
ACLY	0.00183198	0.998418
ACMSD	-0.00149517	0.998418
ACO1	0.00820576	0.998418
ACO2	0.0212974	0.998418
ACOT1	-0.000393596	0.998418
ACOT11	0.00685607	0.998418
ACOT12	-0.00138921	0.998418
ACOT13	-0.00821877	0.998418
ACOT2	0.0078029	0.998418
ACOT7	0.00865396	0.998418
ACOT8	-0.0214343	0.998418
ACOT9	-0.00405697	0.998418
ACOX1	-0.00516684	0.998418
ACOX2	0.00246948	0.998418
ACOX3	-0.000822638	0.998418
ACOXL	-0.000123035	0.998418
ACP1	0.00342817	0.998418
ACP2	-0.0110883	0.998418
ACP5	-0.00206538	0.998418
ACP6	-0.00221153	0.998418
ACRBP	-0.00266246	0.998418
ACRC	-0.000953748	0.998418
ACSBG1	-0.00238202	0.998418
ACSBG2	-0.00192213	0.998418
ACSF2	-0.00699998	0.998418
ACSF3	-0.00418093	0.998418
ACSL1	0.0127985	0.998418
ACSL3	0.00224791	0.998418
ACSL4	0.0210328	0.998418
ACSL5	0.00140876	0.998418
ACSM1	-0.00174846	0.998418
ACSM3	0.0124149	0.998418
ACSM5	0.00205778	0.998418
ACSM6	-0.00147351	0.998418
ACSS1	0.000859363	0.998418
ACSS2	-0.00482846	0.998418
ACSS3	-0.00443798	0.998418
ACTA1	0.00770888	0.998418
ACTA2	0.0154821	0.998418
ACTB	0.0117637	0.998418
ACTC1	0.00333506	0.998418
ACTG1	0.0051335	0.998418
ACTL10	0.00188825	0.998418
ACTL6A	-0.0193806	0.998418
ACTL6B	-0.000535346	0.998418
ACTN1	0.0112333	0.998418
ACTN1-AS1	0.00175411	0.998418
ACTN4	0.00522283	0.998418
ACTR10	0.00555032	0.998418
ACTR1A	0.000405988	0.998418
ACTR1B	-0.0243183	0.998418
ACTR2	-0.00493541	0.998418
ACTR3	0.0108691	0.998418
ACTR3B	0.0188236	0.998418
ACTR3C	0.0013702	0.998418
ACTR5	0.00978325	0.998418
ACTR6	-0.00789887	0.998418
ACTR8	-0.0106342	0.998418
ACVR1	-0.00267241	0.998418
ACVR1B	-0.0119167	0.998418
ACVR1C	-0.000938139	0.998418
ACVR2A	0.00592241	0.998418
ACVR2B	-0.00539139	0.998418
ACVRL1	0.00426609	0.998418
ACY1	0.00159283	0.998418
ACYP1	0.000380138	0.998418
ACYP2	0.0193584	0.998418
AD001527.7	-0.00100784	0.998418
ADA	-0.00810524	0.998418
ADAL	0.00482933	0.998418
ADAM10	0.0042936	0.998418
ADAM11	-0.00101509	0.998418
ADAM12	0.000449894	0.998418
ADAM15	0.00500404	0.998418
ADAM17	0.00301314	0.998418
ADAM19	0.0177755	0.998418
ADAM21	-0.000262005	0.998418
ADAM22	-0.00778053	0.998418
ADAM23	0.00544743	0.998418
ADAM28	0.00239961	0.998418
ADAM29	-0.000544891	0.998418
ADAM32	0.00873517	0.998418
ADAM33	-0.0104522	0.998418
ADAM7	0.000349771	0.998418
ADAM8	0.000510652	0.998418
ADAM9	-0.00679447	0.998418
ADAMTS1	0.0263475	0.998418
ADAMTS10	0.00175328	0.998418
ADAMTS12	-0.0027272	0.998418
ADAMTS13	0.00651854	0.998418
ADAMTS14	-0.0038021	0.998418
ADAMTS15	0.00421468	0.998418
ADAMTS16	-0.00151692	0.998418
ADAMTS17	0.000690538	0.998418
ADAMTS18	-2.31547e-05	0.998418
ADAMTS2	0.00762177	0.998418
ADAMTS20	-0.00109477	0.998418
ADAMTS3	-0.0092594	0.998418
ADAMTS4	0.0127683	0.998418
ADAMTS5	-0.00439995	0.998418
ADAMTS6	-0.000277257	0.998418
ADAMTS7	-0.00835954	0.998418
ADAMTS8	0.000158965	0.998418
ADAMTS9	0.00512328	0.998418
ADAMTS9-AS1	-0.00180939	0.998418
ADAMTS9-AS2	0.0196908	0.998418
ADAMTSL1	0.000107239	0.998418
ADAMTSL2	0.00693907	0.998418
ADAMTSL3	-0.00274361	0.998418
ADAMTSL4	-0.00136276	0.998418
ADAMTSL5	-0.00511433	0.998418
ADAP2	-0.0130317	0.998418
ADAR	-0.0173347	0.998418
ADARB1	-0.00554418	0.998418
ADARB2	0.00579978	0.998418
ADAT1	0.00315185	0.998418
ADAT2	-0.00383399	0.998418
ADCK1	0.00225214	0.998418
ADCK2	0.0020481	0.998418
ADCK3	-0.0228378	0.998418
ADCK4	-0.00150463	0.998418
ADCY1	0.00798776	0.998418
ADCY10	-0.000153925	0.998418
ADCY2	-0.00454632	0.998418
ADCY3	0.0213516	0.998418
ADCY4	0.000875098	0.998418
ADCY5	0.0105043	0.998418
ADCY6	-0.00112187	0.998418
ADCY7	0.00110398	0.998418
ADCY8	0.00084852	0.998418
ADCY9	0.0479872	0.998418
ADCYAP1	-0.000800138	0.998418
ADCYAP1R1	0.00233143	0.998418
ADD1	0.0240659	0.998418
ADD2	-0.00278769	0.998418
ADD3	0.0166852	0.998418
ADGB	-0.00106127	0.998418
ADGRA2	-0.00161361	0.998418
ADGRA3	-0.00770634	0.998418
ADGRB1	0.0074707	0.998418
ADGRB2	0.00036599	0.998418
ADGRB3	0.0528822	0.998418
ADGRD1	0.00821371	0.998418
ADGRE2	0.00915741	0.998418
ADGRE3	-0.0212037	0.998418
ADGRE5	0.031779	0.998418
ADGRF3	-0.00324011	0.998418
ADGRF5	0.0092839	0.998418
ADGRG1	0.00400859	0.998418
ADGRG2	0.000609709	0.998418
ADGRG6	0.00411455	0.998418
ADGRL1	0.00235609	0.998418
ADGRL2	0.0229283	0.998418
ADGRL3	-0.0719869	0.998418
ADGRL3-AS1	-0.00131418	0.998418
ADGRL4	0.00811831	0.998418
ADGRV1	-0.00203123	0.998418
ADH1B	0.00193225	0.998418
ADH1C	-0.00111534	0.998418
ADH5	0.0121969	0.998418
ADH6	-0.000983771	0.998418
ADH7	0.000312001	0.998418
ADHFE1	-0.00712166	0.998418
ADI1	-0.00306489	0.998418
ADIPOQ	0.00118087	0.998418
ADIPOR1	-0.00295465	0.998418
ADIPOR2	0.0289955	0.998418
ADIRF	-0.0109052	0.998418
ADK	-0.00211783	0.998418
ADM	-0.00285864	0.998418
ADM5	0.000189898	0.998418
ADNP	0.0217974	0.998418
ADNP-AS1	0.00161136	0.998418
ADNP2	0.0309676	0.998418
ADO	-0.00307038	0.998418
ADORA1	0.00233313	0.998418
ADORA2A-AS1	-0.00363368	0.998418
ADORA2B	-0.00476678	0.998418
ADPGK	-0.00593807	0.998418
ADPGK-AS1	-0.000690463	0.998418
ADPRH	-0.00267122	0.998418
ADPRHL1	0.01142	0.998418
ADPRHL2	-0.00189405	0.998418
ADPRM	0.00307208	0.998418
ADRA1A	0.00915076	0.998418
ADRA1B	0.00100376	0.998418
ADRA1D	-0.00137747	0.998418
ADRA2A	-0.00344369	0.998418
ADRA2B	-0.00492543	0.998418
ADRA2C	-0.000190572	0.998418
ADRB1	0.00286458	0.998418
ADRB2	-0.000391692	0.998418
ADRB3	0.000237387	0.998418
ADRBK1	0.00128209	0.998418
ADRBK2	0.0352257	0.998418
ADRM1	-0.00567135	0.998418
ADSL	-0.0111426	0.998418
ADSS	-0.0348662	0.998418
ADSSL1	0.00714167	0.998418
ADTRP	-0.00139854	0.998418
AEBP1	0.00549006	0.998418
AEBP2	-0.0184172	0.998418
AEN	-0.00233048	0.998418
AES	0.00793632	0.998418
AF001548.5	-0.00149133	0.998418
AF011889.5	0.000237089	0.998418
AF038458.3	-0.00141954	0.998418
AF121898.3	0.000365368	0.998418
AF127577.11	-0.000605832	0.998418
AF127577.8	-0.00404066	0.998418
AF127936.9	-0.000249314	0.998418
AF129408.17	-0.00108887	0.998418
AF131217.1	0.0200972	0.998418
AF146191.4	0.0145819	0.998418
AF186192.1	-0.00152182	0.998418
AF196970.3	-0.00022765	0.998418
AF196972.9	-0.005174	0.998418
AF230666.2	0.00181527	0.998418
AF241725.6	0.000912618	0.998418
AFAP1	0.0233856	0.998418
AFAP1-AS1	-0.00160547	0.998418
AFAP1L1	0.00983554	0.998418
AFAP1L2	0.0034065	0.998418
AFF1	0.0428142	0.998418
AFF2	-0.00222981	0.998418
AFF3	0.0108137	0.998418
AFF4	0.0101651	0.998418
AFG3L2	-0.00328958	0.998418
AFMID	-0.00674938	0.998418
AFTPH	0.00204119	0.998418
AGA	-0.0114669	0.998418
AGAP1	0.0211417	0.998418
AGAP14P	-0.00507816	0.998418
AGAP2	-0.00156246	0.998418
AGAP2-AS1	-0.00334346	0.998418
AGAP3	0.0112956	0.998418
AGAP4	-0.00297525	0.998418
AGAP5	-0.00493858	0.998418
AGAP6	-0.00619593	0.998418
AGAP9	-0.00268706	0.998418
AGBL1	-0.00155855	0.998418
AGBL2	-0.00200151	0.998418
AGBL3	-0.00813615	0.998418
AGBL4	0.00455365	0.998418
AGBL5	-0.0216512	0.998418
AGER	-0.000291483	0.998418
AGFG1	0.0235513	0.998418
AGFG2	0.00375541	0.998418
AGGF1	-0.00163413	0.998418
AGK	0.0205015	0.998418
AGL	-0.0232973	0.998418
AGMAT	0.00112755	0.998418
AGMO	0.00456539	0.998418
AGO1	0.0156518	0.998418
AGO2	0.0156859	0.998418
AGO3	0.0211798	0.998418
AGO4	-0.00135108	0.998418
AGPAT1	0.00569205	0.998418
AGPAT2	-0.00859612	0.998418
AGPAT3	0.00879315	0.998418
AGPAT4	-0.00218729	0.998418
AGPAT5	-0.0100499	0.998418
AGPS	0.0137079	0.998418
AGR2	-0.000517402	0.998418
AGRN	0.0157602	0.998418
AGT	-0.0217425	0.998418
AGTPBP1	0.00613766	0.998418
AGTR1	0.00447657	0.998418
AGTRAP	-0.00765503	0.998418
AHCTF1	0.00603667	0.998418
AHCY	0.00817678	0.998418
AHCYL1	0.00200235	0.998418
AHCYL2	-0.0318844	0.998418
AHDC1	-0.00752184	0.998418
AHI1	0.0329372	0.998418
AHNAK	-0.00813168	0.998418
AHNAK2	6.43796e-05	0.998418
AHR	-0.0158742	0.998418
AHRR	-0.0113161	0.998418
AHSA1	-0.00802634	0.998418
AHSA2	0.00612311	0.998418
AIDA	-0.0108158	0.998418
AIF1	-0.00272281	0.998418
AIF1L	0.000496446	0.998418
AIFM1	-0.00231226	0.998418
AIFM2	-0.00308828	0.998418
AIG1	0.0310637	0.998418
AIM1	-0.00135133	0.998418
AIM2	6.36617e-05	0.998418
AIMP1	-0.00969522	0.998418
AIMP2	-0.00668128	0.998418
AIP	-0.00422565	0.998418
AIRE	-0.000397619	0.998418
AJ006998.2	0.00710222	0.998418
AJAP1	0.000474125	0.998418
AJUBA	0.000742798	0.998418
AK1	0.00120814	0.998418
AK2	0.00441458	0.998418
AK3	0.020688	0.998418
AK4	-0.00128703	0.998418
AK5	-0.00331584	0.998418
AK6	0.001121	0.998418
AK7	0.000821967	0.998418
AK8	0.000467548	0.998418
AK9	0.006175	0.998418
AKAP1	0.0068812	0.998418
AKAP10	-0.00484011	0.998418
AKAP11	0.00280056	0.998418
AKAP12	0.0175468	0.998418
AKAP13	0.0185767	0.998418
AKAP17A	0.00462504	0.998418
AKAP3	-0.00216923	0.998418
AKAP5	-0.000230033	0.998418
AKAP7	0.00362449	0.998418
AKAP8	-0.00782963	0.998418
AKAP8L	-0.00298235	0.998418
AKAP9	0.00901358	0.998418
AKIRIN1	-0.00627579	0.998418
AKIRIN2	-0.00386939	0.998418
AKNA	-0.0205796	0.998418
AKR1A1	-0.0126933	0.998418
AKR1B1	-0.00682831	0.998418
AKR1C1	0.00566587	0.998418
AKR1C2	0.00597723	0.998418
AKR1C3	0.00224797	0.998418
AKR1E2	-0.00283617	0.998418
AKR7A2	-0.0127413	0.998418
AKR7A3	6.42508e-05	0.998418
AKT1	0.00131165	0.998418
AKT2	0.00815394	0.998418
AKT3	0.0567355	0.998418
AKTIP	-0.00708404	0.998418
AL021546.6	-0.000285535	0.998418
AL022341.3	-0.00207148	0.998418
AL022476.2	-0.0018454	0.998418
AL023806.1	-0.000661345	0.998418
AL035610.2	-0.000581389	0.998418
AL049872.1	-0.000183643	0.998418
AL109761.5	-0.00173266	0.998418
AL133245.2	0.00694676	0.998418
AL162759.1	-0.000705114	0.998418
AL354822.1	0.00950346	0.998418
AL358852.1	-0.00448206	0.998418
AL365181.2	0.00213554	0.998418
AL513523.2	-0.000481707	0.998418
AL589743.1	0.00221025	0.998418
ALAD	-0.00520229	0.998418
ALAS1	0.00326659	0.998418
ALAS2	0.00360601	0.998418
ALCAM	0.00765801	0.998418
ALDH16A1	-0.0063256	0.998418
ALDH18A1	0.00428798	0.998418
ALDH1A1	-0.000826673	0.998418
ALDH1A2	-0.0030641	0.998418
ALDH1B1	0.000256823	0.998418
ALDH1L1	0.0051952	0.998418
ALDH1L1-AS2	-0.0010212	0.998418
ALDH1L2	0.00282404	0.998418
ALDH2	-0.00217932	0.998418
ALDH3A2	0.000651383	0.998418
ALDH3B1	-0.00028428	0.998418
ALDH5A1	0.00339943	0.998418
ALDH6A1	0.00314283	0.998418
ALDH7A1	0.0038902	0.998418
ALDH8A1	-0.00581144	0.998418
ALDH9A1	-0.00547353	0.998418
ALDOA	-0.0159006	0.998418
ALG1	-0.00574596	0.998418
ALG10	-0.00428946	0.998418
ALG10B	-0.0013717	0.998418
ALG11	-0.00915962	0.998418
ALG12	-0.00122885	0.998418
ALG13	-0.0277492	0.998418
ALG13-AS1	-0.00103547	0.998418
ALG14	-0.0022188	0.998418
ALG1L2	-0.000576472	0.998418
ALG2	-0.00249873	0.998418
ALG3	-0.0037172	0.998418
ALG5	0.00506959	0.998418
ALG6	-0.00689642	0.998418
ALG8	-0.0161183	0.998418
ALG9	0.00845232	0.998418
ALK	-0.00109229	0.998418
ALKBH1	0.0132797	0.998418
ALKBH2	0.000580485	0.998418
ALKBH3	-0.0123792	0.998418
ALKBH3-AS1	-0.000276006	0.998418
ALKBH4	0.00352816	0.998418
ALKBH5	0.0118031	0.998418
ALKBH6	0.00379099	0.998418
ALKBH7	-0.00713792	0.998418
ALKBH8	-0.00563064	0.998418
ALLC	0.00284796	0.998418
ALMS1	-0.0136734	0.998418
ALOX12-AS1	0.00657617	0.998418
ALOX15	-0.000443914	0.998418
ALOX5	0.00343295	0.998418
ALOX5AP	0.000464172	0.998418
ALPK1	-0.00574279	0.998418
ALPK2	0.0127291	0.998418
ALPK3	0.00238403	0.998418
ALPL	-0.000208049	0.998418
ALS2	-0.00297873	0.998418
ALS2CL	0.000257261	0.998418
ALS2CR11	0.00307532	0.998418
ALS2CR12	-0.00164045	0.998418
ALX4	-0.00196926	0.998418
ALYREF	0.00821589	0.998418
AMBRA1	0.0172942	0.998418
AMD1	-0.00389232	0.998418
AMDHD1	0.0005044	0.998418
AMDHD2	-0.000755334	0.998418
AMELX	0.00220229	0.998418
AMER1	0.000906112	0.998418
AMFR	-0.00989093	0.998418
AMH	0.000416136	0.998418
AMIGO1	-0.000987851	0.998418
AMMECR1	0.00918404	0.998418
AMMECR1L	-0.00126357	0.998418
AMN	-0.00112753	0.998418
AMN1	0.000404301	0.998418
AMOT	0.00297669	0.998418
AMOTL1	0.0126651	0.998418
AMOTL2	-0.00950864	0.998418
AMPD2	0.00692222	0.998418
AMPD3	-0.000560488	0.998418
AMPH	0.00667002	0.998418
AMT	0.00876828	0.998418
AMY2B	0.00305864	0.998418
AMZ1	-0.00246895	0.998418
AMZ2	-0.0108161	0.998418
ANAPC1	0.00201589	0.998418
ANAPC10	0.0168176	0.998418
ANAPC11	-0.00271752	0.998418
ANAPC13	-0.0116866	0.998418
ANAPC15	0.0039725	0.998418
ANAPC16	-0.0315299	0.998418
ANAPC2	-0.000968558	0.998418
ANAPC4	0.00472251	0.998418
ANAPC5	-0.0104976	0.998418
ANAPC7	-0.00906924	0.998418
ANGEL1	-0.00194153	0.998418
ANGEL2	-0.0152759	0.998418
ANGPT1	0.00142736	0.998418
ANGPT2	-0.013057	0.998418
ANGPTL1	-0.00120092	0.998418
ANGPTL2	-0.00330643	0.998418
ANGPTL4	-0.0101478	0.998418
ANGPTL5	-0.000154019	0.998418
ANGPTL6	-7.81048e-05	0.998418
ANGPTL8	0.000654102	0.998418
ANK1	0.00583945	0.998418
ANK3	-0.00190699	0.998418
ANKAR	0.00809124	0.998418
ANKDD1A	0.00437995	0.998418
ANKDD1B	0.00442208	0.998418
ANKFN1	-0.000148627	0.998418
ANKFY1	0.00681716	0.998418
ANKH	0.0038032	0.998418
ANKHD1	-0.0106929	0.998418
ANKHD1-EIF4EBP3	-0.0159876	0.998418
ANKIB1	0.0157641	0.998418
ANKK1	0.000238571	0.998418
ANKLE1	-0.000375501	0.998418
ANKLE2	-0.0136444	0.998418
ANKMY1	-0.00243096	0.998418
ANKMY2	-0.00158813	0.998418
ANKRA2	-0.0223699	0.998418
ANKRD10	0.0239786	0.998418
ANKRD11	0.0541814	0.998418
ANKRD12	0.0058508	0.998418
ANKRD13A	0.00097733	0.998418
ANKRD13C	0.0208867	0.998418
ANKRD13D	-0.0322394	0.998418
ANKRD16	-0.00399014	0.998418
ANKRD17	0.0618056	0.998418
ANKRD18B	-0.000163959	0.998418
ANKRD2	0.00454767	0.998418
ANKRD20A1	2.29068e-05	0.998418
ANKRD20A4	-0.000237075	0.998418
ANKRD23	0.00396314	0.998418
ANKRD24	-0.00238247	0.998418
ANKRD26	-0.0158606	0.998418
ANKRD27	-0.00334821	0.998418
ANKRD28	0.00779529	0.998418
ANKRD29	-0.00467055	0.998418
ANKRD30A	-0.00372151	0.998418
ANKRD30B	-0.00186069	0.998418
ANKRD30BL	-0.000700129	0.998418
ANKRD31	0.000609261	0.998418
ANKRD33B	0.0176905	0.998418
ANKRD34A	-0.00195772	0.998418
ANKRD34C-AS1	0.0017266	0.998418
ANKRD35	0.000300967	0.998418
ANKRD36	0.00712166	0.998418
ANKRD36B	-0.000403382	0.998418
ANKRD36C	0.00131861	0.998418
ANKRD39	0.00121081	0.998418
ANKRD40	0.00165771	0.998418
ANKRD42	-0.00566872	0.998418
ANKRD44	0.014997	0.998418
ANKRD46	0.00950847	0.998418
ANKRD49	-0.0143201	0.998418
ANKRD50	0.00324583	0.998418
ANKRD52	-0.00911057	0.998418
ANKRD53	0.000876732	0.998418
ANKRD54	0.00467738	0.998418
ANKRD55	-0.000424798	0.998418
ANKRD6	-0.0155904	0.998418
ANKRD62	-0.00214452	0.998418
ANKRD7	-0.0015207	0.998418
ANKRD9	0.00620689	0.998418
ANKS1A	0.02425	0.998418
ANKS1B	-0.00640721	0.998418
ANKS3	-0.00596173	0.998418
ANKS6	-0.00168223	0.998418
ANKUB1	0.000751777	0.998418
ANKZF1	-0.0345844	0.998418
ANO1	-0.00814948	0.998418
ANO1-AS1	-0.0012461	0.998418
ANO10	0.00413717	0.998418
ANO2	0.00694059	0.998418
ANO3	-0.0089405	0.998418
ANO4	9.10405e-05	0.998418
ANO5	-0.0176512	0.998418
ANO6	-0.0136845	0.998418
ANO7	-0.00155009	0.998418
ANO8	-0.00271749	0.998418
ANOS1	0.00113148	0.998418
ANP32A	-0.0018148	0.998418
ANP32B	0.00717294	0.998418
ANP32E	-0.00479761	0.998418
ANPEP	0.00171138	0.998418
ANTXR1	0.00095106	0.998418
ANTXR2	0.00894671	0.998418
ANXA1	0.00283709	0.998418
ANXA10	-0.000453933	0.998418
ANXA11	-0.0106113	0.998418
ANXA2	0.0136137	0.998418
ANXA2R	-0.00379311	0.998418
ANXA3	0.000295562	0.998418
ANXA4	0.00378707	0.998418
ANXA5	-0.0132519	0.998418
ANXA6	0.00344309	0.998418
ANXA7	0.0100538	0.998418
AOAH	-0.00327156	0.998418
AOC2	-0.000717829	0.998418
AOC3	-0.0160134	0.998418
AOX1	-0.00136146	0.998418
AP000235.2	0.0014452	0.998418
AP000275.65	-0.000951462	0.998418
AP000282.2	0.001233	0.998418
AP000304.12	-0.00946158	0.998418
AP000318.2	0.00919945	0.998418
AP000350.10	0.00351528	0.998418
AP000350.5	-0.00177046	0.998418
AP000442.1	-0.00727177	0.998418
AP000442.4	3.44388e-05	0.998418
AP000473.5	-0.00114567	0.998418
AP000473.8	-0.00251553	0.998418
AP000476.1	0.00638475	0.998418
AP000487.5	-0.00843079	0.998418
AP000487.6	-0.0145477	0.998418
AP000640.10	0.00134093	0.998418
AP000695.4	-0.000438673	0.998418
AP000704.5	-0.000188533	0.998418
AP000721.4	-0.0049974	0.998418
AP000769.1	0.00389491	0.998418
AP000797.3	0.00333455	0.998418
AP000857.3	0.000365805	0.998418
AP000892.4	-0.00313194	0.998418
AP000962.2	-0.000245095	0.998418
AP001046.5	-0.0040969	0.998418
AP001055.6	0.00535647	0.998418
AP001059.6	0.00065654	0.998418
AP001059.7	-0.00179997	0.998418
AP001062.7	0.00333083	0.998418
AP001065.15	-0.000321962	0.998418
AP001172.2	0.00083124	0.998418
AP001189.4	-0.00845923	0.998418
AP001258.4	-0.00512233	0.998418
AP001347.6	-0.00698059	0.998418
AP001412.1	-0.00194016	0.998418
AP001432.14	-0.00123897	0.998418
AP001437.1	0.00278086	0.998418
AP001439.2	0.00125458	0.998418
AP001462.6	-0.00306483	0.998418
AP001471.1	-0.00108071	0.998418
AP001505.10	0.000838525	0.998418
AP001601.2	0.000150719	0.998418
AP001610.5	-0.000815233	0.998418
AP001628.6	-0.00158483	0.998418
AP002884.2	0.00724253	0.998418
AP002954.4	0.0094349	0.998418
AP003025.2	-0.000569374	0.998418
AP003068.23	-0.00326326	0.998418
AP003419.16	6.75869e-05	0.998418
AP003900.6	-0.000856451	0.998418
AP006222.2	-0.00814761	0.998418
AP006621.5	-0.00982733	0.998418
AP006621.8	0.00057831	0.998418
AP1AR	0.00342338	0.998418
AP1B1	-0.00114465	0.998418
AP1G1	0.00312906	0.998418
AP1G2	-0.00840854	0.998418
AP1S1	-0.0036643	0.998418
AP1S2	-0.00814102	0.998418
AP1S3	0.0041009	0.998418
AP2A1	0.00444573	0.998418
AP2A2	0.00564685	0.998418
AP2B1	0.0185745	0.998418
AP2S1	-0.00639787	0.998418
AP3B1	-0.00709007	0.998418
AP3B2	-0.000661019	0.998418
AP3D1	0.010938	0.998418
AP3M1	-0.00549308	0.998418
AP3M2	-0.0159152	0.998418
AP3S1	-0.0116491	0.998418
AP3S2	-0.00457084	0.998418
AP4B1	-0.0091223	0.998418
AP4B1-AS1	-0.00420929	0.998418
AP4E1	0.00900262	0.998418
AP4M1	-0.0198589	0.998418
AP4S1	-0.00386266	0.998418
AP5B1	-0.00645402	0.998418
AP5M1	-0.0176878	0.998418
AP5S1	-0.00442395	0.998418
AP5Z1	-0.00601346	0.998418
APAF1	-0.013192	0.998418
APBA1	-0.00208693	0.998418
APBA2	0.000322125	0.998418
APBA3	0.00167983	0.998418
APBB1	-0.00401831	0.998418
APBB1IP	0.00233036	0.998418
APBB2	0.0412249	0.998418
APBB3	-0.00194919	0.998418
APC	-0.0112423	0.998418
APC2	0.000549582	0.998418
APCDD1	0.000637594	0.998418
APCDD1L	-0.00082177	0.998418
APEH	-0.0127548	0.998418
APEX1	-0.0119704	0.998418
APEX2	-0.00454263	0.998418
APH1A	-0.00783545	0.998418
APH1B	-0.0176151	0.998418
API5	0.00102794	0.998418
APIP	-0.0240914	0.998418
APLF	0.00181434	0.998418
APLNR	0.00233551	0.998418
APLP1	-0.00338241	0.998418
APLP2	-0.0418457	0.998418
APMAP	-0.00595577	0.998418
APOA1	0.000834238	0.998418
APOA1-AS	-0.000776252	0.998418
APOA1BP	-0.0177847	0.998418
APOB	-0.00297682	0.998418
APOBEC2	-0.00121598	0.998418
APOBEC3A	-0.000807803	0.998418
APOBEC3C	0.00109392	0.998418
APOBEC3D	-0.00472125	0.998418
APOBEC3F	-0.00219191	0.998418
APOBEC3G	-0.00560082	0.998418
APOBR	1.70592e-05	0.998418
APOD	-0.0123817	0.998418
APOL1	0.00338461	0.998418
APOL2	0.00682485	0.998418
APOL3	-0.00122436	0.998418
APOL4	-0.000897444	0.998418
APOL5	0.000825298	0.998418
APOL6	-0.00366925	0.998418
APOLD1	0.0447059	0.998418
APOO	-0.0123766	0.998418
APOOL	0.00901145	0.998418
APP	-0.000875774	0.998418
APPBP2	-0.00506632	0.998418
APPL1	0.0112204	0.998418
APPL2	-0.00359134	0.998418
APRT	-0.0048743	0.998418
APTR	-0.00491927	0.998418
APTX	-0.0192186	0.998418
AQP1	0.010968	0.998418
AQP10	-0.00113126	0.998418
AQP11	0.0011825	0.998418
AQP4-AS1	-0.000678515	0.998418
AQP7	0.00545431	0.998418
AQP9	-0.00113395	0.998418
AQR	0.00285784	0.998418
AR	0.00503482	0.998418
ARAF	-0.000552831	0.998418
ARAP1	0.00824069	0.998418
ARAP2	0.00383296	0.998418
ARAP3	0.0172228	0.998418
ARCN1	-0.00237624	0.998418
AREG	0.000948108	0.998418
AREL1	0.0188642	0.998418
ARF1	0.00948872	0.998418
ARF3	0.00224135	0.998418
ARF4	-0.0066971	0.998418
ARF4-AS1	-0.00652319	0.998418
ARF5	-0.00926914	0.998418
ARF6	0.00324598	0.998418
ARFGAP1	-0.00762133	0.998418
ARFGAP2	-0.0207614	0.998418
ARFGAP3	0.0249811	0.998418
ARFGEF1	0.00461251	0.998418
ARFGEF2	0.0102594	0.998418
ARFGEF3	0.00555366	0.998418
ARFIP1	-0.00925299	0.998418
ARFIP2	-0.00141393	0.998418
ARFRP1	0.00389898	0.998418
ARG2	0.00227894	0.998418
ARGLU1	-0.00541968	0.998418
ARHGAP1	0.00422586	0.998418
ARHGAP10	0.0265346	0.998418
ARHGAP11A	-0.000256555	0.998418
ARHGAP11B	0.0110243	0.998418
ARHGAP12	-0.0216597	0.998418
ARHGAP15	0.028836	0.998418
ARHGAP17	0.00886469	0.998418
ARHGAP18	0.00411938	0.998418
ARHGAP19	-0.00122923	0.998418
ARHGAP19-SLIT1	0.000373752	0.998418
ARHGAP20	-0.00273132	0.998418
ARHGAP21	0.00626493	0.998418
ARHGAP22	0.000312428	0.998418
ARHGAP23	0.00195822	0.998418
ARHGAP24	0.0208662	0.998418
ARHGAP25	-0.00229962	0.998418
ARHGAP26	0.0280909	0.998418
ARHGAP26-AS1	-0.000169027	0.998418
ARHGAP27	-0.000823977	0.998418
ARHGAP28	-0.00882983	0.998418
ARHGAP29	-0.0274945	0.998418
ARHGAP30	-0.00194616	0.998418
ARHGAP31	0.00553632	0.998418
ARHGAP31-AS1	-0.00288767	0.998418
ARHGAP32	0.015493	0.998418
ARHGAP33	0.00499716	0.998418
ARHGAP35	0.00659918	0.998418
ARHGAP39	-0.000658166	0.998418
ARHGAP4	-0.00176224	0.998418
ARHGAP42	0.0473826	0.998418
ARHGAP44	0.0425131	0.998418
ARHGAP5	0.0335466	0.998418
ARHGAP5-AS1	-0.000693055	0.998418
ARHGAP6	0.11148	0.998418
ARHGAP9	-0.00211896	0.998418
ARHGDIA	0.0131368	0.998418
ARHGDIB	-0.0443641	0.998418
ARHGDIG	-0.00369222	0.998418
ARHGEF1	-0.0168993	0.998418
ARHGEF10	0.00881021	0.998418
ARHGEF10L	0.00662863	0.998418
ARHGEF11	0.000978696	0.998418
ARHGEF12	-0.0104543	0.998418
ARHGEF15	-0.00109255	0.998418
ARHGEF16	-0.000538837	0.998418
ARHGEF17	0.0275998	0.998418
ARHGEF19	-0.00761365	0.998418
ARHGEF2	0.0103115	0.998418
ARHGEF25	-0.00126593	0.998418
ARHGEF26	0.00162924	0.998418
ARHGEF28	0.0028007	0.998418
ARHGEF3	0.00297722	0.998418
ARHGEF33	-0.00486901	0.998418
ARHGEF35	0.000200482	0.998418
ARHGEF37	-0.00354797	0.998418
ARHGEF38	0.00127127	0.998418
ARHGEF39	-0.00178269	0.998418
ARHGEF4	-0.00122028	0.998418
ARHGEF40	0.000586813	0.998418
ARHGEF5	0.000273014	0.998418
ARHGEF6	-0.0103906	0.998418
ARHGEF7-AS2	-0.00126517	0.998418
ARHGEF9	-0.0105874	0.998418
ARID1A	0.0530383	0.998418
ARID1B	0.12945	0.998418
ARID2	0.0253925	0.998418
ARID3A	0.0153432	0.998418
ARID3B	0.00454875	0.998418
ARID4A	-0.0055647	0.998418
ARID4B	0.0368588	0.998418
ARID5A	0.0178357	0.998418
ARID5B	0.00976092	0.998418
ARIH1	0.0656331	0.998418
ARIH2	0.0073729	0.998418
ARIH2OS	0.000664667	0.998418
ARL1	-0.00348142	0.998418
ARL10	-0.0110309	0.998418
ARL13A	-0.000157387	0.998418
ARL13B	0.00695835	0.998418
ARL14EP	-0.00201644	0.998418
ARL15	0.0172311	0.998418
ARL16	-0.0167359	0.998418
ARL17A	0.011466	0.998418
ARL17B	0.00148723	0.998418
ARL2	-0.0157461	0.998418
ARL2-SNX15	0.000162615	0.998418
ARL2BP	-0.0112045	0.998418
ARL3	0.00671318	0.998418
ARL4A	-0.000392977	0.998418
ARL4D	-0.00652513	0.998418
ARL5A	0.00455913	0.998418
ARL5B	0.000311513	0.998418
ARL6	0.000805818	0.998418
ARL6IP1	-0.0017845	0.998418
ARL6IP4	-0.00654963	0.998418
ARL6IP5	-0.0168374	0.998418
ARL6IP6	-0.00706537	0.998418
ARL8A	0.010183	0.998418
ARL8B	0.00634648	0.998418
ARL9	0.00047604	0.998418
ARMC1	-0.0202204	0.998418
ARMC10	-0.00925492	0.998418
ARMC2	-0.00314923	0.998418
ARMC3	-0.00142809	0.998418
ARMC5	-0.00449632	0.998418
ARMC6	0.00360734	0.998418
ARMC7	-0.00444032	0.998418
ARMC8	0.00884853	0.998418
ARMC9	0.0113712	0.998418
ARMCX1	-0.00383481	0.998418
ARMCX2	-0.00204314	0.998418
ARMCX3	-0.00841659	0.998418
ARMCX3-AS1	-0.000190384	0.998418
ARMCX4	0.0199801	0.998418
ARMCX5	-0.0126618	0.998418
ARMCX6	-0.0085697	0.998418
ARMT1	-0.0120412	0.998418
ARNT	-0.000633953	0.998418
ARNT2	0.00652929	0.998418
ARNTL	0.00594357	0.998418
ARNTL2	9.75363e-05	0.998418
ARPC1A	-0.00161378	0.998418
ARPC1B	-0.00485125	0.998418
ARPC2	0.0134383	0.998418
ARPC3	-0.00699003	0.998418
ARPC4	-0.000824304	0.998418
ARPC5	-0.00344771	0.998418
ARPC5L	-0.00516855	0.998418
ARPIN	-0.00735827	0.998418
ARPP19	0.00801005	0.998418
ARRB1	0.000626417	0.998418
ARRB2	0.0067358	0.998418
ARRDC1	-0.00520076	0.998418
ARRDC1-AS1	-0.0208607	0.998418
ARRDC2	0.00357326	0.998418
ARRDC3	-0.00962662	0.998418
ARRDC3-AS1	0.00494793	0.998418
ARRDC4	-0.00120002	0.998418
ARSA	-0.00776056	0.998418
ARSB	0.00994843	0.998418
ARSD	0.00836198	0.998418
ARSG	0.00385437	0.998418
ARSI	-0.000924616	0.998418
ARSJ	-0.0117217	0.998418
ARSK	-0.00685453	0.998418
ART3	0.000928854	0.998418
ART4	-0.00566451	0.998418
ARTN	-0.00056218	0.998418
ARV1	0.00768466	0.998418
ARVCF	-0.00895701	0.998418
ASAH1	-0.0152079	0.998418
ASAH2	0.00108452	0.998418
ASAH2B	-0.00719721	0.998418
ASAP1	0.0249619	0.998418
ASAP2	-0.0109143	0.998418
ASAP3	-0.015075	0.998418
ASB1	0.00675833	0.998418
ASB10	-0.00220174	0.998418
ASB11	-0.00409581	0.998418
ASB13	0.00262062	0.998418
ASB14	-0.00108165	0.998418
ASB15	0.00444957	0.998418
ASB16	0.000790623	0.998418
ASB16-AS1	0.00244344	0.998418
ASB18	-0.000424273	0.998418
ASB2	0.000419808	0.998418
ASB3	0.0127457	0.998418
ASB4	-0.00125066	0.998418
ASB5	0.000375707	0.998418
ASB6	-0.00138931	0.998418
ASB8	-0.000797935	0.998418
ASCC1	0.0129625	0.998418
ASCC2	-0.00289942	0.998418
ASCC3	0.0463443	0.998418
ASF1A	-0.0120899	0.998418
ASF1B	-0.000554673	0.998418
ASGR1	-0.00021586	0.998418
ASH1L	0.0188279	0.998418
ASH1L-AS1	-0.00847454	0.998418
ASH2L	0.00658201	0.998418
ASIC1	-0.000386659	0.998418
ASIC2	0.00494463	0.998418
ASIC3	0.000710294	0.998418
ASIP	-0.00365462	0.998418
ASL	-0.000788111	0.998418
ASMTL	0.0064848	0.998418
ASMTL-AS1	0.0095301	0.998418
ASNA1	-0.00375309	0.998418
ASNS	0.000706851	0.998418
ASNSD1	-0.0228384	0.998418
ASPA	-0.00907968	0.998418
ASPH	0.00970393	0.998418
ASPHD1	-0.00171073	0.998418
ASPHD2	-0.000448864	0.998418
ASPM	0.000144949	0.998418
ASPN	-0.00171741	0.998418
ASPRV1	-0.000388387	0.998418
ASPSCR1	0.00261169	0.998418
ASRGL1	-0.00665138	0.998418
ASS1	0.00468871	0.998418
ASTE1	-0.0151214	0.998418
ASTN1	-0.00919555	0.998418
ASTN2	-0.00501859	0.998418
ASTN2-AS1	-0.00056928	0.998418
ASUN	-0.0163104	0.998418
ASXL1	0.0080137	0.998418
ASXL2	-0.00655996	0.998418
ASXL3	0.00931395	0.998418
ATAD1	-0.000635621	0.998418
ATAD2	-0.0120129	0.998418
ATAD2B	0.003492	0.998418
ATAD3A	-0.00341391	0.998418
ATAD3B	-0.00808513	0.998418
ATAD5	-0.0048408	0.998418
ATAT1	0.00265434	0.998418
ATE1	-0.00533653	0.998418
ATE1-AS1	-0.0152816	0.998418
ATF1	-0.00617934	0.998418
ATF2	0.000455316	0.998418
ATF3	0.0250244	0.998418
ATF4	0.036054	0.998418
ATF5	-0.00262542	0.998418
ATF6	0.00716079	0.998418
ATF6B	0.00355885	0.998418
ATF7	-0.0241332	0.998418
ATF7IP	0.00596192	0.998418
ATF7IP2	-0.0023585	0.998418
ATG10	0.0492148	0.998418
ATG101	0.00167832	0.998418
ATG12	-0.0218367	0.998418
ATG13	-0.00842265	0.998418
ATG14	0.000327606	0.998418
ATG16L1	-0.00960427	0.998418
ATG16L2	0.0014276	0.998418
ATG2A	0.0115809	0.998418
ATG2B	0.00215805	0.998418
ATG3	-0.00644239	0.998418
ATG4A	0.00602868	0.998418
ATG4B	-0.0140683	0.998418
ATG4C	-0.023092	0.998418
ATG4D	-0.00963827	0.998418
ATG5	0.0176804	0.998418
ATG7	0.000491605	0.998418
ATG9A	0.00591874	0.998418
ATHL1	0.00135848	0.998418
ATIC	-0.00351668	0.998418
ATL1	-0.00251431	0.998418
ATL2	0.0107328	0.998418
ATL3	-0.00428734	0.998418
ATM	0.00566621	0.998418
ATMIN	0.00175219	0.998418
ATN1	0.0262087	0.998418
ATOH7	-0.00037168	0.998418
ATOH8	0.00392999	0.998418
ATOX1	-0.00228037	0.998418
ATP10A	0.0223617	0.998418
ATP10B	-0.00114033	0.998418
ATP10D	-0.0194933	0.998418
ATP11A	0.00702066	0.998418
ATP11B	0.0362799	0.998418
ATP11C	0.0139276	0.998418
ATP13A1	0.00335747	0.998418
ATP13A2	-0.00473204	0.998418
ATP13A3	0.0150497	0.998418
ATP13A4	-0.0011671	0.998418
ATP1A1	0.00631594	0.998418
ATP1A2	-0.0230006	0.998418
ATP1A3	0.00207281	0.998418
ATP1A4	-0.00326109	0.998418
ATP1B1	-0.00131123	0.998418
ATP1B2	-0.020441	0.998418
ATP1B3	0.00614578	0.998418
ATP2A1	0.00166334	0.998418
ATP2A1-AS1	0.000642204	0.998418
ATP2A3	-0.000367083	0.998418
ATP2B1	0.0273087	0.998418
ATP2B2	0.000194321	0.998418
ATP2B3	-0.00062907	0.998418
ATP2B4	0.0478475	0.998418
ATP2C1	0.0101496	0.998418
ATP2C2	0.00126032	0.998418
ATP4A	-0.000667565	0.998418
ATP5A1	-0.0135099	0.998418
ATP5B	-0.00442444	0.998418
ATP5C1	-0.038509	0.998418
ATP5D	-0.0148987	0.998418
ATP5E	-0.00413135	0.998418
ATP5EP2	0.000483655	0.998418
ATP5F1	-0.0200336	0.998418
ATP5G1	-0.00529305	0.998418
ATP5G2	-0.0161934	0.998418
ATP5G3	-0.00694597	0.998418
ATP5H	0.000662769	0.998418
ATP5I	-0.0232591	0.998418
ATP5J	-0.00629611	0.998418
ATP5L	-0.00688374	0.998418
ATP5S	0.00628699	0.998418
ATP5SL	-0.0055061	0.998418
ATP6AP1	0.00791583	0.998418
ATP6AP1L	-0.00117845	0.998418
ATP6AP2	-0.0149539	0.998418
ATP6V0A1	0.0115651	0.998418
ATP6V0A2	0.00544543	0.998418
ATP6V0A4	0.000487531	0.998418
ATP6V0B	-0.0159252	0.998418
ATP6V0D1	0.00409498	0.998418
ATP6V0E1	-0.0121932	0.998418
ATP6V0E2	-0.0076183	0.998418
ATP6V0E2-AS1	-0.00559134	0.998418
ATP6V1A	0.0040733	0.998418
ATP6V1B1	0.00151022	0.998418
ATP6V1B2	-0.0215237	0.998418
ATP6V1C1	-0.00160283	0.998418
ATP6V1C2	-0.00134365	0.998418
ATP6V1D	-0.00467382	0.998418
ATP6V1E1	-0.000843284	0.998418
ATP6V1E2	0.00590376	0.998418
ATP6V1F	-0.00877474	0.998418
ATP6V1G1	-0.0255174	0.998418
ATP6V1G2	-0.00286672	0.998418
ATP6V1H	-0.00872503	0.998418
ATP7A	0.0036224	0.998418
ATP7B	-0.000518097	0.998418
ATP8A1	0.00691583	0.998418
ATP8A2	0.00233514	0.998418
ATP8B1	0.0180211	0.998418
ATP8B2	0.00152763	0.998418
ATP8B3	0.00153398	0.998418
ATP8B4	-0.0124181	0.998418
ATP9A	0.00920392	0.998418
ATP9B	0.0105402	0.998418
ATPAF1	-0.00496678	0.998418
ATPAF2	-0.00322836	0.998418
ATPIF1	-0.00182824	0.998418
ATR	-0.00547269	0.998418
ATRAID	-0.0173989	0.998418
ATRN	0.0128648	0.998418
ATRNL1	0.00787664	0.998418
ATRX	0.0272217	0.998418
ATXN1	0.022923	0.998418
ATXN10	0.0203642	0.998418
ATXN1L	-0.00346116	0.998418
ATXN2	0.000329371	0.998418
ATXN2L	-0.00332049	0.998418
ATXN3	-0.0116573	0.998418
ATXN7	0.0249895	0.998418
ATXN7L1	0.00652121	0.998418
ATXN7L2	-0.00989671	0.998418
ATXN7L3	0.00304325	0.998418
ATXN7L3B	-0.0322399	0.998418
AUH	0.00580299	0.998418
AUP1	0.00661014	0.998418
AURKAIP1	-0.00846623	0.998418
AURKC	-0.00419748	0.998418
AUTS2	0.0694479	0.998418
AVEN	-0.0043842	0.998418
AVIL	0.00390867	0.998418
AVL9	0.0017296	0.998418
AVPI1	-0.000710839	0.998418
AVPR1A	-0.023833	0.998418
AWAT1	-0.00113099	0.998418
AXDND1	-0.00038354	0.998418
AXIN1	0.00997168	0.998418
AXIN2	-0.00359651	0.998418
AXL	0.00788016	0.998418
AZGP1	0.000953895	0.998418
AZI2	-0.00469806	0.998418
AZIN1	0.0145097	0.998418
AZIN1-AS1	0.00322158	0.998418
AZIN2	-0.00145692	0.998418
B2M	-0.00756688	0.998418
B3GALNT1	-0.00952665	0.998418
B3GALNT2	-0.00382747	0.998418
B3GALT2	0.0113513	0.998418
B3GALT4	-0.00225806	0.998418
B3GALT6	0.001929	0.998418
B3GAT1	0.000230354	0.998418
B3GAT2	0.000518259	0.998418
B3GAT3	0.00973048	0.998418
B3GLCT	0.00484906	0.998418
B3GNT2	-0.00600562	0.998418
B3GNT5	0.00146878	0.998418
B3GNT8	-0.00422459	0.998418
B3GNT9	-0.00290918	0.998418
B3GNTL1	0.000134775	0.998418
B4GALNT2	-0.000187686	0.998418
B4GALNT3	0.00173077	0.998418
B4GALT1	0.0180612	0.998418
B4GALT2	-0.00015827	0.998418
B4GALT3	0.0117124	0.998418
B4GALT4	-0.00443681	0.998418
B4GALT4-AS1	-0.00176565	0.998418
B4GALT5	0.0179071	0.998418
B4GALT6	-0.00122358	0.998418
B4GALT7	0.00386076	0.998418
B4GAT1	0.00127066	0.998418
B9D1	-0.00216325	0.998418
B9D2	-0.00364649	0.998418
BAALC	-0.00204934	0.998418
BAALC-AS1	-0.0105531	0.998418
BAAT	0.000173177	0.998418
BACE1	0.00596328	0.998418
BACE1-AS	0.000195447	0.998418
BACE2	0.010006	0.998418
BACH1	0.0254743	0.998418
BACH1-AS1	-0.000834434	0.998418
BACH2	0.0255627	0.998418
BAD	0.00551713	0.998418
BAG1	-0.00882566	0.998418
BAG2	-0.00428865	0.998418
BAG3	-0.00778424	0.998418
BAG4	-0.0142323	0.998418
BAG5	-0.00495923	0.998418
BAG6	0.0212969	0.998418
BAHCC1	0.00710036	0.998418
BAHD1	0.00475998	0.998418
BAIAP2	0.00104269	0.998418
BAIAP2-AS1	0.00200014	0.998418
BAIAP2L1	-0.0073162	0.998418
BAIAP2L2	-0.00606617	0.998418
BAIAP3	0.00252733	0.998418
BAK1	-0.00359381	0.998418
BAMBI	0.000613191	0.998418
BANCR	0.00109097	0.998418
BANF1	0.00740191	0.998418
BANK1	0.00442047	0.998418
BANP	0.00774748	0.998418
BAP1	0.0134468	0.998418
BARD1	0.0140403	0.998418
BASP1	-0.00162386	0.998418
BATF	0.000217867	0.998418
BATF2	-0.0054474	0.998418
BATF3	0.000936153	0.998418
BAX	0.0125559	0.998418
BAZ1A	0.00290944	0.998418
BAZ1B	0.0277805	0.998418
BAZ2A	-0.0101139	0.998418
BAZ2B	0.0251083	0.998418
BBC3	0.00350645	0.998418
BBIP1	0.00335912	0.998418
BBOF1	-0.00618409	0.998418
BBOX1	-0.00171347	0.998418
BBOX1-AS1	-0.00135898	0.998418
BBS10	-0.00622267	0.998418
BBS12	-0.00123546	0.998418
BBS2	0.00661464	0.998418
BBS4	-0.00393228	0.998418
BBS5	-0.000389414	0.998418
BBS7	-0.00227534	0.998418
BBS9	-0.000448326	0.998418
BBX	0.117726	0.998418
BCAM	-0.000178643	0.998418
BCAN	0.0015628	0.998418
BCAP29	0.00046581	0.998418
BCAP31	0.00557009	0.998418
BCAR1	-0.000346139	0.998418
BCAR3	-0.00111066	0.998418
BCAS1	-0.000617649	0.998418
BCAS2	-0.00411681	0.998418
BCAS3	0.0235558	0.998418
BCAS4	-0.00152236	0.998418
BCAT1	-0.00740743	0.998418
BCAT2	-0.00217536	0.998418
BCCIP	-0.0121987	0.998418
BCDIN3D	-0.014202	0.998418
BCDIN3D-AS1	0.00155169	0.998418
BCHE	-0.00533214	0.998418
BCKDHA	0.00115559	0.998418
BCKDHB	0.0083244	0.998418
BCKDK	0.00253527	0.998418
BCL11A	-0.00349064	0.998418
BCL11B	-0.000881266	0.998418
BCL2	0.0182926	0.998418
BCL2L1	-0.00401178	0.998418
BCL2L11	0.000366449	0.998418
BCL2L12	0.0052877	0.998418
BCL2L13	0.0340479	0.998418
BCL2L14	-0.0114883	0.998418
BCL2L15	-0.00168469	0.998418
BCL2L2	0.00108468	0.998418
BCL2L2-PABPN1	0.0015952	0.998418
BCL3	0.00527475	0.998418
BCL6	0.0305695	0.998418
BCL7A	-0.00171398	0.998418
BCL7B	0.00190375	0.998418
BCL7C	0.014701	0.998418
BCL9	-0.0142612	0.998418
BCL9L	0.0179491	0.998418
BCLAF1	-0.00936457	0.998418
BCO2	-0.00019534	0.998418
BCOR	0.020931	0.998418
BCORL1	-0.00563549	0.998418
BCR	0.0005113	0.998418
BCS1L	-0.000880692	0.998418
BDH1	0.00210976	0.998418
BDH2	-0.00481129	0.998418
BDKRB1	-0.0005352	0.998418
BDNF	0.00718772	0.998418
BDNF-AS	0.0174651	0.998418
BDP1	-0.00853855	0.998418
BEAN1	-0.000760334	0.998418
BECN1	0.00340782	0.998418
BEND3	0.0074698	0.998418
BEND6	-0.00179798	0.998418
BEND7	0.0209059	0.998418
BEST1	0.0108777	0.998418
BET1	-0.000579614	0.998418
BET1L	-0.00589431	0.998418
BEX1	0.000173549	0.998418
BEX4	-0.000175295	0.998418
BEX5	-0.001052	0.998418
BFAR	-0.00341233	0.998418
BFSP1	-8.05476e-05	0.998418
BGN	0.00438806	0.998418
BHLHB9	-0.00656296	0.998418
BHLHE40	-0.00368787	0.998418
BHLHE40-AS1	-0.000376452	0.998418
BHLHE41	-0.00380557	0.998418
BHMT2	0.00237472	0.998418
BICC1	0.0152241	0.998418
BICD1	0.0314296	0.998418
BICD2	0.0104707	0.998418
BID	-0.00703103	0.998418
BIN1	0.00630139	0.998418
BIN2	0.000149839	0.998418
BIN3	0.00684921	0.998418
BIRC2	-0.00109524	0.998418
BIRC3	0.00216817	0.998418
BIRC6	0.0436083	0.998418
BIRC6-AS1	-0.000840493	0.998418
BIRC6-AS2	-0.0063801	0.998418
BIVM	-0.00142949	0.998418
BIVM-ERCC5	-0.00184548	0.998418
BLACE	-0.000722331	0.998418
BLCAP	0.00139238	0.998418
BLID	-0.00149461	0.998418
BLK	-0.000692993	0.998418
BLM	0.0017562	0.998418
BLMH	0.00408027	0.998418
BLNK	-0.000135664	0.998418
BLOC1S2	-0.00328453	0.998418
BLOC1S4	-0.00789969	0.998418
BLOC1S5-TXNDC5	0.00645881	0.998418
BLOC1S6	-0.0041093	0.998418
BLVRA	0.00394671	0.998418
BLVRB	-0.0070639	0.998418
BLZF1	-0.000668331	0.998418
BMF	0.00555182	0.998418
BMI1	0.000949473	0.998418
BMP1	0.00515145	0.998418
BMP2	0.019662	0.998418
BMP2K	0.0103467	0.998418
BMP4	-0.0040114	0.998418
BMP5	-0.000873821	0.998418
BMP6	0.00794652	0.998418
BMP8A	-0.00228656	0.998418
BMP8B	-0.00177723	0.998418
BMPER	0.00519039	0.998418
BMPR1A	0.014821	0.998418
BMPR1B	-0.00552104	0.998418
BMPR2	0.00187124	0.998418
BMS1	-0.0252178	0.998418
BMS1P14	-0.000544396	0.998418
BMX	0.00910825	0.998418
BNC1	0.00131892	0.998418
BNC2	0.00230616	0.998418
BNIP1	-0.00636399	0.998418
BNIP2	-0.00553074	0.998418
BNIP3	-0.0111718	0.998418
BNIP3L	-0.0192912	0.998418
BNIPL	0.00127662	0.998418
BOC	0.00154323	0.998418
BOD1	0.00565356	0.998418
BOD1L1	0.0043246	0.998418
BOK	0.00288559	0.998418
BOK-AS1	-0.00018219	0.998418
BOLA1	-0.000531179	0.998418
BOLA2	0.00215866	0.998418
BOLA3	-0.00690466	0.998418
BOLA3-AS1	-0.00817615	0.998418
BOP1	-0.000423419	0.998418
BORA	-0.00177432	0.998418
BORCS5	0.0216346	0.998418
BORCS6	0.00195981	0.998418
BORCS7	-0.0237592	0.998418
BORCS7-ASMT	-0.00469024	0.998418
BORCS8	-0.00176026	0.998418
BORCS8-MEF2B	-0.00286017	0.998418
bP-21264C1.2	0.00360596	0.998418
bP-2171C21.3	-0.000874516	0.998418
BPGM	-0.00591834	0.998418
BPHL	-0.00743036	0.998418
BPI	-0.00119896	0.998418
BPNT1	0.000175117	0.998418
BPTF	0.0420306	0.998418
BRAF	0.0209907	0.998418
BRAP	-0.00702482	0.998418
BRAT1	-0.0113163	0.998418
BRCA1	0.00563505	0.998418
BRCA2	0.00253256	0.998418
BRCC3	-0.000624754	0.998418
BRD1	0.00849752	0.998418
BRD2	0.00634807	0.998418
BRD3	0.00525467	0.998418
BRD4	0.0379774	0.998418
[truncated: 15,842 more rows]

## Sheet: Smooth Muscle
Gene	log2FoldChange	padj
EGR1	0.000476026	0.102456
FOS	0.000348174	0.102456
FOSB	0.000297461	0.102456
HIPK3	0.00134947	0.102456
MIR100HG	-0.000529287	0.102456
ZFP36	0.000742932	0.211938
JUND	0.000468175	0.26116
IGFBP2	0.000310698	0.265265
CLIC4	0.000978862	0.406405
MT1M	0.000651413	0.488451
ARHGAP10	0.00158887	0.771224
NCOA1	0.00179278	0.838532
SRPK2	0.00129209	0.838532
RASAL2	0.00148396	0.85624
A1BG	-5.87e-05	0.999822
A1BG-AS1	-0.000205455	0.999822
A1CF	-1.9938e-07	0.999822
A2M	0.000691588	0.999822
A2M-AS1	-1.67999e-05	0.999822
A2ML1	-3.97796e-06	0.999822
A2ML1-AS1	-0.000204818	0.999822
A3GALT2	-3.26283e-06	0.999822
A4GALT	-0.000260753	0.999822
AAAS	-9.52909e-05	0.999822
AACS	2.76185e-05	0.999822
AADAC	-4.16356e-06	0.999822
AADACL2-AS1	-2.12962e-05	0.999822
AADACL4	2.41303e-06	0.999822
AADAT	7.04943e-05	0.999822
AAED1	0.000151615	0.999822
AAGAB	0.000215449	0.999822
AAK1	-0.000156162	0.999822
AAMDC	-6.26568e-05	0.999822
AAMP	9.00147e-05	0.999822
AAR2	-5.57909e-05	0.999822
AARS	-0.000170559	0.999822
AARS2	6.09681e-05	0.999822
AASDH	-0.000193778	0.999822
AASDHPPT	-0.000263754	0.999822
AASS	0.000276313	0.999822
AATBC	-2.64762e-07	0.999822
AATF	0.000276625	0.999822
AATK	-5.52827e-06	0.999822
AATK-AS1	2.41303e-06	0.999822
AB015752.3	-4.33784e-05	0.999822
ABALON	-2.95255e-06	0.999822
ABAT	5.64977e-05	0.999822
ABC7-42404400C24.1	-4.16356e-06	0.999822
ABCA1	-0.00021742	0.999822
ABCA10	0.000568248	0.999822
ABCA12	-4.16356e-06	0.999822
ABCA13	-4.58328e-05	0.999822
ABCA2	-4.68203e-05	0.999822
ABCA3	-0.000216825	0.999822
ABCA4	3.52549e-05	0.999822
ABCA5	6.55075e-05	0.999822
ABCA6	-2.32113e-05	0.999822
ABCA7	2.51525e-06	0.999822
ABCA8	7.07443e-05	0.999822
ABCA9	-6.30516e-07	0.999822
ABCA9-AS1	1.99239e-05	0.999822
ABCB1	1.07191e-05	0.999822
ABCB10	6.17602e-05	0.999822
ABCB11	-2.13051e-07	0.999822
ABCB4	6.30765e-05	0.999822
ABCB5	2.41303e-06	0.999822
ABCB7	-0.000266459	0.999822
ABCB8	-9.41395e-05	0.999822
ABCB9	-6.73579e-06	0.999822
ABCC1	-9.07536e-07	0.999822
ABCC10	-3.02787e-05	0.999822
ABCC11	3.07002e-05	0.999822
ABCC12	-2.14247e-07	0.999822
ABCC2	1.11536e-07	0.999822
ABCC3	-3.00917e-05	0.999822
ABCC4	-8.7312e-06	0.999822
ABCC5	-0.000145606	0.999822
ABCC6	-3.7681e-06	0.999822
ABCC8	-6.26834e-05	0.999822
ABCC9	-0.00032477	0.999822
ABCD1	-9.35986e-05	0.999822
ABCD2	-8.53996e-05	0.999822
ABCD3	1.80355e-05	0.999822
ABCD4	-0.000252224	0.999822
ABCE1	-4.23656e-05	0.999822
ABCF1	-1.66939e-05	0.999822
ABCF2	9.03448e-05	0.999822
ABCG1	-7.23507e-06	0.999822
ABCG2	1.57475e-05	0.999822
ABCG4	-2.16361e-05	0.999822
ABCG5	-5.18293e-06	0.999822
ABHD1	-6.97693e-06	0.999822
ABHD10	-9.61913e-05	0.999822
ABHD11	-0.000108404	0.999822
ABHD12	-7.80516e-05	0.999822
ABHD13	3.43892e-06	0.999822
ABHD14A	-1.44785e-05	0.999822
ABHD14B	-0.000138534	0.999822
ABHD15	7.74126e-06	0.999822
ABHD15-AS1	-7.7439e-05	0.999822
ABHD16B	2.1659e-06	0.999822
ABHD17A	0.000112179	0.999822
ABHD17B	-0.000176286	0.999822
ABHD17C	0.000107985	0.999822
ABHD18	-1.00316e-05	0.999822
ABHD2	0.000708721	0.999822
ABHD3	-9.44735e-06	0.999822
ABHD4	-2.48872e-05	0.999822
ABHD5	0.000152518	0.999822
ABHD6	-4.97671e-05	0.999822
ABHD8	-6.88425e-05	0.999822
ABI1	-0.000151951	0.999822
ABI2	-0.000241921	0.999822
ABI3BP	-0.000170558	0.999822
ABL1	0.000285331	0.999822
ABL2	0.00054691	0.999822
ABLIM2	-0.000103626	0.999822
ABLIM3	9.76544e-05	0.999822
ABO	-9.18287e-05	0.999822
ABR	0.000133708	0.999822
ABRACL	4.45511e-05	0.999822
ABT1	7.32315e-05	0.999822
ABTB1	-5.85384e-05	0.999822
ABTB2	0.000237143	0.999822
AC000032.2	-7.04625e-06	0.999822
AC000403.4	-4.16356e-06	0.999822
AC002064.5	-1.55223e-06	0.999822
AC002066.1	-9.3862e-05	0.999822
AC002116.7	-2.93218e-05	0.999822
AC002117.1	2.19436e-05	0.999822
AC002310.11	1.05476e-05	0.999822
AC002310.12	-5.98988e-05	0.999822
AC002310.13	0.000120125	0.999822
AC002310.7	-8.24904e-06	0.999822
AC002398.12	8.36812e-06	0.999822
AC002429.5	-5.95659e-05	0.999822
AC002451.3	3.11826e-07	0.999822
AC002454.1	2.19028e-06	0.999822
AC002456.2	1.10388e-07	0.999822
AC002480.4	-1.59402e-05	0.999822
AC002550.5	2.04297e-08	0.999822
AC002985.3	-2.07521e-06	0.999822
AC003002.4	-2.52142e-05	0.999822
AC003005.4	-1.83929e-08	0.999822
AC003006.7	-4.93839e-05	0.999822
AC003075.4	-2.19312e-05	0.999822
AC003088.1	-2.2386e-07	0.999822
AC003090.1	0.000392709	0.999822
AC003092.2	-8.08371e-06	0.999822
AC003682.16	-5.45666e-05	0.999822
AC003984.1	-4.16356e-06	0.999822
AC003991.3	-2.71602e-05	0.999822
AC004009.3	-4.18924e-05	0.999822
AC004053.1	9.7977e-05	0.999822
AC004069.2	-1.64502e-07	0.999822
AC004076.5	-1.68753e-05	0.999822
AC004076.7	-0.000177341	0.999822
AC004076.9	-5.28306e-05	0.999822
AC004112.4	-3.56539e-05	0.999822
AC004156.3	-4.1086e-07	0.999822
AC004158.3	-1.79069e-05	0.999822
AC004160.4	1.0063e-05	0.999822
AC004231.2	-6.48501e-06	0.999822
AC004237.1	-1.31556e-05	0.999822
AC004257.1	-4.90417e-05	0.999822
AC004381.6	-5.44266e-06	0.999822
AC004448.5	0.000152666	0.999822
AC004540.5	-3.07355e-05	0.999822
AC004549.6	-4.01693e-06	0.999822
AC004556.1	-5.20288e-06	0.999822
AC004691.5	-2.08493e-05	0.999822
AC004702.2	-9.18057e-05	0.999822
AC004893.11	-0.000205542	0.999822
AC004901.1	1.01086e-05	0.999822
AC004951.6	-5.98832e-06	0.999822
AC005013.5	-2.26145e-07	0.999822
AC005037.3	7.95795e-06	0.999822
AC005076.5	6.36829e-06	0.999822
AC005224.2	-1.60831e-05	0.999822
AC005237.4	-1.78929e-05	0.999822
AC005281.1	2.31207e-06	0.999822
AC005304.1	2.41303e-06	0.999822
AC005329.7	-2.96309e-07	0.999822
AC005355.1	-2.25942e-07	0.999822
AC005358.3	-0.000168248	0.999822
AC005363.11	-2.9331e-05	0.999822
AC005498.3	-3.00528e-07	0.999822
AC005550.3	-3.18413e-05	0.999822
AC005592.1	2.75574e-05	0.999822
AC005592.2	-2.22164e-05	0.999822
AC005609.16	-4.73525e-05	0.999822
AC005618.6	-9.84095e-06	0.999822
AC005740.5	-3.63372e-05	0.999822
AC005740.6	-1.19109e-05	0.999822
AC005754.7	-3.18012e-05	0.999822
AC005786.7	-1.50999e-05	0.999822
AC005943.2	2.4324e-05	0.999822
AC005944.2	5.65971e-06	0.999822
AC006007.1	-9.73381e-06	0.999822
AC006042.7	1.7212e-05	0.999822
AC006130.3	-2.09267e-05	0.999822
AC006159.5	-7.59551e-06	0.999822
AC006160.5	-7.86415e-06	0.999822
AC006277.2	9.70674e-06	0.999822
AC006369.2	4.80132e-06	0.999822
AC006460.2	-1.26457e-05	0.999822
AC006486.9	8.60811e-06	0.999822
AC006547.8	-1.78704e-05	0.999822
AC006942.4	-6.08953e-05	0.999822
AC006946.16	-4.11771e-06	0.999822
AC006994.2	-5.36708e-05	0.999822
AC007038.7	-4.75065e-05	0.999822
AC007040.11	-0.000103673	0.999822
AC007040.8	-1.08171e-05	0.999822
AC007091.1	-2.64722e-05	0.999822
AC007098.1	-3.72303e-05	0.999822
AC007128.1	-5.28639e-06	0.999822
AC007163.6	-7.74573e-06	0.999822
AC007193.10	-4.32587e-07	0.999822
AC007193.6	-6.76791e-07	0.999822
AC007193.9	-1.64502e-07	0.999822
AC007204.2	1.04578e-05	0.999822
AC007228.11	-0.000146077	0.999822
AC007246.3	-0.000402924	0.999822
AC007255.8	-3.10825e-05	0.999822
AC007285.6	-4.48878e-05	0.999822
AC007319.1	0.000252239	0.999822
AC007325.4	-8.12187e-06	0.999822
AC007364.1	8.71974e-06	0.999822
AC007383.3	-4.46216e-05	0.999822
AC007392.3	-1.78425e-05	0.999822
AC007403.2	-1.88992e-07	0.999822
AC007405.4	-1.36309e-06	0.999822
AC007405.6	4.74975e-06	0.999822
AC007563.5	-2.07329e-05	0.999822
AC007566.10	-1.1002e-05	0.999822
AC007620.3	-3.66774e-05	0.999822
AC007679.3	-1.83507e-05	0.999822
AC007682.1	3.44668e-05	0.999822
AC007773.2	-4.77928e-05	0.999822
AC007796.1	-8.20608e-05	0.999822
AC007879.1	-3.88943e-06	0.999822
AC007879.2	5.4993e-06	0.999822
AC007879.5	-8.64404e-05	0.999822
AC007906.1	-1.53416e-05	0.999822
AC007950.2	-1.83929e-08	0.999822
AC007966.1	-8.23222e-06	0.999822
AC008074.1	-2.52108e-05	0.999822
AC008074.3	-3.78955e-05	0.999822
AC008079.10	-1.76623e-05	0.999822
AC008269.2	-4.88198e-06	0.999822
AC008277.1	-5.5352e-06	0.999822
AC008746.12	-2.31001e-05	0.999822
AC008746.3	1.33281e-05	0.999822
AC008753.6	-1.34826e-05	0.999822
AC008781.7	7.54617e-06	0.999822
AC008937.2	-1.07945e-05	0.999822
AC009120.4	-3.7255e-05	0.999822
AC009120.5	2.35091e-06	0.999822
AC009133.12	3.45523e-05	0.999822
AC009133.23	-1.93738e-06	0.999822
AC009228.1	-3.37169e-05	0.999822
AC009264.1	-6.1764e-06	0.999822
AC009299.2	1.04373e-05	0.999822
AC009303.1	-1.06561e-05	0.999822
AC009403.2	-0.00011911	0.999822
AC009404.2	2.54901e-05	0.999822
AC009410.1	-8.44813e-06	0.999822
AC009495.4	1.90572e-05	0.999822
AC009506.1	-4.27049e-06	0.999822
AC009518.8	-1.79998e-05	0.999822
AC009542.2	-5.99978e-06	0.999822
AC009784.3	-5.65562e-05	0.999822
AC009948.5	-3.12222e-05	0.999822
AC009950.2	-3.20397e-05	0.999822
AC009961.3	-0.000150547	0.999822
AC010084.1	1.6107e-05	0.999822
AC010127.3	0.000104621	0.999822
AC010136.2	-1.71407e-05	0.999822
AC010149.4	-2.08138e-05	0.999822
AC010226.4	-4.6973e-07	0.999822
AC010504.2	-2.92835e-05	0.999822
AC010524.4	1.31706e-05	0.999822
AC010642.1	-3.64014e-05	0.999822
AC010761.13	4.15635e-07	0.999822
AC010883.5	3.40406e-05	0.999822
AC010884.1	-1.75657e-05	0.999822
AC010890.1	-1.78633e-06	0.999822
AC010894.3	-7.77433e-06	0.999822
AC010967.2	-1.42119e-05	0.999822
AC010976.2	4.71872e-05	0.999822
AC010987.5	5.95785e-06	0.999822
AC011043.1	-0.000104871	0.999822
AC011247.3	-2.76568e-05	0.999822
AC011288.2	-0.000142102	0.999822
AC011290.4	-4.24489e-06	0.999822
AC011380.1	-2.36866e-05	0.999822
AC011530.4	-3.73028e-05	0.999822
AC011718.2	7.2341e-06	0.999822
AC011997.1	2.26835e-06	0.999822
AC012074.2	-2.61914e-06	0.999822
AC012358.8	-5.94576e-05	0.999822
AC012360.6	-2.69424e-05	0.999822
AC012363.4	5.64014e-06	0.999822
AC012368.1	6.18343e-06	0.999822
AC012462.1	-1.97001e-05	0.999822
AC012668.2	-1.51068e-05	0.999822
AC013461.1	0.000179156	0.999822
AC013463.2	7.51039e-05	0.999822
AC013472.4	-6.19065e-06	0.999822
AC015849.19	-1.50625e-05	0.999822
AC015971.2	-2.90941e-07	0.999822
AC016582.2	-2.15215e-05	0.999822
AC016629.3	2.04297e-08	0.999822
AC016700.5	2.04297e-08	0.999822
AC016722.4	5.91434e-07	0.999822
AC016723.4	-1.05535e-05	0.999822
AC016735.2	-2.09993e-07	0.999822
AC016768.1	-4.83501e-06	0.999822
AC016831.7	1.43542e-05	0.999822
AC016907.3	1.72313e-05	0.999822
AC016909.1	-5.89708e-06	0.999822
AC016910.1	-1.6487e-05	0.999822
AC016994.2	-1.83929e-08	0.999822
AC016995.3	2.93889e-06	0.999822
AC017060.1	-6.45087e-06	0.999822
AC017074.2	-1.71314e-05	0.999822
AC017101.10	-2.86212e-05	0.999822
AC018359.1	-1.62591e-05	0.999822
AC018462.2	-0.000125346	0.999822
AC018647.3	-0.000169321	0.999822
AC018717.1	2.43957e-05	0.999822
AC018766.4	-1.4602e-05	0.999822
AC018816.3	-4.52801e-05	0.999822
AC018890.6	-2.78746e-05	0.999822
AC019117.1	-5.03236e-05	0.999822
AC019186.1	-9.30526e-06	0.999822
AC019330.1	9.64959e-06	0.999822
AC021188.4	-8.04588e-06	0.999822
AC023115.2	8.81119e-06	0.999822
AC023590.1	-1.12125e-05	0.999822
AC024560.2	-5.94131e-06	0.999822
AC024704.2	-2.35754e-07	0.999822
AC025165.8	-1.72599e-06	0.999822
AC025171.1	-1.31364e-05	0.999822
AC025335.1	-2.32332e-05	0.999822
AC026150.8	6.74537e-05	0.999822
AC026167.1	5.65971e-06	0.999822
AC026188.1	-5.83265e-05	0.999822
AC026202.3	-6.2346e-05	0.999822
AC037445.1	-4.63285e-06	0.999822
AC053503.11	-4.73476e-05	0.999822
AC053503.6	5.04198e-06	0.999822
AC058791.1	0.000300625	0.999822
AC062017.1	-1.03204e-05	0.999822
AC062021.1	-1.64502e-07	0.999822
AC064871.3	-5.97061e-06	0.999822
AC067956.1	-2.18988e-05	0.999822
AC067959.1	-8.09708e-05	0.999822
AC068196.1	-2.16812e-07	0.999822
AC068286.1	-7.19738e-06	0.999822
AC068490.2	-8.70494e-06	0.999822
AC068491.2	-3.82664e-06	0.999822
AC068499.10	-4.96685e-05	0.999822
AC068533.7	2.57108e-05	0.999822
AC068831.15	-3.29998e-06	0.999822
AC069277.2	2.16798e-05	0.999822
AC069368.3	-4.88062e-05	0.999822
AC069513.4	-1.38237e-05	0.999822
AC072062.1	2.32073e-05	0.999822
AC073218.1	1.0125e-05	0.999822
AC073254.1	-1.00463e-05	0.999822
AC073283.4	-1.34558e-05	0.999822
AC073316.1	-3.72268e-05	0.999822
AC073342.12	8.67227e-06	0.999822
AC073343.13	-0.000128518	0.999822
AC073842.19	6.4685e-06	0.999822
AC073957.15	2.8815e-05	0.999822
AC074011.2	-3.6291e-05	0.999822
AC074117.10	-6.16941e-05	0.999822
AC074212.6	1.70393e-05	0.999822
AC074289.1	-5.23458e-05	0.999822
AC074363.1	9.80238e-05	0.999822
AC074391.1	-2.17693e-05	0.999822
AC078842.4	-6.56871e-06	0.999822
AC079135.1	-7.12693e-05	0.999822
AC079145.4	-2.06552e-05	0.999822
AC079305.8	1.74435e-05	0.999822
AC079742.4	-1.62898e-05	0.999822
AC079807.2	-6.68483e-06	0.999822
AC079807.4	-3.79298e-06	0.999822
AC079922.3	2.91102e-06	0.999822
AC083843.1	-5.96771e-05	0.999822
AC083949.1	-1.53783e-05	0.999822
AC084219.2	4.34444e-06	0.999822
AC084219.4	1.92346e-05	0.999822
AC087294.2	4.54567e-05	0.999822
AC087501.1	1.03478e-05	0.999822
AC090498.1	0.000199211	0.999822
AC091132.1	-2.87942e-05	0.999822
AC091133.1	-3.08498e-05	0.999822
AC091153.4	2.32674e-06	0.999822
AC091177.1	-4.18855e-05	0.999822
AC091729.9	1.12762e-05	0.999822
AC091801.1	-3.14123e-06	0.999822
AC092159.2	-2.92127e-05	0.999822
AC092295.4	-2.07622e-05	0.999822
AC092580.4	7.33323e-06	0.999822
AC092614.2	-0.000124727	0.999822
AC092635.1	9.20211e-06	0.999822
AC092684.1	-1.79728e-05	0.999822
AC092687.5	-1.31064e-05	0.999822
AC092835.2	9.58595e-05	0.999822
AC092839.3	3.62383e-05	0.999822
AC093110.3	-6.46574e-06	0.999822
AC093323.3	-2.26516e-05	0.999822
AC093388.3	5.42373e-05	0.999822
AC093390.1	-4.51446e-05	0.999822
AC093495.4	-8.86981e-06	0.999822
AC093609.1	-8.24231e-06	0.999822
AC093627.12	-4.89267e-06	0.999822
AC093818.1	-6.98068e-05	0.999822
AC096570.2	-3.17834e-07	0.999822
AC096670.3	-6.09573e-06	0.999822
AC096772.6	-5.00972e-06	0.999822
AC097467.2	5.56552e-05	0.999822
AC097662.2	-1.64272e-05	0.999822
AC097721.2	-0.000101717	0.999822
AC097724.3	-0.000365083	0.999822
AC098617.1	-0.000196263	0.999822
AC099850.1	-1.77613e-05	0.999822
AC100830.3	-0.000109326	0.999822
AC100830.5	-2.68976e-05	0.999822
AC102953.4	-4.24758e-06	0.999822
AC104088.1	-2.571e-06	0.999822
AC104135.2	1.80129e-06	0.999822
AC104532.2	8.83194e-06	0.999822
AC104534.3	7.39719e-06	0.999822
AC104653.1	-3.43093e-05	0.999822
AC104820.2	2.09762e-06	0.999822
AC105052.2	-4.43125e-05	0.999822
AC105053.3	-4.83975e-05	0.999822
AC105402.4	-3.6621e-05	0.999822
AC105461.1	-1.70664e-05	0.999822
AC105760.2	-5.12505e-05	0.999822
AC105760.3	-6.52039e-05	0.999822
AC107081.5	-5.32343e-08	0.999822
AC107218.3	3.47344e-05	0.999822
AC108938.5	4.56097e-05	0.999822
AC109642.1	3.39621e-05	0.999822
AC109829.1	-1.13099e-05	0.999822
AC113167.1	-3.12831e-05	0.999822
AC113167.2	-7.11118e-06	0.999822
AC113189.5	1.48661e-05	0.999822
AC113404.1	2.46078e-05	0.999822
AC114730.7	-1.7309e-07	0.999822
AC114765.1	-7.07384e-06	0.999822
AC116366.6	-6.53491e-06	0.999822
AC124861.1	-1.68119e-05	0.999822
AC129778.2	1.17516e-05	0.999822
AC133528.2	5.23409e-06	0.999822
AC133644.2	-3.55303e-05	0.999822
AC133680.1	-1.63874e-05	0.999822
AC137934.1	1.50099e-05	0.999822
AC138035.2	2.55882e-05	0.999822
AC138969.4	0.000102655	0.999822
AC139100.3	-6.31369e-06	0.999822
AC140912.1	6.86463e-05	0.999822
AC142472.6	-2.83778e-05	0.999822
AC142528.1	-1.869e-05	0.999822
AC144449.1	-4.85504e-06	0.999822
AC144831.1	6.06129e-06	0.999822
AC145124.2	-0.000211657	0.999822
AC145212.4	7.54617e-06	0.999822
AC147651.1	-1.41542e-05	0.999822
AC147651.4	1.10482e-05	0.999822
AC159540.1	0.00014627	0.999822
AC159540.2	-5.73409e-05	0.999822
AC226118.1	-2.68258e-05	0.999822
AC231657.1	-4.36991e-05	0.999822
AC240274.1	-0.000227265	0.999822
AC241585.2	-7.0282e-05	0.999822
AC245100.1	6.3405e-06	0.999822
AC253572.1	0.000208803	0.999822
ACAA1	-0.000148435	0.999822
ACAA2	5.74701e-05	0.999822
ACACA	3.26374e-05	0.999822
ACACB	-0.000379199	0.999822
ACAD10	-0.000200012	0.999822
ACAD11	-1.93712e-06	0.999822
ACAD8	0.000121571	0.999822
ACAD9	-0.000268397	0.999822
ACADL	2.05101e-06	0.999822
ACADM	-0.000301305	0.999822
ACADS	-7.82339e-05	0.999822
ACADSB	-1.67887e-05	0.999822
ACADVL	-0.000258532	0.999822
ACAN	-7.1207e-05	0.999822
ACAP1	-1.54496e-05	0.999822
ACAP2	0.000180857	0.999822
ACAP3	-8.49561e-05	0.999822
ACAT1	-0.000131202	0.999822
ACAT2	-8.98733e-05	0.999822
ACBD3	-0.000242137	0.999822
ACBD4	1.50205e-05	0.999822
ACBD5	5.33613e-05	0.999822
ACBD6	0.000128906	0.999822
ACCS	-9.23521e-05	0.999822
ACD	-0.000141919	0.999822
ACE2	-3.23164e-06	0.999822
ACER2	-1.70462e-05	0.999822
ACER3	2.16592e-05	0.999822
ACHE	4.41976e-05	0.999822
ACIN1	-0.000125335	0.999822
ACKR3	-8.44124e-05	0.999822
ACKR4	-3.76261e-05	0.999822
ACLY	-0.000114834	0.999822
ACMSD	5.65971e-06	0.999822
ACO1	-8.43229e-05	0.999822
ACO2	-1.33548e-05	0.999822
ACOT1	1.92692e-05	0.999822
ACOT11	-0.000176686	0.999822
ACOT12	1.15346e-05	0.999822
ACOT13	-0.000111827	0.999822
ACOT2	-5.10312e-05	0.999822
ACOT7	3.08365e-05	0.999822
ACOT8	-4.61488e-05	0.999822
ACOT9	-0.000117685	0.999822
ACOX1	-0.000384446	0.999822
ACOX2	-3.57861e-05	0.999822
ACOX3	-6.98008e-05	0.999822
ACOXL	-1.82508e-05	0.999822
ACP1	-1.65275e-06	0.999822
ACP2	1.32143e-06	0.999822
ACP6	2.99983e-05	0.999822
ACRC	5.00509e-05	0.999822
ACSBG2	-6.67235e-06	0.999822
ACSF2	-0.000125957	0.999822
ACSF3	-0.000167677	0.999822
ACSL1	0.000165804	0.999822
ACSL3	-0.000278018	0.999822
ACSL4	6.58706e-05	0.999822
ACSL5	-1.3381e-05	0.999822
ACSM1	6.13009e-06	0.999822
ACSM3	7.11101e-05	0.999822
ACSM5	-1.63459e-05	0.999822
ACSS1	-4.14149e-05	0.999822
ACSS2	0.000133907	0.999822
ACSS3	0.000328295	0.999822
ACTA1	0.000132111	0.999822
ACTA2	-8.68404e-05	0.999822
ACTB	0.00055087	0.999822
ACTC1	8.04522e-05	0.999822
ACTG1	0.000640492	0.999822
ACTG2	-0.00017198	0.999822
ACTL6A	5.13823e-05	0.999822
ACTN1	0.000391015	0.999822
ACTN1-AS1	1.80299e-05	0.999822
ACTN4	0.000162898	0.999822
ACTR10	-4.74815e-05	0.999822
ACTR1A	9.69826e-05	0.999822
ACTR1B	-1.83341e-05	0.999822
ACTR2	0.000245451	0.999822
ACTR3	0.000425125	0.999822
ACTR3B	-6.28825e-05	0.999822
ACTR5	-0.000109628	0.999822
ACTR6	-5.09804e-05	0.999822
ACTR8	-4.24021e-05	0.999822
ACVR1	-2.82566e-05	0.999822
ACVR1B	0.00018508	0.999822
ACVR1C	6.48267e-06	0.999822
ACVR2A	-0.000112368	0.999822
ACVR2B	-0.000222867	0.999822
ACVRL1	-5.86896e-06	0.999822
ACYP1	-0.000170438	0.999822
ACYP2	-0.000315308	0.999822
ADA	-3.47353e-05	0.999822
ADAL	-7.57396e-05	0.999822
ADAM10	0.000389707	0.999822
ADAM11	-9.77554e-07	0.999822
ADAM12	2.06784e-06	0.999822
ADAM15	-9.06052e-05	0.999822
ADAM17	0.000427433	0.999822
ADAM18	-8.17802e-06	0.999822
ADAM19	5.75505e-05	0.999822
ADAM22	2.79512e-05	0.999822
ADAM23	-5.0322e-05	0.999822
ADAM28	-4.93704e-05	0.999822
ADAM32	6.56524e-05	0.999822
ADAM33	-0.000101083	0.999822
ADAM8	-8.11714e-07	0.999822
ADAM9	0.000383507	0.999822
ADAMTS1	0.000164485	0.999822
ADAMTS10	-0.000131488	0.999822
ADAMTS12	-0.000326176	0.999822
ADAMTS13	-1.43782e-05	0.999822
ADAMTS14	2.92731e-06	0.999822
ADAMTS15	-4.51273e-05	0.999822
ADAMTS16	-5.89208e-05	0.999822
ADAMTS17	-8.44414e-05	0.999822
ADAMTS19	6.78759e-05	0.999822
ADAMTS2	-1.66415e-05	0.999822
ADAMTS20	-5.13278e-06	0.999822
ADAMTS3	-3.18422e-05	0.999822
ADAMTS4	0.000139594	0.999822
ADAMTS5	-1.9645e-05	0.999822
ADAMTS6	-7.21456e-05	0.999822
ADAMTS7	3.79779e-05	0.999822
ADAMTS8	5.53956e-05	0.999822
ADAMTS9	9.45444e-05	0.999822
ADAMTS9-AS1	-3.46701e-05	0.999822
ADAMTS9-AS2	0.000480675	0.999822
ADAMTSL1	-1.84785e-05	0.999822
ADAMTSL2	-6.37799e-05	0.999822
ADAMTSL3	0.000231079	0.999822
ADAMTSL4	-4.94306e-05	0.999822
ADAMTSL5	-1.32534e-05	0.999822
ADAP1	-8.11869e-06	0.999822
ADAP2	0.000109897	0.999822
ADAR	-0.000399318	0.999822
ADARB1	0.000121859	0.999822
ADARB2	8.27695e-05	0.999822
ADAT1	5.25383e-05	0.999822
ADAT2	4.89765e-05	0.999822
ADCK1	-4.29079e-05	0.999822
ADCK2	-1.65013e-05	0.999822
ADCK3	4.97042e-05	0.999822
ADCK4	-5.73451e-05	0.999822
ADCK5	-3.50328e-05	0.999822
ADCY1	0.00020097	0.999822
ADCY10	1.02836e-05	0.999822
ADCY2	1.10182e-05	0.999822
ADCY3	5.48538e-06	0.999822
ADCY4	1.49557e-05	0.999822
ADCY5	0.00102	0.999822
ADCY6	1.06578e-05	0.999822
ADCY7	-6.89639e-05	0.999822
ADCY8	2.3158e-05	0.999822
ADCY9	0.000148406	0.999822
ADCYAP1R1	-4.1829e-05	0.999822
ADD1	0.000120129	0.999822
ADD2	-1.77714e-05	0.999822
ADD3	0.000519861	0.999822
ADGRA2	-0.000190938	0.999822
ADGRA3	-2.15368e-05	0.999822
ADGRB1	9.69464e-05	0.999822
ADGRB2	-3.59536e-05	0.999822
ADGRB3	0.000752474	0.999822
ADGRD1	-0.000192683	0.999822
ADGRE2	1.85724e-05	0.999822
ADGRE3	-2.0795e-05	0.999822
ADGRE5	0.000156382	0.999822
ADGRF3	-7.08603e-05	0.999822
ADGRF5	3.20572e-05	0.999822
ADGRG2	-1.62942e-05	0.999822
ADGRG6	-1.02171e-05	0.999822
ADGRL1	0.00013595	0.999822
ADGRL2	0.000125054	0.999822
ADGRL3	-0.000116415	0.999822
ADGRL4	0.000107609	0.999822
ADGRV1	-2.33277e-05	0.999822
ADH1B	-0.000137508	0.999822
ADH4	-2.18269e-06	0.999822
ADH5	7.66297e-05	0.999822
ADH6	-2.80735e-05	0.999822
ADHFE1	-9.93647e-05	0.999822
ADI1	-0.000198835	0.999822
ADIPOQ	1.8195e-05	0.999822
ADIPOR1	-0.000105584	0.999822
ADIPOR2	0.000302261	0.999822
ADIRF	-0.000476306	0.999822
ADK	-4.30868e-05	0.999822
ADM	-4.33985e-05	0.999822
ADNP	0.000168223	0.999822
ADNP-AS1	-1.55684e-05	0.999822
ADNP2	0.000212842	0.999822
ADO	-1.5044e-05	0.999822
ADORA2A-AS1	-2.27424e-05	0.999822
ADORA2B	-0.000145555	0.999822
ADPGK	-0.00017045	0.999822
ADPGK-AS1	-1.22489e-05	0.999822
ADPRH	4.76754e-05	0.999822
ADPRHL1	8.93461e-06	0.999822
ADPRHL2	1.08987e-05	0.999822
ADPRM	-3.52603e-05	0.999822
ADRA1A	-2.02129e-05	0.999822
ADRA1B	-0.000126233	0.999822
ADRA1D	5.58974e-06	0.999822
ADRA2A	-7.45511e-06	0.999822
ADRA2B	3.33217e-05	0.999822
ADRB1	-7.62435e-06	0.999822
ADRBK1	3.90526e-05	0.999822
ADRBK2	0.000106916	0.999822
ADRM1	5.90937e-05	0.999822
ADSL	3.97111e-06	0.999822
ADSS	-9.41957e-05	0.999822
ADSSL1	-0.000141018	0.999822
AEBP1	-0.000221772	0.999822
AEBP2	-0.000165074	0.999822
AEN	5.46144e-05	0.999822
AES	9.54613e-05	0.999822
AF001548.5	-3.939e-05	0.999822
AF001548.6	4.72658e-06	0.999822
AF064858.6	-3.01285e-05	0.999822
AF064858.8	3.38515e-05	0.999822
AF121898.3	-4.53546e-05	0.999822
AF127577.8	-2.46948e-05	0.999822
AF127936.9	-7.10442e-06	0.999822
AF131216.1	6.64285e-06	0.999822
AF131217.1	6.36147e-06	0.999822
AF146191.4	1.66314e-05	0.999822
AF186192.1	-5.37625e-06	0.999822
AF196970.3	-1.13378e-05	0.999822
AFAP1	-5.16057e-05	0.999822
AFAP1-AS1	1.82354e-05	0.999822
AFAP1L1	-7.01673e-05	0.999822
AFAP1L2	-8.78522e-05	0.999822
AFF1	0.00108379	0.999822
AFF2	-2.95714e-05	0.999822
AFF3	-0.000189124	0.999822
AFF4	3.89952e-05	0.999822
AFG3L2	0.000117077	0.999822
AFMID	-0.000110574	0.999822
AFTPH	0.000369969	0.999822
AGA	-7.88892e-05	0.999822
AGAP1	0.000358096	0.999822
AGAP14P	-3.64851e-05	0.999822
AGAP2	7.47665e-06	0.999822
AGAP2-AS1	-5.55724e-06	0.999822
AGAP3	9.03384e-05	0.999822
AGAP4	2.04605e-05	0.999822
AGAP5	-2.55429e-05	0.999822
AGAP6	-9.25406e-05	0.999822
AGAP9	-4.91949e-05	0.999822
AGBL1	1.59423e-05	0.999822
AGBL2	-2.05747e-06	0.999822
AGBL3	-0.000256314	0.999822
AGBL4	-1.50446e-05	0.999822
AGBL5	-0.000145812	0.999822
AGER	7.24284e-05	0.999822
AGFG1	0.000189473	0.999822
AGFG2	2.13758e-05	0.999822
AGGF1	-0.000284023	0.999822
AGK	-4.87104e-05	0.999822
AGL	-3.96783e-05	0.999822
AGMO	0.000387286	0.999822
AGO1	3.27645e-05	0.999822
AGO2	0.000419773	0.999822
AGO3	-7.19002e-05	0.999822
AGO4	9.90006e-05	0.999822
AGPAT1	2.29253e-05	0.999822
AGPAT2	-1.50643e-05	0.999822
AGPAT3	0.000144791	0.999822
AGPAT4	-0.000398755	0.999822
AGPAT5	-5.55862e-05	0.999822
AGPS	-0.000153218	0.999822
AGRN	3.12748e-05	0.999822
AGT	0.000429173	0.999822
AGTPBP1	0.000144902	0.999822
AGTR1	0.000165958	0.999822
AGTRAP	1.1797e-05	0.999822
AHCTF1	0.000234156	0.999822
AHCY	-6.22322e-05	0.999822
AHCYL1	0.000128088	0.999822
AHCYL2	-3.1477e-05	0.999822
AHDC1	0.00023441	0.999822
AHI1	0.000139951	0.999822
AHNAK	-0.00014527	0.999822
AHNAK2	-1.25957e-06	0.999822
AHR	0.000168526	0.999822
AHRR	-2.00715e-05	0.999822
AHSA1	-7.27428e-06	0.999822
AHSA2	8.79506e-05	0.999822
AIDA	-0.0001028	0.999822
AIF1	-1.20815e-05	0.999822
AIF1L	-1.61452e-06	0.999822
AIFM1	6.64144e-05	0.999822
AIFM2	-3.81694e-06	0.999822
AIG1	-0.000400745	0.999822
AIM1	6.32944e-05	0.999822
AIMP1	-1.01926e-05	0.999822
AIMP2	7.14409e-05	0.999822
AIP	-1.70132e-05	0.999822
AJ006998.2	-1.1756e-05	0.999822
AJAP1	-2.89496e-06	0.999822
AJUBA	-4.37968e-06	0.999822
AK1	6.33644e-05	0.999822
AK2	0.00017801	0.999822
AK3	0.000149125	0.999822
AK4	0.000142898	0.999822
AK5	-2.0063e-05	0.999822
AK6	0.000102629	0.999822
AK7	-4.81874e-06	0.999822
AK8	-8.64508e-06	0.999822
AK9	0.000128705	0.999822
AKAP1	-0.000148249	0.999822
AKAP10	-9.8563e-05	0.999822
AKAP11	7.57596e-05	0.999822
AKAP12	7.47174e-05	0.999822
AKAP13	0.000416505	0.999822
AKAP17A	9.55808e-05	0.999822
AKAP3	-2.21488e-06	0.999822
AKAP7	-0.000162745	0.999822
AKAP8	0.000373077	0.999822
AKAP8L	0.000168397	0.999822
AKAP9	0.000150804	0.999822
AKIP1	-0.000171111	0.999822
AKIRIN1	7.54629e-05	0.999822
AKIRIN2	1.03394e-05	0.999822
AKNA	-0.00011313	0.999822
AKR1A1	-0.000181487	0.999822
AKR1B1	-6.84539e-05	0.999822
AKR1C1	3.21273e-05	0.999822
AKR1C2	-7.41877e-05	0.999822
AKR1C3	-2.14446e-07	0.999822
AKR1E2	2.60037e-05	0.999822
AKR7A2	-5.51936e-05	0.999822
AKT1	0.000142797	0.999822
AKT2	6.76844e-05	0.999822
AKT3	0.00136609	0.999822
AKTIP	1.9334e-07	0.999822
AL021546.6	1.4305e-06	0.999822
AL023806.1	-5.36206e-06	0.999822
AL035610.2	-3.53704e-05	0.999822
AL132709.8	1.16332e-05	0.999822
AL133245.2	1.75588e-05	0.999822
AL354822.1	1.1818e-05	0.999822
AL365181.2	-9.65776e-06	0.999822
AL513523.2	-8.18439e-06	0.999822
AL589743.1	-8.26274e-05	0.999822
AL592183.1	0.000636174	0.999822
AL773572.7	1.76983e-05	0.999822
AL928654.7	-3.05672e-07	0.999822
ALAD	6.92465e-05	0.999822
ALAS1	-9.06077e-05	0.999822
ALCAM	-1.82423e-05	0.999822
ALDH16A1	-5.86856e-05	0.999822
ALDH18A1	-0.000119012	0.999822
ALDH1A1	-8.2641e-05	0.999822
ALDH1A2	-4.70909e-05	0.999822
ALDH1A3	-3.6457e-05	0.999822
ALDH1B1	-2.15003e-05	0.999822
ALDH1L1	-1.98429e-05	0.999822
ALDH1L1-AS2	-1.3439e-05	0.999822
ALDH1L2	8.16926e-06	0.999822
ALDH2	-8.1018e-05	0.999822
ALDH3A2	7.4616e-05	0.999822
ALDH3B1	1.59205e-06	0.999822
ALDH5A1	0.000165376	0.999822
ALDH6A1	-7.89977e-05	0.999822
ALDH7A1	6.1523e-05	0.999822
ALDH8A1	-2.51748e-05	0.999822
ALDH9A1	-3.50924e-05	0.999822
ALDOA	4.11983e-05	0.999822
ALG1	2.35118e-05	0.999822
ALG10	-8.24554e-06	0.999822
ALG10B	-2.72655e-05	0.999822
ALG11	-0.000111367	0.999822
ALG12	-9.82696e-05	0.999822
ALG13	-0.000175757	0.999822
ALG14	9.39084e-05	0.999822
ALG1L2	-4.28247e-05	0.999822
ALG2	-1.40597e-05	0.999822
ALG3	2.26777e-05	0.999822
ALG5	4.13938e-05	0.999822
ALG6	4.84572e-05	0.999822
ALG8	-0.000216826	0.999822
ALG9	-1.82789e-07	0.999822
ALK	-4.86762e-06	0.999822
ALKBH1	5.78502e-05	0.999822
ALKBH2	-7.73284e-05	0.999822
ALKBH3	-0.000247643	0.999822
ALKBH4	5.54978e-07	0.999822
ALKBH5	-0.000216813	0.999822
ALKBH6	-3.66173e-05	0.999822
ALKBH7	-5.6803e-05	0.999822
ALKBH8	-4.52616e-05	0.999822
ALMS1	-0.000203464	0.999822
ALOX12	-7.68786e-06	0.999822
ALOX12-AS1	0.000118915	0.999822
ALOX15	2.28202e-05	0.999822
ALOX5	1.08564e-05	0.999822
ALOX5AP	-1.00174e-05	0.999822
ALPK1	0.000272815	0.999822
ALPK2	3.7924e-05	0.999822
ALPK3	0.000318761	0.999822
ALPL	3.05244e-05	0.999822
ALS2	-0.00019662	0.999822
ALS2CL	-0.000121004	0.999822
ALS2CR11	-2.26092e-05	0.999822
ALS2CR12	1.41286e-05	0.999822
ALX4	-4.90366e-06	0.999822
ALYREF	3.32833e-05	0.999822
AMBRA1	0.000510563	0.999822
AMD1	-0.000205265	0.999822
AMDHD2	2.65977e-05	0.999822
AMER1	2.82002e-05	0.999822
AMFR	0.000178761	0.999822
AMH	-1.84043e-05	0.999822
AMIGO1	-3.20331e-05	0.999822
AMIGO2	4.58054e-05	0.999822
AMMECR1	3.19505e-05	0.999822
AMMECR1L	-9.28522e-05	0.999822
AMN1	4.47292e-05	0.999822
AMOT	4.76413e-05	0.999822
AMOTL1	0.000147841	0.999822
AMOTL2	-7.5492e-06	0.999822
AMPD2	3.53261e-06	0.999822
AMPD3	5.09553e-06	0.999822
AMPH	-0.00011965	0.999822
AMT	5.91882e-05	0.999822
AMY2B	2.80058e-05	0.999822
AMZ1	4.35909e-05	0.999822
AMZ2	6.0643e-05	0.999822
ANAPC1	1.64748e-05	0.999822
ANAPC10	-0.000149117	0.999822
ANAPC11	-9.39767e-05	0.999822
ANAPC13	-1.59097e-05	0.999822
ANAPC15	2.15026e-05	0.999822
ANAPC16	-0.000246815	0.999822
ANAPC2	6.36651e-05	0.999822
ANAPC4	-0.000106686	0.999822
ANAPC5	-0.000567803	0.999822
ANAPC7	-0.00010433	0.999822
ANGEL1	0.000190446	0.999822
ANGEL2	6.75061e-07	0.999822
ANGPT1	0.000432674	0.999822
ANGPT2	7.05903e-05	0.999822
ANGPT4	-1.43227e-05	0.999822
ANGPTL1	-0.000176868	0.999822
ANGPTL2	2.45824e-05	0.999822
ANGPTL4	-0.000113186	0.999822
ANGPTL5	-3.6946e-06	0.999822
ANGPTL6	-4.18368e-06	0.999822
ANGPTL8	-6.13541e-06	0.999822
ANK1	-0.000240991	0.999822
ANK3	-0.000317035	0.999822
ANKAR	-0.000252862	0.999822
ANKDD1A	1.5272e-05	0.999822
ANKDD1B	-5.81498e-05	0.999822
ANKFN1	-2.45306e-05	0.999822
ANKFY1	-3.47848e-05	0.999822
ANKH	0.000212743	0.999822
ANKHD1	-9.1234e-05	0.999822
ANKHD1-EIF4EBP3	-1.93009e-05	0.999822
ANKIB1	-0.000285408	0.999822
ANKLE2	-6.06908e-05	0.999822
ANKMY1	0.000127041	0.999822
ANKMY2	-9.42769e-05	0.999822
ANKRA2	-0.000296033	0.999822
ANKRD10	0.000408774	0.999822
ANKRD11	0.000467805	0.999822
ANKRD12	-5.38151e-05	0.999822
ANKRD13A	-0.000138881	0.999822
ANKRD13C	-0.000402076	0.999822
ANKRD13D	-3.53796e-05	0.999822
ANKRD16	0.00015826	0.999822
ANKRD17	0.00112075	0.999822
ANKRD2	6.42316e-05	0.999822
ANKRD20A1	-2.97727e-05	0.999822
ANKRD20A3	-2.9563e-05	0.999822
ANKRD20A4	1.3865e-05	0.999822
ANKRD23	-0.00011818	0.999822
ANKRD24	9.96709e-06	0.999822
ANKRD26	-5.50411e-05	0.999822
ANKRD27	5.96728e-05	0.999822
ANKRD28	-7.05669e-06	0.999822
ANKRD29	-0.000113864	0.999822
ANKRD30BL	-1.38944e-05	0.999822
ANKRD31	2.02465e-05	0.999822
ANKRD33B	5.93396e-05	0.999822
ANKRD34A	-1.6807e-06	0.999822
ANKRD34C-AS1	-2.98143e-05	0.999822
ANKRD35	1.75897e-05	0.999822
ANKRD36	-0.000198409	0.999822
ANKRD36B	6.38419e-06	0.999822
ANKRD36C	0.000148245	0.999822
ANKRD37	-8.2313e-05	0.999822
ANKRD39	-0.000131937	0.999822
ANKRD40	-3.69686e-05	0.999822
ANKRD42	-7.86899e-05	0.999822
ANKRD44	0.000595114	0.999822
ANKRD46	-6.8044e-05	0.999822
ANKRD49	-9.54228e-05	0.999822
ANKRD50	0.000225482	0.999822
ANKRD52	-0.000133359	0.999822
ANKRD53	-1.4561e-05	0.999822
ANKRD54	-7.26017e-05	0.999822
ANKRD6	-7.21547e-05	0.999822
ANKRD7	4.89851e-05	0.999822
ANKRD9	8.9904e-05	0.999822
ANKS1A	0.000460842	0.999822
ANKS1B	-0.000285074	0.999822
ANKS3	-0.000118878	0.999822
ANKS6	0.000115683	0.999822
ANKUB1	-8.04024e-05	0.999822
ANKZF1	0.000259077	0.999822
ANO1	0.000147822	0.999822
ANO10	2.49906e-05	0.999822
ANO2	0.000185012	0.999822
ANO3	-0.000294431	0.999822
ANO4	-0.000111688	0.999822
ANO5	0.000158084	0.999822
ANO6	0.000451189	0.999822
ANO8	-0.000133107	0.999822
ANO9	-1.46772e-05	0.999822
ANOS1	-1.82062e-05	0.999822
ANP32A	-0.000213066	0.999822
ANP32B	0.000223058	0.999822
ANP32E	-2.4647e-06	0.999822
ANPEP	-2.04772e-05	0.999822
ANTXR1	-0.000504174	0.999822
ANTXR2	0.000128078	0.999822
ANXA1	4.17951e-05	0.999822
ANXA11	1.45492e-05	0.999822
ANXA2	0.000262687	0.999822
ANXA2R	1.65986e-05	0.999822
ANXA3	9.06395e-07	0.999822
ANXA4	-0.000190831	0.999822
ANXA5	3.94005e-05	0.999822
ANXA6	4.63976e-06	0.999822
ANXA7	-0.000121331	0.999822
ANXA8L1	-2.2946e-05	0.999822
AOAH	9.73169e-06	0.999822
AOC2	-7.71103e-06	0.999822
AOC3	-0.000414724	0.999822
AOX1	-5.21904e-05	0.999822
AP000235.2	-7.71103e-06	0.999822
AP000304.12	8.38435e-06	0.999822
AP000318.2	-0.000166909	0.999822
AP000350.5	1.05351e-05	0.999822
AP000442.1	2.22485e-05	0.999822
AP000473.5	-2.19543e-05	0.999822
AP000473.8	-4.1086e-07	0.999822
AP000476.1	4.7552e-05	0.999822
AP000487.5	2.50638e-05	0.999822
AP000487.6	-3.08966e-07	0.999822
AP000705.7	-6.12018e-06	0.999822
AP000721.4	-4.74593e-06	0.999822
AP000769.1	-2.77108e-05	0.999822
AP000797.3	-8.28807e-06	0.999822
AP000857.3	-2.62778e-06	0.999822
AP000892.4	6.03619e-06	0.999822
AP001046.5	-1.96498e-05	0.999822
AP001055.6	2.08479e-06	0.999822
AP001062.7	-1.66181e-05	0.999822
AP001092.4	-6.33337e-06	0.999822
AP001136.2	-7.15208e-06	0.999822
AP001172.2	-4.98764e-07	0.999822
AP001189.4	1.22721e-06	0.999822
AP001258.4	1.64974e-05	0.999822
AP001347.6	-0.000138818	0.999822
AP001372.2	-2.59301e-05	0.999822
AP001432.14	-2.50977e-05	0.999822
AP001439.2	-3.29947e-06	0.999822
AP001462.6	-1.83958e-05	0.999822
AP001505.10	-1.15722e-05	0.999822
AP001601.2	-3.0874e-05	0.999822
AP001610.5	-1.2174e-05	0.999822
AP001628.6	9.55256e-06	0.999822
AP002884.2	0.00010498	0.999822
AP002954.4	-2.64124e-05	0.999822
AP003068.23	1.80047e-06	0.999822
AP003419.16	-4.1926e-05	0.999822
AP006222.2	-3.46344e-05	0.999822
AP006621.5	-9.28242e-05	0.999822
AP006621.8	-2.91049e-05	0.999822
AP1AR	5.39479e-05	0.999822
AP1B1	-0.000106164	0.999822
AP1G1	0.000138609	0.999822
AP1G2	2.4807e-05	0.999822
AP1M1	-2.11551e-05	0.999822
AP1S1	8.30487e-06	0.999822
AP1S2	5.81725e-05	0.999822
AP1S3	-0.000100259	0.999822
AP2A1	-3.41405e-06	0.999822
AP2A2	-2.08507e-05	0.999822
AP2B1	-8.48037e-06	0.999822
AP2S1	4.39659e-05	0.999822
AP3B1	-0.000185508	0.999822
AP3D1	0.00038788	0.999822
AP3M1	1.00463e-05	0.999822
AP3M2	-1.37922e-06	0.999822
AP3S1	-0.000153429	0.999822
AP3S2	6.6517e-06	0.999822
AP4B1	9.04356e-05	0.999822
AP4B1-AS1	-1.69639e-05	0.999822
AP4E1	0.000171044	0.999822
AP4M1	4.84163e-05	0.999822
AP4S1	-0.000120202	0.999822
AP5B1	-2.34136e-05	0.999822
AP5M1	-0.000235156	0.999822
AP5S1	-8.05867e-05	0.999822
AP5Z1	-9.84017e-05	0.999822
APAF1	-6.63689e-05	0.999822
APBA1	-5.55685e-05	0.999822
APBA2	-5.91171e-06	0.999822
APBA3	1.12743e-05	0.999822
APBB1	-3.78902e-05	0.999822
APBB1IP	-3.65211e-05	0.999822
APBB2	0.00147962	0.999822
APBB3	-0.000118481	0.999822
APC	-5.43455e-06	0.999822
APCDD1	-0.000194992	0.999822
APCDD1L	-8.08806e-06	0.999822
APEH	-5.20024e-05	0.999822
APEX1	-0.000386873	0.999822
APEX2	1.41703e-05	0.999822
APH1A	-9.6771e-08	0.999822
APH1B	6.06508e-06	0.999822
API5	-9.43403e-05	0.999822
APIP	-0.000293659	0.999822
APLF	0.000127146	0.999822
APLNR	2.76013e-05	0.999822
APLP1	1.89922e-06	0.999822
APLP2	-3.65725e-05	0.999822
APMAP	-2.89165e-06	0.999822
APOA1	1.35672e-05	0.999822
APOA1-AS	6.43043e-05	0.999822
APOA1BP	4.0905e-05	0.999822
APOBEC2	6.65467e-05	0.999822
APOBEC3D	7.3028e-06	0.999822
APOBEC3G	4.10678e-05	0.999822
APOD	0.000230246	0.999822
APOE	-9.71933e-05	0.999822
APOL1	-1.99718e-05	0.999822
APOL2	-1.49607e-05	0.999822
APOL3	-4.17385e-05	0.999822
APOL4	1.31307e-05	0.999822
APOL5	1.63655e-05	0.999822
APOL6	-1.3344e-05	0.999822
APOLD1	0.000338824	0.999822
APOM	2.21248e-06	0.999822
APOO	-4.58686e-05	0.999822
APOOL	6.68959e-05	0.999822
APP	0.000508142	0.999822
APPBP2	-0.000232539	0.999822
APPL1	9.92807e-05	0.999822
APPL2	-0.000205095	0.999822
APRT	1.40886e-05	0.999822
APTR	-2.1342e-06	0.999822
APTX	-0.000106886	0.999822
AQP1	0.00016402	0.999822
AQP11	-4.85342e-05	0.999822
AQP4-AS1	1.30216e-05	0.999822
AQP7	-6.30919e-06	0.999822
AQR	0.00012968	0.999822
AR	-0.000181149	0.999822
ARAF	-2.17793e-05	0.999822
ARAP1	9.36573e-05	0.999822
ARAP2	-2.09081e-05	0.999822
ARAP3	-6.33939e-05	0.999822
ARCN1	4.64985e-05	0.999822
AREG	-2.29349e-06	0.999822
AREL1	0.000154725	0.999822
ARF1	0.000171814	0.999822
ARF3	-1.11957e-05	0.999822
ARF4	-0.000136837	0.999822
ARF4-AS1	-3.54953e-05	0.999822
ARF5	1.59978e-05	0.999822
ARF6	-1.19424e-05	0.999822
ARFGAP1	-7.33474e-05	0.999822
ARFGAP2	-6.9773e-05	0.999822
ARFGAP3	0.000497765	0.999822
ARFGEF1	5.7234e-05	0.999822
ARFGEF2	0.000367241	0.999822
ARFGEF3	-7.75139e-06	0.999822
ARFIP1	0.000128695	0.999822
ARFIP2	3.87119e-05	0.999822
ARFRP1	3.25097e-05	0.999822
ARG2	3.72506e-05	0.999822
ARGLU1	-0.000222993	0.999822
ARHGAP1	-3.57046e-05	0.999822
ARHGAP11A	9.32742e-06	0.999822
ARHGAP11B	7.09323e-05	0.999822
ARHGAP12	6.96598e-05	0.999822
ARHGAP15	-7.46797e-05	0.999822
ARHGAP17	0.00046734	0.999822
ARHGAP18	8.07866e-05	0.999822
ARHGAP19-SLIT1	5.66256e-06	0.999822
ARHGAP20	-0.000138125	0.999822
ARHGAP21	-8.95499e-07	0.999822
ARHGAP22	3.71418e-06	0.999822
ARHGAP23	9.42603e-05	0.999822
ARHGAP24	0.000502962	0.999822
ARHGAP25	-5.43995e-05	0.999822
ARHGAP26	0.000797215	0.999822
ARHGAP26-AS1	-6.4551e-06	0.999822
ARHGAP27	2.60711e-06	0.999822
ARHGAP28	-0.000127417	0.999822
ARHGAP29	-0.000443221	0.999822
ARHGAP30	-1.74576e-07	0.999822
ARHGAP31	-9.9163e-05	0.999822
ARHGAP32	0.000579217	0.999822
ARHGAP33	2.67893e-05	0.999822
ARHGAP35	0.000141365	0.999822
ARHGAP39	-5.86274e-05	0.999822
ARHGAP4	3.06122e-05	0.999822
ARHGAP42	0.000558536	0.999822
ARHGAP44	0.00052909	0.999822
ARHGAP5	6.3068e-06	0.999822
ARHGAP5-AS1	-2.04063e-05	0.999822
ARHGAP6	0.000308289	0.999822
ARHGAP9	2.28482e-06	0.999822
ARHGDIA	0.000202838	0.999822
ARHGDIB	-0.000123446	0.999822
ARHGDIG	3.23163e-05	0.999822
ARHGEF1	-0.000218614	0.999822
ARHGEF10	0.000255987	0.999822
ARHGEF10L	-0.000140488	0.999822
ARHGEF11	-6.61316e-05	0.999822
ARHGEF12	0.000116907	0.999822
ARHGEF15	2.73773e-05	0.999822
ARHGEF17	-0.000138722	0.999822
ARHGEF19	6.11724e-06	0.999822
ARHGEF2	-0.000153676	0.999822
ARHGEF25	0.000140482	0.999822
ARHGEF26	-0.00011778	0.999822
ARHGEF28	7.71654e-05	0.999822
ARHGEF3	-6.1075e-05	0.999822
ARHGEF33	-6.86166e-05	0.999822
ARHGEF37	5.35953e-05	0.999822
ARHGEF38	-3.31237e-05	0.999822
ARHGEF39	-8.25828e-06	0.999822
ARHGEF4	-3.3083e-05	0.999822
ARHGEF40	3.47739e-05	0.999822
ARHGEF5	-1.37843e-05	0.999822
ARHGEF6	-0.000151268	0.999822
ARHGEF7	0.00118391	0.999822
ARHGEF7-AS2	2.12186e-05	0.999822
ARHGEF9	-0.000383482	0.999822
ARID1A	0.000717016	0.999822
ARID1B	0.00107669	0.999822
ARID2	0.000554171	0.999822
ARID3A	8.41337e-05	0.999822
ARID3B	-0.000103187	0.999822
ARID4A	-3.34175e-05	0.999822
ARID4B	-8.99391e-05	0.999822
ARID5A	0.000140362	0.999822
ARID5B	0.000446733	0.999822
ARIH1	0.000845469	0.999822
ARIH2	-0.000113264	0.999822
ARIH2OS	-0.000126463	0.999822
ARL1	9.4717e-05	0.999822
ARL10	0.000147312	0.999822
ARL13B	9.22269e-05	0.999822
ARL14EP	-0.000182623	0.999822
ARL15	6.94668e-05	0.999822
ARL16	5.1287e-06	0.999822
ARL17A	7.24371e-05	0.999822
ARL17B	-0.000190611	0.999822
ARL2	-4.16858e-05	0.999822
ARL2BP	-0.000251943	0.999822
ARL3	-0.000276888	0.999822
ARL4A	1.96721e-06	0.999822
ARL4D	-2.55105e-05	0.999822
ARL5A	-0.000301437	0.999822
ARL5B	-4.97518e-06	0.999822
ARL6	-7.01167e-06	0.999822
ARL6IP1	-8.79193e-06	0.999822
ARL6IP4	-0.00014889	0.999822
ARL6IP5	7.06115e-06	0.999822
ARL6IP6	-0.000156344	0.999822
ARL8A	5.28635e-05	0.999822
ARL8B	0.00026681	0.999822
ARL9	5.35715e-06	0.999822
ARMC1	2.46831e-05	0.999822
ARMC10	-0.000227982	0.999822
ARMC2	8.76525e-05	0.999822
ARMC3	-6.84504e-06	0.999822
ARMC4	0.000133448	0.999822
ARMC5	-9.16507e-05	0.999822
ARMC6	-4.42239e-05	0.999822
ARMC7	-1.40163e-06	0.999822
ARMC8	9.7982e-05	0.999822
ARMC9	0.000148339	0.999822
ARMCX1	6.88352e-06	0.999822
ARMCX2	0.000154925	0.999822
ARMCX3	-0.000107465	0.999822
ARMCX3-AS1	-7.12671e-06	0.999822
ARMCX4	-3.40937e-05	0.999822
ARMCX5	-0.000150051	0.999822
ARMCX6	-9.78146e-05	0.999822
ARMT1	-2.23365e-05	0.999822
ARNT	7.85831e-05	0.999822
ARNT2	0.000178579	0.999822
ARNTL	0.000133801	0.999822
ARNTL2	3.73862e-05	0.999822
ARPC1A	5.98148e-05	0.999822
ARPC1B	3.8747e-05	0.999822
ARPC2	3.32313e-05	0.999822
ARPC3	7.01686e-05	0.999822
ARPC4	-1.78191e-05	0.999822
ARPC5	-0.000407683	0.999822
ARPC5L	8.75822e-05	0.999822
ARPIN	-0.000106884	0.999822
ARPP19	0.000137104	0.999822
ARRB1	0.000105375	0.999822
ARRB2	5.60423e-05	0.999822
ARRDC1	0.000111412	0.999822
ARRDC1-AS1	2.55967e-05	0.999822
ARRDC2	-7.05123e-05	0.999822
ARRDC3	-0.000124098	0.999822
ARRDC3-AS1	7.86658e-05	0.999822
ARRDC4	4.82092e-05	0.999822
ARSA	5.74288e-05	0.999822
ARSB	-0.00016817	0.999822
ARSD	-8.76591e-05	0.999822
ARSG	3.56313e-05	0.999822
ARSJ	1.14551e-05	0.999822
ARSK	-4.48581e-05	0.999822
ART3	8.86907e-06	0.999822
ART4	-0.000217233	0.999822
ARTN	4.16738e-05	0.999822
ARV1	-0.000118472	0.999822
ARVCF	-2.67695e-05	0.999822
ASAH1	-4.10376e-05	0.999822
ASAH2	-4.93256e-07	0.999822
ASAH2B	1.39097e-05	0.999822
ASAP1	6.88886e-05	0.999822
ASAP2	-2.16155e-05	0.999822
ASAP3	-0.000173166	0.999822
ASB1	5.40119e-07	0.999822
ASB10	-5.43041e-05	0.999822
ASB13	1.2838e-05	0.999822
ASB14	-1.38991e-05	0.999822
ASB16	-8.64528e-06	0.999822
ASB16-AS1	1.28757e-07	0.999822
ASB17	7.44901e-06	0.999822
ASB18	1.57232e-05	0.999822
ASB2	-7.97849e-05	0.999822
ASB3	-5.7785e-05	0.999822
ASB6	-1.54502e-05	0.999822
ASB7	-3.93917e-05	0.999822
ASB8	-0.000104454	0.999822
ASCC1	0.000334838	0.999822
ASCC2	5.02373e-05	0.999822
ASCC3	0.000438491	0.999822
ASF1A	-7.34354e-05	0.999822
ASGR1	-1.51497e-05	0.999822
ASH1L	0.000492768	0.999822
ASH1L-AS1	-4.76219e-05	0.999822
ASH2L	3.38303e-06	0.999822
ASIC1	1.04937e-05	0.999822
ASIC2	-1.54958e-05	0.999822
ASIP	-3.70988e-05	0.999822
ASL	-0.000133336	0.999822
ASMTL	1.95643e-05	0.999822
ASMTL-AS1	0.000103115	0.999822
ASNA1	-8.66802e-06	0.999822
ASNS	1.13547e-06	0.999822
ASNSD1	8.40962e-07	0.999822
ASPA	-2.39091e-05	0.999822
ASPG	-6.04478e-06	0.999822
ASPH	3.8745e-05	0.999822
ASPN	-9.37733e-05	0.999822
ASPSCR1	1.46538e-05	0.999822
ASRGL1	-3.47074e-05	0.999822
ASS1	-3.77918e-05	0.999822
ASTE1	5.72241e-06	0.999822
ASTL	-1.39303e-05	0.999822
ASTN1	-3.31679e-05	0.999822
ASTN2	-0.000114295	0.999822
ASUN	-0.000110967	0.999822
ASXL1	0.000215426	0.999822
ASXL2	-8.71621e-05	0.999822
ASXL3	0.000258047	0.999822
ATAD1	-0.000134708	0.999822
ATAD2	3.87276e-05	0.999822
ATAD2B	0.000350811	0.999822
ATAD3A	-1.26627e-05	0.999822
ATAD3B	1.33468e-06	0.999822
ATAD3C	1.01295e-05	0.999822
ATAD5	-0.000143495	0.999822
ATAT1	-9.0822e-05	0.999822
ATE1	0.000408332	0.999822
ATE1-AS1	-0.000211378	0.999822
ATF1	-6.50124e-05	0.999822
ATF2	0.00012069	0.999822
ATF3	0.000239412	0.999822
ATF4	-0.000121928	0.999822
ATF5	-3.92496e-05	0.999822
ATF6	5.00112e-06	0.999822
ATF6B	0.000122411	0.999822
ATF7	-0.000179261	0.999822
ATF7IP	-0.000493759	0.999822
ATF7IP2	0.000112287	0.999822
ATG10	3.41139e-05	0.999822
ATG101	-8.70864e-05	0.999822
ATG12	-0.000107615	0.999822
ATG13	1.10946e-05	0.999822
ATG14	-0.000115677	0.999822
ATG16L1	-9.47113e-05	0.999822
ATG16L2	2.45036e-05	0.999822
ATG2A	-8.22931e-05	0.999822
ATG2B	-5.42184e-05	0.999822
ATG3	-5.72879e-05	0.999822
ATG4A	-1.8014e-05	0.999822
ATG4B	-6.96142e-05	0.999822
ATG4C	-8.79412e-06	0.999822
ATG4D	0.000100078	0.999822
ATG5	0.000201428	0.999822
ATG7	-1.908e-05	0.999822
ATG9A	9.9129e-05	0.999822
ATHL1	8.76745e-06	0.999822
ATIC	7.01252e-05	0.999822
ATL1	-0.000124229	0.999822
ATL2	0.000334198	0.999822
ATL3	-0.000112952	0.999822
ATM	-0.000122848	0.999822
ATMIN	-1.09771e-06	0.999822
ATN1	0.000353635	0.999822
ATOH8	-0.000156348	0.999822
ATOX1	-0.000170629	0.999822
ATP10A	0.000410863	0.999822
ATP10B	-4.5985e-05	0.999822
ATP10D	-0.000258799	0.999822
ATP11A	-0.000112282	0.999822
ATP11B	-0.000190615	0.999822
ATP11C	0.000439062	0.999822
ATP13A1	-9.76057e-05	0.999822
ATP13A2	1.90784e-06	0.999822
ATP13A3	0.000102455	0.999822
ATP13A4	-4.02003e-06	0.999822
ATP1A1	7.64683e-05	0.999822
ATP1A2	-0.000479003	0.999822
ATP1A3	9.31399e-06	0.999822
ATP1A4	-3.00021e-05	0.999822
ATP1B1	-0.000128622	0.999822
ATP1B2	-0.000180087	0.999822
ATP1B3	7.08504e-05	0.999822
ATP2A1	6.95704e-06	0.999822
ATP2A1-AS1	3.65837e-05	0.999822
ATP2A3	7.53034e-05	0.999822
ATP2B1	8.30764e-05	0.999822
ATP2B2	2.1225e-05	0.999822
ATP2B3	-4.69509e-06	0.999822
ATP2B4	0.000349914	0.999822
ATP2C1	5.27183e-05	0.999822
ATP2C2	-2.05014e-05	0.999822
ATP5A1	-2.57759e-05	0.999822
ATP5B	-0.000168636	0.999822
ATP5C1	-0.000404307	0.999822
ATP5D	1.10871e-05	0.999822
ATP5E	0.000241269	0.999822
ATP5F1	-2.26099e-05	0.999822
ATP5G1	-3.34093e-05	0.999822
ATP5G2	0.000180166	0.999822
ATP5G3	0.000115981	0.999822
ATP5H	-5.36361e-05	0.999822
ATP5I	-8.60989e-05	0.999822
ATP5J	-0.000103868	0.999822
ATP5L	-5.40132e-05	0.999822
ATP5S	-1.07085e-05	0.999822
ATP5SL	-5.77681e-05	0.999822
ATP6AP1	6.84514e-07	0.999822
ATP6AP1L	-8.75144e-05	0.999822
ATP6AP2	-4.89472e-05	0.999822
ATP6V0A1	-1.28243e-06	0.999822
ATP6V0A2	-8.34851e-05	0.999822
ATP6V0B	-0.000174468	0.999822
ATP6V0D1	0.000165915	0.999822
ATP6V0E1	-0.000101131	0.999822
ATP6V0E2	3.64053e-05	0.999822
ATP6V0E2-AS1	2.21065e-06	0.999822
ATP6V1A	-0.000236834	0.999822
ATP6V1B1	2.84659e-05	0.999822
ATP6V1B2	-0.000143687	0.999822
ATP6V1C1	-7.02619e-05	0.999822
ATP6V1C2	8.51111e-06	0.999822
ATP6V1D	0.00016998	0.999822
ATP6V1E1	0.000107913	0.999822
ATP6V1E2	-5.75745e-05	0.999822
ATP6V1F	-4.68742e-05	0.999822
ATP6V1G1	-0.000224591	0.999822
ATP6V1G2-DDX39B	-1.2739e-06	0.999822
ATP6V1H	-0.000135625	0.999822
ATP7A	0.000115603	0.999822
ATP7B	-8.51779e-05	0.999822
ATP8A1	-5.75091e-05	0.999822
ATP8A2	-1.51872e-05	0.999822
ATP8B1	0.000164484	0.999822
ATP8B2	1.83412e-05	0.999822
ATP8B4	3.38386e-05	0.999822
ATP9A	0.00037031	0.999822
ATP9B	0.000159018	0.999822
ATPAF1	-6.41707e-05	0.999822
ATPAF2	-3.75148e-05	0.999822
ATPIF1	-4.66817e-05	0.999822
ATR	-7.60799e-05	0.999822
ATRAID	-0.000164593	0.999822
ATRN	9.09479e-05	0.999822
ATRNL1	-5.19381e-06	0.999822
ATRX	-0.000125764	0.999822
ATXN1	8.77755e-05	0.999822
ATXN10	9.47499e-05	0.999822
ATXN1L	-2.02951e-05	0.999822
ATXN2	-0.000112381	0.999822
ATXN2L	1.83244e-05	0.999822
ATXN3	-0.00022106	0.999822
ATXN7	-0.000115491	0.999822
ATXN7L1	0.00014626	0.999822
ATXN7L2	7.43642e-05	0.999822
ATXN7L3	-5.60034e-05	0.999822
ATXN7L3B	-3.11118e-06	0.999822
AUH	0.000333646	0.999822
AUP1	-7.46129e-06	0.999822
AURKA	1.10072e-06	0.999822
AURKAIP1	1.65689e-05	0.999822
AURKC	-1.858e-05	0.999822
AUTS2	0.00016455	0.999822
AVEN	0.000119689	0.999822
AVIL	-3.26169e-05	0.999822
AVL9	-5.4293e-05	0.999822
AVPI1	3.9449e-05	0.999822
AVPR1A	4.6401e-05	0.999822
AXIN1	4.93772e-05	0.999822
AXIN2	1.26973e-05	0.999822
AXL	8.24633e-05	0.999822
AZGP1	1.77895e-05	0.999822
AZI2	7.07349e-05	0.999822
AZIN1	-0.000124683	0.999822
AZIN1-AS1	-2.61709e-05	0.999822
AZIN2	-0.000108859	0.999822
B2M	-3.5471e-05	0.999822
B3GALNT1	-0.000142578	0.999822
B3GALNT2	-0.000303353	0.999822
B3GALT2	7.10415e-07	0.999822
B3GALT4	-0.000203507	0.999822
B3GAT3	-0.000110992	0.999822
B3GLCT	7.13664e-05	0.999822
B3GNT2	-0.000231471	0.999822
B3GNT5	-8.85827e-06	0.999822
B3GNT8	-1.97927e-05	0.999822
B3GNT9	-1.99568e-05	0.999822
B3GNTL1	4.52924e-05	0.999822
B4GALNT1	7.48091e-05	0.999822
B4GALNT3	1.93331e-05	0.999822
B4GALNT4	-3.23446e-05	0.999822
B4GALT1	0.000114393	0.999822
B4GALT2	2.30059e-05	0.999822
B4GALT3	4.48619e-05	0.999822
B4GALT4	-0.000111292	0.999822
B4GALT5	0.000219037	0.999822
B4GALT6	6.94688e-06	0.999822
B4GALT7	2.42119e-05	0.999822
B4GAT1	-5.22646e-05	0.999822
B9D1	-1.24693e-05	0.999822
B9D2	-8.1481e-06	0.999822
BAALC	-1.82293e-05	0.999822
BAALC-AS1	9.90468e-06	0.999822
BACE1	7.16945e-05	0.999822
BACE1-AS	8.82294e-06	0.999822
BACE2	0.000103892	0.999822
BACH1	0.000121063	0.999822
BACH2	0.000240014	0.999822
BAD	1.58004e-05	0.999822
BAG1	-9.50926e-05	0.999822
BAG2	-8.25829e-05	0.999822
BAG3	0.000122955	0.999822
BAG4	6.02669e-05	0.999822
BAG5	-1.23e-05	0.999822
BAG6	0.000215706	0.999822
BAHCC1	-0.000118177	0.999822
BAHD1	4.47529e-05	0.999822
BAIAP2	-6.22201e-05	0.999822
BAIAP2-AS1	-2.41017e-05	0.999822
BAIAP2L1	2.39005e-05	0.999822
BAIAP2L2	5.93383e-05	0.999822
BAIAP3	-2.43608e-06	0.999822
BAK1	0.000135377	0.999822
BAMBI	-1.91789e-05	0.999822
BANF1	1.1096e-05	0.999822
BANK1	-1.86514e-05	0.999822
BANP	7.86654e-05	0.999822
BAP1	6.28587e-05	0.999822
BARD1	-3.87417e-05	0.999822
BASP1	-3.3406e-05	0.999822
BATF3	2.91596e-05	0.999822
BAX	6.65673e-05	0.999822
BAZ1A	0.000334369	0.999822
BAZ1B	0.000398241	0.999822
BAZ2A	-0.000111622	0.999822
BAZ2B	0.000415682	0.999822
BBC3	5.90822e-05	0.999822
BBIP1	-2.05189e-05	0.999822
BBOF1	3.98676e-06	0.999822
BBS10	-5.32796e-05	0.999822
BBS12	-1.81992e-05	0.999822
BBS2	-8.04067e-05	0.999822
BBS4	-1.93011e-05	0.999822
BBS5	1.29282e-05	0.999822
BBS7	-0.000217972	0.999822
BBS9	0.000167417	0.999822
BBX	0.000853363	0.999822
BCAM	-0.000268894	0.999822
BCAP29	0.000237216	0.999822
BCAP31	6.62023e-05	0.999822
BCAR1	0.000354937	0.999822
BCAR3	-0.000164842	0.999822
BCAS2	-5.23e-05	0.999822
BCAS3	0.000311248	0.999822
BCAS4	-7.32062e-06	0.999822
BCAT1	-7.87786e-06	0.999822
BCAT2	0.000139502	0.999822
BCCIP	-5.19203e-05	0.999822
BCDIN3D	3.35717e-05	0.999822
BCDIN3D-AS1	-9.27766e-06	0.999822
BCHE	-2.95883e-05	0.999822
BCKDHB	-0.000111336	0.999822
BCKDK	9.19581e-05	0.999822
BCL10	-8.41621e-05	0.999822
BCL11A	5.91934e-06	0.999822
BCL11B	5.37467e-06	0.999822
BCL2	0.00106342	0.999822
BCL2L1	0.000169871	0.999822
BCL2L11	3.69824e-05	0.999822
BCL2L12	-0.000145756	0.999822
BCL2L13	-0.000146657	0.999822
BCL2L14	-9.70794e-05	0.999822
BCL2L2	1.45454e-05	0.999822
BCL2L2-PABPN1	2.38097e-06	0.999822
BCL3	8.69935e-05	0.999822
BCL6	0.000537242	0.999822
BCL6B	9.73923e-06	0.999822
BCL7A	-1.21524e-05	0.999822
BCL7B	6.70888e-06	0.999822
BCL7C	6.42647e-05	0.999822
BCL9	-5.13936e-05	0.999822
BCL9L	7.37907e-05	0.999822
BCLAF1	-0.000298235	0.999822
BCO2	6.21001e-05	0.999822
BCOR	0.000122316	0.999822
BCORL1	-0.000148135	0.999822
BCR	0.00033716	0.999822
BCS1L	1.12111e-05	0.999822
BDH1	-8.15287e-06	0.999822
BDH2	-2.57976e-05	0.999822
BDNF	2.11925e-05	0.999822
BDNF-AS	-7.39749e-05	0.999822
BDP1	7.85492e-06	0.999822
BECN1	-1.08192e-05	0.999822
BEND3	4.45245e-05	0.999822
BEND6	-3.9547e-05	0.999822
BEND7	0.000146739	0.999822
BEST1	-7.70804e-06	0.999822
BET1	-4.68608e-05	0.999822
BET1L	-3.88198e-05	0.999822
BEX4	-5.66391e-06	0.999822
BEX5	-1.01501e-05	0.999822
BFAR	0.00013849	0.999822
BFSP1	-0.000107044	0.999822
BGN	-8.83501e-05	0.999822
BHLHB9	-3.56247e-05	0.999822
BHLHE40	0.0001454	0.999822
BHLHE40-AS1	5.02194e-05	0.999822
BHLHE41	-5.9741e-05	0.999822
BHMT2	3.22213e-05	0.999822
BICC1	-5.78728e-06	0.999822
BICD1	-5.02591e-05	0.999822
BICD2	9.63511e-05	0.999822
BIN1	-0.00010638	0.999822
BIN2	-7.69895e-06	0.999822
BIN3	0.000207592	0.999822
BIRC2	-6.49893e-05	0.999822
BIRC3	-8.79205e-05	0.999822
BIRC6	0.000386783	0.999822
BIRC6-AS2	-8.31594e-05	0.999822
BIVM	5.22495e-05	0.999822
BIVM-ERCC5	-1.0033e-05	0.999822
BLCAP	8.40492e-05	0.999822
BLID	1.09943e-05	0.999822
BLK	-5.58787e-06	0.999822
BLM	3.10595e-05	0.999822
BLMH	-5.88465e-06	0.999822
BLNK	-1.95605e-05	0.999822
BLOC1S2	-9.28098e-05	0.999822
BLOC1S4	-4.10353e-05	0.999822
BLOC1S5-TXNDC5	0.000130504	0.999822
BLOC1S6	-2.14114e-05	0.999822
BLVRA	-9.48788e-05	0.999822
BLVRB	-1.09533e-05	0.999822
BLZF1	-0.000130441	0.999822
BMF	-2.28758e-05	0.999822
BMI1	6.92583e-06	0.999822
BMP1	-3.22442e-05	0.999822
BMP2	-1.47793e-06	0.999822
BMP2K	7.39125e-05	0.999822
BMP4	9.2285e-05	0.999822
BMP5	-0.000303709	0.999822
BMP6	-0.000104399	0.999822
BMP7	-4.33671e-06	0.999822
BMP8A	2.61958e-05	0.999822
BMP8B	-6.8951e-06	0.999822
BMPER	3.85469e-06	0.999822
BMPR1A	-0.000342104	0.999822
BMPR1B	4.91694e-05	0.999822
BMPR2	7.71974e-05	0.999822
BMS1	0.000147487	0.999822
BMS1P14	-4.26191e-05	0.999822
BMX	4.10169e-05	0.999822
BNC2	9.7849e-05	0.999822
BNIP1	-1.02151e-05	0.999822
BNIP2	-0.000228503	0.999822
BNIP3	4.74245e-05	0.999822
BNIP3L	-0.000172871	0.999822
BOC	3.98411e-06	0.999822
BOD1	-6.46659e-05	0.999822
BOD1L1	-7.91632e-05	0.999822
BOK	-5.85771e-05	0.999822
BOK-AS1	1.89849e-05	0.999822
BOLA1	-1.12415e-05	0.999822
BOLA3	4.17878e-06	0.999822
BOLA3-AS1	-6.05203e-05	0.999822
BOLL	-1.32685e-05	0.999822
BOP1	-4.96976e-05	0.999822
BORA	-1.30075e-05	0.999822
BORCS5	0.000203167	0.999822
BORCS6	2.05806e-06	0.999822
BORCS7	-7.51061e-05	0.999822
BORCS7-ASMT	3.18256e-05	0.999822
BORCS8	4.12952e-05	0.999822
BORCS8-MEF2B	2.15573e-05	0.999822
bP-21264C1.2	-4.76254e-05	0.999822
BPGM	-1.13031e-05	0.999822
BPHL	1.43262e-05	0.999822
BPI	-1.26413e-05	0.999822
BPNT1	-7.22265e-05	0.999822
BPTF	0.000239724	0.999822
BRAF	0.000307335	0.999822
BRAP	-1.35586e-05	0.999822
BRAT1	-0.000168252	0.999822
BRCA1	-1.50504e-05	0.999822
BRCA2	-5.78202e-05	0.999822
BRCC3	-7.33417e-05	0.999822
BRD1	-0.000114458	0.999822
BRD2	0.000105689	0.999822
BRD3	3.71561e-05	0.999822
BRD4	0.000797549	0.999822
BRD7	0.0001109	0.999822
BRD8	-0.000291728	0.999822
BRD9	-6.65575e-05	0.999822
BRE	4.37773e-05	0.999822
BRF1	4.49374e-05	0.999822
BRF2	-0.000146225	0.999822
BRI3	1.58937e-05	0.999822
BRI3BP	-1.63394e-05	0.999822
BRICD5	-2.62873e-05	0.999822
BRINP1	-2.46092e-05	0.999822
BRINP2	3.81117e-06	0.999822
BRINP3	3.67319e-06	0.999822
BRIP1	-3.37779e-05	0.999822
BRIX1	-3.18076e-06	0.999822
BRK1	-0.000256819	0.999822
BRMS1	-6.90287e-05	0.999822
BRMS1L	-0.000223945	0.999822
BROX	6.41964e-05	0.999822
BRPF1	-3.7833e-05	0.999822
BRPF3	-6.20867e-05	0.999822
BRSK1	4.96527e-05	0.999822
BRSK2	1.15674e-05	0.999822
BRWD1	-0.000236851	0.999822
BRWD3	5.03324e-06	0.999822
BSDC1	-0.000346548	0.999822
BSG	0.000101551	0.999822
BSN	3.34818e-05	0.999822
BSN-AS2	-1.08854e-05	0.999822
BST1	-0.000119277	0.999822
BST2	-0.000157649	0.999822
BTAF1	4.58951e-05	0.999822
BTBD1	2.33927e-05	0.999822
BTBD10	-0.000169463	0.999822
BTBD11	-7.87685e-05	0.999822
BTBD16	4.17018e-05	0.999822
BTBD18	4.56005e-06	0.999822
BTBD19	3.97204e-05	0.999822
BTBD2	4.8113e-05	0.999822
BTBD3	0.000225468	0.999822
BTBD6	-5.25351e-05	0.999822
BTBD7	0.000214472	0.999822
BTBD8	-0.000163383	0.999822
BTBD9	0.000787443	0.999822
BTC	-4.33707e-05	0.999822
BTD	-9.82154e-05	0.999822
BTF3	0.000109254	0.999822
BTF3L4	4.8691e-05	0.999822
BTG1	-3.62049e-05	0.999822
BTG2	0.00055643	0.999822
BTG3	9.17028e-05	0.999822
BTN2A1	-0.000172561	0.999822
BTN2A2	-5.23773e-05	0.999822
BTN3A1	-2.02744e-05	0.999822
BTN3A2	2.75419e-05	0.999822
BTN3A3	-6.69817e-06	0.999822
BTNL8	-6.98147e-06	0.999822
BTNL9	1.26461e-05	0.999822
BTRC	0.000299586	0.999822
BUB3	0.000171557	0.999822
BUD13	-0.000128678	0.999822
BUD31	3.47511e-05	0.999822
BVES	-1.85823e-05	0.999822
BVES-AS1	-1.48376e-05	0.999822
BYSL	-1.33882e-06	0.999822
BZRAP1	-2.98614e-05	0.999822
BZRAP1-AS1	-1.4445e-05	0.999822
BZW1	1.87123e-05	0.999822
BZW2	9.69961e-06	0.999822
C10orf10	0.000102856	0.999822
C10orf107	-7.71763e-05	0.999822
C10orf11	-0.000491207	0.999822
C10orf111	9.51565e-06	0.999822
C10orf12	3.22063e-05	0.999822
C10orf128	-1.51329e-05	0.999822
C10orf131	1.58368e-05	0.999822
C10orf2	-4.46442e-05	0.999822
C10orf25	1.50768e-05	0.999822
C10orf54	-0.000149435	0.999822
C10orf71	-2.98379e-05	0.999822
C10orf76	6.46584e-05	0.999822
C10orf88	0.000182022	0.999822
C11orf1	-5.57745e-05	0.999822
C11orf21	2.64741e-06	0.999822
C11orf24	-6.467e-05	0.999822
C11orf49	-0.000101611	0.999822
C11orf54	-9.18544e-05	0.999822
C11orf57	-6.53355e-05	0.999822
C11orf58	-8.06988e-05	0.999822
C11orf63	-9.49549e-05	0.999822
C11orf65	-0.000105659	0.999822
C11orf68	-2.15466e-05	0.999822
C11orf70	7.11868e-05	0.999822
C11orf71	-2.18538e-06	0.999822
C11orf73	4.38884e-05	0.999822
C11orf74	-2.1778e-05	0.999822
C11orf80	-7.71326e-05	0.999822
C11orf84	4.95601e-05	0.999822
C11orf95	2.58044e-05	0.999822
C11orf96	0.000224045	0.999822
C12orf10	-3.51267e-05	0.999822
C12orf29	6.97054e-05	0.999822
C12orf4	0.000198821	0.999822
C12orf40	-1.52283e-05	0.999822
C12orf42	-4.40956e-05	0.999822
C12orf43	-4.54808e-05	0.999822
C12orf45	-7.61014e-05	0.999822
C12orf49	-4.21033e-05	0.999822
C12orf56	-9.34034e-06	0.999822
C12orf57	1.10672e-05	0.999822
C12orf60	-5.50712e-05	0.999822
C12orf65	1.51894e-05	0.999822
C12orf66	-2.83826e-05	0.999822
C12orf73	-0.000368686	0.999822
C12orf75	4.08396e-05	0.999822
C12orf76	-0.000115609	0.999822
C14orf1	2.06356e-05	0.999822
C14orf119	-3.38569e-05	0.999822
C14orf132	-1.68237e-05	0.999822
C14orf142	-3.21758e-05	0.999822
C14orf159	-0.000207753	0.999822
C14orf166	-6.03896e-05	0.999822
C14orf169	1.32612e-05	0.999822
C14orf180	7.42902e-05	0.999822
C14orf2	0.000183245	0.999822
C14orf28	-9.06323e-05	0.999822
C14orf37	-0.000163634	0.999822
C14orf79	-1.55257e-05	0.999822
C14orf80	9.33521e-05	0.999822
C14orf93	8.80149e-05	0.999822
C15orf38-AP3S2	-6.68663e-06	0.999822
C15orf39	-6.80026e-05	0.999822
C15orf40	5.91613e-06	0.999822
C15orf48	-1.64256e-05	0.999822
C15orf52	6.36215e-05	0.999822
C15orf57	9.08926e-06	0.999822
C15orf61	7.92613e-06	0.999822
C16orf13	2.22218e-05	0.999822
C16orf45	7.03516e-05	0.999822
C16orf46	-4.73706e-06	0.999822
C16orf47	-1.16984e-05	0.999822
C16orf52	-0.00010777	0.999822
C16orf58	-0.000253556	0.999822
C16orf62	-0.000234694	0.999822
C16orf70	-0.000106142	0.999822
C16orf72	0.000226145	0.999822
C16orf74	-1.65524e-05	0.999822
C16orf86	3.94949e-05	0.999822
C16orf87	-2.67899e-05	0.999822
C16orf91	-4.78999e-05	0.999822
C16orf95	-0.000108077	0.999822
C17orf100	-1.02324e-05	0.999822
C17orf51	-0.000140826	0.999822
C17orf58	2.12122e-08	0.999822
C17orf62	6.84765e-05	0.999822
C17orf67	-5.71691e-05	0.999822
C17orf75	-0.000136979	0.999822
C17orf80	1.85754e-05	0.999822
C17orf82	-7.6491e-06	0.999822
C17orf89	3.55095e-05	0.999822
C17orf96	8.45628e-06	0.999822
C17orf97	-2.40518e-06	0.999822
C18orf21	-2.17012e-05	0.999822
C18orf25	-0.000151598	0.999822
C18orf32	-2.71022e-05	0.999822
C18orf54	-0.000124799	0.999822
C18orf8	5.88952e-05	0.999822
C19orf12	-0.000119995	0.999822
C19orf18	0.000102509	0.999822
C19orf24	5.47749e-05	0.999822
C19orf25	-4.27457e-05	0.999822
C19orf43	7.48234e-05	0.999822
C19orf44	5.73203e-05	0.999822
C19orf47	8.00433e-05	0.999822
C19orf48	-3.76684e-05	0.999822
C19orf52	8.33421e-05	0.999822
C19orf53	4.54923e-05	0.999822
C19orf54	1.31039e-06	0.999822
C19orf57	-8.47442e-06	0.999822
C19orf60	0.000207492	0.999822
C19orf66	-0.000259341	0.999822
C19orf68	2.57929e-05	0.999822
C19orf70	-0.000183269	0.999822
C19orf71	-9.2624e-07	0.999822
C19orf73	-1.59714e-05	0.999822
C1D	-0.000118346	0.999822
C1GALT1	3.10743e-05	0.999822
C1GALT1C1	1.8272e-05	0.999822
C1GALT1C1L	-9.80122e-06	0.999822
C1orf101	-2.7865e-05	0.999822
C1orf106	-9.90711e-06	0.999822
C1orf109	-5.84157e-05	0.999822
C1orf112	-0.000200421	0.999822
C1orf115	1.40561e-05	0.999822
C1orf122	-5.51594e-05	0.999822
C1orf123	-7.21171e-05	0.999822
C1orf131	-0.000178676	0.999822
C1orf132	-5.89478e-05	0.999822
C1orf140	1.69064e-05	0.999822
C1orf159	0.000201642	0.999822
C1orf162	-2.62349e-05	0.999822
C1orf167	1.20279e-05	0.999822
C1orf168	1.9672e-05	0.999822
C1orf174	-0.000141741	0.999822
C1orf185	-1.64502e-07	0.999822
C1orf186	-9.21241e-06	0.999822
C1orf189	-1.35495e-05	0.999822
C1orf195	-8.60513e-05	0.999822
C1orf198	-6.61327e-05	0.999822
C1orf204	-5.56877e-05	0.999822
C1orf21	0.000316713	0.999822
C1orf216	-9.12351e-06	0.999822
C1orf226	-1.85142e-05	0.999822
C1orf228	7.79949e-06	0.999822
C1orf229	-1.61336e-05	0.999822
C1orf27	0.00018729	0.999822
C1orf35	1.87853e-05	0.999822
C1orf43	-1.8702e-05	0.999822
C1orf50	1.95509e-05	0.999822
C1orf52	-0.000165122	0.999822
C1orf54	-1.90319e-05	0.999822
C1orf56	2.65305e-05	0.999822
C1orf95	3.96345e-05	0.999822
C1QA	1.94436e-05	0.999822
C1QB	-4.42503e-06	0.999822
C1QBP	-5.02222e-05	0.999822
C1QC	5.82273e-05	0.999822
C1QTNF1	0.00049259	0.999822
C1QTNF1-AS1	2.49888e-06	0.999822
C1QTNF2	-0.000107815	0.999822
C1QTNF3-AMACR	-0.000131475	0.999822
C1QTNF4	-1.29598e-05	0.999822
C1QTNF6	7.33815e-05	0.999822
C1QTNF7	-0.000230538	0.999822
C1R	0.000230192	0.999822
C1RL	6.25687e-06	0.999822
C1RL-AS1	-1.25037e-05	0.999822
C1S	-8.98722e-05	0.999822
C2	-3.66112e-05	0.999822
C20orf166-AS1	-0.000130303	0.999822
C20orf194	4.15917e-05	0.999822
C20orf196	6.07828e-05	0.999822
C20orf197	-8.37158e-08	0.999822
C20orf203	-2.89509e-05	0.999822
C20orf27	-7.97446e-05	0.999822
C20orf96	-2.86651e-05	0.999822
C21orf2	-1.73944e-05	0.999822
C21orf33	-3.16617e-05	0.999822
C21orf58	-0.000105929	0.999822
C21orf59	-0.000105208	0.999822
C21orf62	-1.5082e-05	0.999822
C21orf62-AS1	-4.51921e-07	0.999822
C21orf91	-0.000127613	0.999822
C21orf91-OT1	4.87141e-06	0.999822
C22orf23	-8.00317e-06	0.999822
C22orf34	1.86372e-05	0.999822
C22orf39	-6.82345e-05	0.999822
C22orf46	2.8915e-05	0.999822
C2CD2	0.000117433	0.999822
C2CD2L	-4.79369e-05	0.999822
C2CD3	-0.000212115	0.999822
[truncated: 13,935 more rows]

## Sheet: T NK Cells
Gene	log2FoldChange	padj
FOS	0.000291517	0.33153
A1BG	-6.13702e-05	0.999927
A1BG-AS1	-6.45511e-05	0.999927
A1CF	-5.94602e-06	0.999927
A2M	-5.48268e-06	0.999927
A2M-AS1	5.66788e-06	0.999927
A2ML1	-5.48447e-06	0.999927
A2ML1-AS1	-5.94761e-05	0.999927
A4GALT	1.67415e-06	0.999927
AAAS	-2.64937e-05	0.999927
AACS	2.24356e-05	0.999927
AADAC	-5.94602e-06	0.999927
AADACL2-AS1	-7.80668e-06	0.999927
AAED1	6.89638e-05	0.999927
AAGAB	-2.1806e-05	0.999927
AAK1	-5.62171e-06	0.999927
AAMDC	-5.21135e-05	0.999927
AAMP	-0.000126153	0.999927
AANAT	-8.01778e-06	0.999927
AAR2	2.86019e-05	0.999927
AARS	2.92428e-05	0.999927
AARS2	-7.05802e-05	0.999927
AASDH	-0.000132581	0.999927
AASDHPPT	-7.84313e-05	0.999927
AASS	-2.64408e-06	0.999927
AATBC	-9.1095e-06	0.999927
AATF	-5.62924e-05	0.999927
AATK	-4.35737e-05	0.999927
AB015752.3	7.30629e-06	0.999927
ABALON	-2.30653e-06	0.999927
ABAT	-1.38566e-05	0.999927
ABC7-42404400C24.1	-4.9032e-06	0.999927
ABC7-481722F1.2	-5.0262e-06	0.999927
ABCA1	-4.33028e-05	0.999927
ABCA10	0.000125024	0.999927
ABCA12	2.92402e-06	0.999927
ABCA13	5.098e-06	0.999927
ABCA2	-4.11102e-05	0.999927
ABCA3	-3.79056e-05	0.999927
ABCA4	3.37226e-07	0.999927
ABCA5	0.00011921	0.999927
ABCA6	-5.84734e-05	0.999927
ABCA7	0.0001118	0.999927
ABCA8	2.95826e-05	0.999927
ABCA9	-3.60513e-05	0.999927
ABCA9-AS1	-2.58247e-05	0.999927
ABCB1	-5.90248e-05	0.999927
ABCB10	-2.99463e-05	0.999927
ABCB4	9.53703e-06	0.999927
ABCB5	3.05441e-06	0.999927
ABCB7	8.70672e-06	0.999927
ABCB8	8.69921e-05	0.999927
ABCB9	1.72256e-05	0.999927
ABCC1	0.000216783	0.999927
ABCC10	5.55866e-06	0.999927
ABCC11	-2.54303e-05	0.999927
ABCC12	-5.44162e-07	0.999927
ABCC2	-3.82853e-05	0.999927
ABCC4	1.02962e-05	0.999927
ABCC5	-9.39571e-05	0.999927
ABCC5-AS1	-5.44162e-07	0.999927
ABCC6	-1.44096e-06	0.999927
ABCC8	4.37986e-06	0.999927
ABCC9	4.38466e-05	0.999927
ABCD1	-2.90215e-06	0.999927
ABCD2	-0.000198275	0.999927
ABCD3	-2.82586e-05	0.999927
ABCD4	-0.000165233	0.999927
ABCE1	-0.000113702	0.999927
ABCF1	-1.79644e-05	0.999927
ABCF2	-3.27871e-05	0.999927
ABCG1	-8.79035e-06	0.999927
ABCG2	-2.04774e-05	0.999927
ABHD1	-1.90177e-06	0.999927
ABHD10	9.08557e-05	0.999927
ABHD11	-6.24394e-05	0.999927
ABHD12	9.48582e-05	0.999927
ABHD13	-9.89146e-06	0.999927
ABHD14A	2.72476e-06	0.999927
ABHD14A-ACY1	2.35352e-06	0.999927
ABHD14B	-3.54237e-05	0.999927
ABHD15	-9.26866e-05	0.999927
ABHD15-AS1	-5.81961e-05	0.999927
ABHD16A	-6.42373e-06	0.999927
ABHD17A	0.000138459	0.999927
ABHD17B	-3.10835e-05	0.999927
ABHD17C	1.39e-05	0.999927
ABHD18	7.5976e-05	0.999927
ABHD2	0.000147827	0.999927
ABHD3	-3.12966e-05	0.999927
ABHD4	-4.39113e-05	0.999927
ABHD5	-9.91737e-05	0.999927
ABHD6	3.60599e-05	0.999927
ABHD8	-9.56373e-06	0.999927
ABI1	3.71964e-05	0.999927
ABI2	-0.000105937	0.999927
ABI3	-3.53741e-05	0.999927
ABI3BP	2.26662e-05	0.999927
ABL1	0.000170635	0.999927
ABL2	-6.30787e-05	0.999927
ABLIM2	3.11121e-06	0.999927
ABLIM3	-4.38967e-05	0.999927
ABO	6.69616e-06	0.999927
ABR	-4.70013e-05	0.999927
ABRA	4.3601e-06	0.999927
ABRACL	0.000101283	0.999927
ABT1	-0.000104758	0.999927
ABTB1	-9.92672e-05	0.999927
ABTB2	8.05277e-05	0.999927
AC000032.2	-4.5529e-06	0.999927
AC000370.2	-5.44162e-07	0.999927
AC002066.1	4.98736e-05	0.999927
AC002116.7	-2.54606e-05	0.999927
AC002117.1	-3.75324e-05	0.999927
AC002306.1	1.68961e-06	0.999927
AC002310.11	-5.0873e-06	0.999927
AC002310.12	-2.1072e-05	0.999927
AC002310.13	-1.92966e-05	0.999927
AC002310.7	1.62056e-07	0.999927
AC002331.1	3.93126e-06	0.999927
AC002383.2	-1.93389e-06	0.999927
AC002398.12	1.35698e-05	0.999927
AC002451.3	-6.67926e-06	0.999927
AC002454.1	2.01355e-06	0.999927
AC002467.7	-1.94379e-05	0.999927
AC002472.11	-5.44162e-07	0.999927
AC002539.1	-2.32505e-05	0.999927
AC002985.3	-5.92191e-06	0.999927
AC003002.4	5.42754e-07	0.999927
AC003005.4	-2.08893e-08	0.999927
AC003006.7	1.625e-05	0.999927
AC003075.4	1.85401e-05	0.999927
AC003088.1	-1.35821e-05	0.999927
AC003090.1	-2.50278e-05	0.999927
AC003682.16	-1.07442e-05	0.999927
AC003991.3	-1.64436e-06	0.999927
AC004053.1	6.21918e-06	0.999927
AC004076.5	-3.29353e-06	0.999927
AC004076.7	-1.26249e-05	0.999927
AC004076.9	-1.66583e-06	0.999927
AC004112.4	-4.83515e-06	0.999927
AC004156.3	3.82069e-06	0.999927
AC004158.3	1.46937e-05	0.999927
AC004237.1	4.61425e-08	0.999927
AC004381.6	8.16776e-06	0.999927
AC004381.7	-8.27168e-06	0.999927
AC004448.5	2.48282e-05	0.999927
AC004510.3	-3.49666e-06	0.999927
AC004549.6	-8.10761e-06	0.999927
AC004556.1	1.39409e-05	0.999927
AC004593.3	-1.14016e-05	0.999927
AC004840.8	-6.76363e-06	0.999927
AC004854.4	-1.93389e-06	0.999927
AC004862.6	4.3902e-07	0.999927
AC004878.2	-6.44443e-06	0.999927
AC004893.11	1.45551e-05	0.999927
AC004951.6	2.6927e-06	0.999927
AC005037.3	-5.14041e-06	0.999927
AC005042.4	-5.17246e-06	0.999927
AC005042.5	-2.85893e-06	0.999927
AC005082.12	-2.40377e-06	0.999927
AC005224.2	-5.05106e-06	0.999927
AC005237.4	-1.70845e-05	0.999927
AC005264.2	3.56192e-07	0.999927
AC005281.1	-7.22808e-06	0.999927
AC005304.1	2.20305e-05	0.999927
AC005307.3	-3.9805e-06	0.999927
AC005329.7	-5.07655e-06	0.999927
AC005355.1	1.75075e-06	0.999927
AC005363.11	-2.42992e-05	0.999927
AC005487.2	-5.44162e-07	0.999927
AC005534.8	1.91021e-06	0.999927
AC005537.2	-1.13425e-05	0.999927
AC005540.3	-5.97876e-06	0.999927
AC005592.2	3.55294e-05	0.999927
AC005618.6	-2.40377e-06	0.999927
AC005740.5	-2.08177e-05	0.999927
AC005772.2	-7.15331e-06	0.999927
AC005775.2	-7.95317e-06	0.999927
AC005780.1	-2.25009e-05	0.999927
AC005786.7	4.74334e-05	0.999927
AC005863.2	1.32812e-06	0.999927
AC005943.2	-3.3765e-05	0.999927
AC006026.13	-7.73903e-06	0.999927
AC006042.6	-8.26833e-06	0.999927
AC006042.7	-5.16874e-06	0.999927
AC006116.17	-2.40377e-06	0.999927
AC006129.2	1.75648e-05	0.999927
AC006160.5	-4.40392e-06	0.999927
AC006227.1	-1.13019e-05	0.999927
AC006277.2	2.30607e-05	0.999927
AC006369.2	-0.000256563	0.999927
AC006369.3	-2.40377e-06	0.999927
AC006378.2	-5.37545e-05	0.999927
AC006460.2	-1.27146e-05	0.999927
AC006547.13	-3.46962e-05	0.999927
AC006960.7	-2.68598e-06	0.999927
AC006994.2	-7.89267e-06	0.999927
AC007038.7	-9.45571e-05	0.999927
AC007040.11	2.9807e-05	0.999927
AC007040.8	1.64666e-06	0.999927
AC007050.17	-2.28164e-06	0.999927
AC007091.1	2.44982e-05	0.999927
AC007098.1	-6.64054e-06	0.999927
AC007163.6	1.54248e-06	0.999927
AC007192.6	-1.01582e-05	0.999927
AC007193.6	-7.26729e-06	0.999927
AC007204.2	-1.42576e-05	0.999927
AC007228.11	-6.206e-05	0.999927
AC007246.3	-8.55915e-05	0.999927
AC007251.2	-3.85941e-06	0.999927
AC007255.8	-3.60622e-06	0.999927
AC007285.6	7.89878e-06	0.999927
AC007292.6	-2.28164e-06	0.999927
AC007319.1	3.45152e-05	0.999927
AC007325.4	-1.51873e-05	0.999927
AC007365.3	-1.16832e-05	0.999927
AC007383.3	-9.04429e-05	0.999927
AC007383.4	-7.73744e-07	0.999927
AC007386.4	9.04712e-07	0.999927
AC007392.3	-5.33962e-06	0.999927
AC007563.5	-1.13735e-07	0.999927
AC007566.10	-4.14169e-05	0.999927
AC007620.3	-6.02359e-06	0.999927
AC007679.3	-3.96448e-06	0.999927
AC007682.1	-2.43959e-05	0.999927
AC007773.2	-1.18945e-05	0.999927
AC007795.1	-7.08619e-06	0.999927
AC007796.1	-3.69081e-06	0.999927
AC007879.1	-7.77547e-06	0.999927
AC007879.5	2.87557e-05	0.999927
AC007906.1	-6.32865e-06	0.999927
AC008074.1	-3.40256e-05	0.999927
AC008074.3	-3.09182e-06	0.999927
AC008079.10	-2.30677e-05	0.999927
AC008277.1	-2.28164e-06	0.999927
AC008697.1	1.35166e-05	0.999927
AC008746.12	6.38829e-06	0.999927
AC008746.3	-7.80573e-06	0.999927
AC008753.6	-7.99728e-07	0.999927
AC008937.2	-2.87013e-05	0.999927
AC009065.4	-1.00613e-05	0.999927
AC009120.4	-1.16206e-05	0.999927
AC009133.12	-4.536e-05	0.999927
AC009133.17	-5.20576e-05	0.999927
AC009133.22	-1.80059e-05	0.999927
AC009264.1	-2.4507e-05	0.999927
AC009299.2	-4.17124e-05	0.999927
AC009299.3	3.41128e-06	0.999927
AC009303.1	-3.7515e-05	0.999927
AC009312.1	-9.54702e-06	0.999927
AC009313.1	-1.10018e-05	0.999927
AC009403.2	-7.46248e-05	0.999927
AC009404.2	-9.79475e-07	0.999927
AC009410.1	1.3708e-06	0.999927
AC009478.1	2.35352e-06	0.999927
AC009495.2	-6.8773e-05	0.999927
AC009495.4	-1.62186e-05	0.999927
AC009501.4	-3.5897e-06	0.999927
AC009505.2	-5.96015e-06	0.999927
AC009518.8	-4.88184e-06	0.999927
AC009784.3	5.88635e-05	0.999927
AC009878.2	-2.85893e-06	0.999927
AC009948.5	-8.1143e-05	0.999927
AC009950.2	-2.17911e-05	0.999927
AC009961.3	-5.85458e-05	0.999927
AC010084.1	8.65638e-07	0.999927
AC010127.3	-9.5684e-06	0.999927
AC010149.4	-3.45292e-05	0.999927
AC010226.4	2.69242e-07	0.999927
AC010468.2	-1.02836e-05	0.999927
AC010504.2	-4.71548e-05	0.999927
AC010642.1	-1.03737e-05	0.999927
AC010746.3	-3.71461e-06	0.999927
AC010883.5	3.2048e-05	0.999927
AC010884.1	-1.89531e-05	0.999927
AC010894.3	-7.46694e-06	0.999927
AC010967.2	-1.38762e-05	0.999927
AC010976.2	-2.23986e-05	0.999927
AC010983.1	-2.13558e-07	0.999927
AC011043.1	1.92891e-05	0.999927
AC011247.3	-1.39986e-05	0.999927
AC011288.2	5.73017e-05	0.999927
AC011343.1	-2.85893e-06	0.999927
AC011997.1	-0.000114721	0.999927
AC012074.2	-2.73668e-05	0.999927
AC012322.1	-5.00779e-06	0.999927
AC012358.8	-5.77449e-05	0.999927
AC012360.6	-1.40097e-06	0.999927
AC012363.4	-1.46365e-05	0.999927
AC012593.1	-3.68985e-06	0.999927
AC012668.2	-3.01392e-05	0.999927
AC013264.2	-5.01665e-05	0.999927
AC013461.1	2.44241e-05	0.999927
AC013463.2	-2.73688e-05	0.999927
AC015849.16	-9.16443e-06	0.999927
AC015849.19	3.29072e-06	0.999927
AC015849.2	1.96542e-05	0.999927
AC015971.2	-8.41507e-06	0.999927
AC016577.1	-4.07981e-06	0.999927
AC016644.1	-3.50803e-06	0.999927
AC016682.1	-8.37796e-06	0.999927
AC016683.5	-2.84783e-06	0.999927
AC016723.4	-2.41735e-05	0.999927
AC016735.2	-4.85552e-06	0.999927
AC016768.1	-2.65696e-06	0.999927
AC016831.7	-0.000166729	0.999927
AC016907.3	-4.78404e-06	0.999927
AC016910.1	4.66974e-08	0.999927
AC016995.3	-2.01777e-05	0.999927
AC017074.2	-1.45239e-05	0.999927
AC017101.10	-3.16132e-05	0.999927
AC018359.1	-1.4776e-05	0.999927
AC018462.2	2.27108e-05	0.999927
AC018647.3	-6.23647e-06	0.999927
AC018766.4	-9.07667e-06	0.999927
AC018816.3	-2.64902e-05	0.999927
AC018890.6	-3.06429e-05	0.999927
AC019118.3	1.10838e-05	0.999927
AC019186.1	-4.05687e-06	0.999927
AC019330.1	-8.27985e-06	0.999927
AC020571.3	6.05476e-06	0.999927
AC020594.5	-1.74867e-05	0.999927
AC021188.4	-5.84263e-05	0.999927
AC022182.1	-2.34919e-05	0.999927
AC022816.2	1.49427e-05	0.999927
AC023590.1	1.59933e-05	0.999927
AC024084.1	4.25096e-05	0.999927
AC024592.12	-3.57184e-06	0.999927
AC025171.1	-3.87404e-05	0.999927
AC025335.1	-1.34224e-05	0.999927
AC026150.8	-4.11692e-05	0.999927
AC026188.1	2.5295e-05	0.999927
AC026202.3	-6.13139e-05	0.999927
AC037445.1	2.22831e-06	0.999927
AC046143.3	-2.06097e-05	0.999927
AC053503.6	-3.40062e-06	0.999927
AC058791.1	0.000183253	0.999927
AC062017.1	1.7803e-05	0.999927
AC062029.1	-7.20528e-06	0.999927
AC064834.2	-1.05013e-05	0.999927
AC067956.1	-6.07596e-06	0.999927
AC067959.1	-2.55076e-05	0.999927
AC068282.3	-3.32343e-06	0.999927
AC068490.2	-3.48013e-05	0.999927
AC068533.7	-2.10603e-05	0.999927
AC068831.10	-1.22455e-05	0.999927
AC069277.2	4.1953e-06	0.999927
AC069363.1	0.000131291	0.999927
AC069368.3	2.94266e-05	0.999927
AC072062.1	2.03451e-05	0.999927
AC072062.3	6.21288e-06	0.999927
AC073115.6	-1.56908e-05	0.999927
AC073115.7	-2.30529e-05	0.999927
AC073218.1	-4.04577e-06	0.999927
AC073342.12	-5.38866e-05	0.999927
AC073343.13	-2.67294e-05	0.999927
AC073987.1	-1.3281e-05	0.999927
AC074117.10	-4.91777e-06	0.999927
AC074289.1	-1.36849e-05	0.999927
AC074363.1	1.62322e-06	0.999927
AC074366.3	-8.83768e-06	0.999927
AC074391.1	-3.7737e-05	0.999927
AC078883.3	7.96488e-07	0.999927
AC079305.8	-7.98641e-06	0.999927
AC079779.6	-1.01647e-06	0.999927
AC079807.2	-8.285e-05	0.999927
AC079807.4	1.76382e-06	0.999927
AC079922.3	1.20369e-05	0.999927
AC083843.1	-2.57111e-05	0.999927
AC083949.1	1.86263e-05	0.999927
AC084219.2	-1.06389e-05	0.999927
AC084219.4	-1.44477e-05	0.999927
AC087294.2	-4.76518e-06	0.999927
AC087499.10	-8.04407e-06	0.999927
AC087501.1	-6.2076e-06	0.999927
AC090498.1	7.1874e-05	0.999927
AC091132.1	1.32445e-05	0.999927
AC091133.1	9.11296e-07	0.999927
AC091153.4	-2.2777e-05	0.999927
AC091729.9	-8.98821e-06	0.999927
AC091814.2	-4.60283e-06	0.999927
AC092159.2	-7.40013e-06	0.999927
AC092295.4	-1.62978e-05	0.999927
AC092580.4	3.28072e-05	0.999927
AC092652.1	-1.11779e-05	0.999927
AC092684.1	1.2936e-05	0.999927
AC092835.2	1.41148e-05	0.999927
AC093110.3	-4.42994e-06	0.999927
AC093323.3	-5.23791e-05	0.999927
AC093375.1	-6.16955e-06	0.999927
AC093388.3	5.26025e-05	0.999927
AC093495.4	-2.15126e-05	0.999927
AC093609.1	-1.95636e-06	0.999927
AC093627.9	-7.51023e-06	0.999927
AC093642.3	1.66599e-05	0.999927
AC093673.5	-2.49517e-05	0.999927
AC093690.1	-4.91071e-07	0.999927
AC093818.1	-7.32247e-05	0.999927
AC093901.1	7.66627e-06	0.999927
AC096669.1	-1.39729e-05	0.999927
AC096669.2	2.00078e-06	0.999927
AC096772.6	-8.98807e-06	0.999927
AC097467.2	-4.45008e-06	0.999927
AC097662.2	-1.73588e-05	0.999927
AC097713.3	-8.42701e-06	0.999927
AC097713.4	-2.01764e-05	0.999927
AC097721.2	1.39105e-05	0.999927
AC097724.3	-2.46204e-05	0.999927
AC098617.1	1.92055e-05	0.999927
AC098823.3	3.18122e-07	0.999927
AC099850.1	-4.94171e-06	0.999927
AC100830.3	7.4714e-06	0.999927
AC104024.2	-4.19878e-06	0.999927
AC104113.3	-8.36762e-06	0.999927
AC104135.2	-1.40025e-06	0.999927
AC104532.2	-1.01182e-05	0.999927
AC104653.1	-3.60368e-05	0.999927
AC104699.1	-8.06995e-06	0.999927
AC104820.2	7.65051e-05	0.999927
AC105052.2	-4.4416e-06	0.999927
AC105402.4	-0.000121937	0.999927
AC105760.2	-3.82575e-05	0.999927
AC106801.1	1.9406e-05	0.999927
AC106900.6	1.05983e-07	0.999927
AC107081.5	-1.23638e-05	0.999927
AC107218.3	-8.12287e-05	0.999927
AC108004.3	2.55076e-05	0.999927
AC109333.10	-9.19479e-06	0.999927
AC109642.1	-1.63346e-06	0.999927
AC109826.1	-2.80985e-05	0.999927
AC113189.5	-1.84792e-05	0.999927
AC113404.1	1.41731e-05	0.999927
AC114271.2	-4.3802e-05	0.999927
AC114765.1	-1.71067e-05	0.999927
AC116366.5	-1.64752e-05	0.999927
AC116366.6	2.80872e-07	0.999927
AC116614.1	-6.70822e-06	0.999927
AC124997.1	-1.42173e-06	0.999927
AC128709.2	-5.70625e-06	0.999927
AC129778.2	-1.93389e-06	0.999927
AC131056.3	-1.17269e-06	0.999927
AC133528.2	8.21824e-06	0.999927
AC133644.2	-7.06551e-05	0.999927
AC133680.1	-8.37586e-06	0.999927
AC137932.4	5.17216e-07	0.999927
AC137934.1	-3.53591e-06	0.999927
AC138035.2	-7.62429e-06	0.999927
AC138969.4	-1.7901e-05	0.999927
AC142472.6	-1.95438e-05	0.999927
AC142528.1	-7.28954e-05	0.999927
AC144449.1	2.56698e-05	0.999927
AC144450.1	-3.07927e-06	0.999927
AC144652.1	-4.52283e-06	0.999927
AC144831.1	2.52865e-05	0.999927
AC145110.1	-1.08254e-05	0.999927
AC145124.2	-4.21353e-05	0.999927
AC147651.4	-8.20378e-06	0.999927
AC159540.1	0.000102613	0.999927
AC159540.2	-8.74297e-05	0.999927
AC231657.1	-1.13497e-05	0.999927
AC240274.1	6.00825e-06	0.999927
AC241377.2	-4.48167e-06	0.999927
AC241585.2	-7.87116e-05	0.999927
AC245100.1	1.57536e-05	0.999927
AC253572.1	2.03629e-05	0.999927
ACAA1	-9.07088e-05	0.999927
ACAA2	7.82793e-06	0.999927
ACACA	-7.19894e-05	0.999927
ACACB	9.9472e-05	0.999927
ACAD10	2.53482e-05	0.999927
ACAD8	2.59173e-06	0.999927
ACAD9	-0.000131285	0.999927
ACADM	-0.00016454	0.999927
ACADS	-4.08714e-05	0.999927
ACADSB	-8.41521e-05	0.999927
ACADVL	3.7988e-05	0.999927
ACAN	-4.58588e-06	0.999927
ACAP1	2.06965e-05	0.999927
ACAP2	0.000218018	0.999927
ACAP3	8.33672e-05	0.999927
ACAT1	5.29019e-05	0.999927
ACAT2	-1.01466e-05	0.999927
ACBD3	2.16233e-05	0.999927
ACBD4	-2.64283e-05	0.999927
ACBD5	-5.77961e-05	0.999927
ACBD6	-0.000227281	0.999927
ACCS	-5.10235e-05	0.999927
ACD	1.18044e-05	0.999927
ACE	-1.02295e-05	0.999927
ACE2	8.46233e-07	0.999927
ACER1	2.53604e-05	0.999927
ACER2	-2.73635e-06	0.999927
ACER3	0.000100899	0.999927
ACIN1	-0.000102746	0.999927
ACKR1	-9.27973e-06	0.999927
ACKR3	-1.39225e-06	0.999927
ACKR4	1.88095e-06	0.999927
ACLY	-3.32151e-05	0.999927
ACO1	0.000116005	0.999927
ACO2	7.80529e-06	0.999927
ACOT1	-2.87192e-05	0.999927
ACOT11	2.01972e-05	0.999927
ACOT13	-2.16931e-05	0.999927
ACOT2	-6.35884e-06	0.999927
ACOT4	-1.09573e-05	0.999927
ACOT7	6.35705e-05	0.999927
ACOT8	-0.000116761	0.999927
ACOT9	5.68242e-05	0.999927
ACOX1	9.62658e-06	0.999927
ACOX2	-1.86704e-05	0.999927
ACOX3	-3.43735e-05	0.999927
ACOXL	4.71553e-05	0.999927
ACP1	-9.2511e-05	0.999927
ACP2	-2.44242e-05	0.999927
ACP5	4.6751e-05	0.999927
ACP6	-7.55045e-05	0.999927
ACPP	-9.06545e-06	0.999927
ACRBP	-8.90444e-06	0.999927
ACRC	6.54596e-05	0.999927
ACSF2	5.14864e-05	0.999927
ACSF3	3.49392e-05	0.999927
ACSL1	2.76234e-05	0.999927
ACSL3	4.34318e-05	0.999927
ACSL4	1.50879e-05	0.999927
ACSL5	-0.000104394	0.999927
ACSL6	-9.06896e-06	0.999927
ACSM1	-5.17468e-06	0.999927
ACSM3	1.41277e-05	0.999927
ACSM5	2.01355e-06	0.999927
ACSS1	3.66465e-05	0.999927
ACSS2	-3.91976e-05	0.999927
ACSS3	-4.471e-05	0.999927
ACTA1	5.2081e-05	0.999927
ACTA2	4.33139e-05	0.999927
ACTB	-7.38995e-05	0.999927
ACTC1	8.24624e-06	0.999927
ACTG1	5.83883e-05	0.999927
ACTG2	-1.6445e-05	0.999927
ACTL10	-8.95856e-06	0.999927
ACTL6A	8.68343e-05	0.999927
ACTL8	-9.44138e-06	0.999927
ACTN1	9.7324e-07	0.999927
ACTN4	4.79461e-05	0.999927
ACTR10	-0.000153472	0.999927
ACTR1A	-8.65965e-05	0.999927
ACTR1B	1.20399e-05	0.999927
ACTR2	0.00011911	0.999927
ACTR3	0.00023753	0.999927
ACTR3B	6.30023e-05	0.999927
ACTR3C	4.81395e-05	0.999927
ACTR5	5.29511e-05	0.999927
ACTR6	-6.67765e-05	0.999927
ACTR8	8.02445e-05	0.999927
ACVR1	0.000104309	0.999927
ACVR1B	-7.43333e-05	0.999927
ACVR1C	1.79381e-05	0.999927
ACVR2A	5.74036e-05	0.999927
ACVR2B	-2.8959e-05	0.999927
ACVRL1	-6.61957e-06	0.999927
ACYP1	-7.34322e-05	0.999927
ACYP2	-7.23384e-05	0.999927
AD000671.6	-2.6092e-06	0.999927
AD001527.7	3.96395e-07	0.999927
ADA	6.07946e-05	0.999927
ADAL	-7.55895e-05	0.999927
ADAM10	0.000104619	0.999927
ADAM12	6.2405e-05	0.999927
ADAM15	4.98626e-05	0.999927
ADAM17	-5.28269e-05	0.999927
ADAM18	-1.53263e-05	0.999927
ADAM19	0.000475002	0.999927
ADAM22	8.99425e-05	0.999927
ADAM23	2.43685e-05	0.999927
ADAM28	3.80015e-05	0.999927
ADAM29	2.16842e-05	0.999927
ADAM32	-1.09954e-05	0.999927
ADAM7	-1.41042e-05	0.999927
ADAM8	8.03793e-05	0.999927
ADAM9	-4.17951e-05	0.999927
ADAMTS1	1.04397e-05	0.999927
ADAMTS10	-1.01901e-05	0.999927
ADAMTS12	2.04704e-05	0.999927
ADAMTS13	-2.42813e-06	0.999927
ADAMTS14	-1.70259e-05	0.999927
ADAMTS15	-1.16369e-05	0.999927
ADAMTS17	2.86724e-05	0.999927
ADAMTS19	3.1647e-06	0.999927
ADAMTS2	2.64826e-06	0.999927
ADAMTS3	-1.91249e-05	0.999927
ADAMTS4	-3.31432e-05	0.999927
ADAMTS5	2.76971e-06	0.999927
ADAMTS6	0.000193698	0.999927
ADAMTS7	-8.73606e-06	0.999927
ADAMTS9	3.53625e-05	0.999927
ADAMTS9-AS1	-8.75849e-06	0.999927
ADAMTS9-AS2	2.10737e-06	0.999927
ADAMTSL1	3.12307e-05	0.999927
ADAMTSL3	1.05183e-05	0.999927
ADAMTSL4	-4.23538e-06	0.999927
ADAMTSL5	7.43954e-06	0.999927
ADAP1	-1.4473e-05	0.999927
ADAP2	-5.06525e-05	0.999927
ADAR	-0.000201055	0.999927
ADARB1	0.000227858	0.999927
ADARB2	-1.66551e-05	0.999927
ADAT1	5.82087e-06	0.999927
ADAT2	-1.24602e-05	0.999927
ADCK1	-2.03049e-05	0.999927
ADCK2	1.13038e-05	0.999927
ADCK3	-2.87607e-05	0.999927
ADCK4	-4.01614e-05	0.999927
ADCK5	-2.75467e-05	0.999927
ADCY1	-4.87472e-05	0.999927
ADCY10	-1.18558e-05	0.999927
ADCY2	7.44443e-06	0.999927
ADCY3	8.68704e-05	0.999927
ADCY4	6.91429e-05	0.999927
ADCY5	4.32965e-05	0.999927
ADCY6	-1.62461e-05	0.999927
ADCY7	-8.45598e-05	0.999927
ADCY8	-1.28638e-05	0.999927
ADCY9	2.48431e-06	0.999927
ADD1	-7.37817e-05	0.999927
ADD2	3.96832e-06	0.999927
ADD3	-0.000262528	0.999927
ADGB	-5.19592e-06	0.999927
ADGRA2	1.31355e-05	0.999927
ADGRA3	-9.80841e-05	0.999927
ADGRB1	-6.79631e-05	0.999927
ADGRB2	8.35129e-06	0.999927
ADGRB3	3.92767e-05	0.999927
ADGRD1	1.28932e-05	0.999927
ADGRE1	-9.6386e-06	0.999927
ADGRE2	1.23254e-05	0.999927
ADGRE3	-9.73882e-06	0.999927
ADGRE5	0.000488019	0.999927
ADGRF3	-1.31796e-05	0.999927
ADGRF5	5.46085e-05	0.999927
ADGRG1	-9.81577e-05	0.999927
ADGRG2	2.8556e-06	0.999927
ADGRG3	-5.51292e-06	0.999927
ADGRG5	-0.00017969	0.999927
ADGRG6	1.20794e-05	0.999927
ADGRL1	5.4598e-05	0.999927
ADGRL2	0.000143415	0.999927
ADGRL3	-6.83028e-06	0.999927
ADGRL4	1.74149e-05	0.999927
ADGRV1	-4.49706e-06	0.999927
ADH1B	-2.90191e-05	0.999927
ADH5	1.43896e-05	0.999927
ADHFE1	-0.000119083	0.999927
ADI1	1.85726e-05	0.999927
ADIPOQ	-9.3719e-06	0.999927
ADIPOR1	5.10491e-05	0.999927
ADIPOR2	-9.74655e-05	0.999927
ADIRF	-2.4585e-05	0.999927
ADK	-3.80735e-05	0.999927
ADM5	-2.63415e-06	0.999927
ADNP	1.00012e-05	0.999927
ADNP-AS1	-1.29042e-05	0.999927
ADNP2	-6.99749e-05	0.999927
ADO	-2.98076e-05	0.999927
ADORA2B	-7.57983e-07	0.999927
ADPGK	1.28459e-05	0.999927
ADPRH	-1.42889e-06	0.999927
ADPRHL1	3.51206e-05	0.999927
ADPRHL2	1.02498e-05	0.999927
ADPRM	1.89063e-05	0.999927
ADRA1A	1.88173e-05	0.999927
ADRA1B	-2.01093e-05	0.999927
ADRB2	-0.000190608	0.999927
ADRBK1	0.000258453	0.999927
ADRBK2	2.7655e-05	0.999927
ADRM1	3.06566e-05	0.999927
ADSL	1.61429e-05	0.999927
ADSS	6.46017e-05	0.999927
ADSSL1	8.88256e-06	0.999927
ADTRP	-4.32571e-05	0.999927
AEBP1	4.88197e-05	0.999927
AEBP2	-2.8907e-05	0.999927
AEN	7.20215e-06	0.999927
AES	-0.000170017	0.999927
AF001548.5	9.67602e-06	0.999927
AF038458.5	-6.41912e-06	0.999927
AF131217.1	0.000344157	0.999927
AF146191.4	3.11934e-05	0.999927
AF196970.3	9.68629e-05	0.999927
AF213884.2	-1.16773e-05	0.999927
AF230666.2	3.21598e-06	0.999927
AFAP1	2.99097e-05	0.999927
AFAP1L1	5.20671e-05	0.999927
AFAP1L2	-1.40507e-05	0.999927
AFF1	0.000146958	0.999927
AFF2	-1.45873e-05	0.999927
AFF3	8.68454e-05	0.999927
AFF4	-1.47426e-05	0.999927
AFG3L2	-4.04945e-05	0.999927
AFMID	-2.41007e-07	0.999927
AFTPH	-0.000210085	0.999927
AGA	-4.99662e-05	0.999927
AGAP1	5.6771e-05	0.999927
AGAP14P	-2.02046e-05	0.999927
AGAP2	6.87356e-05	0.999927
AGAP2-AS1	-3.75662e-06	0.999927
AGAP3	7.37516e-06	0.999927
AGAP4	6.67968e-05	0.999927
AGAP5	-4.37231e-05	0.999927
AGAP6	0.000219421	0.999927
AGAP9	1.00375e-05	0.999927
AGBL1	-2.37416e-06	0.999927
AGBL2	-6.48731e-05	0.999927
AGBL3	-8.95603e-05	0.999927
AGBL4	-3.10979e-05	0.999927
AGBL5	-1.40553e-05	0.999927
AGER	6.51461e-06	0.999927
AGFG1	0.000262185	0.999927
AGFG2	9.5327e-05	0.999927
AGGF1	-7.61809e-05	0.999927
AGK	-4.5388e-05	0.999927
AGL	1.33253e-05	0.999927
AGMAT	-2.43953e-05	0.999927
AGMO	-5.37561e-05	0.999927
AGO1	-6.45947e-05	0.999927
AGO2	0.000329904	0.999927
AGO3	1.05806e-05	0.999927
AGO4	-0.000136731	0.999927
AGPAT1	3.8534e-05	0.999927
AGPAT2	3.43641e-05	0.999927
AGPAT3	0.000135507	0.999927
AGPAT4	5.76698e-05	0.999927
AGPAT5	3.9315e-05	0.999927
AGPS	0.000290264	0.999927
AGRN	-8.42605e-06	0.999927
AGT	-1.47188e-05	0.999927
AGTPBP1	-0.00047565	0.999927
AGTRAP	4.53278e-06	0.999927
AHCTF1	0.000125853	0.999927
AHCY	-2.3702e-05	0.999927
AHCYL1	-3.91221e-05	0.999927
AHCYL2	2.49753e-05	0.999927
AHDC1	-2.99547e-05	0.999927
AHI1	0.000147773	0.999927
AHNAK	7.5516e-05	0.999927
AHNAK2	-2.26197e-05	0.999927
AHR	0.000243216	0.999927
AHRR	5.08605e-06	0.999927
AHSA1	-7.72249e-05	0.999927
AHSA2	6.78724e-05	0.999927
AIDA	-2.01384e-05	0.999927
AIF1	-2.3473e-06	0.999927
AIF1L	-1.30798e-05	0.999927
AIFM1	-5.20874e-05	0.999927
AIFM2	-0.000110851	0.999927
AIG1	5.50049e-05	0.999927
AIM1	0.000300145	0.999927
AIM1L	2.23676e-05	0.999927
AIM2	-9.14704e-06	0.999927
AIMP1	-7.89116e-05	0.999927
AIMP2	-0.000135736	0.999927
AIP	4.54451e-05	0.999927
AJ003147.9	-1.81215e-05	0.999927
AJ006998.2	-9.10406e-06	0.999927
AJAP1	9.57915e-06	0.999927
AK1	-5.30953e-05	0.999927
AK2	3.51492e-05	0.999927
AK3	2.57619e-05	0.999927
AK4	-3.14104e-05	0.999927
AK5	-0.000115222	0.999927
AK6	-0.000111814	0.999927
AK8	-7.81195e-06	0.999927
AK9	-3.15889e-05	0.999927
AKAP1	5.96466e-05	0.999927
AKAP10	-6.89255e-05	0.999927
AKAP11	-6.44686e-05	0.999927
AKAP12	3.59725e-05	0.999927
AKAP13	0.000609442	0.999927
AKAP17A	-5.32974e-05	0.999927
AKAP3	-1.76661e-05	0.999927
AKAP5	-1.87772e-05	0.999927
AKAP7	1.46641e-06	0.999927
AKAP8	0.000121931	0.999927
AKAP8L	-6.04543e-05	0.999927
AKAP9	-0.000117235	0.999927
AKIP1	-4.3309e-05	0.999927
AKIRIN1	3.49065e-06	0.999927
AKIRIN2	3.31747e-05	0.999927
AKNA	0.000179137	0.999927
AKR1A1	5.23568e-05	0.999927
AKR1B1	1.89305e-05	0.999927
AKR1C1	2.06271e-05	0.999927
AKR1C2	-7.38108e-05	0.999927
AKR1C3	-1.47831e-05	0.999927
AKR1C4	-9.9101e-06	0.999927
AKR1E2	-1.07751e-05	0.999927
AKR7A2	-2.39512e-05	0.999927
AKT1	-1.28197e-05	0.999927
AKT2	-9.27919e-05	0.999927
AKT3	1.10788e-05	0.999927
AKTIP	-0.000156687	0.999927
AL021546.6	-1.39213e-05	0.999927
AL022341.3	-8.34488e-06	0.999927
AL035610.2	1.13595e-05	0.999927
[truncated: 14,910 more rows]
