# Supplementary material for: Single-cell transcriptomics reveals cell-type-specific diversification in human heart failure
Source: Nat Cardiovasc Res. Author manuscript; Available in PMC 2022 Aug 10. (PMC9364913; doi:10.1038/s44161-022-00028-6)
Supplement: Supplemental Table 23 [file NIHMS1824360-supplement-Supplemental_Table_23.xlsx]

## Sheet: Cardiomyocytes
Gene	log2FoldChange	padj
TTTY14	8.39212	3.69021e-120
TTTY10	6.12252	9.507e-80
XIST	-10.1308	6.63229e-45
UTY	9.86603	2.32278e-42
USP9Y	9.38565	8.09693e-38
KDM5D	8.69329	8.94045e-30
TTTY15	8.26761	4.44817e-26
EIF1AY	8.85959	4.0686e-25
ZFY	8.0672	2.73749e-20
DDX3Y	7.73036	1.39961e-19
RPS4Y1	6.8257	3.67815e-14
TSIX	-6.74863	6.88927e-13
TMSB4Y	5.6523	3.03389e-07
MYL4	2.27032	0.000232451
JPX	-0.629576	0.000841313
RP11-711K1.8	1.38435	0.00105674
ZFX	-0.652647	0.00123401
RP11-424G14.1	4.03546	0.00267101
C7	0.63838	0.0242199
EIF2S3	-0.527011	0.0294047
THEM4	-0.444027	0.0349726
LINC00278	1.4383	0.040363
LINC01629	0.558136	0.112572
B3GALT5	0.272027	0.120802
RAB9B	0.296538	0.120802
COL6A2	0.182336	0.206326
RNF17	0.452703	0.206326
ITGA3	-0.19665	0.232066
RP11-114J13.1	-0.12003	0.232066
RP11-700N1.1	0.180148	0.243247
RP11-767I20.1	0.191519	0.243247
PKHD1L1	0.103092	0.260188
BCHE	0.192831	0.26067
RP11-1038A11.3	-0.225671	0.26067
CTD-2147F2.2	0.145313	0.281134
HSPB6	0.138377	0.281134
PAK1IP1	-0.135946	0.281134
SVEP1	0.0867541	0.281134
HBA2	0.0881156	0.318717
WBSCR17	0.118569	0.345807
CAMK1D	-0.0780781	0.355944
PYGB	0.11447	0.356793
ALG14	0.106121	0.373363
PRSS50	0.171756	0.373363
VIM	0.068531	0.373363
KDM5C	-0.101386	0.384255
ADCY1	-0.0530473	0.449279
TMSB4X	0.0557866	0.477017
ACTA1	0.0574114	0.497139
RP11-19O2.1	-0.0590613	0.512232
IL15	0.0731498	0.548528
LINC00266-4P	0.0518422	0.548528
PMS1	-0.0633583	0.548528
TMEM205	-0.0605615	0.548528
ACTA2	0.035383	0.582136
ADARB2	0.0376588	0.582136
BTBD11	-0.0450308	0.582136
CDON	-0.0570138	0.582136
EPHA3	0.0424138	0.582136
IFITM2	0.0400496	0.582136
PALM2	0.0520018	0.582136
SPARCL1	0.0442326	0.582136
HBB	0.0363865	0.605184
AC079135.1	0.0525849	0.621269
BICD2	-0.0522537	0.621269
EML5	-0.031403	0.621269
GRHL1	-0.0457178	0.621269
RUNDC3B	-0.0335435	0.621269
TDG	0.0429532	0.621269
ARHGAP18	0.029942	0.628341
PTCHD4	-0.0311218	0.628341
ATP6V1F	0.0301337	0.652508
PHACTR3	-0.0279573	0.670709
KNTC1	-0.0341243	0.672125
RNF168	-0.0407577	0.672125
OOEP	0.0389913	0.675091
STEAP1B	0.0293446	0.675867
TNXB	0.0320859	0.684822
EMP1	0.025506	0.718347
APOD	0.0294508	0.719323
CD99	0.0415489	0.723171
PUDP	-0.0411757	0.723171
CDS2	0.0274364	0.753722
CTD-3088G3.8	-0.0287874	0.753722
FAM224B	0.04953	0.753722
GRIK5	-0.0257397	0.753722
NRP1	-0.0278441	0.753722
SH3BGR	0.0325287	0.753722
SPOCK3	0.0260883	0.753722
BEND3	-0.023498	0.754759
RRAS2	0.0329276	0.760783
NMRAL1	0.033231	0.786827
CDH19	0.0206078	0.809947
NLGN4Y	0.0363176	0.811447
BFSP1	0.023957	0.844734
FAM222A	-0.0242571	0.844734
PLA2G2A	0.0311195	0.844734
POLE2	-0.021612	0.844734
RP11-290H9.2	0.0217914	0.844734
RP13-270P17.2	0.0273094	0.844734
SFXN4	-0.031558	0.844734
SV2C	0.0269613	0.844734
ASIP	0.0283591	0.851516
MYH6	-0.0308988	0.851516
MGP	0.0200258	0.867706
DPYSL3	0.0177724	0.88113
JAK2	0.0272681	0.894769
HELB	0.0271613	0.89651
ARNTL2	-0.0273032	0.896651
CDH13	0.0280135	0.896651
DIAPH1	0.0271649	0.896651
GPX3	0.026584	0.90708
SLCO1C1	-0.0180775	0.916613
AC013275.2	-0.0254949	0.919311
BRIP1	-0.0197109	0.919311
CDCA2	0.0228676	0.919311
CTC-550B14.7	-0.0205165	0.919311
CYP2J2	0.0225848	0.919311
DNAJC1	-0.0143429	0.919311
HLA-DMA	-0.0161542	0.919311
LY86-AS1	0.0170199	0.919311
NCDN	-0.0246757	0.919311
NPTX2	0.0299375	0.919311
SERPING1	0.0197433	0.919311
SLC38A4	-0.0178314	0.919311
SLC44A3	0.0233816	0.919311
RP11-15E1.5	0.020063	0.929997
CAT	-0.0195953	0.945313
HNRNPA0	0.0228434	0.945313
HTR4	0.015981	0.949815
LINC00486	0.0230264	0.956519
ADIRF	0.0148005	0.963937
DNMT1	-0.0224807	0.963937
LINC01411	0.0167245	0.963937
NOX4	0.0137683	0.963937
PDXK	-0.0205905	0.963937
PELI2	0.0170441	0.963937
PFDN1	0.0196419	0.963937
PKM	-0.0214872	0.963937
RNF103-CHMP3	0.0222223	0.963937
RP11-319E12.1	0.0255808	0.963937
SEZ6L	0.0184079	0.963937
PLSCR4	0.0135545	0.967676
C5orf51	0.0212088	0.970945
SLC26A6	-0.0208258	0.970945
ABCG1	0.0147235	0.98184
CALD1	0.0199371	0.98184
LRRTM4	0.0160644	0.98184
PLCD3	-0.0200656	0.98184
PLK2	-0.0158464	0.98184
RP11-399E6.1	-0.0127659	0.98184
SLC9B1	0.0155936	0.98184
SYAP1	-0.0193325	0.98184
TAGLN	0.0186821	0.98184
ZDHHC2	0.0186729	0.98184
ASB18	0.0196172	0.984496
RP11-115D19.1	-0.0133278	0.995946
SPARC	0.0127799	0.995946
A1BG	0.000771769	0.999931
A1BG-AS1	7.74779e-05	0.999931
A1CF	0.0005732	0.999931
A2M	0.00112906	0.999931
A2M-AS1	-0.00123793	0.999931
A2ML1	-0.000363796	0.999931
A2ML1-AS1	-0.000136028	0.999931
A3GALT2	0.000525182	0.999931
A4GALT	0.00092957	0.999931
AAAS	-0.000705629	0.999931
AACS	-0.000908438	0.999931
AADACL2	-1.61802e-05	0.999931
AADACL2-AS1	0.000993123	0.999931
AADACL3	0.000111072	0.999931
AADACL4	-0.000115686	0.999931
AADAT	-0.000510328	0.999931
AAED1	-0.00178594	0.999931
AAGAB	-5.11514e-05	0.999931
AAK1	-5.9091e-05	0.999931
AAMDC	-0.000194318	0.999931
AAMP	0.00256318	0.999931
AANAT	6.94369e-05	0.999931
AAR2	3.39937e-05	0.999931
AARD	8.53805e-07	0.999931
AARS	0.000182246	0.999931
AARS2	-0.000211589	0.999931
AASDH	-0.000762077	0.999931
AASDHPPT	4.7443e-05	0.999931
AASS	0.00250449	0.999931
AATBC	0.000121896	0.999931
AATF	0.00044473	0.999931
AATK	-0.000860181	0.999931
AATK-AS1	-0.000221972	0.999931
AB015752.3	5.4731e-05	0.999931
ABALON	0.000405815	0.999931
ABAT	0.000562496	0.999931
ABC7-42404400C24.1	8.53805e-07	0.999931
ABC7-481722F1.2	-0.000921146	0.999931
ABCA1	0.000786208	0.999931
ABCA10	-2.79037e-05	0.999931
ABCA12	0.000233457	0.999931
ABCA13	-0.000486232	0.999931
ABCA2	-0.00079617	0.999931
ABCA3	0.000242768	0.999931
ABCA4	0.000381247	0.999931
ABCA5	0.000262598	0.999931
ABCA6	0.000297491	0.999931
ABCA7	-0.00194673	0.999931
ABCA8	-0.000184176	0.999931
ABCA9	0.00257583	0.999931
ABCA9-AS1	-0.000331441	0.999931
ABCB1	0.000180355	0.999931
ABCB10	0.000122953	0.999931
ABCB11	0.00162981	0.999931
ABCB4	0.00022672	0.999931
ABCB5	-0.000650965	0.999931
ABCB6	-8.09674e-05	0.999931
ABCB7	0.000177604	0.999931
ABCB8	-0.00191261	0.999931
ABCB9	-0.000413126	0.999931
ABCC1	-0.000455275	0.999931
ABCC10	-0.00260634	0.999931
ABCC11	-0.00069912	0.999931
ABCC12	0.000354175	0.999931
ABCC2	-0.000188817	0.999931
ABCC3	0.00326827	0.999931
ABCC4	-0.00117355	0.999931
ABCC5	-0.00107497	0.999931
ABCC5-AS1	-0.000308824	0.999931
ABCC6	-0.000288232	0.999931
ABCC8	0.000538974	0.999931
ABCC9	-8.46673e-06	0.999931
ABCD1	-0.00216045	0.999931
ABCD2	0.000145818	0.999931
ABCD3	5.89766e-05	0.999931
ABCD4	-0.00130775	0.999931
ABCE1	-0.000284246	0.999931
ABCF1	-0.000173887	0.999931
ABCF2	-0.00455837	0.999931
ABCG2	0.00411219	0.999931
ABCG4	0.000378904	0.999931
ABCG5	-0.00113184	0.999931
ABCG8	-5.8367e-05	0.999931
ABHD1	-0.000496511	0.999931
ABHD10	-0.000693232	0.999931
ABHD11	-0.000290416	0.999931
ABHD11-AS1	0.000154519	0.999931
ABHD12	-0.000272725	0.999931
ABHD13	9.4776e-05	0.999931
ABHD14A	-0.00099755	0.999931
ABHD14A-ACY1	-0.0019846	0.999931
ABHD14B	-0.00129523	0.999931
ABHD15	-0.00231847	0.999931
ABHD15-AS1	-0.000295086	0.999931
ABHD16A	6.49896e-05	0.999931
ABHD16B	-3.05926e-07	0.999931
ABHD17A	-3.51886e-06	0.999931
ABHD17B	9.30756e-06	0.999931
ABHD17C	-0.00277957	0.999931
ABHD18	0.00430637	0.999931
ABHD2	0.0015729	0.999931
ABHD3	-0.00672054	0.999931
ABHD4	0.000339893	0.999931
ABHD5	0.000158676	0.999931
ABHD6	-0.00310016	0.999931
ABHD8	-0.000204384	0.999931
ABI1	0.000466958	0.999931
ABI2	0.000514531	0.999931
ABI3	0.00096154	0.999931
ABI3BP	8.10464e-05	0.999931
ABL1	-7.48546e-05	0.999931
ABL2	-0.000177043	0.999931
ABLIM1	0.000168991	0.999931
ABLIM2	-0.00021527	0.999931
ABLIM3	0.00219837	0.999931
ABO	0.000439589	0.999931
ABR	-0.000156348	0.999931
ABRA	0.000168018	0.999931
ABRACL	-0.00035482	0.999931
ABT1	0.000247549	0.999931
ABTB1	0.000811942	0.999931
ABTB2	0.000364513	0.999931
AC000032.2	-2.14405e-05	0.999931
AC000035.3	-0.000134929	0.999931
AC000068.10	0.000103524	0.999931
AC000068.5	0.000401303	0.999931
AC000068.9	-6.47276e-05	0.999931
AC000111.6	8.53805e-07	0.999931
AC000123.4	-0.000690499	0.999931
AC000370.2	-0.000144706	0.999931
AC000403.4	8.53805e-07	0.999931
AC001226.7	1.95757e-05	0.999931
AC002064.4	0.000465408	0.999931
AC002064.5	0.000197706	0.999931
AC002066.1	0.00017831	0.999931
AC002116.7	-0.000123532	0.999931
AC002117.1	0.00158018	0.999931
AC002127.4	-0.000276533	0.999931
AC002128.5	-0.000299929	0.999931
AC002310.11	-9.92348e-05	0.999931
AC002310.12	-0.00177146	0.999931
AC002310.13	-0.000283922	0.999931
AC002310.7	-0.000308721	0.999931
AC002383.2	-0.000191354	0.999931
AC002398.11	4.56329e-05	0.999931
AC002398.12	0.0068569	0.999931
AC002398.13	-0.000134929	0.999931
AC002401.1	0.000318638	0.999931
AC002429.5	0.000316405	0.999931
AC002451.3	0.000463125	0.999931
AC002454.1	-1.98619e-05	0.999931
AC002456.2	-0.000906247	0.999931
AC002463.3	0.00024477	0.999931
AC002467.7	-0.000536215	0.999931
AC002472.11	-0.000595597	0.999931
AC002480.2	-0.000190352	0.999931
AC002480.3	-0.000719534	0.999931
AC002480.4	-0.00175636	0.999931
AC002511.2	-1.11916e-05	0.999931
AC002511.3	0.000679615	0.999931
AC002539.1	0.00573517	0.999931
AC002550.5	-0.000373863	0.999931
AC002550.6	-0.000667778	0.999931
AC002985.3	0.000259126	0.999931
AC003002.4	-9.28857e-05	0.999931
AC003005.2	-0.00124963	0.999931
AC003005.4	5.08794e-05	0.999931
AC003006.7	7.69718e-06	0.999931
AC003075.4	0.000459943	0.999931
AC003088.1	-0.00026748	0.999931
AC003090.1	0.00235885	0.999931
AC003092.1	0.000319809	0.999931
AC003092.2	0.000379897	0.999931
AC003101.1	9.78731e-05	0.999931
AC003664.1	-0.000471581	0.999931
AC003682.16	5.59278e-06	0.999931
AC003956.1	-0.000612858	0.999931
AC003958.2	-6.4724e-05	0.999931
AC003973.4	-0.000110085	0.999931
AC003984.1	0.000591304	0.999931
AC003985.1	-0.000375083	0.999931
AC003988.1	0.000707241	0.999931
AC003991.3	-0.000320793	0.999931
AC004009.3	-0.000206977	0.999931
AC004014.3	-0.000486288	0.999931
AC004019.13	0.000329352	0.999931
AC004053.1	0.000485151	0.999931
AC004054.1	0.000574134	0.999931
AC004069.2	-1.77491e-05	0.999931
AC004076.5	0.000320887	0.999931
AC004076.7	0.000395105	0.999931
AC004076.9	0.00114692	0.999931
AC004112.4	-0.000205135	0.999931
AC004156.3	-1.00864e-05	0.999931
AC004158.3	0.000698784	0.999931
AC004160.4	9.81292e-05	0.999931
AC004221.2	0.000123644	0.999931
AC004231.2	3.87754e-06	0.999931
AC004237.1	-0.000563709	0.999931
AC004381.6	-0.00115681	0.999931
AC004381.7	0.000484036	0.999931
AC004448.5	0.00233338	0.999931
AC004449.6	-0.000223342	0.999931
AC004471.9	0.000196683	0.999931
AC004485.3	-8.8647e-05	0.999931
AC004510.3	-0.000375083	0.999931
AC004540.5	-0.0016435	0.999931
AC004549.6	-0.00251052	0.999931
AC004556.1	0.00148694	0.999931
AC004593.3	0.00104233	0.999931
AC004691.5	-0.000634767	0.999931
AC004702.2	-0.0004669	0.999931
AC004744.3	0.000324607	0.999931
AC004837.5	-0.000251633	0.999931
AC004840.8	-0.000679788	0.999931
AC004854.4	-0.00059683	0.999931
AC004862.6	-8.72948e-05	0.999931
AC004870.3	-0.00015268	0.999931
AC004878.2	8.29751e-06	0.999931
AC004893.11	-0.00024228	0.999931
AC004895.4	0.000443357	0.999931
AC004901.1	0.00118672	0.999931
AC004951.6	-0.000333602	0.999931
AC004988.1	0.000183538	0.999931
AC005009.2	-0.000106827	0.999931
AC005013.5	-0.000228992	0.999931
AC005019.3	0.000795047	0.999931
AC005037.3	0.000719889	0.999931
AC005042.4	0.000210861	0.999931
AC005042.5	-0.000525336	0.999931
AC005076.5	0.00025149	0.999931
AC005082.12	-0.000868682	0.999931
AC005104.3	-0.000352946	0.999931
AC005150.1	-0.000459289	0.999931
AC005152.3	-0.000512279	0.999931
AC005162.4	-0.000601974	0.999931
AC005220.3	-0.000548769	0.999931
AC005224.2	-0.00129457	0.999931
AC005235.1	-0.000133626	0.999931
AC005237.4	0.000736408	0.999931
AC005253.2	-0.00063467	0.999931
AC005264.2	-0.000375083	0.999931
AC005276.1	-0.000345101	0.999931
AC005281.1	0.000450185	0.999931
AC005304.1	0.000257578	0.999931
AC005307.3	-0.000495936	0.999931
AC005324.6	0.000156195	0.999931
AC005329.7	0.000411365	0.999931
AC005355.1	-0.00103179	0.999931
AC005355.2	-0.000275697	0.999931
AC005358.3	0.00133315	0.999931
AC005363.11	0.000470313	0.999931
AC005480.1	-0.000375083	0.999931
AC005487.2	-0.00013371	0.999931
AC005498.3	0.000113836	0.999931
AC005498.4	-0.000621677	0.999931
AC005523.2	5.16636e-05	0.999931
AC005523.3	-1.73754e-05	0.999931
AC005534.8	0.000105905	0.999931
AC005537.2	-0.000289414	0.999931
AC005540.3	-0.000134929	0.999931
AC005550.3	0.000185959	0.999931
AC005592.1	-5.54734e-06	0.999931
AC005592.2	0.000346366	0.999931
AC005597.1	-0.00131752	0.999931
AC005609.16	2.93229e-06	0.999931
AC005614.3	-0.000509261	0.999931
AC005618.6	-0.000388093	0.999931
AC005618.8	-0.000201883	0.999931
AC005625.1	-0.000136105	0.999931
AC005703.2	0.000149396	0.999931
AC005740.5	-0.000472525	0.999931
AC005754.7	-0.000335735	0.999931
AC005754.8	-0.000771536	0.999931
AC005772.2	0.000139603	0.999931
AC005775.2	-6.42953e-06	0.999931
AC005780.1	-0.000469425	0.999931
AC005786.5	6.17553e-05	0.999931
AC005786.7	0.000214281	0.999931
AC005808.3	-0.00020655	0.999931
AC005863.2	0.000320767	0.999931
AC005943.2	9.03699e-06	0.999931
AC005944.2	-0.000516786	0.999931
AC006000.5	0.00169317	0.999931
AC006007.1	-0.000249311	0.999931
AC006026.13	-5.02683e-05	0.999931
AC006041.1	0.000275776	0.999931
AC006042.6	8.79262e-06	0.999931
AC006042.7	-0.00304427	0.999931
AC006116.12	1.77121e-05	0.999931
AC006116.17	0.0023878	0.999931
AC006126.4	0.000441505	0.999931
AC006130.3	-0.000359161	0.999931
AC006145.4	-0.000457485	0.999931
AC006159.4	0.000139603	0.999931
AC006159.5	-0.000328532	0.999931
AC006160.5	-0.00022322	0.999931
AC006196.1	0.00040145	0.999931
AC006227.1	-0.000643577	0.999931
AC006262.4	0.000154519	0.999931
AC006273.5	0.000154519	0.999931
AC006277.2	-0.00221051	0.999931
AC006296.1	0.000113376	0.999931
AC006328.4	0.000113173	0.999931
AC006369.2	0.00113646	0.999931
AC006369.3	8.99845e-05	0.999931
AC006372.4	0.000318503	0.999931
AC006378.2	0.00012765	0.999931
AC006449.2	4.98213e-05	0.999931
AC006460.2	-0.000104036	0.999931
AC006486.9	0.000931678	0.999931
AC006538.4	-0.000883736	0.999931
AC006547.13	0.00076973	0.999931
AC006547.8	0.00070717	0.999931
AC006942.4	-0.000360198	0.999931
AC006946.15	-0.000146607	0.999931
AC006946.16	-9.31309e-05	0.999931
AC006994.2	-0.000508637	0.999931
AC007009.1	0.000469419	0.999931
AC007038.7	2.80677e-05	0.999931
AC007040.11	-0.00068932	0.999931
AC007040.8	-8.73269e-05	0.999931
AC007050.17	-0.000484201	0.999931
AC007064.24	-0.000996927	0.999931
AC007078.4	0.000118402	0.999931
AC007091.1	0.000354843	0.999931
AC007098.1	-0.000623215	0.999931
AC007099.1	6.96946e-05	0.999931
AC007106.1	0.001326	0.999931
AC007126.1	-0.00032848	0.999931
AC007128.1	0.000267074	0.999931
AC007131.1	0.000402068	0.999931
AC007161.5	0.00042988	0.999931
AC007163.3	-0.000497862	0.999931
AC007163.6	-0.000362609	0.999931
AC007179.1	-0.000395179	0.999931
AC007192.6	-0.000566573	0.999931
AC007193.10	0.00583881	0.999931
AC007193.6	0.00202371	0.999931
AC007193.9	0.000475006	0.999931
AC007204.2	0.000546139	0.999931
AC007228.11	-0.00015138	0.999931
AC007228.5	0.000204198	0.999931
AC007228.9	-0.000141587	0.999931
AC007246.3	0.000190715	0.999931
AC007249.3	6.18488e-05	0.999931
AC007251.2	0.000599134	0.999931
AC007255.8	3.77372e-05	0.999931
AC007271.3	-0.00015223	0.999931
AC007277.3	0.000855587	0.999931
AC007285.6	0.000510371	0.999931
AC007292.3	-0.000579868	0.999931
AC007292.4	-0.000416005	0.999931
AC007292.6	-0.000668606	0.999931
AC007317.1	0.000383698	0.999931
AC007319.1	0.00415987	0.999931
AC007325.2	0.000588981	0.999931
AC007325.4	-0.000705914	0.999931
AC007326.1	0.000188865	0.999931
AC007364.1	-9.98073e-05	0.999931
AC007365.3	0.000120729	0.999931
AC007381.3	0.00149951	0.999931
AC007383.3	-0.00020267	0.999931
AC007383.4	-0.000124119	0.999931
AC007386.2	0.000351413	0.999931
AC007386.4	0.000625971	0.999931
AC007389.3	0.000115327	0.999931
AC007391.2	-0.000375083	0.999931
AC007392.3	0.0114444	0.999931
AC007403.2	-5.12591e-05	0.999931
AC007405.4	0.000515112	0.999931
AC007405.6	-0.000469872	0.999931
AC007422.1	-2.44481e-05	0.999931
AC007461.2	-0.00116142	0.999931
AC007563.1	0.000253715	0.999931
AC007563.5	0.00386424	0.999931
AC007566.10	-0.000202611	0.999931
AC007620.3	-0.00118	0.999931
AC007652.1	-0.000667919	0.999931
AC007679.3	-0.000377431	0.999931
AC007682.1	0.0007236	0.999931
AC007740.1	0.00163363	0.999931
AC007743.1	0.000295528	0.999931
AC007773.2	-0.000623473	0.999931
AC007796.1	-0.0003558	0.999931
AC007879.1	0.000473529	0.999931
AC007879.2	0.000400663	0.999931
AC007879.5	0.000805502	0.999931
AC007880.1	-0.000292563	0.999931
AC007906.1	-1.07022e-05	0.999931
AC007966.1	0.000641013	0.999931
AC008060.8	-0.000261273	0.999931
AC008063.2	5.38611e-05	0.999931
AC008073.7	-3.5507e-06	0.999931
AC008073.9	0.00011867	0.999931
AC008074.1	-1.74425e-05	0.999931
AC008074.3	0.0037425	0.999931
AC008079.10	8.38481e-05	0.999931
AC008079.9	-8.57159e-05	0.999931
AC008103.3	-0.000206912	0.999931
AC008269.2	0.000112195	0.999931
AC008271.1	0.000513814	0.999931
AC008277.1	0.000558042	0.999931
AC008281.1	8.53805e-07	0.999931
AC008440.5	4.57668e-05	0.999931
AC008522.1	0.000433098	0.999931
AC008592.4	0.000196625	0.999931
AC008592.7	0.00044108	0.999931
AC008686.1	0.000261299	0.999931
AC008691.1	-7.34574e-06	0.999931
AC008697.1	-0.0025439	0.999931
AC008703.1	-1.16755e-05	0.999931
AC008746.12	0.00047706	0.999931
AC008746.3	-0.000310742	0.999931
AC008753.6	0.000812634	0.999931
AC008781.7	-7.79024e-05	0.999931
AC008834.1	0.000530681	0.999931
AC008937.2	0.000171532	0.999931
AC009065.4	-0.000110968	0.999931
AC009120.10	0.000103101	0.999931
AC009120.4	-0.000344527	0.999931
AC009120.5	8.55881e-06	0.999931
AC009133.12	0.004769	0.999931
AC009133.21	1.78707e-05	0.999931
AC009133.22	-0.00162266	0.999931
AC009228.1	0.00010159	0.999931
AC009229.6	5.35463e-05	0.999931
AC009262.2	-0.00174326	0.999931
AC009264.1	0.000291149	0.999931
AC009299.2	0.00114192	0.999931
AC009299.3	0.000478529	0.999931
AC009303.1	-0.000183456	0.999931
AC009312.1	-0.000293033	0.999931
AC009313.1	-0.000665171	0.999931
AC009403.2	-0.000329117	0.999931
AC009404.2	0.000107594	0.999931
AC009410.1	-0.000162737	0.999931
AC009411.1	-0.000193131	0.999931
AC009473.1	-0.000348163	0.999931
AC009478.1	0.00102251	0.999931
AC009480.3	-0.000446919	0.999931
AC009495.4	-0.00549681	0.999931
AC009501.4	0.000328506	0.999931
AC009502.4	9.74126e-05	0.999931
AC009505.2	-4.79911e-06	0.999931
AC009506.1	0.000700853	0.999931
AC009518.4	-0.000559497	0.999931
AC009518.8	0.000882053	0.999931
AC009531.2	0.000238225	0.999931
AC009542.2	-0.000102475	0.999931
AC009784.3	0.00191866	0.999931
AC009878.2	-0.000998492	0.999931
AC009948.5	-0.00135142	0.999931
AC009950.2	0.00039517	0.999931
AC009955.8	-0.000200156	0.999931
AC009961.3	-0.000129375	0.999931
AC010084.1	0.0030036	0.999931
AC010091.1	3.10622e-06	0.999931
AC010096.1	7.62559e-05	0.999931
AC010105.1	0.000591028	0.999931
AC010127.3	0.000489512	0.999931
AC010132.10	-0.000881373	0.999931
AC010136.2	-9.13546e-05	0.999931
AC010145.4	0.00104486	0.999931
AC010149.4	6.33486e-05	0.999931
AC010226.4	0.000169346	0.999931
AC010287.1	0.000543347	0.999931
AC010504.2	-0.000137861	0.999931
AC010524.2	-0.00159233	0.999931
AC010524.4	0.000965093	0.999931
AC010547.9	0.000182963	0.999931
AC010642.1	0.000986888	0.999931
AC010655.1	2.14015e-06	0.999931
AC010731.2	-6.91658e-05	0.999931
AC010731.4	-0.000141432	0.999931
AC010761.13	0.000450988	0.999931
AC010761.6	0.00024778	0.999931
AC010761.8	-0.000134929	0.999931
AC010880.1	-0.000762049	0.999931
AC010883.5	-4.78545e-05	0.999931
AC010884.1	0.00157639	0.999931
AC010890.1	0.000364257	0.999931
AC010894.3	0.00088305	0.999931
AC010967.2	0.000609179	0.999931
AC010976.2	-0.000628832	0.999931
AC010987.5	0.000523674	0.999931
AC010987.6	-0.000223372	0.999931
AC011043.1	-0.000425768	0.999931
AC011043.2	-0.00554651	0.999931
AC011243.1	-3.34754e-05	0.999931
AC011247.3	0.00163302	0.999931
AC011286.1	0.000778117	0.999931
AC011288.2	7.16035e-05	0.999931
AC011290.4	8.14403e-05	0.999931
AC011294.3	0.00712196	0.999931
AC011343.1	0.000841153	0.999931
AC011380.1	-4.42498e-05	0.999931
AC011513.3	-0.00020702	0.999931
AC011513.4	0.000315176	0.999931
AC011516.1	0.000202659	0.999931
AC011516.2	0.000322096	0.999931
AC011523.2	0.000261299	0.999931
AC011524.1	0.000369373	0.999931
AC011524.3	0.000122662	0.999931
AC011530.4	-0.000441413	0.999931
AC011625.1	0.000988565	0.999931
AC011718.2	0.000344026	0.999931
AC011738.4	5.15409e-05	0.999931
AC011747.3	-2.29185e-05	0.999931
AC011747.4	0.000629985	0.999931
AC011841.1	0.000777675	0.999931
AC011997.1	-0.000294326	0.999931
AC012005.4	-3.83544e-06	0.999931
AC012074.2	-0.000342225	0.999931
AC012314.8	-0.000113237	0.999931
AC012322.1	-0.000350724	0.999931
AC012358.8	-0.000429389	0.999931
AC012360.4	0.000683669	0.999931
AC012360.6	0.000390655	0.999931
AC012363.4	0.000435745	0.999931
AC012370.3	-0.000546312	0.999931
AC012442.6	-3.62437e-06	0.999931
AC012494.1	0.000249417	0.999931
AC012499.1	-0.00172842	0.999931
AC012593.1	-0.000843717	0.999931
AC012594.1	0.000203449	0.999931
AC012668.2	-2.26623e-05	0.999931
AC013402.5	0.000320184	0.999931
AC013461.1	0.00206973	0.999931
AC013463.2	-0.00118628	0.999931
AC013472.4	-0.000256582	0.999931
AC015849.19	0.000189724	0.999931
AC015849.2	-0.000398279	0.999931
AC015933.2	0.00383064	0.999931
AC015936.3	-0.000295165	0.999931
AC015969.3	0.000238225	0.999931
AC015971.2	0.000941663	0.999931
AC015987.1	8.81304e-05	0.999931
AC016577.1	0.00050798	0.999931
AC016582.2	-0.00121182	0.999931
AC016629.3	-0.00014939	0.999931
AC016644.1	-5.44086e-05	0.999931
AC016682.1	-0.000314475	0.999931
AC016700.2	-0.00117327	0.999931
AC016700.5	-0.000129347	0.999931
AC016722.4	0.000251135	0.999931
AC016723.4	0.00063473	0.999931
AC016730.1	-0.000906459	0.999931
AC016735.2	1.61833e-05	0.999931
AC016738.3	0.000165622	0.999931
AC016738.4	0.000987081	0.999931
AC016751.3	-0.000355674	0.999931
AC016768.1	-6.12132e-05	0.999931
AC016831.7	0.000895321	0.999931
AC016907.3	0.000282614	0.999931
AC016909.1	0.000766911	0.999931
AC016910.1	0.00144552	0.999931
AC016995.3	-0.00027519	0.999931
AC016999.2	0.000184244	0.999931
AC017060.1	0.000565475	0.999931
AC017074.2	-0.00035096	0.999931
AC017101.10	0.000246041	0.999931
AC018359.1	-5.37112e-06	0.999931
AC018462.2	-0.000140752	0.999931
AC018643.4	-7.17755e-05	0.999931
AC018647.3	-0.000580442	0.999931
AC018693.6	0.000139603	0.999931
AC018717.1	-7.11549e-05	0.999931
AC018742.1	0.000376139	0.999931
AC018766.4	0.000681185	0.999931
AC018766.6	0.000274645	0.999931
AC018799.1	0.000751986	0.999931
AC018816.3	0.000444079	0.999931
AC018832.1	-0.000209992	0.999931
AC018878.3	-0.000734041	0.999931
AC018890.6	0.0012761	0.999931
AC018902.1	0.000420446	0.999931
AC019048.1	0.000314917	0.999931
AC019117.1	0.000615365	0.999931
AC019117.2	-0.000889302	0.999931
AC019118.3	-3.64971e-05	0.999931
AC019181.2	0.000493442	0.999931
AC019186.1	5.76938e-06	0.999931
AC019330.1	-0.000382759	0.999931
AC020571.3	-0.000101313	0.999931
AC020594.5	0.000133085	0.999931
AC021224.1	-8.09231e-05	0.999931
AC022007.5	0.000142815	0.999931
AC022154.7	-0.000206441	0.999931
AC022182.1	-0.000890972	0.999931
AC022201.5	0.000607171	0.999931
AC022486.1	0.00134579	0.999931
AC022816.2	-7.91316e-05	0.999931
AC023115.2	0.00233719	0.999931
AC023137.2	-9.45967e-05	0.999931
AC023347.1	0.000672197	0.999931
AC023469.1	0.000213995	0.999931
AC023590.1	0.000354965	0.999931
AC024060.1	-0.000971082	0.999931
AC024084.1	0.000129317	0.999931
AC024560.2	-0.000196756	0.999931
AC024592.12	-0.000233019	0.999931
AC025165.8	4.10264e-05	0.999931
AC025171.1	0.00265903	0.999931
AC025263.3	5.28206e-05	0.999931
AC025335.1	-0.0004961	0.999931
AC026150.8	0.000672198	0.999931
AC026167.1	-0.000200779	0.999931
AC026188.1	-0.000448826	0.999931
AC026202.3	-0.000223239	0.999931
AC027119.1	0.00135238	0.999931
AC034228.3	3.36476e-06	0.999931
AC034228.4	-0.000419789	0.999931
AC034243.1	0.0010716	0.999931
AC037445.1	-0.000987282	0.999931
AC037459.4	0.000457806	0.999931
AC046143.3	-0.000131555	0.999931
AC053503.11	0.00137101	0.999931
AC053503.4	-0.000691857	0.999931
AC053503.6	0.0011317	0.999931
AC058791.1	0.000357376	0.999931
AC060834.3	0.000323325	0.999931
AC061961.2	-0.000898566	0.999931
AC061992.2	-0.000591796	0.999931
AC062017.1	0.000435818	0.999931
AC062020.1	-0.000206848	0.999931
AC062021.1	0.000444077	0.999931
AC062028.1	-0.000314557	0.999931
AC062029.1	3.94553e-05	0.999931
AC064829.1	1.15748e-05	0.999931
AC064871.3	0.00106775	0.999931
AC064874.1	0.000213154	0.999931
AC067956.1	-0.000298919	0.999931
AC067959.1	0.00128716	0.999931
AC068196.1	-0.000206964	0.999931
AC068282.3	0.00157726	0.999931
AC068286.1	1.14285e-05	0.999931
AC068490.2	0.00688929	0.999931
AC068491.2	-0.00194171	0.999931
AC068499.10	-0.000118309	0.999931
AC068533.7	-0.000469186	0.999931
AC068580.6	-0.000506879	0.999931
AC068831.10	-0.00185316	0.999931
AC068831.15	-8.37649e-05	0.999931
AC068831.3	-0.000645088	0.999931
AC068831.6	0.000254471	0.999931
AC069063.2	0.000103133	0.999931
AC069277.2	-0.000400975	0.999931
AC069363.1	0.000328871	0.999931
AC069368.3	0.001283	0.999931
AC069513.4	-0.00230237	0.999931
AC072062.1	0.000953759	0.999931
AC073071.1	0.000272751	0.999931
AC073130.3	-0.000656176	0.999931
AC073218.1	0.00118197	0.999931
AC073254.1	-0.000436015	0.999931
AC073283.4	0.000388149	0.999931
AC073316.1	0.00014047	0.999931
AC073325.1	0.000178038	0.999931
AC073333.8	0.000994036	0.999931
AC073342.12	-0.000269793	0.999931
AC073343.13	-0.000183536	0.999931
AC073635.5	-5.82299e-05	0.999931
AC073657.1	0.00187148	0.999931
AC073834.3	0.000556238	0.999931
AC073842.19	-0.00121047	0.999931
AC073934.6	0.000739474	0.999931
AC073957.15	-0.000263417	0.999931
AC073987.1	-0.000390058	0.999931
AC074011.2	-0.000244072	0.999931
AC074117.10	-5.33833e-05	0.999931
AC074183.4	-0.000205758	0.999931
AC074212.6	-0.000636047	0.999931
AC074289.1	8.95695e-05	0.999931
AC074363.1	0.00140502	0.999931
AC074366.3	6.61389e-05	0.999931
AC074391.1	0.00121337	0.999931
AC078941.1	3.30642e-05	0.999931
AC079145.4	0.000410327	0.999931
AC079150.3	0.000120196	0.999931
AC079305.10	-0.000348418	0.999931
AC079305.11	-0.000383973	0.999931
AC079305.8	-0.000442069	0.999931
AC079354.3	-6.47588e-05	0.999931
AC079584.2	0.000202659	0.999931
AC079610.2	0.000197183	0.999931
AC079630.4	0.00417864	0.999931
AC079742.4	0.000621835	0.999931
AC079776.1	-0.000694732	0.999931
AC079776.3	0.000369496	0.999931
AC079779.6	-0.000150506	0.999931
AC079790.2	0.000347881	0.999931
AC079807.2	-0.000548261	0.999931
AC079807.4	0.000548307	0.999931
AC079922.3	0.00119743	0.999931
AC083843.1	0.000348276	0.999931
AC083843.2	1.40681e-05	0.999931
AC083864.3	0.000432679	0.999931
AC083949.1	-0.000313317	0.999931
AC084082.3	-0.0010578	0.999931
AC084193.1	0.000135046	0.999931
AC084219.2	-0.000182166	0.999931
AC084219.4	0.000112176	0.999931
AC087294.2	0.000221049	0.999931
AC087350.1	0.000520606	0.999931
AC087499.10	-0.000206011	0.999931
AC087501.1	0.000101527	0.999931
AC090154.1	-0.000491648	0.999931
AC090286.4	-0.000676127	0.999931
AC090498.1	0.00547215	0.999931
AC090505.6	-8.88041e-05	0.999931
AC090616.2	-0.000312044	0.999931
AC090617.1	8.05481e-05	0.999931
AC091132.1	0.000368938	0.999931
AC091133.1	-0.000360969	0.999931
AC091153.4	-0.000935159	0.999931
AC091729.9	0.000984864	0.999931
AC091801.1	0.000258011	0.999931
AC091814.3	-5.02711e-05	0.999931
AC091878.1	0.000342866	0.999931
AC092155.4	0.00011804	0.999931
AC092159.2	-0.00166822	0.999931
AC092162.1	0.000353813	0.999931
AC092168.4	0.000154519	0.999931
AC092171.4	0.000312138	0.999931
AC092295.4	-0.00085901	0.999931
AC092301.3	0.000190184	0.999931
AC092431.3	-0.000691801	0.999931
AC092535.3	6.5477e-05	0.999931
AC092597.3	-0.000453994	0.999931
AC092620.3	-0.00182491	0.999931
AC092635.1	-0.000333618	0.999931
AC092657.2	-7.24619e-05	0.999931
AC092669.3	9.59268e-05	0.999931
AC092684.1	-0.000304967	0.999931
AC092687.4	0.00183936	0.999931
AC092687.5	-0.000125722	0.999931
AC092718.1	0.000280635	0.999931
AC092835.2	-0.000223399	0.999931
AC092839.3	0.000660402	0.999931
AC092881.1	-0.000566647	0.999931
AC093063.3	0.000313974	0.999931
AC093110.3	-0.000335278	0.999931
AC093323.3	-0.000724348	0.999931
AC093326.3	0.000277304	0.999931
AC093375.1	-0.000503892	0.999931
AC093381.2	-3.72924e-05	0.999931
AC093388.3	-0.000331481	0.999931
AC093495.4	-0.00113625	0.999931
AC093627.10	-0.000971167	0.999931
AC093627.11	-5.68161e-06	0.999931
AC093627.12	-0.000350155	0.999931
AC093627.9	-0.000347471	0.999931
AC093639.1	0.000245226	0.999931
AC093642.3	0.000487453	0.999931
AC093642.6	-0.000582322	0.999931
AC093673.5	0.00086455	0.999931
AC093690.1	-0.000107607	0.999931
AC093818.1	-0.00038178	0.999931
AC093843.1	-0.000224434	0.999931
AC093901.1	-6.71033e-05	0.999931
AC093911.1	-0.000600609	0.999931
AC096554.1	-0.000205715	0.999931
AC096570.2	0.000267473	0.999931
AC096574.5	0.000308196	0.999931
AC096579.13	-1.20048e-05	0.999931
AC096649.3	0.00026754	0.999931
AC096669.2	-0.00192999	0.999931
AC096669.3	-0.00245945	0.999931
AC096670.3	0.000409592	0.999931
AC096772.6	-0.000465243	0.999931
AC097467.2	-0.000114437	0.999931
AC097499.1	0.000515753	0.999931
AC097662.2	-0.00123915	0.999931
AC097721.2	0.00225857	0.999931
AC097724.3	-5.64133e-05	0.999931
AC098617.1	0.000387337	0.999931
AC098820.2	-0.000333598	0.999931
AC098820.4	-0.000434585	0.999931
AC098823.3	0.000478382	0.999931
AC098872.3	-0.000381907	0.999931
AC098973.2	-8.98719e-05	0.999931
AC099344.2	0.000203677	0.999931
AC099850.1	0.000283977	0.999931
AC100802.3	0.000980385	0.999931
AC100830.3	0.00104772	0.999931
AC100830.4	-0.000261111	0.999931
AC100830.5	-0.00058482	0.999931
AC102948.2	0.000196475	0.999931
AC102953.4	8.53643e-05	0.999931
AC103563.8	-0.000452037	0.999931
AC104076.3	0.000163557	0.999931
AC104088.1	0.000209173	0.999931
AC104113.3	-0.00031138	0.999931
AC104134.2	0.000324488	0.999931
AC104135.2	0.000466695	0.999931
AC104532.2	-0.000282975	0.999931
AC104532.3	0.000335103	0.999931
AC104532.4	-0.000303071	0.999931
AC104534.2	-0.000447548	0.999931
AC104534.3	0.000119267	0.999931
AC104653.1	0.00050496	0.999931
AC104654.1	-0.000117436	0.999931
AC104667.3	-0.000959769	0.999931
AC104699.1	9.40981e-05	0.999931
AC104820.2	0.000570363	0.999931
AC105052.2	-0.000430678	0.999931
AC105053.3	0.00076649	0.999931
AC105402.4	-0.000179954	0.999931
AC105461.1	0.000553599	0.999931
AC105760.2	-0.000768227	0.999931
AC105760.3	0.000571689	0.999931
AC106053.1	0.00014293	0.999931
AC106801.1	0.000247597	0.999931
AC106873.4	0.000629472	0.999931
AC106874.1	4.11367e-05	0.999931
AC106900.6	0.000169482	0.999931
AC107081.5	-0.000108513	0.999931
AC107218.3	5.30374e-05	0.999931
AC108004.3	9.90865e-05	0.999931
AC108051.2	-6.48811e-05	0.999931
AC108051.3	-0.00036415	0.999931
AC108142.1	0.00902804	0.999931
AC108463.1	0.000202659	0.999931
AC108488.4	0.000365023	0.999931
AC108938.5	0.000195736	0.999931
AC109333.10	-0.00027409	0.999931
AC109642.1	0.000657412	0.999931
AC109829.1	-0.000195418	0.999931
AC110781.3	0.000945336	0.999931
AC113189.5	-0.000702306	0.999931
AC113404.1	-0.000350772	0.999931
AC113610.1	0.000266946	0.999931
AC114271.2	-0.00051264	0.999931
AC114730.2	-0.0017578	0.999931
AC114730.3	-2.49591e-05	0.999931
AC114730.7	-0.000206818	0.999931
AC114765.1	-0.000154688	0.999931
AC114813.1	-0.000508958	0.999931
AC116366.5	-0.000844812	0.999931
AC116366.6	0.00013433	0.999931
AC116609.1	0.00041515	0.999931
AC124861.1	-0.00221515	0.999931
AC124944.5	-5.02635e-05	0.999931
AC124997.1	0.000674232	0.999931
AC128709.3	-0.000207449	0.999931
AC129492.1	-0.000810481	0.999931
AC129778.2	-0.00167561	0.999931
AC131056.3	0.00150347	0.999931
AC132807.1	-0.000498421	0.999931
AC133528.2	-0.000574459	0.999931
AC133633.1	0.000160209	0.999931
AC133644.2	1.33636e-05	0.999931
AC133680.1	0.000333315	0.999931
AC135050.5	-0.000165061	0.999931
AC137723.5	0.000514358	0.999931
AC137932.4	0.000210026	0.999931
AC137932.6	-0.000767137	0.999931
AC137934.1	0.000934377	0.999931
AC138035.1	-0.00034372	0.999931
AC138035.2	0.000818789	0.999931
AC138969.4	-0.000241878	0.999931
AC139099.4	-0.000631723	0.999931
AC139099.6	0.000617817	0.999931
AC139100.3	0.00038608	0.999931
AC139712.4	0.000667206	0.999931
AC140725.4	-0.000685607	0.999931
AC142472.6	1.41271e-05	0.999931
AC142528.1	4.39665e-05	0.999931
AC144449.1	0.000213028	0.999931
AC144450.1	0.000357395	0.999931
AC144831.1	0.000794385	0.999931
AC144831.3	-0.000541085	0.999931
AC144835.1	0.000202659	0.999931
AC144836.1	-0.000314582	0.999931
AC145124.2	0.000406204	0.999931
AC145212.2	6.9772e-05	0.999931
AC145212.4	0.00034932	0.999931
AC145343.2	-0.000210246	0.999931
AC147651.1	-2.62876e-05	0.999931
AC159540.1	-0.00052216	0.999931
AC159540.2	0.00244346	0.999931
AC231657.1	-0.00056418	0.999931
AC240274.1	-0.000310722	0.999931
AC241377.2	-7.0437e-05	0.999931
AC241585.2	0.000159785	0.999931
AC245100.1	0.000715004	0.999931
AC253572.1	8.32732e-05	0.999931
ACAA1	-0.00209143	0.999931
ACAA2	-0.000599774	0.999931
ACACA	-0.000992469	0.999931
ACACB	-0.000493805	0.999931
ACAD10	-0.000809421	0.999931
ACAD11	-0.000469192	0.999931
ACAD8	-0.000343619	0.999931
ACAD9	-0.000336829	0.999931
ACADL	-0.000555357	0.999931
ACADM	-9.08002e-05	0.999931
ACADS	-0.000200027	0.999931
ACADSB	-0.000158275	0.999931
ACADVL	-0.00877627	0.999931
ACAP1	-0.00106219	0.999931
ACAP2	-0.000447376	0.999931
ACAP3	-0.000510382	0.999931
ACAT1	0.000299805	0.999931
ACAT2	0.00075646	0.999931
ACBD3	-0.000417811	0.999931
ACBD4	0.000266154	0.999931
ACBD5	0.000729921	0.999931
ACBD6	-0.00122397	0.999931
ACCS	0.000144881	0.999931
ACD	0.00123191	0.999931
ACE	-0.00058202	0.999931
ACE2	0.00105433	0.999931
ACER2	-9.9919e-05	0.999931
ACER3	0.000834931	0.999931
ACHE	-0.000614147	0.999931
ACIN1	-0.00378002	0.999931
ACKR1	0.00116273	0.999931
ACKR2	-0.00127348	0.999931
ACKR3	-3.41699e-06	0.999931
ACKR4	0.000168878	0.999931
ACLY	-0.00117767	0.999931
ACMSD	-3.15606e-05	0.999931
ACO1	-0.000288013	0.999931
ACO2	-2.67643e-05	0.999931
ACOT1	0.000165466	0.999931
ACOT11	0.000201712	0.999931
ACOT12	5.49163e-05	0.999931
ACOT13	0.000100857	0.999931
ACOT2	-0.000286321	0.999931
ACOT4	-0.00115528	0.999931
ACOT6	-0.00108072	0.999931
ACOT7	-0.000263151	0.999931
ACOT8	0.000628579	0.999931
ACOT9	5.50219e-05	0.999931
ACOX1	-0.000588664	0.999931
ACOX2	-0.000304697	0.999931
ACOX3	0.000152216	0.999931
ACOXL	0.000451731	0.999931
ACP1	0.00145955	0.999931
ACP2	-0.00106955	0.999931
ACP5	-0.000469218	0.999931
ACP6	-0.000997869	0.999931
ACP7	0.000332432	0.999931
ACPP	0.000304565	0.999931
ACR	0.000255801	0.999931
ACRBP	-0.000295209	0.999931
ACRC	-0.0064352	0.999931
ACSBG1	-0.00228963	0.999931
ACSBG2	9.92682e-05	0.999931
ACSF2	-0.000784515	0.999931
ACSF3	-6.96385e-05	0.999931
ACSL1	-0.00405686	0.999931
ACSL3	-0.000808061	0.999931
ACSL4	9.33004e-05	0.999931
ACSL5	0.00381197	0.999931
ACSL6	-0.000179435	0.999931
ACSM1	0.000709958	0.999931
ACSM2B	5.73896e-05	0.999931
ACSM3	0.00501617	0.999931
ACSM4	-0.000676006	0.999931
ACSM5	0.000595264	0.999931
ACSM6	0.000209833	0.999931
ACSS1	0.000143186	0.999931
ACSS2	-0.000288109	0.999931
ACSS3	0.00354646	0.999931
ACTB	0.000359817	0.999931
ACTC1	0.00277124	0.999931
ACTG1	-0.00097307	0.999931
ACTL6A	-0.00033973	0.999931
ACTL8	-0.000340126	0.999931
ACTN1	0.000697878	0.999931
ACTN1-AS1	-0.000274592	0.999931
ACTN2	0.00366872	0.999931
ACTN3	-0.000181228	0.999931
ACTN4	0.0009255	0.999931
ACTR10	9.49087e-05	0.999931
ACTR1A	2.482e-05	0.999931
ACTR1B	0.000259533	0.999931
ACTR2	0.00074832	0.999931
ACTR3	0.000586911	0.999931
ACTR3B	-0.000165471	0.999931
ACTR3C	-0.000251082	0.999931
ACTR5	-0.00026995	0.999931
ACTR6	0.000451266	0.999931
ACTR8	-0.000762533	0.999931
ACTRT3	-5.42664e-05	0.999931
ACVR1	0.000425415	0.999931
ACVR1B	0.000206848	0.999931
ACVR1C	0.000229943	0.999931
ACVR2A	-0.000503742	0.999931
ACVR2B	0.000833327	0.999931
ACVR2B-AS1	-0.00013757	0.999931
ACVRL1	0.000766606	0.999931
ACY1	0.000115603	0.999931
ACYP1	3.65352e-05	0.999931
ACYP2	0.00176727	0.999931
AD001527.7	-0.000441303	0.999931
ADA	6.46332e-05	0.999931
ADAD1	-0.000691385	0.999931
ADAL	-0.00127459	0.999931
ADAM10	-0.000495893	0.999931
ADAM11	-0.000650243	0.999931
ADAM12	-0.000667815	0.999931
ADAM15	-0.000171607	0.999931
ADAM17	0.000931992	0.999931
ADAM18	0.00214193	0.999931
ADAM19	0.0129376	0.999931
ADAM2	-0.000465212	0.999931
ADAM21	-0.00036795	0.999931
ADAM22	0.00194425	0.999931
ADAM23	-0.00151731	0.999931
ADAM28	-0.00052583	0.999931
ADAM29	0.000511151	0.999931
ADAM32	-0.000174464	0.999931
ADAM33	-0.000476259	0.999931
ADAM7	-0.000606299	0.999931
ADAM8	0.00306187	0.999931
ADAM9	0.000967436	0.999931
ADAMTS1	0.00290332	0.999931
ADAMTS10	0.000852783	0.999931
ADAMTS13	0.000218075	0.999931
ADAMTS14	0.000270855	0.999931
ADAMTS15	-0.000119114	0.999931
ADAMTS16	0.000225113	0.999931
ADAMTS17	-0.000759485	0.999931
ADAMTS18	0.00231962	0.999931
ADAMTS19	-0.000274347	0.999931
ADAMTS2	0.000579157	0.999931
ADAMTS20	6.29065e-05	0.999931
ADAMTS3	0.00199886	0.999931
ADAMTS4	0.000451135	0.999931
ADAMTS5	0.000892373	0.999931
ADAMTS6	0.00181977	0.999931
ADAMTS7	-0.00408986	0.999931
ADAMTS8	0.000388226	0.999931
ADAMTS9	8.34958e-05	0.999931
ADAMTS9-AS1	-0.000517275	0.999931
ADAMTS9-AS2	0.000611562	0.999931
ADAMTSL1	0.00156536	0.999931
ADAMTSL2	-0.000594781	0.999931
ADAMTSL3	0.00214761	0.999931
ADAMTSL4	-0.000598963	0.999931
ADAMTSL5	0.00233513	0.999931
ADAP1	-0.000381081	0.999931
ADAP2	-7.5216e-05	0.999931
ADAR	-0.000248219	0.999931
ADARB1	-0.000140378	0.999931
ADARB2-AS1	0.000256208	0.999931
ADAT1	-0.00201019	0.999931
ADAT2	-0.00072024	0.999931
ADCK1	-0.000203708	0.999931
ADCK2	-0.000127687	0.999931
ADCK3	7.42428e-05	0.999931
ADCK4	-0.000614256	0.999931
ADCK5	-0.000539806	0.999931
ADCY10	-0.000988464	0.999931
ADCY2	0.000992075	0.999931
ADCY3	0.00114249	0.999931
ADCY4	0.000596549	0.999931
ADCY5	0.00051362	0.999931
ADCY6	-7.41799e-05	0.999931
ADCY7	-0.000595979	0.999931
ADCY8	-0.000702731	0.999931
ADCY9	0.000195664	0.999931
ADCYAP1R1	0.0123483	0.999931
ADD1	-0.000443699	0.999931
ADD2	0.0012196	0.999931
ADD3	0.000145669	0.999931
ADGB	7.68737e-05	0.999931
ADGRA1	5.98944e-05	0.999931
ADGRA2	0.00128669	0.999931
ADGRA3	0.00023811	0.999931
ADGRB1	0.000977125	0.999931
ADGRB2	-0.00684346	0.999931
ADGRB3	0.00338852	0.999931
ADGRD1	0.00195991	0.999931
ADGRD2	-0.000177241	0.999931
ADGRE2	-0.000279713	0.999931
ADGRE3	-0.000507764	0.999931
ADGRE5	-0.000273001	0.999931
ADGRF2	-0.000117158	0.999931
ADGRF3	-0.000617269	0.999931
ADGRF4	0.000935835	0.999931
ADGRF5	0.00222089	0.999931
ADGRG1	0.000450518	0.999931
ADGRG2	-0.00054962	0.999931
ADGRG4	0.000382193	0.999931
ADGRG5	-8.61174e-05	0.999931
ADGRG6	0.00250895	0.999931
ADGRG7	-0.00142327	0.999931
ADGRL1	-0.000451838	0.999931
ADGRL2	0.00120943	0.999931
ADGRL3	-0.00101397	0.999931
ADGRL3-AS1	-0.000508874	0.999931
ADGRL4	0.000726341	0.999931
ADGRV1	-0.000474903	0.999931
ADH1A	-6.48657e-05	0.999931
ADH1B	0.000838878	0.999931
ADH1C	0.00371554	0.999931
ADH4	0.00241931	0.999931
ADH5	0.000963026	0.999931
ADH6	0.000317045	0.999931
ADH7	0.000241924	0.999931
ADHFE1	0.00786762	0.999931
ADI1	0.0129196	0.999931
ADIG	0.000381201	0.999931
ADIPOQ	-0.000728613	0.999931
ADIPOR1	0.000395786	0.999931
ADIPOR2	-0.00123997	0.999931
ADK	0.000204427	0.999931
ADM	-0.000671536	0.999931
ADM5	-0.00022845	0.999931
ADNP	-0.000298041	0.999931
ADNP-AS1	0.000576662	0.999931
ADNP2	0.00132038	0.999931
ADO	-0.00102152	0.999931
ADORA1	0.000189532	0.999931
ADORA2A-AS1	-0.000218702	0.999931
ADORA2B	-9.48738e-06	0.999931
ADPGK	-0.000232325	0.999931
ADPGK-AS1	0.000221359	0.999931
ADPRH	0.000988867	0.999931
ADPRHL1	0.000321445	0.999931
ADPRHL2	-0.000772432	0.999931
ADPRM	-0.000616447	0.999931
ADRA1A	-0.000768409	0.999931
ADRA1B	0.000295431	0.999931
ADRA1D	0.000719965	0.999931
ADRA2A	0.000141299	0.999931
ADRA2B	-9.97836e-05	0.999931
ADRB1	-0.000507019	0.999931
ADRB2	-0.00109126	0.999931
ADRBK1	-0.000369325	0.999931
ADRBK2	0.000492485	0.999931
ADRM1	-0.000281001	0.999931
ADSL	-0.000812049	0.999931
ADSS	3.33893e-05	0.999931
ADSSL1	-0.00043186	0.999931
ADTRP	-0.000293608	0.999931
AE000662.93	-0.000132015	0.999931
AEBP1	0.00277689	0.999931
AEBP2	-0.000566667	0.999931
AEN	-0.000250968	0.999931
AES	0.000187315	0.999931
AF001548.5	3.1351e-05	0.999931
AF001548.6	0.000232594	0.999931
AF003626.1	-0.000206387	0.999931
AF011889.5	-0.00036745	0.999931
AF038458.3	-0.00101929	0.999931
AF064858.11	0.000257145	0.999931
AF064858.6	0.000251002	0.999931
AF064858.8	0.000345564	0.999931
AF121898.3	0.000845693	0.999931
AF124730.4	0.000206763	0.999931
AF127577.11	0.000267075	0.999931
AF127577.8	-0.000219335	0.999931
AF127936.9	0.000490204	0.999931
AF129408.17	-0.000250196	0.999931
AF131215.8	-0.000270281	0.999931
AF131216.5	-0.000677495	0.999931
AF131216.6	7.15225e-05	0.999931
AF131217.1	0.00305963	0.999931
AF146191.4	0.000311655	0.999931
AF165138.7	0.00148406	0.999931
AF186192.1	0.00116136	0.999931
AF196970.3	0.000311685	0.999931
AF196972.9	-0.000288063	0.999931
AF213884.2	-8.10127e-05	0.999931
AF230666.2	-0.000126378	0.999931
AF241725.6	0.000627604	0.999931
AFAP1	0.000124082	0.999931
AFAP1-AS1	-0.00040653	0.999931
AFAP1L1	0.000476965	0.999931
AFAP1L2	0.00847057	0.999931
AFF1	8.36458e-05	0.999931
AFF2	0.000879985	0.999931
AFF3	0.000625369	0.999931
AFF4	0.000750383	0.999931
AFG3L2	0.000194647	0.999931
AFMID	-0.00157514	0.999931
AFP	5.50317e-05	0.999931
AFTPH	-0.000625553	0.999931
AGA	-0.00121165	0.999931
AGAP1	0.000208787	0.999931
AGAP14P	0.000786868	0.999931
AGAP2	-0.000813613	0.999931
AGAP3	-0.000456695	0.999931
AGAP4	0.000555627	0.999931
AGAP5	-0.000377343	0.999931
AGAP6	0.000107912	0.999931
AGAP9	-0.000489826	0.999931
AGBL1	-0.000567414	0.999931
AGBL1-AS1	-0.000220281	0.999931
AGBL2	-0.000256577	0.999931
AGBL3	0.00213504	0.999931
AGBL4	-0.000602731	0.999931
AGBL5	0.00080476	0.999931
AGER	0.000977381	0.999931
AGFG1	0.000154261	0.999931
AGFG2	-0.000123156	0.999931
AGGF1	-1.95935e-05	0.999931
AGK	0.000182473	0.999931
AGL	-0.000311895	0.999931
AGMAT	0.000352537	0.999931
AGMO	0.00160176	0.999931
AGO1	-0.00304035	0.999931
AGO2	0.000348945	0.999931
AGO3	-0.00079694	0.999931
AGO4	0.000228186	0.999931
AGPAT1	-0.000192358	0.999931
AGPAT2	-1.58871e-05	0.999931
AGPAT3	-0.000264939	0.999931
AGPAT4	0.000496447	0.999931
AGPAT5	-0.000222929	0.999931
AGPS	0.000103833	0.999931
AGR2	0.000106215	0.999931
AGRN	6.74297e-05	0.999931
AGT	0.000109411	0.999931
AGTPBP1	-0.000188212	0.999931
AGTR1	0.000633802	0.999931
AGTRAP	0.000399033	0.999931
AGXT2	-5.71741e-05	0.999931
AHCTF1	0.00143564	0.999931
AHCY	0.000222414	0.999931
AHCYL1	-9.39046e-05	0.999931
AHCYL2	-0.000769951	0.999931
AHDC1	-0.000306722	0.999931
AHI1	-0.000938635	0.999931
AHNAK	0.00243511	0.999931
AHNAK2	0.000161156	0.999931
AHR	-0.000204813	0.999931
AHRR	-7.9521e-05	0.999931
AHSA1	-0.00017901	0.999931
AHSA2	0.00340966	0.999931
AIDA	-0.00260196	0.999931
AIF1	0.00213254	0.999931
AIF1L	0.000105052	0.999931
AIFM1	-0.000364684	0.999931
AIFM2	-0.000494901	0.999931
AIG1	-0.000252706	0.999931
AIM1	-4.97018e-05	0.999931
AIM1L	-0.000492823	0.999931
AIM2	3.13732e-05	0.999931
AIMP1	0.000608824	0.999931
AIMP2	-0.000946416	0.999931
AIP	0.000171025	0.999931
AIRN	-0.000258759	0.999931
AJ003147.9	-0.00054147	0.999931
AJ006995.3	-0.000325063	0.999931
AJ006998.2	0.000786846	0.999931
AJ239322.3	-0.000440375	0.999931
AJAP1	-0.000280461	0.999931
AJUBA	-0.000271833	0.999931
AK1	0.000203904	0.999931
AK2	0.000138358	0.999931
AK3	-0.0040665	0.999931
AK4	0.00234488	0.999931
AK5	0.000639828	0.999931
AK6	-0.000303442	0.999931
AK7	7.23124e-05	0.999931
AK8	-0.00039142	0.999931
AK9	-0.000218302	0.999931
AKAP1	-0.00139017	0.999931
AKAP10	-0.000117775	0.999931
AKAP11	0.000119979	0.999931
AKAP12	0.000653876	0.999931
AKAP13	0.000260623	0.999931
AKAP14	6.04483e-05	0.999931
AKAP17A	0.00163537	0.999931
AKAP3	-0.00129982	0.999931
AKAP5	-0.000209734	0.999931
AKAP6	-3.71544e-05	0.999931
AKAP7	-0.00033782	0.999931
AKAP8	0.00038857	0.999931
AKAP8L	0.000349781	0.999931
AKAP9	-0.000422122	0.999931
AKIP1	-0.000218432	0.999931
AKIRIN1	-0.000408475	0.999931
AKIRIN2	0.000510475	0.999931
AKNA	-0.000698099	0.999931
AKR1A1	-0.000347278	0.999931
AKR1B1	-0.000423672	0.999931
AKR1B10	-0.000248673	0.999931
AKR1B15	-0.000921582	0.999931
AKR1C1	0.00300907	0.999931
AKR1C2	6.61384e-05	0.999931
AKR1C3	0.000336714	0.999931
AKR1D1	-0.000244902	0.999931
AKR1E2	-0.000753779	0.999931
AKR7A2	-4.87027e-05	0.999931
AKR7A3	-0.000847617	0.999931
AKT1	-0.000723387	0.999931
AKT2	-0.000402739	0.999931
AKT3	0.00491437	0.999931
AKTIP	0.000753895	0.999931
AL021546.6	-0.00103828	0.999931
AL022341.3	-0.000941564	0.999931
AL022476.2	0.000312138	0.999931
AL022578.1	0.000723019	0.999931
AL023806.1	2.59664e-05	0.999931
AL035610.2	0.000118243	0.999931
AL109761.5	-0.000154957	0.999931
AL121656.5	-9.19462e-05	0.999931
AL132709.8	7.48063e-05	0.999931
AL133245.2	0.00177557	0.999931
AL133249.1	-7.12099e-05	0.999931
AL137164.1	0.000120656	0.999931
AL162759.1	-0.000507256	0.999931
AL354822.1	0.000699728	0.999931
AL354828.1	0.00101396	0.999931
AL354828.2	0.000995822	0.999931
AL358852.1	-0.000741805	0.999931
AL365181.2	-0.00123796	0.999931
AL450992.2	0.00103515	0.999931
AL513523.2	-0.000120469	0.999931
AL591893.1	-0.000966106	0.999931
AL592183.1	0.00100838	0.999931
AL672294.1	0.000366455	0.999931
AL773572.7	0.000595774	0.999931
AL928654.7	-0.000106466	0.999931
ALAD	-0.00102651	0.999931
ALAS1	-0.00039003	0.999931
ALAS2	0.000434765	0.999931
ALB	0.000347011	0.999931
ALCAM	-0.00160155	0.999931
ALDH16A1	-0.000177704	0.999931
ALDH18A1	-0.00231081	0.999931
ALDH1A1	0.000596514	0.999931
ALDH1A2	0.000398818	0.999931
ALDH1A3	0.000536805	0.999931
ALDH1B1	-0.00023654	0.999931
ALDH1L1	0.00269645	0.999931
ALDH1L1-AS1	-1.71201e-06	0.999931
ALDH1L1-AS2	0.00563625	0.999931
ALDH1L2	-0.00174705	0.999931
ALDH2	-0.000298915	0.999931
ALDH3A2	-0.00128052	0.999931
ALDH3B1	4.33961e-05	0.999931
ALDH5A1	-0.000847753	0.999931
ALDH6A1	7.74704e-05	0.999931
ALDH7A1	-0.000115081	0.999931
ALDH8A1	-0.000888495	0.999931
ALDH9A1	-0.000448314	0.999931
ALDOA	2.84916e-05	0.999931
ALDOB	0.000826745	0.999931
ALG1	0.000610509	0.999931
ALG10	0.000563106	0.999931
ALG10B	0.00034095	0.999931
ALG11	0.00204932	0.999931
ALG12	-0.000376778	0.999931
ALG13	0.000437487	0.999931
ALG13-AS1	0.000151281	0.999931
ALG1L	-0.000473782	0.999931
ALG1L2	-0.00127214	0.999931
ALG2	-0.00925389	0.999931
ALG3	-0.000295569	0.999931
ALG5	0.000149629	0.999931
ALG6	-0.00176893	0.999931
ALG8	-0.000285031	0.999931
ALG9	0.00112969	0.999931
ALK	-0.000356253	0.999931
ALKBH1	0.000270278	0.999931
ALKBH2	-4.70343e-05	0.999931
ALKBH3	-0.000180314	0.999931
ALKBH3-AS1	0.000329624	0.999931
ALKBH4	-0.000445568	0.999931
ALKBH5	-0.000822925	0.999931
ALKBH6	-0.000367758	0.999931
ALKBH7	9.4575e-05	0.999931
ALKBH8	-0.000325071	0.999931
ALLC	1.78267e-06	0.999931
ALMS1	0.000113183	0.999931
ALOX12	-0.000796879	0.999931
ALOX12-AS1	0.000574596	0.999931
ALOX15	0.000597383	0.999931
ALOX5	0.00122084	0.999931
ALOX5AP	0.000238549	0.999931
ALPK1	0.000664457	0.999931
ALPK2	0.000111882	0.999931
ALPK3	3.32988e-05	0.999931
ALPL	-0.000983273	0.999931
ALS2	-0.000492301	0.999931
ALS2CL	-0.000654443	0.999931
ALS2CR11	-0.000224112	0.999931
ALS2CR12	-0.0012874	0.999931
ALX3	0.000300766	0.999931
ALX4	-0.0003939	0.999931
ALYREF	0.000768168	0.999931
AMACR	-0.000227179	0.999931
AMBRA1	0.000686723	0.999931
AMD1	0.000405596	0.999931
AMDHD1	0.001308	0.999931
AMDHD2	0.000541998	0.999931
AMER1	0.000120412	0.999931
AMFR	0.00180715	0.999931
AMH	2.27729e-05	0.999931
AMHR2	-0.00205091	0.999931
AMIGO1	-0.000153783	0.999931
AMIGO2	0.000691404	0.999931
AMMECR1	0.00106109	0.999931
AMMECR1L	-0.000139015	0.999931
AMN	0.000258153	0.999931
AMN1	0.000291637	0.999931
AMOT	0.000181193	0.999931
AMOTL1	-8.96033e-05	0.999931
AMOTL2	0.00247343	0.999931
AMPD1	0.00049522	0.999931
AMPD2	-0.000183879	0.999931
AMPD3	-0.00107751	0.999931
AMPH	0.000180529	0.999931
AMT	-0.000777491	0.999931
AMY2B	9.0749e-05	0.999931
AMZ1	0.000568626	0.999931
AMZ2	2.8979e-06	0.999931
ANAPC1	0.000120092	0.999931
ANAPC10	0.000200666	0.999931
ANAPC11	0.000892794	0.999931
ANAPC13	0.000367379	0.999931
ANAPC15	0.00090043	0.999931
ANAPC16	-0.00406345	0.999931
ANAPC2	2.92215e-06	0.999931
ANAPC4	0.000815832	0.999931
ANAPC5	-0.000670095	0.999931
ANAPC7	0.000288389	0.999931
ANGEL1	0.000407207	0.999931
ANGEL2	0.000224596	0.999931
ANGPT1	0.00243985	0.999931
ANGPT2	0.00161312	0.999931
ANGPTL1	0.00236461	0.999931
ANGPTL2	0.0012333	0.999931
ANGPTL4	-0.00398755	0.999931
ANGPTL5	0.000176921	0.999931
ANK1	-6.21903e-06	0.999931
ANK2	-0.00015328	0.999931
ANK3	0.00213183	0.999931
ANKAR	8.7032e-06	0.999931
ANKDD1A	0.000895659	0.999931
ANKDD1B	-0.000398605	0.999931
ANKEF1	-0.000373764	0.999931
ANKFN1	0.00179709	0.999931
ANKFY1	-0.000856966	0.999931
ANKH	0.00280565	0.999931
ANKHD1	0.00055141	0.999931
ANKHD1-EIF4EBP3	-0.000582888	0.999931
ANKIB1	0.000413384	0.999931
ANKLE1	-0.00100117	0.999931
ANKLE2	0.000174449	0.999931
ANKMY1	0.000795124	0.999931
ANKMY2	-0.00189776	0.999931
ANKRA2	1.9928e-05	0.999931
ANKRD1	0.000638689	0.999931
ANKRD10	3.30706e-05	0.999931
ANKRD11	0.000709253	0.999931
ANKRD12	0.000241827	0.999931
ANKRD13A	-2.90707e-05	0.999931
ANKRD13C	0.000653248	0.999931
ANKRD13D	-0.00103373	0.999931
ANKRD16	-0.00154648	0.999931
ANKRD17	0.000193171	0.999931
ANKRD18A	0.000284944	0.999931
ANKRD18B	0.000466397	0.999931
ANKRD2	0.000481395	0.999931
ANKRD20A1	-0.000118617	0.999931
ANKRD20A2	0.000325038	0.999931
ANKRD20A3	0.000956043	0.999931
ANKRD20A4	0.000654318	0.999931
ANKRD23	0.000457563	0.999931
ANKRD24	-0.000780811	0.999931
ANKRD26	-0.00333158	0.999931
ANKRD27	0.00022349	0.999931
ANKRD28	0.000409442	0.999931
ANKRD29	-0.000437443	0.999931
ANKRD30A	-0.00101216	0.999931
ANKRD30B	-1.57191e-05	0.999931
ANKRD30BL	-0.00263119	0.999931
ANKRD31	-0.00058764	0.999931
ANKRD33B	0.000525161	0.999931
ANKRD34A	-8.1607e-06	0.999931
ANKRD34C	0.00355593	0.999931
ANKRD34C-AS1	0.000630522	0.999931
ANKRD35	0.000891771	0.999931
ANKRD36	0.000530033	0.999931
ANKRD36B	0.000394834	0.999931
ANKRD36C	0.00165649	0.999931
ANKRD37	-0.00255003	0.999931
ANKRD39	-0.000485996	0.999931
ANKRD40	0.000678423	0.999931
ANKRD42	0.000132192	0.999931
ANKRD44	0.000597802	0.999931
ANKRD45	-0.000658613	0.999931
ANKRD46	0.000343238	0.999931
ANKRD49	-0.00101287	0.999931
ANKRD50	0.000597223	0.999931
ANKRD52	-0.000287098	0.999931
ANKRD53	-0.00056868	0.999931
ANKRD54	-0.000780303	0.999931
ANKRD6	-0.000334403	0.999931
ANKRD61	0.000392225	0.999931
ANKRD65	4.98675e-05	0.999931
ANKRD7	0.00108083	0.999931
ANKRD9	0.000212948	0.999931
ANKS1A	7.70084e-05	0.999931
ANKS1B	0.00142644	0.999931
ANKS3	-1.82045e-05	0.999931
ANKS4B	-0.000356022	0.999931
ANKS6	-0.000210815	0.999931
ANKUB1	0.000289479	0.999931
ANKZF1	-1.50778e-05	0.999931
ANLN	-3.19319e-05	0.999931
ANO1	0.000292474	0.999931
ANO10	0.00051913	0.999931
ANO2	0.00170077	0.999931
ANO3	0.000862578	0.999931
ANO4	0.00103396	0.999931
ANO5	0.000405318	0.999931
ANO6	0.00053298	0.999931
ANO7	-0.0003655	0.999931
ANO8	-0.00267306	0.999931
ANO9	6.21397e-05	0.999931
ANOS1	-0.00340173	0.999931
ANP32A	1.50409e-05	0.999931
ANP32B	0.000527819	0.999931
ANP32E	-0.000496369	0.999931
ANPEP	0.0003575	0.999931
ANTXR1	-7.71661e-05	0.999931
ANTXR2	0.00779987	0.999931
ANTXRL	0.000202659	0.999931
ANXA1	0.00437702	0.999931
ANXA10	0.000188502	0.999931
ANXA11	-0.000489569	0.999931
ANXA13	0.000146572	0.999931
ANXA2	-0.000450174	0.999931
ANXA2R	0.00102422	0.999931
ANXA3	-0.000328153	0.999931
ANXA4	0.00652419	0.999931
ANXA5	0.000784268	0.999931
ANXA6	-0.000698291	0.999931
ANXA7	0.00219125	0.999931
ANXA8	-8.33474e-05	0.999931
ANXA8L1	-0.000485138	0.999931
ANXA9	0.000378954	0.999931
AOAH	-0.000615514	0.999931
AOC1	-0.00115169	0.999931
AOC2	0.00132526	0.999931
AOC3	-0.000468779	0.999931
AOX1	0.000656608	0.999931
AP000146.2	0.000257961	0.999931
AP000230.1	-0.000951504	0.999931
AP000233.4	0.00563345	0.999931
AP000235.2	0.000438445	0.999931
AP000253.1	-0.000559824	0.999931
AP000254.8	2.8023e-05	0.999931
AP000265.1	-9.77282e-05	0.999931
AP000266.7	0.000396163	0.999931
AP000275.65	0.000733814	0.999931
AP000282.2	0.000156178	0.999931
AP000302.58	-0.000206912	0.999931
AP000304.12	-0.000250469	0.999931
AP000318.2	-8.56404e-05	0.999931
AP000320.6	-5.02835e-05	0.999931
AP000350.10	-0.0016512	0.999931
AP000350.5	0.000147767	0.999931
AP000439.2	-0.000236105	0.999931
AP000442.1	-0.000266344	0.999931
AP000442.4	-0.000575094	0.999931
AP000462.2	0.000177812	0.999931
AP000462.3	-0.000151453	0.999931
AP000470.2	0.000676503	0.999931
AP000473.5	-0.000617994	0.999931
AP000473.6	-0.000633177	0.999931
AP000473.8	-0.000170654	0.999931
AP000476.1	0.000345144	0.999931
AP000487.5	-0.000327261	0.999931
AP000487.6	0.000271587	0.999931
AP000640.10	-0.000231533	0.999931
AP000688.11	-0.000490745	0.999931
AP000692.10	-0.00106644	0.999931
AP000695.4	0.000340243	0.999931
AP000695.6	-0.000465427	0.999931
AP000704.5	-7.08954e-05	0.999931
AP000705.7	0.00174656	0.999931
AP000708.1	-0.000340852	0.999931
AP000721.4	-9.83354e-05	0.999931
AP000769.1	0.000511885	0.999931
AP000769.7	-0.000336268	0.999931
AP000797.3	0.00050388	0.999931
AP000797.4	0.000408582	0.999931
AP000857.3	0.00136118	0.999931
AP000892.4	8.45594e-05	0.999931
AP000936.4	-7.99918e-05	0.999931
AP000962.2	-0.000647026	0.999931
AP000998.2	0.000404316	0.999931
AP001043.1	0.000535729	0.999931
AP001046.5	0.000317481	0.999931
AP001055.6	-0.000402798	0.999931
AP001062.7	0.000243404	0.999931
AP001172.2	-0.000210541	0.999931
AP001258.4	-0.000211129	0.999931
AP001347.6	-4.50411e-05	0.999931
AP001372.2	-0.00891856	0.999931
AP001412.1	-0.0012593	0.999931
AP001432.14	0.000685482	0.999931
AP001437.1	0.000677497	0.999931
AP001439.2	-0.000158973	0.999931
AP001462.6	-0.00102844	0.999931
AP001464.4	-5.02703e-05	0.999931
AP001468.58	8.00514e-05	0.999931
AP001469.5	6.67327e-05	0.999931
AP001505.10	-0.000209263	0.999931
AP001596.6	-0.000546864	0.999931
AP001601.2	-5.08116e-05	0.999931
AP001604.3	0.000211695	0.999931
AP001605.4	0.000202659	0.999931
AP001625.6	-0.000811833	0.999931
AP001628.6	-8.40054e-05	0.999931
AP002856.5	-0.00022346	0.999931
AP002856.7	-0.000208444	0.999931
AP002884.2	0.000162654	0.999931
AP002954.4	-7.56025e-05	0.999931
AP003025.2	0.000467177	0.999931
AP003068.23	-0.0007301	0.999931
AP003068.9	0.00025425	0.999931
AP003419.11	-5.97189e-05	0.999931
AP003419.16	0.000368183	0.999931
AP003774.1	-6.47739e-05	0.999931
AP006222.2	-0.000657713	0.999931
AP006621.5	-0.0015695	0.999931
AP006621.8	0.000799629	0.999931
AP1AR	-0.000160045	0.999931
AP1B1	-0.00279997	0.999931
AP1G1	1.95125e-06	0.999931
AP1G2	-8.33135e-05	0.999931
AP1M1	0.000112126	0.999931
AP1S1	0.000305801	0.999931
AP1S2	0.00135233	0.999931
AP1S3	3.06164e-05	0.999931
AP2A1	-0.000821043	0.999931
AP2A2	-0.000367922	0.999931
AP2B1	0.000274369	0.999931
AP2S1	9.78865e-05	0.999931
AP3B1	0.000284187	0.999931
AP3B2	0.000173004	0.999931
AP3D1	-0.000118508	0.999931
AP3M1	-0.00134439	0.999931
AP3M2	0.000255654	0.999931
AP3S1	0.00020917	0.999931
AP3S2	0.000225762	0.999931
AP4B1	0.000409963	0.999931
AP4B1-AS1	0.00127701	0.999931
AP4E1	-0.00237621	0.999931
AP4M1	-0.000337664	0.999931
AP4S1	0.000543262	0.999931
AP5B1	0.000162109	0.999931
AP5M1	-0.000108733	0.999931
AP5S1	0.00208721	0.999931
AP5Z1	-0.000327276	0.999931
APAF1	0.000914231	0.999931
APBA1	6.00065e-05	0.999931
APBA2	0.000267723	0.999931
APBA3	-0.000534723	0.999931
APBB1	-0.000348086	0.999931
APBB1IP	-0.000863177	0.999931
APBB2	9.53986e-05	0.999931
APBB3	0.000578693	0.999931
APC	0.000141719	0.999931
APC2	0.000509246	0.999931
APCDD1	0.000370789	0.999931
APCDD1L	0.000349309	0.999931
APEH	-0.000569352	0.999931
APEX1	-0.00012179	0.999931
APEX2	-0.00121093	0.999931
APH1A	0.000895737	0.999931
APH1B	0.00101668	0.999931
API5	0.000113943	0.999931
APIP	-0.000607571	0.999931
APITD1-CORT	-0.000812529	0.999931
APLF	-0.000188639	0.999931
APLN	-0.000203752	0.999931
APLNR	-0.000739179	0.999931
APLP1	-0.000300281	0.999931
APLP2	6.20269e-05	0.999931
APMAP	-8.14951e-05	0.999931
APOA1	0.00085789	0.999931
APOA1-AS	0.000979964	0.999931
APOA1BP	7.99968e-05	0.999931
APOB	-0.000504325	0.999931
APOBEC2	-0.000419457	0.999931
APOBEC3A	0.00047499	0.999931
APOBEC3B-AS1	-0.000675612	0.999931
APOBEC3C	-0.000360691	0.999931
APOBEC3D	-0.00047966	0.999931
APOBEC3F	0.000228052	0.999931
APOBEC3G	-0.000291137	0.999931
APOBEC3H	-0.000223342	0.999931
APOBEC4	-0.000781772	0.999931
APOE	0.00409543	0.999931
APOF	-8.07261e-05	0.999931
APOH	-0.000991227	0.999931
APOL1	-7.14591e-05	0.999931
APOL2	-0.00117064	0.999931
APOL3	0.00450301	0.999931
APOL4	0.00349858	0.999931
APOL6	0.00022198	0.999931
APOLD1	0.00305765	0.999931
APOM	0.000822989	0.999931
APOO	0.000547717	0.999931
APOOL	-0.000521057	0.999931
APP	-0.00011759	0.999931
APPBP2	0.000604908	0.999931
APPL1	0.000298676	0.999931
APPL2	0.00252759	0.999931
APRT	-0.000194602	0.999931
APTR	-0.000535609	0.999931
APTX	-0.000591225	0.999931
AQP1	0.000621295	0.999931
AQP10	0.000106571	0.999931
AQP11	-0.000900652	0.999931
AQP3	-0.000170632	0.999931
AQP4	-0.00100229	0.999931
AQP4-AS1	6.84117e-05	0.999931
AQP5	0.000334742	0.999931
AQP7	-0.00138997	0.999931
AQP8	0.000372526	0.999931
AQP9	-0.000113589	0.999931
AQR	4.21259e-05	0.999931
AR	-0.00050891	0.999931
ARAF	0.00168769	0.999931
ARAP1	-0.00720222	0.999931
ARAP1-AS1	-0.000204026	0.999931
ARAP1-AS2	-0.000159283	0.999931
ARAP3	0.000321473	0.999931
ARC	-9.24265e-05	0.999931
ARCN1	0.0007177	0.999931
AREG	0.000213276	0.999931
AREL1	0.000140954	0.999931
ARF1	0.00135495	0.999931
ARF3	0.000345682	0.999931
ARF4	-0.000282965	0.999931
ARF4-AS1	-0.000485991	0.999931
ARF5	0.000415298	0.999931
ARF6	0.000584337	0.999931
ARFGAP1	-0.000930902	0.999931
ARFGAP2	0.000220948	0.999931
ARFGAP3	0.000230144	0.999931
ARFGEF1	0.00036492	0.999931
ARFGEF2	0.000548179	0.999931
ARFGEF3	0.000360844	0.999931
ARFIP1	0.00112668	0.999931
ARFIP2	-0.000571141	0.999931
ARFRP1	0.000349979	0.999931
ARG2	-0.000351195	0.999931
ARGFX	-0.000210239	0.999931
ARGLU1	0.000211543	0.999931
ARHGAP1	0.0016669	0.999931
ARHGAP10	0.000861317	0.999931
ARHGAP11A	0.000329987	0.999931
ARHGAP11B	0.000891064	0.999931
ARHGAP12	-0.000164738	0.999931
ARHGAP15	0.000447468	0.999931
ARHGAP17	0.000297844	0.999931
ARHGAP19	-0.000112029	0.999931
ARHGAP19-SLIT1	0.000790671	0.999931
ARHGAP20	-0.000110179	0.999931
ARHGAP21	-0.000368324	0.999931
ARHGAP22	-0.00137648	0.999931
ARHGAP23	0.00025717	0.999931
ARHGAP24	0.00490655	0.999931
ARHGAP25	-5.96837e-05	0.999931
ARHGAP26	0.000650782	0.999931
ARHGAP26-AS1	-0.00025532	0.999931
ARHGAP27	-0.000805924	0.999931
ARHGAP28	-0.000354657	0.999931
ARHGAP29	0.000794291	0.999931
ARHGAP30	-7.98366e-05	0.999931
ARHGAP31	-0.000150419	0.999931
ARHGAP31-AS1	-0.000167021	0.999931
ARHGAP32	-0.000205347	0.999931
ARHGAP33	0.000960873	0.999931
ARHGAP35	0.000129928	0.999931
ARHGAP36	-6.47239e-05	0.999931
ARHGAP39	-0.00135331	0.999931
ARHGAP4	0.000323165	0.999931
ARHGAP40	0.00036706	0.999931
ARHGAP42	0.000470868	0.999931
ARHGAP44	0.0109266	0.999931
ARHGAP5	4.56681e-05	0.999931
ARHGAP5-AS1	-0.00137097	0.999931
ARHGAP6	-0.00043831	0.999931
ARHGAP9	-0.000553992	0.999931
ARHGDIA	0.000645128	0.999931
ARHGDIB	0.00197625	0.999931
ARHGDIG	-0.000722428	0.999931
ARHGEF1	-5.4421e-05	0.999931
ARHGEF10	-0.00185788	0.999931
ARHGEF10L	0.000294711	0.999931
ARHGEF11	-0.00126112	0.999931
ARHGEF12	0.00277641	0.999931
ARHGEF15	8.48991e-05	0.999931
ARHGEF16	-0.000968572	0.999931
ARHGEF17	-0.000387656	0.999931
ARHGEF19	0.000121758	0.999931
ARHGEF2	-0.000450046	0.999931
ARHGEF25	0.000424381	0.999931
ARHGEF26	0.00143424	0.999931
ARHGEF28	-0.000241337	0.999931
ARHGEF3	-0.00133103	0.999931
ARHGEF3-AS1	-0.000502106	0.999931
ARHGEF33	-0.000320397	0.999931
ARHGEF35	0.00025503	0.999931
ARHGEF37	-7.39366e-05	0.999931
ARHGEF38	0.000247412	0.999931
ARHGEF39	0.00156894	0.999931
ARHGEF4	-0.000706419	0.999931
ARHGEF40	-0.00290676	0.999931
ARHGEF5	-0.000583763	0.999931
ARHGEF6	-0.00114905	0.999931
ARHGEF7	-0.000997088	0.999931
ARHGEF7-AS2	0.000219915	0.999931
ARHGEF9	0.000815409	0.999931
ARID1A	0.000280933	0.999931
ARID1B	0.000475266	0.999931
ARID2	0.000277162	0.999931
ARID3A	-0.000388424	0.999931
ARID3B	-0.000193643	0.999931
ARID4A	5.05447e-05	0.999931
ARID4B	-5.41765e-05	0.999931
ARID5A	0.00696051	0.999931
ARID5B	7.27565e-05	0.999931
ARIH1	0.000298358	0.999931
ARIH2	-0.000473364	0.999931
ARIH2OS	0.000435286	0.999931
ARL1	0.00015848	0.999931
ARL10	0.000227608	0.999931
ARL11	-0.000537934	0.999931
ARL13A	0.000181318	0.999931
ARL13B	0.000469424	0.999931
ARL14	-0.000223342	0.999931
ARL14EP	0.000254005	0.999931
ARL15	0.000187556	0.999931
[truncated: 20,012 more rows]

## Sheet: Endothelium
Gene	log2FoldChange	padj
XIST	-9.483	3.66742e-108
TTTY14	8.87278	1.88483e-49
UTY	9.12218	7.10588e-49
LINC00278	8.24908	3.2535e-29
USP9Y	9.32775	3.93221e-28
KDM5D	8.62295	3.9872e-26
TTTY10	4.10201	9.04841e-24
ZFY	7.06111	1.2578e-23
DDX3Y	8.01062	1.41923e-23
RPS4Y1	8.38826	7.31863e-22
TTTY15	7.60045	2.47514e-19
EIF1AY	7.45181	1.30201e-16
NLGN4Y	7.80786	5.04417e-16
TSIX	-5.684	1.41501e-09
AC010084.1	4.0401	6.25554e-09
JPX	-0.609152	5.52912e-08
NPAS3	1.35653	0.000510216
PCDH11Y	3.33967	0.000510216
ZFX	-0.851583	0.00159091
CLIC2	-0.861995	0.00258176
RP11-424G14.1	3.4514	0.00559593
CHRM3-AS2	2.47361	0.0122842
DNAH6	0.841685	0.0179164
KDM5C	-0.467457	0.0179164
CD99	0.409303	0.0183443
DDX3X	-0.273456	0.034336
FAM224B	1.20192	0.0412145
TMSB4Y	0.962911	0.0488169
LURAP1L-AS1	-0.347549	0.0608706
CTGF	0.221297	0.0835001
FXYD1	0.221866	0.0835001
C7	0.183234	0.109022
GUCY1B3	-0.16631	0.117836
IGHG1	0.451544	0.117836
HBB	0.162977	0.141463
HSPH1	-0.138888	0.141463
KDM6A	-0.073739	0.187353
HSPB6	0.0995058	0.200688
PQLC2L	0.11046	0.272101
LMOD2	0.0750842	0.286401
MTUS1	0.0631259	0.3108
PRR7	0.0671648	0.332593
EVC2	0.057204	0.369805
TCAP	0.0554614	0.379416
P3H2	0.0507628	0.396293
TIMP3	0.0522025	0.396293
C4orf32	-0.0338754	0.528508
ARHGAP20	0.0364873	0.533872
ATE1-AS1	-0.0387786	0.533872
GPM6A	0.0367258	0.533872
RP11-287D1.3	0.0364003	0.533872
DDIT3	-0.0347763	0.563568
LINC01138	-0.0349214	0.563568
RP4-669L17.10	0.0341797	0.565544
GPX3	0.030535	0.570755
MALRD1	0.0326556	0.570755
OPCML	0.0321649	0.570755
GRM3	0.0374515	0.574921
IRS2	0.0308034	0.574921
SYN3	0.0310388	0.574921
CDH19	0.0285403	0.588818
FGFR2	0.0368873	0.588818
NAPRT	0.0283235	0.588818
PTGER4	-0.0294085	0.588818
PUDP	-0.0240834	0.588818
GFRA1	0.03316	0.593374
TMEM108	0.0266637	0.61568
ADPRHL1	0.0261059	0.63048
RP11-717F1.2	-0.0259624	0.63048
MGP	0.0254318	0.638496
HBA2	0.0272965	0.695449
DCN	0.0224267	0.702126
LDLRAD4	0.0111273	0.759246
HLA-DQA1	0.0209037	0.763792
MMP28	0.0206511	0.763792
BGN	0.0188372	0.807248
COL5A3	0.0202777	0.807248
IGHA1	0.043278	0.807248
MMRN1	0.0200238	0.807248
POMK	-0.0189913	0.807248
ABCG1	0.0179512	0.812861
S100A6	0.0180391	0.812861
H1FX	0.0176692	0.848492
RP11-459O16.8	0.0221482	0.911743
CFD	0.0161531	0.920339
PIP5K1B	0.0154031	0.9551
CADM2	0.0146671	0.998979
CD9	0.00765193	0.998979
CTD-3184A7.4	0.0114144	0.998979
FKBP8	0.0109246	0.998979
MX1	-0.014962	0.998979
TM4SF18	-0.0128692	0.998979
A1BG	0.00045637	0.999785
A1BG-AS1	0.00063548	0.999785
A2M	-0.00108131	0.999785
A2M-AS1	0.000171222	0.999785
A2ML1	-0.000117081	0.999785
A2ML1-AS1	0.000134102	0.999785
A3GALT2	0.000704267	0.999785
A4GALT	-0.000133653	0.999785
AAAS	-0.00017206	0.999785
AACS	0.0003021	0.999785
AADAC	0.000873494	0.999785
AADACL2-AS1	0.000440253	0.999785
AADAT	0.000171116	0.999785
AAED1	0.000174167	0.999785
AAGAB	2.08024e-05	0.999785
AAK1	-0.000231252	0.999785
AAMDC	0.000505764	0.999785
AAMP	0.000269675	0.999785
AAR2	-0.000139789	0.999785
AARS	4.18866e-05	0.999785
AARS2	-5.63978e-05	0.999785
AASDH	0.000240826	0.999785
AASDHPPT	-0.000263034	0.999785
AASS	0.0005545	0.999785
AATF	1.26552e-05	0.999785
AATK	-4.2434e-05	0.999785
AB015752.3	-0.000515561	0.999785
ABALON	0.00125434	0.999785
ABAT	-0.00278425	0.999785
ABC7-42404400C24.1	0.000109264	0.999785
ABCA1	-3.7239e-05	0.999785
ABCA10	0.000441611	0.999785
ABCA12	-0.000416378	0.999785
ABCA13	0.00152072	0.999785
ABCA2	0.000122536	0.999785
ABCA3	0.000322194	0.999785
ABCA4	-0.00137012	0.999785
ABCA5	0.00439001	0.999785
ABCA6	0.00443066	0.999785
ABCA7	2.75263e-05	0.999785
ABCA8	0.00540763	0.999785
ABCA9	0.00545414	0.999785
ABCA9-AS1	0.00163436	0.999785
ABCB1	-0.000104555	0.999785
ABCB10	-0.000172743	0.999785
ABCB4	0.000204406	0.999785
ABCB5	0.000207173	0.999785
ABCB7	-6.06998e-05	0.999785
ABCB8	-3.63163e-05	0.999785
ABCB9	-7.72585e-05	0.999785
ABCC1	0.000222187	0.999785
ABCC10	-0.000151142	0.999785
ABCC11	-0.00137054	0.999785
ABCC2	0.000134304	0.999785
ABCC3	0.0001631	0.999785
ABCC4	-0.000157951	0.999785
ABCC5	-0.000617148	0.999785
ABCC6	-0.000360162	0.999785
ABCC8	-0.000313467	0.999785
ABCC9	0.000626745	0.999785
ABCD1	0.000583735	0.999785
ABCD2	0.000476714	0.999785
ABCD3	-0.000289265	0.999785
ABCD4	-0.000467681	0.999785
ABCE1	-0.000534865	0.999785
ABCF1	-3.76696e-06	0.999785
ABCF2	-0.00108687	0.999785
ABCG2	0.00243954	0.999785
ABHD1	0.00015784	0.999785
ABHD10	-0.000146885	0.999785
ABHD11	3.71358e-05	0.999785
ABHD12	-0.00042593	0.999785
ABHD12B	0.00025231	0.999785
ABHD13	-0.00224797	0.999785
ABHD14A	-0.000783824	0.999785
ABHD14A-ACY1	-0.00110523	0.999785
ABHD14B	-0.000550342	0.999785
ABHD15	0.000449579	0.999785
ABHD15-AS1	-0.000110308	0.999785
ABHD16A	-0.000526358	0.999785
ABHD17A	-5.94175e-07	0.999785
ABHD17B	-0.000851729	0.999785
ABHD17C	-0.000529118	0.999785
ABHD18	-0.000241456	0.999785
ABHD2	0.0010596	0.999785
ABHD3	-0.00187933	0.999785
ABHD4	0.000545063	0.999785
ABHD5	-0.0003324	0.999785
ABHD6	0.000158383	0.999785
ABHD8	-0.000157586	0.999785
ABI1	-0.000165845	0.999785
ABI2	-0.000231287	0.999785
ABI3	-0.000256526	0.999785
ABI3BP	0.000546766	0.999785
ABL1	9.69587e-05	0.999785
ABL2	2.62056e-05	0.999785
ABLIM2	-1.23561e-05	0.999785
ABLIM3	0.000115099	0.999785
ABO	-0.000455842	0.999785
ABR	0.000632897	0.999785
ABRA	-0.000199173	0.999785
ABRACL	-0.000178089	0.999785
ABT1	-4.59964e-05	0.999785
ABTB1	6.35173e-05	0.999785
ABTB2	-0.000217151	0.999785
AC000111.6	-0.000309313	0.999785
AC002064.5	0.000471301	0.999785
AC002066.1	-0.000318592	0.999785
AC002116.7	-0.000450599	0.999785
AC002117.1	0.00842366	0.999785
AC002310.11	-2.47405e-05	0.999785
AC002310.12	-0.00048497	0.999785
AC002310.13	-0.00101427	0.999785
AC002310.7	0.000231079	0.999785
AC002383.2	9.53645e-05	0.999785
AC002398.12	0.00131388	0.999785
AC002401.1	0.00062193	0.999785
AC002429.5	-0.000146809	0.999785
AC002451.3	9.68923e-05	0.999785
AC002454.1	0.00095072	0.999785
AC002456.2	-0.000317747	0.999785
AC002463.3	0.000198725	0.999785
AC002467.7	0.000519341	0.999785
AC002480.2	-0.00150583	0.999785
AC002480.3	-0.00033009	0.999785
AC002480.4	-0.000260461	0.999785
AC002539.1	-0.000923206	0.999785
AC002550.5	-0.00104929	0.999785
AC002550.6	0.000183423	0.999785
AC002985.3	0.000304078	0.999785
AC003002.4	0.000978174	0.999785
AC003005.4	-0.000143695	0.999785
AC003006.7	-0.00020125	0.999785
AC003075.4	2.64667e-05	0.999785
AC003084.2	0.00110872	0.999785
AC003088.1	0.00308714	0.999785
AC003090.1	0.000769919	0.999785
AC003092.1	0.000462198	0.999785
AC003101.1	-0.000514331	0.999785
AC003682.16	-0.00154495	0.999785
AC003956.1	0.00146006	0.999785
AC003991.3	0.00355213	0.999785
AC004009.3	0.000600341	0.999785
AC004014.3	0.000698823	0.999785
AC004053.1	0.0002425	0.999785
AC004076.5	-0.000382071	0.999785
AC004076.7	-0.000263964	0.999785
AC004076.9	-9.4505e-05	0.999785
AC004112.4	-0.000263809	0.999785
AC004158.3	2.28004e-05	0.999785
AC004160.4	0.00022283	0.999785
AC004231.2	0.000256341	0.999785
AC004237.1	0.00011923	0.999785
AC004381.6	6.47012e-05	0.999785
AC004381.7	0.000259337	0.999785
AC004448.5	0.00120627	0.999785
AC004485.3	-5.30581e-06	0.999785
AC004540.4	0.000173546	0.999785
AC004540.5	0.000989019	0.999785
AC004549.6	0.000119891	0.999785
AC004556.1	0.000681124	0.999785
AC004593.3	-8.71854e-06	0.999785
AC004691.5	-0.000314651	0.999785
AC004702.2	-0.000117323	0.999785
AC004840.8	-7.1071e-05	0.999785
AC004862.6	0.000229247	0.999785
AC004870.3	0.000253003	0.999785
AC004878.2	-2.50903e-05	0.999785
AC004893.11	-7.80875e-05	0.999785
AC004901.1	3.34513e-05	0.999785
AC004947.2	0.000189981	0.999785
AC004951.6	0.000216172	0.999785
AC005013.5	-0.000237104	0.999785
AC005037.3	3.11392e-05	0.999785
AC005042.4	0.000527381	0.999785
AC005042.5	-0.000200267	0.999785
AC005224.2	4.25942e-06	0.999785
AC005237.4	0.0026477	0.999785
AC005253.2	0.00038859	0.999785
AC005264.2	0.000165406	0.999785
AC005281.1	0.000400257	0.999785
AC005304.1	0.000643307	0.999785
AC005307.3	-0.000109948	0.999785
AC005355.1	0.00116653	0.999785
AC005355.2	-0.000218066	0.999785
AC005358.3	4.09644e-05	0.999785
AC005363.11	-0.0010064	0.999785
AC005498.3	8.58407e-05	0.999785
AC005498.4	-0.00067953	0.999785
AC005534.8	5.3535e-05	0.999785
AC005537.2	0.00265111	0.999785
AC005550.3	-0.000279398	0.999785
AC005592.2	0.000633094	0.999785
AC005609.16	-0.000659055	0.999785
AC005618.6	0.000208326	0.999785
AC005740.5	0.000254056	0.999785
AC005740.6	-0.000592695	0.999785
AC005754.7	-0.000210811	0.999785
AC005754.8	0.0017231	0.999785
AC005775.2	-0.000174874	0.999785
AC005780.1	-0.000419934	0.999785
AC005786.7	0.000481951	0.999785
AC005943.2	0.000242542	0.999785
AC005944.2	-0.00016896	0.999785
AC006042.7	0.00010456	0.999785
AC006116.17	2.0151e-05	0.999785
AC006126.4	0.000119096	0.999785
AC006129.2	-5.38948e-05	0.999785
AC006130.3	0.000323251	0.999785
AC006145.4	5.6081e-05	0.999785
AC006159.5	-0.000838233	0.999785
AC006160.5	-0.000681244	0.999785
AC006227.1	-0.000314921	0.999785
AC006273.5	-0.000210356	0.999785
AC006277.2	-4.35052e-05	0.999785
AC006369.2	0.00209973	0.999785
AC006372.5	0.000499541	0.999785
AC006378.2	-0.000466798	0.999785
AC006449.2	-0.000330197	0.999785
AC006460.2	-0.000303514	0.999785
AC006486.9	0.00086008	0.999785
AC006538.4	-0.00181799	0.999785
AC006547.13	0.000145387	0.999785
AC006547.8	0.000116375	0.999785
AC006942.4	-0.000626216	0.999785
AC006994.2	-7.8368e-05	0.999785
AC007009.1	0.000129107	0.999785
AC007036.6	-5.37246e-05	0.999785
AC007038.7	-0.000423548	0.999785
AC007040.11	0.000171098	0.999785
AC007040.8	-0.000309456	0.999785
AC007064.24	0.000181131	0.999785
AC007091.1	0.000778168	0.999785
AC007098.1	6.42582e-05	0.999785
AC007099.1	-0.000461073	0.999785
AC007128.1	0.000470465	0.999785
AC007131.1	0.00179393	0.999785
AC007163.6	0.000126645	0.999785
AC007192.6	9.48467e-05	0.999785
AC007193.10	0.00255874	0.999785
AC007204.2	0.000130754	0.999785
AC007228.11	-0.000836118	0.999785
AC007228.5	-0.000658391	0.999785
AC007246.3	0.000444434	0.999785
AC007255.8	0.000195346	0.999785
AC007271.3	0.000327903	0.999785
AC007277.3	-0.000518506	0.999785
AC007285.6	0.000166607	0.999785
AC007292.3	-9.6895e-07	0.999785
AC007292.4	0.000178406	0.999785
AC007292.6	0.00051302	0.999785
AC007319.1	0.000513056	0.999785
AC007325.2	-0.000557113	0.999785
AC007325.4	-0.00014194	0.999785
AC007362.3	0.000503953	0.999785
AC007364.1	-0.000485989	0.999785
AC007365.3	0.000844174	0.999785
AC007383.3	0.000276019	0.999785
AC007383.4	-3.1162e-05	0.999785
AC007386.4	-2.47822e-05	0.999785
AC007392.3	0.000485883	0.999785
AC007405.4	0.000102264	0.999785
AC007405.6	0.000687966	0.999785
AC007563.5	0.00079919	0.999785
AC007566.10	0.00016375	0.999785
AC007620.3	-0.000389976	0.999785
AC007679.3	-2.32561e-05	0.999785
AC007682.1	0.000758973	0.999785
AC007743.1	4.9385e-05	0.999785
AC007750.5	0.000325271	0.999785
AC007773.2	2.51587e-05	0.999785
AC007796.1	0.000228774	0.999785
AC007879.1	-0.000259646	0.999785
AC007879.2	-0.000264269	0.999785
AC007879.5	0.000211899	0.999785
AC007880.1	0.000267233	0.999785
AC007906.1	-7.17324e-05	0.999785
AC007952.4	0.00153528	0.999785
AC007966.1	-0.00172714	0.999785
AC008060.8	-6.87341e-05	0.999785
AC008063.2	1.81885e-05	0.999785
AC008073.9	-5.69701e-05	0.999785
AC008074.1	0.000156238	0.999785
AC008074.3	5.09019e-05	0.999785
AC008079.10	-0.00153628	0.999785
AC008269.2	-0.0005556	0.999785
AC008271.1	-0.000175883	0.999785
AC008277.1	0.00145458	0.999785
AC008522.1	0.000278322	0.999785
AC008686.1	-5.00559e-06	0.999785
AC008697.1	0.000449985	0.999785
AC008746.12	2.03521e-05	0.999785
AC008746.3	-0.000158799	0.999785
AC008753.6	-0.000516171	0.999785
AC008834.1	-0.000855329	0.999785
AC008937.2	-0.000821584	0.999785
AC009005.2	0.000683056	0.999785
AC009065.4	-0.00027509	0.999785
AC009120.4	0.00134069	0.999785
AC009133.12	0.000526805	0.999785
AC009228.1	-0.000373345	0.999785
AC009229.6	-0.000197138	0.999785
AC009264.1	2.83479e-05	0.999785
AC009299.2	0.000633561	0.999785
AC009303.1	0.000251128	0.999785
AC009312.1	-0.000112574	0.999785
AC009313.1	-0.00021126	0.999785
AC009403.2	-9.06072e-05	0.999785
AC009404.2	0.000165867	0.999785
AC009410.1	-0.000184562	0.999785
AC009478.1	0.000772523	0.999785
AC009480.3	-0.000158596	0.999785
AC009495.4	-0.000575542	0.999785
AC009501.4	0.000192183	0.999785
AC009506.1	-0.000110353	0.999785
AC009518.8	-0.000401364	0.999785
AC009784.3	0.000790002	0.999785
AC009878.2	0.00682731	0.999785
AC009948.5	-0.00120599	0.999785
AC009950.2	-0.000112711	0.999785
AC009961.3	0.000243027	0.999785
AC010127.3	-0.000650642	0.999785
AC010136.2	0.000563311	0.999785
AC010145.4	0.000494636	0.999785
AC010149.4	-9.39979e-05	0.999785
AC010226.4	-0.000162117	0.999785
AC010504.2	0.00024941	0.999785
AC010524.4	-0.000167367	0.999785
AC010642.1	9.52189e-05	0.999785
AC010646.3	0.000518017	0.999785
AC010761.13	0.00126744	0.999785
AC010761.6	-0.000331958	0.999785
AC010883.5	0.000139086	0.999785
AC010884.1	-0.000760515	0.999785
AC010894.3	-0.00297725	0.999785
AC010967.2	4.08326e-05	0.999785
AC010976.2	0.000523349	0.999785
AC010987.5	-0.000337544	0.999785
AC011043.1	-0.00018271	0.999785
AC011247.3	0.000417026	0.999785
AC011288.2	-0.000139038	0.999785
AC011290.4	0.000166682	0.999785
AC011294.3	7.58169e-05	0.999785
AC011343.1	0.000210711	0.999785
AC011380.1	0.000396178	0.999785
AC011524.1	0.00035127	0.999785
AC011530.4	-1.11355e-05	0.999785
AC011997.1	-8.7442e-05	0.999785
AC012074.2	0.000256341	0.999785
AC012307.2	6.99662e-05	0.999785
AC012322.1	0.000272412	0.999785
AC012358.8	-2.90145e-05	0.999785
AC012360.6	0.000705557	0.999785
AC012363.4	-0.000118196	0.999785
AC012442.6	-0.00155613	0.999785
AC012594.1	0.000272644	0.999785
AC012668.2	-0.000347669	0.999785
AC013269.4	-1.22787e-05	0.999785
AC013461.1	-0.000267743	0.999785
AC013463.2	5.27618e-05	0.999785
AC013472.4	0.000125842	0.999785
AC015688.3	-4.19012e-05	0.999785
AC015849.19	4.84477e-05	0.999785
AC015849.2	-0.000532653	0.999785
AC015971.2	0.000463978	0.999785
AC015987.1	-8.57192e-05	0.999785
AC016577.1	0.000769827	0.999785
AC016582.2	-9.45222e-07	0.999785
AC016644.1	6.255e-05	0.999785
AC016682.1	-1.24939e-05	0.999785
AC016700.2	-0.000560549	0.999785
AC016700.5	0.00051839	0.999785
AC016722.4	0.00085357	0.999785
AC016723.4	-0.000282671	0.999785
AC016730.1	0.00197437	0.999785
AC016738.4	8.43188e-05	0.999785
AC016768.1	-0.00036014	0.999785
AC016831.7	0.000599813	0.999785
AC016907.3	2.93536e-05	0.999785
AC016910.1	0.000735232	0.999785
AC016995.3	0.000415547	0.999785
AC017060.1	0.000266502	0.999785
AC017074.2	4.2088e-05	0.999785
AC017101.10	7.48772e-05	0.999785
AC018359.1	0.000666211	0.999785
AC018462.2	-5.47119e-05	0.999785
AC018766.4	-7.78346e-05	0.999785
AC018799.1	0.000146864	0.999785
AC018816.3	-7.29856e-05	0.999785
AC018832.1	0.00013668	0.999785
AC018890.6	0.000365276	0.999785
AC019048.1	-0.000181725	0.999785
AC019117.1	0.000703495	0.999785
AC019118.3	-0.000198498	0.999785
AC019181.2	6.81119e-05	0.999785
AC019186.1	0.000300787	0.999785
AC019330.1	0.000358934	0.999785
AC020571.3	0.000359493	0.999785
AC020594.5	0.000270683	0.999785
AC021188.4	-0.000259357	0.999785
AC022182.1	-4.49353e-05	0.999785
AC023115.2	0.000100217	0.999785
AC023469.1	-0.000286576	0.999785
AC023590.1	0.00678255	0.999785
AC024084.1	0.00112005	0.999785
AC024560.2	-0.000118252	0.999785
AC024592.12	-7.44093e-05	0.999785
AC025165.8	-0.00124421	0.999785
AC025171.1	-0.000412656	0.999785
AC025335.1	0.000139312	0.999785
AC026150.8	0.000460289	0.999785
AC026167.1	-0.000125908	0.999785
AC026188.1	-0.00078322	0.999785
AC026202.3	-0.000159319	0.999785
AC037445.1	0.000212711	0.999785
AC046143.3	0.000233528	0.999785
AC053503.11	0.000238982	0.999785
AC053503.6	-0.000214768	0.999785
AC058791.1	0.00085824	0.999785
AC061992.2	-0.000285144	0.999785
AC062017.1	0.000378799	0.999785
AC062029.1	-0.000120202	0.999785
AC067956.1	0.000657124	0.999785
AC067959.1	0.000171742	0.999785
AC068282.3	0.0010373	0.999785
AC068286.1	0.000483931	0.999785
AC068490.2	-9.88506e-05	0.999785
AC068491.2	-0.000985348	0.999785
AC068499.10	-0.000501795	0.999785
AC068533.7	-0.000794438	0.999785
AC068831.10	0.000206022	0.999785
AC069277.2	0.000574478	0.999785
AC069363.1	-0.00057675	0.999785
AC069368.3	0.000104116	0.999785
AC069513.4	0.000450156	0.999785
AC072062.1	0.00298196	0.999785
AC072062.3	0.000595365	0.999785
AC073046.25	-0.000323053	0.999785
AC073071.1	0.000318794	0.999785
AC073072.5	0.00250049	0.999785
AC073218.1	-0.000416409	0.999785
AC073254.1	-0.000303987	0.999785
AC073257.2	-2.98849e-05	0.999785
AC073283.4	-6.90452e-05	0.999785
AC073333.8	-0.000288968	0.999785
AC073342.12	0.000312879	0.999785
AC073343.13	1.04173e-05	0.999785
AC073635.5	0.00137531	0.999785
AC073834.3	0.000411303	0.999785
AC073842.19	3.35726e-05	0.999785
AC073934.6	-0.000192053	0.999785
AC073957.15	9.2668e-05	0.999785
AC073987.1	0.000162887	0.999785
AC074117.10	-0.00141495	0.999785
AC074212.6	-1.00207e-05	0.999785
AC074289.1	0.000706654	0.999785
AC074363.1	0.0017444	0.999785
AC074391.1	0.00012351	0.999785
AC078883.3	2.23459e-05	0.999785
AC078883.4	-0.000156403	0.999785
AC078941.1	-0.00105854	0.999785
AC079135.1	0.000867449	0.999785
AC079305.10	0.000374392	0.999785
AC079305.11	0.00022146	0.999785
AC079305.8	0.000176082	0.999785
AC079630.4	0.000203453	0.999785
AC079742.4	0.000204034	0.999785
AC079807.2	-0.000439637	0.999785
AC079807.4	-0.000720099	0.999785
AC079922.3	0.000271929	0.999785
AC083843.1	-0.000207249	0.999785
AC083864.3	-0.000304898	0.999785
AC083949.1	0.000598091	0.999785
AC084193.1	0.000144553	0.999785
AC084219.2	-0.000164672	0.999785
AC084219.4	-0.000347125	0.999785
AC087294.2	0.000558494	0.999785
AC087501.1	0.00030801	0.999785
AC090498.1	0.00360811	0.999785
AC090505.6	-0.000215978	0.999785
AC090616.2	-0.00192782	0.999785
AC091132.1	0.000440374	0.999785
AC091133.1	-0.000161747	0.999785
AC091153.4	-0.000673254	0.999785
AC091633.3	8.85506e-05	0.999785
AC091729.9	-0.00068893	0.999785
AC091878.1	0.000451724	0.999785
AC092155.4	0.00125118	0.999785
AC092159.2	0.000192192	0.999785
AC092162.1	0.000279712	0.999785
AC092295.4	-0.000651898	0.999785
AC092597.3	-0.000415799	0.999785
AC092614.2	0.000190528	0.999785
AC092620.3	0.000645805	0.999785
AC092635.1	-0.000393062	0.999785
AC092684.1	0.000653765	0.999785
AC092687.5	-0.000247771	0.999785
AC092718.1	-0.000348631	0.999785
AC092835.2	-8.18308e-05	0.999785
AC092839.3	9.36989e-05	0.999785
AC093110.3	5.98992e-05	0.999785
AC093323.3	-0.000296768	0.999785
AC093326.3	0.000282624	0.999785
AC093375.1	-8.60664e-06	0.999785
AC093388.3	-0.00022731	0.999785
AC093495.4	-6.41755e-05	0.999785
AC093627.10	0.00076054	0.999785
AC093627.12	6.6419e-05	0.999785
AC093627.9	-0.000124366	0.999785
AC093642.6	-8.09655e-05	0.999785
AC093673.5	-2.53143e-05	0.999785
AC093690.1	1.44748e-05	0.999785
AC093818.1	5.34229e-05	0.999785
AC093901.1	-0.000151186	0.999785
AC096649.3	0.000146766	0.999785
AC096669.2	-0.000381705	0.999785
AC096772.6	0.000373984	0.999785
AC097467.2	-0.000108988	0.999785
AC097499.1	-0.000147419	0.999785
AC097662.2	0.000136296	0.999785
AC097713.4	0.000717907	0.999785
AC097721.2	-7.82097e-06	0.999785
AC097724.3	0.00306255	0.999785
AC098617.1	0.000275616	0.999785
AC098828.2	0.000582129	0.999785
AC098973.2	0.00035257	0.999785
AC099850.1	0.000393555	0.999785
AC100802.3	0.000375273	0.999785
AC100830.3	0.000310404	0.999785
AC100830.4	0.00023592	0.999785
AC100830.5	-0.000477327	0.999785
AC102953.4	-0.000598631	0.999785
AC104088.1	-0.000590421	0.999785
AC104134.2	0.000316384	0.999785
AC104135.2	-0.000104969	0.999785
AC104532.2	-9.33034e-05	0.999785
AC104532.4	-0.000115623	0.999785
AC104534.3	0.000904589	0.999785
AC104653.1	0.00088404	0.999785
AC104699.1	-0.00024157	0.999785
AC104820.2	0.00108005	0.999785
AC105052.2	0.000153506	0.999785
AC105053.3	0.000617321	0.999785
AC105402.4	-6.44992e-05	0.999785
AC105461.1	-0.00073561	0.999785
AC105760.2	8.19557e-05	0.999785
AC105760.3	0.000275017	0.999785
AC106900.6	7.38049e-05	0.999785
AC107081.5	-0.000674851	0.999785
AC107218.3	8.7515e-05	0.999785
AC108004.2	-0.000158132	0.999785
AC108004.3	-0.00322311	0.999785
AC108142.1	0.000763521	0.999785
AC108938.5	0.000281445	0.999785
AC109642.1	9.05071e-05	0.999785
AC109829.1	5.32333e-05	0.999785
AC110781.3	-0.000458552	0.999785
AC113189.5	0.000426499	0.999785
AC113404.1	7.51419e-05	0.999785
AC114271.2	-0.000347943	0.999785
AC114763.1	-7.18694e-05	0.999785
AC114765.1	-6.70213e-05	0.999785
AC115522.3	0.000153379	0.999785
AC116366.5	-0.000305001	0.999785
AC116366.6	0.000894469	0.999785
AC116614.1	0.000363675	0.999785
AC118754.4	0.000102382	0.999785
AC124997.1	-0.000135252	0.999785
AC129778.2	0.000161931	0.999785
AC131056.3	0.0020808	0.999785
AC133528.2	-0.00128649	0.999785
AC133633.1	0.000680558	0.999785
AC133633.2	-3.54527e-05	0.999785
AC133680.1	0.000675487	0.999785
AC137934.1	0.00012433	0.999785
AC138035.2	-0.000310753	0.999785
AC138969.4	-7.49436e-05	0.999785
AC141928.1	5.23227e-05	0.999785
AC142472.6	0.000528592	0.999785
AC142528.1	-0.000307174	0.999785
AC144449.1	8.8996e-05	0.999785
AC144450.1	0.000599028	0.999785
AC144831.1	0.000967161	0.999785
AC144836.1	-0.000268691	0.999785
AC145124.2	2.55734e-05	0.999785
AC145212.2	-0.000341235	0.999785
AC145212.4	0.00195818	0.999785
AC145343.2	0.000545405	0.999785
AC147651.4	0.000314528	0.999785
AC159540.1	-0.000683638	0.999785
AC159540.2	-0.000239064	0.999785
AC231657.1	0.000147956	0.999785
AC240274.1	8.5735e-05	0.999785
AC241585.2	-6.78409e-06	0.999785
AC245100.1	-1.8723e-05	0.999785
AC253572.1	-0.000623777	0.999785
ACAA1	-2.01246e-05	0.999785
ACAA2	8.35711e-05	0.999785
ACACA	-0.000153629	0.999785
ACACB	5.33809e-05	0.999785
ACAD10	8.9391e-05	0.999785
ACAD11	-0.000840833	0.999785
ACAD8	-0.000318801	0.999785
ACAD9	-0.000321438	0.999785
ACADL	2.64569e-05	0.999785
ACADM	-0.000305526	0.999785
ACADS	0.00073341	0.999785
ACADSB	0.00105434	0.999785
ACADVL	-0.000111288	0.999785
ACAP1	0.000824255	0.999785
ACAP2	-0.000928619	0.999785
ACAP3	-0.000128273	0.999785
ACAT1	-4.64281e-05	0.999785
ACAT2	-0.000204143	0.999785
ACBD3	0.000168029	0.999785
ACBD4	-1.45357e-05	0.999785
ACBD5	-0.000315672	0.999785
ACBD6	-8.5146e-05	0.999785
ACCS	0.000203829	0.999785
ACD	-0.00013177	0.999785
ACE	-0.000103308	0.999785
ACE2	0.000183461	0.999785
ACER1	0.000273045	0.999785
ACER2	-0.0002983	0.999785
ACER3	-0.000446008	0.999785
ACHE	-0.000453956	0.999785
ACIN1	-0.000486561	0.999785
ACKR1	0.00266897	0.999785
ACKR2	0.000294615	0.999785
ACKR3	0.000478354	0.999785
ACKR4	0.000156021	0.999785
ACLY	-0.00015397	0.999785
ACMSD	0.000113236	0.999785
ACO1	-0.000330397	0.999785
ACO2	0.00120514	0.999785
ACOT1	0.00327378	0.999785
ACOT11	0.00127409	0.999785
ACOT12	0.000462638	0.999785
ACOT13	5.33628e-05	0.999785
ACOT2	-0.000178284	0.999785
ACOT4	-8.01742e-05	0.999785
ACOT7	-0.000110453	0.999785
ACOT8	0.000436393	0.999785
ACOT9	-0.000353409	0.999785
ACOX1	3.15017e-05	0.999785
ACOX2	3.52827e-05	0.999785
ACOX3	-8.71332e-05	0.999785
ACOXL	0.0011351	0.999785
ACP1	-3.38372e-05	0.999785
ACP2	4.8573e-05	0.999785
ACP6	3.04526e-05	0.999785
ACPP	-0.000449012	0.999785
ACR	0.00405626	0.999785
ACRBP	0.000159418	0.999785
ACRC	-0.000127561	0.999785
ACSBG1	-0.000661384	0.999785
ACSBG2	-0.000421431	0.999785
ACSF2	-0.000266931	0.999785
ACSF3	-7.7973e-05	0.999785
ACSL1	-0.000608501	0.999785
ACSL3	3.1094e-05	0.999785
ACSL4	-0.000604897	0.999785
ACSL5	0.0001129	0.999785
ACSM1	0.00131892	0.999785
ACSM2A	-0.000212876	0.999785
ACSM3	0.0109324	0.999785
ACSM6	0.000267407	0.999785
ACSS1	7.75651e-05	0.999785
ACSS2	0.00017313	0.999785
ACSS3	0.000855535	0.999785
ACTA1	0.00340779	0.999785
ACTA2	6.56686e-06	0.999785
ACTB	0.000311394	0.999785
ACTC1	0.000670773	0.999785
ACTG1	0.000250279	0.999785
ACTL10	-0.000382479	0.999785
ACTL6A	-0.000739732	0.999785
ACTL8	-0.000958553	0.999785
ACTN1	-9.83747e-05	0.999785
ACTN1-AS1	-2.38612e-05	0.999785
ACTN4	0.000177858	0.999785
ACTR10	-8.97977e-05	0.999785
ACTR1A	-0.000176711	0.999785
ACTR1B	-0.000199107	0.999785
ACTR2	2.60983e-06	0.999785
ACTR3	0.000169699	0.999785
ACTR3B	0.000394954	0.999785
ACTR3C	0.000214613	0.999785
ACTR5	-0.000121458	0.999785
ACTR6	-0.000337191	0.999785
ACTR8	-0.000633674	0.999785
ACVR1	-0.000145404	0.999785
ACVR1B	-0.000207674	0.999785
ACVR1C	-0.000755412	0.999785
ACVR2A	-0.000163949	0.999785
ACVR2B	-0.000888211	0.999785
ACVR2B-AS1	-0.00074712	0.999785
ACVRL1	-2.86442e-05	0.999785
ACY1	-0.000123963	0.999785
ACYP1	0.000178999	0.999785
ACYP2	-0.000169106	0.999785
AD001527.7	-0.000263889	0.999785
ADA	-0.000268095	0.999785
ADAD1	-1.86368e-06	0.999785
ADAD2	0.000565198	0.999785
ADAL	-0.000604701	0.999785
ADAM10	0.000100507	0.999785
ADAM11	-0.000392821	0.999785
ADAM12	-0.000211699	0.999785
ADAM15	-0.000205046	0.999785
ADAM17	0.000170535	0.999785
ADAM19	0.00115816	0.999785
ADAM2	-0.0003057	0.999785
ADAM22	0.000208005	0.999785
ADAM23	-0.000410554	0.999785
ADAM28	0.000484022	0.999785
ADAM29	-9.18466e-05	0.999785
ADAM32	0.000355981	0.999785
ADAM33	0.000426818	0.999785
ADAM7	-1.84423e-05	0.999785
ADAM8	8.99862e-05	0.999785
ADAM9	-1.70746e-05	0.999785
ADAMTS1	-0.000252715	0.999785
ADAMTS10	0.000249917	0.999785
ADAMTS12	0.00182053	0.999785
ADAMTS13	7.76197e-05	0.999785
ADAMTS14	-0.000165806	0.999785
ADAMTS15	-0.00017348	0.999785
ADAMTS16	0.00146152	0.999785
ADAMTS17	0.000814693	0.999785
ADAMTS18	0.00167872	0.999785
ADAMTS19	0.000167891	0.999785
ADAMTS2	0.000438868	0.999785
ADAMTS20	0.000304003	0.999785
ADAMTS3	-0.000190198	0.999785
ADAMTS4	0.00034509	0.999785
ADAMTS5	0.000272754	0.999785
ADAMTS6	0.000599838	0.999785
ADAMTS7	0.000228536	0.999785
ADAMTS9	-0.00030916	0.999785
ADAMTS9-AS1	-0.00120261	0.999785
ADAMTS9-AS2	0.00031854	0.999785
ADAMTSL1	-2.42658e-05	0.999785
ADAMTSL2	0.000327916	0.999785
ADAMTSL3	-8.76611e-05	0.999785
ADAMTSL4	0.00132271	0.999785
ADAMTSL5	0.000498234	0.999785
ADAP1	0.00024201	0.999785
ADAP2	-0.000114209	0.999785
ADAR	-0.000548779	0.999785
ADARB1	0.000411683	0.999785
ADARB2	0.00508674	0.999785
ADAT1	-0.000809682	0.999785
ADAT2	0.000289333	0.999785
ADCK1	-0.000215243	0.999785
ADCK2	4.51134e-05	0.999785
ADCK3	-3.9074e-05	0.999785
ADCK4	0.00027709	0.999785
ADCK5	0.000473013	0.999785
ADCY1	0.000516164	0.999785
ADCY10	0.000228334	0.999785
ADCY2	0.000312779	0.999785
ADCY3	-0.000743919	0.999785
ADCY4	1.41082e-05	0.999785
ADCY5	0.00204699	0.999785
ADCY6	-0.000637992	0.999785
ADCY7	0.000246962	0.999785
ADCY8	-7.39086e-05	0.999785
ADCY9	2.72251e-05	0.999785
ADCYAP1R1	-0.000111737	0.999785
ADD1	0.000751175	0.999785
ADD2	-6.87649e-05	0.999785
ADD3	-0.000446753	0.999785
ADGB	0.000154196	0.999785
ADGRA1	9.24286e-05	0.999785
ADGRA2	0.0001026	0.999785
ADGRB1	0.000140813	0.999785
ADGRB2	0.00081947	0.999785
ADGRB3	-0.000375772	0.999785
ADGRD1	-0.000191519	0.999785
ADGRD2	-0.000300178	0.999785
ADGRE2	-0.000164538	0.999785
ADGRE3	0.000688075	0.999785
ADGRE5	0.000118297	0.999785
ADGRF2	-0.000131928	0.999785
ADGRF3	7.923e-05	0.999785
ADGRF4	0.000331181	0.999785
ADGRF5	0.000482119	0.999785
ADGRG1	0.000186755	0.999785
ADGRG2	-4.25023e-05	0.999785
ADGRG3	0.000262052	0.999785
ADGRG5	0.000604182	0.999785
ADGRG6	0.000449007	0.999785
ADGRL1	0.000154844	0.999785
ADGRL2	-0.000259483	0.999785
ADGRL3	-0.000147808	0.999785
ADGRL3-AS1	9.19726e-05	0.999785
ADGRL4	-0.000118877	0.999785
ADGRV1	-0.00027834	0.999785
ADH1B	0.00121228	0.999785
ADH1C	0.000746458	0.999785
ADH4	7.95987e-05	0.999785
ADH5	0.000219192	0.999785
ADHFE1	0.00036245	0.999785
ADI1	0.001284	0.999785
ADIG	-0.000160577	0.999785
ADIPOQ	5.88566e-05	0.999785
ADIPOR1	0.000757929	0.999785
ADIPOR2	0.000295042	0.999785
ADIRF	0.00191218	0.999785
ADK	-0.00013144	0.999785
ADM	-0.000541144	0.999785
ADM5	0.000496974	0.999785
ADNP	-0.000303898	0.999785
ADNP-AS1	5.28049e-05	0.999785
ADNP2	0.000572587	0.999785
ADO	0.000421438	0.999785
ADORA1	6.84291e-05	0.999785
ADORA2A-AS1	7.81347e-05	0.999785
ADORA2B	-0.000566836	0.999785
ADPGK	6.6976e-05	0.999785
ADPRH	0.000362591	0.999785
ADPRHL2	0.000106867	0.999785
ADPRM	-0.000231071	0.999785
ADRA1A	0.000179018	0.999785
ADRA1B	-0.000419561	0.999785
ADRA2A	-0.000425953	0.999785
ADRA2B	-3.95695e-05	0.999785
ADRA2C	0.000217998	0.999785
ADRB1	-0.000245343	0.999785
ADRB2	-0.000590119	0.999785
ADRBK1	0.00010146	0.999785
ADRBK2	-0.000158317	0.999785
ADRM1	0.000753407	0.999785
ADSL	-6.63947e-05	0.999785
ADSS	7.23478e-05	0.999785
ADSSL1	0.000121287	0.999785
ADTRP	0.000237382	0.999785
AEBP1	0.00103105	0.999785
AEBP2	0.00012364	0.999785
AEN	0.000482265	0.999785
AES	0.000877467	0.999785
AF001548.5	1.90797e-05	0.999785
AF011889.5	1.61063e-05	0.999785
AF064858.6	-0.000168198	0.999785
AF064858.8	0.000146211	0.999785
AF121898.3	0.000466237	0.999785
AF127577.11	8.4655e-06	0.999785
AF127577.8	8.58377e-05	0.999785
AF127936.9	3.16414e-05	0.999785
AF129408.17	0.000621146	0.999785
AF131216.6	0.000743916	0.999785
AF131217.1	0.00150631	0.999785
AF146191.4	0.000560603	0.999785
AF165138.7	0.00125973	0.999785
AF196970.3	0.000183277	0.999785
AF196972.9	-8.56595e-05	0.999785
AF213884.2	-0.000216571	0.999785
AF230666.2	0.000190339	0.999785
AFAP1	0.000301441	0.999785
AFAP1-AS1	-0.000543404	0.999785
AFAP1L1	-0.000150662	0.999785
AFAP1L2	0.00052718	0.999785
AFF1	0.000310651	0.999785
AFF2	-0.000364214	0.999785
AFF3	-0.000103061	0.999785
AFF4	2.11023e-05	0.999785
AFG3L2	0.000319605	0.999785
AFMID	-0.000436559	0.999785
AFTPH	-0.000476724	0.999785
AGA	-0.000142625	0.999785
AGAP1	0.000504952	0.999785
AGAP14P	-2.78434e-05	0.999785
AGAP2	0.000524096	0.999785
AGAP2-AS1	0.000100964	0.999785
AGAP3	-0.000234095	0.999785
AGAP4	0.000713754	0.999785
AGAP5	0.000216727	0.999785
AGAP6	-0.000286497	0.999785
AGAP9	-0.000815265	0.999785
AGBL1	0.00119657	0.999785
AGBL2	0.000825279	0.999785
AGBL3	-0.00022446	0.999785
AGBL4	-6.29578e-05	0.999785
AGBL5	0.000477499	0.999785
AGER	7.79873e-05	0.999785
AGFG1	0.000105746	0.999785
AGFG2	9.05344e-05	0.999785
AGGF1	-0.000246756	0.999785
AGK	-6.97656e-05	0.999785
AGL	0.000139376	0.999785
AGMO	-0.000573061	0.999785
AGO1	-0.000155735	0.999785
AGO2	-8.35799e-05	0.999785
AGO3	-0.000334585	0.999785
AGO4	3.05483e-05	0.999785
AGPAT1	-0.000208311	0.999785
AGPAT2	0.000298453	0.999785
AGPAT3	0.000116624	0.999785
AGPAT4	0.000210376	0.999785
AGPAT5	-0.000206861	0.999785
AGPS	2.24947e-05	0.999785
AGT	0.000761924	0.999785
AGTPBP1	0.000396585	0.999785
AGTR1	0.000272435	0.999785
AGTRAP	0.000365415	0.999785
AHCTF1	0.000271294	0.999785
AHCY	-0.00030526	0.999785
AHCYL1	0.000225473	0.999785
AHCYL2	-0.000354334	0.999785
AHDC1	-9.47463e-05	0.999785
AHI1	4.58733e-05	0.999785
AHNAK	0.000465614	0.999785
AHNAK2	-0.000421206	0.999785
AHR	-0.00318264	0.999785
AHRR	0.000341054	0.999785
AHSA1	-0.000334223	0.999785
AHSA2	8.00582e-05	0.999785
AIDA	-0.000392272	0.999785
AIF1	-0.000237526	0.999785
AIF1L	7.41987e-05	0.999785
AIFM1	2.73405e-05	0.999785
AIFM2	-8.23593e-05	0.999785
AIG1	0.000398313	0.999785
AIM1	-0.000117003	0.999785
AIM1L	-0.000160093	0.999785
AIM2	-0.000234554	0.999785
AIMP1	5.37765e-06	0.999785
AIMP2	-0.000224149	0.999785
AIP	0.000601904	0.999785
AJ003147.9	-0.00025375	0.999785
AJ006995.3	0.000174713	0.999785
AJ006998.2	0.000249833	0.999785
AJ239322.3	-0.000460949	0.999785
AJAP1	0.00528678	0.999785
AK1	0.000862199	0.999785
AK2	-0.000253442	0.999785
AK3	-0.000632926	0.999785
AK4	-9.44171e-05	0.999785
AK5	-0.000450611	0.999785
AK6	0.000128385	0.999785
AK7	0.000259359	0.999785
AK8	0.000193886	0.999785
AK9	-0.000155668	0.999785
AKAP1	-0.000179403	0.999785
AKAP10	0.000112099	0.999785
AKAP11	9.52299e-06	0.999785
AKAP12	-8.74223e-05	0.999785
AKAP13	0.000510607	0.999785
AKAP17A	0.00147128	0.999785
AKAP3	-0.000298863	0.999785
AKAP5	0.000819069	0.999785
AKAP7	-0.00011599	0.999785
AKAP8	7.21504e-05	0.999785
AKAP8L	-0.000232886	0.999785
AKAP9	0.000206027	0.999785
AKIP1	0.000285062	0.999785
AKIRIN1	-0.000181474	0.999785
AKIRIN2	-0.000811231	0.999785
AKNA	-5.09742e-05	0.999785
AKNAD1	-0.000556164	0.999785
AKR1A1	3.94474e-05	0.999785
AKR1B1	4.8669e-05	0.999785
AKR1C1	5.56446e-05	0.999785
AKR1C2	0.000129999	0.999785
AKR1C3	0.000119646	0.999785
AKR1E2	-0.000627986	0.999785
AKR7A2	-9.29987e-05	0.999785
AKR7A3	0.000293543	0.999785
AKT1	-0.0001188	0.999785
AKT2	-0.000216017	0.999785
AKT3	0.00146276	0.999785
AKTIP	0.000476626	0.999785
AL021546.6	-0.000494067	0.999785
AL022476.2	0.00201236	0.999785
AL022578.1	-0.000151769	0.999785
AL035610.2	-3.10814e-05	0.999785
AL109761.5	-2.54879e-05	0.999785
AL132709.8	0.000273693	0.999785
AL133245.2	-7.54156e-05	0.999785
AL162759.1	0.000192978	0.999785
AL354822.1	0.000615648	0.999785
AL358852.1	-5.0619e-05	0.999785
AL365181.2	-0.000102332	0.999785
AL513523.2	0.000557578	0.999785
AL589743.1	0.000708215	0.999785
AL591893.1	-0.000349917	0.999785
AL592183.1	5.25592e-05	0.999785
AL773572.7	0.000552739	0.999785
AL928654.7	-0.000102923	0.999785
ALAD	-0.000178118	0.999785
ALAS1	-6.38373e-05	0.999785
ALCAM	0.00309241	0.999785
ALDH16A1	0.000197676	0.999785
ALDH18A1	-0.000244063	0.999785
ALDH1A1	0.00165235	0.999785
ALDH1A2	0.000521572	0.999785
ALDH1A3	0.000258486	0.999785
ALDH1B1	-0.000119152	0.999785
ALDH1L1	0.00185997	0.999785
ALDH1L2	2.72531e-05	0.999785
ALDH2	-4.68438e-05	0.999785
ALDH3A1	-1.78898e-06	0.999785
ALDH3A2	0.000623994	0.999785
ALDH3B1	0.000453433	0.999785
ALDH5A1	9.08941e-05	0.999785
ALDH6A1	0.000231935	0.999785
ALDH7A1	-0.000170761	0.999785
ALDH8A1	7.02438e-05	0.999785
ALDH9A1	8.96583e-05	0.999785
ALDOA	0.00132055	0.999785
ALG1	4.24982e-05	0.999785
ALG10	0.000628542	0.999785
ALG10B	0.000317659	0.999785
ALG11	-0.000676567	0.999785
ALG12	-0.00055182	0.999785
ALG13	-0.000123902	0.999785
ALG13-AS1	-6.92331e-05	0.999785
ALG14	0.000444801	0.999785
ALG1L2	-0.000961057	0.999785
ALG2	-0.000377527	0.999785
ALG3	-0.00107677	0.999785
ALG5	-0.00054148	0.999785
ALG6	0.000696922	0.999785
ALG8	-0.000782418	0.999785
ALG9	0.00053352	0.999785
ALK	0.00101825	0.999785
ALKBH1	0.000597726	0.999785
ALKBH2	0.000225	0.999785
ALKBH3	0.000255764	0.999785
ALKBH3-AS1	-0.000348591	0.999785
ALKBH4	-0.000782564	0.999785
ALKBH5	1.33385e-05	0.999785
ALKBH6	0.000124165	0.999785
ALKBH7	0.000765881	0.999785
ALKBH8	0.00016084	0.999785
ALMS1	-0.000210326	0.999785
ALOX12	0.000229141	0.999785
ALOX12-AS1	0.000855681	0.999785
ALOX5	0.000230301	0.999785
ALOX5AP	0.000626616	0.999785
ALPK1	0.000184413	0.999785
ALPK2	0.000400766	0.999785
ALPK3	-0.00032152	0.999785
ALPL	0.00349938	0.999785
ALS2	-0.000178523	0.999785
ALS2CL	-4.54072e-05	0.999785
ALS2CR11	-6.76184e-05	0.999785
ALS2CR12	0.000353176	0.999785
ALYREF	-2.68123e-05	0.999785
AMBRA1	0.000364973	0.999785
AMD1	-0.00319824	0.999785
AMDHD1	0.000544004	0.999785
AMDHD2	-0.000153976	0.999785
AMER1	0.000201768	0.999785
AMFR	0.000327678	0.999785
AMH	-0.000214179	0.999785
AMIGO1	-0.00136578	0.999785
AMIGO2	9.2216e-05	0.999785
AMMECR1	-8.46364e-05	0.999785
AMMECR1L	-0.000658842	0.999785
AMN	-2.38546e-05	0.999785
AMN1	2.73555e-05	0.999785
AMOT	-0.000190018	0.999785
AMOTL1	-0.000189065	0.999785
AMOTL2	7.4609e-06	0.999785
AMPD2	0.000359754	0.999785
AMPD3	0.00126069	0.999785
AMPH	-0.000871254	0.999785
AMT	-1.28521e-05	0.999785
AMY2B	0.000301498	0.999785
AMZ1	0.00040363	0.999785
AMZ2	0.000882327	0.999785
ANAPC1	-0.00137147	0.999785
ANAPC10	-0.00012129	0.999785
ANAPC11	-2.41996e-05	0.999785
ANAPC13	0.000194072	0.999785
ANAPC15	0.000460706	0.999785
ANAPC16	-7.82157e-05	0.999785
ANAPC2	0.000961935	0.999785
ANAPC4	4.311e-06	0.999785
ANAPC5	0.000156103	0.999785
ANAPC7	-5.42053e-05	0.999785
ANGEL1	0.000867334	0.999785
ANGEL2	0.000550456	0.999785
ANGPT1	0.000532689	0.999785
ANGPT2	0.000210734	0.999785
ANGPTL1	0.00155833	0.999785
ANGPTL2	-0.000352714	0.999785
ANGPTL4	0.000764721	0.999785
ANGPTL6	-0.000338375	0.999785
ANGPTL8	-0.000351771	0.999785
ANK1	0.000136908	0.999785
ANK3	0.00449676	0.999785
ANKAR	3.96862e-06	0.999785
ANKDD1A	-8.14911e-05	0.999785
ANKDD1B	-0.000467104	0.999785
ANKEF1	-0.000772636	0.999785
ANKFN1	6.78303e-05	0.999785
ANKFY1	-0.000225027	0.999785
ANKH	-0.000242429	0.999785
ANKHD1	-0.00024231	0.999785
ANKHD1-EIF4EBP3	0.000183152	0.999785
ANKIB1	-0.000329573	0.999785
ANKK1	0.000464107	0.999785
ANKLE1	0.000151214	0.999785
ANKLE2	-0.000123265	0.999785
ANKMY1	0.000390031	0.999785
ANKMY2	-0.000594822	0.999785
ANKRA2	0.00015879	0.999785
ANKRD10	-3.12155e-05	0.999785
ANKRD11	0.000262023	0.999785
ANKRD12	0.000263895	0.999785
ANKRD13A	-0.000825801	0.999785
ANKRD13C	-5.17234e-05	0.999785
ANKRD13D	-0.00118174	0.999785
ANKRD16	-0.000358605	0.999785
ANKRD17	-0.000240227	0.999785
ANKRD18A	-8.04343e-05	0.999785
ANKRD2	0.000994097	0.999785
ANKRD20A1	0.00340542	0.999785
ANKRD20A2	0.000957326	0.999785
ANKRD20A3	0.0026704	0.999785
ANKRD20A4	0.000248055	0.999785
ANKRD23	-0.00163718	0.999785
ANKRD24	0.000284704	0.999785
ANKRD26	-0.000672831	0.999785
ANKRD27	-2.70317e-05	0.999785
ANKRD28	-6.44168e-05	0.999785
ANKRD29	0.000130445	0.999785
ANKRD30A	8.66696e-05	0.999785
ANKRD30B	0.000118958	0.999785
ANKRD30BL	-0.000178642	0.999785
ANKRD31	-0.000105271	0.999785
ANKRD33	0.000947463	0.999785
ANKRD33B	0.000128543	0.999785
ANKRD34A	0.000588981	0.999785
ANKRD35	2.6898e-05	0.999785
ANKRD36	-4.8685e-05	0.999785
ANKRD36B	1.49818e-05	0.999785
ANKRD36C	0.000105817	0.999785
ANKRD37	-0.0005085	0.999785
ANKRD39	-0.00163472	0.999785
ANKRD40	-0.000182782	0.999785
ANKRD42	0.000154284	0.999785
ANKRD44	0.000348374	0.999785
ANKRD45	-0.000454579	0.999785
ANKRD46	-0.000357018	0.999785
ANKRD49	-0.000488863	0.999785
ANKRD50	-0.000232934	0.999785
ANKRD52	-1.71067e-05	0.999785
ANKRD53	0.000659216	0.999785
ANKRD54	0.000226219	0.999785
ANKRD55	0.000480471	0.999785
ANKRD6	0.00027777	0.999785
ANKRD61	0.00085341	0.999785
ANKRD65	-0.000147978	0.999785
ANKRD7	4.67217e-05	0.999785
ANKRD9	0.000805347	0.999785
ANKS1A	0.000644801	0.999785
ANKS1B	0.00107603	0.999785
ANKS3	0.000239278	0.999785
ANKS6	9.81549e-05	0.999785
ANKUB1	0.00034379	0.999785
ANKZF1	0.00041072	0.999785
ANLN	-6.09182e-05	0.999785
ANO1	-4.9704e-05	0.999785
ANO10	-0.000743332	0.999785
ANO2	-0.000284699	0.999785
ANO3	0.00213976	0.999785
ANO4	0.00217724	0.999785
ANO5	-0.00106814	0.999785
ANO6	-2.61133e-05	0.999785
ANO7	-0.000545366	0.999785
ANO8	4.3761e-05	0.999785
ANOS1	0.000155791	0.999785
ANP32A	0.000560592	0.999785
ANP32B	-0.000135722	0.999785
ANP32E	-0.000184874	0.999785
ANPEP	0.00287238	0.999785
ANTXR1	0.00028874	0.999785
ANTXR2	-0.000125408	0.999785
ANTXRL	0.000727088	0.999785
ANXA1	0.000168316	0.999785
ANXA10	0.000483277	0.999785
ANXA11	0.000145474	0.999785
ANXA2	8.6117e-05	0.999785
ANXA2R	-0.000608488	0.999785
ANXA3	-0.000278522	0.999785
ANXA4	3.67174e-05	0.999785
ANXA5	0.000180708	0.999785
ANXA6	-0.000489586	0.999785
ANXA7	0.000182978	0.999785
ANXA8L1	-0.000216691	0.999785
AOAH	3.13658e-06	0.999785
AOC1	0.000556664	0.999785
AOC2	0.000827294	0.999785
AOC3	0.000326922	0.999785
AOX1	0.00143809	0.999785
AP000230.1	0.000347117	0.999785
AP000233.4	0.00372701	0.999785
AP000235.2	0.000718229	0.999785
AP000254.8	-9.33592e-06	0.999785
AP000275.65	-0.00212941	0.999785
AP000282.2	0.000802026	0.999785
AP000295.9	2.58533e-05	0.999785
AP000304.12	-0.000146772	0.999785
AP000318.2	0.000431494	0.999785
AP000344.3	0.00108839	0.999785
AP000350.10	-0.000716558	0.999785
AP000350.5	0.000585213	0.999785
AP000438.2	0.000607326	0.999785
AP000442.1	-0.000369421	0.999785
AP000472.2	-8.08937e-05	0.999785
AP000473.5	5.88056e-05	0.999785
AP000473.8	0.000534702	0.999785
AP000476.1	-0.000298673	0.999785
AP000487.5	-0.000390604	0.999785
AP000487.6	-3.29432e-05	0.999785
AP000640.10	0.000125426	0.999785
AP000695.4	0.000219083	0.999785
AP000695.6	0.00454405	0.999785
AP000705.7	0.000225942	0.999785
AP000721.4	-0.00190287	0.999785
AP000769.1	0.00170965	0.999785
AP000797.3	0.00047185	0.999785
AP000857.3	-0.000109075	0.999785
AP000892.4	3.7013e-05	0.999785
AP000962.2	0.000609402	0.999785
AP000998.2	0.000836583	0.999785
AP001046.5	0.00112736	0.999785
AP001062.7	0.000130345	0.999785
AP001172.2	0.000159522	0.999785
AP001189.4	-0.000274764	0.999785
AP001258.4	-0.000205099	0.999785
AP001347.6	-0.000281632	0.999785
AP001372.2	-4.87431e-05	0.999785
AP001412.1	-0.000284678	0.999785
AP001432.14	-0.00219037	0.999785
AP001439.2	0.000735497	0.999785
AP001462.6	0.000470618	0.999785
AP001468.58	9.40101e-05	0.999785
AP001469.5	0.000677385	0.999785
AP001505.10	0.000650403	0.999785
AP001604.3	2.23347e-05	0.999785
AP001605.4	0.000751421	0.999785
AP001607.1	0.00100777	0.999785
AP001610.5	-0.00318327	0.999785
AP001627.1	-0.000725589	0.999785
AP001628.6	-7.86667e-06	0.999785
AP001628.7	-6.44618e-05	0.999785
AP002856.5	0.00149333	0.999785
AP002884.2	-0.000150721	0.999785
AP002954.4	0.000366976	0.999785
AP003025.2	0.00128451	0.999785
AP003068.23	-0.000427651	0.999785
AP003419.16	-0.000217637	0.999785
AP005530.2	0.000917298	0.999785
AP006222.2	-4.66491e-05	0.999785
AP006621.5	-0.000972262	0.999785
AP006621.8	4.67057e-06	0.999785
AP1AR	-0.00113624	0.999785
AP1B1	8.40355e-05	0.999785
AP1G1	7.31579e-05	0.999785
AP1G2	6.33795e-05	0.999785
AP1M1	-0.00017629	0.999785
AP1S1	0.00056047	0.999785
AP1S2	0.000430995	0.999785
AP1S3	-4.68474e-05	0.999785
AP2A1	-0.000186524	0.999785
AP2A2	0.000228695	0.999785
AP2B1	-0.000321916	0.999785
AP2S1	0.000101797	0.999785
AP3B1	-0.000563786	0.999785
AP3B2	0.000302424	0.999785
AP3D1	-8.22991e-05	0.999785
AP3M1	-0.00237518	0.999785
AP3M2	-0.000471709	0.999785
AP3S1	-0.00016551	0.999785
AP3S2	0.000178606	0.999785
AP4B1	0.000218826	0.999785
AP4B1-AS1	-3.65328e-05	0.999785
AP4E1	-0.000247241	0.999785
AP4M1	0.000693234	0.999785
AP4S1	9.54801e-05	0.999785
AP5B1	0.000517372	0.999785
AP5M1	-0.000476961	0.999785
AP5S1	-3.56189e-05	0.999785
AP5Z1	5.44159e-05	0.999785
APAF1	-5.23263e-05	0.999785
APBA1	-0.000180783	0.999785
APBA2	0.00074596	0.999785
APBA3	-0.000221047	0.999785
APBB1	-0.000285325	0.999785
APBB1IP	0.000267566	0.999785
APBB2	-0.000119015	0.999785
APBB3	0.00087329	0.999785
APC	-0.000341681	0.999785
APC2	-5.83426e-05	0.999785
APCDD1	0.000312206	0.999785
APCDD1L	0.000682554	0.999785
APEH	0.000679372	0.999785
APEX1	-4.2324e-05	0.999785
APEX2	-0.000140846	0.999785
APH1A	0.000102783	0.999785
APH1B	3.70866e-05	0.999785
API5	-0.000401784	0.999785
APIP	-0.00043307	0.999785
APLF	0.000248318	0.999785
APLN	-0.00346306	0.999785
APLNR	-0.00044419	0.999785
APLP1	-0.000370408	0.999785
APLP2	-0.000258746	0.999785
APMAP	-0.000315801	0.999785
APOA1	0.000438727	0.999785
APOA1-AS	0.00100591	0.999785
APOA1BP	-6.96024e-05	0.999785
APOB	0.00148191	0.999785
APOBEC2	0.00123329	0.999785
APOBEC3C	-0.000342064	0.999785
APOBEC3D	-0.00199262	0.999785
APOBEC3F	-0.00147781	0.999785
APOBEC3G	-0.000810252	0.999785
APOBEC4	-0.000437111	0.999785
APOD	0.00494303	0.999785
APOE	0.000592459	0.999785
APOL1	-3.27779e-05	0.999785
APOL2	-0.000203701	0.999785
APOL3	0.000103799	0.999785
APOL4	0.000182621	0.999785
APOL6	-0.000134835	0.999785
APOLD1	0.000858188	0.999785
APOM	-0.000350371	0.999785
APOO	0.00180982	0.999785
APOOL	0.000353271	0.999785
APP	0.000463718	0.999785
APPBP2	-0.000345842	0.999785
APPL1	-0.00025084	0.999785
APPL2	0.000316525	0.999785
APRT	0.000307228	0.999785
APTR	-0.000397666	0.999785
APTX	3.17725e-05	0.999785
AQP1	0.00132526	0.999785
AQP11	-0.00109418	0.999785
AQP3	-0.00137596	0.999785
AQP4-AS1	0.000396022	0.999785
AQP7	-8.49202e-05	0.999785
AQR	-0.000769048	0.999785
AR	-0.000454985	0.999785
ARAF	0.000458809	0.999785
ARAP1	-7.97874e-05	0.999785
ARAP1-AS1	-0.000261702	0.999785
ARAP2	0.000271474	0.999785
ARAP3	-0.000280263	0.999785
ARCN1	0.000129647	0.999785
AREG	-4.229e-05	0.999785
AREL1	1.23687e-05	0.999785
ARF1	0.000255407	0.999785
ARF3	-1.17225e-05	0.999785
ARF4	1.51476e-05	0.999785
ARF4-AS1	0.0003369	0.999785
ARF5	0.000731486	0.999785
ARF6	0.000373405	0.999785
ARFGAP1	0.00042623	0.999785
ARFGAP2	7.6227e-05	0.999785
ARFGAP3	0.000135376	0.999785
ARFGEF1	0.000124305	0.999785
ARFGEF2	0.000402092	0.999785
ARFGEF3	-0.000249688	0.999785
ARFIP1	0.000105265	0.999785
ARFIP2	-0.000147704	0.999785
ARFRP1	6.66874e-05	0.999785
ARG1	-3.83018e-05	0.999785
ARG2	0.00017365	0.999785
ARGLU1	-2.55472e-05	0.999785
ARHGAP1	0.000700643	0.999785
ARHGAP10	0.00118748	0.999785
ARHGAP11A	0.00166612	0.999785
ARHGAP11B	0.000679212	0.999785
ARHGAP12	-0.000107929	0.999785
ARHGAP15	6.08168e-05	0.999785
ARHGAP17	-0.000308335	0.999785
ARHGAP18	-0.00026058	0.999785
ARHGAP19	-0.00209745	0.999785
ARHGAP19-SLIT1	7.6604e-05	0.999785
ARHGAP21	7.64309e-07	0.999785
ARHGAP22	0.00376272	0.999785
ARHGAP23	-8.52633e-05	0.999785
ARHGAP24	-2.71195e-05	0.999785
ARHGAP25	0.00015281	0.999785
ARHGAP26	0.000266241	0.999785
ARHGAP26-AS1	0.0032965	0.999785
ARHGAP27	0.000294198	0.999785
ARHGAP28	6.61181e-05	0.999785
ARHGAP29	-0.0015821	0.999785
ARHGAP30	3.31818e-05	0.999785
ARHGAP31	4.85727e-05	0.999785
ARHGAP31-AS1	0.000556139	0.999785
ARHGAP32	0.000128759	0.999785
ARHGAP33	-6.63161e-06	0.999785
ARHGAP35	-7.88747e-06	0.999785
ARHGAP39	-0.000263493	0.999785
ARHGAP4	0.00717715	0.999785
ARHGAP42	0.00287472	0.999785
ARHGAP44	-9.82734e-05	0.999785
ARHGAP5	-6.38632e-05	0.999785
ARHGAP5-AS1	4.00251e-06	0.999785
ARHGAP6	-0.000277736	0.999785
ARHGAP9	-0.000201314	0.999785
ARHGDIA	0.000127915	0.999785
ARHGDIB	0.000284516	0.999785
ARHGDIG	-0.000266399	0.999785
ARHGEF1	0.000150086	0.999785
ARHGEF10	0.000187085	0.999785
ARHGEF10L	0.00021991	0.999785
ARHGEF11	-0.000561916	0.999785
ARHGEF12	-0.000137813	0.999785
ARHGEF15	-0.000172085	0.999785
ARHGEF16	-0.000127892	0.999785
ARHGEF17	4.79526e-05	0.999785
ARHGEF19	0.000598502	0.999785
ARHGEF2	-0.000136973	0.999785
ARHGEF25	-0.00041652	0.999785
ARHGEF26	0.000218452	0.999785
ARHGEF28	0.000233699	0.999785
ARHGEF3	-0.000105431	0.999785
ARHGEF33	-0.000142213	0.999785
ARHGEF35	0.000210642	0.999785
ARHGEF37	0.000540865	0.999785
ARHGEF38	-0.000211441	0.999785
ARHGEF39	0.000395589	0.999785
ARHGEF4	0.000579217	0.999785
ARHGEF40	3.12679e-05	0.999785
ARHGEF5	0.00076165	0.999785
ARHGEF6	0.000231375	0.999785
ARHGEF7	0.000401123	0.999785
ARHGEF9	8.29162e-05	0.999785
ARID1A	-0.000251965	0.999785
ARID1B	0.000466145	0.999785
ARID2	9.14905e-05	0.999785
ARID3A	0.00032208	0.999785
ARID3B	8.33577e-06	0.999785
ARID4A	5.71821e-05	0.999785
ARID4B	-0.000332636	0.999785
ARID5A	-8.83696e-05	0.999785
ARID5B	-0.000732815	0.999785
ARIH1	0.000100895	0.999785
ARIH2	-0.000327661	0.999785
ARIH2OS	-1.9217e-05	0.999785
ARL1	-2.35695e-05	0.999785
ARL10	-1.17506e-05	0.999785
ARL11	8.7713e-06	0.999785
ARL13B	9.6895e-06	0.999785
ARL14EP	-0.000242748	0.999785
ARL15	0.000285371	0.999785
ARL16	1.55125e-05	0.999785
ARL17A	-0.000424982	0.999785
ARL17B	-0.00061434	0.999785
ARL2	0.000170009	0.999785
ARL2-SNX15	0.000222434	0.999785
ARL2BP	0.000108419	0.999785
ARL3	-0.0003811	0.999785
ARL4A	-4.23389e-05	0.999785
ARL4C	1.60493e-05	0.999785
ARL4D	-0.000857296	0.999785
ARL5A	-0.000268604	0.999785
ARL5B	-0.000340552	0.999785
ARL6	-0.000131399	0.999785
ARL6IP1	0.000230846	0.999785
ARL6IP4	7.8822e-05	0.999785
ARL6IP5	0.00041568	0.999785
ARL6IP6	-0.000177544	0.999785
ARL8A	-0.0002273	0.999785
ARL8B	-1.65734e-05	0.999785
ARL9	-0.000627029	0.999785
ARMC1	-7.26921e-05	0.999785
ARMC10	-4.53882e-05	0.999785
ARMC2	-1.61526e-05	0.999785
ARMC3	0.00021546	0.999785
ARMC4	-0.000788246	0.999785
ARMC5	-0.000129631	0.999785
ARMC6	-0.00165027	0.999785
ARMC7	1.60885e-05	0.999785
ARMC8	-5.16526e-05	0.999785
ARMC9	0.000973923	0.999785
ARMCX1	0.000181827	0.999785
ARMCX2	0.000231971	0.999785
ARMCX3	-7.68793e-05	0.999785
ARMCX4	0.000117784	0.999785
ARMCX5	6.90899e-05	0.999785
ARMCX6	0.000532468	0.999785
ARMT1	0.000275577	0.999785
ARNT	-0.000141775	0.999785
ARNT2	-9.09156e-05	0.999785
ARNTL	5.90118e-05	0.999785
ARNTL2	-0.000544641	0.999785
ARNTL2-AS1	8.40593e-05	0.999785
ARPC1A	0.000130126	0.999785
ARPC1B	-0.000135881	0.999785
ARPC2	-0.000393221	0.999785
ARPC3	0.000211243	0.999785
ARPC4	-0.000304939	0.999785
ARPC5	0.000173161	0.999785
ARPC5L	0.000159298	0.999785
ARPIN	7.00047e-05	0.999785
ARPP19	0.000290379	0.999785
ARPP21	0.000536859	0.999785
ARRB1	-3.89486e-05	0.999785
ARRB2	-0.000715531	0.999785
ARRDC1	0.00022525	0.999785
ARRDC1-AS1	-0.000326824	0.999785
ARRDC2	0.00412252	0.999785
ARRDC3	4.27171e-05	0.999785
ARRDC3-AS1	0.000104822	0.999785
ARRDC4	-0.000108131	0.999785
ARSA	0.000305376	0.999785
ARSB	-0.00022045	0.999785
ARSD	0.000212315	0.999785
ARSG	0.000507988	0.999785
ARSJ	-0.000181724	0.999785
ARSK	0.000180929	0.999785
ART1	-0.00152977	0.999785
ART3	0.000555395	0.999785
ART4	0.000514016	0.999785
ART5	0.000471599	0.999785
ARV1	0.00034275	0.999785
ARVCF	0.00060451	0.999785
ASAH1	0.00058792	0.999785
ASAH2B	0.000334208	0.999785
ASAP1	0.000261961	0.999785
ASAP2	-0.000178283	0.999785
ASAP3	-0.00048699	0.999785
ASB1	0.00092885	0.999785
ASB10	-0.000163097	0.999785
ASB11	7.51255e-05	0.999785
ASB13	0.00016448	0.999785
ASB14	0.000134717	0.999785
ASB15	0.000156261	0.999785
ASB16	-0.000172916	0.999785
ASB16-AS1	-0.000194207	0.999785
ASB18	0.000551625	0.999785
ASB2	0.000505548	0.999785
ASB3	0.000356102	0.999785
ASB4	-0.000224209	0.999785
ASB5	-0.000173937	0.999785
ASB6	-0.000749443	0.999785
ASB7	0.000184564	0.999785
ASB8	0.00027389	0.999785
ASB9	-7.24909e-05	0.999785
ASCC1	-3.25297e-06	0.999785
ASCC2	-0.00052077	0.999785
ASCC3	-0.000436919	0.999785
ASF1A	-0.000294919	0.999785
ASGR1	-0.000207537	0.999785
ASGR2	-0.00015057	0.999785
ASH1L	-0.000289357	0.999785
ASH1L-AS1	-0.000605162	0.999785
ASH2L	-7.04114e-05	0.999785
ASIC1	-0.000413786	0.999785
ASIC2	-0.000135762	0.999785
ASIC3	6.55336e-05	0.999785
ASIP	-4.37648e-05	0.999785
ASL	-0.000227531	0.999785
ASMT	0.000222892	0.999785
ASMTL	0.000344159	0.999785
ASMTL-AS1	0.000286096	0.999785
ASNA1	-0.00048897	0.999785
ASNS	8.82769e-05	0.999785
ASNSD1	0.000193855	0.999785
ASPA	0.00068125	0.999785
ASPH	-0.000238073	0.999785
ASPHD1	-6.98511e-05	0.999785
ASPN	2.52955e-05	0.999785
ASPRV1	-0.000541628	0.999785
ASPSCR1	0.000147694	0.999785
ASRGL1	-0.000650371	0.999785
ASS1	0.000140103	0.999785
ASTE1	-0.000404095	0.999785
ASTN1	0.00397873	0.999785
ASTN2	-0.000255591	0.999785
ASUN	-0.000341057	0.999785
ASXL1	4.51751e-05	0.999785
ASXL2	-0.00100414	0.999785
ASXL3	-0.000583243	0.999785
ATAD1	-0.000326642	0.999785
ATAD2	0.000912394	0.999785
ATAD2B	0.000128501	0.999785
ATAD3A	-0.00177192	0.999785
ATAD3B	-0.000318045	0.999785
ATAD3C	-7.90302e-05	0.999785
ATAD5	1.24983e-05	0.999785
ATAT1	-0.000116294	0.999785
ATCAY	-0.000103096	0.999785
ATE1	-0.000293735	0.999785
ATF1	-0.000594914	0.999785
ATF2	-0.000260572	0.999785
ATF3	0.000200421	0.999785
ATF4	0.000447707	0.999785
ATF5	-0.000726662	0.999785
ATF6	6.83976e-05	0.999785
ATF6B	6.70016e-05	0.999785
ATF7	0.000137746	0.999785
ATF7IP	-0.00132075	0.999785
ATF7IP2	2.76118e-05	0.999785
ATG10	0.000147404	0.999785
ATG101	0.000224466	0.999785
ATG12	-0.000122576	0.999785
ATG13	0.000172885	0.999785
ATG14	1.87061e-05	0.999785
ATG16L1	-0.0001785	0.999785
ATG16L2	2.28798e-05	0.999785
ATG2A	-0.000667559	0.999785
ATG2B	0.000209066	0.999785
ATG3	-0.00032174	0.999785
ATG4A	-3.94525e-05	0.999785
ATG4B	0.00026734	0.999785
ATG4C	-0.000209029	0.999785
ATG4D	-0.000146285	0.999785
ATG5	-2.07649e-05	0.999785
ATG7	6.28369e-05	0.999785
ATG9A	9.12296e-05	0.999785
ATG9B	-0.000402957	0.999785
ATHL1	0.000174931	0.999785
ATIC	7.0496e-06	0.999785
ATL1	-0.000844262	0.999785
ATL2	0.000206026	0.999785
ATL3	-0.00027028	0.999785
ATM	-8.9318e-05	0.999785
ATMIN	0.000205227	0.999785
ATN1	0.000399507	0.999785
ATOH8	0.0011479	0.999785
ATOX1	0.000818741	0.999785
ATP10A	-8.95747e-05	0.999785
ATP10B	0.00149386	0.999785
ATP10D	0.000166647	0.999785
ATP11A	-0.000257164	0.999785
ATP11A-AS1	-0.00012948	0.999785
ATP11B	-9.83261e-05	0.999785
ATP11C	-0.000165736	0.999785
ATP12A	0.000460803	0.999785
ATP13A1	9.32898e-05	0.999785
ATP13A2	-0.000189921	0.999785
ATP13A3	2.86258e-05	0.999785
ATP13A4	0.000369203	0.999785
ATP13A5	0.000253885	0.999785
ATP1A1	0.000839547	0.999785
ATP1A2	0.00053259	0.999785
ATP1A3	0.000132171	0.999785
ATP1A4	0.00076715	0.999785
ATP1B1	0.000266456	0.999785
ATP1B2	0.000496193	0.999785
ATP1B3	-0.000556697	0.999785
ATP2A1	4.54592e-05	0.999785
ATP2A1-AS1	-8.01158e-05	0.999785
ATP2A3	0.00160497	0.999785
ATP2B1	0.000282524	0.999785
ATP2B2	0.00291979	0.999785
ATP2B3	-0.000231539	0.999785
ATP2B4	-0.002298	0.999785
ATP2C1	-1.29054e-05	0.999785
ATP2C2	-5.00736e-05	0.999785
ATP5A1	0.000183197	0.999785
ATP5B	0.000283072	0.999785
ATP5C1	-5.76619e-05	0.999785
ATP5D	0.000149075	0.999785
ATP5E	0.00143613	0.999785
ATP5EP2	0.000243835	0.999785
ATP5F1	-7.33757e-05	0.999785
ATP5G2	0.00153161	0.999785
ATP5H	0.000369264	0.999785
ATP5I	0.000275798	0.999785
ATP5J	0.000548538	0.999785
ATP5L	0.00126452	0.999785
ATP5S	0.000216148	0.999785
ATP5SL	1.4385e-05	0.999785
ATP6AP1	0.000358885	0.999785
ATP6AP1L	0.000254611	0.999785
ATP6AP2	7.3767e-05	0.999785
ATP6V0A1	-0.000111392	0.999785
ATP6V0A2	0.000229806	0.999785
ATP6V0B	0.000406594	0.999785
ATP6V0D1	0.000102358	0.999785
ATP6V0E1	6.23146e-05	0.999785
ATP6V0E2	0.00141117	0.999785
ATP6V0E2-AS1	-0.000667159	0.999785
ATP6V1A	0.000147661	0.999785
ATP6V1B1	-0.000149986	0.999785
ATP6V1B2	-0.000116734	0.999785
ATP6V1C1	-0.000391102	0.999785
ATP6V1C2	0.00095974	0.999785
ATP6V1D	0.000400629	0.999785
ATP6V1E1	0.000422946	0.999785
ATP6V1E2	0.000271833	0.999785
ATP6V1F	0.000188752	0.999785
ATP6V1G1	0.000157263	0.999785
ATP6V1G2	-0.000389658	0.999785
ATP6V1H	-2.89002e-05	0.999785
ATP7A	-0.000120411	0.999785
ATP7B	0.000450587	0.999785
ATP8A1	0.00122298	0.999785
ATP8A2	0.00117318	0.999785
ATP8B1	-0.000179408	0.999785
ATP8B2	0.000734396	0.999785
ATP8B3	0.00311559	0.999785
ATP8B4	-0.000727462	0.999785
ATP9A	-9.16932e-05	0.999785
ATP9B	0.000722646	0.999785
ATPAF1	-0.000316925	0.999785
ATPAF2	-0.000116633	0.999785
ATPIF1	0.000266245	0.999785
ATR	-0.000344499	0.999785
ATRAID	0.000158486	0.999785
ATRN	-0.000165282	0.999785
ATRNL1	0.000742689	0.999785
ATRX	-0.000186254	0.999785
ATXN1	0.000149769	0.999785
ATXN10	-0.000478058	0.999785
ATXN1L	0.00023998	0.999785
ATXN2	0.000198679	0.999785
ATXN2L	5.73716e-05	0.999785
ATXN3	0.000313922	0.999785
ATXN7	-0.000132016	0.999785
ATXN7L1	4.45325e-05	0.999785
ATXN7L2	-0.000540735	0.999785
ATXN7L3	3.98234e-05	0.999785
ATXN7L3B	0.000266287	0.999785
AUH	0.000353562	0.999785
AUP1	-0.000562075	0.999785
AURKA	0.00131166	0.999785
AURKAIP1	-2.31889e-05	0.999785
AURKC	0.000864565	0.999785
AUTS2	8.94686e-05	0.999785
AVEN	-0.000638898	0.999785
AVIL	-0.000218448	0.999785
AVL9	-0.000243619	0.999785
AVPI1	0.000174371	0.999785
AVPR2	-0.000172031	0.999785
AXDND1	0.000279078	0.999785
AXIN1	-5.08586e-05	0.999785
AXIN2	-0.000387998	0.999785
AXL	0.000665754	0.999785
AZGP1	0.00190995	0.999785
AZI2	-0.000196431	0.999785
AZIN1	-9.17149e-05	0.999785
AZIN1-AS1	0.00558888	0.999785
AZIN2	-8.4263e-05	0.999785
B2M	0.000556156	0.999785
B3GALNT1	0.00782996	0.999785
B3GALNT2	0.000582912	0.999785
B3GALT2	-0.000727585	0.999785
B3GALT4	-8.39434e-06	0.999785
B3GALT5	4.42233e-05	0.999785
B3GALT6	-0.000704188	0.999785
B3GAT1	0.00122847	0.999785
B3GAT2	0.000494216	0.999785
B3GAT3	0.000220691	0.999785
B3GLCT	-0.000453082	0.999785
B3GNT2	-0.000213895	0.999785
B3GNT5	0.000205338	0.999785
B3GNT8	0.000789227	0.999785
B3GNT9	0.000152772	0.999785
B3GNTL1	-7.21533e-05	0.999785
B4GALNT1	-0.000298262	0.999785
B4GALNT2	0.00028134	0.999785
B4GALNT3	0.000967326	0.999785
B4GALT1	0.000228641	0.999785
B4GALT1-AS1	0.000159656	0.999785
B4GALT2	0.000182118	0.999785
B4GALT3	0.000583329	0.999785
B4GALT4	0.000154099	0.999785
B4GALT4-AS1	0.000851093	0.999785
B4GALT5	0.000207381	0.999785
B4GALT6	2.03327e-05	0.999785
B4GALT7	0.0008386	0.999785
B4GAT1	0.000121924	0.999785
B9D1	-0.000161633	0.999785
B9D2	0.000154355	0.999785
BAALC	-0.000173254	0.999785
BAALC-AS1	0.000822583	0.999785
BAALC-AS2	-0.000235578	0.999785
BAAT	-0.000256583	0.999785
BABAM1	6.60371e-05	0.999785
BACE1	-0.000541688	0.999785
BACE1-AS	-3.75634e-05	0.999785
BACE2	-0.000280705	0.999785
BACH1	-0.000734018	0.999785
BACH2	0.00010367	0.999785
BAD	0.000841617	0.999785
BAG1	-1.62167e-05	0.999785
BAG2	-0.00012754	0.999785
BAG3	-0.000107412	0.999785
BAG4	-0.000114859	0.999785
BAG5	7.35651e-05	0.999785
BAG6	0.000325801	0.999785
BAHCC1	-9.45421e-05	0.999785
BAHD1	-0.00041742	0.999785
BAIAP2	0.00718395	0.999785
BAIAP2-AS1	7.96092e-05	0.999785
BAIAP2L1	-0.000125271	0.999785
BAIAP2L2	-0.00026024	0.999785
BAIAP3	0.00218348	0.999785
BAK1	-0.00125153	0.999785
BAMBI	0.000395777	0.999785
BANCR	0.000299191	0.999785
BANF1	8.21291e-05	0.999785
BANK1	0.000807804	0.999785
BANP	-0.000677669	0.999785
BAP1	0.000145457	0.999785
BARD1	0.00190276	0.999785
BARX2	-0.000191845	0.999785
BASP1	0.000273836	0.999785
BATF	0.000509067	0.999785
BATF2	0.000171087	0.999785
BATF3	-3.75606e-05	0.999785
BAX	0.000208259	0.999785
BAZ1A	-0.000275312	0.999785
BAZ1B	-0.000402428	0.999785
BAZ2A	0.000157966	0.999785
BAZ2B	0.000380121	0.999785
BBC3	0.000266511	0.999785
BBIP1	0.000198105	0.999785
BBOF1	-0.000131946	0.999785
BBOX1	-0.000225412	0.999785
BBOX1-AS1	0.000334129	0.999785
BBS10	-0.0001919	0.999785
BBS12	0.000151833	0.999785
BBS2	0.000469316	0.999785
BBS4	0.000197824	0.999785
BBS5	-0.000480397	0.999785
BBS7	-0.000438162	0.999785
BBS9	0.000101393	0.999785
BBX	-6.56231e-05	0.999785
BCAM	0.000137775	0.999785
BCAN	-0.000125168	0.999785
BCAP29	-9.76172e-05	0.999785
BCAP31	0.000383912	0.999785
BCAR1	0.000148312	0.999785
BCAR3	-0.000168743	0.999785
BCAS2	-0.0119057	0.999785
BCAS3	0.000215727	0.999785
BCAS4	0.000103226	0.999785
BCAT1	0.000390602	0.999785
BCAT2	0.00120024	0.999785
BCCIP	-0.000244406	0.999785
BCDIN3D	-0.00026768	0.999785
BCDIN3D-AS1	0.000261034	0.999785
BCHE	-9.87338e-05	0.999785
BCKDHA	0.000973166	0.999785
BCKDHB	2.56844e-05	0.999785
BCKDK	0.000126098	0.999785
BCL10	-0.000304052	0.999785
BCL11A	-0.000119951	0.999785
BCL11B	-0.000125124	0.999785
BCL2	8.37967e-05	0.999785
BCL2L1	0.000118789	0.999785
BCL2L11	0.0006331	0.999785
BCL2L12	-0.000168212	0.999785
BCL2L13	-0.000113971	0.999785
BCL2L14	6.35945e-05	0.999785
BCL2L15	0.00023744	0.999785
BCL2L2	0.000805055	0.999785
BCL2L2-PABPN1	-0.000254947	0.999785
BCL3	-0.00020852	0.999785
BCL6	0.000310695	0.999785
BCL6B	-0.000144181	0.999785
BCL7A	0.000194505	0.999785
BCL7B	0.000165238	0.999785
BCL7C	-0.000322378	0.999785
BCL9	-0.000294242	0.999785
BCL9L	-2.46014e-05	0.999785
BCLAF1	0.000127899	0.999785
BCO1	0.000616261	0.999785
BCO2	0.000250157	0.999785
BCOR	0.000236207	0.999785
BCORL1	-0.000652219	0.999785
BCR	0.000212755	0.999785
BCS1L	-0.000219216	0.999785
BCYRN1	-0.000132159	0.999785
BDH1	-0.000189372	0.999785
BDH2	0.000113265	0.999785
BDNF	4.63837e-05	0.999785
BDNF-AS	0.000441463	0.999785
BDP1	-0.000466052	0.999785
BEAN1	0.000885831	0.999785
BECN1	0.000154434	0.999785
BEGAIN	-0.000223108	0.999785
BEND3	5.00935e-05	0.999785
BEND6	0.00083683	0.999785
BEND7	0.000127412	0.999785
BEST1	0.000150748	0.999785
BEST3	0.000393724	0.999785
BET1	-0.000249376	0.999785
BET1L	-7.04382e-05	0.999785
BEX1	0.000397961	0.999785
BEX4	0.00012185	0.999785
BEX5	0.00101145	0.999785
BFAR	-0.000185398	0.999785
BFSP1	0.00112804	0.999785
BHLHB9	-4.5721e-05	0.999785
BHLHE40	0.000190507	0.999785
BHLHE40-AS1	0.00142963	0.999785
BHLHE41	-0.00051521	0.999785
BHMG1	-0.000116441	0.999785
BHMT	-0.000346827	0.999785
BHMT2	4.92658e-05	0.999785
BICC1	0.000276442	0.999785
BICD1	-0.000856499	0.999785
[truncated: 19,677 more rows]

## Sheet: Endocardium
Gene	log2FoldChange	padj
XIST	-9.68834	9.5821e-121
TTTY10	6.62958	1.13672e-39
TTTY14	6.71204	5.58521e-30
UTY	6.84488	1.1187e-28
USP9Y	6.48033	4.95885e-22
DDX3Y	6.72124	4.70085e-14
KDM5D	6.49131	8.58464e-14
LINC00278	6.75935	4.03938e-12
RPS4Y1	6.73157	1.04909e-11
TTTY15	6.20447	2.88745e-11
ZFY	5.58079	8.16677e-09
EIF1AY	6.14312	9.81648e-09
AC010084.1	1.80513	0.000297359
TSIX	-4.55711	0.0005413
PCDH11Y	0.797026	0.110879
HBB	0.3026	0.193565
JPX	-0.03377	0.252454
HBA2	0.129994	0.434085
SRPX2	0.0772425	0.434085
CLSTN2	0.0604457	0.619252
A1BG	-0.000585772	0.999886
A1BG-AS1	0.000329027	0.999886
A1CF	0.000293338	0.999886
A2M	-4.43103e-05	0.999886
A2M-AS1	0.000428352	0.999886
A2ML1	0.000187695	0.999886
A2ML1-AS1	7.37563e-05	0.999886
A3GALT2	0.00058197	0.999886
A4GALT	-0.000338861	0.999886
A4GNT	0.000248573	0.999886
AAAS	-0.000289807	0.999886
AACS	-4.93477e-05	0.999886
AADAC	0.000369949	0.999886
AADACL2-AS1	0.000106682	0.999886
AADAT	0.000457674	0.999886
AAED1	5.77027e-06	0.999886
AAGAB	-9.73291e-05	0.999886
AAK1	-0.000185333	0.999886
AAMDC	-0.000212296	0.999886
AAMP	0.000370275	0.999886
AAR2	0.000107387	0.999886
AARS	6.52457e-06	0.999886
AARS2	-0.000195146	0.999886
AASDH	-2.6685e-05	0.999886
AASDHPPT	-0.000515098	0.999886
AASS	0.00137967	0.999886
AATBC	0.000102508	0.999886
AATF	-0.000656801	0.999886
AATK	-0.000106821	0.999886
AB015752.3	-0.000134469	0.999886
AB019440.50	0.000235455	0.999886
ABALON	2.72327e-05	0.999886
ABAT	-0.000264745	0.999886
ABC12-49244600F4.4	0.000514641	0.999886
ABC7-42404400C24.1	-8.92908e-05	0.999886
ABC7-481722F1.2	-0.000208468	0.999886
ABCA1	-0.000686345	0.999886
ABCA10	0.000421562	0.999886
ABCA12	9.02455e-05	0.999886
ABCA13	5.88128e-05	0.999886
ABCA2	-0.000266618	0.999886
ABCA3	0.000103418	0.999886
ABCA4	-6.34007e-05	0.999886
ABCA5	-3.92929e-06	0.999886
ABCA6	0.000227528	0.999886
ABCA7	0.000159928	0.999886
ABCA8	0.00082408	0.999886
ABCA9	0.000686237	0.999886
ABCA9-AS1	0.00313458	0.999886
ABCB1	9.27687e-06	0.999886
ABCB10	-0.000388512	0.999886
ABCB11	0.000217202	0.999886
ABCB4	0.000109424	0.999886
ABCB5	3.04994e-05	0.999886
ABCB6	-2.20043e-06	0.999886
ABCB7	-0.000419505	0.999886
ABCB8	9.16748e-05	0.999886
ABCB9	3.9662e-05	0.999886
ABCC1	0.000266063	0.999886
ABCC10	-0.000662786	0.999886
ABCC11	-4.79339e-05	0.999886
ABCC12	0.000528989	0.999886
ABCC2	-5.53533e-05	0.999886
ABCC3	-0.000104437	0.999886
ABCC4	-0.00087496	0.999886
ABCC5	-7.70317e-05	0.999886
ABCC5-AS1	0.000265702	0.999886
ABCC6	-0.000233284	0.999886
ABCC8	-6.22645e-05	0.999886
ABCC9	-0.000251947	0.999886
ABCD1	0.000244233	0.999886
ABCD2	-3.44711e-05	0.999886
ABCD3	0.000576635	0.999886
ABCD4	-8.6368e-05	0.999886
ABCE1	0.000121444	0.999886
ABCF1	0.000250837	0.999886
ABCF2	-0.000502371	0.999886
ABCG1	0.000599378	0.999886
ABCG2	-0.000280753	0.999886
ABCG4	0.000466328	0.999886
ABCG5	0.000227705	0.999886
ABHD1	0.000261931	0.999886
ABHD10	-4.76806e-05	0.999886
ABHD11	-0.000186691	0.999886
ABHD12	-0.000193931	0.999886
ABHD12B	0.000576491	0.999886
ABHD13	-0.000757564	0.999886
ABHD14A	-8.5969e-05	0.999886
ABHD14A-ACY1	9.72181e-05	0.999886
ABHD14B	-0.00013045	0.999886
ABHD15	-4.78777e-05	0.999886
ABHD15-AS1	-0.000655049	0.999886
ABHD16A	5.10559e-05	0.999886
ABHD17A	2.21407e-05	0.999886
ABHD17B	-2.62756e-05	0.999886
ABHD17C	-5.18097e-05	0.999886
ABHD18	0.00051139	0.999886
ABHD2	0.00187031	0.999886
ABHD3	-0.000138903	0.999886
ABHD4	0.000409032	0.999886
ABHD5	0.000259439	0.999886
ABHD6	0.000160347	0.999886
ABHD8	0.00196835	0.999886
ABI1	0.000241165	0.999886
ABI2	-0.000543593	0.999886
ABI3	6.43303e-05	0.999886
ABI3BP	-2.22706e-05	0.999886
ABL1	-0.000256279	0.999886
ABL2	0.00100949	0.999886
ABLIM2	4.60981e-05	0.999886
ABLIM3	-0.000109694	0.999886
ABO	-0.000638514	0.999886
ABR	-0.000114964	0.999886
ABRA	7.30425e-05	0.999886
ABRACL	-0.000115467	0.999886
ABT1	-0.000192761	0.999886
ABTB1	0.000506453	0.999886
ABTB2	-4.62527e-05	0.999886
AC000032.2	0.000425265	0.999886
AC000036.4	0.000475254	0.999886
AC000068.5	0.000253296	0.999886
AC000123.4	0.000312242	0.999886
AC000370.2	0.000157111	0.999886
AC000403.4	0.00036545	0.999886
AC001226.7	0.000303743	0.999886
AC002056.5	9.63567e-05	0.999886
AC002064.5	-5.66031e-05	0.999886
AC002066.1	0.000923911	0.999886
AC002116.7	1.4057e-05	0.999886
AC002117.1	0.000900252	0.999886
AC002127.4	0.000516047	0.999886
AC002310.11	3.67881e-05	0.999886
AC002310.12	0.000213053	0.999886
AC002310.13	-6.35593e-05	0.999886
AC002310.7	0.000508491	0.999886
AC002383.2	0.000178889	0.999886
AC002398.12	0.000322172	0.999886
AC002398.13	0.000407747	0.999886
AC002401.1	8.5255e-05	0.999886
AC002429.5	3.36894e-06	0.999886
AC002451.3	-0.000147853	0.999886
AC002454.1	6.14193e-05	0.999886
AC002456.2	0.00055028	0.999886
AC002463.3	6.62412e-05	0.999886
AC002467.7	0.000573847	0.999886
AC002472.11	0.00036934	0.999886
AC002480.2	0.000117263	0.999886
AC002480.3	6.96357e-05	0.999886
AC002480.4	-6.61695e-05	0.999886
AC002539.1	-5.44766e-05	0.999886
AC002550.5	0.000343289	0.999886
AC002985.3	-0.000121095	0.999886
AC003002.4	0.000521285	0.999886
AC003002.6	1.59146e-05	0.999886
AC003005.2	0.000308322	0.999886
AC003005.4	-0.00013247	0.999886
AC003006.7	-0.000174081	0.999886
AC003075.4	-0.000126258	0.999886
AC003084.2	0.00015634	0.999886
AC003088.1	0.000376826	0.999886
AC003090.1	9.70231e-05	0.999886
AC003092.1	0.000323025	0.999886
AC003092.2	0.000169869	0.999886
AC003101.1	-0.000161226	0.999886
AC003682.16	-0.000332917	0.999886
AC003973.4	0.000183088	0.999886
AC003984.1	5.17515e-05	0.999886
AC003986.5	2.83683e-05	0.999886
AC003986.7	-3.37091e-05	0.999886
AC003991.3	0.000332668	0.999886
AC004009.3	0.000593334	0.999886
AC004014.3	0.000666132	0.999886
AC004019.13	0.000386665	0.999886
AC004051.2	0.000297439	0.999886
AC004053.1	0.000439601	0.999886
AC004054.1	0.000499879	0.999886
AC004069.2	0.000457227	0.999886
AC004076.5	-7.09415e-05	0.999886
AC004076.7	0.000125332	0.999886
AC004076.9	4.30838e-05	0.999886
AC004112.4	0.000278145	0.999886
AC004158.3	-0.000332779	0.999886
AC004160.4	0.000408694	0.999886
AC004231.2	-6.04113e-05	0.999886
AC004237.1	0.000225405	0.999886
AC004381.6	-0.000121652	0.999886
AC004381.7	0.000486319	0.999886
AC004448.5	0.00101593	0.999886
AC004449.6	0.000138628	0.999886
AC004471.9	0.000434959	0.999886
AC004540.4	0.00027017	0.999886
AC004540.5	0.000362813	0.999886
AC004549.6	9.98899e-05	0.999886
AC004556.1	0.000409493	0.999886
AC004603.4	0.000357228	0.999886
AC004691.5	2.92303e-05	0.999886
AC004702.2	0.000150241	0.999886
AC004840.8	3.70772e-05	0.999886
AC004854.4	0.000125322	0.999886
AC004862.6	4.94746e-05	0.999886
AC004870.3	0.00018029	0.999886
AC004878.2	0.000344861	0.999886
AC004893.11	-0.000408393	0.999886
AC004901.1	0.000395264	0.999886
AC004920.3	0.000524089	0.999886
AC004951.6	0.00011246	0.999886
AC004988.1	0.000445541	0.999886
AC005009.2	0.00034254	0.999886
AC005013.5	0.000333784	0.999886
AC005037.3	-0.000106574	0.999886
AC005042.4	0.000229259	0.999886
AC005042.5	0.000237879	0.999886
AC005076.5	-0.000211045	0.999886
AC005082.12	-0.000212616	0.999886
AC005220.3	0.000286199	0.999886
AC005224.2	0.000330199	0.999886
AC005235.1	0.000469585	0.999886
AC005237.4	0.000189082	0.999886
AC005281.1	0.000523495	0.999886
AC005304.1	9.04906e-05	0.999886
AC005307.3	2.45258e-05	0.999886
AC005324.6	0.000212492	0.999886
AC005329.7	8.43294e-05	0.999886
AC005355.1	-0.000336979	0.999886
AC005355.2	0.0001473	0.999886
AC005363.11	0.000616982	0.999886
AC005498.3	-0.00037165	0.999886
AC005523.3	0.000481229	0.999886
AC005534.8	-0.000211403	0.999886
AC005537.2	-8.96835e-05	0.999886
AC005550.3	0.000121054	0.999886
AC005592.1	6.64181e-05	0.999886
AC005592.2	1.23389e-05	0.999886
AC005597.1	3.41723e-05	0.999886
AC005609.16	7.03097e-05	0.999886
AC005618.6	0.000186493	0.999886
AC005740.5	4.96707e-05	0.999886
AC005740.6	-2.3697e-05	0.999886
AC005754.7	-0.000162924	0.999886
AC005754.8	0.000273318	0.999886
AC005775.2	0.000194237	0.999886
AC005780.1	0.000100935	0.999886
AC005786.7	0.000488378	0.999886
AC005943.2	0.000159624	0.999886
AC005944.2	0.000163531	0.999886
AC006000.5	0.000196422	0.999886
AC006026.13	0.000296893	0.999886
AC006042.6	7.94725e-05	0.999886
AC006042.7	0.000679235	0.999886
AC006116.17	0.000381774	0.999886
AC006126.4	-0.000255255	0.999886
AC006129.2	0.000338189	0.999886
AC006130.3	0.000121666	0.999886
AC006145.4	0.00060043	0.999886
AC006159.5	0.000590206	0.999886
AC006160.5	0.000325581	0.999886
AC006196.1	0.000311842	0.999886
AC006227.1	0.000250166	0.999886
AC006272.2	-0.000103083	0.999886
AC006273.4	0.000743571	0.999886
AC006273.5	-0.000363868	0.999886
AC006277.2	-0.000468335	0.999886
AC006369.2	2.15416e-05	0.999886
AC006372.4	0.000110833	0.999886
AC006373.1	0.000456462	0.999886
AC006378.2	3.18692e-06	0.999886
AC006449.2	0.000190824	0.999886
AC006460.2	-3.16273e-05	0.999886
AC006486.9	-7.93333e-05	0.999886
AC006538.4	-3.74214e-05	0.999886
AC006547.13	0.000130251	0.999886
AC006547.8	8.27803e-05	0.999886
AC006942.4	-1.83422e-05	0.999886
AC006946.15	-0.00010132	0.999886
AC006946.16	0.000493124	0.999886
AC006946.17	0.000317318	0.999886
AC006960.7	8.06507e-05	0.999886
AC006994.2	0.000158201	0.999886
AC007009.1	0.00050656	0.999886
AC007036.6	0.000260361	0.999886
AC007038.7	-0.000291511	0.999886
AC007040.11	-0.000123845	0.999886
AC007040.8	-8.80998e-06	0.999886
AC007064.24	7.42265e-05	0.999886
AC007078.4	5.23185e-05	0.999886
AC007091.1	-0.00012443	0.999886
AC007098.1	9.1353e-05	0.999886
AC007128.1	0.000158027	0.999886
AC007131.1	0.000316486	0.999886
AC007163.6	-8.41534e-05	0.999886
AC007192.4	0.000433255	0.999886
AC007192.6	0.000124709	0.999886
AC007193.10	0.00100821	0.999886
AC007193.6	0.000811544	0.999886
AC007204.2	0.00011667	0.999886
AC007228.11	-0.000315052	0.999886
AC007228.5	7.65939e-06	0.999886
AC007246.3	0.000488833	0.999886
AC007249.3	0.000185628	0.999886
AC007251.2	1.03701e-05	0.999886
AC007255.8	0.00011492	0.999886
AC007271.3	0.000377375	0.999886
AC007277.3	0.000475509	0.999886
AC007285.6	0.000173042	0.999886
AC007292.3	0.000594159	0.999886
AC007292.4	-0.000162891	0.999886
AC007292.6	0.000195485	0.999886
AC007292.7	0.00024154	0.999886
AC007319.1	0.000198738	0.999886
AC007325.4	0.000612419	0.999886
AC007326.10	0.000431429	0.999886
AC007362.3	0.000738672	0.999886
AC007364.1	-2.63577e-05	0.999886
AC007365.3	-0.000188498	0.999886
AC007383.3	0.000514876	0.999886
AC007383.4	0.000482307	0.999886
AC007392.3	0.000202888	0.999886
AC007403.2	-8.30131e-05	0.999886
AC007405.4	0.000279866	0.999886
AC007405.6	0.000362456	0.999886
AC007563.5	-8.47941e-05	0.999886
AC007566.10	-4.96522e-05	0.999886
AC007620.3	0.000112366	0.999886
AC007679.3	2.69147e-05	0.999886
AC007682.1	0.000320787	0.999886
AC007743.1	-7.57698e-05	0.999886
AC007773.2	5.86757e-05	0.999886
AC007796.1	-6.32365e-05	0.999886
AC007879.1	-5.38718e-05	0.999886
AC007879.2	-6.73975e-05	0.999886
AC007879.5	-0.000284128	0.999886
AC007880.1	0.000478012	0.999886
AC007906.1	-2.64236e-05	0.999886
AC007952.4	0.000421574	0.999886
AC007952.6	3.28369e-05	0.999886
AC007966.1	7.5898e-05	0.999886
AC008060.8	0.000453876	0.999886
AC008069.1	0.000223878	0.999886
AC008074.1	8.4587e-05	0.999886
AC008074.3	0.000339975	0.999886
AC008079.10	0.000193816	0.999886
AC008079.9	0.000281955	0.999886
AC008103.3	0.000318878	0.999886
AC008269.2	0.000369541	0.999886
AC008277.1	0.00024394	0.999886
AC008440.5	0.000579766	0.999886
AC008522.1	0.000172943	0.999886
AC008592.7	0.000611194	0.999886
AC008686.1	0.000245158	0.999886
AC008697.1	2.58829e-05	0.999886
AC008746.12	1.73987e-05	0.999886
AC008746.3	0.000172009	0.999886
AC008753.6	-8.60817e-05	0.999886
AC008781.7	7.6879e-05	0.999886
AC008937.2	0.000331703	0.999886
AC009022.1	-6.19358e-06	0.999886
AC009065.4	0.000261603	0.999886
AC009120.10	3.89406e-05	0.999886
AC009120.4	-0.00014234	0.999886
AC009120.5	0.000159645	0.999886
AC009133.12	-7.68898e-05	0.999886
AC009133.21	6.13523e-05	0.999886
AC009133.22	0.000277651	0.999886
AC009133.23	-6.26891e-05	0.999886
AC009228.1	-0.000401342	0.999886
AC009229.5	0.00017212	0.999886
AC009229.6	0.000434619	0.999886
AC009264.1	-0.000224856	0.999886
AC009299.2	0.000146398	0.999886
AC009303.1	0.000877662	0.999886
AC009312.1	0.00092695	0.999886
AC009313.1	-0.000230016	0.999886
AC009403.2	-4.14695e-05	0.999886
AC009404.2	8.17934e-05	0.999886
AC009410.1	0.000112584	0.999886
AC009473.1	0.000444518	0.999886
AC009478.1	0.000160041	0.999886
AC009480.3	0.000620272	0.999886
AC009495.4	-0.000179581	0.999886
AC009501.4	7.44623e-05	0.999886
AC009506.1	5.83845e-05	0.999886
AC009518.8	0.000163374	0.999886
AC009542.2	0.00090659	0.999886
AC009784.3	0.000467272	0.999886
AC009948.5	-0.000133401	0.999886
AC009950.2	6.89566e-06	0.999886
AC009961.3	-0.000110904	0.999886
AC010096.1	6.11918e-05	0.999886
AC010105.1	0.000133504	0.999886
AC010127.3	-0.000112248	0.999886
AC010136.2	-3.2068e-05	0.999886
AC010149.4	4.78877e-05	0.999886
AC010226.4	-0.000166942	0.999886
AC010504.2	-4.72268e-06	0.999886
AC010524.2	0.000514907	0.999886
AC010524.4	0.000145503	0.999886
AC010642.1	4.65822e-05	0.999886
AC010761.13	1.95328e-05	0.999886
AC010761.6	0.000387947	0.999886
AC010761.9	0.000174456	0.999886
AC010883.5	9.23481e-05	0.999886
AC010884.1	0.000437893	0.999886
AC010890.1	-6.61478e-05	0.999886
AC010894.3	0.000115747	0.999886
AC010907.2	0.000304354	0.999886
AC010967.2	0.000480946	0.999886
AC010971.1	1.19208e-05	0.999886
AC010976.2	-8.20621e-05	0.999886
AC010987.5	0.000155712	0.999886
AC011043.1	-8.02498e-05	0.999886
AC011043.2	-0.000137978	0.999886
AC011239.1	0.000694038	0.999886
AC011247.3	0.000886064	0.999886
AC011286.1	-8.25279e-05	0.999886
AC011288.2	-0.000198593	0.999886
AC011290.4	0.000597491	0.999886
AC011343.1	0.000335918	0.999886
AC011380.1	1.68615e-05	0.999886
AC011524.1	0.000129647	0.999886
AC011530.4	8.40404e-05	0.999886
AC011625.1	-0.000189667	0.999886
AC011747.6	7.45402e-05	0.999886
AC011841.1	0.000638485	0.999886
AC011897.2	0.000469017	0.999886
AC011997.1	-0.000396504	0.999886
AC012074.2	3.85899e-05	0.999886
AC012314.8	2.63682e-05	0.999886
AC012322.1	7.10021e-05	0.999886
AC012354.6	0.000510065	0.999886
AC012358.8	-0.000636388	0.999886
AC012360.4	-4.98131e-07	0.999886
AC012360.6	0.000329746	0.999886
AC012361.1	8.91274e-05	0.999886
AC012363.4	-0.00035179	0.999886
AC012462.1	-1.1873e-05	0.999886
AC012494.1	-6.19358e-06	0.999886
AC012499.1	-5.29042e-05	0.999886
AC012507.3	0.000107027	0.999886
AC012593.1	-9.95617e-06	0.999886
AC012594.1	0.000213241	0.999886
AC012668.2	0.000392972	0.999886
AC013402.5	0.000723692	0.999886
AC013461.1	0.000210521	0.999886
AC013463.2	0.000135872	0.999886
AC013472.4	-5.75728e-05	0.999886
AC015688.3	0.000286489	0.999886
AC015849.19	0.000388186	0.999886
AC015849.2	-3.04347e-05	0.999886
AC015922.6	7.01609e-05	0.999886
AC015923.1	0.000414183	0.999886
AC015971.2	0.000154905	0.999886
AC015987.1	2.15359e-05	0.999886
AC016577.1	3.79981e-05	0.999886
AC016582.2	0.000149231	0.999886
AC016644.1	5.62768e-05	0.999886
AC016682.1	0.000252223	0.999886
AC016700.2	4.57431e-05	0.999886
AC016700.5	-0.000114696	0.999886
AC016722.4	-0.000218885	0.999886
AC016723.4	0.000259472	0.999886
AC016730.1	-5.17204e-06	0.999886
AC016738.4	5.83786e-05	0.999886
AC016768.1	-6.16354e-05	0.999886
AC016831.7	0.000725621	0.999886
AC016907.3	0.000536468	0.999886
AC016909.1	-0.000114897	0.999886
AC016910.1	3.16801e-06	0.999886
AC016995.3	0.000229241	0.999886
AC016999.2	0.000197243	0.999886
AC017060.1	0.000274715	0.999886
AC017074.2	-3.2803e-05	0.999886
AC017101.10	0.000755689	0.999886
AC018359.1	-0.00153187	0.999886
AC018462.2	0.000222479	0.999886
AC018643.4	0.000268749	0.999886
AC018647.3	0.000457068	0.999886
AC018693.6	5.97842e-05	0.999886
AC018717.1	0.000464584	0.999886
AC018742.1	0.000264765	0.999886
AC018766.4	-0.000129413	0.999886
AC018766.6	-1.34013e-05	0.999886
AC018799.1	0.000523287	0.999886
AC018816.3	0.00035953	0.999886
AC018890.6	5.88969e-05	0.999886
AC019117.1	5.93723e-06	0.999886
AC019118.3	-0.000313231	0.999886
AC019186.1	4.83866e-05	0.999886
AC019330.1	0.00025979	0.999886
AC020571.3	0.000380376	0.999886
AC020594.5	0.000206494	0.999886
AC021188.4	0.000114849	0.999886
AC022007.5	0.000210036	0.999886
AC022154.7	-0.000316601	0.999886
AC022182.1	0.000166467	0.999886
AC023115.2	0.000292916	0.999886
AC023469.1	3.25349e-05	0.999886
AC023590.1	0.00145141	0.999886
AC023669.1	0.000297594	0.999886
AC024060.1	0.00051305	0.999886
AC024084.1	0.000460169	0.999886
AC024132.1	7.5976e-05	0.999886
AC024560.2	0.00030629	0.999886
AC024592.12	0.000291356	0.999886
AC025165.8	0.00011142	0.999886
AC025171.1	-0.00013729	0.999886
AC025335.1	0.000311073	0.999886
AC026150.8	0.000307863	0.999886
AC026167.1	0.000181731	0.999886
AC026188.1	4.81533e-05	0.999886
AC026202.3	-0.00027231	0.999886
AC027119.1	0.000490964	0.999886
AC034228.4	8.10358e-05	0.999886
AC034243.1	0.000146112	0.999886
AC037445.1	-0.000258988	0.999886
AC037459.4	6.92902e-05	0.999886
AC046143.3	0.00117649	0.999886
AC053503.11	-0.000173516	0.999886
AC053503.6	0.000531124	0.999886
AC058791.1	0.00108736	0.999886
AC060834.3	0.000202235	0.999886
AC061992.2	0.000195761	0.999886
AC062017.1	0.000306315	0.999886
AC062028.1	-2.49622e-05	0.999886
AC062029.1	0.000260637	0.999886
AC064829.1	0.000329324	0.999886
AC064865.1	-3.18097e-05	0.999886
AC067956.1	-0.000118679	0.999886
AC067959.1	0.000145368	0.999886
AC068282.3	0.000126292	0.999886
AC068286.1	-0.000112528	0.999886
AC068490.2	0.000107435	0.999886
AC068491.2	0.000210632	0.999886
AC068499.10	0.000465345	0.999886
AC068533.7	-0.000584954	0.999886
AC068831.10	5.92516e-05	0.999886
AC068831.15	0.000216651	0.999886
AC069277.2	0.000355116	0.999886
AC069363.1	0.000289075	0.999886
AC069368.3	-0.000404412	0.999886
AC069513.4	-0.000151087	0.999886
AC072062.1	0.000425262	0.999886
AC072062.3	-0.000621982	0.999886
AC073133.1	-2.3411e-05	0.999886
AC073133.2	-0.000151689	0.999886
AC073218.1	-0.000240537	0.999886
AC073254.1	0.000275788	0.999886
AC073283.4	-0.0014877	0.999886
AC073333.8	0.000627352	0.999886
AC073342.12	0.000594483	0.999886
AC073343.13	-0.000149072	0.999886
AC073635.5	0.000533144	0.999886
AC073657.1	-2.01941e-05	0.999886
AC073834.3	-0.0010036	0.999886
AC073842.19	0.000201917	0.999886
AC073957.15	0.000495275	0.999886
AC074011.2	0.000309045	0.999886
AC074117.10	-0.000269773	0.999886
AC074212.6	8.97935e-05	0.999886
AC074289.1	0.000235374	0.999886
AC074363.1	4.70756e-05	0.999886
AC074391.1	0.000308034	0.999886
AC078842.3	-0.000174852	0.999886
AC078883.3	0.000121438	0.999886
AC078941.1	0.00044135	0.999886
AC079135.1	0.000267448	0.999886
AC079145.4	-8.61048e-05	0.999886
AC079305.10	0.000573239	0.999886
AC079305.11	-5.88614e-05	0.999886
AC079305.8	8.14471e-05	0.999886
AC079630.4	-9.82599e-05	0.999886
AC079742.4	2.90801e-05	0.999886
AC079807.2	-0.000447746	0.999886
AC079807.4	0.000439235	0.999886
AC079922.3	0.00024419	0.999886
AC083843.1	-3.04905e-05	0.999886
AC083949.1	0.000109323	0.999886
AC084193.1	-0.000327948	0.999886
AC084219.2	-0.000199302	0.999886
AC084219.4	0.000619311	0.999886
AC087294.2	-0.000216214	0.999886
AC087350.1	0.000316116	0.999886
AC087501.1	0.000812592	0.999886
AC090044.2	-2.07796e-06	0.999886
AC090498.1	0.00392493	0.999886
AC090505.6	0.000336195	0.999886
AC090952.5	0.000206341	0.999886
AC091132.1	3.64051e-05	0.999886
AC091133.1	-0.000315697	0.999886
AC091153.4	0.000418933	0.999886
AC091633.3	0.000521883	0.999886
AC091729.9	2.12034e-06	0.999886
AC091878.1	0.000564884	0.999886
AC092155.4	0.000411547	0.999886
AC092159.2	0.000128914	0.999886
AC092295.4	0.000490365	0.999886
AC092415.1	4.0537e-05	0.999886
AC092431.3	9.05322e-05	0.999886
AC092535.3	0.000308476	0.999886
AC092597.3	7.44192e-05	0.999886
AC092614.2	0.00019262	0.999886
AC092620.3	4.19497e-05	0.999886
AC092635.1	-9.23648e-05	0.999886
AC092657.2	8.07304e-06	0.999886
AC092684.1	-2.24346e-05	0.999886
AC092687.5	6.64634e-05	0.999886
AC092835.2	-0.000943262	0.999886
AC092839.3	0.000207967	0.999886
AC093063.3	0.000606989	0.999886
AC093110.3	0.000555909	0.999886
AC093323.3	-8.11155e-05	0.999886
AC093326.3	-0.000147353	0.999886
AC093375.1	0.00232175	0.999886
AC093382.1	2.05429e-05	0.999886
AC093388.3	-0.000212399	0.999886
AC093495.4	0.000204478	0.999886
AC093590.1	0.000540323	0.999886
AC093627.10	-1.70534e-05	0.999886
AC093627.12	0.000471557	0.999886
AC093627.9	0.000330844	0.999886
AC093639.1	0.00019807	0.999886
AC093642.3	-0.000316036	0.999886
AC093642.6	0.000143466	0.999886
AC093673.5	8.49666e-05	0.999886
AC093690.1	0.000358488	0.999886
AC093818.1	5.00741e-05	0.999886
AC093901.1	0.000314484	0.999886
AC096559.2	0.000524089	0.999886
AC096570.2	0.000784806	0.999886
AC096579.13	-0.00035221	0.999886
AC096649.3	-4.31292e-05	0.999886
AC096669.2	0.000277335	0.999886
AC096772.6	-5.02715e-05	0.999886
AC097467.2	0.00357975	0.999886
AC097499.1	-0.000326402	0.999886
AC097662.2	-0.000177112	0.999886
AC097721.2	-0.000308357	0.999886
AC097724.3	0.000107288	0.999886
AC098617.1	-6.30744e-05	0.999886
AC098973.2	0.000240278	0.999886
AC099850.1	-0.000108296	0.999886
AC100802.3	0.000207231	0.999886
AC100830.3	-1.03086e-05	0.999886
AC100830.4	0.000201718	0.999886
AC100830.5	-0.00015195	0.999886
AC102948.2	0.000171916	0.999886
AC104088.1	0.000507114	0.999886
AC104134.2	0.000256937	0.999886
AC104135.2	0.00026102	0.999886
AC104532.2	0.00036748	0.999886
AC104532.4	0.000205446	0.999886
AC104534.3	0.000139651	0.999886
AC104653.1	0.00016887	0.999886
AC104699.1	4.57087e-05	0.999886
AC104820.2	-5.71487e-05	0.999886
AC105052.2	0.000529342	0.999886
AC105053.3	-6.84347e-07	0.999886
AC105393.1	0.000554576	0.999886
AC105402.4	-0.000265265	0.999886
AC105461.1	1.76338e-05	0.999886
AC105760.2	0.000258632	0.999886
AC105760.3	-0.000112893	0.999886
AC106053.1	0.000478448	0.999886
AC106873.4	-6.35967e-05	0.999886
AC106900.6	0.000157143	0.999886
AC107081.5	0.000224391	0.999886
AC107218.3	-7.65995e-05	0.999886
AC108004.2	2.77969e-05	0.999886
AC108142.1	3.63242e-05	0.999886
AC108938.5	0.000125863	0.999886
AC109642.1	0.000523372	0.999886
AC109829.1	0.00019501	0.999886
AC110781.3	0.00032268	0.999886
AC113189.5	6.21461e-05	0.999886
AC113404.1	0.000118056	0.999886
AC114730.11	0.000501668	0.999886
AC114730.7	0.000447941	0.999886
AC114730.8	0.000592867	0.999886
AC114763.1	-3.51401e-05	0.999886
AC114765.1	0.000122387	0.999886
AC114808.2	-8.1623e-05	0.999886
AC116035.1	0.000585081	0.999886
AC116366.5	0.000112011	0.999886
AC116366.6	0.000284531	0.999886
AC116614.1	0.000150174	0.999886
AC118754.4	0.000535788	0.999886
AC124997.1	9.73338e-05	0.999886
AC129778.2	0.000554138	0.999886
AC130469.2	0.000757891	0.999886
AC131056.3	0.00050245	0.999886
AC133528.2	-1.06306e-05	0.999886
AC133633.1	-0.000141255	0.999886
AC133644.2	4.50005e-05	0.999886
AC133680.1	0.000217852	0.999886
AC137934.1	-0.000313881	0.999886
AC138035.1	4.17483e-05	0.999886
AC138035.2	8.14647e-06	0.999886
AC138969.4	7.88084e-05	0.999886
AC139099.4	-8.40869e-05	0.999886
AC139100.3	0.000137911	0.999886
AC140542.2	0.000225009	0.999886
AC142472.6	-3.84001e-05	0.999886
AC142528.1	-0.00033312	0.999886
AC144449.1	0.000380162	0.999886
AC144450.1	0.000149305	0.999886
AC144831.1	-0.000423477	0.999886
AC144831.3	0.000211607	0.999886
AC144836.1	-8.61196e-05	0.999886
AC145110.1	-0.000141622	0.999886
AC145124.2	-2.08486e-05	0.999886
AC145212.2	0.000373511	0.999886
AC145212.4	0.000311566	0.999886
AC147651.1	0.000498593	0.999886
AC147651.4	0.000312541	0.999886
AC159540.1	-0.000437892	0.999886
AC159540.2	-7.33475e-05	0.999886
AC231657.1	2.97358e-05	0.999886
AC240274.1	-0.000366062	0.999886
AC241377.2	2.43726e-05	0.999886
AC241585.2	-0.000267707	0.999886
AC245100.1	-8.99089e-05	0.999886
AC253572.1	0.000190982	0.999886
ACAA1	-8.01792e-05	0.999886
ACAA2	0.00036579	0.999886
ACACA	-0.00158863	0.999886
ACACB	-0.00013719	0.999886
ACAD10	-9.15847e-05	0.999886
ACAD11	-4.75606e-05	0.999886
ACAD8	-0.000167741	0.999886
ACAD9	-0.000210856	0.999886
ACADL	0.000493791	0.999886
ACADM	-0.000363105	0.999886
ACADS	-8.71064e-05	0.999886
ACADSB	-0.000143166	0.999886
ACADVL	-0.000221552	0.999886
ACAN	0.000427819	0.999886
ACAP1	0.000271754	0.999886
ACAP2	-0.00172421	0.999886
ACAP3	-3.67636e-05	0.999886
ACAT1	0.0002055	0.999886
ACAT2	0.000215658	0.999886
ACBD3	-0.000156775	0.999886
ACBD4	1.56752e-06	0.999886
ACBD5	-0.000584357	0.999886
ACBD6	-0.000336311	0.999886
ACCS	0.000183918	0.999886
ACD	-0.000616925	0.999886
ACE	8.88012e-05	0.999886
ACE2	0.000113812	0.999886
ACER1	-5.81692e-05	0.999886
ACER2	0.000506338	0.999886
ACER3	-0.0008463	0.999886
ACHE	-0.000421907	0.999886
ACIN1	-0.000517474	0.999886
ACKR1	0.000207145	0.999886
ACKR3	0.000224177	0.999886
ACKR4	0.000148977	0.999886
ACLY	-0.000236186	0.999886
ACMSD	3.07186e-05	0.999886
ACO1	-0.000338023	0.999886
ACO2	0.000481744	0.999886
ACOT1	-0.000137054	0.999886
ACOT11	-8.5722e-05	0.999886
ACOT12	2.64884e-05	0.999886
ACOT13	-0.000119197	0.999886
ACOT2	0.000245301	0.999886
ACOT4	4.4736e-05	0.999886
ACOT7	-0.000157597	0.999886
ACOT8	0.000256303	0.999886
ACOT9	-0.000365419	0.999886
ACOX1	-0.000247073	0.999886
ACOX2	-8.83504e-05	0.999886
ACOX3	0.000395786	0.999886
ACOXL	0.000296421	0.999886
ACP1	-0.00036508	0.999886
ACP2	1.19357e-05	0.999886
ACP5	-2.01336e-05	0.999886
ACP6	-0.000596719	0.999886
ACPP	0.000340481	0.999886
ACR	0.000736546	0.999886
ACRBP	0.000370311	0.999886
ACRC	-0.000117376	0.999886
ACSBG1	0.000479888	0.999886
ACSBG2	-4.39563e-05	0.999886
ACSF2	0.00021371	0.999886
ACSF3	0.000157287	0.999886
ACSL1	0.000547299	0.999886
ACSL3	3.76923e-05	0.999886
ACSL4	-0.000641488	0.999886
ACSL5	-0.000235601	0.999886
ACSM1	0.000453698	0.999886
ACSM2B	0.000357838	0.999886
ACSM3	0.000857181	0.999886
ACSM6	0.00179518	0.999886
ACSS1	-0.000136287	0.999886
ACSS2	-0.000399226	0.999886
ACSS3	0.000352871	0.999886
ACTA1	0.00213163	0.999886
ACTA2	0.000500444	0.999886
ACTB	9.56593e-06	0.999886
ACTC1	0.000390886	0.999886
ACTG1	-0.000176519	0.999886
ACTL6A	-0.000259324	0.999886
ACTN1	-0.000275895	0.999886
ACTN1-AS1	0.000211838	0.999886
ACTN4	0.000121909	0.999886
ACTR10	-0.00041368	0.999886
ACTR1A	-4.15549e-05	0.999886
ACTR1B	0.000135667	0.999886
ACTR2	-0.000151687	0.999886
ACTR3	0.000255534	0.999886
ACTR3B	7.03188e-05	0.999886
ACTR3C	-1.43598e-05	0.999886
ACTR5	0.000132731	0.999886
ACTR6	-0.000132449	0.999886
ACTR8	-8.25997e-05	0.999886
ACVR1	0.000391954	0.999886
ACVR1B	0.000226428	0.999886
ACVR1C	-0.000432793	0.999886
ACVR2A	-0.000367747	0.999886
ACVR2B	-0.000405271	0.999886
ACVRL1	-0.000264529	0.999886
ACYP1	4.87579e-05	0.999886
ACYP2	0.000429734	0.999886
AD001527.7	0.000367224	0.999886
ADA	-0.000404548	0.999886
ADAL	0.000166086	0.999886
ADAM10	7.18747e-05	0.999886
ADAM11	0.000147522	0.999886
ADAM12	-0.000207939	0.999886
ADAM15	0.000161937	0.999886
ADAM17	0.000755174	0.999886
ADAM18	0.000244235	0.999886
ADAM19	6.50708e-05	0.999886
ADAM2	0.000602562	0.999886
ADAM21	0.000721824	0.999886
ADAM22	0.000101182	0.999886
ADAM23	-0.000773262	0.999886
ADAM28	0.00032294	0.999886
ADAM29	0.000584918	0.999886
ADAM32	0.000613596	0.999886
ADAM33	0.000754914	0.999886
ADAM8	0.000113657	0.999886
ADAM9	0.000762423	0.999886
ADAMTS1	0.000569102	0.999886
ADAMTS10	-0.000542793	0.999886
ADAMTS12	0.000743054	0.999886
ADAMTS13	0.00107673	0.999886
ADAMTS14	-0.000305483	0.999886
ADAMTS15	0.000317736	0.999886
ADAMTS16	0.00113134	0.999886
ADAMTS17	-9.9888e-05	0.999886
ADAMTS18	0.000196728	0.999886
ADAMTS19	0.000279469	0.999886
ADAMTS2	8.16774e-05	0.999886
ADAMTS20	0.000139182	0.999886
ADAMTS3	7.78754e-05	0.999886
ADAMTS4	0.00139241	0.999886
ADAMTS5	0.000419708	0.999886
ADAMTS6	0.000594209	0.999886
ADAMTS7	0.000105455	0.999886
ADAMTS8	0.000460551	0.999886
ADAMTS9	0.00561722	0.999886
ADAMTS9-AS1	0.000258409	0.999886
ADAMTS9-AS2	0.000213906	0.999886
ADAMTSL1	0.000957949	0.999886
ADAMTSL2	-0.000121336	0.999886
ADAMTSL3	-0.000406601	0.999886
ADAMTSL4	3.8669e-05	0.999886
ADAMTSL5	-7.05446e-05	0.999886
ADAP1	-5.18348e-05	0.999886
ADAP2	0.000319737	0.999886
ADAR	-0.00123253	0.999886
ADARB1	0.000409032	0.999886
ADARB2	-4.75677e-05	0.999886
ADAT1	9.2483e-05	0.999886
ADAT2	-0.000120942	0.999886
ADCK1	2.25017e-05	0.999886
ADCK2	-0.000142769	0.999886
ADCK3	-0.000149062	0.999886
ADCK4	-0.000535125	0.999886
ADCK5	-3.67246e-05	0.999886
ADCY1	0.000170116	0.999886
ADCY10	-8.53669e-05	0.999886
ADCY2	0.000244572	0.999886
ADCY3	-0.000183232	0.999886
ADCY4	0.000440353	0.999886
ADCY5	6.89107e-05	0.999886
ADCY6	0.000201069	0.999886
ADCY7	-4.97572e-05	0.999886
ADCY8	8.00106e-07	0.999886
ADCY9	-7.80604e-05	0.999886
ADCYAP1	-6.06869e-05	0.999886
ADCYAP1R1	0.000741666	0.999886
ADD1	0.000150902	0.999886
ADD2	-0.000569463	0.999886
ADD3	0.0003907	0.999886
ADGB	-2.09593e-05	0.999886
ADGRA2	3.75454e-05	0.999886
ADGRA3	6.54565e-05	0.999886
ADGRB1	0.000502654	0.999886
ADGRB2	5.23538e-05	0.999886
ADGRB3	0.00200475	0.999886
ADGRD1	0.00018623	0.999886
ADGRE1	-0.00015225	0.999886
ADGRE2	-0.000128961	0.999886
ADGRE3	1.97741e-05	0.999886
ADGRE5	0.000106966	0.999886
ADGRF2	0.000556528	0.999886
ADGRF3	0.000633458	0.999886
ADGRF5	0.00037018	0.999886
ADGRG1	0.000567084	0.999886
ADGRG2	-0.000586483	0.999886
ADGRG3	-3.65004e-05	0.999886
ADGRG4	0.000727696	0.999886
ADGRG5	0.000217541	0.999886
ADGRG6	0.000752089	0.999886
ADGRG7	-0.000125312	0.999886
ADGRL1	-0.00061969	0.999886
ADGRL2	0.00053068	0.999886
ADGRL3	-0.000569907	0.999886
ADGRL3-AS1	0.000186571	0.999886
ADGRL4	0.000701924	0.999886
ADGRV1	0.000164648	0.999886
ADH1B	0.00126245	0.999886
ADH4	-0.000124155	0.999886
ADH5	5.04248e-06	0.999886
ADHFE1	8.80057e-05	0.999886
ADI1	0.000448187	0.999886
ADIPOR1	0.000152036	0.999886
ADIPOR2	0.00068994	0.999886
ADIRF	0.000227296	0.999886
ADK	-0.00033359	0.999886
ADM	0.000464169	0.999886
ADM5	-0.000129227	0.999886
ADNP	-0.000744728	0.999886
ADNP-AS1	5.14676e-05	0.999886
ADNP2	0.000111876	0.999886
ADO	2.78866e-05	0.999886
ADORA1	0.000389754	0.999886
ADORA2A-AS1	0.000142024	0.999886
ADORA2B	0.00028112	0.999886
ADPGK	-0.000953099	0.999886
ADPRH	-3.21082e-05	0.999886
ADPRHL1	-0.000169115	0.999886
ADPRHL2	0.000247777	0.999886
ADPRM	6.59569e-05	0.999886
ADRA1A	2.62996e-05	0.999886
ADRA1B	-0.000120669	0.999886
ADRA1D	0.000337821	0.999886
ADRB2	0.000255639	0.999886
ADRBK1	-0.000324908	0.999886
ADRBK2	-0.00039448	0.999886
ADRM1	0.000295193	0.999886
ADSL	-0.0003701	0.999886
ADSS	0.00184765	0.999886
ADSSL1	0.000139246	0.999886
ADTRP	0.000181513	0.999886
AEBP1	9.51637e-05	0.999886
AEBP2	-0.00204746	0.999886
AEN	-4.93612e-06	0.999886
AES	0.000188549	0.999886
AF001548.5	-7.54424e-05	0.999886
AF011889.5	0.000223192	0.999886
AF038458.3	0.000265418	0.999886
AF038458.5	0.000170753	0.999886
AF064858.6	0.00132834	0.999886
AF121898.3	-9.21818e-05	0.999886
AF127577.11	0.000185955	0.999886
AF127577.8	0.000243466	0.999886
AF127936.9	-0.000616529	0.999886
AF129408.17	0.000177623	0.999886
AF131217.1	4.57785e-05	0.999886
AF146191.4	-0.000104258	0.999886
AF165138.7	0.000198968	0.999886
AF186192.1	0.000369502	0.999886
AF196970.3	-0.000304336	0.999886
AF212831.2	0.000326439	0.999886
AF213884.2	0.0002145	0.999886
AF230666.2	0.00019827	0.999886
AFAP1	0.000543044	0.999886
AFAP1-AS1	-0.000272354	0.999886
AFAP1L1	-0.00149815	0.999886
AFAP1L2	-0.000444597	0.999886
AFF1	0.000348008	0.999886
AFF2	2.24318e-05	0.999886
AFF3	-0.000103057	0.999886
AFF4	0.00146625	0.999886
AFG3L2	-0.000179752	0.999886
AFMID	-0.000200959	0.999886
AFTPH	0.000228034	0.999886
AGA	-5.15017e-05	0.999886
AGAP1	0.000286466	0.999886
AGAP14P	-0.000325888	0.999886
AGAP2	-0.000447493	0.999886
AGAP2-AS1	-0.000244841	0.999886
AGAP3	2.53857e-05	0.999886
AGAP4	-0.000303084	0.999886
AGAP5	-0.000113728	0.999886
AGAP6	5.35047e-05	0.999886
AGAP9	-0.000987973	0.999886
AGBL1	0.00811022	0.999886
AGBL2	7.44701e-05	0.999886
AGBL3	0.000312799	0.999886
AGBL4	0.000308132	0.999886
AGBL5	-9.09178e-06	0.999886
AGER	-2.46171e-05	0.999886
AGFG1	0.00019849	0.999886
AGFG2	0.000372341	0.999886
AGGF1	-0.000543484	0.999886
AGK	-0.000515576	0.999886
AGL	-0.000358523	0.999886
AGMAT	-0.000104448	0.999886
AGMO	2.49342e-05	0.999886
AGO1	-1.26108e-05	0.999886
AGO2	0.00172937	0.999886
AGO3	-6.40858e-05	0.999886
AGO4	-0.00039455	0.999886
AGPAT1	0.000163717	0.999886
AGPAT2	0.000176637	0.999886
AGPAT3	-0.000430756	0.999886
AGPAT4	0.000286597	0.999886
AGPAT5	0.000125159	0.999886
AGPS	-0.000680678	0.999886
AGRN	-0.000199195	0.999886
AGT	0.000130067	0.999886
AGTPBP1	0.000338483	0.999886
AGTR1	0.00010641	0.999886
AGTRAP	0.000193976	0.999886
AHCTF1	0.000318489	0.999886
AHCY	4.79736e-05	0.999886
AHCYL1	0.000134166	0.999886
AHCYL2	-0.000586891	0.999886
AHDC1	-0.000266578	0.999886
AHI1	-0.000497635	0.999886
AHNAK	0.0013065	0.999886
AHNAK2	-0.000385049	0.999886
AHR	-0.000407399	0.999886
AHRR	0.000403433	0.999886
AHSA1	-0.000399771	0.999886
AHSA2	0.000712497	0.999886
AIDA	-0.00041559	0.999886
AIF1	0.00043635	0.999886
AIF1L	-0.000620297	0.999886
AIFM1	5.51327e-05	0.999886
AIFM2	1.66965e-05	0.999886
AIFM3	-0.000171883	0.999886
AIG1	-4.7289e-05	0.999886
AIM1	0.000316507	0.999886
AIM2	0.000426909	0.999886
AIMP1	0.000195494	0.999886
AIMP2	-0.000782952	0.999886
AIP	0.000140207	0.999886
AJ003147.9	0.000553451	0.999886
AJ006995.3	0.00014734	0.999886
AJ006998.2	0.000443478	0.999886
AJ011932.1	6.63991e-05	0.999886
AJAP1	0.000690245	0.999886
AJUBA	5.33711e-06	0.999886
AK1	7.62823e-05	0.999886
AK2	-0.000328939	0.999886
AK3	-0.000860761	0.999886
AK4	-0.000425725	0.999886
AK5	0.000258223	0.999886
AK6	-0.000119521	0.999886
AK7	0.000406199	0.999886
AK8	-0.000648958	0.999886
AK9	-7.30887e-05	0.999886
AKAP1	-0.000285653	0.999886
AKAP10	-0.000483313	0.999886
AKAP11	-0.000291769	0.999886
AKAP12	0.00603791	0.999886
AKAP13	0.00104146	0.999886
AKAP17A	0.000968449	0.999886
AKAP3	-0.000933609	0.999886
AKAP5	-2.09687e-05	0.999886
AKAP7	-0.000170001	0.999886
AKAP8	0.000266981	0.999886
AKAP8L	0.000675506	0.999886
AKAP9	-0.000950288	0.999886
AKIP1	-9.36659e-05	0.999886
AKIRIN1	0.000120568	0.999886
AKIRIN2	-4.7053e-05	0.999886
AKNA	-0.000439659	0.999886
AKNAD1	0.00015422	0.999886
AKR1A1	-0.00011201	0.999886
AKR1B1	0.000726205	0.999886
AKR1C1	0.000806443	0.999886
AKR1C2	1.29544e-05	0.999886
AKR1C3	0.000146388	0.999886
AKR1D1	-6.02913e-07	0.999886
AKR1E2	0.000111168	0.999886
AKR7A2	-0.00015596	0.999886
AKR7A3	-0.000141257	0.999886
AKT1	-0.000179016	0.999886
AKT2	7.63501e-05	0.999886
AKT3	0.000478352	0.999886
AKTIP	0.000819237	0.999886
AL021546.6	0.000286057	0.999886
AL022341.3	-0.000106299	0.999886
AL022578.1	0.000301487	0.999886
AL023806.1	0.000553594	0.999886
AL035610.2	0.000146206	0.999886
AL109761.5	-1.37771e-05	0.999886
AL132709.1	-1.18301e-05	0.999886
AL133245.2	8.25482e-05	0.999886
AL133247.2	0.000789507	0.999886
AL162759.1	-7.49364e-05	0.999886
AL354822.1	0.000445609	0.999886
AL358852.1	-4.4402e-05	0.999886
AL365181.2	0.000260053	0.999886
AL450992.2	-4.61249e-05	0.999886
AL513523.2	2.76212e-05	0.999886
AL589743.1	-0.000168913	0.999886
AL591893.1	0.000288579	0.999886
AL592183.1	-8.45829e-06	0.999886
AL773572.7	0.0002127	0.999886
ALAD	-3.70763e-05	0.999886
ALAS1	5.86179e-05	0.999886
ALAS2	0.000140981	0.999886
ALB	0.000305453	0.999886
ALCAM	0.0045743	0.999886
ALDH16A1	-0.000205358	0.999886
ALDH18A1	-0.000436345	0.999886
ALDH1A1	0.00101194	0.999886
ALDH1A2	-0.000223599	0.999886
ALDH1A3	-9.03484e-05	0.999886
ALDH1B1	5.58376e-06	0.999886
ALDH1L1	-0.000469213	0.999886
ALDH1L1-AS1	-5.62303e-05	0.999886
ALDH1L2	0.00034684	0.999886
ALDH2	-6.27176e-06	0.999886
ALDH3A1	8.44911e-05	0.999886
ALDH3A2	0.000589209	0.999886
ALDH3B1	0.000189695	0.999886
ALDH5A1	-0.000474928	0.999886
ALDH6A1	9.76922e-05	0.999886
ALDH7A1	-9.13544e-05	0.999886
ALDH8A1	6.3004e-05	0.999886
ALDH9A1	-2.84769e-05	0.999886
ALDOA	0.000353764	0.999886
ALG1	-0.000141427	0.999886
ALG10	0.000477199	0.999886
ALG10B	0.000173523	0.999886
ALG11	-0.000471859	0.999886
ALG12	0.000505151	0.999886
ALG13	-0.000617442	0.999886
ALG13-AS1	0.000719986	0.999886
ALG14	0.000225034	0.999886
ALG1L2	-2.0868e-05	0.999886
ALG2	-0.000119541	0.999886
ALG3	0.000181732	0.999886
ALG5	-0.000911192	0.999886
ALG6	0.000334062	0.999886
ALG8	3.14046e-05	0.999886
ALG9	0.000231205	0.999886
ALK	0.000103822	0.999886
ALKBH1	0.000208867	0.999886
ALKBH2	0.000679259	0.999886
ALKBH3	6.80125e-05	0.999886
ALKBH4	-0.000187161	0.999886
ALKBH5	-0.00030169	0.999886
ALKBH6	0.000114616	0.999886
ALKBH7	0.000112681	0.999886
ALKBH8	5.65456e-06	0.999886
ALLC	0.000342706	0.999886
ALMS1	-0.000424722	0.999886
ALOX12-AS1	-0.000164056	0.999886
ALOX5	-0.000340363	0.999886
ALOX5AP	0.000505528	0.999886
ALPK1	0.00020057	0.999886
ALPK2	-0.000592963	0.999886
ALPK3	-0.000399102	0.999886
ALPL	8.68192e-05	0.999886
ALS2	-0.000703859	0.999886
ALS2CL	0.000111561	0.999886
ALS2CR11	-0.000109577	0.999886
ALS2CR12	0.000226059	0.999886
ALX4	0.000863067	0.999886
ALYREF	-8.50277e-05	0.999886
AMACR	-1.22102e-05	0.999886
AMBRA1	0.000193481	0.999886
AMD1	-0.000398381	0.999886
AMDHD1	-4.04218e-06	0.999886
AMDHD2	-0.000109293	0.999886
AMELX	0.000233904	0.999886
AMER1	0.000204468	0.999886
AMFR	0.000160675	0.999886
AMH	-0.000121449	0.999886
AMHR2	-0.000320501	0.999886
AMIGO1	0.000219712	0.999886
AMIGO2	3.24787e-05	0.999886
AMMECR1	-0.000326323	0.999886
AMMECR1L	0.000138106	0.999886
AMN	0.000253056	0.999886
AMN1	-0.000303381	0.999886
AMOT	5.35059e-05	0.999886
AMOTL1	0.000880569	0.999886
AMOTL2	-7.06437e-05	0.999886
AMPD2	-6.65638e-05	0.999886
AMPD3	0.00015298	0.999886
AMPH	-0.000117112	0.999886
AMT	-0.000313755	0.999886
AMY2B	-0.000269583	0.999886
AMZ1	0.000687451	0.999886
AMZ2	2.08604e-05	0.999886
ANAPC1	-0.000769448	0.999886
ANAPC10	-0.00142997	0.999886
ANAPC11	0.000581854	0.999886
ANAPC13	0.000245064	0.999886
ANAPC15	-0.000232452	0.999886
ANAPC16	-0.000542164	0.999886
ANAPC2	0.000630302	0.999886
ANAPC4	0.00031943	0.999886
ANAPC5	-0.000554548	0.999886
ANAPC7	-0.000141452	0.999886
ANGEL1	-2.05323e-05	0.999886
ANGEL2	0.000875566	0.999886
ANGPT1	0.00066705	0.999886
ANGPT2	0.000130806	0.999886
ANGPT4	0.000711246	0.999886
ANGPTL1	0.00018816	0.999886
ANGPTL2	0.000464886	0.999886
ANGPTL3	9.2307e-05	0.999886
ANGPTL4	-0.000333984	0.999886
ANGPTL5	-8.84811e-05	0.999886
ANK1	0.000184496	0.999886
ANK3	0.0378003	0.999886
ANKAR	-0.000154737	0.999886
ANKDD1A	-0.000161162	0.999886
ANKDD1B	0.000287748	0.999886
ANKFN1	0.000333794	0.999886
ANKFY1	-0.000649125	0.999886
ANKH	0.000752553	0.999886
ANKHD1	0.000415707	0.999886
ANKHD1-EIF4EBP3	0.000226703	0.999886
ANKIB1	-0.000137932	0.999886
ANKK1	5.38538e-05	0.999886
ANKLE1	0.000298522	0.999886
ANKLE2	0.000153281	0.999886
ANKMY1	-0.000170935	0.999886
ANKMY2	-3.57794e-05	0.999886
ANKRA2	2.92547e-05	0.999886
ANKRD10	-0.000182696	0.999886
ANKRD11	0.00048187	0.999886
ANKRD12	0.000511306	0.999886
ANKRD13A	-0.000243245	0.999886
ANKRD13C	0.000229251	0.999886
ANKRD13D	-0.00297828	0.999886
ANKRD16	-0.000331476	0.999886
ANKRD17	7.60678e-05	0.999886
ANKRD18A	0.000236195	0.999886
ANKRD18B	0.000564663	0.999886
ANKRD2	0.000342893	0.999886
ANKRD20A1	0.000567187	0.999886
ANKRD20A2	3.39842e-05	0.999886
ANKRD20A3	6.73376e-05	0.999886
ANKRD20A4	0.000583219	0.999886
ANKRD22	-0.000134887	0.999886
ANKRD23	2.43391e-05	0.999886
ANKRD24	9.27397e-05	0.999886
ANKRD26	-0.00101314	0.999886
ANKRD27	-4.65287e-05	0.999886
ANKRD28	-0.000144282	0.999886
ANKRD29	0.000208099	0.999886
ANKRD30A	0.000140635	0.999886
ANKRD30B	0.000495695	0.999886
ANKRD30BL	-0.000126458	0.999886
ANKRD31	-1.9479e-06	0.999886
ANKRD33B	-0.000149846	0.999886
ANKRD34A	4.54443e-05	0.999886
ANKRD34C-AS1	1.53927e-05	0.999886
ANKRD35	-0.000149264	0.999886
ANKRD36	2.11468e-05	0.999886
ANKRD36B	0.000171126	0.999886
ANKRD36C	-0.000245345	0.999886
ANKRD37	0.000104611	0.999886
ANKRD39	0.000476179	0.999886
ANKRD40	-0.000100826	0.999886
ANKRD42	2.1298e-05	0.999886
ANKRD44	8.89863e-05	0.999886
ANKRD45	-9.84641e-05	0.999886
ANKRD46	-0.000549821	0.999886
ANKRD49	0.000127328	0.999886
ANKRD50	-0.00228786	0.999886
ANKRD52	-0.000292465	0.999886
ANKRD53	-0.000296843	0.999886
ANKRD54	8.0471e-05	0.999886
ANKRD55	0.00430889	0.999886
ANKRD6	0.000473538	0.999886
ANKRD65	5.81335e-05	0.999886
ANKRD7	-0.000123727	0.999886
ANKRD9	8.35746e-05	0.999886
ANKS1A	0.00026797	0.999886
ANKS1B	2.21567e-05	0.999886
ANKS3	-0.000102803	0.999886
ANKS6	-0.000265009	0.999886
ANKUB1	-0.00012398	0.999886
ANKZF1	-0.000465433	0.999886
ANO1	0.000715698	0.999886
ANO10	7.40852e-06	0.999886
ANO2	2.15308e-06	0.999886
ANO3	-0.000191556	0.999886
ANO4	2.30363e-05	0.999886
ANO5	-0.000178484	0.999886
ANO6	-0.000145397	0.999886
ANO7	0.000467487	0.999886
ANO8	-0.000473278	0.999886
ANO9	7.02138e-05	0.999886
ANOS1	0.000503428	0.999886
ANP32A	-0.000235426	0.999886
ANP32B	0.00030622	0.999886
ANP32D	0.000381239	0.999886
ANP32E	9.77247e-05	0.999886
ANPEP	0.0003444	0.999886
ANTXR1	-0.000204272	0.999886
ANTXR2	0.000464958	0.999886
ANXA1	0.000167795	0.999886
ANXA10	0.000375459	0.999886
ANXA11	0.000501717	0.999886
ANXA2	0.00128345	0.999886
ANXA2R	2.52807e-05	0.999886
ANXA3	-0.000513567	0.999886
ANXA4	-0.000383142	0.999886
ANXA5	0.000876196	0.999886
ANXA6	-9.27942e-05	0.999886
ANXA7	0.000147444	0.999886
ANXA8L1	-0.000226189	0.999886
AOAH	-4.10999e-05	0.999886
AOC2	0.000196953	0.999886
AOC3	0.000227965	0.999886
AOX1	-8.26723e-06	0.999886
AP000221.1	0.000489991	0.999886
AP000230.1	-1.22159e-05	0.999886
AP000233.4	-0.000210367	0.999886
AP000253.1	-0.000192835	0.999886
AP000254.8	-0.00017685	0.999886
AP000265.1	1.80332e-05	0.999886
AP000266.7	0.000693428	0.999886
AP000275.65	0.000109157	0.999886
AP000282.2	0.00013428	0.999886
AP000295.9	0.000191773	0.999886
AP000304.12	0.00102089	0.999886
AP000318.2	-0.000680726	0.999886
AP000343.2	5.24785e-05	0.999886
AP000344.3	-5.28148e-06	0.999886
AP000350.10	0.000203904	0.999886
AP000350.5	0.000174958	0.999886
AP000438.2	0.000157248	0.999886
AP000442.1	-0.000341475	0.999886
AP000442.4	0.000466002	0.999886
AP000473.5	0.000235829	0.999886
AP000473.6	3.68616e-05	0.999886
AP000473.8	0.000109114	0.999886
AP000476.1	0.000167959	0.999886
AP000487.5	-0.000185368	0.999886
AP000487.6	-0.000117297	0.999886
AP000640.10	0.000178963	0.999886
AP000692.10	0.000271788	0.999886
AP000695.4	-0.000823364	0.999886
AP000695.6	0.000125456	0.999886
AP000704.5	0.000490262	0.999886
AP000708.1	0.000264039	0.999886
AP000721.4	3.66101e-05	0.999886
AP000769.1	0.00011553	0.999886
AP000769.7	-6.90249e-05	0.999886
AP000797.3	0.000144841	0.999886
AP000857.3	0.000301277	0.999886
AP000892.4	0.000421326	0.999886
AP000962.2	-2.36442e-05	0.999886
AP000998.2	0.00198061	0.999886
AP001046.5	0.000239698	0.999886
AP001048.4	0.000157601	0.999886
AP001059.7	8.83821e-05	0.999886
AP001062.7	0.0003446	0.999886
AP001062.9	0.00022918	0.999886
AP001065.15	-6.90902e-05	0.999886
AP001172.2	6.84549e-05	0.999886
AP001189.4	0.000266371	0.999886
AP001257.1	5.57555e-05	0.999886
AP001258.4	-7.25807e-05	0.999886
AP001347.6	-1.90902e-05	0.999886
AP001372.2	-0.00011234	0.999886
AP001412.1	0.00011822	0.999886
AP001432.14	-0.000388956	0.999886
AP001437.1	-4.47378e-05	0.999886
AP001439.2	-0.000278382	0.999886
AP001462.6	3.80373e-05	0.999886
AP001464.4	0.00058233	0.999886
AP001468.58	0.000224656	0.999886
AP001505.10	0.000269409	0.999886
AP001601.2	0.000378692	0.999886
AP001604.3	0.000996782	0.999886
AP001605.4	0.000345673	0.999886
AP001607.1	-0.00016553	0.999886
AP001610.5	-1.83715e-05	0.999886
AP001626.1	-0.0001291	0.999886
AP001628.6	-1.90252e-05	0.999886
AP002856.5	0.000512446	0.999886
AP002884.2	0.00010069	0.999886
AP002954.4	-0.000218786	0.999886
AP003025.2	0.000118212	0.999886
AP003068.23	2.5261e-05	0.999886
AP003419.11	0.000649391	0.999886
AP003419.16	-7.28643e-05	0.999886
AP006222.2	-0.000423996	0.999886
AP006621.5	-0.000236279	0.999886
AP006621.8	0.000253721	0.999886
AP1AR	-0.000326908	0.999886
AP1B1	0.000207399	0.999886
AP1G1	0.00053149	0.999886
AP1G2	-0.000338956	0.999886
AP1M1	5.3915e-05	0.999886
AP1S1	1.02002e-05	0.999886
AP1S2	-0.000347011	0.999886
AP1S3	0.000189832	0.999886
AP2A1	-1.09781e-05	0.999886
AP2A2	-0.000113573	0.999886
AP2B1	-0.000359735	0.999886
AP2S1	-4.23561e-07	0.999886
AP3B1	-0.000695151	0.999886
AP3B2	0.000213912	0.999886
AP3D1	-0.000197085	0.999886
AP3M1	0.000253184	0.999886
AP3M2	0.000585244	0.999886
AP3S1	0.000157102	0.999886
AP3S2	0.000151896	0.999886
AP4B1	0.000198481	0.999886
AP4B1-AS1	-1.17899e-05	0.999886
AP4E1	-0.000492967	0.999886
AP4M1	0.000132041	0.999886
AP4S1	0.000179764	0.999886
AP5B1	0.000146868	0.999886
AP5M1	-0.000589998	0.999886
AP5S1	6.40565e-05	0.999886
AP5Z1	8.70968e-05	0.999886
APAF1	4.67652e-05	0.999886
APBA1	-7.11015e-05	0.999886
APBA2	5.32064e-05	0.999886
APBA3	-0.00013488	0.999886
APBB1	-8.99921e-05	0.999886
APBB1IP	-0.000248736	0.999886
APBB2	-0.00115222	0.999886
APBB3	0.000733256	0.999886
APC	-0.000843001	0.999886
APCDD1	-0.000287001	0.999886
APCDD1L	-0.00411352	0.999886
APEH	0.00015843	0.999886
APEX1	0.000122331	0.999886
APEX2	2.79234e-05	0.999886
APH1A	0.000188884	0.999886
APH1B	0.000326332	0.999886
API5	-0.000628727	0.999886
APIP	-0.000476404	0.999886
APITD1-CORT	0.000237617	0.999886
APLF	-1.24086e-05	0.999886
APLNR	0.000217528	0.999886
APLP1	-2.98226e-05	0.999886
APLP2	9.42964e-05	0.999886
APMAP	-0.000119148	0.999886
APOA1	0.000179981	0.999886
APOA1-AS	0.00014461	0.999886
APOA1BP	-0.000304318	0.999886
APOB	0.000120551	0.999886
APOBEC2	1.14529e-05	0.999886
APOBEC3C	7.79894e-05	0.999886
APOBEC3D	-4.09416e-05	0.999886
APOBEC3F	0.000432138	0.999886
APOBEC3G	-0.00030322	0.999886
APOBR	-0.000156075	0.999886
APOC1	5.61623e-05	0.999886
APOD	0.000270385	0.999886
APOE	0.00014679	0.999886
APOH	-0.000192979	0.999886
APOL1	-0.000186823	0.999886
APOL2	-2.4475e-05	0.999886
APOL3	-1.31269e-05	0.999886
APOL4	4.77553e-05	0.999886
APOL6	-0.00019366	0.999886
APOLD1	0.00133856	0.999886
APOM	0.000316469	0.999886
APOO	0.000552925	0.999886
APOOL	-0.000246417	0.999886
APP	-0.000229839	0.999886
APPBP2	-0.000404553	0.999886
APPL1	0.000230066	0.999886
APPL2	-0.000681785	0.999886
APRT	0.000174253	0.999886
APTR	0.000161106	0.999886
APTX	-0.000373584	0.999886
AQP1	-0.000103701	0.999886
AQP10	0.000219474	0.999886
AQP11	1.29442e-05	0.999886
AQP3	-0.000586941	0.999886
AQP4-AS1	-4.05732e-07	0.999886
AQP5	-9.13877e-05	0.999886
AQP7	0.00036548	0.999886
AQP8	-0.000107411	0.999886
AQR	-0.000649169	0.999886
AR	-0.000339649	0.999886
ARAF	0.000897445	0.999886
ARAP1	-0.00024671	0.999886
ARAP1-AS2	0.000287021	0.999886
ARAP2	-0.000211987	0.999886
ARAP3	-0.000250335	0.999886
ARC	0.000130163	0.999886
ARCN1	0.000686918	0.999886
AREG	-0.000329518	0.999886
AREL1	0.000195752	0.999886
ARF1	0.00078887	0.999886
ARF3	0.00117973	0.999886
ARF4	0.000267257	0.999886
ARF4-AS1	-0.00014989	0.999886
ARF5	0.000143027	0.999886
ARF6	-4.02743e-05	0.999886
ARFGAP1	0.000326585	0.999886
ARFGAP2	0.000289871	0.999886
ARFGAP3	0.000580933	0.999886
ARFGEF1	-1.55503e-05	0.999886
ARFGEF2	0.000769175	0.999886
ARFGEF3	-0.000578058	0.999886
ARFIP1	0.000547619	0.999886
ARFIP2	0.000203184	0.999886
ARFRP1	-0.00038228	0.999886
ARG1	0.000436106	0.999886
ARG2	6.36663e-05	0.999886
ARGLU1	0.000498314	0.999886
ARHGAP1	-0.000288794	0.999886
ARHGAP10	0.000222402	0.999886
ARHGAP11A	1.39121e-05	0.999886
ARHGAP11B	0.000419661	0.999886
ARHGAP12	0.000248854	0.999886
ARHGAP15	-8.27072e-05	0.999886
ARHGAP17	0.000433912	0.999886
ARHGAP18	0.000278956	0.999886
ARHGAP19	-0.00023493	0.999886
ARHGAP19-SLIT1	-0.000134068	0.999886
ARHGAP20	-0.00015717	0.999886
ARHGAP21	0.000729629	0.999886
ARHGAP22	0.00135058	0.999886
ARHGAP23	-0.000217687	0.999886
ARHGAP24	0.000920769	0.999886
ARHGAP25	7.3885e-05	0.999886
ARHGAP26	0.00176124	0.999886
ARHGAP26-AS1	0.000984422	0.999886
ARHGAP27	0.000236942	0.999886
ARHGAP28	-0.000607473	0.999886
ARHGAP29	0.000405926	0.999886
ARHGAP30	0.00022531	0.999886
ARHGAP31	0.000499823	0.999886
ARHGAP31-AS1	-2.50923e-05	0.999886
ARHGAP32	7.88597e-05	0.999886
ARHGAP33	0.000452912	0.999886
ARHGAP35	0.000204486	0.999886
ARHGAP39	4.04294e-05	0.999886
ARHGAP4	4.76489e-05	0.999886
ARHGAP42	0.000721173	0.999886
ARHGAP44	-0.000328222	0.999886
ARHGAP5	-0.000675123	0.999886
ARHGAP5-AS1	0.000222561	0.999886
ARHGAP6	0.0041017	0.999886
ARHGAP9	0.000951854	0.999886
ARHGDIA	0.000642038	0.999886
ARHGDIB	0.00076557	0.999886
ARHGDIG	0.000105703	0.999886
ARHGEF1	0.000518802	0.999886
ARHGEF10	-0.000113194	0.999886
ARHGEF10L	-0.000162142	0.999886
ARHGEF11	-0.00147475	0.999886
ARHGEF12	0.000247014	0.999886
ARHGEF15	-0.000363432	0.999886
ARHGEF17	-0.000331045	0.999886
ARHGEF19	7.8816e-05	0.999886
ARHGEF2	-0.000130685	0.999886
ARHGEF25	0.00012235	0.999886
ARHGEF26	0.000149812	0.999886
ARHGEF28	-9.18268e-06	0.999886
ARHGEF3	-0.000179139	0.999886
ARHGEF33	-0.000226649	0.999886
ARHGEF35	0.000750406	0.999886
ARHGEF37	-0.00018151	0.999886
ARHGEF38	7.75652e-05	0.999886
ARHGEF39	0.000160669	0.999886
ARHGEF4	0.00061715	0.999886
ARHGEF40	-0.000178176	0.999886
ARHGEF5	0.000235082	0.999886
ARHGEF6	5.60976e-06	0.999886
ARHGEF7	0.00121704	0.999886
ARHGEF9	-0.000199615	0.999886
ARID1A	-0.000302847	0.999886
ARID1B	0.000107764	0.999886
ARID2	-0.00133948	0.999886
ARID3A	0.00048352	0.999886
ARID3B	-8.78739e-05	0.999886
ARID4A	-0.000137516	0.999886
ARID4B	-0.000325322	0.999886
ARID5A	0.000468546	0.999886
ARID5B	0.00018069	0.999886
ARIH1	6.71216e-05	0.999886
ARIH2	1.37018e-05	0.999886
ARIH2OS	0.000503356	0.999886
ARL1	0.00015305	0.999886
ARL10	-0.000404489	0.999886
ARL13B	-0.000563991	0.999886
ARL14EP	0.000320177	0.999886
ARL15	7.5508e-05	0.999886
ARL16	8.0674e-05	0.999886
ARL17A	-0.000199006	0.999886
ARL17B	-5.26959e-05	0.999886
ARL2	1.91702e-05	0.999886
ARL2-SNX15	-0.000108991	0.999886
ARL2BP	-0.000574422	0.999886
ARL3	5.66739e-05	0.999886
ARL4A	0.000421446	0.999886
ARL4C	-0.000143592	0.999886
ARL4D	-0.000269747	0.999886
ARL5A	-0.000912428	0.999886
ARL5B	0.000370661	0.999886
ARL6	-0.000157617	0.999886
ARL6IP1	0.000129247	0.999886
ARL6IP4	0.00102946	0.999886
ARL6IP5	0.000119438	0.999886
ARL6IP6	-0.000639023	0.999886
ARL8A	0.000366072	0.999886
ARL8B	1.70661e-05	0.999886
ARL9	-6.45346e-05	0.999886
ARMC1	-5.14135e-05	0.999886
ARMC10	0.000167241	0.999886
ARMC12	0.000114934	0.999886
ARMC2	0.00014659	0.999886
ARMC3	5.17532e-05	0.999886
ARMC4	-7.63193e-05	0.999886
ARMC5	0.000206741	0.999886
ARMC6	-4.68645e-05	0.999886
ARMC7	-0.000186358	0.999886
ARMC8	0.0006543	0.999886
ARMC9	0.000310675	0.999886
ARMCX1	0.000207049	0.999886
ARMCX2	-0.000231173	0.999886
ARMCX3	-7.94487e-05	0.999886
ARMCX3-AS1	4.47361e-05	0.999886
ARMCX4	0.000468972	0.999886
ARMCX5	9.07499e-05	0.999886
ARMCX6	-6.12434e-07	0.999886
ARMT1	-5.84022e-05	0.999886
ARNT	-0.00019208	0.999886
ARNT2	-0.000488108	0.999886
ARNTL	0.000385051	0.999886
ARNTL2	0.000243275	0.999886
ARNTL2-AS1	0.000287334	0.999886
ARPC1A	0.000227463	0.999886
ARPC1B	-0.000585077	0.999886
ARPC2	0.000454933	0.999886
ARPC3	0.00038779	0.999886
ARPC4	-0.000280579	0.999886
ARPC5	0.000183039	0.999886
ARPC5L	0.000245194	0.999886
ARPIN	-0.000191917	0.999886
ARPP19	0.000518292	0.999886
ARPP21	-4.26792e-05	0.999886
ARR3	1.90884e-05	0.999886
ARRB1	-0.00107859	0.999886
ARRB2	0.000114473	0.999886
ARRDC1	0.000347066	0.999886
ARRDC1-AS1	-0.000402782	0.999886
ARRDC2	0.00353102	0.999886
ARRDC3	0.000362654	0.999886
ARRDC3-AS1	8.97136e-05	0.999886
ARRDC4	0.000162415	0.999886
ARSA	0.000487234	0.999886
ARSB	5.84273e-05	0.999886
ARSD	-0.000163332	0.999886
ARSE	0.00075406	0.999886
ARSG	0.000220311	0.999886
ARSJ	0.00027554	0.999886
ARSK	0.000247418	0.999886
ART3	0.000451231	0.999886
ART4	0.000444243	0.999886
ARV1	-9.55515e-05	0.999886
ARVCF	-0.000151572	0.999886
ASAH1	-0.000270154	0.999886
ASAH2	0.000130766	0.999886
ASAH2B	-0.000230258	0.999886
ASAP1	0.000147361	0.999886
ASAP2	0.00116088	0.999886
ASAP3	-0.00031934	0.999886
ASB1	0.000281016	0.999886
ASB11	0.00068076	0.999886
ASB12	0.000451794	0.999886
ASB13	-3.27092e-06	0.999886
ASB14	9.92699e-05	0.999886
ASB15	-0.000122207	0.999886
ASB16	0.000493353	0.999886
ASB16-AS1	6.97784e-05	0.999886
ASB18	0.000656598	0.999886
ASB2	5.13546e-05	0.999886
ASB3	-6.28171e-07	0.999886
ASB5	6.19047e-05	0.999886
ASB6	0.000615274	0.999886
ASB7	-0.000556743	0.999886
ASB8	-6.98254e-05	0.999886
ASB9	9.17223e-05	0.999886
ASCC1	0.000265072	0.999886
ASCC2	-0.000230033	0.999886
ASCC3	-0.00127253	0.999886
ASF1A	0.000161675	0.999886
ASGR1	-0.000158315	0.999886
ASH1L	-0.000550529	0.999886
ASH1L-AS1	-0.000199024	0.999886
ASH2L	-0.000894606	0.999886
ASIC2	8.91799e-05	0.999886
ASIC3	2.45962e-05	0.999886
ASIP	0.000747852	0.999886
ASL	-0.000128296	0.999886
ASMT	7.57659e-05	0.999886
ASMTL	9.85522e-05	0.999886
ASMTL-AS1	0.000257226	0.999886
ASNA1	9.51458e-05	0.999886
ASNS	0.000488562	0.999886
ASNSD1	-4.87964e-05	0.999886
ASPA	7.45053e-05	0.999886
ASPG	0.00054434	0.999886
ASPH	2.31568e-05	0.999886
ASPHD2	0.000229145	0.999886
ASPM	0.000715569	0.999886
ASPN	6.73799e-05	0.999886
ASPRV1	5.91451e-05	0.999886
ASPSCR1	0.000254719	0.999886
ASRGL1	-0.000287028	0.999886
ASS1	-0.000165112	0.999886
ASTE1	0.000220274	0.999886
ASTL	0.000348134	0.999886
ASTN1	0.000208806	0.999886
ASTN2	-0.00021953	0.999886
ASTN2-AS1	0.000306883	0.999886
ASUN	0.000507153	0.999886
ASXL1	-0.000100714	0.999886
ASXL2	-0.00107125	0.999886
ASXL3	-4.29633e-05	0.999886
ATAD1	-0.000444774	0.999886
ATAD2	0.00101531	0.999886
ATAD2B	0.000133319	0.999886
ATAD3A	0.000288169	0.999886
ATAD3B	-0.000232106	0.999886
ATAD3C	0.000531673	0.999886
ATAD5	-2.31338e-05	0.999886
ATAT1	-9.7074e-05	0.999886
ATE1	-0.000969441	0.999886
ATE1-AS1	-0.00220291	0.999886
ATF1	0.000146505	0.999886
ATF2	-0.000190177	0.999886
ATF3	6.44717e-05	0.999886
ATF4	0.000581621	0.999886
ATF5	-0.000169775	0.999886
ATF6	0.00115307	0.999886
ATF6B	-0.000185072	0.999886
ATF7	-0.000236888	0.999886
ATF7IP	-0.000622733	0.999886
ATF7IP2	-0.00044381	0.999886
ATG10	0.0007454	0.999886
ATG101	0.000264551	0.999886
ATG12	-0.000386052	0.999886
ATG13	0.000329738	0.999886
ATG14	0.000692818	0.999886
ATG16L1	0.000690764	0.999886
ATG16L2	-0.000187698	0.999886
ATG2A	0.000249094	0.999886
ATG2B	0.00042451	0.999886
ATG3	-0.000111939	0.999886
ATG4A	4.3809e-05	0.999886
ATG4B	-0.000154069	0.999886
ATG4C	-0.000342504	0.999886
ATG4D	8.92014e-05	0.999886
ATG5	0.000373875	0.999886
ATG7	-0.000402877	0.999886
ATG9A	-6.20916e-05	0.999886
ATG9B	0.000117237	0.999886
ATHL1	0.000265878	0.999886
ATIC	7.62671e-05	0.999886
ATL1	-3.29636e-05	0.999886
ATL2	-0.00127542	0.999886
ATL3	-0.000285551	0.999886
ATM	-0.000463125	0.999886
ATMIN	-7.91442e-06	0.999886
ATN1	0.000427252	0.999886
ATOH8	0.000849782	0.999886
ATOX1	9.97629e-05	0.999886
ATP10A	0.00226813	0.999886
ATP10B	1.11291e-05	0.999886
ATP10D	0.000862777	0.999886
ATP11A	-0.000331072	0.999886
ATP11A-AS1	-0.00014284	0.999886
ATP11B	0.000838884	0.999886
ATP11C	-3.34759e-05	0.999886
ATP13A1	-0.000130452	0.999886
ATP13A2	-9.7726e-05	0.999886
ATP13A3	0.000709737	0.999886
ATP13A4	0.000459433	0.999886
ATP13A5	-0.000165349	0.999886
ATP1A1	0.00071135	0.999886
ATP1A2	-6.18282e-07	0.999886
ATP1A3	0.00023794	0.999886
ATP1A4	0.000460269	0.999886
ATP1B1	-4.54237e-05	0.999886
ATP1B2	-8.62456e-05	0.999886
ATP1B3	0.000940848	0.999886
ATP2A1	0.000331638	0.999886
ATP2A1-AS1	-4.84266e-05	0.999886
ATP2A3	0.000303254	0.999886
ATP2B1	0.000450341	0.999886
ATP2B2	0.000111504	0.999886
ATP2B3	-0.000296262	0.999886
ATP2B4	0.000170682	0.999886
ATP2C1	-0.000617889	0.999886
ATP2C2	0.000270082	0.999886
ATP4B	0.000242323	0.999886
ATP5A1	0.000114063	0.999886
ATP5B	5.74891e-05	0.999886
ATP5C1	-0.000446256	0.999886
ATP5D	-0.000143629	0.999886
ATP5E	0.000746851	0.999886
ATP5EP2	0.000345926	0.999886
ATP5F1	-0.000189863	0.999886
ATP5G1	8.99872e-05	0.999886
ATP5G2	0.00028747	0.999886
ATP5G3	0.000157308	0.999886
ATP5H	-0.000109449	0.999886
ATP5I	0.000164835	0.999886
ATP5J	0.000270169	0.999886
ATP5L	-0.000145089	0.999886
ATP5S	-0.000155604	0.999886
ATP5SL	0.000129303	0.999886
ATP6AP1	0.000379237	0.999886
ATP6AP1L	-0.000218295	0.999886
ATP6AP2	-0.000209883	0.999886
ATP6V0A1	-2.15586e-05	0.999886
ATP6V0A2	-0.00025973	0.999886
ATP6V0A4	0.000259983	0.999886
ATP6V0B	-0.000172315	0.999886
ATP6V0D1	0.000210967	0.999886
ATP6V0D2	0.000110594	0.999886
ATP6V0E1	-5.4755e-05	0.999886
ATP6V0E2	6.03651e-05	0.999886
ATP6V0E2-AS1	-0.000199198	0.999886
ATP6V1A	-0.000445705	0.999886
ATP6V1B1	-0.000463535	0.999886
ATP6V1B2	0.000186096	0.999886
ATP6V1C1	-0.000527051	0.999886
ATP6V1C2	0.000343845	0.999886
ATP6V1D	0.000411219	0.999886
ATP6V1E1	0.00102441	0.999886
ATP6V1E2	-0.000204704	0.999886
ATP6V1F	0.000109161	0.999886
ATP6V1G1	0.000353222	0.999886
ATP6V1G2	0.000454105	0.999886
ATP6V1H	0.000761299	0.999886
ATP7A	3.97608e-05	0.999886
ATP7B	0.000142909	0.999886
ATP8A1	0.000340213	0.999886
ATP8A2	0.000270661	0.999886
ATP8B1	4.85769e-05	0.999886
ATP8B2	-5.33552e-05	0.999886
ATP8B3	0.000189268	0.999886
ATP8B4	-0.00178622	0.999886
ATP9A	0.000138942	0.999886
ATP9B	0.000827401	0.999886
ATPAF1	-0.000527404	0.999886
ATPAF2	0.000199263	0.999886
ATPIF1	-6.63908e-05	0.999886
ATR	-0.000310775	0.999886
ATRAID	0.0003056	0.999886
ATRN	-0.000213002	0.999886
ATRNL1	0.000530528	0.999886
ATRX	-0.000463099	0.999886
ATXN1	0.00041419	0.999886
ATXN10	-0.000787933	0.999886
ATXN1L	0.000286073	0.999886
ATXN2	-0.000879239	0.999886
ATXN2L	-9.75173e-05	0.999886
ATXN3	-0.000593418	0.999886
ATXN7	0.000881033	0.999886
ATXN7L1	-0.000489816	0.999886
ATXN7L2	5.10494e-05	0.999886
ATXN7L3	-1.69281e-05	0.999886
ATXN7L3B	-0.000327817	0.999886
AUH	-0.000357085	0.999886
AUP1	0.000546774	0.999886
AURKA	0.000276035	0.999886
AURKAIP1	0.000345221	0.999886
AURKC	0.000310444	0.999886
AUTS2	-9.49304e-05	0.999886
AVEN	-0.00035842	0.999886
AVIL	1.07089e-05	0.999886
AVL9	-0.000572801	0.999886
AVPI1	5.40575e-05	0.999886
AVPR2	2.02124e-05	0.999886
AXDND1	0.000326375	0.999886
AXIN1	-0.000163529	0.999886
AXIN2	-6.1064e-05	0.999886
AXL	1.8071e-05	0.999886
AZGP1	0.000340094	0.999886
AZI2	-0.000240593	0.999886
AZIN1	8.24693e-05	0.999886
AZIN1-AS1	7.34381e-05	0.999886
AZIN2	-0.000167871	0.999886
B2M	0.000234111	0.999886
B3GALNT1	-0.000255752	0.999886
B3GALNT2	-0.000119704	0.999886
B3GALT2	4.49654e-05	0.999886
B3GALT4	0.000207124	0.999886
B3GALT6	0.000457819	0.999886
B3GAT2	-0.000197326	0.999886
B3GAT3	0.000406615	0.999886
B3GLCT	-0.000341508	0.999886
B3GNT2	-0.000128856	0.999886
B3GNT5	0.000275288	0.999886
B3GNT7	0.000410073	0.999886
B3GNT8	0.000517125	0.999886
B3GNT9	-0.00035189	0.999886
B3GNTL1	-1.58574e-05	0.999886
B4GALNT1	0.000218508	0.999886
B4GALNT2	0.000260843	0.999886
B4GALNT3	0.000247252	0.999886
B4GALT1	8.73953e-05	0.999886
B4GALT1-AS1	-0.000185983	0.999886
B4GALT2	2.5441e-05	0.999886
B4GALT3	4.03507e-06	0.999886
B4GALT4	-5.95705e-06	0.999886
B4GALT4-AS1	0.000173523	0.999886
B4GALT5	0.000847672	0.999886
B4GALT6	-7.25055e-05	0.999886
B4GALT7	0.000246703	0.999886
B4GAT1	-0.000246931	0.999886
B9D1	-5.81234e-05	0.999886
B9D2	0.000163429	0.999886
BAALC	-0.000760633	0.999886
BAALC-AS1	-0.000363361	0.999886
BAALC-AS2	0.000291451	0.999886
BAAT	5.27374e-06	0.999886
BACE1	3.91079e-05	0.999886
BACE1-AS	4.30912e-05	0.999886
BACE2	0.000567456	0.999886
BACH1	-0.000483143	0.999886
BACH1-AS1	-9.98773e-05	0.999886
BACH2	0.000240794	0.999886
BAD	-1.99589e-05	0.999886
BAG1	9.50937e-05	0.999886
BAG2	-5.7298e-05	0.999886
BAG3	-7.94138e-05	0.999886
BAG4	-0.000236775	0.999886
BAG5	-6.21176e-07	0.999886
BAG6	0.000321834	0.999886
BAHCC1	-0.000205416	0.999886
BAHD1	-3.89438e-05	0.999886
BAIAP2	0.000295008	0.999886
BAIAP2-AS1	2.26648e-06	0.999886
BAIAP2L1	0.00052942	0.999886
BAIAP2L2	0.000156969	0.999886
BAIAP3	0.000631554	0.999886
BAK1	0.000496438	0.999886
BAMBI	-0.000695404	0.999886
BANF1	-0.000189303	0.999886
BANK1	0.000135537	0.999886
BANP	0.0004519	0.999886
BAP1	0.00067214	0.999886
BARD1	0.000894904	0.999886
BARX2	0.000641056	0.999886
BASP1	0.000172083	0.999886
BATF	-0.000898199	0.999886
BATF2	-0.000638835	0.999886
BATF3	0.000469814	0.999886
BAX	0.0001336	0.999886
BAZ1A	4.29064e-05	0.999886
BAZ1B	0.000145831	0.999886
BAZ2A	-0.000596806	0.999886
BAZ2B	-0.000403959	0.999886
BBC3	-0.000190283	0.999886
BBIP1	-0.000114231	0.999886
BBOF1	-1.26425e-05	0.999886
BBOX1-AS1	0.000348526	0.999886
[truncated: 17,448 more rows]

## Sheet: Fibroblasts
Gene	log2FoldChange	padj
XIST	-9.8604	3.14377e-243
TTTY14	8.07666	8.33332e-104
UTY	8.99872	1.03996e-77
TTTY10	4.64992	1.06664e-68
NLGN4Y	7.82596	3.95636e-50
USP9Y	10.2708	3.66602e-38
KDM5D	8.92299	9.2844e-38
LINC00278	8.90799	6.92507e-32
TTTY15	8.52727	2.17189e-28
ZFY	9.46263	6.73194e-27
DDX3Y	8.66547	1.39603e-26
RPS4Y1	8.48488	3.33816e-25
TSIX	-7.23289	3.02881e-18
EIF1AY	7.27169	5.39278e-18
JPX	-0.67158	1.83312e-08
RP11-424G14.1	5.81722	1.09787e-07
ZFY-AS1	5.22033	1.52742e-05
TMSB4Y	5.0739	1.80156e-05
ZFX	-0.616065	0.000477646
DDX3X	-0.592396	0.000534101
KDM5C	-0.53781	0.00276175
RGPD2	-1.01476	0.0088198
GRIK2	0.563169	0.0233028
HLCS	0.390196	0.0273914
CDKN3	-0.480702	0.027669
PIR	0.501828	0.027669
PTGER4	-0.303715	0.086005
AC004381.7	0.229348	0.102668
HSPB6	0.201262	0.122484
RP5-857K21.4	0.170581	0.122484
KLF10	-0.229682	0.12526
KDM6A	-0.184747	0.138887
FAM160B1	0.124648	0.160322
EYS	0.178639	0.173224
RP11-15A1.2	-0.150454	0.177914
SYN3	0.166171	0.177914
TXNRD1	0.161217	0.185037
ACSM1	0.131441	0.188682
ACSM5	0.118831	0.2097
PUDP	-0.128257	0.226174
SLFN12L	-0.0747635	0.282007
AC007796.1	0.0992014	0.310355
EIF2S3	-0.079236	0.310355
PRKAR1B	0.0992852	0.310355
SPOCK1	0.0830776	0.36983
C9	-0.07635	0.386222
ACSM3	0.0642833	0.388719
NEK8	-0.0721117	0.406912
LINC00271	0.0696723	0.446309
RGPD1	-0.0447214	0.446309
RP11-319G6.1	0.0612505	0.446309
HBB	0.0515354	0.482942
MIDN	-0.0619007	0.493521
TMEM255A	0.069919	0.505586
HBA2	0.0503902	0.507396
RP11-384C4.7	-0.043806	0.507396
PRB1	0.0410208	0.529259
MCAM	0.0334862	0.612743
IRF7	-0.0378083	0.643353
LINC01597	0.0711517	0.650512
SYNM	0.0407156	0.650512
TES	-0.042777	0.650512
CCDC163P	-0.0280107	0.662
RP5-1069C8.2	0.0462757	0.662
RP11-90C4.1	0.0315124	0.687726
TCAP	0.0349823	0.687726
CSMD3	0.0265913	0.699697
TBC1D8	-0.0334345	0.699697
H1FX	0.0364431	0.748007
SLC4A3	0.0286583	0.836701
BCL3	-0.0304705	0.848349
IL15RA	0.0322123	0.848349
ME1	0.0280505	0.852894
PTPRZ1	0.0239496	0.852894
MOV10L1	0.0354188	0.87498
SLC16A9	0.0206122	0.885033
ADGRE2	0.0197059	0.889779
C5orf49	0.0393386	0.889779
DNAJA1	-0.0289909	0.889779
GPM6A	0.0322159	0.889779
NASP	-0.0159939	0.889779
RP11-262H14.3	-0.0221953	0.889779
RP11-414C23.1	0.0340666	0.889779
RP11-631N16.2	0.0174152	0.889779
DDX27	-0.0247778	0.889852
RP11-505K9.4	0.0220488	0.895668
SH3RF2	0.0212751	0.895668
ZRSR2	-0.0262246	0.895668
AVIL	-0.0238364	0.904111
SLITRK4	0.0176088	0.905652
AHRR	-0.0193709	0.914888
ANO3	0.0175186	0.914888
ANO7	-0.0212769	0.914888
CCDC170	0.0228091	0.914888
HMOX1	0.0201652	0.914888
MYRF	0.0196592	0.914888
POU2F3	0.0192757	0.914888
RP11-996F15.2	0.0240178	0.914888
CH25H	-0.0230855	0.919805
SNX8	-0.0229309	0.919805
CD99	0.018267	0.932675
SH3GL3	0.0189184	0.932675
BMPR1B	0.0152486	0.989765
HP1BP3	-0.0180771	0.989765
A1BG	-0.000294011	0.999885
A1BG-AS1	1.74739e-05	0.999885
A1CF	0.000442081	0.999885
A2M	-0.000888507	0.999885
A2M-AS1	3.1625e-05	0.999885
A2ML1	0.000820629	0.999885
A2ML1-AS1	0.000577362	0.999885
A3GALT2	0.000461262	0.999885
A4GALT	0.000122368	0.999885
A4GNT	0.000114279	0.999885
AAAS	-0.000516891	0.999885
AACS	0.00055269	0.999885
AADAC	0.000657605	0.999885
AADACL2	-0.000335965	0.999885
AADACL2-AS1	3.09243e-05	0.999885
AADACL3	-0.000526534	0.999885
AADACL4	0.000195794	0.999885
AADAT	0.000729856	0.999885
AAED1	-0.000526911	0.999885
AAGAB	-3.9194e-06	0.999885
AAK1	-0.000322766	0.999885
AAMDC	2.63835e-05	0.999885
AAMP	-8.94288e-07	0.999885
AANAT	-0.000179415	0.999885
AAR2	-0.000522144	0.999885
AARD	5.16347e-05	0.999885
AARS	0.000314645	0.999885
AARS2	-0.000693587	0.999885
AASDH	-0.00472408	0.999885
AASDHPPT	-0.000257342	0.999885
AASS	-0.000102205	0.999885
AATBC	0.000996362	0.999885
AATF	-0.000253375	0.999885
AATK	6.66646e-05	0.999885
AATK-AS1	-8.979e-05	0.999885
AB015752.3	-0.000375566	0.999885
AB019440.50	-0.000347219	0.999885
ABALON	0.00154868	0.999885
ABAT	0.00013974	0.999885
ABC12-49244600F4.4	0.000774099	0.999885
ABC7-42404400C24.1	0.000126431	0.999885
ABC7-481722F1.2	-0.000176985	0.999885
ABCA1	-1.26073e-05	0.999885
ABCA10	0.000172699	0.999885
ABCA12	0.000278976	0.999885
ABCA13	3.14421e-05	0.999885
ABCA2	-0.000422048	0.999885
ABCA3	-4.38511e-07	0.999885
ABCA4	-0.000652047	0.999885
ABCA5	0.00429517	0.999885
ABCA6	0.000373165	0.999885
ABCA7	-0.000537918	0.999885
ABCA8	0.000322851	0.999885
ABCA9	0.000888326	0.999885
ABCA9-AS1	0.000504809	0.999885
ABCB1	-5.96953e-06	0.999885
ABCB10	-3.24957e-05	0.999885
ABCB11	0.00128149	0.999885
ABCB4	0.000549121	0.999885
ABCB5	-0.000487904	0.999885
ABCB6	-0.000137883	0.999885
ABCB7	6.37121e-05	0.999885
ABCB8	-0.000247355	0.999885
ABCB9	-0.000123779	0.999885
ABCC1	0.000620158	0.999885
ABCC10	-0.000453471	0.999885
ABCC11	0.00063888	0.999885
ABCC12	0.000205133	0.999885
ABCC2	4.75497e-05	0.999885
ABCC3	0.00134947	0.999885
ABCC4	-0.00057156	0.999885
ABCC5	-0.000218019	0.999885
ABCC5-AS1	-0.00136746	0.999885
ABCC6	-0.000500963	0.999885
ABCC8	0.000905506	0.999885
ABCC9	-0.000313674	0.999885
ABCD1	0.00584043	0.999885
ABCD2	-0.000563247	0.999885
ABCD3	0.000544873	0.999885
ABCD4	-0.000557551	0.999885
ABCE1	-0.00027893	0.999885
ABCF1	-0.000732496	0.999885
ABCF2	-0.00411827	0.999885
ABCG1	0.000790348	0.999885
ABCG2	0.000297515	0.999885
ABCG4	0.000525165	0.999885
ABCG5	0.000233498	0.999885
ABCG8	-0.000129685	0.999885
ABHD1	-0.00014334	0.999885
ABHD10	-5.33402e-05	0.999885
ABHD11	0.000177103	0.999885
ABHD12	-0.00198393	0.999885
ABHD12B	9.18102e-05	0.999885
ABHD13	-0.000249034	0.999885
ABHD14A	-3.0554e-05	0.999885
ABHD14A-ACY1	-9.02109e-05	0.999885
ABHD14B	-0.000209027	0.999885
ABHD15	-0.000591121	0.999885
ABHD15-AS1	0.0013131	0.999885
ABHD16A	-0.000260744	0.999885
ABHD16B	-4.96205e-05	0.999885
ABHD17A	0.000919427	0.999885
ABHD17B	-0.000403105	0.999885
ABHD17C	0.000194925	0.999885
ABHD18	0.000702142	0.999885
ABHD2	0.000169115	0.999885
ABHD3	-0.000256065	0.999885
ABHD4	0.000667235	0.999885
ABHD5	-0.00034074	0.999885
ABHD6	-0.00218564	0.999885
ABHD8	-6.44034e-05	0.999885
ABI1	0.000442682	0.999885
ABI2	0.000139685	0.999885
ABI3	-2.03565e-05	0.999885
ABI3BP	-0.000210426	0.999885
ABL1	-0.000586628	0.999885
ABL2	7.48165e-05	0.999885
ABLIM2	0.000719762	0.999885
ABLIM3	9.85975e-05	0.999885
ABO	-0.000396225	0.999885
ABR	-0.000237731	0.999885
ABRA	0.000436397	0.999885
ABRACL	-1.41718e-05	0.999885
ABT1	-0.000672718	0.999885
ABTB1	0.000510822	0.999885
ABTB2	0.000970654	0.999885
AC000032.2	0.00113546	0.999885
AC000035.3	0.000818063	0.999885
AC000068.10	-0.0004473	0.999885
AC000068.5	0.000841621	0.999885
AC000068.9	-8.65018e-05	0.999885
AC000111.3	-9.62917e-05	0.999885
AC000111.6	-0.000265045	0.999885
AC000123.4	-6.74081e-05	0.999885
AC000124.1	9.19009e-05	0.999885
AC000370.2	-0.000364696	0.999885
AC000403.4	-0.000335177	0.999885
AC001226.7	-0.000422214	0.999885
AC002056.5	-0.000292097	0.999885
AC002064.4	0.000247557	0.999885
AC002064.5	0.000844451	0.999885
AC002066.1	0.00120822	0.999885
AC002115.5	-0.000243678	0.999885
AC002115.9	-0.000176985	0.999885
AC002116.7	-0.000131712	0.999885
AC002117.1	0.00237345	0.999885
AC002127.4	0.000566308	0.999885
AC002310.11	-0.000913466	0.999885
AC002310.12	-0.000505147	0.999885
AC002310.13	-0.000547333	0.999885
AC002310.7	6.83956e-05	0.999885
AC002331.1	-0.000419837	0.999885
AC002368.4	9.19009e-05	0.999885
AC002383.2	0.000641951	0.999885
AC002398.11	0.000588996	0.999885
AC002398.12	0.00244148	0.999885
AC002398.13	-2.0761e-05	0.999885
AC002398.9	-0.000154964	0.999885
AC002401.1	0.000331521	0.999885
AC002429.5	0.00362564	0.999885
AC002451.3	0.000737033	0.999885
AC002454.1	-0.0054857	0.999885
AC002456.2	7.45361e-05	0.999885
AC002463.3	7.37306e-05	0.999885
AC002465.2	-3.98574e-05	0.999885
AC002467.7	0.000196204	0.999885
AC002472.11	0.000133273	0.999885
AC002480.2	0.000118654	0.999885
AC002480.3	-0.000148661	0.999885
AC002480.4	-0.00109917	0.999885
AC002539.1	0.000682561	0.999885
AC002550.5	0.000547314	0.999885
AC002550.6	-0.000344763	0.999885
AC002985.3	-0.000371644	0.999885
AC003002.4	-0.000570102	0.999885
AC003005.2	0.000183095	0.999885
AC003005.4	-0.00151103	0.999885
AC003006.7	0.000490819	0.999885
AC003075.4	-0.000383595	0.999885
AC003084.2	0.000227964	0.999885
AC003088.1	0.000131584	0.999885
AC003090.1	0.000878116	0.999885
AC003092.1	-0.000392572	0.999885
AC003092.2	-0.00051201	0.999885
AC003101.1	-0.000575441	0.999885
AC003682.16	-0.000545688	0.999885
AC003956.1	0.000123461	0.999885
AC003958.2	5.1106e-05	0.999885
AC003973.4	-0.000826625	0.999885
AC003973.5	-4.96205e-05	0.999885
AC003984.1	-0.00023119	0.999885
AC003985.1	-6.18663e-05	0.999885
AC003986.5	0.000271587	0.999885
AC003986.6	0.000280207	0.999885
AC003986.7	0.000403106	0.999885
AC003988.1	-0.000361703	0.999885
AC003991.3	-0.000613593	0.999885
AC004009.3	0.00218636	0.999885
AC004012.1	0.000608239	0.999885
AC004014.3	2.5136e-05	0.999885
AC004019.13	-0.000757624	0.999885
AC004051.2	-0.00012639	0.999885
AC004053.1	0.000391135	0.999885
AC004067.5	-3.033e-05	0.999885
AC004069.2	0.000407957	0.999885
AC004076.5	-0.000710793	0.999885
AC004076.7	-0.000998509	0.999885
AC004076.9	6.20118e-05	0.999885
AC004112.4	0.000411328	0.999885
AC004125.3	-4.96205e-05	0.999885
AC004156.3	-0.000100075	0.999885
AC004158.3	-0.000176119	0.999885
AC004160.4	0.000925678	0.999885
AC004221.2	-9.47787e-06	0.999885
AC004231.2	0.00027921	0.999885
AC004237.1	-0.000237464	0.999885
AC004257.1	0.000238526	0.999885
AC004381.6	0.00493149	0.999885
AC004448.2	-6.28991e-05	0.999885
AC004448.5	0.00118558	0.999885
AC004449.6	-0.000246169	0.999885
AC004471.9	-0.000214168	0.999885
AC004485.3	0.000421094	0.999885
AC004490.1	0.000317669	0.999885
AC004510.3	0.000592756	0.999885
AC004540.4	0.00110342	0.999885
AC004540.5	-0.000355553	0.999885
AC004549.6	0.000384401	0.999885
AC004556.1	9.19747e-05	0.999885
AC004593.3	0.00027762	0.999885
AC004603.4	-0.00024581	0.999885
AC004637.1	0.000159512	0.999885
AC004691.5	0.000518574	0.999885
AC004702.2	-0.00112269	0.999885
AC004754.3	0.000137492	0.999885
AC004775.5	-2.64478e-05	0.999885
AC004791.2	0.000309821	0.999885
AC004837.5	-7.69388e-05	0.999885
AC004840.8	-0.000899671	0.999885
AC004854.4	-0.0027771	0.999885
AC004862.6	0.000379009	0.999885
AC004869.2	-0.000419837	0.999885
AC004870.3	0.000123532	0.999885
AC004878.2	-0.000665455	0.999885
AC004893.11	0.000129297	0.999885
AC004895.4	-0.000382143	0.999885
AC004901.1	0.0013284	0.999885
AC004947.2	9.19009e-05	0.999885
AC004951.6	0.000396377	0.999885
AC004988.1	0.00214925	0.999885
AC005008.2	1.63893e-06	0.999885
AC005009.2	-0.000319225	0.999885
AC005013.5	-0.000269686	0.999885
AC005019.3	4.75278e-05	0.999885
AC005037.3	0.000281027	0.999885
AC005042.4	-0.000236815	0.999885
AC005042.5	-0.000230191	0.999885
AC005076.5	0.00120713	0.999885
AC005082.12	-0.000433003	0.999885
AC005104.3	-5.10724e-05	0.999885
AC005150.1	-5.19848e-05	0.999885
AC005152.3	0.000173109	0.999885
AC005197.2	0.000193223	0.999885
AC005220.3	0.000437519	0.999885
AC005224.2	-0.000346906	0.999885
AC005235.1	0.000637058	0.999885
AC005237.4	0.00138211	0.999885
AC005253.2	0.000175949	0.999885
AC005262.2	-0.000269171	0.999885
AC005262.3	-0.000539369	0.999885
AC005264.2	5.48798e-05	0.999885
AC005281.1	-0.000241408	0.999885
AC005304.1	0.00164147	0.999885
AC005307.3	0.000423785	0.999885
AC005329.7	-0.00223635	0.999885
AC005355.1	0.000220984	0.999885
AC005355.2	0.00168916	0.999885
AC005358.3	0.000881897	0.999885
AC005363.11	-0.000131625	0.999885
AC005387.2	-0.000225184	0.999885
AC005387.3	0.000199012	0.999885
AC005480.1	-0.000270052	0.999885
AC005481.5	0.000130657	0.999885
AC005487.2	-0.000254718	0.999885
AC005498.3	-0.000562635	0.999885
AC005498.4	-3.29837e-05	0.999885
AC005522.7	3.42713e-05	0.999885
AC005523.2	-8.42086e-06	0.999885
AC005523.3	-0.00029114	0.999885
AC005534.8	0.000379315	0.999885
AC005537.2	0.00127331	0.999885
AC005538.5	-0.000419837	0.999885
AC005540.3	0.000148746	0.999885
AC005550.3	-0.000487703	0.999885
AC005550.5	2.82915e-05	0.999885
AC005592.1	0.000988688	0.999885
AC005592.2	0.000573151	0.999885
AC005592.3	0.000885354	0.999885
AC005597.1	0.000119798	0.999885
AC005606.14	-8.1304e-05	0.999885
AC005609.16	-0.000320444	0.999885
AC005609.17	-0.000160914	0.999885
AC005609.19	-4.96205e-05	0.999885
AC005618.6	1.27208e-05	0.999885
AC005618.8	0.000159248	0.999885
AC005624.2	-0.00107463	0.999885
AC005625.1	-3.68549e-05	0.999885
AC005740.5	-0.000465221	0.999885
AC005740.6	-0.000277816	0.999885
AC005754.7	0.00031454	0.999885
AC005754.8	-0.000170707	0.999885
AC005772.2	-3.39438e-05	0.999885
AC005775.2	0.000144216	0.999885
AC005780.1	0.000181905	0.999885
AC005786.5	0.000396794	0.999885
AC005786.7	4.36022e-05	0.999885
AC005789.9	0.000137386	0.999885
AC005808.3	0.000146891	0.999885
AC005863.2	-2.43406e-05	0.999885
AC005932.1	0.000602924	0.999885
AC005943.2	-0.000416223	0.999885
AC005944.2	0.000136205	0.999885
AC006000.5	-0.00194255	0.999885
AC006004.1	-0.000176985	0.999885
AC006007.1	-0.000950348	0.999885
AC006026.13	0.000673866	0.999885
AC006041.1	-0.000259073	0.999885
AC006042.7	-0.000565804	0.999885
AC006116.12	-0.000426908	0.999885
AC006116.17	0.000193189	0.999885
AC006126.4	6.51707e-05	0.999885
AC006129.1	0.000553031	0.999885
AC006130.3	0.000491143	0.999885
AC006145.4	5.82439e-05	0.999885
AC006159.5	0.00035276	0.999885
AC006160.5	0.000594529	0.999885
AC006196.1	-0.000223767	0.999885
AC006227.1	0.000806851	0.999885
AC006262.4	0.000244728	0.999885
AC006262.5	-0.000139285	0.999885
AC006272.1	-0.000176985	0.999885
AC006272.2	-0.000385069	0.999885
AC006273.5	0.00413733	0.999885
AC006277.2	0.000212512	0.999885
AC006296.1	0.00037551	0.999885
AC006328.4	-0.000244459	0.999885
AC006369.2	0.00170608	0.999885
AC006369.3	-0.000243678	0.999885
AC006372.4	0.00105993	0.999885
AC006373.1	-0.00037767	0.999885
AC006378.2	1.95516e-05	0.999885
AC006449.2	-0.000226615	0.999885
AC006460.2	0.000168933	0.999885
AC006486.9	-0.000589464	0.999885
AC006538.4	0.000324929	0.999885
AC006547.13	-0.00183991	0.999885
AC006547.8	3.72184e-05	0.999885
AC006942.4	-0.000602244	0.999885
AC006946.15	0.000160522	0.999885
AC006946.16	0.000347903	0.999885
AC006946.17	-0.000560283	0.999885
AC006960.7	-0.000200472	0.999885
AC006994.2	0.000807045	0.999885
AC007009.1	0.000482013	0.999885
AC007036.6	-0.000471238	0.999885
AC007038.7	0.000142651	0.999885
AC007040.11	-0.000378868	0.999885
AC007040.6	0.000247435	0.999885
AC007040.8	-2.95716e-05	0.999885
AC007050.17	0.000963023	0.999885
AC007064.24	-0.000617923	0.999885
AC007078.4	0.000105276	0.999885
AC007091.1	0.000379611	0.999885
AC007098.1	0.000132252	0.999885
AC007099.1	-0.000463698	0.999885
AC007128.1	0.000432464	0.999885
AC007131.1	0.00019258	0.999885
AC007161.5	-6.089e-05	0.999885
AC007163.3	-0.000292785	0.999885
AC007163.6	-0.00013433	0.999885
AC007179.1	5.1106e-05	0.999885
AC007192.4	-0.000396585	0.999885
AC007192.6	-6.54721e-05	0.999885
AC007193.10	0.00312264	0.999885
AC007193.6	0.000147016	0.999885
AC007193.8	0.000354696	0.999885
AC007193.9	0.000234265	0.999885
AC007204.2	0.000878644	0.999885
AC007228.11	-0.000291158	0.999885
AC007228.5	0.000213916	0.999885
AC007228.9	-5.86813e-05	0.999885
AC007246.3	0.000336002	0.999885
AC007249.3	8.7033e-05	0.999885
AC007251.2	0.000712209	0.999885
AC007255.8	0.000187568	0.999885
AC007271.3	-0.000207142	0.999885
AC007277.3	0.000564593	0.999885
AC007285.6	-0.000180429	0.999885
AC007285.7	-0.000274542	0.999885
AC007292.3	1.21132e-05	0.999885
AC007292.4	-0.00114912	0.999885
AC007292.6	2.57071e-05	0.999885
AC007292.7	-0.000495913	0.999885
AC007308.7	3.90285e-05	0.999885
AC007317.1	-3.11691e-07	0.999885
AC007319.1	0.00417995	0.999885
AC007325.1	-0.000243497	0.999885
AC007325.2	-0.000512708	0.999885
AC007325.4	-0.00113656	0.999885
AC007326.1	-0.000980106	0.999885
AC007349.7	-0.000232744	0.999885
AC007362.3	-0.000243678	0.999885
AC007364.1	0.000448061	0.999885
AC007365.3	-0.000486754	0.999885
AC007383.3	0.000671347	0.999885
AC007383.4	-0.000609831	0.999885
AC007386.4	0.000190957	0.999885
AC007389.3	0.000411609	0.999885
AC007391.2	2.88727e-05	0.999885
AC007392.3	0.000420783	0.999885
AC007405.4	0.00129789	0.999885
AC007405.6	0.000101453	0.999885
AC007422.1	-9.32731e-05	0.999885
AC007461.2	0.000119287	0.999885
AC007563.5	0.000177701	0.999885
AC007566.10	-0.000966026	0.999885
AC007620.3	0.000595462	0.999885
AC007652.1	0.000137492	0.999885
AC007679.3	-0.00056472	0.999885
AC007682.1	0.00267805	0.999885
AC007743.1	0.000178656	0.999885
AC007750.5	5.65941e-06	0.999885
AC007773.2	-0.000493444	0.999885
AC007879.1	-0.000270241	0.999885
AC007879.2	0.000461095	0.999885
AC007879.3	2.6757e-06	0.999885
AC007879.5	0.000689049	0.999885
AC007879.6	-9.79091e-05	0.999885
AC007879.7	0.00023594	0.999885
AC007880.1	0.000126088	0.999885
AC007906.1	0.000163935	0.999885
AC007948.1	-0.00013817	0.999885
AC007950.2	-0.000141158	0.999885
AC007966.1	0.000532227	0.999885
AC008060.8	-0.000517817	0.999885
AC008063.2	0.000280328	0.999885
AC008067.2	-8.89783e-05	0.999885
AC008069.1	-2.41961e-05	0.999885
AC008073.7	0.000454652	0.999885
AC008073.9	0.000847458	0.999885
AC008074.1	-0.000207133	0.999885
AC008074.3	-3.49347e-05	0.999885
AC008074.4	-0.000127156	0.999885
AC008079.10	-0.00595423	0.999885
AC008079.9	-0.00101748	0.999885
AC008088.4	0.00046206	0.999885
AC008103.3	0.0002593	0.999885
AC008269.2	0.000796068	0.999885
AC008271.1	0.000876999	0.999885
AC008277.1	3.65034e-05	0.999885
AC008278.3	-0.000100043	0.999885
AC008440.10	-0.000293229	0.999885
AC008440.5	5.30798e-05	0.999885
AC008522.1	0.00129904	0.999885
AC008592.4	0.00115538	0.999885
AC008592.7	0.00052045	0.999885
AC008592.8	-0.000221907	0.999885
AC008686.1	-0.000390266	0.999885
AC008694.3	-0.000736333	0.999885
AC008697.1	-0.000162727	0.999885
AC008703.1	-0.000128441	0.999885
AC008746.12	1.35769e-05	0.999885
AC008746.3	-0.00214778	0.999885
AC008753.6	0.000292077	0.999885
AC008781.7	-0.00112384	0.999885
AC008834.1	0.000636769	0.999885
AC008937.2	0.000616646	0.999885
AC008937.3	0.000118646	0.999885
AC008940.1	-0.000419837	0.999885
AC008992.1	0.000251108	0.999885
AC009005.2	-0.000312386	0.999885
AC009065.4	0.000289731	0.999885
AC009095.4	5.10575e-05	0.999885
AC009120.10	-0.000318743	0.999885
AC009120.4	0.00428231	0.999885
AC009120.5	-0.000426309	0.999885
AC009133.12	0.000304575	0.999885
AC009133.21	-0.00040836	0.999885
AC009133.22	-0.000336002	0.999885
AC009133.23	0.000226041	0.999885
AC009158.1	-0.000245105	0.999885
AC009228.1	-0.000350677	0.999885
AC009229.5	0.000408882	0.999885
AC009229.6	-0.000346777	0.999885
AC009236.2	0.00033052	0.999885
AC009262.2	-0.000237211	0.999885
AC009264.1	0.000160651	0.999885
AC009299.2	1.01586e-05	0.999885
AC009299.3	-0.000245732	0.999885
AC009303.1	-0.000222113	0.999885
AC009312.1	0.000198477	0.999885
AC009313.1	0.00364709	0.999885
AC009403.2	0.00024319	0.999885
AC009404.2	0.000253555	0.999885
AC009410.1	-9.12668e-05	0.999885
AC009411.1	0.000212427	0.999885
AC009411.2	9.2143e-05	0.999885
AC009473.1	0.000493881	0.999885
AC009478.1	0.000183366	0.999885
AC009480.3	0.000441425	0.999885
AC009495.2	-0.000180318	0.999885
AC009495.4	5.52612e-05	0.999885
AC009498.1	0.00021435	0.999885
AC009501.4	0.00195505	0.999885
AC009502.4	0.000102694	0.999885
AC009505.2	-0.000597513	0.999885
AC009506.1	0.000363708	0.999885
AC009518.4	0.000442543	0.999885
AC009518.8	-0.000392283	0.999885
AC009531.2	0.00329563	0.999885
AC009542.2	0.000160806	0.999885
AC009784.3	-0.00072686	0.999885
AC009878.2	-0.000216759	0.999885
AC009948.5	-0.00018136	0.999885
AC009950.2	-0.000744016	0.999885
AC009961.3	-0.00130099	0.999885
AC009965.2	-0.00050864	0.999885
AC010084.1	0.0158153	0.999885
AC010096.1	-0.000687083	0.999885
AC010105.1	0.000193311	0.999885
AC010127.3	-0.000138133	0.999885
AC010132.10	-0.000160031	0.999885
AC010136.2	0.000191965	0.999885
AC010145.4	0.000106943	0.999885
AC010149.4	-2.5506e-05	0.999885
AC010226.4	0.000264639	0.999885
AC010287.1	5.1106e-05	0.999885
AC010504.2	-0.000308691	0.999885
AC010524.2	0.00153368	0.999885
AC010524.4	-0.000128328	0.999885
AC010547.9	0.000110623	0.999885
AC010642.1	0.000479145	0.999885
AC010731.2	-0.000395037	0.999885
AC010746.3	-3.58821e-05	0.999885
AC010761.13	0.000493235	0.999885
AC010761.6	0.000261899	0.999885
AC010761.8	-0.000268594	0.999885
AC010761.9	-0.000333091	0.999885
AC010880.1	0.000214987	0.999885
AC010883.5	0.00088284	0.999885
AC010884.1	0.00035912	0.999885
AC010890.1	0.000300121	0.999885
AC010894.3	-4.12842e-05	0.999885
AC010907.5	-0.000136313	0.999885
AC010967.2	0.00267965	0.999885
AC010967.3	0.000247448	0.999885
AC010971.1	-0.000493219	0.999885
AC010974.3	-0.000821309	0.999885
AC010976.2	0.000197112	0.999885
AC010983.1	-0.000186954	0.999885
AC010987.5	-0.00204249	0.999885
AC010987.6	-0.000697124	0.999885
AC011043.1	-0.000310333	0.999885
AC011043.2	-0.000155478	0.999885
AC011239.1	0.000190948	0.999885
AC011243.1	-0.000316943	0.999885
AC011247.3	7.34604e-05	0.999885
AC011286.1	0.00274467	0.999885
AC011288.2	-0.000819628	0.999885
AC011290.4	0.000496652	0.999885
AC011294.3	-0.000731171	0.999885
AC011306.1	-0.000244375	0.999885
AC011343.1	3.7745e-07	0.999885
AC011380.1	0.00052338	0.999885
AC011513.3	-0.000595784	0.999885
AC011513.4	-0.000850068	0.999885
AC011516.2	-1.21209e-05	0.999885
AC011523.2	-5.69668e-05	0.999885
AC011524.1	0.000719847	0.999885
AC011530.4	-0.00092036	0.999885
AC011625.1	5.13105e-06	0.999885
AC011747.3	0.000693988	0.999885
AC011747.4	0.000245217	0.999885
AC011747.6	-0.000333457	0.999885
AC011841.1	-0.000253802	0.999885
AC011899.9	3.37381e-05	0.999885
AC011901.2	0.000322564	0.999885
AC011995.1	7.6138e-05	0.999885
AC011997.1	0.0001469	0.999885
AC012005.4	0.000145051	0.999885
AC012065.4	-0.000293229	0.999885
AC012074.2	-0.000454236	0.999885
AC012314.8	-0.000197016	0.999885
AC012322.1	4.43884e-05	0.999885
AC012354.6	-5.84428e-05	0.999885
AC012358.8	0.000168817	0.999885
AC012360.4	0.000119635	0.999885
AC012360.6	0.000405049	0.999885
AC012363.13	0.000708389	0.999885
AC012363.4	-0.000859701	0.999885
AC012368.1	-8.48719e-06	0.999885
AC012370.3	0.000137234	0.999885
AC012442.6	-0.00153711	0.999885
AC012456.4	0.000137492	0.999885
AC012462.1	0.000174954	0.999885
AC012462.2	9.52061e-05	0.999885
AC012499.1	-0.000137913	0.999885
AC012506.1	-4.96205e-05	0.999885
AC012506.4	-0.00038844	0.999885
AC012507.3	0.000305527	0.999885
AC012593.1	-6.73915e-05	0.999885
AC012594.1	0.000692325	0.999885
AC012668.1	-1.25966e-05	0.999885
AC012668.2	0.00416528	0.999885
AC013264.2	-0.000390238	0.999885
AC013275.2	0.000119236	0.999885
AC013401.1	-0.000419837	0.999885
AC013402.5	-0.000243487	0.999885
AC013461.1	0.00116382	0.999885
AC013463.2	-0.000120016	0.999885
AC013472.4	0.000759152	0.999885
AC013480.2	-0.000296021	0.999885
AC013733.4	-0.000243678	0.999885
AC015688.3	0.000120426	0.999885
AC015849.16	0.000119021	0.999885
AC015849.19	4.46402e-05	0.999885
AC015849.2	-0.000314157	0.999885
AC015922.6	-0.000255082	0.999885
AC015923.1	-4.9043e-05	0.999885
AC015933.2	0.000474325	0.999885
AC015969.3	9.1573e-05	0.999885
AC015971.2	0.000234361	0.999885
AC015987.1	0.000534276	0.999885
AC016577.1	0.000218926	0.999885
AC016582.2	-0.000135504	0.999885
AC016629.3	-0.000199035	0.999885
AC016644.1	-0.00160449	0.999885
AC016682.1	1.02895e-05	0.999885
AC016700.2	-3.04424e-05	0.999885
AC016700.5	0.000321264	0.999885
AC016722.4	-0.0001993	0.999885
AC016723.4	0.000140292	0.999885
AC016730.1	-0.000213497	0.999885
AC016735.1	0.000433224	0.999885
AC016735.2	0.000838479	0.999885
AC016735.3	0.000438593	0.999885
AC016738.3	0.000427996	0.999885
AC016738.4	-0.000304542	0.999885
AC016751.3	-0.000130651	0.999885
AC016768.1	-0.00051659	0.999885
AC016831.7	0.000134157	0.999885
AC016907.3	0.0020711	0.999885
AC016909.1	-0.000234269	0.999885
AC016910.1	0.00153064	0.999885
AC016994.2	-9.90517e-05	0.999885
AC016995.3	0.00117825	0.999885
AC016999.2	-0.00038315	0.999885
AC017048.2	-0.000135948	0.999885
AC017060.1	0.00324054	0.999885
AC017074.1	0.000137492	0.999885
AC017074.2	-0.000144335	0.999885
AC017101.10	0.00102405	0.999885
AC018359.1	0.000333868	0.999885
AC018462.2	0.000302078	0.999885
AC018647.3	0.00237927	0.999885
AC018693.6	2.09667e-05	0.999885
AC018717.1	-0.000488793	0.999885
AC018731.3	0.000196124	0.999885
AC018737.3	-0.000243536	0.999885
AC018742.1	0.000588514	0.999885
AC018766.4	0.000207769	0.999885
AC018766.6	0.000697531	0.999885
AC018799.1	0.00038964	0.999885
AC018816.3	-0.000116246	0.999885
AC018832.1	0.000347951	0.999885
AC018878.3	-0.000481031	0.999885
AC018890.6	0.000300529	0.999885
AC018902.1	4.46992e-05	0.999885
AC019048.1	0.000428555	0.999885
AC019117.1	-0.000507839	0.999885
AC019117.2	0.000158033	0.999885
AC019118.3	-0.00103474	0.999885
AC019172.2	-0.000551581	0.999885
AC019186.1	-0.000413548	0.999885
AC019206.1	-0.000457196	0.999885
AC019330.1	0.000369107	0.999885
AC020571.3	-6.32857e-05	0.999885
AC020594.5	-2.67382e-05	0.999885
AC021188.4	0.00032121	0.999885
AC021224.1	6.10113e-05	0.999885
AC022007.5	0.00388218	0.999885
AC022154.7	0.000629005	0.999885
AC022173.2	7.35435e-05	0.999885
AC022182.1	0.000179849	0.999885
AC022201.5	-0.000708293	0.999885
AC022486.1	0.00164365	0.999885
AC022816.2	-0.000438703	0.999885
AC023115.2	0.00141393	0.999885
AC023137.2	-9.72812e-05	0.999885
AC023469.1	-0.00110693	0.999885
AC023491.2	-0.00044593	0.999885
AC023590.1	-0.000324178	0.999885
AC023669.1	-7.91796e-05	0.999885
AC024060.1	0.000292398	0.999885
AC024084.1	0.000571614	0.999885
AC024560.2	-0.000348338	0.999885
AC024592.12	0.000309941	0.999885
AC024704.2	0.000225837	0.999885
AC025165.8	0.000140275	0.999885
AC025171.1	-0.00108156	0.999885
AC025263.3	0.000188655	0.999885
AC025335.1	-0.000939031	0.999885
AC025442.3	-0.000256581	0.999885
AC026150.8	0.00204419	0.999885
AC026167.1	0.00045378	0.999885
AC026188.1	-0.000300691	0.999885
AC026202.3	-0.00101753	0.999885
AC026471.6	0.000125888	0.999885
AC027119.1	-0.000144469	0.999885
AC027601.1	0.000164395	0.999885
AC034228.4	0.00064505	0.999885
AC034243.1	0.00208087	0.999885
AC037445.1	8.77118e-05	0.999885
AC037459.4	-0.000869155	0.999885
AC046143.3	-0.000339706	0.999885
AC053503.11	2.36921e-05	0.999885
AC053503.4	1.6663e-06	0.999885
AC053503.6	0.000542486	0.999885
AC055866.1	-0.00036478	0.999885
AC058791.1	0.000136673	0.999885
AC060834.3	-8.51403e-05	0.999885
AC061992.2	0.000403299	0.999885
AC062017.1	0.00283393	0.999885
AC062021.1	0.000541727	0.999885
AC062028.1	-0.000246169	0.999885
AC062029.1	0.00354734	0.999885
AC063976.3	0.000392233	0.999885
AC064829.1	0.00766281	0.999885
AC064834.1	-0.00136221	0.999885
AC064834.2	-0.000365921	0.999885
AC064865.1	-6.46595e-06	0.999885
AC064871.3	0.000542933	0.999885
AC064874.1	0.000291712	0.999885
AC067956.1	0.000394589	0.999885
AC067959.1	0.00189967	0.999885
AC067968.3	-0.000546246	0.999885
AC068138.1	-0.000583997	0.999885
AC068196.1	0.000148857	0.999885
AC068282.3	0.000783558	0.999885
AC068286.1	0.000624214	0.999885
AC068490.2	0.000230123	0.999885
AC068491.2	-0.000118813	0.999885
AC068499.10	4.98407e-05	0.999885
AC068533.7	0.000323692	0.999885
AC068831.10	-0.000193465	0.999885
AC068831.15	0.000285273	0.999885
AC068831.3	0.000414607	0.999885
AC068831.6	-9.05847e-05	0.999885
AC069063.2	0.000212211	0.999885
AC069155.1	-0.000729405	0.999885
AC069363.1	0.0052819	0.999885
AC069368.3	0.000416455	0.999885
AC069513.4	-0.000370391	0.999885
AC072062.1	0.00395511	0.999885
AC072062.3	0.00179887	0.999885
AC073071.1	0.000197278	0.999885
AC073072.5	0.000408397	0.999885
AC073115.7	-0.000326231	0.999885
AC073133.1	0.000137492	0.999885
AC073218.1	0.000305278	0.999885
AC073254.1	0.000124104	0.999885
AC073283.4	-0.000174691	0.999885
AC073316.1	-3.38494e-05	0.999885
AC073321.4	1.13358e-06	0.999885
AC073325.1	0.000628333	0.999885
AC073333.8	0.000642905	0.999885
AC073342.12	0.000533806	0.999885
AC073343.13	2.674e-05	0.999885
AC073626.2	6.37773e-05	0.999885
AC073635.5	-5.62841e-05	0.999885
AC073641.2	-0.00106265	0.999885
AC073834.3	-1.83795e-05	0.999885
AC073842.19	2.24609e-05	0.999885
AC073928.2	-0.000382571	0.999885
AC073934.6	0.000172246	0.999885
AC073957.15	0.000957216	0.999885
AC073987.1	0.000183114	0.999885
AC074011.2	0.00149228	0.999885
AC074117.10	-0.000143603	0.999885
AC074212.6	0.000188013	0.999885
AC074289.1	-0.000130249	0.999885
AC074363.1	-0.000145875	0.999885
AC074391.1	0.000211963	0.999885
AC078842.3	-0.000191653	0.999885
AC078842.4	-0.00090171	0.999885
AC078883.3	0.000186531	0.999885
AC078941.1	-0.000221032	0.999885
AC079117.1	9.5394e-05	0.999885
AC079135.1	-5.4577e-05	0.999885
AC079145.4	-0.000614586	0.999885
AC079150.3	8.4099e-05	0.999885
AC079305.10	0.000705361	0.999885
AC079305.11	0.000281689	0.999885
AC079305.8	0.000489293	0.999885
AC079354.3	-0.000440782	0.999885
AC079584.2	-0.000151783	0.999885
AC079610.2	0.000191819	0.999885
AC079630.2	-0.000718256	0.999885
AC079630.4	0.000952912	0.999885
AC079742.4	0.000430559	0.999885
AC079776.1	0.000190667	0.999885
AC079776.3	1.91516e-05	0.999885
AC079790.2	-0.000357076	0.999885
AC079807.2	-0.000867472	0.999885
AC079807.4	0.00351081	0.999885
AC079922.3	0.000468601	0.999885
AC083843.1	-0.000642062	0.999885
AC083843.2	-0.000522129	0.999885
AC083864.3	0.000307408	0.999885
AC083949.1	-0.00011056	0.999885
AC084082.3	-5.5808e-06	0.999885
AC084193.1	0.000318488	0.999885
AC084219.2	-0.000218347	0.999885
AC084219.4	-0.000533539	0.999885
AC084809.2	0.000101437	0.999885
AC087294.2	0.000373185	0.999885
AC087350.1	0.000234926	0.999885
AC087430.1	-0.000285678	0.999885
AC087491.2	0.000638182	0.999885
AC087499.10	8.9426e-05	0.999885
AC087501.1	0.000109561	0.999885
AC090044.2	-0.000248797	0.999885
AC090154.1	0.000103573	0.999885
AC090498.1	0.00640486	0.999885
AC090505.6	0.000446199	0.999885
AC090587.5	-0.000345442	0.999885
AC090616.2	0.000206982	0.999885
AC090617.1	-0.000243606	0.999885
AC091132.1	0.000452414	0.999885
AC091133.1	-0.000417181	0.999885
AC091153.4	-0.000155296	0.999885
AC091633.3	0.00034085	0.999885
AC091705.1	7.76289e-05	0.999885
AC091729.9	0.00144044	0.999885
AC091801.1	0.00135897	0.999885
AC091814.3	0.000305968	0.999885
AC091878.1	5.72845e-05	0.999885
AC091962.3	-0.00033677	0.999885
AC092155.4	0.00232866	0.999885
AC092159.2	0.0006756	0.999885
AC092159.3	0.000247258	0.999885
AC092162.1	0.000667227	0.999885
AC092171.2	0.000685139	0.999885
AC092171.4	0.000218534	0.999885
AC092192.1	6.2554e-05	0.999885
AC092198.1	0.000189286	0.999885
AC092295.4	-0.00110644	0.999885
AC092301.3	-4.0503e-05	0.999885
AC092316.1	-0.000567942	0.999885
AC092384.1	0.000311644	0.999885
AC092415.1	0.00039246	0.999885
AC092431.3	-0.00036601	0.999885
AC092535.3	-0.000302221	0.999885
AC092570.2	-0.000221418	0.999885
AC092580.4	0.000343604	0.999885
AC092597.3	0.000479231	0.999885
AC092614.2	-0.000199612	0.999885
AC092620.3	0.000745236	0.999885
AC092635.1	-0.000637082	0.999885
AC092652.1	0.000974124	0.999885
AC092657.2	-0.000973935	0.999885
AC092667.2	0.000326643	0.999885
AC092669.3	-0.000138476	0.999885
AC092675.3	-5.3205e-05	0.999885
AC092684.1	0.000191964	0.999885
AC092687.4	0.000784315	0.999885
AC092687.5	-1.48918e-05	0.999885
AC092718.1	0.000510032	0.999885
AC092835.2	-0.0004856	0.999885
AC092839.3	0.000665833	0.999885
AC092839.4	-0.000413251	0.999885
AC092881.1	-0.000523058	0.999885
AC093110.3	-0.000494893	0.999885
AC093323.3	0.000373051	0.999885
AC093326.3	-0.000382066	0.999885
AC093375.1	0.00102636	0.999885
AC093381.2	0.000639554	0.999885
AC093382.1	-0.000118634	0.999885
AC093388.3	-0.000141115	0.999885
AC093495.4	-4.60099e-05	0.999885
AC093590.1	6.74183e-05	0.999885
AC093609.1	-4.18799e-05	0.999885
AC093627.10	0.000537536	0.999885
AC093627.12	0.000408144	0.999885
AC093627.7	-0.000217106	0.999885
AC093627.8	-0.000689111	0.999885
AC093627.9	-0.000466755	0.999885
AC093639.1	-0.00148351	0.999885
AC093642.3	0.000450769	0.999885
AC093642.6	-9.22771e-05	0.999885
AC093673.5	0.000304617	0.999885
AC093690.1	0.000747881	0.999885
AC093702.1	0.000271898	0.999885
AC093732.1	-0.00022619	0.999885
AC093802.1	0.000226702	0.999885
AC093818.1	-0.000572344	0.999885
AC093822.1	-0.000674542	0.999885
AC093901.1	0.00117116	0.999885
AC093911.1	0.000137492	0.999885
AC096554.1	4.81608e-05	0.999885
AC096570.1	-0.000463335	0.999885
AC096570.2	-0.000113947	0.999885
AC096649.2	-0.000523817	0.999885
AC096649.3	0.00157505	0.999885
AC096669.1	-0.000642949	0.999885
AC096669.2	0.000778145	0.999885
AC096669.3	9.06936e-05	0.999885
AC096670.3	0.000632048	0.999885
AC096772.6	0.00042055	0.999885
AC097381.1	0.000637636	0.999885
AC097461.4	-3.31985e-05	0.999885
AC097467.2	-7.42655e-05	0.999885
AC097499.1	0.000317571	0.999885
AC097662.2	0.000336971	0.999885
AC097721.2	-0.000160748	0.999885
AC097724.3	0.000639558	0.999885
AC098617.1	0.000678775	0.999885
AC098820.2	-0.000243797	0.999885
AC098820.4	-0.000135845	0.999885
AC098828.2	0.000713282	0.999885
AC098973.1	-9.18449e-06	0.999885
AC098973.2	-0.000106128	0.999885
AC099754.1	-7.54914e-05	0.999885
AC099850.1	0.0004491	0.999885
AC100802.3	0.000249336	0.999885
AC100821.2	-0.000384365	0.999885
AC100830.3	0.000280375	0.999885
AC100830.4	4.92962e-05	0.999885
AC100830.5	-0.000669515	0.999885
AC102948.2	0.000163571	0.999885
AC102953.4	0.000579378	0.999885
AC103563.8	0.000214239	0.999885
AC104076.3	-0.000175034	0.999885
AC104088.1	-0.000249703	0.999885
AC104113.3	-0.00057135	0.999885
AC104134.2	-0.000344636	0.999885
AC104135.2	0.000439439	0.999885
AC104532.2	0.000199671	0.999885
AC104532.4	-0.000832498	0.999885
AC104534.2	0.000179428	0.999885
AC104534.3	-0.00181478	0.999885
AC104653.1	0.000807715	0.999885
AC104654.1	-0.000171421	0.999885
AC104654.2	0.00102153	0.999885
AC104699.1	0.000184051	0.999885
AC104777.1	-0.00011485	0.999885
AC104777.2	7.15193e-05	0.999885
AC104777.4	0.000162863	0.999885
AC104794.4	-0.000190776	0.999885
AC104820.2	0.00121657	0.999885
AC104984.4	-7.9497e-05	0.999885
AC105009.1	-2.57876e-05	0.999885
AC105052.2	0.000734021	0.999885
AC105053.3	-0.000287906	0.999885
AC105393.1	-0.00052428	0.999885
AC105402.4	6.52464e-05	0.999885
AC105461.1	0.000141995	0.999885
AC105760.2	0.000225768	0.999885
AC105760.3	0.000343975	0.999885
AC106053.1	-0.000797074	0.999885
AC106786.1	-0.000359322	0.999885
AC106801.1	0.000339485	0.999885
AC106873.4	0.00033764	0.999885
AC106874.1	-0.000496585	0.999885
AC106900.6	0.000346116	0.999885
AC107081.5	1.25175e-05	0.999885
AC107218.3	0.000450099	0.999885
AC107399.2	0.000667072	0.999885
AC108004.2	0.00022793	0.999885
AC108004.3	0.000300085	0.999885
AC108056.1	-0.000243523	0.999885
AC108142.1	0.000519753	0.999885
AC108463.1	0.000212941	0.999885
AC108488.4	-0.000779743	0.999885
AC108938.5	0.000147507	0.999885
AC109642.1	0.000696375	0.999885
AC109829.1	0.000568668	0.999885
AC110615.1	-0.000232863	0.999885
AC110781.3	0.000995662	0.999885
AC112715.2	0.000950208	0.999885
AC112721.2	-0.000238769	0.999885
AC113189.5	-4.3955e-05	0.999885
AC113404.1	-0.000210204	0.999885
AC113610.1	-0.000185519	0.999885
AC113618.1	-9.32009e-05	0.999885
AC114271.2	-0.00222986	0.999885
AC114730.11	0.000311548	0.999885
AC114730.2	-0.000227959	0.999885
AC114730.7	9.85806e-05	0.999885
AC114730.8	-9.78719e-05	0.999885
AC114763.1	-0.00020373	0.999885
AC114765.1	0.000201463	0.999885
AC114812.8	-5.80632e-05	0.999885
AC115522.3	-0.000591981	0.999885
AC116035.1	7.73813e-05	0.999885
AC116366.5	5.94484e-05	0.999885
AC116366.6	0.0023661	0.999885
AC116609.1	0.000817517	0.999885
AC116609.3	-0.000197456	0.999885
AC124312.1	-0.000641575	0.999885
AC124861.1	-3.1188e-05	0.999885
AC124997.1	0.000131194	0.999885
AC128709.2	0.00018938	0.999885
AC128709.3	-0.000159166	0.999885
AC129492.1	-0.00114979	0.999885
AC129778.2	0.000127293	0.999885
AC130469.2	7.7178e-05	0.999885
AC131056.3	0.00126694	0.999885
AC131263.1	4.75174e-06	0.999885
AC133106.2	0.00440217	0.999885
AC133528.2	-0.000482334	0.999885
AC133633.2	-0.000492582	0.999885
AC133644.2	0.000387816	0.999885
AC133680.1	-5.89147e-05	0.999885
AC135050.5	-0.00022	0.999885
AC136612.1	0.000147896	0.999885
AC136616.1	0.000169495	0.999885
AC136616.2	-0.000138335	0.999885
AC137723.5	-0.000394632	0.999885
AC137932.4	-0.000137505	0.999885
AC137932.5	9.19009e-05	0.999885
AC137932.6	2.89964e-06	0.999885
AC137934.1	0.000809999	0.999885
AC138035.1	-0.000442205	0.999885
AC138035.2	0.000143235	0.999885
AC138969.4	-0.000237276	0.999885
AC139099.4	7.46256e-05	0.999885
AC139099.6	0.00137007	0.999885
AC139100.3	0.000373108	0.999885
AC139712.4	-0.000219971	0.999885
AC140481.8	-0.000245721	0.999885
AC140542.2	-0.000289986	0.999885
AC140725.4	0.000260793	0.999885
AC140912.1	1.3011e-06	0.999885
AC142472.6	0.0157913	0.999885
AC142528.1	-0.00119245	0.999885
AC144449.1	-0.000141673	0.999885
AC144450.1	0.00152568	0.999885
AC144450.2	0.00060589	0.999885
AC144652.1	0.000608387	0.999885
AC144831.1	0.000782173	0.999885
AC144831.3	-9.05101e-05	0.999885
AC144835.1	-7.60793e-05	0.999885
AC144836.1	-5.41755e-05	0.999885
AC145110.1	0.000117371	0.999885
AC145124.2	0.000931346	0.999885
AC145212.2	-0.000152282	0.999885
AC145212.4	0.000789414	0.999885
AC145343.2	0.00086765	0.999885
AC147651.1	-0.000864889	0.999885
AC147651.4	0.000820595	0.999885
AC147651.5	0.000212863	0.999885
AC159540.1	0.000240681	0.999885
AC159540.2	0.000520779	0.999885
AC195454.1	2.14537e-05	0.999885
AC231657.1	0.000662475	0.999885
AC240274.1	-0.000308925	0.999885
AC241377.2	-3.5441e-05	0.999885
AC241585.2	0.00378027	0.999885
AC242988.1	-0.000243678	0.999885
AC243756.1	-0.000244073	0.999885
AC245100.1	0.00130164	0.999885
AC253572.1	-8.1099e-05	0.999885
ACAA1	0.000255801	0.999885
ACAA2	0.000221669	0.999885
ACACA	5.465e-05	0.999885
ACACB	0.000987494	0.999885
ACAD10	-0.000155354	0.999885
ACAD11	7.40824e-05	0.999885
ACAD8	-0.000291552	0.999885
ACAD9	-0.000134455	0.999885
ACADL	0.00117774	0.999885
ACADM	-0.000504422	0.999885
ACADS	0.000704343	0.999885
ACADSB	0.000436467	0.999885
ACADVL	-0.000493196	0.999885
ACAN	0.00127198	0.999885
ACAP1	0.000850064	0.999885
ACAP2	-0.00189145	0.999885
ACAP3	5.70786e-05	0.999885
ACAT1	-0.000138693	0.999885
ACAT2	0.000164833	0.999885
ACBD3	-0.000260557	0.999885
ACBD4	0.000161655	0.999885
ACBD5	-0.000604412	0.999885
ACBD6	-0.000749338	0.999885
ACBD7	0.000345104	0.999885
ACCS	0.000543793	0.999885
ACD	-0.000855585	0.999885
ACE	-0.000312931	0.999885
ACE2	0.0019987	0.999885
ACER1	-0.000444277	0.999885
ACER2	-0.000585803	0.999885
ACER3	-9.77318e-05	0.999885
ACHE	-0.000161445	0.999885
ACIN1	-0.000863748	0.999885
ACKR1	-4.74835e-06	0.999885
ACKR2	-0.000418706	0.999885
ACKR3	0.000777694	0.999885
ACKR4	-0.00131567	0.999885
ACLY	-0.000309993	0.999885
ACMSD	-0.000480684	0.999885
ACO1	5.40504e-05	0.999885
ACO2	0.000476606	0.999885
ACOT1	0.00126605	0.999885
ACOT11	0.000752132	0.999885
ACOT12	0.00206173	0.999885
ACOT13	6.63842e-06	0.999885
ACOT2	-0.000459785	0.999885
ACOT4	-0.000637517	0.999885
ACOT6	0.000481365	0.999885
ACOT7	-4.21065e-05	0.999885
ACOT8	-5.17578e-05	0.999885
ACOT9	-0.00055651	0.999885
ACOX1	0.000395503	0.999885
ACOX2	0.000443776	0.999885
ACOX3	0.000210628	0.999885
ACOXL	0.00250494	0.999885
ACP1	-0.000297134	0.999885
ACP2	-0.000765411	0.999885
ACP5	-0.000289531	0.999885
ACP6	-0.000148487	0.999885
ACP7	0.000612897	0.999885
ACPP	-0.000150553	0.999885
ACR	0.000652139	0.999885
ACRBP	0.000472638	0.999885
ACRC	-0.00111002	0.999885
ACRV1	0.000509319	0.999885
ACSBG1	-0.000349052	0.999885
ACSBG2	0.000523527	0.999885
ACSF2	0.000328594	0.999885
ACSF3	0.000773055	0.999885
ACSL1	0.00132928	0.999885
ACSL3	-7.48292e-06	0.999885
ACSL4	-0.00047209	0.999885
ACSL5	0.000216561	0.999885
ACSM2A	-0.00139243	0.999885
ACSM2B	0.000926808	0.999885
ACSM6	0.000207428	0.999885
ACSS1	0.000349719	0.999885
ACSS2	-0.000410859	0.999885
ACSS3	0.00201553	0.999885
ACTA1	0.00207431	0.999885
ACTA2	0.000545635	0.999885
ACTB	0.000463846	0.999885
ACTC1	0.000766882	0.999885
ACTG1	0.000248477	0.999885
ACTG2	0.000281326	0.999885
ACTL10	0.000672977	0.999885
ACTL6A	-0.000395085	0.999885
ACTL7B	5.1106e-05	0.999885
ACTL8	0.00111082	0.999885
ACTN1	0.00128223	0.999885
ACTN1-AS1	0.000898231	0.999885
ACTN3	0.000248126	0.999885
ACTN4	-0.000266835	0.999885
ACTR10	3.24653e-05	0.999885
ACTR1A	-0.0010244	0.999885
ACTR1B	0.000311914	0.999885
ACTR2	4.69875e-05	0.999885
ACTR3	0.00023152	0.999885
ACTR3B	7.85198e-05	0.999885
ACTR3C	0.00106775	0.999885
ACTR5	-0.000280899	0.999885
ACTR6	-0.000723382	0.999885
ACTR8	-0.000788584	0.999885
ACTRT3	0.000606014	0.999885
ACVR1	-0.000287663	0.999885
ACVR1B	-0.000287195	0.999885
ACVR1C	-0.00069426	0.999885
ACVR2A	-0.00019215	0.999885
ACVR2B	-0.000135543	0.999885
ACVR2B-AS1	-6.50949e-05	0.999885
ACVRL1	0.000579466	0.999885
ACY1	0.000706882	0.999885
ACYP1	0.000406136	0.999885
ACYP2	0.000276074	0.999885
AD001527.7	-0.000207548	0.999885
ADA	0.000104098	0.999885
ADAD1	2.09301e-05	0.999885
ADAL	-0.0012388	0.999885
ADAM10	-0.000628566	0.999885
ADAM11	-0.00138542	0.999885
ADAM12	0.000166077	0.999885
ADAM15	-0.000140463	0.999885
ADAM17	0.000503284	0.999885
ADAM18	0.00697267	0.999885
ADAM19	0.000297584	0.999885
ADAM2	-0.000284566	0.999885
ADAM21	-3.24048e-05	0.999885
ADAM22	-0.00161897	0.999885
ADAM23	-0.000159939	0.999885
ADAM28	0.000450182	0.999885
ADAM29	-0.00193307	0.999885
ADAM32	0.00911444	0.999885
ADAM33	0.000817572	0.999885
ADAM7	0.000157105	0.999885
ADAM8	0.000334575	0.999885
ADAM9	0.000993253	0.999885
ADAMTS1	0.000730536	0.999885
ADAMTS10	0.000429734	0.999885
ADAMTS12	-0.00017332	0.999885
ADAMTS13	-8.56621e-05	0.999885
ADAMTS14	0.000746547	0.999885
ADAMTS15	0.00236495	0.999885
ADAMTS16	-6.28667e-05	0.999885
ADAMTS17	-0.000188316	0.999885
ADAMTS18	0.00122663	0.999885
ADAMTS19	-0.000173916	0.999885
ADAMTS19-AS1	-0.00048024	0.999885
ADAMTS2	0.00223693	0.999885
ADAMTS20	-0.000477287	0.999885
ADAMTS3	0.000316072	0.999885
ADAMTS4	-0.000219054	0.999885
ADAMTS5	-0.000844721	0.999885
ADAMTS6	-6.25593e-05	0.999885
ADAMTS7	-6.33117e-05	0.999885
ADAMTS8	-0.000865843	0.999885
ADAMTS9	-0.00206111	0.999885
ADAMTS9-AS1	-0.00040612	0.999885
ADAMTS9-AS2	-0.000681915	0.999885
ADAMTSL1	0.00205094	0.999885
ADAMTSL2	0.00100916	0.999885
ADAMTSL3	5.21051e-05	0.999885
ADAMTSL4	-0.000378354	0.999885
ADAMTSL5	0.000992127	0.999885
ADAP1	-8.59107e-05	0.999885
ADAP2	-0.000643592	0.999885
ADAR	-0.00202279	0.999885
ADARB1	0.000333051	0.999885
ADARB2	0.00141646	0.999885
ADARB2-AS1	-0.000244197	0.999885
ADAT1	0.000139832	0.999885
ADAT2	0.0138386	0.999885
ADCK1	0.000505319	0.999885
ADCK2	0.000124196	0.999885
ADCK3	0.00105582	0.999885
ADCK4	0.000371781	0.999885
ADCK5	-0.000496076	0.999885
ADCY1	-3.55679e-06	0.999885
ADCY10	-0.000906486	0.999885
ADCY2	-6.52879e-05	0.999885
ADCY3	-0.000188202	0.999885
ADCY4	-0.000189479	0.999885
ADCY5	0.000611503	0.999885
ADCY6	0.000656274	0.999885
ADCY7	-0.000368751	0.999885
ADCY8	0.000298334	0.999885
ADCY9	-0.000224102	0.999885
ADCYAP1	0.00029248	0.999885
ADCYAP1R1	0.00394051	0.999885
ADD1	8.24576e-05	0.999885
ADD2	0.000123884	0.999885
ADD3	0.000450971	0.999885
ADGB	0.000844819	0.999885
ADGRA1	-0.00051304	0.999885
ADGRA2	0.00072362	0.999885
ADGRA3	9.81957e-05	0.999885
ADGRB1	0.000281979	0.999885
ADGRB2	-0.00030944	0.999885
ADGRB3	0.00499227	0.999885
ADGRD1	2.51596e-05	0.999885
ADGRD2	-1.39536e-05	0.999885
ADGRE1	-0.00018609	0.999885
ADGRE3	0.00221299	0.999885
ADGRE5	9.97903e-05	0.999885
ADGRF1	-0.000525137	0.999885
ADGRF3	-0.00015825	0.999885
ADGRF4	0.000223204	0.999885
ADGRF5	0.00394869	0.999885
ADGRG1	0.000717989	0.999885
ADGRG2	0.000168306	0.999885
ADGRG3	0.000938595	0.999885
ADGRG4	0.00139	0.999885
ADGRG5	0.000754545	0.999885
ADGRG6	0.00148967	0.999885
ADGRG7	-0.000448852	0.999885
ADGRL1	-0.000504079	0.999885
ADGRL2	-0.00012593	0.999885
ADGRL3	0.00105552	0.999885
ADGRL3-AS1	-0.000469895	0.999885
ADGRL4	0.000422142	0.999885
ADGRV1	0.000382884	0.999885
ADH1A	-0.000417696	0.999885
ADH1B	0.00129159	0.999885
ADH1C	0.00168069	0.999885
ADH4	0.00323328	0.999885
ADH5	0.000393673	0.999885
ADH6	0.000575637	0.999885
ADH7	0.000677211	0.999885
ADHFE1	0.0105199	0.999885
ADI1	9.07506e-05	0.999885
ADIPOQ	0.000263057	0.999885
ADIPOR1	-1.07822e-05	0.999885
ADIPOR2	0.000132106	0.999885
ADIRF	0.000221416	0.999885
ADK	-0.000477604	0.999885
ADM	0.00030281	0.999885
ADM2	0.00099314	0.999885
ADM5	-0.000294589	0.999885
ADNP	-0.000275463	0.999885
ADNP-AS1	-0.00102106	0.999885
ADNP2	0.000219275	0.999885
ADO	-0.000144874	0.999885
ADORA1	2.72716e-05	0.999885
ADORA2A-AS1	0.000150897	0.999885
ADORA2B	-5.38699e-05	0.999885
ADPGK	0.000576407	0.999885
ADPGK-AS1	-0.000712309	0.999885
ADPRH	-0.000312744	0.999885
ADPRHL1	0.00214268	0.999885
ADPRHL2	-0.00210755	0.999885
ADPRM	-0.00143481	0.999885
ADRA1A	0.00253507	0.999885
ADRA1B	-7.35476e-05	0.999885
ADRA1D	4.04928e-05	0.999885
ADRA2A	-0.000448204	0.999885
ADRA2B	0.000227817	0.999885
ADRA2C	0.000160282	0.999885
ADRB1	-0.000377226	0.999885
ADRB2	-0.000278652	0.999885
ADRBK1	-6.46646e-05	0.999885
ADRBK2	-0.000660612	0.999885
ADRM1	1.1552e-05	0.999885
ADSL	-9.2652e-05	0.999885
ADSS	-0.00013294	0.999885
ADSSL1	0.000383663	0.999885
ADTRP	-0.000134033	0.999885
AEBP1	0.000688892	0.999885
AEBP2	-0.000527517	0.999885
AEN	-0.000147718	0.999885
AES	0.000374536	0.999885
AF001548.5	0.000240239	0.999885
AF001548.6	-8.99005e-05	0.999885
AF001550.7	5.43238e-05	0.999885
AF011889.5	-0.00264921	0.999885
AF015262.2	-0.000137771	0.999885
AF038458.3	-6.78325e-05	0.999885
AF038458.5	-0.000354879	0.999885
AF064858.11	0.000588675	0.999885
AF064858.6	0.000122901	0.999885
AF064858.7	-0.00137403	0.999885
AF064858.8	4.23914e-05	0.999885
AF067845.2	0.000285023	0.999885
AF121898.3	0.000118014	0.999885
AF127577.10	0.000231863	0.999885
AF127577.11	-4.45185e-05	0.999885
AF127577.8	0.000331265	0.999885
AF127936.3	-0.000856086	0.999885
AF127936.9	0.000307175	0.999885
AF129408.17	-0.000563635	0.999885
AF131216.1	-0.000223462	0.999885
AF131216.6	-0.000163488	0.999885
AF131217.1	0.00206676	0.999885
AF146191.4	0.00121227	0.999885
AF165138.7	0.00101586	0.999885
AF178030.2	0.000251381	0.999885
AF186192.1	-0.000370339	0.999885
AF196970.3	0.000205427	0.999885
AF196972.9	-0.000936693	0.999885
AF212831.2	0.000611977	0.999885
AF213884.2	0.000212266	0.999885
AF230666.2	0.00136977	0.999885
AF241725.6	0.000378372	0.999885
AFAP1	-0.000485226	0.999885
AFAP1-AS1	-0.000502283	0.999885
AFAP1L1	-0.000259352	0.999885
AFAP1L2	-0.00104273	0.999885
AFF1	1.41668e-05	0.999885
AFF2	0.00401504	0.999885
AFF3	0.000930589	0.999885
AFF4	-7.76235e-06	0.999885
AFG3L2	-0.000177624	0.999885
AFMID	0.000407542	0.999885
AFP	0.000296867	0.999885
AFTPH	-0.000124014	0.999885
AGA	0.000200829	0.999885
AGAP1	0.000281114	0.999885
AGAP14P	0.000668015	0.999885
AGAP2	0.000851575	0.999885
AGAP2-AS1	0.000123289	0.999885
AGAP3	-0.000252632	0.999885
AGAP4	0.000172334	0.999885
AGAP5	-3.13609e-05	0.999885
AGAP6	-2.2164e-05	0.999885
AGAP9	-0.00118732	0.999885
AGBL1	0.00092618	0.999885
AGBL1-AS1	0.000403116	0.999885
AGBL2	0.000858145	0.999885
AGBL3	-5.67184e-05	0.999885
AGBL4	0.00053318	0.999885
AGBL5	-6.37211e-05	0.999885
AGER	0.000401739	0.999885
AGFG1	0.000336289	0.999885
AGFG2	0.000507698	0.999885
AGGF1	-0.000531245	0.999885
AGK	-0.000475981	0.999885
AGL	0.000417301	0.999885
AGMAT	-0.000907696	0.999885
AGMO	-0.00223973	0.999885
AGO1	-0.000304703	0.999885
AGO2	-1.05517e-05	0.999885
AGO3	-0.000454743	0.999885
AGO4	0.00042864	0.999885
AGPAT1	-2.41997e-05	0.999885
AGPAT2	-0.000706923	0.999885
AGPAT3	0.000702718	0.999885
AGPAT4	-0.000127921	0.999885
AGPAT5	-0.00223844	0.999885
AGPS	-0.000137634	0.999885
AGR2	0.000464228	0.999885
AGR3	0.000227155	0.999885
AGRN	-0.000793986	0.999885
AGT	0.000129448	0.999885
AGTPBP1	-0.000168566	0.999885
AGTR1	-0.000271778	0.999885
AGTR2	7.22684e-05	0.999885
AGTRAP	0.00228941	0.999885
AGXT2	0.000206457	0.999885
AHCTF1	0.000820112	0.999885
AHCY	-0.000562735	0.999885
AHCYL1	8.49516e-05	0.999885
AHCYL2	-0.000466817	0.999885
AHDC1	-2.72716e-05	0.999885
AHI1	-0.000113391	0.999885
AHNAK	-0.000215595	0.999885
AHNAK2	-0.00019343	0.999885
AHR	-0.00722586	0.999885
AHSA1	-0.00146646	0.999885
AHSA2	0.000532975	0.999885
AHSP	-0.000156773	0.999885
AICDA	0.000111688	0.999885
AIDA	-0.000550609	0.999885
AIF1	-0.000925341	0.999885
AIF1L	-0.000100261	0.999885
AIFM1	-0.000279942	0.999885
AIFM2	0.000121781	0.999885
AIFM3	0.000180087	0.999885
AIG1	0.00147197	0.999885
AIM1	-9.56605e-05	0.999885
AIM1L	-6.0113e-05	0.999885
AIM2	0.000468804	0.999885
AIMP1	-0.000111363	0.999885
AIMP2	-0.000524021	0.999885
AIP	-0.000261227	0.999885
AIPL1	0.000127876	0.999885
AIRE	-0.00118367	0.999885
AIRN	-9.7639e-05	0.999885
AJ003147.9	-0.000734573	0.999885
AJ006995.3	0.000125905	0.999885
AJ006998.2	0.000365988	0.999885
AJ011932.1	-0.000245172	0.999885
AJ239322.1	-0.000580665	0.999885
AJ239322.3	0.000689556	0.999885
AJAP1	0.000143532	0.999885
AJUBA	0.000266228	0.999885
AK1	0.000437147	0.999885
AK2	2.22663e-05	0.999885
AK3	-0.000401887	0.999885
AK4	-0.00177054	0.999885
AK5	0.000269267	0.999885
AK6	-0.000155124	0.999885
AK7	0.00407995	0.999885
AK8	0.000955649	0.999885
AK9	-0.000361827	0.999885
AKAP1	-0.000218955	0.999885
AKAP10	0.000140374	0.999885
AKAP11	-0.00024284	0.999885
AKAP12	-0.000238175	0.999885
AKAP13	0.000214094	0.999885
AKAP14	-0.000159189	0.999885
AKAP17A	0.000438721	0.999885
AKAP3	0.000662362	0.999885
AKAP5	-8.76593e-05	0.999885
AKAP7	-4.57336e-05	0.999885
AKAP8	-0.000577268	0.999885
AKAP8L	7.88085e-05	0.999885
AKAP9	0.00048948	0.999885
AKIP1	-0.000139006	0.999885
AKIRIN1	-0.000355865	0.999885
AKIRIN2	-0.000273521	0.999885
AKNA	0.000954088	0.999885
AKNAD1	-0.000302337	0.999885
AKR1A1	-0.00025617	0.999885
AKR1B1	-0.000162127	0.999885
AKR1B10	0.000561671	0.999885
AKR1B15	0.000658437	0.999885
AKR1C1	0.00112446	0.999885
AKR1C2	-0.000134985	0.999885
AKR1C3	0.00182227	0.999885
AKR1C4	4.96396e-05	0.999885
AKR1D1	0.00180097	0.999885
AKR1E2	0.000259718	0.999885
AKR7A2	-0.000101082	0.999885
AKR7A3	0.000403885	0.999885
AKT1	-0.000319653	0.999885
AKT1S1	-0.000497595	0.999885
AKT2	-0.000615694	0.999885
AKT3	0.000596982	0.999885
AKTIP	-0.000189865	0.999885
AL021546.6	-0.000705038	0.999885
AL022341.3	-6.85492e-05	0.999885
AL022344.5	3.47777e-06	0.999885
AL022476.2	0.000209048	0.999885
AL022578.1	0.000231853	0.999885
AL023806.1	-0.00034189	0.999885
AL035610.2	0.00373323	0.999885
AL109761.5	-0.00229929	0.999885
AL132709.1	0.000442605	0.999885
AL132709.8	0.000262885	0.999885
AL133245.2	0.000604768	0.999885
AL133247.2	-0.000270085	0.999885
AL133249.1	-0.000155637	0.999885
AL133493.2	0.000253322	0.999885
AL137164.1	0.000882057	0.999885
AL157902.3	0.0002131	0.999885
AL158839.1	0.00022754	0.999885
AL162759.1	0.000347441	0.999885
AL163953.2	-0.00010391	0.999885
AL354822.1	0.000475329	0.999885
AL354828.1	0.000426482	0.999885
AL354828.2	4.47282e-05	0.999885
AL356289.1	-0.000374048	0.999885
AL358852.1	0.000168763	0.999885
AL365181.2	-0.000194031	0.999885
AL445183.1	0.000245362	0.999885
AL450992.2	3.75038e-05	0.999885
AL513523.2	0.000166337	0.999885
AL589743.1	-0.000853304	0.999885
AL591893.1	-0.00102882	0.999885
AL592183.1	0.000401368	0.999885
AL645922.1	0.00048492	0.999885
AL672294.1	0.000247635	0.999885
AL773572.7	0.000224403	0.999885
AL928654.7	-0.000499604	0.999885
ALAD	-0.000419181	0.999885
ALAS1	-0.000401989	0.999885
ALAS2	0.00260182	0.999885
ALB	8.54108e-05	0.999885
ALCAM	-0.00130237	0.999885
ALDH16A1	-0.000267857	0.999885
ALDH18A1	-0.000372105	0.999885
ALDH1A1	0.00184402	0.999885
ALDH1A2	0.000387262	0.999885
ALDH1A3	0.000129788	0.999885
ALDH1B1	-5.26037e-05	0.999885
ALDH1L1	0.0145326	0.999885
ALDH1L1-AS2	0.000428904	0.999885
ALDH1L2	0.0044462	0.999885
ALDH2	0.000786912	0.999885
ALDH3A1	-0.000476074	0.999885
ALDH3A2	0.000115018	0.999885
ALDH3B1	0.000906183	0.999885
ALDH3B2	-0.000243619	0.999885
ALDH5A1	0.000540765	0.999885
ALDH6A1	0.00105505	0.999885
ALDH7A1	0.000231781	0.999885
ALDH8A1	-3.12448e-05	0.999885
ALDH9A1	-0.000508077	0.999885
ALDOA	0.000692131	0.999885
ALDOB	-0.000292997	0.999885
ALG1	-0.00025442	0.999885
ALG10	-0.00191241	0.999885
ALG10B	0.000183419	0.999885
ALG11	-2.93336e-05	0.999885
ALG12	-7.14731e-05	0.999885
ALG13	-0.000429432	0.999885
ALG13-AS1	-0.000182352	0.999885
ALG14	1.47881e-05	0.999885
ALG1L	0.000623965	0.999885
ALG1L2	0.000242854	0.999885
ALG2	-0.000778825	0.999885
ALG3	-0.000387198	0.999885
ALG5	0.000145793	0.999885
ALG6	0.000491365	0.999885
ALG8	-0.000673547	0.999885
ALG9	-0.000151741	0.999885
ALK	-7.31275e-05	0.999885
ALKBH1	3.4773e-05	0.999885
ALKBH2	0.000142636	0.999885
ALKBH3	0.000165667	0.999885
ALKBH3-AS1	-0.000314712	0.999885
ALKBH4	-0.000298642	0.999885
ALKBH5	-0.00121686	0.999885
ALKBH6	0.000196277	0.999885
ALKBH7	0.000727815	0.999885
ALKBH8	4.82219e-05	0.999885
ALLC	0.000433426	0.999885
ALMS1	0.000746519	0.999885
ALOX12	0.000272606	0.999885
ALOX12-AS1	-0.000130343	0.999885
ALOX15	0.000286861	0.999885
ALOX5	0.000948426	0.999885
ALOX5AP	0.00149668	0.999885
ALPK1	0.000246912	0.999885
ALPK2	0.000877591	0.999885
ALPK3	0.000720828	0.999885
ALPL	0.00243131	0.999885
ALS2	-0.000158569	0.999885
ALS2CL	0.00114446	0.999885
ALS2CR11	0.00052212	0.999885
ALS2CR12	0.00078572	0.999885
ALX1	-0.000674675	0.999885
ALX3	0.000185035	0.999885
ALX4	-0.000514823	0.999885
ALYREF	0.000608516	0.999885
AMACR	0.000366803	0.999885
AMBP	8.58844e-05	0.999885
AMBRA1	0.000223021	0.999885
AMD1	-0.000913579	0.999885
AMDHD1	0.00032296	0.999885
AMDHD2	0.00052352	0.999885
AMELX	-0.000103296	0.999885
AMER1	-0.00043253	0.999885
AMER3	0.000295468	0.999885
AMFR	0.000209085	0.999885
AMH	0.00127228	0.999885
AMIGO1	-0.000199634	0.999885
AMIGO2	0.000122788	0.999885
AMMECR1	0.00132436	0.999885
AMMECR1L	-0.000345985	0.999885
AMN	0.000561831	0.999885
AMN1	0.00148175	0.999885
AMOT	1.23985e-05	0.999885
AMOTL1	0.000202735	0.999885
AMOTL2	4.15919e-06	0.999885
AMPD1	0.000119581	0.999885
AMPD2	0.000117652	0.999885
AMPD3	0.000113862	0.999885
AMPH	0.00019611	0.999885
AMT	0.000262869	0.999885
AMTN	-0.000450061	0.999885
AMY2B	-0.000261593	0.999885
AMZ1	0.000204462	0.999885
AMZ2	0.000136009	0.999885
ANAPC1	0.000452523	0.999885
ANAPC10	0.000155852	0.999885
ANAPC11	0.000393748	0.999885
ANAPC13	0.000584739	0.999885
ANAPC15	0.000520251	0.999885
ANAPC16	-0.000413357	0.999885
ANAPC2	0.00110122	0.999885
ANAPC4	0.000605086	0.999885
ANAPC5	0.000139637	0.999885
ANAPC7	-5.96917e-05	0.999885
ANGEL1	0.00325375	0.999885
ANGEL2	0.000794858	0.999885
ANGPT1	0.000647827	0.999885
ANGPT2	-0.000112629	0.999885
ANGPT4	0.000741901	0.999885
ANGPTL1	0.000942443	0.999885
ANGPTL2	-0.000524215	0.999885
ANGPTL3	-9.32655e-05	0.999885
ANGPTL4	-0.000500981	0.999885
ANGPTL5	-0.00015747	0.999885
ANGPTL6	-7.44268e-05	0.999885
ANGPTL7	0.000778997	0.999885
ANGPTL8	0.000124102	0.999885
ANK1	0.000347381	0.999885
ANK3	0.00420633	0.999885
ANKAR	0.00121281	0.999885
ANKDD1A	-0.000150496	0.999885
ANKDD1B	-0.00225954	0.999885
ANKEF1	7.7254e-05	0.999885
ANKFN1	0.000112329	0.999885
ANKFY1	-0.000297996	0.999885
ANKH	-0.0021556	0.999885
ANKHD1	0.000169913	0.999885
ANKHD1-EIF4EBP3	0.000214538	0.999885
ANKIB1	8.00231e-06	0.999885
ANKK1	0.000388223	0.999885
ANKLE1	0.000223395	0.999885
ANKLE2	2.06058e-05	0.999885
ANKMY1	0.00032317	0.999885
ANKMY2	-0.0015382	0.999885
ANKRA2	0.000283913	0.999885
ANKRD10	-0.000214307	0.999885
ANKRD11	0.000222824	0.999885
ANKRD12	-0.000722014	0.999885
ANKRD13A	-9.70702e-05	0.999885
ANKRD13C	-9.60082e-05	0.999885
ANKRD13D	-0.00161873	0.999885
ANKRD16	-7.81241e-05	0.999885
ANKRD17	-1.27998e-07	0.999885
ANKRD18A	0.00182072	0.999885
ANKRD18B	0.000285946	0.999885
ANKRD2	0.00105359	0.999885
ANKRD20A1	0.000569248	0.999885
ANKRD20A2	-0.000223296	0.999885
ANKRD20A3	0.000360254	0.999885
ANKRD20A4	0.000702172	0.999885
ANKRD22	0.000347971	0.999885
ANKRD23	0.000101802	0.999885
ANKRD24	-0.000279928	0.999885
ANKRD26	-0.000611439	0.999885
ANKRD27	-0.000221492	0.999885
ANKRD28	0.000578455	0.999885
ANKRD29	0.000686629	0.999885
ANKRD30A	0.00148006	0.999885
ANKRD30B	0.00037554	0.999885
ANKRD30BL	0.000207161	0.999885
ANKRD31	0.00586812	0.999885
ANKRD33B	0.00163716	0.999885
ANKRD34A	0.000522015	0.999885
ANKRD34C-AS1	0.000137225	0.999885
ANKRD35	0.000372799	0.999885
ANKRD36	0.000106756	0.999885
ANKRD36B	0.000678047	0.999885
ANKRD36C	0.000196917	0.999885
ANKRD37	-0.00129222	0.999885
ANKRD39	-0.000473996	0.999885
ANKRD40	-5.39798e-05	0.999885
ANKRD42	-0.000911647	0.999885
ANKRD44	0.00056147	0.999885
ANKRD45	0.00316004	0.999885
ANKRD46	-0.0034482	0.999885
ANKRD49	-0.000583968	0.999885
ANKRD50	-0.000517884	0.999885
ANKRD52	-2.32627e-05	0.999885
ANKRD53	0.000485155	0.999885
ANKRD54	0.000790625	0.999885
ANKRD55	0.000661302	0.999885
ANKRD6	0.000648247	0.999885
ANKRD61	-0.000559132	0.999885
ANKRD62	0.000101432	0.999885
ANKRD65	-0.000276871	0.999885
ANKRD7	0.000543702	0.999885
ANKRD9	0.000650579	0.999885
ANKS1A	0.000213977	0.999885
ANKS1B	0.0002432	0.999885
ANKS3	-0.000682864	0.999885
ANKS4B	-0.000144748	0.999885
ANKS6	9.2762e-05	0.999885
ANKUB1	0.00308568	0.999885
ANKZF1	0.000287709	0.999885
ANLN	0.000279193	0.999885
ANO1	0.000318698	0.999885
ANO1-AS1	-0.000305892	0.999885
ANO1-AS2	0.000151227	0.999885
ANO10	0.00043818	0.999885
ANO2	0.000490827	0.999885
ANO4	0.00028073	0.999885
ANO5	0.000470024	0.999885
ANO6	6.0953e-05	0.999885
ANO8	-0.00121246	0.999885
ANO9	0.000369883	0.999885
ANOS1	-0.000487177	0.999885
ANP32A	0.000558555	0.999885
ANP32B	0.000225317	0.999885
ANP32D	0.000331247	0.999885
ANP32E	-0.00137845	0.999885
ANPEP	0.000420722	0.999885
ANTXR1	8.76461e-05	0.999885
ANTXR2	-0.000249229	0.999885
ANTXRL	9.87706e-05	0.999885
ANXA1	0.000493281	0.999885
ANXA10	0.00141359	0.999885
ANXA11	-2.83023e-05	0.999885
ANXA13	0.000201378	0.999885
ANXA2	0.000384599	0.999885
ANXA2R	0.00014988	0.999885
ANXA3	-0.000167167	0.999885
ANXA4	0.000216548	0.999885
ANXA5	0.000218703	0.999885
ANXA6	0.000612998	0.999885
ANXA7	-0.000188312	0.999885
ANXA8	-0.000727128	0.999885
ANXA8L1	0.000237476	0.999885
AOAH	0.000110136	0.999885
AOC1	-0.000859154	0.999885
AOC2	-0.000304534	0.999885
AOC3	0.000126571	0.999885
AOX1	0.00697651	0.999885
AP000221.1	-0.000201703	0.999885
AP000223.42	0.000355859	0.999885
AP000230.1	0.000274944	0.999885
AP000233.4	0.000228898	0.999885
AP000235.2	0.000476042	0.999885
AP000253.1	0.000418583	0.999885
AP000254.8	0.000478452	0.999885
AP000265.1	-0.000275024	0.999885
AP000266.7	-0.000395597	0.999885
AP000275.65	-0.00207419	0.999885
AP000282.2	0.000154545	0.999885
AP000282.3	-3.55477e-05	0.999885
AP000295.9	-0.000355969	0.999885
AP000302.58	-0.000106741	0.999885
AP000304.12	0.000452893	0.999885
AP000318.2	-7.21792e-05	0.999885
AP000320.6	1.19401e-05	0.999885
AP000343.2	0.00044413	0.999885
AP000344.3	0.000273891	0.999885
AP000350.10	0.000123394	0.999885
AP000350.5	0.0011732	0.999885
AP000439.2	-0.000377389	0.999885
AP000442.1	-0.000350406	0.999885
AP000442.4	7.1136e-05	0.999885
AP000462.2	-6.97739e-05	0.999885
AP000462.3	-0.000254115	0.999885
AP000470.2	6.94302e-05	0.999885
AP000473.5	0.000248078	0.999885
AP000473.6	0.00118739	0.999885
AP000473.8	0.000338304	0.999885
AP000476.1	-0.00104063	0.999885
AP000479.1	0.00056817	0.999885
AP000487.5	-0.000267561	0.999885
AP000487.6	-0.00032677	0.999885
AP000640.10	-0.000427915	0.999885
AP000688.11	0.000113834	0.999885
AP000688.15	-8.26043e-05	0.999885
AP000688.29	-0.000369401	0.999885
AP000692.10	0.000538602	0.999885
AP000695.4	0.000152587	0.999885
AP000695.6	-0.000129236	0.999885
AP000704.5	9.63183e-05	0.999885
AP000705.7	0.00226351	0.999885
AP000708.1	0.000257995	0.999885
AP000721.4	-0.000516217	0.999885
AP000769.1	0.000800855	0.999885
AP000769.7	0.00041354	0.999885
AP000797.3	-0.000157444	0.999885
AP000797.4	-7.14895e-05	0.999885
AP000857.3	-0.000303296	0.999885
AP000892.4	0.000996971	0.999885
AP000936.4	-5.56138e-05	0.999885
AP000959.2	-0.00066094	0.999885
AP000962.2	0.000705724	0.999885
AP000998.2	0.000270657	0.999885
AP001043.1	-5.77391e-05	0.999885
AP001046.5	0.000752341	0.999885
AP001055.6	0.000287159	0.999885
AP001059.5	3.14128e-05	0.999885
AP001059.6	0.000287059	0.999885
AP001059.7	-0.000182204	0.999885
AP001062.7	0.000658529	0.999885
AP001062.9	0.000955171	0.999885
AP001065.15	-0.000202354	0.999885
AP001092.4	0.000338332	0.999885
AP001136.2	0.000173821	0.999885
AP001171.1	8.16375e-05	0.999885
AP001172.2	0.000191082	0.999885
AP001172.3	-0.000521028	0.999885
AP001189.4	-0.000390096	0.999885
AP001255.2	0.00054698	0.999885
AP001258.4	-9.31282e-05	0.999885
AP001347.6	-8.16189e-05	0.999885
AP001372.2	-0.000776403	0.999885
AP001412.1	-0.000126464	0.999885
AP001432.14	-2.86769e-05	0.999885
AP001437.1	0.000206353	0.999885
AP001439.2	-0.000157137	0.999885
AP001462.6	0.000292816	0.999885
AP001469.5	0.000373424	0.999885
AP001471.1	0.00109453	0.999885
AP001476.2	0.000358257	0.999885
AP001505.10	0.000273616	0.999885
AP001601.2	0.000130994	0.999885
AP001604.3	0.000468596	0.999885
AP001605.4	-0.000151344	0.999885
AP001607.1	0.000488041	0.999885
AP001610.5	-0.000379025	0.999885
AP001626.1	-0.000413378	0.999885
AP001627.1	0.000179241	0.999885
AP001628.6	0.000447402	0.999885
AP002856.5	0.00272842	0.999885
AP002856.6	0.000135566	0.999885
AP002884.2	0.00136417	0.999885
AP002954.4	0.000254847	0.999885
AP003025.2	0.000257975	0.999885
AP003068.23	0.000559631	0.999885
AP003419.11	-0.00028484	0.999885
AP003419.16	-0.000214726	0.999885
AP003900.6	0.000575235	0.999885
AP004372.1	0.000141244	0.999885
AP006222.2	0.000132951	0.999885
AP006621.5	-0.00562654	0.999885
AP006621.8	-0.000174893	0.999885
AP006621.9	-0.000431411	0.999885
AP1AR	-0.000346529	0.999885
AP1B1	-0.000274458	0.999885
AP1G1	-7.28546e-05	0.999885
AP1G2	0.000124543	0.999885
AP1M1	-6.02264e-05	0.999885
AP1M2	0.000136161	0.999885
AP1S1	0.000358604	0.999885
[truncated: 22,374 more rows]

## Sheet: Myeloid
Gene	log2FoldChange	padj
XIST	-9.85509	1.65434e-91
TTTY14	8.58872	6.15683e-44
LINC00278	10.9643	7.49699e-40
UTY	10.3855	8.20369e-37
USP9Y	9.03149	7.06039e-31
KDM5D	9.4481	2.78233e-28
TTTY15	8.95467	9.57328e-24
DDX3Y	9.0379	1.36942e-23
ZFY	7.88243	3.04048e-20
RPS4Y1	7.76892	8.36484e-20
TTTY10	4.33874	1.00406e-17
EIF1AY	6.98076	1.75239e-15
TSIX	-6.10091	1.74561e-11
AC010084.1	7.03528	5.72751e-06
TMSB4Y	5.38458	9.67491e-06
JPX	-0.534342	0.000828431
RP13-348B13.2	4.51342	0.000916791
IL1B	-1.48198	0.00826465
RP11-424G14.1	2.92601	0.00826465
ZFX	-0.517188	0.011543
ZFY-AS1	1.94036	0.0195342
PRKX	-0.526788	0.0202209
OLR1	-0.806562	0.0211666
CACNA1D	0.566668	0.0212801
NLGN4Y	1.30532	0.0269842
PIR	0.409695	0.0284368
ANTXR1	0.391625	0.0344522
C7	0.332619	0.0365689
ICAM1	-0.45707	0.0365689
TRIM25	-0.421439	0.0494311
HSPB6	0.264735	0.0498746
MRVI1-AS1	0.401777	0.0500732
THEM4	-0.406483	0.0500732
KDM5C	-0.389346	0.0502738
SPARCL1	0.253741	0.0536667
DNAJA1	-0.380902	0.0579903
KLHL18	-0.319985	0.0605733
CD44	-0.36141	0.0640382
CD80	-0.20255	0.0692674
IL7	-0.213738	0.0695461
RP5-827C21.4	0.200856	0.0695461
TPBG	0.23873	0.0773523
KDM6A	-0.308215	0.0784613
MICU3	0.238188	0.0807212
AC062017.1	0.229395	0.0811658
SSPN	0.167991	0.0829787
MLLT4	0.304513	0.0862716
HSPH1	-0.175401	0.0924323
ZNF812P	0.142231	0.0924323
LYVE1	0.288772	0.0937521
LITAF	-0.220662	0.101437
NLRP2	-0.136057	0.108818
BHLHE41	0.122913	0.119813
MB21D1	-0.230045	0.119813
TCAP	0.15357	0.119813
TRA2A	-0.178234	0.119813
ZNF586	-0.245713	0.119813
OAS2	-0.0994656	0.124315
RP11-115N4.1	-0.144035	0.127123
LBH	0.0976473	0.127972
LAP3	-0.186347	0.1337
RAB9A	-0.218964	0.142747
COL6A3	0.128201	0.147494
PARD3	0.146715	0.147494
NME3	0.207926	0.151043
EPSTI1	-0.12452	0.162444
FOXP2	0.121714	0.162444
ANK3	0.110013	0.162622
ZNF491	0.106178	0.170477
AC009299.2	0.0677651	0.178112
CLN8	0.170534	0.178112
LIG1	-0.136827	0.178112
RP11-443B7.1	0.13068	0.187412
AC007319.1	0.060488	0.205806
CTB-91J4.1	0.153525	0.209171
WBSCR27	0.11814	0.209171
IFI44L	-0.0642067	0.219648
XIRP2	0.122566	0.219648
DERA	0.131884	0.243953
ZBED3-AS1	-0.0686541	0.243953
NR6A1	-0.135149	0.25727
TMEM51	-0.135744	0.26203
AC091814.2	0.05354	0.269206
ENPP2	-0.0536163	0.269206
FAM127A	0.113599	0.269206
MSH2	-0.110041	0.269206
SH3D19	0.110817	0.269206
TNNI3	0.0477766	0.269206
CALCR	0.0955385	0.283101
TNFAIP8	-0.120059	0.284448
FAM110B	0.116579	0.290631
HBB	0.0441471	0.290631
LMOD2	0.0694591	0.297147
ZNF423	0.04772	0.303321
CLU	0.0394036	0.316354
HP1BP3	-0.109266	0.316354
FXYD1	0.0527424	0.316841
ZCCHC8	-0.104125	0.316841
HBA2	0.0385546	0.316951
PLAC9	0.0430574	0.316951
TMEM108	0.0474389	0.325443
IL33	0.0344039	0.351776
RP11-480C22.1	0.0350053	0.351776
SGSM1	-0.0325914	0.377889
B3GNT2	-0.0729948	0.383642
APOD	0.0374287	0.394878
DCN	0.0617606	0.394878
HS3ST1	-0.0377543	0.394878
IGSF21	0.0467753	0.394878
IRF7	-0.0425772	0.394878
OCA2	0.0340937	0.394878
PPP2R3C	-0.0857004	0.394878
TMEM150B	-0.0746637	0.394878
AVIL	-0.0662093	0.402179
EZH2	-0.0805105	0.403005
MYL2	0.0350117	0.403005
NUDT12	0.0519815	0.403005
TMEM236	0.0627764	0.403005
BATF	-0.0405491	0.406354
TRPM3	0.0707148	0.406354
MORC3	-0.0631786	0.406616
LINC00998	0.0457587	0.417685
LLfos-48D6.2	0.0528805	0.42749
ARPC2	-0.0514842	0.428023
CSF2RB	-0.074771	0.428023
GGT5	0.0267335	0.428023
SYNPO2L	0.0283998	0.428023
PRKRIR	-0.0715747	0.430436
TCEB1	-0.0703299	0.430436
RBBP5	-0.0718973	0.438469
GLIS3	0.0544882	0.438552
RP3-406P24.3	0.0262803	0.438552
HERC5	-0.0465812	0.444934
UBE2D3	-0.0509403	0.444934
CTSO	0.0596768	0.445119
HERC6	-0.02805	0.445119
NRBF2	-0.0655575	0.445119
SH3RF2	0.0419012	0.454153
CRISPLD2	0.0246591	0.468472
FPR3	-0.0648093	0.468472
HPRT1	-0.0633476	0.468472
NASP	-0.063956	0.468472
PIP5KL1	-0.0234643	0.468472
RGPD2	-0.0350737	0.468852
LONRF2	0.0230246	0.476689
MX2	-0.0327822	0.476689
CCDC80	0.0308059	0.478279
CTD-2336O2.1	0.0477011	0.478279
ENO3	0.0409349	0.478279
H1FX	0.0437639	0.478279
MAN1A1	0.0613677	0.478279
RP11-153F1.1	0.052286	0.478279
RPS23	0.0392074	0.478279
CD99	0.0385661	0.487687
DKK3	0.041594	0.487687
ABCA8	0.0381969	0.50532
CD300A	-0.0527237	0.50532
OASL	-0.0215259	0.50532
TNFRSF10D	-0.0469045	0.50532
SCO2	-0.025077	0.509864
AC002398.12	0.0208062	0.518995
AURKA	-0.0204717	0.518995
HGS	-0.0472313	0.518995
VASP	-0.0531239	0.528213
AC010504.2	0.0199669	0.528509
CTD-2154I11.2	0.0307758	0.528509
PARP9	-0.0324727	0.534831
COL6A1	0.0340552	0.536811
DLG4	-0.0505026	0.536811
RPL32	0.040187	0.536811
RPLP1	0.0335757	0.536811
THOC3	-0.0502088	0.536811
PRRT3-AS1	-0.0216388	0.53684
HMGB2	0.0327931	0.543472
NISCH	0.0498909	0.543472
HPSE	-0.0423183	0.543669
TNFRSF21	0.034306	0.546813
ELN	0.022224	0.549498
H6PD	0.048342	0.549498
HNRNPM	-0.0378362	0.549498
LINC00649	0.0197573	0.549498
LTB	-0.0203073	0.549498
SMCO4	-0.0479223	0.549498
LAT2	-0.0474483	0.558511
SLC43A3	-0.0454802	0.558511
HSPA1B	-0.0240713	0.566092
FREM1	0.0262125	0.566954
NAV3	0.0194343	0.566954
OPRM1	0.0197797	0.566954
PHF7	0.0460177	0.566954
TGM2	0.0274064	0.566954
TMEM218	0.0434931	0.566954
TNIP3	-0.020462	0.566954
YWHAH	-0.0455125	0.566954
ZNF783	0.0459984	0.566954
DUSP5	-0.0245187	0.572427
DHRS12	0.0409374	0.575954
IMPACT	0.0376332	0.575954
AC002117.1	0.042369	0.580815
OOEP	0.0300969	0.582529
TCEB2	0.0339133	0.582816
FAM13B	-0.0225194	0.58432
FAM19A5	0.0165346	0.58432
TOB2	-0.040789	0.58432
ABR	-0.0412949	0.58664
ADIRF	0.0269234	0.58664
HSPG2	0.0311369	0.58664
RP11-626G11.4	0.0191592	0.58664
LYAR	-0.0383712	0.587671
EML1	0.0254812	0.588353
BOLA1	0.0229264	0.591685
COL21A1	0.0255727	0.597011
PRB1	0.0163001	0.597011
CXXC5	-0.0356824	0.599308
RPL11	0.0383078	0.599308
CRHR1	-0.0211866	0.603177
CTC-550B14.7	-0.0271238	0.603177
CTD-3184A7.4	0.0388718	0.603177
FOLR2	0.0392877	0.603177
MS4A14	-0.0376393	0.603177
RP11-519G16.3	-0.0222687	0.603177
FARSA	-0.0362599	0.60866
MYH10	0.0241133	0.60866
C3AR1	-0.0366708	0.61079
CRIM1	0.0379276	0.61079
CRYL1	0.0293732	0.61079
ZRSR2	-0.0346767	0.61079
COL1A2	0.0201143	0.615687
CEP68	0.0354685	0.619652
AC003090.1	0.0224991	0.628185
ANOS1	0.019619	0.628185
C4orf22	0.0163164	0.628185
CCDC62	-0.0198133	0.628185
CD84	0.0354793	0.628185
DDX28	0.0164876	0.628185
DDX3X	-0.0352437	0.628185
EIF1AX	-0.0363909	0.628185
ELMO1	0.0278807	0.628185
FITM1	0.0217539	0.628185
INPP5B	-0.0304955	0.628185
METTL5	0.0357216	0.628185
NDUFA4L2	0.0181658	0.628185
OXSR1	-0.0328538	0.628185
P4HA1	-0.0329384	0.628185
PIK3AP1	-0.0311653	0.628185
PLEKHA7	0.0263308	0.628185
RAD51AP1	-0.0238213	0.628185
RFC2	-0.0356792	0.628185
RP11-120C12.3	0.0146033	0.628185
TAF13	-0.0313022	0.628185
ARHGAP21	0.0346486	0.632205
EIF2AK2	-0.0250974	0.633124
TPM1	0.0288879	0.633124
COL5A2	0.0221098	0.638651
HLA-DMA	-0.0147138	0.638651
MAP7D2	-0.013964	0.638651
PIEZO2	0.0147982	0.638651
TOR1B	-0.0273821	0.638651
CXorf38	-0.0319058	0.650655
BCL2A1	-0.0189402	0.656461
OPCML	0.0162318	0.656461
FRAT1	0.0214945	0.65688
GPX3	0.0316606	0.65688
RP11-347C12.1	-0.0307622	0.65688
RPL13	0.0262762	0.65688
COL6A2	0.0245844	0.664384
CTC-487M23.8	-0.0285022	0.664384
GALNTL6	0.015826	0.664384
HIST1H2BB	0.0169569	0.664384
LDLRAD4	0.0295345	0.664384
PPDPF	0.0289742	0.664384
PRKCZ	0.0205149	0.664384
THSD4-AS1	0.0295399	0.664384
ZNF827	-0.0151251	0.664384
TNFRSF19	0.0163354	0.668196
FLNC	0.0178957	0.68432
N4BP1	-0.0263975	0.688579
NUDT16	0.0180604	0.690044
URB1-AS1	0.0135565	0.691374
AKAP12	0.0232235	0.691444
SDPR	0.0144338	0.691444
RP11-736K20.6	0.013038	0.691511
AC090498.1	0.0221752	0.693009
ALDH1A2	-0.028494	0.693009
CACYBP	-0.0249991	0.693009
CGRRF1	-0.0290432	0.693009
CSF2RA	0.0275553	0.693009
DUSP26	0.0129315	0.693009
FAM107A	0.0157475	0.693009
IGHMBP2	-0.0275387	0.693009
NFKB1	-0.0261751	0.693009
NFYA	-0.0277827	0.693009
NID1	0.0243271	0.693009
PKHD1L1	0.0129948	0.693009
PPP1R18	-0.0261946	0.693009
S100A13	0.0270569	0.693009
TCEAL1	-0.0253007	0.693009
TNIP2	-0.027579	0.696605
APH1B	0.0262212	0.698346
ATF5	-0.0161787	0.698346
BAZ1A	-0.0255631	0.698346
BCAP29	-0.0232406	0.698346
CFH	0.0186999	0.698346
CORO2B	0.0129442	0.698346
CYP2D6	0.0135276	0.698346
DESI2	-0.0245964	0.698346
EIF1B	0.0240917	0.698346
FBXO36	0.0251095	0.698346
GSTM2	0.0176369	0.698346
HMCN1	0.0218296	0.698346
KCNS3	0.0139661	0.698346
LMNB1	-0.0221082	0.698346
NDUFS6	0.0270702	0.698346
PARP12	-0.0247701	0.698346
PCTP	0.0261067	0.698346
RP11-390E23.6	0.0147431	0.698346
RP11-505K9.4	0.0197235	0.698346
RP11-61J19.5	0.017804	0.698346
RPS3	0.0239053	0.698346
SIRPA	-0.0271624	0.698346
TMED5	-0.0227984	0.698346
ZNF230	-0.0220012	0.698346
ZNF764	-0.0150387	0.698346
ABTB1	0.0254706	0.700893
APRT	0.0249693	0.700893
ASXL2	-0.0141466	0.700893
CXorf21	-0.0250069	0.700893
DLGAP3	0.0116498	0.700893
FKTN	0.0253131	0.700893
JOSD1	-0.02509	0.700893
LINC01088	0.0233813	0.700893
NDUFA3	0.0246212	0.700893
PEBP1	0.0228396	0.700893
PERP	0.012788	0.700893
PRR5L	-0.0222386	0.700893
RNF141	0.0257432	0.700893
RP3-402G11.26	0.0201671	0.700893
RP5-1198O20.4	0.0117675	0.700893
RPS12	0.0241332	0.700893
RPS8	0.0220019	0.700893
SEZ6	0.0119934	0.700893
SYNPO	0.0173191	0.700893
SYT6	0.0110467	0.700893
TRIM14	-0.0252157	0.700893
TRIM36	-0.0252871	0.700893
TXNRD1	0.0258425	0.700893
VDAC3	0.0215405	0.700893
VPS26A	-0.0228234	0.700893
ZNF200	-0.0254715	0.700893
MAPK1IP1L	-0.0190516	0.701412
MMP24	0.0190629	0.701412
TNXB	0.0207144	0.701412
PTPN18	0.0244487	0.705019
CRTC3-AS1	0.022284	0.710226
RP11-1212A22.4	-0.0192684	0.710226
MUC6	0.0148789	0.712658
ARRDC3	0.0158382	0.717911
CD163	0.0202927	0.717911
KIRREL	-0.0141886	0.717911
LSP1	-0.0235125	0.717911
PLPP6	0.0148913	0.717911
SEPT5	0.0111347	0.717911
SLA	0.0190342	0.717911
TM4SF1	0.0129517	0.717911
TMED1	-0.0120193	0.717911
VWF	0.013518	0.717911
ZNF714	0.023763	0.717911
C10orf71	0.0107523	0.718475
C1S	0.023656	0.718475
DES	0.0191569	0.718475
FBN1	0.0232865	0.718475
LINC00487	-0.0103964	0.718475
MIR155HG	-0.0176932	0.718475
MYL12A	0.0167387	0.718475
RP13-270P17.3	-0.0156331	0.718475
AKR1B1	0.0224822	0.718824
ANKDD1B	-0.0176159	0.721634
ATP5G2	0.0232926	0.721634
C17orf89	0.0228287	0.721634
ECT2	-0.0221587	0.721634
INTS6	-0.0232393	0.721634
MTERF3	0.0232059	0.721634
RIMBP2	0.0100861	0.721634
RP11-711K1.8	0.0176274	0.721634
SBNO2	-0.020519	0.721634
SEMA4C	0.0156058	0.721634
SPTBN1	0.0227569	0.721634
STEAP1B	0.0148345	0.721634
ULK4	0.0189487	0.721634
HBEGF	-0.0170869	0.724789
BTBD10	-0.0156496	0.72561
CHORDC1	-0.0223919	0.72561
FBLN5	0.0157481	0.72561
GNB2L1	0.0222252	0.72561
IRF2BP2	0.0218694	0.72561
SH3BGRL2	0.0118278	0.72561
ABCA5	0.018849	0.728456
ALKBH2	0.0131607	0.728456
CASP4	-0.0218703	0.728456
CSRNP1	-0.0132138	0.728456
CTD-2135D7.5	-0.0141764	0.728456
DYNLL1	-0.0207866	0.728456
EEF1A1	0.0208685	0.728456
EEF2	0.0215783	0.728456
EIF2S3	-0.0194468	0.728456
EPHA6	0.0126686	0.728456
ERICH1-AS1	0.0118908	0.728456
ETV3	-0.0209834	0.728456
GNA15	-0.0196018	0.728456
H1F0	0.0151848	0.728456
HELZ2	-0.0116365	0.728456
HNRNPF	-0.0200357	0.728456
KIAA1147	0.0197345	0.728456
MAP1A	0.0103323	0.728456
MAP2K6	0.0201931	0.728456
MRC1	0.0207366	0.728456
MRPL16	0.0205891	0.728456
MTA2	-0.0215776	0.728456
MYL4	0.0106317	0.728456
NDUFA11	0.0115567	0.728456
NFAT5	-0.0176894	0.728456
NTRK1	0.0101834	0.728456
OSTM1	-0.0207512	0.728456
PFKFB2	0.0206287	0.728456
PLCB4	0.0210884	0.728456
PRKACB	0.0194078	0.728456
PTS	0.0211785	0.728456
RAP2C-AS1	0.0208574	0.728456
RP11-112J3.16	0.0180649	0.728456
RP11-1H15.2	0.0172537	0.728456
RP11-457D2.3	0.0093596	0.728456
RP11-634H22.1	0.0098612	0.728456
RP11-707G18.1	0.0209535	0.728456
RP5-1024G6.2	-0.0109191	0.728456
RPL35	0.0211161	0.728456
SLC35F1	0.0171616	0.728456
STAM	-0.0181353	0.728456
TMEM147-AS1	0.018065	0.728456
TOMM7	0.0186494	0.728456
TTYH3	-0.0196276	0.728456
YEATS2	-0.0179007	0.728456
GRM7	0.010468	0.729544
ZDHHC21	0.0178024	0.729544
HAND2	0.0107564	0.733924
TBPL1	-0.020288	0.733924
TSPAN15	0.0204188	0.733924
DNAJB1	-0.0187332	0.73653
LINC01588	-0.0200973	0.73653
DLEC1	0.0196618	0.736617
GGPS1	-0.019511	0.736617
HERPUD1	0.014421	0.736617
UBE2S	-0.0126029	0.736617
MOCS1	0.0133816	0.736902
DACT1	-0.00910666	0.741962
APOBEC2	0.0115145	0.744067
CDH4	0.00964833	0.744067
MGP	0.012509	0.744067
SLC25A33	-0.0196631	0.744067
CCDC144NL	-0.00914729	0.74617
DKFZP434I0714	0.0111258	0.74617
DPM2	0.0190392	0.74617
MBOAT1	-0.0174314	0.74617
UHRF1BP1	-0.0170022	0.74617
APOL6	-0.0179993	0.747071
C3	0.0127256	0.747071
CNTNAP3	0.0114407	0.747071
COX7C	0.0147148	0.747071
DDX59	0.0179274	0.747071
DNAJC2	-0.0135133	0.747071
EREG	-0.00875944	0.747071
FGFR1OP2	-0.0156849	0.747071
HCK	-0.0183411	0.747071
HES6	0.00917253	0.747071
KCNQ3	0.0105231	0.747071
KCTD21-AS1	0.00984132	0.747071
LAPTM4B	0.0157065	0.747071
LUZP2	0.0100282	0.747071
MALRD1	0.0124714	0.747071
MYO1B	0.0164622	0.747071
PAFAH1B1	-0.00930733	0.747071
PALD1	0.0161879	0.747071
RPS14	0.0171433	0.747071
SERPINF1	0.0162906	0.747071
SLC26A11	-0.0190969	0.747071
SMOC2	0.0137055	0.747071
TIGD6	0.0144058	0.747071
TMEM256	0.00920922	0.747071
TOX	0.015696	0.747071
PDE4B	-0.0170412	0.747993
VKORC1L1	-0.0149498	0.750811
AZIN1-AS1	0.0172524	0.752087
CDK2AP1	0.0102768	0.752087
COL5A1	0.0137519	0.752087
CTD-2666L21.1	-0.0166225	0.752087
DCAF16	0.0169102	0.752087
DPH6-AS1	-0.0184295	0.752087
DUSP2	-0.00943483	0.752087
JAG1	0.0161005	0.752087
PLSCR2	-0.0102946	0.752087
PWWP2A	-0.01708	0.752087
SELM	0.013572	0.752087
STAC3	-0.0181124	0.752087
YY1	-0.0130006	0.752087
ZNF618	0.0185428	0.752087
ZSCAN20	-0.0138867	0.752996
BAIAP2L1	0.0145189	0.753939
PKD2L1	0.00926963	0.754585
ZMYM5	-0.015222	0.754585
GDI2	-0.0150588	0.755096
IL1R2	0.0113879	0.755096
AC131056.3	0.0103677	0.755409
ADAMTSL3	0.015984	0.755409
ADCY2	0.011202	0.755409
ANXA3	0.0100188	0.755409
APOO	0.0163184	0.755409
ARF4-AS1	0.0123491	0.755409
ATP7A	-0.0136014	0.755409
C12orf49	-0.0165634	0.755409
C16orf46	-0.0108707	0.755409
C5orf17	0.00839658	0.755409
C9	-0.0171546	0.755409
CDKN2AIP	-0.0169338	0.755409
CHKA	0.0131175	0.755409
CRACR2B	0.0170843	0.755409
DCXR	0.0162154	0.755409
DENND2D	-0.0174414	0.755409
DTX3L	-0.0166062	0.755409
EIF1	0.0178035	0.755409
FBXL2	0.0118507	0.755409
FBXO5	-0.0123597	0.755409
FUT11	-0.0171707	0.755409
HEYL	0.00906382	0.755409
KDM1A	0.0138922	0.755409
MEI4	0.00917751	0.755409
METTL21A	-0.0178199	0.755409
MITD1	-0.0173692	0.755409
MTHFR	-0.0113029	0.755409
NT5C	0.0171443	0.755409
NUFIP2	-0.0161564	0.755409
PIK3IP1	0.0168535	0.755409
PTGER4	-0.0177656	0.755409
RP11-283G6.4	0.014346	0.755409
RP11-444A22.1	0.0102376	0.755409
RPL30	0.015677	0.755409
RPS15	0.0155611	0.755409
SAP30	0.0121725	0.755409
SLC25A36	0.0120095	0.755409
TG	0.0158413	0.755409
TMEM106A	-0.0164117	0.755409
TSC22D3	0.0144484	0.755409
ZC3HAV1	-0.0175242	0.755409
DHX8	-0.0151178	0.756024
ANKRA2	0.0154432	0.757591
BRCA1	-0.017031	0.757591
CBFB	-0.0150943	0.757591
CMTM2	0.00819405	0.757591
HOXB-AS1	0.0168839	0.757591
POP1	-0.0169005	0.757591
TARBP1	0.0167659	0.757591
TRAPPC6A	0.0165928	0.757591
ZNF521	0.0148857	0.757591
MLX	0.0166874	0.757978
PLAU	-0.0146402	0.757978
PPP2R5B	-0.0166685	0.757978
WASF3	0.0088529	0.758078
CCNB3	0.0117205	0.76366
CENPN	-0.0103565	0.76366
NEIL2	0.0161573	0.76366
ROBO2	0.0114717	0.76366
RP13-1032I1.7	0.0139937	0.76366
RP4-548D19.3	0.00986337	0.76366
TRIM21	-0.0143896	0.76366
UBAP1	-0.0152727	0.76366
CDS1	-0.0121123	0.766857
CDK11A	-0.0161112	0.769491
ATE1-AS1	-0.0148471	0.769811
CNTRL	0.0141209	0.769811
CTB-46B19.2	0.00913617	0.769811
FAM20A	-0.0156738	0.769811
KANSL1	-0.0139708	0.769811
LINC01242	0.00998619	0.769811
LRRIQ3	0.00770394	0.769811
NFASC	0.00915197	0.769811
NLRC4	-0.0157638	0.769811
NPRL2	-0.0151489	0.769811
NSUN7	0.0140814	0.769811
NT5C3A	-0.0104294	0.769811
OMD	0.0104138	0.769811
OSM	-0.00863796	0.769811
RP1-167F1.2	0.00861724	0.769811
RP11-467L13.7	0.011451	0.769811
SERTAD1	-0.0132662	0.769811
SIAH2	0.0145039	0.769811
SIVA1	0.0154664	0.769811
SNX19	-0.0134345	0.769811
STARD5	0.0150783	0.769811
SULT1B1	0.0121363	0.769811
TMEM206	-0.0137861	0.769811
TMIGD3	0.0146287	0.769811
TXLNA	-0.0153528	0.769811
VPS4A	0.0152779	0.769811
PTGIS	0.0108687	0.769928
GLCE	-0.0156124	0.770652
MESDC1	-0.0151688	0.771187
WSB2	-0.0154672	0.771187
MARCH1	-0.0147283	0.771792
PDGFA	0.0082288	0.771792
RP11-141B14.1	-0.00981489	0.771792
RP11-441O15.3	0.0137339	0.771792
TTI2	-0.0156234	0.771792
ROBO4	0.0124551	0.773447
HGSNAT	0.0154476	0.775743
LINC00511	0.00926517	0.775743
PIAS2	0.0134681	0.775743
NFKBIZ	-0.0131987	0.775782
MMGT1	-0.0148069	0.777118
RP4-669L17.10	0.0148364	0.777118
ATP10A	-0.0124412	0.777891
CCT5	-0.0150346	0.777891
CEBPA	-0.0103881	0.777891
CEMIP	0.0127565	0.777891
CNN1	0.0089508	0.777891
CTA-29F11.1	0.0127559	0.777891
CYP2R1	0.0129035	0.777891
DNMT1	-0.0142641	0.777891
IGF1R	0.0132394	0.777891
LPCAT3	-0.0151131	0.777891
RP11-403P17.5	0.0149278	0.777891
SERPINE2	0.0110189	0.777891
SGMS1	0.0126948	0.777891
SLCO2B1	0.0150875	0.777891
TLCD2	-0.0103888	0.777891
ZNF559-ZNF177	-0.0138151	0.777891
AC013463.2	-0.00871225	0.779078
ALPK1	0.00942323	0.782393
CHST9	0.00798808	0.782393
GOLGA4	-0.0117823	0.782393
JMJD6	-0.0149554	0.782393
KLF9	0.0130259	0.782393
LINC00519	-0.0078207	0.782393
STAB1	0.0132923	0.782393
UBA1	-0.0128962	0.782393
DAB1	0.0149125	0.783373
RP11-799D4.4	0.0084192	0.784368
ATF1	-0.0122137	0.786786
FAH	0.0128069	0.786786
HORMAD1	-0.0132684	0.786786
SLC28A3	-0.00738007	0.786786
SNED1	-0.0133787	0.786786
SPTY2D1	-0.0141155	0.786786
TRABD	0.0146228	0.786786
UBE4A	-0.0112268	0.786786
RP11-497H16.9	0.00809154	0.791135
CDKN2AIPNL	0.0119881	0.791452
CROCC2	-0.00870457	0.795999
RP11-731C17.2	0.013434	0.797248
COX7A1	0.010884	0.801691
PVRL2	-0.0143455	0.801691
RAB8B	-0.0120923	0.801691
F3	0.0073936	0.801708
SNX33	-0.0138007	0.801708
ZFYVE19	-0.0137296	0.80311
MPG	0.0142662	0.803862
MED4	-0.010644	0.806522
BTF3	0.0140305	0.807206
EIF4G2	-0.0088655	0.807206
GFRA2	0.0140767	0.807206
MYO3B	0.00724281	0.807206
TIGD1	0.0117703	0.807206
RNF4	-0.008838	0.80805
SH3D21	-0.00926478	0.80805
STAT2	-0.0138982	0.80805
ZNF358	0.0118367	0.80805
CFDP1	-0.0116877	0.808407
NAA16	-0.00980202	0.808407
ABCC5-AS1	0.00689831	0.811273
ABHD3	-0.0116283	0.811273
AC004448.5	0.0112733	0.811273
AC007364.1	0.00684256	0.811273
AC144449.1	0.011018	0.811273
ACTA1	0.00833503	0.811273
ACTR6	-0.0115561	0.811273
ADIPOR1	0.0126909	0.811273
ANAPC2	0.0130519	0.811273
ANK1	0.0112365	0.811273
ANKRD20A4	0.00644098	0.811273
AQP9	-0.0092386	0.811273
ASMTL	0.0116943	0.811273
B4GALT7	0.0116521	0.811273
BAHD1	-0.0114013	0.811273
BCL10	-0.013321	0.811273
BCL3	-0.0123917	0.811273
BGN	0.00813365	0.811273
BRMS1L	-0.0131647	0.811273
BST2	-0.0123085	0.811273
BTG2	-0.0110972	0.811273
C12orf57	0.0090921	0.811273
C17orf64	0.00726748	0.811273
C18orf32	-0.0104426	0.811273
C5orf15	-0.0110183	0.811273
C9orf153	-0.0113707	0.811273
CADPS2	0.0110202	0.811273
CALD1	0.0122235	0.811273
CANT1	-0.0130807	0.811273
CCDC93	-0.0105705	0.811273
CCDC97	-0.0121075	0.811273
CCNYL1	-0.0126336	0.811273
CCT3	-0.0132362	0.811273
CD302	0.0124663	0.811273
CDADC1	0.0116198	0.811273
CDCP1	-0.0118721	0.811273
CHIT1	0.00912901	0.811273
CHST12	-0.0127741	0.811273
CLIP2	-0.0116596	0.811273
CNTN6	0.00797742	0.811273
COX6A2	0.0100629	0.811273
CPT1A	-0.0120195	0.811273
CREG1	0.0118506	0.811273
CTB-58E17.9	0.00745249	0.811273
CTD-2281M20.1	0.00718911	0.811273
CTD-2562J17.4	0.00716217	0.811273
CTGF	0.00671407	0.811273
DCAF4L1	-0.00660931	0.811273
DDIT3	-0.010779	0.811273
DNMBP-AS1	0.00980884	0.811273
EDARADD	0.00709296	0.811273
EHD4	-0.0122709	0.811273
EIF2B3	-0.0107037	0.811273
EIF2S2	-0.0098479	0.811273
EML2	-0.0120425	0.811273
ENGASE	0.0128683	0.811273
EXOC3L1	-0.00669541	0.811273
FABP3	0.00976703	0.811273
FBLN2	0.010774	0.811273
FBXW2	0.0102685	0.811273
FIBIN	0.00679524	0.811273
GAPDH	0.013698	0.811273
GATAD2A	-0.0107728	0.811273
GDPD1	-0.0116683	0.811273
GLO1	0.0119125	0.811273
GPX1	0.0090595	0.811273
HIF1A-AS2	-0.0101475	0.811273
HIST1H2AC	-0.0102116	0.811273
HK2	-0.00873827	0.811273
HRAT17	0.00841196	0.811273
HS2ST1	-0.0121548	0.811273
HSH2D	-0.00858034	0.811273
HSPB1	0.0107773	0.811273
IFI35	-0.010294	0.811273
IFIH1	-0.0131815	0.811273
IGSF6	-0.0106584	0.811273
INPP5D	0.0109161	0.811273
IRAK1BP1	0.0136493	0.811273
ISG15	-0.00794095	0.811273
ISLR	0.0079459	0.811273
ITK	0.00697017	0.811273
IVD	0.0112584	0.811273
KANK1	0.0119645	0.811273
KCNB2	0.00671656	0.811273
KCNJ5	-0.011576	0.811273
KIF2C	-0.00653523	0.811273
KIN	-0.00851469	0.811273
KIRREL3	0.00922426	0.811273
LANCL2	0.0125667	0.811273
LINC00877	-0.0130263	0.811273
LINC01183	0.00720555	0.811273
LRRC37A2	-0.0136048	0.811273
LTBP1	0.0121981	0.811273
MAP1LC3A	0.012172	0.811273
MARCH9	0.0130469	0.811273
MBLAC2	0.0106203	0.811273
MBTD1	-0.00826863	0.811273
MMRN2	0.00920467	0.811273
MRPL24	0.0122468	0.811273
MRPL3	0.0122764	0.811273
MRPS12	-0.0113948	0.811273
MRPS25	0.0106667	0.811273
MSC-AS1	0.011821	0.811273
MSRB2	0.012371	0.811273
NGFRAP1	0.0103566	0.811273
NKAIN3	0.00825787	0.811273
NLRP12	0.0126608	0.811273
NRP2	-0.0125545	0.811273
OPHN1	-0.00812483	0.811273
OTUD6B	-0.0112115	0.811273
PAIP2B	0.0105587	0.811273
PATL1	-0.0112275	0.811273
PCGF1	-0.0113185	0.811273
PCOLCE	0.0131692	0.811273
PCYOX1	-0.0131006	0.811273
PFDN6	0.0121044	0.811273
PITPNB	-0.0081752	0.811273
PKNOX2	0.00864937	0.811273
PLA2G5	0.00942981	0.811273
POLRMT	-0.0136521	0.811273
PRR14L	-0.00827767	0.811273
PSMA1	0.0128601	0.811273
PTEN	0.0135287	0.811273
PTGS2	-0.00840289	0.811273
PTP4A2	-0.0127137	0.811273
PTPN12	-0.0121525	0.811273
PTPN7	-0.0116382	0.811273
PTRF	0.0120945	0.811273
PXDN	0.00971552	0.811273
QTRT1	0.0123639	0.811273
RAB3C	0.00722433	0.811273
RAD54B	-0.00902119	0.811273
RBM17	0.00841767	0.811273
RIPK2	-0.0123268	0.811273
RNF166	0.0111792	0.811273
RP11-138A9.2	0.00670126	0.811273
RP11-161I6.2	0.00668691	0.811273
RP11-212I21.2	-0.00737452	0.811273
RP11-427J23.1	-0.00835859	0.811273
RP11-443B7.3	0.0107555	0.811273
RP11-48B3.5	0.00705586	0.811273
RP11-594C13.1	-0.00621179	0.811273
RP11-617F23.1	0.0101003	0.811273
RP11-61I13.3	0.00699848	0.811273
RP11-61K9.3	0.00989117	0.811273
RP11-742B18.1	-0.00847732	0.811273
RP11-745O10.4	-0.00831244	0.811273
RP11-758H9.2	0.00813887	0.811273
RP11-779O18.3	0.0101429	0.811273
RP11-798M19.3	0.0108051	0.811273
RP5-1039K5.13	0.00722274	0.811273
RPL3	0.012202	0.811273
RPL35A	0.0102662	0.811273
RPS29	0.0111491	0.811273
S100A6	0.0124245	0.811273
SELENBP1	0.00763011	0.811273
SELO	0.0108221	0.811273
SF3B5	0.0134566	0.811273
SH3BP5	0.010356	0.811273
SH3GL1	-0.0105728	0.811273
SHANK2	0.00653941	0.811273
SHC4	0.00718357	0.811273
SKA3	-0.00672184	0.811273
SLC25A19	-0.0115177	0.811273
SLC38A2	-0.0118937	0.811273
SLC44A1	-0.0105991	0.811273
SLC48A1	0.012897	0.811273
SLFN11	-0.0127292	0.811273
SMURF1	-0.0117472	0.811273
SNRPD2	0.0131689	0.811273
SNX8	-0.0102921	0.811273
SOBP	0.0110212	0.811273
SP1	-0.0112097	0.811273
SPAG1	-0.0110931	0.811273
SPP1	-0.00736749	0.811273
STAT3	-0.0114696	0.811273
STIL	-0.0114604	0.811273
STIP1	-0.0133165	0.811273
STX18-AS1	0.0118977	0.811273
STX2	-0.0110201	0.811273
SYNPR	0.00712649	0.811273
TBC1D3B	0.0083752	0.811273
TBXAS1	0.0133919	0.811273
TDG	-0.00975644	0.811273
TEC	-0.00856318	0.811273
TFCP2L1	0.0114895	0.811273
TGFA	-0.0119328	0.811273
THSD7B	0.00930681	0.811273
TIMELESS	-0.0132566	0.811273
TIMM13	0.0135144	0.811273
TK2	0.0118287	0.811273
TLR7	-0.0113809	0.811273
TMEM14C	0.0118618	0.811273
TMSB10	0.00959671	0.811273
TNFSF10	-0.0111209	0.811273
TNNC1	0.00950964	0.811273
TOR1AIP2	-0.0102751	0.811273
TULP4	-0.0126331	0.811273
UQCC1	0.0084378	0.811273
UVSSA	0.0121019	0.811273
VWCE	-0.0100623	0.811273
XXbac-BPG181M17.5	-0.010707	0.811273
ZBTB7C	-0.00810857	0.811273
ZNF14	-0.011885	0.811273
ZNF436	-0.00984107	0.811273
ZNF670-ZNF695	-0.00846789	0.811273
ZNF7	0.010916	0.811273
ZNF710	-0.00753166	0.811273
ZNF786	-0.0115616	0.811273
ZNRD1	-0.012906	0.811273
ZSCAN31	0.00696335	0.811273
RACGAP1	-0.0113725	0.811478
ATP5E	0.0114391	0.811498
ICAM4	-0.00667287	0.811498
ARL2	0.00934064	0.811768
RP11-24F11.2	-0.0090893	0.812022
PLPPR1	0.00623225	0.812409
PRIM1	-0.0113997	0.812424
HSCB	-0.0112707	0.8139
C14orf178	0.00649818	0.814112
CD274	-0.0071124	0.814112
GHRL	0.00799282	0.814112
MS4A4E	0.0100902	0.814112
SAFB2	-0.00808422	0.814112
SPARC	0.00943485	0.814112
GPR75-ASB3	-0.011262	0.814719
CNN3	0.00886596	0.815303
DNAJC27	0.0110362	0.815303
GPNMB	-0.0104113	0.815303
CAV2	0.00955897	0.816618
NET1	0.0085856	0.816618
NMNAT3	0.0100358	0.816618
RAB23	-0.00989123	0.816618
SNX16	-0.0106534	0.816618
CLEC1B	0.00589594	0.816711
GSK3B	-0.00506398	0.824573
RP1-16A9.1	0.00651356	0.824573
RP11-307L3.4	0.00747464	0.824573
RPS25	0.0110946	0.824573
SERTAD2	-0.00704212	0.824573
STMN3	0.00902222	0.824573
ZNF34	-0.00991091	0.824573
ID2	0.00819359	0.82529
MTRNR2L8	0.0063253	0.82529
SFT2D2	-0.00828424	0.82529
TOM1	-0.00982715	0.82529
RPL14	0.0106572	0.82652
AC004076.7	-0.00981373	0.827936
ARHGEF19	-0.00831438	0.827936
C3orf33	-0.00808422	0.827936
DDX43	0.00809849	0.827936
GRM8	0.00700552	0.827936
HNRNPC	-0.00503534	0.827936
IFNGR1	0.0107266	0.827936
MAP4K4	-0.00879365	0.827936
MRAS	-0.0109384	0.827936
NAPA	-0.0105009	0.827936
NPTN	-0.00783164	0.827936
NUBPL	0.00910738	0.827936
SRPX2	0.00637132	0.827936
ST6GALNAC2	-0.00932679	0.827936
STK17A	-0.0104776	0.827936
SYNGR1	0.0109265	0.827936
UGCG	-0.0103182	0.827936
AC091729.9	0.00828761	0.828956
ANPEP	-0.00882207	0.828956
CCDC3	0.00720915	0.828956
CTD-2192J16.22	0.0103178	0.828956
PIPOX	0.0107149	0.828956
KCNN3	0.00823889	0.831483
SLC22A18	0.0107133	0.831483
ATP9A	0.00769523	0.834722
MIPOL1	0.0097233	0.834722
PLCH1	0.0106323	0.834722
TICAM1	-0.010515	0.834722
MBIP	0.0105264	0.836883
OTULIN	-0.0078275	0.839933
ATP1B1	-0.0105324	0.842429
DAPP1	-0.00927827	0.842429
RAB11FIP1	-0.0103454	0.842429
RP11-390P2.4	0.00969745	0.842429
ZC4H2	-0.0103505	0.842429
AP3S1	-0.00851394	0.844231
CCDC84	0.00781325	0.844231
FAM161B	-0.00788552	0.844231
FOXRED2	-0.0098089	0.844231
IMPA1	-0.00997449	0.844231
RPL8	0.0100892	0.844231
CNTNAP2	0.00923991	0.844793
EPHB2	-0.00974147	0.845801
LRRC20	-0.00826008	0.845801
PRDM10	-0.00818934	0.845801
PRMT8	0.00628808	0.845801
RP11-69E11.8	0.00627009	0.845801
TRIM24	-0.00863492	0.845801
IRS2	0.00928021	0.847843
CYB5R1	0.0100169	0.848547
ELK1	-0.0102812	0.848547
GFER	0.00951307	0.848547
PRKCH	0.00688331	0.848547
PRPF4	-0.0100749	0.848547
SLC30A8	0.00555585	0.848547
SLC39A10	-0.00886785	0.848547
TNF	-0.00733122	0.848547
VAV1	-0.00989274	0.848547
VEZF1	-0.00888909	0.848547
AC093818.1	-0.00887688	0.848951
GBGT1	0.00871597	0.848951
XXbac-BPG299F13.17	0.00923064	0.848951
DLC1	0.0102721	0.851906
EGLN1	-0.00991261	0.851906
ETS2	0.00992608	0.851906
PAMR1	0.00653881	0.851906
PPM1E	-0.00587449	0.851906
PRICKLE2	0.00774251	0.851906
TUBA4A	0.00901313	0.851906
UQCR10	0.0098047	0.851906
ABCA9	0.0102395	0.852321
MTMR1	0.0076726	0.852321
RP11-262H14.3	-0.00846735	0.852321
SP3	-0.00633599	0.853436
ACVR1C	-0.00626854	0.854
C1RL	0.00970425	0.854534
HS3ST3B1	-0.00737435	0.857372
ZNF318	-0.00880005	0.857372
ARMC7	-0.0100969	0.858907
LINC00152	0.00932958	0.858907
LY86-AS1	-0.0100592	0.858907
POU2F1	0.00836471	0.858907
RPS20	0.00995233	0.858907
RPS6	0.00945063	0.858907
RP11-1152H15.1	-0.00571366	0.859254
LIMK2	-0.00834476	0.860627
MELK	-0.00619358	0.860627
RP11-528G1.2	0.00791723	0.860627
SLC12A8	-0.00861029	0.860627
RPS13	0.00924445	0.860888
WHSC1	-0.00787473	0.860888
KHDRBS1	-0.00828938	0.861181
ZNF264	-0.00854686	0.861181
ZNF526	-0.00888123	0.862329
AC093495.4	0.00671588	0.862351
ACTN4	-0.00840875	0.862351
ANGPTL4	-0.00550026	0.862351
B3GALNT1	0.00843605	0.862351
BANK1	0.00952042	0.862351
CD209	-0.00965228	0.862351
CDH11	0.00745415	0.862351
CHEK2	-0.00980364	0.862351
CTB-41I6.2	0.00984348	0.862351
FIGF	0.00713324	0.862351
FIGNL1	-0.00912478	0.862351
ICA1	0.00877451	0.862351
IL15RA	0.00990166	0.862351
INPP4A	0.00501607	0.862351
MCMBP	-0.00811033	0.862351
MTHFD1	0.00984779	0.862351
PHACTR2	-0.00728168	0.862351
RFWD3	-0.00771119	0.862351
RNF2	-0.00862989	0.862351
RP1-102G20.5	0.00629744	0.862351
RP11-296A16.1	-0.0084522	0.862351
SAFB	-0.00558342	0.862351
SNX7	0.00892349	0.862351
VENTX	0.0097538	0.862351
XKR4	0.00689401	0.862351
ZNF142	-0.00922622	0.862351
CDC37L1	-0.00966246	0.86259
GAL3ST4	0.00827873	0.86259
RP11-792A8.4	0.00942379	0.86259
SAMD9	-0.00976191	0.86259
ZBTB5	-0.00979039	0.86259
NFIB	0.0093905	0.863961
AP001610.5	-0.00576187	0.866211
CLK3	-0.00860504	0.866211
CSRP3	0.00802734	0.866211
FSTL3	0.00932321	0.866211
LINC00299	-0.00706805	0.866211
RP11-737O24.5	-0.0085092	0.866211
RP11-83A24.2	-0.00902888	0.866211
SRSF11	0.00452981	0.866211
TRMT6	-0.00968449	0.866211
ALDH1L2	0.00818402	0.866904
DDR2	0.0091288	0.867191
AKR1C1	0.0090474	0.867284
LINC00665	-0.00872333	0.867284
RP5-991G20.1	-0.00958949	0.867284
SFRP1	0.00598044	0.867284
WSB1	-0.0067679	0.867284
DGKZ	-0.00631884	0.867872
AC006942.4	-0.00625703	0.868736
ACER2	0.00957362	0.868736
AGPAT2	0.00896007	0.868736
CHCHD10	0.00892536	0.868736
CKS2	-0.00679179	0.868736
DNAJC8	-0.00736928	0.868736
GNG12	-0.00885593	0.868736
MRPS33	0.00918337	0.868736
PES1	0.00884961	0.868736
SSFA2	-0.00697238	0.868736
TCTE3	0.00847417	0.868736
TRABD2A	0.00751535	0.868736
ADAMTS10	0.00886835	0.868916
BRPF3	-0.00941459	0.868916
CENPK	-0.00822088	0.868916
CHST10	0.00581522	0.868916
COX6C	0.00939956	0.868916
CYP20A1	-0.00497818	0.868916
CYP2J2	0.00736167	0.868916
DCLK1	0.00905575	0.868916
EID1	0.00851527	0.868916
FAM168A	-0.00815708	0.868916
GSN	0.00932158	0.868916
H2AFZ	-0.00932542	0.868916
HMGCR	-0.00942248	0.868916
IFNAR2	-0.00836467	0.868916
INPP5F	-0.00799695	0.868916
LINC00276	0.00589157	0.868916
MED20	-0.00883073	0.868916
PITRM1	0.00893972	0.868916
RALY	-0.00694392	0.868916
RGL2	0.00721302	0.868916
RP11-66N11.8	0.0080028	0.868916
RP11-80H5.9	0.00705126	0.868916
SYNDIG1L	0.00603251	0.868916
TAOK3	-0.00601657	0.868916
TBC1D16	0.00826311	0.868916
TLE3	-0.00932432	0.868916
TMCC3	0.00776799	0.868916
TMEM204	0.00642332	0.868916
TSC22D1-AS1	0.00553797	0.868916
UBE2J1	-0.00924412	0.868916
VOPP1	0.00692651	0.868916
WDR82	-0.00649508	0.868916
RP11-156E8.1	0.00533784	0.86932
FDFT1	0.00782184	0.869885
NOX4	0.0059489	0.869885
AC004556.1	0.00618078	0.870202
CLSPN	-0.00688495	0.870202
CYBA	0.00908004	0.870202
FMO2	0.00831778	0.870202
SLAMF7	-0.00695176	0.870202
AC012363.4	-0.00813731	0.87106
CCPG1	0.00629109	0.87106
IL1RN	-0.0057257	0.87106
KMT5B	-0.00584554	0.87106
LNP1	0.00591782	0.87106
PIAS4	-0.0089877	0.87106
PLAT	0.00575058	0.87106
RP11-600F24.7	0.00648931	0.87106
SOCS6	-0.00837933	0.87106
ANAPC13	0.00900164	0.871069
C5	0.00894436	0.872124
FCER1G	-0.00802641	0.872124
RBL2	0.00638129	0.872124
RP11-170M17.1	0.00581571	0.872124
AP000695.4	-0.00522295	0.873023
RP11-517I3.1	0.00789548	0.873109
DPM1	-0.00780876	0.873169
FTCDNL1	0.0087912	0.873169
MOGS	0.00811358	0.873169
PAN3-AS1	0.00625833	0.873169
RP1-37E16.12	-0.00741475	0.873169
UBE2G1	-0.00655167	0.873169
GPRC5B	-0.00780771	0.87415
ADAR	-0.0088556	0.874875
CELF2	0.00908127	0.874875
FBXO44	0.00895126	0.874875
NANS	-0.00857461	0.874875
CD81	0.00903366	0.875536
GK	-0.00765619	0.875536
HAUS4	-0.00594266	0.875536
NEDD4L	-0.00880627	0.875536
TANC2	0.00531846	0.875536
ZFAND6	0.00399171	0.875536
PRDM16	0.00632907	0.876569
DYSF	0.00840798	0.876778
COX7B	0.00863709	0.876967
NDUFA1	0.00838014	0.877141
CTD-2282P23.2	0.00581346	0.877325
SYP	-0.00842772	0.877904
IDI2-AS1	-0.0074524	0.879501
CSDE1	0.00455231	0.879767
PIGX	0.00844901	0.879767
TMEM38B	-0.00881314	0.879767
C6orf106	-0.00701532	0.880228
FEM1B	-0.00821392	0.880228
TTC32	0.00862005	0.880228
ART3	0.00623943	0.880811
BROX	0.00591168	0.881581
CCDC170	0.00875478	0.881581
CRYAB	0.00740365	0.881581
LASP1	-0.0075168	0.881581
LRRC37A3	-0.00875292	0.881581
MORN4	0.00584889	0.881581
PAPPA2	0.00738759	0.881581
PCCA	0.00543167	0.881581
PGM5P2	0.00810677	0.881581
PIGL	0.0076331	0.881581
PLAGL2	-0.00873843	0.881581
PRRC2B	0.00558137	0.881581
PTGR2	0.00606511	0.881581
RGPD1	-0.00716031	0.881581
RHD	0.00538075	0.881581
RHEB	-0.00809627	0.881581
RPL7A	0.00874396	0.881581
SLC18B1	0.00869092	0.881581
STX12	-0.00452599	0.881581
TLR5	0.00815063	0.881581
NELFE	-0.00858609	0.88217
ABHD17A	0.00808225	0.882863
AGGF1	0.00605985	0.882863
CA13	-0.00845443	0.882863
CH507-9B2.5	-0.0080555	0.882863
CLN3	-0.00863402	0.882863
DDX23	-0.00717486	0.882863
FANCB	-0.00824034	0.882863
FXR1	-0.00643851	0.882863
GGACT	0.00875121	0.882863
GOLPH3	-0.00701379	0.882863
HEG1	-0.00860838	0.882863
LINC01500	0.00647943	0.882863
MBTPS2	0.00813602	0.882863
MTMR11	-0.00640074	0.882863
NDRG2	0.00824255	0.882863
PRKCDBP	0.00763162	0.882863
PYROXD1	0.0074114	0.882863
RELN	0.00605843	0.882863
RHOBTB3	0.00716543	0.882863
RP3-473L9.4	-0.00823621	0.882863
RYR3	0.00700944	0.882863
SCNN1A	0.00803707	0.882863
SLC38A7	-0.00799205	0.882863
SLC51A	0.00730694	0.882863
STAT5B	-0.00535868	0.882863
TAP1	-0.00795972	0.882863
TAX1BP3	0.00635307	0.882863
TMEM55A	-0.00850155	0.882863
UBL5	0.00849722	0.882863
ZFPM2	0.00859073	0.882863
ZMAT4	0.00557968	0.882863
ZNF597	-0.0064817	0.882863
EYS	0.00840799	0.883097
LSG1	-0.00774993	0.883097
TSPYL4	0.00785902	0.883097
TUBA1A	-0.00859023	0.883097
AC133528.2	-0.00757808	0.884307
CHRNE	-0.0060201	0.884307
CNOT3	-0.00773086	0.884307
DHX58	-0.00751297	0.884307
DNASE1	-0.00726821	0.884307
DTNBP1	-0.00720126	0.884307
EHD2	0.00622252	0.884307
EP300	-0.00420759	0.884307
GPATCH11	-0.00810765	0.884307
GSTM4	0.00820516	0.884307
HBA1	0.00472534	0.884307
IL4I1	-0.00643677	0.884307
KMT2E-AS1	0.00757547	0.884307
MATN1-AS1	0.0065489	0.884307
MTFR2	-0.00608407	0.884307
NUSAP1	-0.00657425	0.884307
PLAUR	-0.00848441	0.884307
RAB31	0.00831186	0.884307
RP11-1228E12.2	-0.00848586	0.884307
RP5-1074L1.1	-0.00846745	0.884307
RPS3A	0.00844548	0.884307
SRA1	-0.00811411	0.884307
TYW1B	-0.0057352	0.884307
ZNF573	0.00705269	0.884307
ACP1	0.00749066	0.885548
C9orf114	-0.00842481	0.885548
HOXA-AS2	0.00528797	0.885548
LINC00467	0.00844997	0.885548
PARN	0.00425438	0.885548
PGAP3	0.00842757	0.885548
RFC4	-0.00797484	0.885548
RP11-404F10.2	-0.00658141	0.885548
XIRP1	0.00716209	0.885548
BACH2	0.00834508	0.886074
CLPTM1	-0.00683135	0.886074
CMPK1	-0.00585248	0.886074
COL8A1	0.00820398	0.886074
GADD45A	0.00656086	0.886074
PARP4	0.00574625	0.886074
RTCB	-0.00640978	0.886074
ST3GAL2	-0.0083948	0.886074
RTCA-AS1	0.00553984	0.88615
MARCO	-0.00566905	0.886254
CD48	-0.0077443	0.886533
HTRA3	0.0074688	0.886533
NT5C2	-0.00473337	0.886533
RP11-1055B8.9	0.00715814	0.886533
CPM	0.00755357	0.88781
FGD5-AS1	0.00813997	0.88781
IGFBP2	0.00684078	0.88781
RBM8A	-0.00741491	0.88781
TCERG1L	0.00466899	0.88781
UQCRQ	0.00755827	0.888128
SEH1L	-0.00733726	0.888348
HSD17B10	0.00675708	0.888382
PPIA	0.00783474	0.888382
C1QTNF4	0.00467563	0.889757
LINC00640	-0.00574451	0.889757
PHACTR4	-0.00388299	0.889757
SPEN	-0.0049376	0.889757
TNNI1	0.00527826	0.889757
GRID2	0.00702683	0.890916
TIMMDC1	-0.00667259	0.890916
MERTK	0.00779318	0.891515
PDE1A	0.00805721	0.891515
PRDX3	0.00811245	0.891515
USP24	0.00575442	0.891515
WDR24	0.00707993	0.891515
ADIPOR2	-0.00389889	0.89165
DNHD1	0.00554298	0.89165
GAPLINC	0.00689109	0.89165
NALCN	0.00639097	0.89165
RP11-434D9.1	0.00717921	0.89165
ZNF214	0.00512929	0.89165
ANGEL1	0.0069951	0.891948
A4GALT	0.00560288	0.892873
APBA3	-0.0080694	0.892873
B4GALNT3	0.0072445	0.892873
BMPR1B	0.00704369	0.892873
COL1A1	0.00533685	0.892873
CTC-232P5.3	-0.00629139	0.892873
CWC27	-0.00459117	0.892873
FCGR2A	-0.00678385	0.892873
GTPBP8	-0.00797889	0.892873
HRC	0.00783457	0.892873
IFI44	-0.00755971	0.892873
IFT27	0.00788328	0.892873
IRS1	0.00612583	0.892873
LINC00886	0.00756966	0.892873
LMAN1	0.00736353	0.892873
MIPEP	0.0064543	0.892873
NOMO3	-0.0075887	0.892873
PDCD6	-0.00587341	0.892873
PLXNA1	-0.0080762	0.892873
PQLC3	0.00651129	0.892873
PRR22	0.00493677	0.892873
RAB27B	0.00463736	0.892873
RP11-326I11.3	0.00769073	0.892873
RP11-430C7.5	-0.00573992	0.892873
RP11-802E16.3	0.0081362	0.892873
RPL36	0.00798157	0.892873
SAAL1	0.00779817	0.892873
SETDB2	-0.0070502	0.892873
SH3TC1	0.0079962	0.892873
SLC37A3	-0.00768266	0.892873
SPAG16	0.00806578	0.892873
TMEM185B	0.00516606	0.892873
TRAM2-AS1	0.00698045	0.892873
CYP46A1	0.00469087	0.893834
FASN	0.00729858	0.893834
GRAMD1A	-0.00689158	0.893834
KCNH1	0.00589094	0.893834
LINC00685	0.00787755	0.893834
LTB4R	0.00735064	0.893834
MB	0.00691018	0.893834
MKRN3	-0.00446874	0.893834
MPPED2	0.00770815	0.893834
NIPSNAP3A	0.00758057	0.893834
PA2G4	0.00794396	0.893834
RAD54L	-0.0045353	0.893834
RP11-1143G9.4	-0.00485986	0.893834
RP11-145G20.1	0.00607823	0.893834
RP11-218M22.1	0.00795382	0.893834
TEX30	-0.00741579	0.893834
TFB1M	0.00541832	0.893834
TM9SF4	-0.00535313	0.893834
TMEM72-AS1	0.00688769	0.893834
WEE2-AS1	0.00744328	0.893834
PHF11	-0.00654603	0.894861
KIF26B	0.00665798	0.895268
LINC01480	0.00609535	0.895268
MSH4	-0.00782492	0.895268
B4GALT5	-0.00783085	0.895896
FCHO2	0.00643583	0.895896
ZNF561	-0.00666189	0.895896
MED17	-0.00615719	0.896767
AC007796.1	0.00767868	0.896823
BTBD7	-0.00568185	0.896823
C12orf29	-0.00755698	0.896823
C16orf86	0.00732174	0.896823
C19orf66	-0.00772543	0.896823
CAPS2	0.0070966	0.896823
COL27A1	0.00517478	0.896823
CPNE5	0.00601187	0.896823
CTSC	-0.00770443	0.896823
DDX60L	-0.00784035	0.896823
EPB41L4A-AS1	0.00667736	0.896823
FAM19A2	-0.005672	0.896823
FKBP15	-0.00702135	0.896823
FLOT1	-0.006485	0.896823
GLRX2	-0.00783902	0.896823
HECW1	0.00488667	0.896823
HS6ST3	0.00599823	0.896823
HSBP1L1	-0.00759353	0.896823
IFT88	0.0062876	0.896823
ITGBL1	0.00597862	0.896823
KCNK13	-0.00727009	0.896823
KCNMA1	0.00552303	0.896823
LRP1	-0.00624891	0.896823
MARK3	-0.00349893	0.896823
MED12L	0.00730201	0.896823
MEIS2	0.00732192	0.896823
MFGE8	0.00781822	0.896823
MKS1	-0.00780271	0.896823
MMP25	0.00511719	0.896823
MYRIP	0.00750893	0.896823
NDUFC2	0.00649603	0.896823
NEK3	0.00671955	0.896823
NPEPL1	0.00762461	0.896823
NUP210L	-0.00622955	0.896823
PDE11A	0.00561428	0.896823
PFDN2	-0.00719214	0.896823
PFDN5	0.00524453	0.896823
PLEKHM2	-0.00607795	0.896823
PPP4R1	0.00659346	0.896823
PRADC1	0.00678748	0.896823
RIPK1	-0.00470074	0.896823
RNF217	-0.00688122	0.896823
RORA	0.00751117	0.896823
RP11-299H21.1	0.00589768	0.896823
RP11-638L3.1	0.00561637	0.896823
RP11-768F21.1	0.00767782	0.896823
RP11-775B15.2	0.00466497	0.896823
SEPW1	0.00769257	0.896823
SNRPN	0.00705711	0.896823
SPATA5L1	-0.00760172	0.896823
STXBP1	-0.00740636	0.896823
SUN2	-0.00744729	0.896823
TAB2	-0.00381986	0.896823
TMTC1	0.00605246	0.896823
TP63	-0.00607315	0.896823
VPS37C	-0.00609685	0.896823
ZNF384	-0.00598051	0.896823
ZNF415	0.00530544	0.896823
ZNF570	-0.00751838	0.896823
ZNF800	-0.00527473	0.896823
ADORA2B	0.00616818	0.896982
IFITM2	0.0071012	0.896982
KRBOX4	-0.00695009	0.896982
MFI2	-0.0051836	0.896982
PLS1	0.00750926	0.896982
RP5-857K21.4	0.00619049	0.896982
AC100830.3	0.00740953	0.897904
ACOX1	-0.0050896	0.897904
ADGRG6	0.00718903	0.897904
ASNSD1	-0.00718258	0.897904
ASS1	0.00459782	0.897904
BDH2	0.00676201	0.897904
BRI3BP	-0.00720443	0.897904
CBX5	-0.00540953	0.897904
CENPL	-0.0070311	0.897904
CFD	0.00698291	0.897904
CIT	-0.007032	0.897904
CLDN4	0.00593787	0.897904
CLTCL1	-0.00748928	0.897904
COG6	-0.0044692	0.897904
COL16A1	0.00495062	0.897904
CSMD2	0.00558699	0.897904
DHRS11	-0.00607516	0.897904
DLGAP4-AS1	0.00744595	0.897904
DR1	-0.00530327	0.897904
EGR2	-0.00486805	0.897904
ELMO2	-0.0071313	0.897904
ERICH6	0.00462384	0.897904
FAM151B	-0.00669009	0.897904
FAM209A	0.00655356	0.897904
FAT1	0.00564427	0.897904
FBXL5	-0.00621591	0.897904
FUNDC2	0.00730587	0.897904
IFI16	-0.00601827	0.897904
IQGAP3	-0.0066516	0.897904
KIAA1671	-0.00657531	0.897904
KLHL42	-0.00691987	0.897904
LSM12	-0.00643325	0.897904
MRGBP	-0.0071761	0.897904
MZT2B	0.00755536	0.897904
NSL1	0.00398258	0.897904
OAT	-0.00739014	0.897904
PPP1R3C	0.00545355	0.897904
PRX	-0.00529577	0.897904
RAB8A	-0.00718896	0.897904
RAMP3	0.00493622	0.897904
RBM48	-0.00752005	0.897904
RP11-30J20.1	0.00520121	0.897904
RP11-389G6.4	0.0064194	0.897904
RP11-399K21.10	0.00500268	0.897904
RP11-452K12.4	0.00535402	0.897904
RP11-537H15.3	-0.00539198	0.897904
RP11-664H17.1	-0.00560669	0.897904
SAE1	-0.00668635	0.897904
SMIM3	0.00752376	0.897904
SPIRE2	-0.00702563	0.897904
SRP9	0.00620852	0.897904
SUMF2	0.00628181	0.897904
THEM6	-0.00540998	0.897904
THRAP3	-0.00341821	0.897904
TRPV2	-0.00655145	0.897904
TSPAN31	-0.00744931	0.897904
YARS	-0.00595018	0.897904
ZBTB7B	-0.0069619	0.897904
UQCR11	0.00728074	0.899261
UNC45B	0.00583175	0.899939
PDXK	-0.00735114	0.901852
GNB4	-0.00507986	0.902193
PDE1C	0.00709897	0.902334
GIMAP5	-0.00604694	0.902568
RPSA	0.006732	0.902568
ECHDC3	0.00644177	0.903168
AP001462.6	0.00552584	0.903917
CLEC7A	0.00728663	0.903917
FIG4	-0.00469604	0.903917
GPR39	0.00469742	0.903917
GRINA	0.00696321	0.903917
MGMT	0.00413589	0.903917
MOSPD2	-0.00668979	0.903917
PRTFDC1	0.00691917	0.903917
TMEM39A	0.00666241	0.903917
ARHGEF10L	-0.00720236	0.904708
GPATCH8	-0.00290666	0.904708
KCTD5	-0.00670803	0.904708
LRRC41	-0.00623546	0.904708
PIK3IP1-AS1	0.00729076	0.904708
TGOLN2	-0.00437363	0.904708
ZNF490	-0.00532975	0.904708
ACADVL	-0.00529139	0.905594
ANKAR	0.00444853	0.906473
MFSD14A	-0.00424498	0.906473
COL15A1	0.00711456	0.90695
DDX60	-0.00697914	0.90695
LINC00506	0.00720516	0.90695
NOTCH1	-0.00669135	0.90695
PTGES3	-0.00651209	0.90695
SH3BP4	0.00551637	0.90695
SULT1A1	0.00661189	0.90695
AIFM1	0.00641831	0.907107
CCDC22	-0.00710453	0.907107
EDIL3	0.00621356	0.907107
KLHL25	0.00550804	0.907107
SEC61G	0.00719178	0.907107
WDR44	-0.00382268	0.907107
XPO5	-0.00680576	0.907107
NCEH1	-0.00586843	0.907536
ZCCHC14	0.00633425	0.907536
KIAA0226L	-0.00705916	0.907855
CSNK1G1	-0.00681206	0.908254
DNAJC5	-0.00636802	0.908254
FBXW8	0.00647189	0.908254
RPS16	0.00690966	0.908254
AMD1	-0.00424154	0.908275
LMO1	0.00428098	0.908275
CIRBP	0.00463707	0.908509
PRKAG2	0.00690372	0.908509
ACBD3	-0.00562343	0.909505
C12orf56	0.00611603	0.909505
CEBPD	0.00712886	0.909876
HINT2	0.00690109	0.90998
TNFSF15	-0.00637149	0.90998
AF146191.4	0.00708083	0.90998
C4orf32	-0.00709675	0.90998
COL3A1	0.00591061	0.90998
CTA-292E10.6	0.00538794	0.90998
EVI5L	-0.00709613	0.90998
KCNQ1OT1	-0.00696504	0.90998
ORMDL1	0.00606147	0.90998
RP11-40E6.1	0.00667145	0.90998
SENP7	0.00375925	0.90998
SMC2	-0.00694368	0.90998
RP11-644C3.1	-0.00538387	0.910513
GLTP	-0.00708749	0.910762
PIK3R1	0.00518385	0.910762
ARHGAP44	0.00474041	0.911181
RP11-659O3.1	0.00561232	0.911181
SCO1	0.00580898	0.911181
C1GALT1	-0.00540316	0.911579
AC093627.9	0.0049349	0.912157
ATP6V0A1	-0.00663949	0.912157
C6orf226	0.00691471	0.912157
CASP1	-0.00663029	0.912157
CCDC82	0.00526703	0.912157
CDK9	0.00656853	0.912157
CES1	0.00514628	0.912157
COL14A1	0.00678575	0.912157
DEK	-0.00292284	0.912157
DPT	0.00495458	0.912157
DYNC1LI1	-0.00486607	0.912157
EHD1	-0.00695137	0.912157
ENC1	-0.00677769	0.912157
FAM65C	0.00536801	0.912157
GALNT8	-0.00636419	0.912157
GCH1	-0.00657386	0.912157
GNB1L	-0.00690258	0.912157
GPI	-0.00640725	0.912157
HIST2H2BE	0.00666704	0.912157
HLA-DQB1	0.00601672	0.912157
HSF2BP	0.00608396	0.912157
KLHL24	0.00682468	0.912157
LACTB	-0.00677824	0.912157
LUM	0.00634337	0.912157
MIS18BP1	0.00596368	0.912157
MYD88	-0.00689186	0.912157
MYL3	0.00630343	0.912157
MYRFL	0.00492916	0.912157
NLGN4X	0.00507266	0.912157
POLR2L	0.0065703	0.912157
PTP4A3	0.00653143	0.912157
PTPN2	-0.00635912	0.912157
RNF103-CHMP3	0.00678206	0.912157
RP11-304L19.13	0.00679883	0.912157
RUNX1	-0.00657635	0.912157
SLC36A1	0.00639265	0.912157
SMAP2	0.00692546	0.912157
SMIM19	0.00677823	0.912157
SOD2	-0.00612726	0.912157
SPDYA	-0.00696243	0.912157
SRP72	-0.00548653	0.912157
TCEB3	-0.00651524	0.912157
TET1	0.00674163	0.912157
TNFRSF10A	-0.00664742	0.912157
UIMC1	-0.00392671	0.912157
VBP1	0.00694166	0.912157
ZMYM4-AS1	0.00637991	0.912157
ZNF396	0.00499234	0.912157
TMEM131	-0.00245247	0.912336
ARL14EP	0.00668574	0.913868
FBXL7	0.00688427	0.913868
RP11-517P14.2	0.00455319	0.914238
NOP9	0.00612087	0.914368
YIF1B	0.00642895	0.915172
RNF8	-0.00616414	0.916215
RP11-354M20.3	0.0057143	0.916859
AC006129.2	-0.00483481	0.918574
DSTN	0.00679485	0.918574
DPYSL3	-0.00612665	0.918989
ERI1	-0.00560725	0.918989
PIK3C2B	-0.00677497	0.918989
SLC4A3	0.00672566	0.918989
TESK2	-0.00647316	0.918989
COX8A	0.0063389	0.919187
RP11-362F19.1	0.00595879	0.919187
RP11-10K16.1	-0.00671411	0.919929
RSPH3	-0.00548534	0.919929
TEX14	-0.00652664	0.919929
ZNF35	0.0068175	0.919929
CCDC85B	0.00677139	0.920124
DDX5	-0.00396177	0.92078
LDHB	0.00657763	0.92078
MRPS5	-0.00427653	0.92078
DPP7	0.00523061	0.921213
RASAL2	-0.00628612	0.92158
HNRNPLL	-0.00509652	0.921787
ACSM3	0.00535906	0.92247
AP1AR	-0.00547275	0.92247
ASAP1	-0.00550995	0.92247
C2CD3	-0.0052183	0.92247
CACNA1F	0.00553149	0.92247
CCDC134	-0.00660829	0.92247
CCDC40	0.00611769	0.92247
CCHCR1	-0.00669775	0.92247
CFAP161	-0.00663609	0.92247
CHRAC1	-0.00663039	0.92247
CHURC1-FNTB	-0.00666009	0.92247
CLNK	0.00460581	0.92247
COL5A3	0.0049309	0.92247
CTB-171A8.1	-0.00628399	0.92247
CTD-2152M20.2	-0.00659766	0.92247
CX3CR1	-0.00643266	0.92247
DCC	0.00597171	0.92247
DCTN3	0.00630411	0.92247
DNM3OS	0.00446897	0.92247
DOCK3	-0.00657472	0.92247
ERC2	0.00535499	0.92247
FBLN1	0.00647609	0.92247
FBXO6	-0.00640013	0.92247
FDPS	-0.0052113	0.92247
FLVCR2	0.00614044	0.92247
G6PC3	0.00664088	0.92247
GABPB1-AS1	0.00640538	0.92247
GPBP1L1	-0.00337675	0.92247
IFIT2	-0.00567108	0.92247
IFNAR1	-0.00484164	0.92247
IL21R	-0.00597358	0.92247
ITGA1	0.0067201	0.92247
ITM2B	0.00474866	0.92247
KRT10	0.0064008	0.92247
LETMD1	0.00417254	0.92247
LINC01420	-0.00578245	0.92247
LRWD1	-0.00559073	0.92247
MDN1	0.00454454	0.92247
MIR3142HG	-0.00582672	0.92247
MLST8	0.00657576	0.92247
MT-CO3	0.00657259	0.92247
MT-ND6	0.00670189	0.92247
NABP1	-0.00539658	0.92247
NLRP6	0.00460796	0.92247
OSBPL7	-0.00633995	0.92247
PTPRD	0.00641319	0.92247
PVR	-0.00657137	0.92247
RNF212	0.00483336	0.92247
RP11-178L8.7	0.00440697	0.92247
RP11-196G18.23	0.00489782	0.92247
RP11-46C24.7	0.00632164	0.92247
RP11-516C1.1	0.00465108	0.92247
RP11-638I2.4	0.00667306	0.92247
RP11-644F5.11	-0.00598726	0.92247
RP11-670E13.6	-0.00634766	0.92247
RP11-74J13.8	0.00652792	0.92247
RPLP0	0.00668505	0.92247
RPS6KB1	-0.00501433	0.92247
SEMA6B	-0.00570254	0.92247
SERINC2	0.00425517	0.92247
SGOL1	-0.00459457	0.92247
SIRT3	0.00622209	0.92247
SLC25A6	0.00597962	0.92247
SMC1A	-0.00593094	0.92247
SPATA2L	-0.006568	0.92247
SPATA6L	0.00628895	0.92247
SPRED2	-0.0058757	0.92247
SYPL1	-0.00574605	0.92247
TFPI	0.00592598	0.92247
THBD	-0.00599838	0.92247
TRIP4	-0.00528108	0.92247
TSPAN33	-0.00658592	0.92247
TYW3	0.00583087	0.92247
UBE2I	-0.00458882	0.92247
ZFAND5	0.00624709	0.92247
ZNF267	-0.00467577	0.92247
ZNF391	-0.00445763	0.92247
ARHGAP29	0.00644274	0.923009
ARHGEF28	0.0049212	0.923009
AZIN2	0.00582122	0.923009
C1orf50	-0.00577572	0.923009
CLDN11	0.00552371	0.923009
CYB5D2	0.00596858	0.923009
DAGLB	0.00614887	0.923009
DAP3	-0.00452647	0.923009
EBF1	0.00647901	0.923009
ELMSAN1	0.00484421	0.923009
FAM129B	-0.00651817	0.923009
FKBP5	0.00439899	0.923009
GTF2A2	-0.00592356	0.923009
KIF9	0.00640306	0.923009
LINC00535	0.00574188	0.923009
MAPK12	0.00613949	0.923009
PLK1	0.00556825	0.923009
POC1A	-0.00580319	0.923009
PRKAR2A	-0.00353066	0.923009
PTBP3	-0.00285939	0.923009
RCAN1	0.00639283	0.923009
RNLS	0.00482131	0.923009
RP11-504A18.1	-0.0042239	0.923009
RP11-518L10.5	-0.00649675	0.923009
RP11-523O18.1	-0.00506546	0.923009
RPLP2	0.00627143	0.923009
RPS5	0.00639449	0.923009
SESN1	0.00585239	0.923009
SLC9A8	0.00380302	0.923009
SPATA22	0.00410944	0.923009
STAT6	-0.00498935	0.923009
SUGT1	-0.00524736	0.923009
TJP1	0.00635499	0.923009
TMEM123	-0.00530614	0.923009
TOP3B	-0.00571116	0.923009
WTAP	-0.00472528	0.923009
YTHDF1	-0.00496166	0.923009
AC004053.1	0.00450988	0.923096
AGRN	-0.00568543	0.923096
APC	-0.00286819	0.923096
ATAD1	0.00460558	0.923096
B9D1	0.00629241	0.923096
BLZF1	-0.00480646	0.923096
CACNA2D4	0.00616336	0.923096
CATIP	0.00455669	0.923096
CD34	0.00572316	0.923096
CFAP69	0.00582356	0.923096
CTD-2060L22.1	0.00425884	0.923096
ENTPD3-AS1	0.00565202	0.923096
EP400	-0.00379843	0.923096
FBLIM1	0.00448348	0.923096
FBXO42	-0.00380834	0.923096
FRMD8	-0.00528012	0.923096
FZD6	0.00492334	0.923096
FZR1	-0.00564945	0.923096
GABRA4	0.00440519	0.923096
GPD2	0.00495246	0.923096
GSTO2	-0.00541826	0.923096
HSPA1A	-0.00635281	0.923096
ICA1L	0.0061224	0.923096
KLHL21	0.00625992	0.923096
MAN1C1	-0.0064243	0.923096
MEFV	-0.0061779	0.923096
MRPS31	-0.00431906	0.923096
NDUFA4	0.00592903	0.923096
NECAP1	-0.0052231	0.923096
NLRP3	0.00620227	0.923096
OPN3	-0.00593469	0.923096
P2RY1	0.00544478	0.923096
PDE6D	-0.00578967	0.923096
PGGT1B	-0.00312498	0.923096
PIGG	0.00418143	0.923096
PLIN2	-0.0064036	0.923096
POFUT1	-0.00590335	0.923096
RAMP1	0.0060868	0.923096
RFFL	0.0063919	0.923096
RP11-356I2.4	0.00615618	0.923096
RP11-380P13.1	0.00466815	0.923096
RP11-414H17.5	0.00400996	0.923096
RP11-438J1.1	0.00567426	0.923096
RP11-930O11.1	0.00643339	0.923096
RP4-798A10.2	-0.00626749	0.923096
RPF2	-0.00613056	0.923096
RPL19	0.00632918	0.923096
SBDS	0.00630285	0.923096
SFPQ	-0.00398145	0.923096
SNHG15	-0.00627852	0.923096
SNX11	-0.00599573	0.923096
SPATA6	0.00628099	0.923096
SRC	-0.00622643	0.923096
STK31	0.00578536	0.923096
SUGCT	0.00614785	0.923096
TALDO1	0.00628894	0.923096
TNFSF13B	-0.00540059	0.923096
TNNI2	0.00556785	0.923096
UBE2T	-0.00505625	0.923096
UBL3	-0.00399146	0.923096
USP12	-0.00431536	0.923096
ZNF428	0.00640861	0.923096
ZNF512B	0.00621727	0.923096
ZNF572	0.00451672	0.923096
BRAP	-0.00445482	0.923954
CCDC50	0.00567105	0.923954
GOLGA2	-0.00523411	0.923954
WDR74	0.00606229	0.923954
MYPOP	-0.00613332	0.924213
PROCA1	-0.00614162	0.924213
BUB3	-0.00483721	0.924272
MYH14	0.00508187	0.924345
PPIL3	0.00574087	0.924531
SPATA7	0.00447254	0.924557
MIR3681HG	0.0057558	0.924603
PEX11B	0.00601503	0.924603
SLC2A3	-0.00446822	0.924603
UQCRH	0.00612985	0.924603
ART4	0.00421864	0.92518
PRDX5	0.00618841	0.92518
CHADL	0.00567556	0.926092
AC142472.6	0.00580996	0.926133
ANGPTL1	0.00431013	0.926133
BMPER	0.00517056	0.926133
CLEC14A	0.00462414	0.926133
EIF4E2	-0.00456283	0.926133
FXYD5	-0.00501391	0.926133
HMGB1	0.00378322	0.926133
HMP19	0.00491105	0.926133
LINC01579	0.00467983	0.926133
MVB12B	0.00455524	0.926133
NBPF3	-0.00617317	0.926133
RGS6	0.00588862	0.926133
RP11-337C18.8	0.00425336	0.926133
RPS11	0.00621023	0.926133
SHOX2	-0.00364579	0.926133
TYMP	-0.00598719	0.926133
LINC01376	0.00611689	0.926204
AC002116.7	-0.00581339	0.926599
KNOP1	-0.00617249	0.926878
FLOT2	-0.00510092	0.927597
IQUB	0.00475699	0.927597
PHF5A	-0.00594202	0.927597
PSME2	-0.0061608	0.927597
RAC2	-0.00612919	0.927597
RP11-404O13.5	-0.00438582	0.927597
SIRT1	0.00610271	0.927597
STYXL1	-0.00558482	0.927597
WIPF2	-0.00512018	0.927597
RP11-274B21.10	-0.00571389	0.929125
A2M	0.00597299	0.929851
ACTR1A	-0.00509385	0.929851
ALOX5	0.00572683	0.929851
CEACAM4	0.00551999	0.929851
CNTN4	0.00574643	0.929851
RNF217-AS1	0.00610659	0.929851
SPAG6	0.00573212	0.929851
WWTR1	0.00551749	0.929851
RAB42	-0.00483656	0.93082
RHOG	-0.00549406	0.93082
TRIM56	-0.00552698	0.93082
CSGALNACT1	0.00609018	0.931047
SEMA3D	0.00411857	0.931047
EFNB1	-0.00608516	0.931053
BCO2	0.00605943	0.931072
LATS2	-0.00533874	0.931072
CNOT4	-0.00283062	0.931502
DUSP3	-0.00533645	0.931502
GBP1	-0.00499222	0.931502
IREB2	0.00331	0.931502
LCOR	-0.00338059	0.931502
PXMP2	0.00421192	0.931502
RP1-178F15.4	0.00598124	0.931502
RP11-815J21.4	0.00589387	0.931502
RP13-870H17.3	0.00531051	0.931502
SMAD7	-0.00605508	0.931502
DNAH6	0.00418419	0.932242
MTF1	-0.00475203	0.932242
RP1-71H24.1	-0.00536073	0.932242
ANAPC15	0.00563813	0.9329
FAM208A	-0.00276558	0.9329
LINC00936	0.00599258	0.9329
PRKG1	0.00599677	0.9329
SCRG1	0.00408681	0.9329
YTHDF3	-0.00335304	0.9329
AP3S2	0.00528251	0.933619
JAM3	0.00534819	0.933619
LINC00987	0.00523039	0.934318
ACRC	-0.00594078	0.934579
ATP5L	0.00593323	0.934579
C19orf18	0.00581795	0.934579
CH507-513H4.5	0.00460211	0.934579
CLTA	-0.00298079	0.934579
GLI2	0.00481439	0.934579
GTF2B	-0.00419263	0.934579
HN1	-0.00598406	0.934579
LINC00907	0.00599305	0.934579
LINC01483	-0.00562074	0.934579
MZT2A	0.00597861	0.934579
PRSS23	0.00584411	0.934579
RAPGEF4	0.00577415	0.934579
RARRES2	0.00423793	0.934579
RP11-123B3.2	0.003882	0.934579
RP4-714D9.2	-0.00526451	0.934579
RUSC1	-0.00591638	0.934579
SH2D4A	0.0054657	0.934579
SOD1	0.00587694	0.934579
STK17B	0.00592627	0.934579
TMEM258	0.00596832	0.934579
VIPR2	0.00489844	0.934579
FAU	0.00575898	0.934584
AC079807.4	0.00577098	0.934824
ATP6V0B	0.00497801	0.934824
CDH19	0.00559522	0.934824
NANP	0.00568325	0.934824
RP11-506H20.1	0.00546961	0.934824
VASH1	0.00596005	0.934824
ARL8B	-0.00367664	0.935129
BAALC	-0.0039634	0.935129
CASQ2	0.00587578	0.935129
CDA	-0.00524245	0.935129
CDC42SE2	0.0033184	0.935129
CTB-30L5.1	-0.0041956	0.935129
EMCN	0.00509531	0.935129
FBXL14	-0.00528958	0.935129
GNB1	-0.00422934	0.935129
HIST1H4C	0.00587907	0.935129
HLCS	0.00405515	0.935129
KCNQ5	-0.00534123	0.935129
KCTD21	-0.00575287	0.935129
KDM4C	0.00302664	0.935129
KIAA1614	0.00583562	0.935129
LINC00536	0.00391846	0.935129
MAD2L2	-0.0058516	0.935129
MCM3AP-AS1	0.00531549	0.935129
MEGF6	0.0052706	0.935129
MRPL46	0.00595405	0.935129
MS4A4A	0.00479145	0.935129
NBPF15	0.00431927	0.935129
NDUFS5	0.00593249	0.935129
NEK10	-0.00558635	0.935129
P2RY8	0.00585053	0.935129
PREX1	0.00554593	0.935129
PRR11	-0.00559308	0.935129
PSCA	-0.00402513	0.935129
PUDP	-0.00443409	0.935129
PUS7	-0.00562362	0.935129
RAB35	-0.00455247	0.935129
RCOR1	-0.00461184	0.935129
RNF17	0.00374148	0.935129
RPS24	0.00456736	0.935129
RTKN2	0.00477129	0.935129
SEPN1	-0.00564623	0.935129
SMTN	0.00576013	0.935129
SSU72	0.00461724	0.935129
ST3GAL5	-0.0057519	0.935129
TAF5	-0.00580784	0.935129
TPST1	0.00563678	0.935129
UBALD2	0.00579391	0.935129
UHMK1	-0.0043217	0.935129
ZNF449	0.00590285	0.935129
MPP5	0.00439943	0.936283
ACVR1B	-0.00559796	0.936452
AP4E1	-0.0037771	0.936452
BCAS2	-0.00536685	0.936452
C11orf80	-0.00580387	0.936452
KIAA1109	-0.00198438	0.936452
KLHDC2	0.00445984	0.936452
LINC01136	0.00427695	0.936452
MYCBP2-AS1	0.00551231	0.936452
NTPCR	0.00577403	0.936452
RBSN	0.00444425	0.936452
RCOR3	0.002293	0.936452
RNF122	-0.00582515	0.936452
RP11-574F21.3	-0.00580045	0.936452
RP11-685M7.3	0.00557738	0.936452
ZNF180	-0.0054709	0.936452
ZNF181	-0.00572263	0.936452
ZNF501	0.00392984	0.936452
CHPT1	0.00531303	0.93751
GMCL1	0.00509075	0.93751
RNF187	0.00580909	0.93751
ZNF395	-0.00581173	0.93751
AP001258.4	0.00576705	0.937614
SOCS7	-0.00448488	0.937614
TPGS2	-0.0054751	0.937614
AC011899.9	0.00507258	0.938105
SEC61B	0.00471	0.938159
ABHD15	0.00563716	0.938989
ACSL4	-0.00442478	0.938989
ARHGAP11A	0.00520525	0.938989
C5orf66	0.00574902	0.938989
CDH5	0.00517851	0.938989
CPNE9	-0.00437822	0.938989
[truncated: 19,901 more rows]

## Sheet: Pericytes
Gene	log2FoldChange	padj
XIST	-9.49372	9.55594e-42
TTTY14	7.32126	3.33087e-26
UTY	7.26193	3.33087e-26
USP9Y	7.797	2.43273e-18
KDM5D	7.36221	3.34689e-16
TTTY15	6.62623	1.63178e-12
DDX3Y	6.62503	1.8205e-12
LINC00278	6.50068	1.5588e-11
RPS4Y1	6.18743	1.38764e-10
ZFY	6.22384	1.75407e-10
TTTY10	4.60029	1.55474e-08
EIF1AY	5.57061	1.32639e-07
TSIX	-4.80703	5.92278e-05
MAP2K6	0.679603	0.0175311
SCGN	1.54759	0.0331058
ZC3H6	0.0713887	0.0426869
RGL3	0.106398	0.0485705
SPOCK1	0.406745	0.0555181
ABCA5	0.0230354	0.0875475
ANKAR	0.015625	0.133118
CENPP	0.0260978	0.133118
THSD7A	0.121456	0.139238
C4orf32	-0.0121857	0.181826
DNAJA1	-0.0354948	0.181826
TIMP2	0.0200571	0.207531
CD99	0.00694598	0.330415
KDM5C	-0.00941541	0.350679
RPLP1	0.00816491	0.362531
ULK4	0.0124131	0.362531
TARID	0.0148532	0.384526
KIAA0586	-0.00454675	0.391162
ACSM3	0.0229468	0.402231
HSPB6	0.0179031	0.402258
NFKBIA	0.012978	0.402258
SLC9B1	0.0104297	0.402258
TNNI3	0.0162803	0.421748
TFPI	-0.00291381	0.423974
TPCN1	0.00469396	0.426125
EPB41L3	0.0177933	0.442725
TCAP	0.005227	0.470318
NFIA	0.00230919	0.484581
CALCRL	-0.00308757	0.520185
FEM1B	0.00587574	0.521724
HBA1	0.0336725	0.521724
MIR4435-2HG	-0.00241605	0.521724
TIMP3	0.00395432	0.521724
USF2	0.00581343	0.521724
DDX3X	-0.00265856	0.582449
DCN	0.00278849	0.586053
HBA2	0.0218878	0.586053
HERC6	-0.0212901	0.586053
RP11-264B14.1	0.00799016	0.586053
RPL35	0.00401407	0.586053
IGF1	0.0210892	0.607271
FRK	-0.00467973	0.668948
MIR646HG	-0.00400508	0.701195
ECHDC2	0.00362967	0.757285
ABTB2	0.00837475	0.758195
LMOD2	0.00452939	0.758195
SUSD2	0.00811408	0.818804
LINC00662	-0.00173382	0.836283
ZFYVE28	-0.00594626	0.836283
BMPR2	-0.00126489	0.942845
EZR	0.00143288	0.942845
FAM46A	0.00235107	0.942845
JPX	-0.00126053	0.942845
KDM6A	-0.00129239	0.942845
KITLG	-0.00179602	0.942845
PCDH11X	-0.0160155	0.942845
PPARG	-0.0015109	0.942845
RP11-486G15.2	0.00738074	0.942845
RPL12	-0.00255785	0.942845
A1BG	-7.8055e-05	0.999662
A1BG-AS1	0.000164191	0.999662
A2M	-0.000662721	0.999662
A2ML1-AS1	-5.42072e-06	0.999662
A4GALT	0.000149927	0.999662
AAAS	-0.000396453	0.999662
AACS	0.000112961	0.999662
AADAT	7.13881e-05	0.999662
AAED1	1.36006e-05	0.999662
AAGAB	-0.000127418	0.999662
AAK1	-0.000294113	0.999662
AAMDC	2.19728e-05	0.999662
AAMP	9.26193e-05	0.999662
AAR2	-8.9108e-05	0.999662
AARS	8.85571e-06	0.999662
AARS2	-5.06959e-05	0.999662
AASDH	-7.80384e-06	0.999662
AASDHPPT	-0.000375042	0.999662
AASS	0.000409643	0.999662
AATF	4.54925e-05	0.999662
ABAT	0.000134052	0.999662
ABCA1	-0.000234797	0.999662
ABCA10	0.000297845	0.999662
ABCA2	-3.30848e-05	0.999662
ABCA3	-1.14849e-05	0.999662
ABCA6	0.00169994	0.999662
ABCA8	0.000289541	0.999662
ABCA9	0.000406686	0.999662
ABCA9-AS1	0.000248443	0.999662
ABCB10	-2.29886e-05	0.999662
ABCB7	4.53388e-05	0.999662
ABCB8	2.85283e-05	0.999662
ABCB9	0.000123183	0.999662
ABCC1	-3.42808e-05	0.999662
ABCC10	5.38299e-05	0.999662
ABCC4	5.92527e-05	0.999662
ABCC5	-9.69015e-05	0.999662
ABCC9	-0.000552112	0.999662
ABCD1	1.22067e-05	0.999662
ABCD2	2.55462e-05	0.999662
ABCD3	0.000274536	0.999662
ABCD4	0.000304001	0.999662
ABCE1	-0.000235928	0.999662
ABCF1	-0.000215886	0.999662
ABCF2	-0.000134609	0.999662
ABCG1	1.63628e-05	0.999662
ABCG2	-2.22526e-05	0.999662
ABHD10	5.44541e-05	0.999662
ABHD11	-1.99676e-05	0.999662
ABHD12	-0.000161971	0.999662
ABHD13	-0.000172858	0.999662
ABHD14B	-1.6475e-05	0.999662
ABHD15-AS1	-5.03177e-05	0.999662
ABHD17A	-3.2756e-05	0.999662
ABHD17B	-0.000193386	0.999662
ABHD18	1.21203e-05	0.999662
ABHD2	0.00082019	0.999662
ABHD3	-0.000833975	0.999662
ABHD4	4.84916e-05	0.999662
ABHD5	-8.72156e-05	0.999662
ABHD6	-0.000123803	0.999662
ABHD8	0.000180469	0.999662
ABI1	-0.000185063	0.999662
ABI2	-0.000221605	0.999662
ABI3BP	0.000100063	0.999662
ABL1	8.97302e-05	0.999662
ABL2	-0.000292429	0.999662
ABLIM2	-7.72457e-05	0.999662
ABLIM3	-0.000136576	0.999662
ABO	0.000223587	0.999662
ABR	3.6801e-05	0.999662
ABRACL	-0.000114348	0.999662
ABT1	7.24702e-06	0.999662
ABTB1	0.000266733	0.999662
AC002066.1	-0.00027012	0.999662
AC002116.7	6.11534e-06	0.999662
AC002117.1	0.000203862	0.999662
AC002310.13	7.14435e-06	0.999662
AC002451.3	9.05695e-05	0.999662
AC002456.2	-0.000185992	0.999662
AC003006.7	0.000100858	0.999662
AC003090.1	0.000449136	0.999662
AC003991.3	0.000117108	0.999662
AC004053.1	-0.000181105	0.999662
AC004076.7	-9.41581e-05	0.999662
AC004076.9	8.45441e-05	0.999662
AC004448.5	0.00028601	0.999662
AC004702.2	0.00177524	0.999662
AC004893.11	0.00014449	0.999662
AC004951.6	4.7483e-06	0.999662
AC005037.3	2.62085e-05	0.999662
AC005550.3	-1.97619e-05	0.999662
AC007038.7	-2.61464e-06	0.999662
AC007040.11	-0.000125458	0.999662
AC007228.11	-8.50381e-06	0.999662
AC007246.3	-1.17603e-05	0.999662
AC007319.1	8.54756e-05	0.999662
AC007383.3	0.000338656	0.999662
AC007563.5	0.000158879	0.999662
AC007566.10	3.10424e-05	0.999662
AC007682.1	0.000726583	0.999662
AC007773.2	-7.99574e-06	0.999662
AC007796.1	0.000244607	0.999662
AC007879.5	-2.04092e-05	0.999662
AC008074.1	3.31997e-05	0.999662
AC008074.3	3.86187e-05	0.999662
AC009133.12	5.01257e-05	0.999662
AC009133.23	0.000104711	0.999662
AC009403.2	-8.76604e-05	0.999662
AC009948.5	-0.000176264	0.999662
AC009961.3	-0.000100894	0.999662
AC010226.4	-0.000167873	0.999662
AC011043.1	-0.000410105	0.999662
AC011288.2	-0.000143496	0.999662
AC012358.8	0.000659184	0.999662
AC012360.6	-5.25108e-05	0.999662
AC012363.4	-0.000123812	0.999662
AC013461.1	-0.000111763	0.999662
AC013463.2	0.00111759	0.999662
AC016722.4	-5.25041e-05	0.999662
AC016831.7	0.000445218	0.999662
AC017101.10	2.44852e-05	0.999662
AC018462.2	-3.76054e-05	0.999662
AC018647.3	-1.57147e-05	0.999662
AC018816.3	2.1117e-05	0.999662
AC018890.6	1.46489e-05	0.999662
AC025165.8	-0.000208794	0.999662
AC025171.1	1.24896e-05	0.999662
AC026150.8	8.45488e-05	0.999662
AC026188.1	-0.00048692	0.999662
AC026202.3	0.000120568	0.999662
AC058791.1	0.000189721	0.999662
AC062017.1	0.00089557	0.999662
AC068499.10	6.8816e-05	0.999662
AC073343.13	0.000113125	0.999662
AC074212.6	0.0001014	0.999662
AC074289.1	9.83996e-05	0.999662
AC074363.1	0.000171894	0.999662
AC074391.1	0.00027611	0.999662
AC083843.1	-5.97983e-05	0.999662
AC087294.2	-3.52941e-05	0.999662
AC090498.1	0.000379064	0.999662
AC092614.2	-3.83112e-05	0.999662
AC092835.2	3.6832e-06	0.999662
AC092839.3	1.12355e-05	0.999662
AC093388.3	0.000121176	0.999662
AC097662.2	0.000120477	0.999662
AC097721.2	4.21349e-05	0.999662
AC097724.3	0.00023441	0.999662
AC098617.1	1.93574e-05	0.999662
AC099850.1	0.000445594	0.999662
AC100830.3	-9.15445e-05	0.999662
AC105402.4	-3.44124e-06	0.999662
AC105760.2	-0.000163806	0.999662
AC108938.5	4.05923e-05	0.999662
AC131056.3	0.000725512	0.999662
AC137934.1	7.08273e-05	0.999662
AC138969.4	0.000403989	0.999662
AC144449.1	0.00014215	0.999662
AC145124.2	7.53707e-05	0.999662
AC159540.1	-2.49286e-05	0.999662
AC159540.2	5.37867e-06	0.999662
AC240274.1	1.87192e-05	0.999662
AC253572.1	-3.03747e-05	0.999662
ACAA1	-0.000106608	0.999662
ACAA2	0.000341481	0.999662
ACACA	-0.000184355	0.999662
ACACB	0.000653959	0.999662
ACAD10	-5.4493e-05	0.999662
ACAD8	-6.21925e-05	0.999662
ACAD9	6.40466e-05	0.999662
ACADM	-0.000182126	0.999662
ACADS	6.36045e-05	0.999662
ACADSB	0.000191677	0.999662
ACADVL	-0.000346745	0.999662
ACAP2	-0.000171681	0.999662
ACAP3	-5.35292e-05	0.999662
ACAT1	4.65497e-05	0.999662
ACAT2	0.00124916	0.999662
ACBD3	-0.000166831	0.999662
ACBD4	7.33385e-05	0.999662
ACBD5	0.000334391	0.999662
ACBD6	2.19857e-05	0.999662
ACCS	3.13146e-05	0.999662
ACD	-0.000121726	0.999662
ACE2	0.000360108	0.999662
ACER2	-0.00137553	0.999662
ACER3	-0.000139188	0.999662
ACHE	-6.28598e-06	0.999662
ACIN1	-0.000334835	0.999662
ACKR3	3.97364e-05	0.999662
ACLY	0.000108205	0.999662
ACO1	3.0567e-05	0.999662
ACO2	0.000241422	0.999662
ACOT11	0.00200291	0.999662
ACOT13	9.225e-06	0.999662
ACOT2	0.000129648	0.999662
ACOT8	4.50278e-05	0.999662
ACOT9	-0.000277157	0.999662
ACOX1	-0.000190954	0.999662
ACOX2	6.21955e-05	0.999662
ACOX3	0.000102675	0.999662
ACP1	-5.33775e-05	0.999662
ACP2	-2.66966e-05	0.999662
ACP6	0.000211755	0.999662
ACRC	7.08213e-05	0.999662
ACSF2	0.000117427	0.999662
ACSF3	-9.62145e-05	0.999662
ACSL1	8.13244e-05	0.999662
ACSL3	0.000131018	0.999662
ACSL4	-8.99081e-05	0.999662
ACSS1	-8.92121e-05	0.999662
ACSS2	-4.20261e-05	0.999662
ACSS3	0.000398829	0.999662
ACTA1	0.000821873	0.999662
ACTA2	0.00012244	0.999662
ACTB	0.000305158	0.999662
ACTC1	0.000133796	0.999662
ACTG1	-2.70375e-06	0.999662
ACTL6A	-4.64183e-05	0.999662
ACTN1	2.66222e-05	0.999662
ACTN4	-4.17531e-05	0.999662
ACTR10	0.000120196	0.999662
ACTR1A	-0.00012501	0.999662
ACTR1B	-4.99426e-05	0.999662
ACTR2	-0.000280219	0.999662
ACTR3	-4.53689e-06	0.999662
ACTR3B	4.55774e-05	0.999662
ACTR5	7.32537e-05	0.999662
ACTR6	-0.000103026	0.999662
ACTR8	-4.98088e-05	0.999662
ACVR1	6.93853e-05	0.999662
ACVR1B	-0.000101944	0.999662
ACVR2A	-0.00026729	0.999662
ACVR2B	1.35549e-05	0.999662
ACVRL1	1.46798e-05	0.999662
ACYP1	0.000192941	0.999662
ACYP2	0.000369247	0.999662
ADA	-9.11745e-05	0.999662
ADAL	2.78924e-05	0.999662
ADAM10	3.27981e-06	0.999662
ADAM15	-0.000135334	0.999662
ADAM17	1.77458e-06	0.999662
ADAM19	9.16827e-05	0.999662
ADAM22	1.05317e-05	0.999662
ADAM23	2.56722e-05	0.999662
ADAM32	8.37044e-05	0.999662
ADAM33	-0.000155224	0.999662
ADAM9	-0.00025096	0.999662
ADAMTS1	2.42615e-05	0.999662
ADAMTS10	-3.53583e-05	0.999662
ADAMTS12	-0.000286918	0.999662
ADAMTS13	0.00113525	0.999662
ADAMTS17	5.81294e-05	0.999662
ADAMTS2	7.68852e-05	0.999662
ADAMTS3	-0.000289252	0.999662
ADAMTS4	-3.21229e-05	0.999662
ADAMTS5	-1.82041e-05	0.999662
ADAMTS6	4.87662e-05	0.999662
ADAMTS7	6.86299e-06	0.999662
ADAMTS9	-6.72748e-05	0.999662
ADAMTS9-AS1	-0.000195737	0.999662
ADAMTS9-AS2	0.000454293	0.999662
ADAMTSL2	0.000165559	0.999662
ADAMTSL3	-1.83423e-05	0.999662
ADAMTSL5	-0.000178697	0.999662
ADAP2	-0.000312413	0.999662
ADAR	-0.000302107	0.999662
ADARB1	-4.26175e-05	0.999662
ADARB2	-5.2767e-05	0.999662
ADAT1	2.74149e-05	0.999662
ADAT2	-9.263e-05	0.999662
ADCK1	7.4109e-05	0.999662
ADCK3	-0.000136255	0.999662
ADCK4	-7.72289e-06	0.999662
ADCK5	0.000109707	0.999662
ADCY1	0.000299184	0.999662
ADCY3	7.17213e-05	0.999662
ADCY4	4.0121e-06	0.999662
ADCY5	0.00038776	0.999662
ADCY6	-0.000325859	0.999662
ADCY9	-4.22942e-06	0.999662
ADCYAP1R1	8.89843e-05	0.999662
ADD1	5.37214e-05	0.999662
ADD3	0.000598318	0.999662
ADGRA2	0.000126981	0.999662
ADGRA3	0.000223985	0.999662
ADGRB1	0.000300114	0.999662
ADGRB3	0.000647762	0.999662
ADGRD1	5.81441e-05	0.999662
ADGRE2	0.000102503	0.999662
ADGRE3	6.74527e-05	0.999662
ADGRE5	2.89454e-05	0.999662
ADGRF5	0.000187129	0.999662
ADGRG2	0.000119627	0.999662
ADGRL1	-6.13461e-05	0.999662
ADGRL2	-0.000153558	0.999662
ADGRL3	-0.000383283	0.999662
ADGRL4	0.000147756	0.999662
ADH1B	0.00272714	0.999662
ADH5	0.000273423	0.999662
ADHFE1	0.00046631	0.999662
ADI1	0.0001489	0.999662
ADIPOR1	0.000246943	0.999662
ADIPOR2	-6.72716e-05	0.999662
ADIRF	0.000470566	0.999662
ADK	-0.000120404	0.999662
ADNP	-5.90628e-05	0.999662
ADNP2	0.000129716	0.999662
ADO	6.99983e-05	0.999662
ADORA2A-AS1	8.48603e-06	0.999662
ADORA2B	9.90619e-06	0.999662
ADPGK	-5.4781e-05	0.999662
ADPRHL1	0.00014539	0.999662
ADPRHL2	-0.000123515	0.999662
ADPRM	2.96452e-06	0.999662
ADRA2A	1.39483e-05	0.999662
ADRA2B	9.63007e-05	0.999662
ADRBK1	2.13181e-05	0.999662
ADRBK2	-0.000119536	0.999662
ADRM1	-6.7696e-05	0.999662
ADSL	-0.000438508	0.999662
ADSS	0.000157518	0.999662
ADSSL1	0.000505404	0.999662
AEBP1	6.48745e-05	0.999662
AEBP2	-0.000356094	0.999662
AEN	-8.00763e-05	0.999662
AES	0.000364621	0.999662
AF127936.9	-0.000111739	0.999662
AF131217.1	0.000114006	0.999662
AF146191.4	0.000219119	0.999662
AFAP1	1.46313e-05	0.999662
AFAP1L1	-0.000111088	0.999662
AFAP1L2	-0.000164947	0.999662
AFF1	0.000467226	0.999662
AFF2	-0.000131424	0.999662
AFF3	0.00025579	0.999662
AFF4	0.000198262	0.999662
AFG3L2	-3.09511e-05	0.999662
AFTPH	-7.82341e-05	0.999662
AGA	3.24965e-05	0.999662
AGAP1	-0.000246888	0.999662
AGAP2	4.77796e-05	0.999662
AGAP3	4.56938e-05	0.999662
AGAP4	6.72139e-05	0.999662
AGAP5	-0.000113857	0.999662
AGAP6	-0.000273976	0.999662
AGAP9	-5.24574e-05	0.999662
AGBL3	0.000215148	0.999662
AGBL4	0.000225461	0.999662
AGBL5	-0.000140232	0.999662
AGER	-4.39351e-06	0.999662
AGFG1	-8.15951e-05	0.999662
AGFG2	-6.33395e-06	0.999662
AGGF1	0.000203789	0.999662
AGK	8.41935e-05	0.999662
AGL	-7.18618e-05	0.999662
AGMO	-0.000258963	0.999662
AGO1	-3.40851e-05	0.999662
AGO2	-7.37502e-05	0.999662
AGO3	-0.000240181	0.999662
AGO4	0.000301791	0.999662
AGPAT1	0.000101453	0.999662
AGPAT2	1.38682e-05	0.999662
AGPAT3	-0.000257907	0.999662
AGPAT4	6.54419e-05	0.999662
AGPAT5	-0.000419154	0.999662
AGPS	0.000556317	0.999662
AGRN	-8.66902e-06	0.999662
AGT	0.00012731	0.999662
AGTPBP1	-0.000210216	0.999662
AGTR1	-5.77357e-05	0.999662
AGTRAP	0.00020887	0.999662
AHCTF1	-8.38186e-05	0.999662
AHCY	0.000100283	0.999662
AHCYL1	-0.00013299	0.999662
AHCYL2	-0.000213665	0.999662
AHDC1	4.1158e-06	0.999662
AHI1	0.000235301	0.999662
AHNAK	0.000525762	0.999662
AHR	-0.000845885	0.999662
AHRR	-0.000422166	0.999662
AHSA1	-0.000242735	0.999662
AHSA2	0.000173497	0.999662
AIDA	-4.91099e-05	0.999662
AIFM1	-6.31644e-05	0.999662
AIFM2	-5.99082e-05	0.999662
AIG1	0.000910218	0.999662
AIMP1	-7.02617e-05	0.999662
AIMP2	-7.20586e-05	0.999662
AIP	9.33703e-06	0.999662
AK1	3.91012e-05	0.999662
AK2	-7.37723e-05	0.999662
AK3	5.4033e-05	0.999662
AK4	1.68665e-06	0.999662
AK6	-4.69539e-06	0.999662
AK9	6.69539e-05	0.999662
AKAP1	0.000241094	0.999662
AKAP10	-0.000245374	0.999662
AKAP11	-6.24897e-06	0.999662
AKAP12	0.000183242	0.999662
AKAP13	-0.000164657	0.999662
AKAP17A	0.000350006	0.999662
AKAP7	-5.59893e-05	0.999662
AKAP8	-9.5644e-05	0.999662
AKAP8L	0.000104131	0.999662
AKAP9	0.000292799	0.999662
AKIP1	-0.000116654	0.999662
AKIRIN1	-8.14052e-05	0.999662
AKIRIN2	-0.000386835	0.999662
AKNA	0.000131124	0.999662
AKR1A1	-6.58686e-05	0.999662
AKR1B1	5.65527e-05	0.999662
AKR1C1	0.000180466	0.999662
AKR1C2	-9.75587e-05	0.999662
AKR1E2	-2.50803e-06	0.999662
AKR7A2	7.2967e-05	0.999662
AKT1	-2.7446e-05	0.999662
AKT2	-0.000163845	0.999662
AKT3	0.000282089	0.999662
AKTIP	-8.10206e-05	0.999662
AL354822.1	0.000685593	0.999662
AL592183.1	6.50233e-05	0.999662
ALAD	-3.09141e-05	0.999662
ALAS1	-0.000126262	0.999662
ALCAM	8.94677e-05	0.999662
ALDH16A1	5.20167e-05	0.999662
ALDH18A1	-0.000159643	0.999662
ALDH1A1	0.000639057	0.999662
ALDH1A2	0.00012394	0.999662
ALDH1L1	0.000153917	0.999662
ALDH1L2	7.32188e-05	0.999662
ALDH2	0.000151306	0.999662
ALDH3A2	8.46715e-05	0.999662
ALDH5A1	0.000309887	0.999662
ALDH6A1	0.000203096	0.999662
ALDH7A1	0.00017827	0.999662
ALDH9A1	-0.000187395	0.999662
ALDOA	6.411e-05	0.999662
ALG1	1.2835e-06	0.999662
ALG10B	7.58775e-06	0.999662
ALG11	-0.000155981	0.999662
ALG12	2.0594e-05	0.999662
ALG13	-9.7386e-05	0.999662
ALG14	-9.67242e-05	0.999662
ALG2	-7.32598e-05	0.999662
ALG3	-2.44751e-05	0.999662
ALG5	-0.000104887	0.999662
ALG6	3.54428e-05	0.999662
ALG8	-0.000502427	0.999662
ALG9	4.19694e-05	0.999662
ALKBH1	0.000219146	0.999662
ALKBH2	-1.11006e-05	0.999662
ALKBH3	-8.57849e-05	0.999662
ALKBH4	0.00058978	0.999662
ALKBH5	-4.57169e-05	0.999662
ALKBH6	-3.88111e-06	0.999662
ALKBH7	4.89838e-05	0.999662
ALKBH8	-6.96258e-05	0.999662
ALLC	4.67551e-05	0.999662
ALMS1	-3.72e-05	0.999662
ALOX12-AS1	0.000135179	0.999662
ALPK1	-6.01961e-05	0.999662
ALPK2	2.8714e-05	0.999662
ALPK3	0.000108524	0.999662
ALS2	6.94498e-06	0.999662
ALS2CL	-9.64106e-05	0.999662
ALS2CR11	7.92355e-05	0.999662
ALS2CR12	3.10247e-06	0.999662
AMBRA1	0.000223409	0.999662
AMD1	-5.52915e-05	0.999662
AMDHD2	-0.000515533	0.999662
AMFR	-0.000224502	0.999662
AMMECR1	1.42633e-05	0.999662
AMMECR1L	-0.000453943	0.999662
AMN1	0.000191821	0.999662
AMOTL1	-0.000145795	0.999662
AMOTL2	0.000168644	0.999662
AMPD2	7.11584e-05	0.999662
AMPH	2.55851e-05	0.999662
AMT	8.32831e-05	0.999662
AMY2B	0.000218051	0.999662
AMZ1	3.07472e-05	0.999662
AMZ2	0.00013502	0.999662
ANAPC1	-1.60398e-05	0.999662
ANAPC10	0.000196751	0.999662
ANAPC11	6.61318e-05	0.999662
ANAPC13	9.13092e-05	0.999662
ANAPC16	7.68614e-05	0.999662
ANAPC2	8.33759e-05	0.999662
ANAPC4	0.000331074	0.999662
ANAPC5	-0.000155617	0.999662
ANAPC7	-8.59685e-05	0.999662
ANGEL1	0.00026791	0.999662
ANGEL2	9.37331e-05	0.999662
ANGPT1	0.00077162	0.999662
ANGPT2	4.67807e-05	0.999662
ANGPTL1	0.000152801	0.999662
ANGPTL2	1.57117e-05	0.999662
ANGPTL4	-0.000405963	0.999662
ANK1	0.000200372	0.999662
ANK3	4.77975e-05	0.999662
ANKDD1A	2.75715e-05	0.999662
ANKDD1B	-2.15851e-05	0.999662
ANKFY1	-9.67452e-05	0.999662
ANKH	2.81114e-05	0.999662
ANKHD1	-3.55327e-05	0.999662
ANKHD1-EIF4EBP3	-4.95597e-05	0.999662
ANKIB1	9.29163e-05	0.999662
ANKLE2	5.32347e-06	0.999662
ANKMY1	0.000325305	0.999662
ANKMY2	5.60251e-05	0.999662
ANKRA2	5.64349e-05	0.999662
ANKRD10	-0.000118818	0.999662
ANKRD11	-0.000144525	0.999662
ANKRD12	-0.000436175	0.999662
ANKRD13A	-6.22817e-05	0.999662
ANKRD13C	-0.000187523	0.999662
ANKRD13D	-8.23494e-05	0.999662
ANKRD16	-9.37899e-05	0.999662
ANKRD17	1.08217e-05	0.999662
ANKRD2	0.00161823	0.999662
ANKRD23	7.58861e-05	0.999662
ANKRD26	-3.68015e-05	0.999662
ANKRD27	-0.000215695	0.999662
ANKRD28	-1.31049e-05	0.999662
ANKRD29	-0.000150523	0.999662
ANKRD33B	0.000153301	0.999662
ANKRD36	0.000273976	0.999662
ANKRD36B	0.000184423	0.999662
ANKRD36C	0.000440217	0.999662
ANKRD37	-0.000268407	0.999662
ANKRD39	0.000492573	0.999662
ANKRD40	2.71894e-05	0.999662
ANKRD44	0.000179777	0.999662
ANKRD46	0.000104501	0.999662
ANKRD49	-5.25433e-05	0.999662
ANKRD50	-0.000347995	0.999662
ANKRD52	-7.22714e-05	0.999662
ANKRD54	8.4556e-05	0.999662
ANKRD6	-7.75598e-05	0.999662
ANKRD9	7.6765e-05	0.999662
ANKS1A	0.000254908	0.999662
ANKS1B	-0.000331316	0.999662
ANKS3	-8.03175e-05	0.999662
ANKS6	-0.000245971	0.999662
ANKUB1	0.000185589	0.999662
ANKZF1	2.51888e-05	0.999662
ANO1	0.000428566	0.999662
ANO10	-0.000530004	0.999662
ANO2	-0.000252644	0.999662
ANO3	-9.76884e-05	0.999662
ANO4	-2.12497e-05	0.999662
ANO5	-0.000183541	0.999662
ANO6	-0.000443966	0.999662
ANP32A	5.09113e-05	0.999662
ANP32B	-0.000160401	0.999662
ANP32E	2.81952e-05	0.999662
ANPEP	0.000122084	0.999662
ANTXR1	6.22391e-05	0.999662
ANTXR2	0.000178127	0.999662
ANXA1	0.000167673	0.999662
ANXA11	-3.16009e-05	0.999662
ANXA2	0.000111446	0.999662
ANXA4	0.000193535	0.999662
ANXA5	4.82073e-05	0.999662
ANXA6	0.000289446	0.999662
ANXA7	-0.000101532	0.999662
ANXA8L1	1.47877e-05	0.999662
AOAH	-5.36776e-05	0.999662
AOC3	-0.000107243	0.999662
AP000304.12	2.67618e-06	0.999662
AP000318.2	8.42661e-05	0.999662
AP000442.1	-8.32126e-05	0.999662
AP000473.5	5.12302e-05	0.999662
AP000476.1	9.94875e-05	0.999662
AP000487.5	-0.000299162	0.999662
AP000487.6	-0.000128401	0.999662
AP000769.1	0.000122923	0.999662
AP001347.6	-0.000131378	0.999662
AP002884.2	0.000218667	0.999662
AP002954.4	1.50359e-05	0.999662
AP006222.2	0.000145369	0.999662
AP006621.5	-0.000110573	0.999662
AP1AR	5.22256e-05	0.999662
AP1B1	0.000113268	0.999662
AP1G1	-5.55986e-05	0.999662
AP1G2	-3.38881e-05	0.999662
AP1M1	0.000140071	0.999662
AP1S2	-4.98833e-05	0.999662
AP2A1	-1.80149e-05	0.999662
AP2A2	-0.000205118	0.999662
AP2B1	-6.17413e-06	0.999662
AP2S1	1.85875e-05	0.999662
AP3B1	-1.31665e-05	0.999662
AP3D1	3.78466e-05	0.999662
AP3M1	-8.93649e-05	0.999662
AP3M2	-0.000329974	0.999662
AP3S1	7.40592e-05	0.999662
AP4B1	6.41141e-05	0.999662
AP4E1	1.21357e-05	0.999662
AP4M1	-8.09574e-05	0.999662
AP4S1	0.000280727	0.999662
AP5B1	-3.39799e-05	0.999662
AP5M1	-8.33186e-05	0.999662
AP5S1	-8.14829e-05	0.999662
AP5Z1	-2.63707e-05	0.999662
APAF1	-0.000173764	0.999662
APBA1	2.44626e-05	0.999662
APBA3	-3.20509e-05	0.999662
APBB1	0.000106229	0.999662
APBB1IP	-5.60095e-05	0.999662
APBB2	-0.000173472	0.999662
APBB3	0.000141196	0.999662
APC	2.99341e-05	0.999662
APCDD1	0.000901785	0.999662
APEH	-2.96116e-05	0.999662
APEX1	4.80767e-05	0.999662
APEX2	-0.00134927	0.999662
APH1A	-0.000103827	0.999662
APH1B	5.67868e-05	0.999662
API5	1.68779e-05	0.999662
APIP	-0.00017037	0.999662
APLF	5.89029e-05	0.999662
APLP2	-0.000131178	0.999662
APMAP	-7.43206e-05	0.999662
APOA1	-0.000105863	0.999662
APOA1BP	-0.000155067	0.999662
APOBEC2	0.000129782	0.999662
APOBEC3G	-3.88248e-05	0.999662
APOD	3.91524e-06	0.999662
APOE	1.39143e-05	0.999662
APOL1	0.000119719	0.999662
APOL2	1.30212e-05	0.999662
APOL3	4.4244e-05	0.999662
APOL6	0.000143765	0.999662
APOLD1	0.000456283	0.999662
APOO	0.00011376	0.999662
APOOL	0.000264397	0.999662
APP	-0.000212438	0.999662
APPBP2	-0.000327697	0.999662
APPL1	-2.9282e-05	0.999662
APPL2	7.10259e-05	0.999662
APRT	2.80447e-05	0.999662
APTR	0.000104188	0.999662
APTX	3.93394e-05	0.999662
AQP1	0.000720178	0.999662
AQR	8.34896e-05	0.999662
AR	4.44838e-05	0.999662
ARAF	5.48562e-05	0.999662
ARAP1	0.000117268	0.999662
ARAP2	0.00013	0.999662
ARAP3	0.000117817	0.999662
ARCN1	1.55478e-05	0.999662
AREL1	0.000302404	0.999662
ARF1	0.000153797	0.999662
ARF3	3.80202e-05	0.999662
ARF4	5.38108e-05	0.999662
ARF4-AS1	0.00011891	0.999662
ARF5	1.83706e-05	0.999662
ARF6	9.18354e-05	0.999662
ARFGAP1	-2.16628e-05	0.999662
ARFGAP2	0.000134881	0.999662
ARFGAP3	0.000114288	0.999662
ARFGEF1	-0.00012404	0.999662
ARFGEF2	-5.22538e-05	0.999662
ARFIP1	-4.40723e-05	0.999662
ARFIP2	-0.000267663	0.999662
ARFRP1	3.48982e-05	0.999662
ARGLU1	0.000199363	0.999662
ARHGAP1	0.000204035	0.999662
ARHGAP10	2.78229e-05	0.999662
ARHGAP11B	5.60758e-05	0.999662
ARHGAP12	-5.25723e-05	0.999662
ARHGAP15	8.88179e-05	0.999662
ARHGAP17	-2.18126e-05	0.999662
ARHGAP18	0.000178751	0.999662
ARHGAP21	0.000104605	0.999662
ARHGAP22	0.00024638	0.999662
ARHGAP23	0.000122152	0.999662
ARHGAP24	-0.000139222	0.999662
ARHGAP25	0.000532625	0.999662
ARHGAP26	-0.000157529	0.999662
ARHGAP28	2.36801e-05	0.999662
ARHGAP29	1.23594e-05	0.999662
ARHGAP31	9.23571e-05	0.999662
ARHGAP32	9.96557e-05	0.999662
ARHGAP33	-4.18061e-05	0.999662
ARHGAP35	0.000116506	0.999662
ARHGAP42	-2.21878e-05	0.999662
ARHGAP44	0.000334621	0.999662
ARHGAP5	-7.5263e-05	0.999662
ARHGAP6	0.000404852	0.999662
ARHGDIA	3.55132e-05	0.999662
ARHGDIB	0.000127508	0.999662
ARHGEF1	2.17664e-06	0.999662
ARHGEF10	1.0657e-05	0.999662
ARHGEF10L	4.23718e-05	0.999662
ARHGEF11	-0.000302875	0.999662
ARHGEF12	-0.00055159	0.999662
ARHGEF17	0.000194591	0.999662
ARHGEF2	3.36073e-06	0.999662
ARHGEF25	5.81123e-05	0.999662
ARHGEF26	1.43765e-05	0.999662
ARHGEF28	0.00101299	0.999662
ARHGEF3	2.87488e-05	0.999662
ARHGEF40	6.60689e-05	0.999662
ARHGEF6	7.56818e-05	0.999662
ARHGEF7	0.000668518	0.999662
ARHGEF9	-0.000241333	0.999662
ARID1A	-5.35075e-05	0.999662
ARID1B	0.000197771	0.999662
ARID2	-0.000195928	0.999662
ARID3A	1.80108e-05	0.999662
ARID3B	-5.70408e-05	0.999662
ARID4A	3.72818e-05	0.999662
ARID4B	0.000327369	0.999662
ARID5A	-0.000111811	0.999662
ARID5B	-3.69024e-05	0.999662
ARIH1	-3.48447e-05	0.999662
ARIH2	-0.00027614	0.999662
ARL1	9.22677e-05	0.999662
ARL10	3.45642e-05	0.999662
ARL13B	9.7534e-06	0.999662
ARL14EP	4.93977e-05	0.999662
ARL15	-0.000103323	0.999662
ARL16	-7.44375e-05	0.999662
ARL17A	8.00456e-05	0.999662
ARL17B	-2.5174e-05	0.999662
ARL2	-9.54333e-05	0.999662
ARL2BP	8.94418e-05	0.999662
ARL3	0.000186713	0.999662
ARL4D	6.53328e-05	0.999662
ARL5A	7.13921e-05	0.999662
ARL5B	-9.00044e-05	0.999662
ARL6	5.66207e-05	0.999662
ARL6IP1	6.76904e-05	0.999662
ARL6IP4	0.000110077	0.999662
ARL6IP5	4.41242e-05	0.999662
ARL6IP6	5.14546e-05	0.999662
ARL8A	-4.59491e-05	0.999662
ARL8B	-4.615e-05	0.999662
ARMC1	-0.000161602	0.999662
ARMC10	0.000148312	0.999662
ARMC2	-0.000144377	0.999662
ARMC5	-0.000118795	0.999662
ARMC6	7.68394e-05	0.999662
ARMC7	-0.000143198	0.999662
ARMC8	0.000173266	0.999662
ARMC9	0.000149123	0.999662
ARMCX1	4.82756e-05	0.999662
ARMCX2	-2.80574e-05	0.999662
ARMCX3	4.46751e-05	0.999662
ARMCX4	0.000365823	0.999662
ARMCX5	-2.56178e-06	0.999662
ARMCX6	-0.000105273	0.999662
ARMT1	-0.000186841	0.999662
ARNT	-0.00027081	0.999662
ARNT2	7.93352e-05	0.999662
ARNTL	-0.000132392	0.999662
ARPC1A	-0.000238638	0.999662
ARPC1B	0.000104697	0.999662
ARPC2	1.28879e-05	0.999662
ARPC3	-5.62933e-05	0.999662
ARPC5	-6.18136e-05	0.999662
ARPC5L	8.76974e-05	0.999662
ARPIN	-8.64696e-05	0.999662
ARPP19	0.000132736	0.999662
ARRB1	0.000242788	0.999662
ARRB2	0.000123618	0.999662
ARRDC1	-2.70809e-05	0.999662
ARRDC1-AS1	-7.21552e-05	0.999662
ARRDC2	0.000221781	0.999662
ARRDC3	-1.83933e-05	0.999662
ARRDC3-AS1	-5.81437e-05	0.999662
ARRDC4	-2.12157e-05	0.999662
ARSA	0.000239583	0.999662
ARSB	0.000246816	0.999662
ARSD	0.000446324	0.999662
ARSG	0.000201132	0.999662
ARSJ	0.000126359	0.999662
ARSK	2.6523e-05	0.999662
ART4	0.00025488	0.999662
ARV1	1.88834e-05	0.999662
ARVCF	6.30727e-05	0.999662
ASAH1	6.76142e-05	0.999662
ASAH2B	-2.30042e-05	0.999662
ASAP1	-8.51914e-05	0.999662
ASAP2	-8.92561e-05	0.999662
ASAP3	-0.000214264	0.999662
ASB1	1.04846e-05	0.999662
ASB13	-0.000281723	0.999662
ASB16-AS1	-5.80639e-05	0.999662
ASB2	0.00156035	0.999662
ASB3	5.03377e-05	0.999662
ASB6	-4.72376e-05	0.999662
ASB7	-0.000101675	0.999662
ASB8	7.89583e-05	0.999662
ASCC1	2.1661e-05	0.999662
ASCC2	-0.00023003	0.999662
ASCC3	-4.11419e-05	0.999662
ASF1A	0.000162493	0.999662
ASH1L	-0.000314947	0.999662
ASH1L-AS1	-2.09358e-05	0.999662
ASH2L	-0.000137553	0.999662
ASIC2	-2.12534e-05	0.999662
ASL	4.05438e-05	0.999662
ASMTL	0.000136436	0.999662
ASMTL-AS1	-3.08646e-05	0.999662
ASNA1	-0.000633821	0.999662
ASNS	2.54634e-05	0.999662
ASNSD1	-0.000152342	0.999662
ASPA	0.000125283	0.999662
ASPH	0.00013346	0.999662
ASPHD1	-1.14799e-05	0.999662
ASPN	0.000146401	0.999662
ASPSCR1	-0.000118863	0.999662
ASRGL1	2.06828e-05	0.999662
ASTE1	2.47621e-05	0.999662
ASTN1	-0.000252219	0.999662
ASTN2	2.45244e-05	0.999662
ASUN	-2.67806e-05	0.999662
ASXL1	-0.00053449	0.999662
ASXL2	5.36045e-05	0.999662
ASXL3	9.73056e-05	0.999662
ATAD1	0.000215023	0.999662
ATAD2	-6.30987e-05	0.999662
ATAD2B	-0.000490144	0.999662
ATAD3A	-0.000246946	0.999662
ATAD3B	-0.00015006	0.999662
ATAD5	-4.22042e-05	0.999662
ATAT1	-7.7342e-05	0.999662
ATE1	-0.00035604	0.999662
ATE1-AS1	-0.000291268	0.999662
ATF1	9.77662e-06	0.999662
ATF2	0.000119488	0.999662
ATF4	8.53259e-06	0.999662
ATF5	-0.000106658	0.999662
ATF6	-0.000301825	0.999662
ATF6B	0.000270415	0.999662
ATF7	-9.538e-06	0.999662
ATF7IP	0.000178536	0.999662
ATF7IP2	0.000216608	0.999662
ATG10	0.00017796	0.999662
ATG101	-0.000161845	0.999662
ATG12	5.09819e-05	0.999662
ATG13	3.24478e-05	0.999662
ATG14	7.29058e-05	0.999662
ATG16L1	-1.75236e-05	0.999662
ATG16L2	-0.00010727	0.999662
ATG2A	8.04295e-05	0.999662
ATG2B	0.000100656	0.999662
ATG3	-8.53249e-05	0.999662
ATG4A	2.4848e-06	0.999662
ATG4B	-0.000101718	0.999662
ATG4C	9.19469e-06	0.999662
ATG4D	7.51022e-05	0.999662
ATG5	-3.65091e-05	0.999662
ATG7	9.83448e-05	0.999662
ATG9A	-0.000114559	0.999662
ATHL1	-0.000160928	0.999662
ATIC	-0.000262774	0.999662
ATL1	-1.43217e-05	0.999662
ATL2	-1.08922e-05	0.999662
ATL3	-4.236e-05	0.999662
ATM	0.000128127	0.999662
ATMIN	-8.61036e-05	0.999662
ATN1	-2.88934e-06	0.999662
ATOX1	0.000436115	0.999662
ATP10A	7.03129e-05	0.999662
ATP10D	-6.21734e-05	0.999662
ATP11A	-0.000162159	0.999662
ATP11B	0.000173491	0.999662
ATP11C	5.00606e-05	0.999662
ATP13A1	-4.25827e-05	0.999662
ATP13A2	-1.78219e-05	0.999662
ATP13A3	-0.000153297	0.999662
ATP1A1	-5.37091e-05	0.999662
ATP1A2	-0.000143241	0.999662
ATP1A3	-6.22377e-05	0.999662
ATP1B1	-8.50295e-05	0.999662
ATP1B2	5.37919e-05	0.999662
ATP1B3	-7.96958e-05	0.999662
ATP2A3	8.40953e-05	0.999662
ATP2B1	-4.74215e-05	0.999662
ATP2B4	0.000385329	0.999662
ATP2C1	2.48555e-05	0.999662
ATP5A1	0.000118842	0.999662
ATP5B	5.22335e-05	0.999662
ATP5C1	8.98979e-05	0.999662
ATP5D	3.9772e-05	0.999662
ATP5E	0.000164974	0.999662
ATP5F1	-0.000109177	0.999662
ATP5G1	-1.1796e-05	0.999662
ATP5G2	3.40515e-05	0.999662
ATP5G3	2.99513e-05	0.999662
ATP5H	-3.75137e-05	0.999662
ATP5I	0.000126291	0.999662
ATP5J	0.000183922	0.999662
ATP5L	0.000103104	0.999662
ATP5S	2.31289e-06	0.999662
ATP5SL	1.18445e-05	0.999662
ATP6AP1	0.000373782	0.999662
ATP6AP1L	0.000114315	0.999662
ATP6AP2	8.86565e-05	0.999662
ATP6V0A1	1.43161e-05	0.999662
ATP6V0A2	-2.4778e-05	0.999662
ATP6V0B	5.04907e-05	0.999662
ATP6V0D1	-2.33152e-05	0.999662
ATP6V0E1	6.29063e-05	0.999662
ATP6V0E2	-6.43336e-05	0.999662
ATP6V1A	4.03427e-05	0.999662
ATP6V1B2	-0.000189534	0.999662
ATP6V1C1	0.000194472	0.999662
ATP6V1D	6.645e-05	0.999662
ATP6V1E1	9.57793e-05	0.999662
ATP6V1E2	8.05253e-05	0.999662
ATP6V1F	0.000103472	0.999662
ATP6V1G1	-3.34489e-05	0.999662
ATP6V1H	0.000122764	0.999662
ATP7A	2.68276e-05	0.999662
ATP7B	0.000174289	0.999662
ATP8A1	7.62588e-05	0.999662
ATP8B1	3.56221e-05	0.999662
ATP8B2	-0.000113762	0.999662
ATP8B4	-0.00036864	0.999662
ATP9A	-0.000123138	0.999662
ATP9B	4.30714e-05	0.999662
ATPAF1	0.000262407	0.999662
ATPAF2	-1.25293e-05	0.999662
ATPIF1	0.000154936	0.999662
ATR	-0.000157405	0.999662
ATRAID	-1.27681e-06	0.999662
ATRN	-2.52625e-05	0.999662
ATRNL1	0.00011612	0.999662
ATRX	-0.000102444	0.999662
ATXN1	0.000155295	0.999662
ATXN10	1.56964e-05	0.999662
ATXN2	-0.000217326	0.999662
ATXN2L	-0.000604385	0.999662
ATXN3	-0.000218073	0.999662
ATXN7	0.000243449	0.999662
ATXN7L1	-7.12265e-05	0.999662
ATXN7L2	-2.49582e-05	0.999662
ATXN7L3	9.17974e-06	0.999662
ATXN7L3B	-1.37949e-05	0.999662
AUH	0.000160382	0.999662
AUP1	-9.97852e-05	0.999662
AURKAIP1	-5.8567e-05	0.999662
AUTS2	-5.64314e-06	0.999662
AVEN	-0.000365117	0.999662
AVIL	-0.000253473	0.999662
AVL9	0.000132924	0.999662
AVPR1A	-0.000168597	0.999662
AXIN1	-0.000108854	0.999662
AXIN2	-0.000610219	0.999662
AXL	0.000227278	0.999662
AZI2	-1.06158e-05	0.999662
AZIN1	7.71095e-05	0.999662
AZIN1-AS1	0.000290461	0.999662
AZIN2	-4.24811e-05	0.999662
B2M	-3.13438e-05	0.999662
B3GALNT1	0.000114677	0.999662
B3GALNT2	-0.000171207	0.999662
B3GALT4	-2.26692e-05	0.999662
B3GAT3	0.000323084	0.999662
B3GLCT	5.47538e-05	0.999662
B3GNT2	-0.000341048	0.999662
B3GNTL1	-9.42223e-05	0.999662
B4GALNT1	7.79375e-05	0.999662
B4GALT1	3.79474e-05	0.999662
B4GALT3	-9.56186e-05	0.999662
B4GALT4	7.4316e-05	0.999662
B4GALT5	8.21373e-05	0.999662
B4GALT7	-0.000103142	0.999662
B4GAT1	-2.29708e-05	0.999662
B9D1	0.000455359	0.999662
BAALC-AS1	-0.000367275	0.999662
BACE1	0.000171202	0.999662
BACE2	0.000127913	0.999662
BACH1	-0.000595127	0.999662
BACH2	2.00752e-05	0.999662
BAD	0.000184716	0.999662
BAG1	-0.000104462	0.999662
BAG2	3.16312e-05	0.999662
BAG3	-0.00141437	0.999662
BAG4	4.11403e-05	0.999662
BAG5	-1.53231e-05	0.999662
BAG6	0.000148291	0.999662
BAHCC1	-2.51182e-05	0.999662
BAHD1	4.16915e-05	0.999662
BAIAP2L1	-8.44656e-05	0.999662
BAIAP3	-4.91855e-06	0.999662
BANF1	-7.24234e-05	0.999662
BANP	-7.43525e-05	0.999662
BAP1	-3.16059e-05	0.999662
BARD1	0.000252693	0.999662
BATF3	-0.000216965	0.999662
BAX	0.000186646	0.999662
BAZ1A	-0.000322245	0.999662
BAZ1B	0.000157656	0.999662
BAZ2A	7.9369e-05	0.999662
BAZ2B	0.000832636	0.999662
BBC3	4.52079e-05	0.999662
BBIP1	7.4472e-05	0.999662
BBOF1	-5.53019e-05	0.999662
BBS10	-8.69661e-05	0.999662
BBS2	0.000246502	0.999662
BBS4	4.62019e-05	0.999662
BBS7	0.000100766	0.999662
BBS9	-0.000144993	0.999662
BBX	0.000515643	0.999662
BCAM	0.000136402	0.999662
BCAP29	0.000143534	0.999662
BCAP31	0.00013408	0.999662
BCAR1	-0.000271559	0.999662
BCAR3	0.000176177	0.999662
BCAS2	-0.000142006	0.999662
BCAS3	0.00020121	0.999662
BCAT2	0.000141075	0.999662
BCCIP	-5.37041e-05	0.999662
BCDIN3D	3.23136e-06	0.999662
BCHE	-5.53675e-05	0.999662
BCKDHB	0.000200572	0.999662
BCKDK	-7.68866e-05	0.999662
BCL10	-1.4785e-05	0.999662
BCL2	-0.00011836	0.999662
BCL2L1	-2.72332e-05	0.999662
BCL2L11	2.02182e-05	0.999662
BCL2L12	2.59419e-05	0.999662
BCL2L13	3.64219e-05	0.999662
BCL2L14	-9.3568e-05	0.999662
BCL2L2	-1.89132e-05	0.999662
BCL2L2-PABPN1	-0.000108166	0.999662
BCL3	-0.000279606	0.999662
BCL6	0.000193524	0.999662
BCL7A	-6.83513e-05	0.999662
BCL7B	-2.25421e-05	0.999662
BCL7C	4.13403e-05	0.999662
BCL9	-0.000435803	0.999662
BCL9L	0.000147627	0.999662
BCLAF1	-0.000198478	0.999662
BCO2	-4.21091e-05	0.999662
BCOR	6.44989e-05	0.999662
BCORL1	-0.00027439	0.999662
BCR	0.000270115	0.999662
BCS1L	2.38558e-05	0.999662
BDH2	1.64687e-05	0.999662
BDNF-AS	0.000276477	0.999662
BDP1	-0.000182644	0.999662
BECN1	1.05744e-05	0.999662
BEND7	8.65821e-05	0.999662
BEST1	0.000100252	0.999662
BET1	-8.63253e-06	0.999662
BET1L	5.9957e-05	0.999662
BEX4	7.15508e-05	0.999662
BFAR	-1.8654e-05	0.999662
BGN	0.000226918	0.999662
BHLHB9	-0.000107641	0.999662
BHLHE40	9.2709e-06	0.999662
BHLHE40-AS1	0.000244126	0.999662
BICC1	0.000165238	0.999662
BICD1	-0.000133833	0.999662
BICD2	-4.07448e-05	0.999662
BID	-0.000192717	0.999662
BIN1	-4.75163e-06	0.999662
BIN3	-6.94855e-05	0.999662
BIRC2	-9.83573e-05	0.999662
BIRC6	0.000369354	0.999662
BIRC6-AS2	5.01321e-05	0.999662
BIVM	-3.73055e-05	0.999662
BLCAP	-0.000168804	0.999662
BLMH	-3.34243e-05	0.999662
BLOC1S2	7.73344e-05	0.999662
BLOC1S4	-0.00024096	0.999662
BLOC1S5-TXNDC5	6.85968e-05	0.999662
BLVRA	0.00010709	0.999662
BLVRB	5.52335e-05	0.999662
BLZF1	-0.000113663	0.999662
BMI1	3.78994e-05	0.999662
BMP1	1.00631e-05	0.999662
BMP2	0.000164525	0.999662
BMP2K	-0.000127308	0.999662
BMP4	0.000117433	0.999662
BMP5	-0.000114929	0.999662
BMP6	0.0013161	0.999662
BMPER	0.000541901	0.999662
BMPR1A	-4.83634e-05	0.999662
BMPR1B	-1.5379e-05	0.999662
BMS1	-7.59544e-05	0.999662
BMS1P14	1.34886e-05	0.999662
BMX	0.000467785	0.999662
BNC2	0.000169669	0.999662
BNIP1	-0.000194964	0.999662
BNIP2	-0.000110582	0.999662
BNIP3	0.000135247	0.999662
BNIP3L	-9.23688e-05	0.999662
BOC	0.000194843	0.999662
BOD1	3.30206e-05	0.999662
BOD1L1	8.19738e-05	0.999662
BOLA1	5.40577e-05	0.999662
BOLA3	8.00581e-05	0.999662
BOLA3-AS1	-0.000149499	0.999662
BOP1	-9.10785e-05	0.999662
BORA	0.000115183	0.999662
BORCS5	0.000185209	0.999662
BORCS6	0.000260777	0.999662
BORCS7	-0.000143402	0.999662
BORCS7-ASMT	-0.000317473	0.999662
bP-21264C1.2	0.000170817	0.999662
BPHL	0.000105458	0.999662
BPNT1	-0.00020438	0.999662
BPTF	9.56625e-05	0.999662
BRAF	-2.43812e-06	0.999662
BRAP	-1.98075e-05	0.999662
BRAT1	-8.15489e-05	0.999662
BRCA1	0.000319013	0.999662
BRCC3	0.000218625	0.999662
BRD1	7.22698e-05	0.999662
BRD2	-4.2327e-05	0.999662
BRD3	0.000165648	0.999662
BRD4	0.000170437	0.999662
BRD7	4.77009e-06	0.999662
BRD8	-0.000535517	0.999662
BRD9	-9.92198e-05	0.999662
BRE	0.00066017	0.999662
BRF1	-6.52579e-05	0.999662
BRI3	7.80549e-05	0.999662
BRIX1	0.000138106	0.999662
BRK1	-4.65494e-05	0.999662
BRMS1	1.26721e-05	0.999662
BRMS1L	-0.000268224	0.999662
BROX	-0.000112636	0.999662
BRPF1	6.70831e-05	0.999662
BRPF3	-0.000154977	0.999662
BRSK1	-7.64597e-06	0.999662
BRSK2	8.92525e-05	0.999662
BRWD1	-0.000639825	0.999662
BRWD3	-1.70232e-05	0.999662
BSDC1	0.000113087	0.999662
BSG	0.000172574	0.999662
BST1	0.000290338	0.999662
BST2	-0.000309935	0.999662
BTAF1	-0.00031824	0.999662
BTBD1	7.57825e-05	0.999662
BTBD10	-9.64263e-05	0.999662
BTBD11	-0.000118257	0.999662
BTBD19	-8.59148e-05	0.999662
BTBD2	0.000226219	0.999662
BTBD3	0.000118957	0.999662
BTBD6	1.75247e-05	0.999662
BTBD7	-0.000175938	0.999662
BTBD8	0.000181532	0.999662
BTBD9	-7.0093e-05	0.999662
BTD	8.47056e-05	0.999662
BTF3	9.94359e-05	0.999662
BTF3L4	-0.000434398	0.999662
BTG1	0.00037387	0.999662
BTG2	0.000128123	0.999662
BTG3	9.75184e-05	0.999662
BTN2A1	-0.000146496	0.999662
BTN3A1	5.58003e-05	0.999662
BTN3A2	5.01466e-05	0.999662
BTNL9	-2.63114e-05	0.999662
BTRC	-5.25141e-06	0.999662
BUB3	0.000158391	0.999662
BUD13	1.20643e-05	0.999662
BUD31	-5.55238e-05	0.999662
BVES	-0.00013524	0.999662
BVES-AS1	3.50393e-05	0.999662
BZW1	-4.57694e-05	0.999662
BZW2	-4.23486e-05	0.999662
C10orf10	-5.65273e-05	0.999662
C10orf11	9.00091e-05	0.999662
C10orf128	0.00023158	0.999662
C10orf54	2.07625e-05	0.999662
C10orf71	-0.000130757	0.999662
C10orf76	-0.000314102	0.999662
C10orf88	-6.79663e-05	0.999662
C11orf24	9.5015e-05	0.999662
C11orf49	-3.59056e-05	0.999662
C11orf54	-4.06881e-05	0.999662
C11orf57	-0.00085847	0.999662
C11orf58	0.000446915	0.999662
C11orf65	6.48231e-05	0.999662
C11orf68	0.000111583	0.999662
C11orf70	3.42527e-05	0.999662
C11orf71	-0.000123531	0.999662
C11orf73	4.59078e-05	0.999662
C11orf74	0.000122115	0.999662
C11orf80	-0.000136642	0.999662
C11orf84	-0.000196024	0.999662
C11orf95	-6.09736e-05	0.999662
C11orf96	0.000167064	0.999662
C12orf10	0.000205947	0.999662
C12orf29	-8.47757e-05	0.999662
C12orf4	-0.000273841	0.999662
C12orf43	9.96564e-05	0.999662
C12orf45	-0.000148539	0.999662
C12orf49	-0.000136132	0.999662
C12orf57	7.4923e-05	0.999662
C12orf60	0.000203874	0.999662
C12orf65	-0.00028711	0.999662
C12orf76	0.000186718	0.999662
C14orf1	4.44348e-05	0.999662
C14orf119	4.43842e-05	0.999662
C14orf142	8.22108e-05	0.999662
C14orf159	-0.00026423	0.999662
C14orf166	-6.381e-05	0.999662
C14orf2	3.6746e-05	0.999662
C14orf28	-0.000389154	0.999662
C14orf37	3.69574e-05	0.999662
C14orf93	2.45111e-05	0.999662
C15orf39	-6.07439e-05	0.999662
C15orf40	-4.73912e-05	0.999662
C15orf57	-0.000175467	0.999662
C15orf61	4.27202e-05	0.999662
C16orf13	0.000121462	0.999662
C16orf45	-0.000119365	0.999662
C16orf52	-5.34637e-05	0.999662
C16orf58	4.25896e-05	0.999662
C16orf62	4.66386e-05	0.999662
C16orf70	7.48427e-05	0.999662
C16orf72	-2.75482e-05	0.999662
C16orf87	4.87286e-05	0.999662
C16orf91	3.18968e-06	0.999662
C16orf95	2.27936e-05	0.999662
C17orf51	0.000238797	0.999662
C17orf58	-4.62218e-05	0.999662
C17orf62	-8.38579e-05	0.999662
C17orf67	-3.70663e-05	0.999662
C17orf75	0.000126559	0.999662
C17orf80	-4.14576e-05	0.999662
C17orf82	0.000216109	0.999662
C17orf89	8.52097e-05	0.999662
C17orf97	-1.11618e-05	0.999662
C18orf21	-0.000761047	0.999662
C18orf25	-4.27383e-05	0.999662
C18orf54	0.000136421	0.999662
C18orf8	-4.53729e-05	0.999662
C19orf12	4.62213e-05	0.999662
C19orf18	-6.74682e-05	0.999662
C19orf24	-8.65476e-05	0.999662
C19orf25	-0.000159255	0.999662
C19orf43	1.79993e-05	0.999662
C19orf44	-8.65036e-05	0.999662
C19orf47	-0.000120455	0.999662
C19orf48	2.4591e-05	0.999662
C19orf52	9.38235e-05	0.999662
C19orf53	0.000298455	0.999662
C19orf60	0.000254425	0.999662
C19orf66	-0.000140995	0.999662
C19orf70	0.000132814	0.999662
C1D	-0.000124367	0.999662
C1GALT1	-0.000163734	0.999662
C1GALT1C1	4.1732e-05	0.999662
C1orf101	8.93785e-05	0.999662
C1orf109	-6.04098e-05	0.999662
C1orf112	3.97583e-05	0.999662
C1orf122	0.000107358	0.999662
C1orf123	-7.53445e-05	0.999662
C1orf131	-0.000182892	0.999662
C1orf132	7.80703e-05	0.999662
C1orf159	-0.000155656	0.999662
C1orf174	3.5094e-05	0.999662
C1orf198	8.11171e-06	0.999662
C1orf21	0.000893004	0.999662
C1orf216	0.000107643	0.999662
C1orf228	-7.59494e-05	0.999662
C1orf27	-6.88503e-05	0.999662
C1orf35	-9.14917e-05	0.999662
C1orf43	-7.08603e-05	0.999662
C1orf50	-0.000287332	0.999662
C1orf52	0.000133525	0.999662
C1orf54	-0.000230247	0.999662
C1orf56	-0.000321902	0.999662
C1orf95	0.000701086	0.999662
C1QA	0.0029695	0.999662
C1QBP	-6.2506e-05	0.999662
C1QTNF1	0.000113872	0.999662
C1QTNF2	-1.2692e-05	0.999662
C1QTNF3-AMACR	-0.000125151	0.999662
C1QTNF6	7.81337e-05	0.999662
C1QTNF7	0.000135224	0.999662
C1R	0.000234037	0.999662
C1RL	4.76712e-05	0.999662
C1RL-AS1	0.000266486	0.999662
C1S	0.000531973	0.999662
C2	3.65454e-05	0.999662
C20orf194	0.000144925	0.999662
C20orf196	-0.000136711	0.999662
C20orf27	8.84537e-05	0.999662
C20orf96	3.08678e-05	0.999662
C21orf2	-3.9704e-05	0.999662
C21orf33	0.000145346	0.999662
C21orf58	3.55867e-06	0.999662
C21orf59	-7.18583e-05	0.999662
C21orf62-AS1	-4.6537e-05	0.999662
C21orf91	-0.000140841	0.999662
C22orf39	3.89506e-05	0.999662
C22orf46	4.82136e-06	0.999662
C2CD2	0.000206748	0.999662
C2CD2L	-4.60667e-05	0.999662
C2CD3	-0.000202433	0.999662
C2CD5	0.000331033	0.999662
C2orf40	7.76625e-05	0.999662
C2orf42	0.000111047	0.999662
C2orf44	-0.000134015	0.999662
C2orf47	7.60206e-05	0.999662
C2orf49	0.000138864	0.999662
C2orf68	2.63522e-05	0.999662
C2orf69	-0.000131707	0.999662
C2orf74	-1.63467e-05	0.999662
C2orf76	-2.21193e-05	0.999662
C2orf88	8.61469e-05	0.999662
C3	0.000361798	0.999662
C3orf14	0.000155898	0.999662
C3orf17	8.76305e-05	0.999662
C3orf18	2.67806e-05	0.999662
C3orf33	-2.12218e-05	0.999662
C3orf35	0.000345942	0.999662
C3orf38	-0.000138536	0.999662
C3orf58	-0.000102301	0.999662
C3orf62	-7.99434e-05	0.999662
C3orf67	8.02398e-05	0.999662
C3orf70	-3.61646e-05	0.999662
C4orf19	0.000205648	0.999662
C4orf27	0.000199852	0.999662
C4orf3	6.01671e-05	0.999662
C4orf33	5.138e-05	0.999662
C4orf36	5.6399e-06	0.999662
C4orf48	5.4919e-05	0.999662
C5	3.29481e-05	0.999662
C5AR1	-0.000173495	0.999662
C5orf15	5.16082e-06	0.999662
C5orf17	-1.66937e-05	0.999662
C5orf22	-6.64027e-05	0.999662
C5orf24	9.54479e-07	0.999662
C5orf28	-6.97786e-05	0.999662
C5orf42	-0.000371129	0.999662
C5orf45	-1.13671e-05	0.999662
C5orf51	5.94223e-06	0.999662
C5orf56	6.09337e-06	0.999662
C5orf63	0.0001302	0.999662
C5orf66	5.28166e-06	0.999662
C6	0.000117452	0.999662
C6orf1	2.29561e-05	0.999662
C6orf106	1.83428e-05	0.999662
C6orf120	-2.80841e-05	0.999662
C6orf136	6.2987e-05	0.999662
C6orf203	3.79843e-05	0.999662
C6orf226	0.000592761	0.999662
C6orf25	0.000184484	0.999662
C6orf3	-7.04378e-05	0.999662
C6orf47	8.23713e-05	0.999662
C6orf48	-4.08017e-05	0.999662
C6orf62	0.000101595	0.999662
C6orf89	-0.000380604	0.999662
C7	0.00202726	0.999662
C7orf26	-0.000168212	0.999662
C7orf31	4.82864e-05	0.999662
C7orf43	-5.34102e-05	0.999662
C7orf49	0.000155083	0.999662
C7orf50	7.19268e-05	0.999662
C7orf60	1.64819e-05	0.999662
C7orf73	9.10471e-05	0.999662
C8orf33	1.34574e-05	0.999662
C8orf34	2.69092e-05	0.999662
C8orf37-AS1	0.000272451	0.999662
C8orf4	0.000111182	0.999662
C8orf44-SGK3	3.90448e-05	0.999662
C8orf48	0.000100694	0.999662
C8orf59	-9.24634e-05	0.999662
C8orf76	-4.52962e-05	0.999662
C8orf88	-6.23904e-05	0.999662
C9orf114	-1.38213e-05	0.999662
C9orf142	4.44062e-05	0.999662
C9orf153	9.8076e-05	0.999662
C9orf16	-4.01216e-05	0.999662
C9orf24	8.3131e-05	0.999662
C9orf3	-0.000298135	0.999662
C9orf64	6.67089e-05	0.999662
C9orf69	0.000198885	0.999662
C9orf72	-1.35574e-05	0.999662
C9orf78	-5.75432e-05	0.999662
C9orf84	4.38193e-05	0.999662
C9orf85	-9.04771e-05	0.999662
C9orf91	-0.000218812	0.999662
CA11	4.83004e-05	0.999662
CA13	0.000216625	0.999662
CA2	-0.000299038	0.999662
CA5B	-0.000344742	0.999662
CAAP1	7.0488e-05	0.999662
CAB39	-0.000141947	0.999662
CAB39L	-7.35453e-05	0.999662
CABIN1	-0.00011255	0.999662
CABLES1	-3.71446e-05	0.999662
CABLES2	-4.27282e-05	0.999662
CABP1	0.000133802	0.999662
CACHD1	0.00259169	0.999662
CACNA1H	0.000496052	0.999662
CACNA2D1	-0.000166216	0.999662
CACNA2D2	0.000647752	0.999662
CACNA2D3	5.07776e-05	0.999662
CACNA2D4	0.000165895	0.999662
CACNB1	5.73892e-05	0.999662
CACNB3	-8.03573e-05	0.999662
CACNB4	-8.34276e-05	0.999662
CACTIN	5.51271e-05	0.999662
CACUL1	-0.00015464	0.999662
CACYBP	-0.000114939	0.999662
CADM1	-8.0425e-06	0.999662
CADM2	7.183e-05	0.999662
CADPS	-6.14106e-06	0.999662
CADPS2	-0.000119961	0.999662
CALCOCO1	-0.000173186	0.999662
CALCOCO2	0.000245143	0.999662
CALD1	-1.23346e-05	0.999662
CALHM2	0.000268547	0.999662
CALM1	-1.75319e-05	0.999662
CALM2	0.000129796	0.999662
CALM3	0.000146946	0.999662
CALR	8.365e-06	0.999662
CALU	-6.5178e-05	0.999662
CAMK1	-0.00027494	0.999662
CAMK1D	0.000109372	0.999662
CAMK2B	0.000352587	0.999662
CAMK2D	-0.000304788	0.999662
CAMK2G	0.000247336	0.999662
CAMK2N1	-0.000216079	0.999662
CAMK4	-0.000777019	0.999662
CAMKK2	0.000173811	0.999662
CAMKMT	-0.000364477	0.999662
CAMLG	-7.64879e-05	0.999662
CAMSAP1	-0.000324697	0.999662
CAMSAP2	-0.000315151	0.999662
CAMTA1	-0.00010863	0.999662
CAMTA2	-6.58476e-05	0.999662
CAND1	0.000202112	0.999662
CAND2	7.72268e-05	0.999662
CANT1	-0.000483954	0.999662
CANX	-0.000165668	0.999662
CAP1	-0.000125303	0.999662
CAP2	6.20199e-05	0.999662
CAPN1	0.000190831	0.999662
CAPN10	-6.05679e-05	0.999662
CAPN10-AS1	-0.000172068	0.999662
CAPN15	-0.000143325	0.999662
CAPN2	0.00024422	0.999662
CAPN3	-3.76281e-05	0.999662
CAPN7	5.87193e-05	0.999662
CAPNS1	0.00014903	0.999662
CAPRIN1	-0.000168477	0.999662
CAPRIN2	0.000181761	0.999662
CAPS	7.3305e-05	0.999662
CAPS2	0.000550056	0.999662
CAPZA1	-0.000177308	0.999662
CAPZA2	1.12801e-05	0.999662
CAPZB	0.000145908	0.999662
CARD19	0.000181407	0.999662
CARD8	-0.000260772	0.999662
CARF	0.00029649	0.999662
CARHSP1	7.2388e-06	0.999662
CARM1	-7.32133e-05	0.999662
CARMN	7.94463e-05	0.999662
CARNMT1	5.96274e-05	0.999662
CARS	2.53795e-05	0.999662
CARS2	-0.0001079	0.999662
CASC15	-0.000113182	0.999662
CASC2	-6.82878e-05	0.999662
CASC3	-5.11228e-05	0.999662
CASC4	-9.19381e-05	0.999662
CASD1	-9.92403e-05	0.999662
CASK	-0.000212069	0.999662
CASKIN2	3.1649e-06	0.999662
CASP2	-0.000247764	0.999662
CASP3	-0.000175926	0.999662
CASP4	-5.1384e-05	0.999662
CASP6	0.000945842	0.999662
CASP7	0.000138751	0.999662
CASP8	-4.52964e-05	0.999662
CASP8AP2	-0.000182442	0.999662
CASP9	-0.000227429	0.999662
CASQ2	-0.000199764	0.999662
CAST	0.0002292	0.999662
CASZ1	0.000312971	0.999662
CAT	-6.07916e-05	0.999662
CATSPER2	-5.44856e-05	0.999662
CATSPERG	-4.03583e-05	0.999662
CAV1	-6.55148e-05	0.999662
CAV2	-1.52766e-05	0.999662
CBFA2T2	8.80948e-05	0.999662
CBFA2T3	0.000243164	0.999662
CBFB	3.0737e-06	0.999662
CBL	-0.000467893	0.999662
CBLB	-6.25168e-05	0.999662
CBLL1	3.16903e-05	0.999662
CBR1	1.20585e-05	0.999662
CBR3	0.000100405	0.999662
CBR4	0.000135337	0.999662
CBWD1	1.89493e-05	0.999662
CBWD2	8.5067e-05	0.999662
CBWD3	-7.69652e-05	0.999662
CBWD5	-0.000133026	0.999662
CBWD7	-0.0001839	0.999662
CBX1	-0.000163851	0.999662
CBX3	-1.98764e-06	0.999662
CBX5	-6.27542e-05	0.999662
CBX6	0.000363793	0.999662
CBX7	0.000370435	0.999662
CBY1	-7.70348e-05	0.999662
CC2D1A	-0.000136464	0.999662
CC2D1B	-0.000112906	0.999662
CC2D2A	0.000155243	0.999662
CCAR1	-0.000222507	0.999662
CCAR2	-9.5727e-05	0.999662
CCBL1	0.000158724	0.999662
CCBL2	2.81032e-05	0.999662
CCDC102B	0.000345076	0.999662
CCDC107	-3.64621e-05	0.999662
CCDC109B	0.000471457	0.999662
CCDC112	8.9218e-05	0.999662
CCDC115	0.000364161	0.999662
CCDC117	-0.000456622	0.999662
CCDC12	-6.70747e-05	0.999662
CCDC120	-3.40596e-05	0.999662
CCDC122	-4.68143e-06	0.999662
CCDC124	0.000193495	0.999662
CCDC125	-5.16221e-05	0.999662
CCDC126	-0.000152293	0.999662
CCDC127	-3.10151e-06	0.999662
CCDC129	-3.47887e-05	0.999662
CCDC130	-0.000108451	0.999662
CCDC134	-0.000169438	0.999662
CCDC136	0.000428302	0.999662
CCDC137	7.05828e-05	0.999662
CCDC138	-3.76094e-05	0.999662
CCDC14	-8.11685e-05	0.999662
CCDC142	-7.47915e-05	0.999662
CCDC146	0.000135313	0.999662
CCDC149	0.000274793	0.999662
CCDC15	1.02293e-05	0.999662
CCDC153	0.000208708	0.999662
CCDC154	0.000346876	0.999662
CCDC159	0.000497969	0.999662
CCDC171	3.38553e-05	0.999662
CCDC174	-0.000122843	0.999662
CCDC18	2.69919e-05	0.999662
CCDC180	0.000128942	0.999662
CCDC183	-0.000246284	0.999662
CCDC183-AS1	0.000119207	0.999662
CCDC184	0.000659849	0.999662
CCDC186	-7.13208e-05	0.999662
CCDC191	6.63517e-05	0.999662
CCDC22	3.35003e-05	0.999662
CCDC25	0.000119772	0.999662
CCDC28A	0.000167258	0.999662
CCDC3	4.65152e-05	0.999662
CCDC30	-6.99459e-05	0.999662
CCDC34	-0.000278106	0.999662
CCDC36	-0.00126864	0.999662
CCDC39	6.2939e-05	0.999662
CCDC40	3.76162e-05	0.999662
CCDC43	-2.36719e-05	0.999662
CCDC47	-0.000328019	0.999662
CCDC50	0.00011742	0.999662
CCDC53	0.000215392	0.999662
CCDC57	-0.000191355	0.999662
CCDC58	7.92518e-05	0.999662
CCDC59	4.02211e-05	0.999662
CCDC6	4.28162e-05	0.999662
CCDC61	-5.41449e-05	0.999662
CCDC66	-3.40089e-05	0.999662
CCDC68	0.000775998	0.999662
CCDC7	0.000331448	0.999662
CCDC7.1	0.000473291	0.999662
CCDC71	2.52217e-05	0.999662
CCDC74A	4.64526e-05	0.999662
CCDC77	-0.000162192	0.999662
CCDC8	0.000897028	0.999662
CCDC80	0.000677462	0.999662
CCDC82	-8.53136e-05	0.999662
CCDC84	0.000155391	0.999662
CCDC85A	-0.000358134	0.999662
CCDC85B	9.52387e-05	0.999662
CCDC85C	0.000117446	0.999662
CCDC86	0.000198026	0.999662
CCDC88A	-0.000288846	0.999662
CCDC9	0.000219389	0.999662
CCDC90B	-0.000217073	0.999662
CCDC91	8.91916e-05	0.999662
CCDC92	0.000405195	0.999662
CCDC93	0.000121413	0.999662
CCDC94	-0.000110184	0.999662
CCDC97	-0.000363662	0.999662
CCHCR1	4.32502e-05	0.999662
CCL2	-8.14784e-05	0.999662
CCL21	3.77953e-05	0.999662
CCM2	0.000120694	0.999662
CCNA2	2.17232e-05	0.999662
CCNB1IP1	-0.000135336	0.999662
CCNC	4.93558e-05	0.999662
CCND1	-0.00012072	0.999662
CCND2	0.000273727	0.999662
CCND3	0.000254018	0.999662
CCNDBP1	1.64717e-05	0.999662
CCNG1	-0.000128757	0.999662
CCNG2	0.00029391	0.999662
CCNH	5.53762e-06	0.999662
CCNI	5.64397e-05	0.999662
CCNJ	-5.256e-06	0.999662
CCNJL	-8.79686e-05	0.999662
CCNK	-0.000235453	0.999662
CCNL1	-4.40045e-05	0.999662
CCNL2	-0.000333697	0.999662
CCNT1	1.11433e-05	0.999662
CCNT2	2.38858e-05	0.999662
CCNT2-AS1	-0.000186083	0.999662
CCNY	-0.000150804	0.999662
CCNYL1	-0.000179545	0.999662
CCP110	-0.000100784	0.999662
CCPG1	0.000221466	0.999662
CCR10	2.95106e-05	0.999662
CCS	-9.22618e-05	0.999662
CCSER2	2.42739e-05	0.999662
CCT2	-0.000257431	0.999662
CCT3	-0.000298864	0.999662
CCT4	-0.000253804	0.999662
CCT5	-0.000387909	0.999662
CCT6A	-6.15015e-05	0.999662
CCT6B	-3.34493e-05	0.999662
CCT7	9.45116e-06	0.999662
CCT8	-0.000385405	0.999662
CCZ1	-0.000144098	0.999662
CD109	9.41765e-05	0.999662
CD14	0.000192958	0.999662
CD151	1.93539e-05	0.999662
CD163	-3.16609e-05	0.999662
CD163L1	7.90175e-05	0.999662
CD164	-7.26298e-05	0.999662
CD226	0.000149186	0.999662
CD247	-0.000543353	0.999662
CD248	-2.29119e-05	0.999662
CD276	0.00025086	0.999662
CD2AP	-3.63703e-05	0.999662
CD2BP2	2.28836e-05	0.999662
CD302	0.00012543	0.999662
CD34	8.44397e-05	0.999662
CD36	-5.90258e-05	0.999662
CD38	0.00014512	0.999662
CD40	8.57389e-06	0.999662
CD44	-0.000130347	0.999662
CD46	0.000212551	0.999662
CD47	0.000189453	0.999662
CD55	-4.18212e-05	0.999662
CD58	6.00526e-05	0.999662
CD59	0.000186242	0.999662
CD63	0.000191874	0.999662
CD72	0.000106798	0.999662
CD74	7.6491e-05	0.999662
CD81	0.000253757	0.999662
CD81-AS1	2.5723e-05	0.999662
CD9	0.000251784	0.999662
CD93	8.88099e-05	0.999662
CD99L2	-1.5554e-05	0.999662
CDADC1	0.000160473	0.999662
CDAN1	3.9466e-05	0.999662
CDC123	-4.58852e-05	0.999662
CDC14A	-6.85027e-05	0.999662
CDC14B	0.000268576	0.999662
CDC16	1.67662e-05	0.999662
CDC23	8.1495e-05	0.999662
CDC25B	0.000444007	0.999662
CDC26	-4.75117e-05	0.999662
CDC27	-0.000431724	0.999662
CDC34	-0.000178498	0.999662
CDC37	8.43571e-05	0.999662
CDC37L1	1.04626e-05	0.999662
CDC40	6.84026e-05	0.999662
CDC42	6.85867e-05	0.999662
CDC42BPA	-0.000214714	0.999662
CDC42BPB	5.62748e-05	0.999662
CDC42EP1	-0.000150104	0.999662
CDC42EP2	5.74084e-05	0.999662
CDC42EP3	0.000172173	0.999662
CDC42EP4	0.000314595	0.999662
CDC42SE1	-0.000273754	0.999662
CDC42SE2	-5.79896e-05	0.999662
CDC5L	-1.53173e-05	0.999662
CDC7	-0.000223075	0.999662
CDC73	-8.51125e-05	0.999662
CDCA7L	-0.00025325	0.999662
CDH11	0.000168285	0.999662
CDH19	0.000236578	0.999662
CDH20	-5.14e-05	0.999662
CDH23	0.000109216	0.999662
CDH26	0.000630464	0.999662
CDH5	5.52699e-05	0.999662
CDH6	-0.000562011	0.999662
CDH8	-0.000685348	0.999662
CDHR3	-0.000125186	0.999662
CDIP1	0.000117948	0.999662
CDIPT	-7.58385e-05	0.999662
CDK10	0.000112058	0.999662
CDK11A	-0.000240659	0.999662
CDK11B	6.50394e-05	0.999662
CDK12	8.41626e-05	0.999662
CDK13	-0.000427257	0.999662
CDK14	-0.000342777	0.999662
CDK16	-5.30345e-05	0.999662
CDK17	-5.7217e-05	0.999662
CDK18	3.29176e-05	0.999662
CDK19	0.00020961	0.999662
CDK2	8.68694e-05	0.999662
CDK2AP2	-2.31633e-05	0.999662
CDK4	-7.42817e-05	0.999662
CDK5RAP1	0.000108649	0.999662
CDK5RAP2	7.28802e-05	0.999662
CDK5RAP3	5.135e-05	0.999662
CDK6	-8.10974e-05	0.999662
CDK7	-1.14173e-05	0.999662
CDK8	0.000391739	0.999662
CDK9	-3.97115e-05	0.999662
CDKAL1	0.00059504	0.999662
CDKL1	8.81518e-05	0.999662
CDKL3	-5.86169e-05	0.999662
CDKL5	-4.07519e-05	0.999662
CDKN1A	-7.11855e-06	0.999662
CDKN1B	-0.00010037	0.999662
CDKN2AIP	-3.50967e-05	0.999662
CDKN2AIPNL	0.000141265	0.999662
CDNF	0.000186673	0.999662
CDON	0.000194192	0.999662
CDPF1	3.23098e-05	0.999662
CDR2	3.04636e-05	0.999662
CDR2L	-0.00154803	0.999662
CDS2	-0.000349152	0.999662
CDV3	-0.000120073	0.999662
CDYL	8.38351e-05	0.999662
CDYL2	0.00284947	0.999662
CEACAM19	0.000587465	0.999662
CEBPB	0.000145604	0.999662
CEBPD	0.000269423	0.999662
CEBPG	5.75882e-05	0.999662
CEBPZ	-0.000351549	0.999662
CEBPZOS	2.09206e-05	0.999662
CECR2	-2.36888e-05	0.999662
CECR3	0.000104616	0.999662
CECR5	-8.43234e-05	0.999662
CECR5-AS1	0.000106703	0.999662
CECR7	0.00098583	0.999662
CELF1	5.23597e-05	0.999662
CELF2	0.000172265	0.999662
CELSR2	-1.61049e-05	0.999662
CEMIP	4.90663e-05	0.999662
CENPB	-8.25094e-05	0.999662
CENPC	-3.6489e-05	0.999662
CENPI	-2.30989e-05	0.999662
CENPJ	-0.000129849	0.999662
CENPO	0.00014951	0.999662
CENPQ	-8.45247e-05	0.999662
CENPT	-9.71602e-06	0.999662
CENPV	3.75852e-05	0.999662
CEP104	-0.000378271	0.999662
CEP112	0.000345887	0.999662
CEP120	1.55271e-05	0.999662
CEP126	0.000106135	0.999662
CEP128	-5.3613e-05	0.999662
CEP131	0.000201483	0.999662
CEP135	-3.47797e-05	0.999662
CEP152	-7.28356e-05	0.999662
CEP162	-7.35019e-05	0.999662
CEP164	-0.000389113	0.999662
CEP170	-0.000172604	0.999662
CEP170B	-0.000324028	0.999662
CEP192	0.000125994	0.999662
CEP250	-9.8327e-05	0.999662
CEP290	-5.04056e-05	0.999662
CEP295	4.953e-05	0.999662
CEP350	0.000218427	0.999662
CEP41	0.00012973	0.999662
CEP44	-7.50976e-06	0.999662
CEP57	3.3615e-06	0.999662
CEP57L1	-9.78668e-05	0.999662
CEP63	5.65285e-05	0.999662
CEP68	-3.91343e-05	0.999662
CEP70	0.000865556	0.999662
CEP72	-8.49641e-05	0.999662
CEP76	-4.58336e-05	0.999662
CEP78	-0.000222613	0.999662
CEP83	3.47017e-05	0.999662
CEP85	-0.000184072	0.999662
CEP85L	0.000201115	0.999662
CEP89	2.32081e-05	0.999662
CEP95	-0.00024525	0.999662
CEP97	-0.000133421	0.999662
CEPT1	-3.11217e-05	0.999662
CERCAM	0.000150728	0.999662
CERK	-3.63783e-06	0.999662
CERS2	3.83686e-05	0.999662
CERS4	0.000290274	0.999662
CERS5	3.59975e-05	0.999662
CERS6	2.29625e-05	0.999662
CES2	-7.74006e-05	0.999662
CETN3	4.8508e-05	0.999662
CFAP161	-7.02671e-05	0.999662
CFAP20	-3.50705e-05	0.999662
CFAP44	2.27841e-05	0.999662
CFAP58	-0.000523289	0.999662
CFAP69	0.000419566	0.999662
CFAP70	7.82933e-05	0.999662
CFAP97	-0.000152821	0.999662
CFD	0.000238339	0.999662
CFDP1	1.78526e-05	0.999662
CFH	0.00032306	0.999662
CFL1	0.00024381	0.999662
CFL2	6.78674e-05	0.999662
CFLAR	-9.28818e-05	0.999662
CFLAR-AS1	-7.41543e-05	0.999662
CGGBP1	-7.68189e-05	0.999662
CGNL1	9.6872e-05	0.999662
CGRRF1	-3.75235e-05	0.999662
CH17-140K24.8	0.000349247	0.999662
CH17-360D5.2	4.67056e-05	0.999662
CH507-24F1.2	-7.48026e-05	0.999662
CH507-513H4.1	-0.000223212	0.999662
CH507-513H4.3	0.000289079	0.999662
CH507-528H12.1	1.9648e-05	0.999662
CH507-9B2.1	0.000303862	0.999662
CH507-9B2.3	0.000147598	0.999662
CHCHD1	-2.08464e-05	0.999662
CHCHD10	0.000226124	0.999662
CHCHD2	0.00024236	0.999662
CHCHD3	-0.000252104	0.999662
CHCHD5	7.12097e-05	0.999662
CHCHD6	-7.91021e-06	0.999662
CHCHD7	0.000107729	0.999662
CHD1	-0.000372513	0.999662
CHD1L	-1.96252e-05	0.999662
CHD2	-1.61448e-05	0.999662
CHD3	0.000317288	0.999662
CHD4	6.01191e-05	0.999662
CHD6	0.000260133	0.999662
CHD7	-0.000222937	0.999662
CHD8	-8.06942e-05	0.999662
CHD9	0.000380286	0.999662
CHEK2	1.45484e-06	0.999662
CHFR	-3.06748e-05	0.999662
CHIC1	0.000154711	0.999662
CHIC2	0.000174441	0.999662
CHID1	-4.24514e-05	0.999662
CHKA	-8.97613e-05	0.999662
CHM	-0.000143968	0.999662
CHMP1A	-4.59293e-05	0.999662
CHMP2A	6.59171e-05	0.999662
CHMP2B	-2.62198e-05	0.999662
CHMP4A	3.60091e-05	0.999662
CHMP4B	-0.000336466	0.999662
CHMP5	0.000141016	0.999662
CHMP6	-3.07413e-05	0.999662
CHMP7	-0.000269458	0.999662
CHN1	-0.000263861	0.999662
CHN2	9.01398e-05	0.999662
CHODL	0.000445753	0.999662
CHORDC1	-0.000289719	0.999662
CHP1	1.40824e-05	0.999662
CHPF	6.91735e-05	0.999662
CHPF2	7.05497e-06	0.999662
CHPT1	-7.29373e-05	0.999662
CHRAC1	-3.64094e-05	0.999662
CHRFAM7A	3.90094e-05	0.999662
CHRM3	0.000237134	0.999662
CHRNB1	-0.000215193	0.999662
CHST1	0.000123932	0.999662
CHST11	8.69729e-05	0.999662
CHST12	5.22115e-05	0.999662
CHST15	-2.85299e-05	0.999662
CHST2	-0.000224618	0.999662
CHST3	0.000154604	0.999662
CHST7	0.000282541	0.999662
CHST8	-7.27166e-05	0.999662
CHSY1	-0.000271648	0.999662
CHSY3	-0.000373463	0.999662
CHTF18	-3.22101e-05	0.999662
CHTF8	-0.000138594	0.999662
CHTOP	5.0305e-05	0.999662
CHUK	-7.61822e-05	0.999662
CHURC1	-0.000121622	0.999662
CHURC1-FNTB	-5.61818e-05	0.999662
CIAO1	-3.7147e-05	0.999662
CIAPIN1	0.00029804	0.999662
CIB1	-8.31334e-05	0.999662
CIC	0.000192124	0.999662
CIDEB	0.000366687	0.999662
CIR1	-1.69865e-05	0.999662
CIRBP	0.000453458	0.999662
CISD1	1.79581e-05	0.999662
CISD2	-1.60943e-06	0.999662
CISD3	6.00065e-05	0.999662
CITED2	2.71674e-05	0.999662
CIZ1	-8.95905e-06	0.999662
CKAP4	3.77116e-05	0.999662
CKAP5	-0.000160866	0.999662
CKB	9.66353e-05	0.999662
CKLF	1.44149e-05	0.999662
CKM	0.000210949	0.999662
CKMT2-AS1	5.94648e-05	0.999662
CLASP1	0.000241018	0.999662
CLASP2	0.000390903	0.999662
CLASRP	-0.000380972	0.999662
CLCN2	9.31544e-05	0.999662
CLCN3	-2.75812e-05	0.999662
CLCN5	8.42125e-05	0.999662
CLCN6	7.05526e-05	0.999662
CLCN7	-9.97469e-05	0.999662
CLDN11	-0.000180191	0.999662
CLDN12	-1.76138e-05	0.999662
CLDN15	-9.17829e-05	0.999662
CLDN5	0.000175865	0.999662
CLDN7	-5.4036e-05	0.999662
CLDND1	-6.30249e-05	0.999662
CLEC11A	6.51973e-05	0.999662
CLEC14A	0.00025714	0.999662
CLEC16A	2.3882e-06	0.999662
CLEC2D	0.000559523	0.999662
CLEC4A	-3.58275e-05	0.999662
CLHC1	-0.000155491	0.999662
[truncated: 15,842 more rows]

## Sheet: Smooth Muscle
Gene	log2FoldChange	padj
XIST	-10.016	7.18561e-35
TTTY14	7.24124	4.74305e-15
UTY	7.11506	1.35217e-14
USP9Y	6.73376	6.7739e-12
KDM5D	6.51327	3.91019e-11
TTTY15	5.52719	8.92375e-07
DDX3Y	5.11089	2.35462e-05
ZFY	5.07172	4.26679e-05
TTTY10	4.49942	4.31566e-05
LINC00278	4.52559	7.17605e-05
CTGF	2.26881	9.28719e-05
RPS4Y1	4.81855	9.46752e-05
FN1	1.26096	0.000506947
EIF1AY	4.30533	0.00165057
TSIX	-2.22617	0.0384038
HBB	0.546176	0.103332
MICAL2	0.0531551	0.187768
TSHZ2	0.189418	0.187768
MAPRE2	-0.0178955	0.257237
PDZRN4	0.0895158	0.257237
NLGN4Y	0.39947	0.290514
DAAM1	0.0154622	0.469749
SASH1	0.02036	0.469749
RGPD2	-0.111235	0.637422
EXT1	0.00889064	0.884766
A1BG	-0.000178457	0.998039
A1BG-AS1	-7.52603e-05	0.998039
A1CF	0.000159591	0.998039
A2M	0.000237348	0.998039
A2M-AS1	3.73732e-05	0.998039
A2ML1	-3.68437e-05	0.998039
A2ML1-AS1	-0.000184611	0.998039
A3GALT2	-7.11642e-05	0.998039
A4GALT	-0.000167082	0.998039
AAAS	3.94566e-05	0.998039
AACS	9.50623e-05	0.998039
AADAC	-3.68437e-05	0.998039
AADACL2-AS1	8.97692e-05	0.998039
AADACL4	-3.68437e-05	0.998039
AADAT	5.44193e-05	0.998039
AAED1	-2.89121e-05	0.998039
AAGAB	9.45543e-05	0.998039
AAK1	-0.000487462	0.998039
AAMDC	-0.000128407	0.998039
AAMP	0.00063823	0.998039
AAR2	3.93709e-05	0.998039
AARS	-0.000109486	0.998039
AARS2	-0.000218081	0.998039
AASDH	8.99439e-05	0.998039
AASDHPPT	-8.53875e-05	0.998039
AASS	0.000133382	0.998039
AATBC	-0.000216546	0.998039
AATF	7.5218e-06	0.998039
AATK	-0.000115494	0.998039
AATK-AS1	-0.000445625	0.998039
AB015752.3	-0.000204807	0.998039
ABALON	-6.4936e-05	0.998039
ABAT	-0.000128392	0.998039
ABC7-42404400C24.1	-0.000445625	0.998039
ABCA1	-0.000407151	0.998039
ABCA10	0.000317986	0.998039
ABCA12	-0.000436311	0.998039
ABCA13	0.000166436	0.998039
ABCA2	0.000230428	0.998039
ABCA3	-0.000354707	0.998039
ABCA4	0.000940625	0.998039
ABCA5	-0.000155106	0.998039
ABCA6	0.000193763	0.998039
ABCA7	-1.84166e-05	0.998039
ABCA8	7.39543e-05	0.998039
ABCA9	0.00101153	0.998039
ABCA9-AS1	0.00110024	0.998039
ABCB1	-2.17078e-05	0.998039
ABCB10	4.76456e-05	0.998039
ABCB11	-0.000247939	0.998039
ABCB4	-6.92686e-05	0.998039
ABCB5	-3.68437e-05	0.998039
ABCB7	-0.000435441	0.998039
ABCB8	-0.00012192	0.998039
ABCB9	4.6967e-05	0.998039
ABCC1	-8.23711e-06	0.998039
ABCC10	-9.95702e-05	0.998039
ABCC11	0.00039028	0.998039
ABCC12	0.000156889	0.998039
ABCC2	0.000178127	0.998039
ABCC3	-0.000496221	0.998039
ABCC4	0.000229038	0.998039
ABCC5	6.42592e-05	0.998039
ABCC6	-0.000100261	0.998039
ABCC8	4.26845e-05	0.998039
ABCC9	-0.000582809	0.998039
ABCD1	-7.90799e-05	0.998039
ABCD2	-0.000213259	0.998039
ABCD3	-0.000146225	0.998039
ABCD4	-6.5642e-05	0.998039
ABCE1	7.56136e-05	0.998039
ABCF1	-0.000271525	0.998039
ABCF2	8.01789e-05	0.998039
ABCG1	-9.8049e-05	0.998039
ABCG2	-8.93248e-05	0.998039
ABCG4	-0.000233662	0.998039
ABCG5	-0.000434255	0.998039
ABHD1	0.000131544	0.998039
ABHD10	-0.000126121	0.998039
ABHD11	-0.000138443	0.998039
ABHD12	-0.00981765	0.998039
ABHD13	-5.46108e-05	0.998039
ABHD14A	-8.89331e-05	0.998039
ABHD14B	-1.51443e-05	0.998039
ABHD15	4.20222e-05	0.998039
ABHD15-AS1	8.86727e-06	0.998039
ABHD16B	-3.68437e-05	0.998039
ABHD17A	0.000123305	0.998039
ABHD17B	-0.000101895	0.998039
ABHD17C	0.000176483	0.998039
ABHD18	0.000141301	0.998039
ABHD2	0.000303844	0.998039
ABHD3	-0.000605998	0.998039
ABHD4	1.07276e-05	0.998039
ABHD5	-4.27112e-05	0.998039
ABHD6	0.000662554	0.998039
ABHD8	-0.00231878	0.998039
ABI1	3.7562e-05	0.998039
ABI2	-0.000146908	0.998039
ABI3BP	-6.34001e-05	0.998039
ABL1	2.37438e-05	0.998039
ABL2	-0.000150865	0.998039
ABLIM2	3.16715e-05	0.998039
ABLIM3	0.00139285	0.998039
ABO	7.26488e-06	0.998039
ABR	4.1417e-05	0.998039
ABRACL	5.21802e-05	0.998039
ABT1	0.000197285	0.998039
ABTB1	0.000356305	0.998039
ABTB2	-5.2902e-06	0.998039
AC000032.2	-0.000215314	0.998039
AC000403.4	-3.68437e-05	0.998039
AC002064.5	0.000122651	0.998039
AC002066.1	-5.73876e-05	0.998039
AC002116.7	0.000176687	0.998039
AC002117.1	0.000175139	0.998039
AC002310.11	-0.000582463	0.998039
AC002310.12	-0.000385503	0.998039
AC002310.13	7.73578e-05	0.998039
AC002310.7	-0.000665214	0.998039
AC002398.12	0.000615632	0.998039
AC002429.5	-0.00117237	0.998039
AC002451.3	0.000191244	0.998039
AC002454.1	-0.000611244	0.998039
AC002456.2	-0.000162489	0.998039
AC002480.4	-0.000615171	0.998039
AC002550.5	-0.000265493	0.998039
AC002985.3	0.000263648	0.998039
AC003002.4	-0.000910839	0.998039
AC003005.4	-0.000621037	0.998039
AC003006.7	-0.000805412	0.998039
AC003075.4	0.000417675	0.998039
AC003088.1	-0.000253841	0.998039
AC003090.1	0.000189681	0.998039
AC003092.2	-0.000258541	0.998039
AC003682.16	-0.000461588	0.998039
AC003984.1	-0.000445625	0.998039
AC003991.3	1.43255e-05	0.998039
AC004009.3	-0.000245196	0.998039
AC004053.1	0.00706131	0.998039
AC004069.2	0.000164446	0.998039
AC004076.5	-0.000110595	0.998039
AC004076.7	-0.000133235	0.998039
AC004076.9	3.81894e-05	0.998039
AC004112.4	-0.000512832	0.998039
AC004156.3	0.00013054	0.998039
AC004158.3	-0.000921412	0.998039
AC004160.4	0.000543039	0.998039
AC004231.2	-0.000596797	0.998039
AC004237.1	-7.52343e-05	0.998039
AC004257.1	-0.000176011	0.998039
AC004448.5	0.000684633	0.998039
AC004540.5	0.000277792	0.998039
AC004549.6	-0.00039305	0.998039
AC004556.1	2.35607e-05	0.998039
AC004691.5	-0.000858236	0.998039
AC004702.2	-0.000118901	0.998039
AC004893.11	-4.89805e-05	0.998039
AC004901.1	-0.000484262	0.998039
AC004951.6	-0.00014387	0.998039
AC005013.5	-0.000253395	0.998039
AC005037.3	7.61222e-06	0.998039
AC005076.5	-4.44524e-05	0.998039
AC005224.2	-0.000136521	0.998039
AC005237.4	-0.000113254	0.998039
AC005281.1	-6.85311e-05	0.998039
AC005304.1	-3.68437e-05	0.998039
AC005329.7	0.000456302	0.998039
AC005355.1	0.000110873	0.998039
AC005358.3	6.77629e-05	0.998039
AC005363.11	-0.000805016	0.998039
AC005498.3	-0.000236065	0.998039
AC005550.3	7.44941e-05	0.998039
AC005592.1	-0.000959116	0.998039
AC005592.2	0.000140062	0.998039
AC005609.16	-0.000201323	0.998039
AC005740.5	-0.000754355	0.998039
AC005740.6	-0.000105244	0.998039
AC005754.7	-0.00101831	0.998039
AC005786.7	0.00164876	0.998039
AC005943.2	0.000301995	0.998039
AC005944.2	0.000130507	0.998039
AC006007.1	-0.000557541	0.998039
AC006042.7	-0.000315335	0.998039
AC006130.3	-0.000150871	0.998039
AC006159.5	-6.41949e-05	0.998039
AC006160.5	0.000217908	0.998039
AC006277.2	0.00114231	0.998039
AC006369.2	-8.70384e-05	0.998039
AC006460.2	-4.51392e-05	0.998039
AC006486.9	-0.000186436	0.998039
AC006547.8	-0.000546424	0.998039
AC006942.4	0.000250704	0.998039
AC006946.16	0.000288958	0.998039
AC006994.2	0.000104317	0.998039
AC007038.7	-0.000162663	0.998039
AC007040.8	-0.000249968	0.998039
AC007091.1	0.00023423	0.998039
AC007098.1	-0.000215515	0.998039
AC007128.1	-9.72611e-05	0.998039
AC007163.6	-6.5344e-05	0.998039
AC007193.10	0.000129663	0.998039
AC007193.6	-0.00023855	0.998039
AC007193.9	-0.000660121	0.998039
AC007204.2	-0.000137751	0.998039
AC007228.11	-0.000176155	0.998039
AC007246.3	0.000219557	0.998039
AC007255.8	-0.000795643	0.998039
AC007285.6	-9.35545e-05	0.998039
AC007319.1	0.000812559	0.998039
AC007325.4	1.49567e-05	0.998039
AC007364.1	-1.84951e-05	0.998039
AC007383.3	0.000686712	0.998039
AC007392.3	-0.00047765	0.998039
AC007403.2	-0.000260795	0.998039
AC007405.4	-0.000476232	0.998039
AC007405.6	0.000109269	0.998039
AC007563.5	4.12424e-05	0.998039
AC007566.10	3.10019e-06	0.998039
AC007620.3	-0.00133565	0.998039
AC007679.3	-0.000405322	0.998039
AC007682.1	-0.00020037	0.998039
AC007773.2	-0.000164085	0.998039
AC007796.1	-5.91752e-05	0.998039
AC007879.1	-4.29181e-05	0.998039
AC007879.2	0.000365266	0.998039
AC007879.5	-0.000584974	0.998039
AC007906.1	-0.000694054	0.998039
AC007950.2	-0.000216546	0.998039
AC007966.1	-0.000734087	0.998039
AC008074.1	-0.000103944	0.998039
AC008074.3	1.71391e-05	0.998039
AC008079.10	-0.000251197	0.998039
AC008269.2	-8.10798e-05	0.998039
AC008277.1	-0.000333768	0.998039
AC008746.12	-0.000189882	0.998039
AC008746.3	0.000103355	0.998039
AC008753.6	-0.000358842	0.998039
AC008781.7	0.000164446	0.998039
AC008937.2	-0.000253015	0.998039
AC009120.4	0.000125495	0.998039
AC009120.5	0.000219165	0.998039
AC009133.12	0.00101091	0.998039
AC009133.23	0.00111465	0.998039
AC009228.1	8.16264e-05	0.998039
AC009264.1	0.000282772	0.998039
AC009299.2	-5.36211e-05	0.998039
AC009303.1	0.000346587	0.998039
AC009403.2	0.000103058	0.998039
AC009404.2	0.00033369	0.998039
AC009410.1	-9.70183e-05	0.998039
AC009495.4	-7.82348e-05	0.998039
AC009506.1	-5.0005e-05	0.998039
AC009518.8	6.44401e-05	0.998039
AC009542.2	-0.000554815	0.998039
AC009784.3	-0.00028266	0.998039
AC009948.5	7.56299e-06	0.998039
AC009950.2	-0.000545423	0.998039
AC009961.3	-5.22505e-05	0.998039
AC010084.1	0.000465861	0.998039
AC010127.3	0.000134173	0.998039
AC010136.2	-0.000322027	0.998039
AC010149.4	0.00038709	0.998039
AC010226.4	7.82696e-05	0.998039
AC010504.2	-0.000520936	0.998039
AC010524.4	0.000125428	0.998039
AC010642.1	-0.000216129	0.998039
AC010761.13	0.000315985	0.998039
AC010883.5	0.000227187	0.998039
AC010884.1	-0.000184003	0.998039
AC010890.1	5.38396e-05	0.998039
AC010894.3	-0.000365625	0.998039
AC010976.2	-0.000344325	0.998039
AC010987.5	0.000300864	0.998039
AC011043.1	-5.79283e-05	0.998039
AC011247.3	-0.000196061	0.998039
AC011288.2	-0.000150213	0.998039
AC011290.4	0.000454447	0.998039
AC011380.1	-0.000452689	0.998039
AC011718.2	0.000126593	0.998039
AC011997.1	0.000126656	0.998039
AC012074.2	0.000224893	0.998039
AC012358.8	0.000258697	0.998039
AC012360.6	-7.86959e-05	0.998039
AC012363.4	1.19796e-05	0.998039
AC012368.1	8.27342e-05	0.998039
AC012462.1	7.64947e-05	0.998039
AC012668.2	6.15528e-05	0.998039
AC013461.1	-0.000234331	0.998039
AC013463.2	0.000160328	0.998039
AC013472.4	0.000146512	0.998039
AC015849.19	-0.000332045	0.998039
AC015971.2	0.000235016	0.998039
AC016582.2	-0.000597828	0.998039
AC016629.3	0.000132476	0.998039
AC016700.5	0.00013241	0.998039
AC016722.4	7.45248e-05	0.998039
AC016723.4	-0.000557313	0.998039
AC016735.2	0.000158173	0.998039
AC016768.1	-7.33843e-05	0.998039
AC016831.7	-3.76889e-05	0.998039
AC016907.3	-0.000540945	0.998039
AC016909.1	-0.000607421	0.998039
AC016910.1	0.000284142	0.998039
AC016994.2	-0.000216412	0.998039
AC016995.3	8.84776e-05	0.998039
AC017060.1	-0.000256858	0.998039
AC017074.2	-0.000429302	0.998039
AC017101.10	0.000182802	0.998039
AC018359.1	0.000118682	0.998039
AC018462.2	-0.000896632	0.998039
AC018647.3	0.000425152	0.998039
AC018717.1	-0.000181866	0.998039
AC018766.4	-0.000212125	0.998039
AC018816.3	-7.78154e-05	0.998039
AC018890.6	0.00012568	0.998039
AC019117.1	-0.00386624	0.998039
AC019186.1	-0.00126136	0.998039
AC019330.1	-0.00163738	0.998039
AC021188.4	-0.000398929	0.998039
AC023115.2	0.000135976	0.998039
AC023590.1	0.00089865	0.998039
AC024560.2	0.000112473	0.998039
AC024704.2	-0.000251342	0.998039
AC025165.8	0.000248449	0.998039
AC025171.1	-0.000102213	0.998039
AC025335.1	-0.000216178	0.998039
AC026150.8	9.27386e-05	0.998039
AC026167.1	0.00013054	0.998039
AC026188.1	-3.98354e-06	0.998039
AC026202.3	-0.000185018	0.998039
AC037445.1	-8.11143e-05	0.998039
AC053503.11	0.00058677	0.998039
AC053503.6	-4.58691e-05	0.998039
AC058791.1	-6.75049e-05	0.998039
AC062017.1	0.000255586	0.998039
AC062021.1	-0.000256858	0.998039
AC064871.3	-0.000216546	0.998039
AC067956.1	-0.000466075	0.998039
AC067959.1	-0.000246128	0.998039
AC068196.1	-0.000748694	0.998039
AC068286.1	-0.00046035	0.998039
AC068490.2	1.5488e-05	0.998039
AC068491.2	-0.000395012	0.998039
AC068499.10	-0.000346092	0.998039
AC068533.7	-4.42045e-05	0.998039
AC068831.15	-0.000438888	0.998039
AC069277.2	-0.000187476	0.998039
AC069368.3	0.000230661	0.998039
AC069513.4	-0.00142383	0.998039
AC072062.1	-5.06787e-05	0.998039
AC073218.1	0.000357937	0.998039
AC073254.1	-5.26511e-05	0.998039
AC073283.4	-0.00014905	0.998039
AC073316.1	-4.95447e-05	0.998039
AC073342.12	0.000554662	0.998039
AC073343.13	-0.00013508	0.998039
AC073842.19	7.68021e-05	0.998039
AC073957.15	0.00052006	0.998039
AC074011.2	-0.000565663	0.998039
AC074117.10	2.71546e-05	0.998039
AC074212.6	1.4926e-05	0.998039
AC074289.1	-0.000218026	0.998039
AC074363.1	0.000103563	0.998039
AC074391.1	0.000701368	0.998039
AC078842.4	-0.000216546	0.998039
AC079135.1	0.00027934	0.998039
AC079145.4	4.47038e-05	0.998039
AC079305.8	0.000597463	0.998039
AC079742.4	-0.00019083	0.998039
AC079807.2	0.000324198	0.998039
AC079807.4	0.00044442	0.998039
AC079922.3	7.23416e-05	0.998039
AC083843.1	-4.08283e-05	0.998039
AC083949.1	-0.000264132	0.998039
AC084219.2	-0.000692149	0.998039
AC084219.4	0.000489641	0.998039
AC087294.2	-0.000130056	0.998039
AC087501.1	0.000154283	0.998039
AC090498.1	0.00513408	0.998039
AC091132.1	2.62075e-05	0.998039
AC091133.1	-0.000222657	0.998039
AC091153.4	2.71921e-05	0.998039
AC091177.1	3.47195e-05	0.998039
AC091729.9	6.88275e-05	0.998039
AC091801.1	0.000415458	0.998039
AC092159.2	-0.000771416	0.998039
AC092295.4	-0.00109363	0.998039
AC092580.4	0.000411489	0.998039
AC092614.2	-0.000183079	0.998039
AC092635.1	-0.000859711	0.998039
AC092684.1	0.0001062	0.998039
AC092687.5	-0.000585187	0.998039
AC092835.2	-0.000419728	0.998039
AC092839.3	8.11319e-05	0.998039
AC093110.3	7.79042e-05	0.998039
AC093323.3	-0.00114497	0.998039
AC093388.3	0.000211218	0.998039
AC093390.1	5.68283e-05	0.998039
AC093495.4	-0.000567737	0.998039
AC093609.1	0.000361738	0.998039
AC093627.12	-0.000443648	0.998039
AC093818.1	-0.000265733	0.998039
AC096570.2	-0.000231655	0.998039
AC096670.3	-5.589e-05	0.998039
AC096772.6	0.000278547	0.998039
AC097467.2	0.000559168	0.998039
AC097662.2	1.31901e-05	0.998039
AC097721.2	-2.62983e-05	0.998039
AC097724.3	2.2856e-05	0.998039
AC098617.1	-0.000225717	0.998039
AC099850.1	-8.02261e-05	0.998039
AC100830.3	-0.000245913	0.998039
AC100830.5	-0.00117598	0.998039
AC102953.4	-0.000386259	0.998039
AC104088.1	0.00013494	0.998039
AC104135.2	-0.000265638	0.998039
AC104532.2	-0.000249454	0.998039
AC104534.3	-5.67365e-05	0.998039
AC104653.1	0.000303278	0.998039
AC105052.2	-0.000232672	0.998039
AC105053.3	0.000160176	0.998039
AC105402.4	-6.41708e-05	0.998039
AC105461.1	0.000103713	0.998039
AC105760.2	-1.48792e-05	0.998039
AC105760.3	-0.000188648	0.998039
AC107081.5	-0.000249345	0.998039
AC107218.3	-0.000132784	0.998039
AC108938.5	7.85461e-05	0.998039
AC109642.1	0.000209288	0.998039
AC109829.1	0.000416365	0.998039
AC113167.1	-0.000514613	0.998039
AC113167.2	-0.000454304	0.998039
AC113189.5	0.000134173	0.998039
AC113404.1	-0.000111701	0.998039
AC114730.7	-0.000255351	0.998039
AC114765.1	-0.000256858	0.998039
AC116366.6	0.000132476	0.998039
AC129778.2	0.000300721	0.998039
AC133528.2	-0.000545229	0.998039
AC133644.2	2.63499e-05	0.998039
AC133680.1	-1.97791e-05	0.998039
AC138035.2	0.000166571	0.998039
AC138969.4	0.000325459	0.998039
AC139100.3	-0.00100764	0.998039
AC140912.1	-0.000780679	0.998039
AC142472.6	-0.000150289	0.998039
AC142528.1	6.78484e-05	0.998039
AC144449.1	0.00015376	0.998039
AC145124.2	0.000216007	0.998039
AC145212.4	0.000164446	0.998039
AC147651.1	0.0003161	0.998039
AC147651.4	-0.000186823	0.998039
AC159540.1	0.000145404	0.998039
AC159540.2	5.22784e-05	0.998039
AC226118.1	-0.000354509	0.998039
AC231657.1	-0.000160164	0.998039
AC240274.1	-0.000130722	0.998039
AC241585.2	-0.00021774	0.998039
AC245100.1	0.000276077	0.998039
AC253572.1	1.29089e-05	0.998039
ACAA1	-0.000134212	0.998039
ACAA2	0.000261206	0.998039
ACACA	6.27208e-05	0.998039
ACACB	-0.000269918	0.998039
ACAD10	7.08665e-05	0.998039
ACAD11	3.78737e-05	0.998039
ACAD8	-7.85289e-05	0.998039
ACAD9	-9.9955e-05	0.998039
ACADL	-0.000137643	0.998039
ACADM	5.2267e-05	0.998039
ACADS	-0.000141053	0.998039
ACADSB	6.83351e-05	0.998039
ACADVL	-0.000445219	0.998039
ACAN	-0.000804027	0.998039
ACAP1	-0.000210344	0.998039
ACAP2	-0.00032224	0.998039
ACAP3	-0.000290994	0.998039
ACAT1	-0.000127632	0.998039
ACAT2	-0.000337339	0.998039
ACBD3	5.1551e-05	0.998039
ACBD4	0.000129636	0.998039
ACBD5	1.98396e-05	0.998039
ACBD6	-5.43361e-05	0.998039
ACCS	7.3792e-05	0.998039
ACD	-0.000498536	0.998039
ACE2	0.000927948	0.998039
ACER2	-0.000346983	0.998039
ACER3	-3.22802e-05	0.998039
ACHE	0.000140122	0.998039
ACIN1	-0.000215214	0.998039
ACKR3	-8.24853e-05	0.998039
ACKR4	-0.000366103	0.998039
ACLY	-0.00039361	0.998039
ACMSD	-0.000265493	0.998039
ACO1	-0.000113722	0.998039
ACO2	-8.90971e-05	0.998039
ACOT1	0.000112797	0.998039
ACOT11	-7.41134e-05	0.998039
ACOT12	0.000225084	0.998039
ACOT13	7.25514e-05	0.998039
ACOT2	-6.63406e-05	0.998039
ACOT7	0.000124545	0.998039
ACOT8	-0.000101064	0.998039
ACOT9	1.94602e-05	0.998039
ACOX1	-0.000328212	0.998039
ACOX2	-0.000116184	0.998039
ACOX3	4.73798e-05	0.998039
ACOXL	0.000105577	0.998039
ACP1	-9.93963e-05	0.998039
ACP2	-5.35484e-05	0.998039
ACP6	-0.000264261	0.998039
ACRC	-2.80425e-05	0.998039
ACSBG2	-0.000461194	0.998039
ACSF2	-1.70247e-05	0.998039
ACSF3	0.000110353	0.998039
ACSL1	-5.12263e-05	0.998039
ACSL3	6.0913e-05	0.998039
ACSL4	-6.80832e-05	0.998039
ACSL5	-0.000227809	0.998039
ACSM1	0.000215047	0.998039
ACSM3	0.0159868	0.998039
ACSM5	4.05349e-05	0.998039
ACSS1	-6.12757e-05	0.998039
ACSS2	-5.80998e-05	0.998039
ACSS3	4.01977e-05	0.998039
ACTA1	0.000802326	0.998039
ACTA2	0.00136308	0.998039
ACTB	0.000581712	0.998039
ACTC1	0.000164374	0.998039
ACTG1	0.000172627	0.998039
ACTG2	0.000458195	0.998039
ACTL6A	-8.72095e-05	0.998039
ACTN1	0.000626136	0.998039
ACTN1-AS1	0.000451072	0.998039
ACTN4	0.000447548	0.998039
ACTR10	-0.000135	0.998039
ACTR1A	3.80174e-05	0.998039
ACTR1B	0.000275309	0.998039
ACTR2	9.54905e-06	0.998039
ACTR3	6.41974e-05	0.998039
ACTR3B	0.000155774	0.998039
ACTR5	-0.000223207	0.998039
ACTR6	-8.37579e-05	0.998039
ACTR8	-0.000122657	0.998039
ACVR1	-0.000158075	0.998039
ACVR1B	3.41182e-06	0.998039
ACVR1C	-0.000320445	0.998039
ACVR2A	8.60558e-05	0.998039
ACVR2B	1.73589e-05	0.998039
ACVRL1	-5.00388e-05	0.998039
ACYP1	-0.000183966	0.998039
ACYP2	-0.000114006	0.998039
ADA	-0.000161299	0.998039
ADAL	0.00010725	0.998039
ADAM10	0.000198521	0.998039
ADAM11	0.000242879	0.998039
ADAM12	0.00142313	0.998039
ADAM15	-0.000677591	0.998039
ADAM17	8.89748e-05	0.998039
ADAM18	-0.000104366	0.998039
ADAM19	0.00153142	0.998039
ADAM22	9.71828e-05	0.998039
ADAM23	0.000111501	0.998039
ADAM28	4.12252e-05	0.998039
ADAM32	9.65593e-05	0.998039
ADAM33	-6.0281e-05	0.998039
ADAM8	-0.000148801	0.998039
ADAM9	0.0001156	0.998039
ADAMTS1	4.71022e-05	0.998039
ADAMTS10	4.74134e-05	0.998039
ADAMTS12	0.000157769	0.998039
ADAMTS13	0.000633004	0.998039
ADAMTS14	2.05252e-05	0.998039
ADAMTS15	-4.47904e-05	0.998039
ADAMTS16	-0.000875538	0.998039
ADAMTS17	-0.000102513	0.998039
ADAMTS19	0.0357319	0.998039
ADAMTS2	0.000463039	0.998039
ADAMTS20	-5.10454e-05	0.998039
ADAMTS3	-0.000214149	0.998039
ADAMTS4	7.18909e-05	0.998039
ADAMTS5	0.000141806	0.998039
ADAMTS6	5.84307e-05	0.998039
ADAMTS7	4.30074e-05	0.998039
ADAMTS8	5.08492e-05	0.998039
ADAMTS9	-8.86002e-05	0.998039
ADAMTS9-AS1	-6.28027e-05	0.998039
ADAMTS9-AS2	-0.000159216	0.998039
ADAMTSL1	0.000759335	0.998039
ADAMTSL2	1.18279e-05	0.998039
ADAMTSL3	8.82915e-05	0.998039
ADAMTSL4	-0.000148573	0.998039
ADAMTSL5	-0.000356959	0.998039
ADAP1	-0.000253665	0.998039
ADAP2	-1.36598e-05	0.998039
ADAR	-0.000460753	0.998039
ADARB1	0.000900349	0.998039
ADARB2	8.4038e-05	0.998039
ADAT1	7.04471e-05	0.998039
ADAT2	7.07482e-05	0.998039
ADCK1	7.81183e-05	0.998039
ADCK2	0.00077636	0.998039
ADCK3	6.78705e-05	0.998039
ADCK4	2.68325e-05	0.998039
ADCK5	-0.000158154	0.998039
ADCY1	0.00048319	0.998039
ADCY10	-0.00046758	0.998039
ADCY2	0.000359788	0.998039
ADCY3	-0.00059237	0.998039
ADCY4	-0.000227993	0.998039
ADCY5	0.000236339	0.998039
ADCY6	-0.00038361	0.998039
ADCY7	-9.1589e-05	0.998039
ADCY8	-6.15287e-05	0.998039
ADCY9	-0.000242727	0.998039
ADCYAP1R1	-0.0010416	0.998039
ADD1	1.26336e-05	0.998039
ADD2	-0.000320582	0.998039
ADD3	0.000232725	0.998039
ADGRA2	9.47397e-05	0.998039
ADGRA3	3.41078e-05	0.998039
ADGRB1	0.000768731	0.998039
ADGRB2	-0.000286897	0.998039
ADGRB3	6.70436e-05	0.998039
ADGRD1	0.00010041	0.998039
ADGRE2	8.22836e-05	0.998039
ADGRE3	0.000568271	0.998039
ADGRE5	6.8933e-05	0.998039
ADGRF3	-0.000183418	0.998039
ADGRF5	0.000208374	0.998039
ADGRG2	-2.86552e-05	0.998039
ADGRG6	-0.00137689	0.998039
ADGRL1	-9.1429e-05	0.998039
ADGRL2	-5.3103e-05	0.998039
ADGRL3	0.000108764	0.998039
ADGRL4	0.000578878	0.998039
ADH1B	0.000109581	0.998039
ADH4	0.000220472	0.998039
ADH5	0.00038616	0.998039
ADH6	0.000149417	0.998039
ADHFE1	3.7168e-05	0.998039
ADI1	0.000100468	0.998039
ADIPOQ	0.000303008	0.998039
ADIPOR1	-0.000170285	0.998039
ADIPOR2	-4.1287e-05	0.998039
ADIRF	-0.000358324	0.998039
ADK	9.11273e-05	0.998039
ADM	-0.000385193	0.998039
ADNP	-1.5762e-05	0.998039
ADNP-AS1	0.000228881	0.998039
ADNP2	2.09531e-05	0.998039
ADO	0.000288721	0.998039
ADORA2A-AS1	-0.000390563	0.998039
ADORA2B	-3.0072e-05	0.998039
ADPGK	-0.000264973	0.998039
ADPGK-AS1	-0.000652309	0.998039
ADPRH	0.000562529	0.998039
ADPRHL1	3.95146e-05	0.998039
ADPRHL2	0.000312965	0.998039
ADPRM	-0.000144542	0.998039
ADRA1A	-0.000593989	0.998039
ADRA1B	0.000171324	0.998039
ADRA1D	-0.00021345	0.998039
ADRA2A	-9.49704e-05	0.998039
ADRA2B	0.000505755	0.998039
ADRB1	-0.000109477	0.998039
ADRBK1	-2.54364e-05	0.998039
ADRBK2	-8.86095e-05	0.998039
ADRM1	0.000226537	0.998039
ADSL	8.10096e-05	0.998039
ADSS	0.000214628	0.998039
ADSSL1	-0.000142727	0.998039
AEBP1	0.000290954	0.998039
AEBP2	-0.000100742	0.998039
AEN	8.44401e-05	0.998039
AES	0.000382255	0.998039
AF001548.5	-7.04902e-05	0.998039
AF001548.6	-0.000414536	0.998039
AF064858.6	-0.000213766	0.998039
AF064858.8	0.000487194	0.998039
AF121898.3	-0.000378864	0.998039
AF127577.8	-0.000463109	0.998039
AF127936.9	-0.000485473	0.998039
AF131216.1	-0.00068285	0.998039
AF131217.1	0.000243504	0.998039
AF146191.4	0.00038989	0.998039
AF186192.1	-5.07857e-05	0.998039
AF196970.3	-4.64787e-05	0.998039
AFAP1	0.000361851	0.998039
AFAP1-AS1	0.000706371	0.998039
AFAP1L1	4.4614e-05	0.998039
AFAP1L2	-0.000114197	0.998039
AFF1	0.000328653	0.998039
AFF2	0.00010466	0.998039
AFF3	-1.58818e-05	0.998039
AFF4	-6.83893e-05	0.998039
AFG3L2	0.000256135	0.998039
AFMID	-1.86446e-05	0.998039
AFTPH	3.2034e-05	0.998039
AGA	0.00194061	0.998039
AGAP1	0.000602417	0.998039
AGAP14P	-0.000169015	0.998039
AGAP2	-0.000697484	0.998039
AGAP2-AS1	0.000292991	0.998039
AGAP3	3.10205e-05	0.998039
AGAP4	-0.000129147	0.998039
AGAP5	7.50199e-05	0.998039
AGAP6	-4.30595e-05	0.998039
AGBL1	-0.0003795	0.998039
AGBL2	-0.000910032	0.998039
AGBL3	-1.98856e-05	0.998039
AGBL4	0.000310013	0.998039
AGBL5	-0.00368706	0.998039
AGER	0.000189751	0.998039
AGFG1	-0.000119619	0.998039
AGFG2	-0.000127792	0.998039
AGGF1	-4.6164e-05	0.998039
AGK	-0.000168228	0.998039
AGL	2.98046e-06	0.998039
AGMO	-8.59834e-05	0.998039
AGO1	1.47753e-05	0.998039
AGO2	0.000102818	0.998039
AGO3	-0.000198827	0.998039
AGO4	0.000495199	0.998039
AGPAT1	-4.77409e-05	0.998039
AGPAT2	-0.000343245	0.998039
AGPAT3	8.51402e-06	0.998039
AGPAT4	-0.000480458	0.998039
AGPAT5	5.23306e-06	0.998039
AGRN	-7.06968e-05	0.998039
AGT	0.000162675	0.998039
AGTPBP1	-0.000185531	0.998039
AGTR1	2.07184e-05	0.998039
AGTRAP	0.000271249	0.998039
AHCTF1	0.000187917	0.998039
AHCY	-0.000133652	0.998039
AHCYL1	-0.000501338	0.998039
AHCYL2	-0.000170742	0.998039
AHDC1	7.61778e-05	0.998039
AHI1	0.000340328	0.998039
AHNAK	0.000139721	0.998039
AHNAK2	-0.000382514	0.998039
AHR	0.000203772	0.998039
AHRR	-0.000372926	0.998039
AHSA1	0.000161312	0.998039
AHSA2	-6.44254e-05	0.998039
AIDA	-0.000137681	0.998039
AIF1	7.0956e-05	0.998039
AIF1L	-0.000220019	0.998039
AIFM1	8.99127e-05	0.998039
AIFM2	-0.000473529	0.998039
AIG1	7.71222e-05	0.998039
AIM1	0.00104487	0.998039
AIMP1	-0.000383385	0.998039
AIMP2	-4.7589e-05	0.998039
AIP	-4.57704e-05	0.998039
AJ006998.2	-0.00129657	0.998039
AJAP1	-1.63986e-05	0.998039
AJUBA	3.6522e-05	0.998039
AK1	-8.19217e-06	0.998039
AK2	0.000148145	0.998039
AK3	0.000125269	0.998039
AK4	0.00010865	0.998039
AK5	5.97977e-05	0.998039
AK6	2.96982e-05	0.998039
AK7	0.000302572	0.998039
AK8	1.13849e-05	0.998039
AK9	-0.000264273	0.998039
AKAP1	-6.22352e-05	0.998039
AKAP10	1.76961e-05	0.998039
AKAP11	-4.29442e-05	0.998039
AKAP12	8.36873e-05	0.998039
AKAP13	-0.000224928	0.998039
AKAP17A	-1.71463e-05	0.998039
AKAP3	0.000262107	0.998039
AKAP7	8.28777e-05	0.998039
AKAP8	0.000285428	0.998039
AKAP8L	-9.34336e-05	0.998039
AKAP9	9.45122e-05	0.998039
AKIP1	-2.49761e-05	0.998039
AKIRIN1	-5.71444e-05	0.998039
AKIRIN2	-6.02789e-06	0.998039
AKNA	5.89425e-05	0.998039
AKR1A1	0.00012627	0.998039
AKR1B1	-3.15657e-05	0.998039
AKR1C1	-0.000131859	0.998039
AKR1C2	-0.00030642	0.998039
AKR1C3	-0.000748829	0.998039
AKR1E2	0.000209989	0.998039
AKR7A2	-5.09391e-05	0.998039
AKT1	7.91553e-05	0.998039
AKT2	7.85002e-05	0.998039
AKT3	0.000449029	0.998039
AKTIP	0.000305174	0.998039
AL021546.6	-0.000253732	0.998039
AL023806.1	-0.000434342	0.998039
AL035610.2	0.000170269	0.998039
AL132709.8	0.000230217	0.998039
AL133245.2	0.00021154	0.998039
AL354822.1	2.54871e-05	0.998039
AL365181.2	-5.42674e-05	0.998039
AL513523.2	-0.000258066	0.998039
AL589743.1	7.04642e-05	0.998039
AL592183.1	3.99165e-05	0.998039
AL773572.7	0.000199686	0.998039
AL928654.7	-0.000235	0.998039
ALAD	0.00037505	0.998039
ALAS1	-0.000124888	0.998039
ALCAM	-0.000115937	0.998039
ALDH16A1	-0.000302658	0.998039
ALDH18A1	1.48401e-05	0.998039
ALDH1A1	0.000144396	0.998039
ALDH1A2	0.00136523	0.998039
ALDH1A3	0.00148163	0.998039
ALDH1B1	0.000465753	0.998039
ALDH1L1	-2.56513e-05	0.998039
ALDH1L1-AS2	-0.000801523	0.998039
ALDH1L2	0.00107781	0.998039
ALDH2	8.44553e-05	0.998039
ALDH3A2	1.13154e-05	0.998039
ALDH3B1	-7.65178e-05	0.998039
ALDH5A1	0.00133217	0.998039
ALDH6A1	7.75429e-05	0.998039
ALDH7A1	0.000157234	0.998039
ALDH8A1	-7.50376e-05	0.998039
ALDH9A1	2.16185e-05	0.998039
ALDOA	0.000119853	0.998039
ALG1	-4.01199e-05	0.998039
ALG10	0.000256319	0.998039
ALG10B	1.82106e-05	0.998039
ALG11	3.53416e-05	0.998039
ALG12	-3.43142e-06	0.998039
ALG13	-5.57913e-05	0.998039
ALG14	3.65258e-05	0.998039
ALG1L2	-0.000710527	0.998039
ALG2	-7.50837e-05	0.998039
ALG3	8.37772e-05	0.998039
ALG5	0.000266447	0.998039
ALG6	0.000139087	0.998039
ALG8	-0.000217815	0.998039
ALG9	-0.000175016	0.998039
ALK	0.000353495	0.998039
ALKBH1	0.000104257	0.998039
ALKBH2	-0.000221939	0.998039
ALKBH3	-8.89896e-05	0.998039
ALKBH4	0.000156082	0.998039
ALKBH5	-0.000598176	0.998039
ALKBH6	0.000422703	0.998039
ALKBH7	0.000273778	0.998039
ALKBH8	-8.27512e-05	0.998039
ALMS1	3.1801e-05	0.998039
ALOX12	0.000398583	0.998039
ALOX12-AS1	5.55618e-05	0.998039
ALOX15	0.000398102	0.998039
ALOX5	0.000385902	0.998039
ALOX5AP	0.00010511	0.998039
ALPK1	0.000143513	0.998039
ALPK2	-0.000121838	0.998039
ALPK3	-0.000162793	0.998039
ALPL	0.000443258	0.998039
ALS2	0.000109313	0.998039
ALS2CL	7.75905e-05	0.998039
ALS2CR11	6.76431e-05	0.998039
ALS2CR12	3.02106e-05	0.998039
ALX4	-0.000378091	0.998039
ALYREF	-0.000293185	0.998039
AMBRA1	-5.68365e-05	0.998039
AMD1	-0.00026155	0.998039
AMER1	-5.80269e-05	0.998039
AMFR	-3.95372e-05	0.998039
AMH	-0.000430735	0.998039
AMIGO1	-0.00206911	0.998039
AMIGO2	0.001001	0.998039
AMMECR1	3.64466e-05	0.998039
AMMECR1L	5.01201e-05	0.998039
AMN1	-0.000203813	0.998039
AMOT	3.81056e-05	0.998039
AMOTL1	-6.74651e-05	0.998039
AMOTL2	0.00384272	0.998039
AMPD2	-0.000118427	0.998039
AMPD3	0.000287568	0.998039
AMPH	-5.42601e-05	0.998039
AMT	5.52981e-05	0.998039
AMY2B	0.000259955	0.998039
AMZ1	5.14811e-05	0.998039
AMZ2	0.00137533	0.998039
ANAPC1	2.79493e-05	0.998039
ANAPC10	0.000103372	0.998039
ANAPC13	-2.97472e-05	0.998039
ANAPC15	0.000139677	0.998039
ANAPC16	-0.0001288	0.998039
ANAPC2	0.000169827	0.998039
ANAPC4	5.52728e-05	0.998039
ANAPC5	1.56877e-05	0.998039
ANAPC7	-1.71337e-05	0.998039
ANGEL1	0.000570065	0.998039
ANGEL2	0.000229297	0.998039
ANGPT1	0.000390974	0.998039
ANGPT2	-3.42138e-05	0.998039
ANGPT4	0.000270832	0.998039
ANGPTL1	0.000126777	0.998039
ANGPTL2	0.000506165	0.998039
ANGPTL4	-0.000195367	0.998039
ANGPTL5	-0.000652309	0.998039
ANGPTL6	-7.68065e-05	0.998039
ANGPTL8	-0.000201438	0.998039
ANK1	-3.06169e-05	0.998039
ANK3	0.00118262	0.998039
ANKAR	9.40881e-05	0.998039
ANKDD1A	0.000392388	0.998039
ANKDD1B	-0.00109797	0.998039
ANKFN1	-0.000390819	0.998039
ANKFY1	5.83993e-05	0.998039
ANKH	-7.76299e-05	0.998039
ANKHD1	0.000165365	0.998039
ANKHD1-EIF4EBP3	-0.00013325	0.998039
ANKIB1	-0.000127377	0.998039
ANKLE2	6.78109e-05	0.998039
ANKMY1	0.000144745	0.998039
ANKMY2	-6.63124e-05	0.998039
ANKRA2	-0.000284149	0.998039
ANKRD10	-1.46245e-05	0.998039
ANKRD11	6.75954e-05	0.998039
ANKRD12	-0.000342466	0.998039
ANKRD13A	-4.63311e-05	0.998039
ANKRD13C	-0.000286433	0.998039
ANKRD13D	0.000123484	0.998039
ANKRD16	0.000263253	0.998039
ANKRD17	0.000102296	0.998039
ANKRD2	0.000251433	0.998039
ANKRD20A1	0.000219057	0.998039
ANKRD20A3	0.000401611	0.998039
ANKRD20A4	0.00111032	0.998039
ANKRD23	-0.000442625	0.998039
ANKRD26	-0.000138937	0.998039
ANKRD27	-1.44682e-05	0.998039
ANKRD28	0.000110077	0.998039
ANKRD29	0.00023863	0.998039
ANKRD30BL	-0.000365377	0.998039
ANKRD31	0.000142764	0.998039
ANKRD33B	0.00119488	0.998039
ANKRD34A	0.000247481	0.998039
ANKRD34C-AS1	5.753e-05	0.998039
ANKRD35	0.000639799	0.998039
ANKRD36	0.000117709	0.998039
ANKRD36B	0.000331088	0.998039
ANKRD36C	0.000322485	0.998039
ANKRD37	-0.000114333	0.998039
ANKRD39	-6.3795e-05	0.998039
ANKRD40	8.3016e-05	0.998039
ANKRD42	-5.82751e-05	0.998039
ANKRD44	0.00116929	0.998039
ANKRD46	-8.80146e-05	0.998039
ANKRD49	-7.80179e-05	0.998039
ANKRD50	0.000205099	0.998039
ANKRD52	-9.91724e-05	0.998039
ANKRD53	-5.15964e-05	0.998039
ANKRD54	-0.000236045	0.998039
ANKRD6	0.000868411	0.998039
ANKRD7	-0.000111328	0.998039
ANKRD9	2.93586e-05	0.998039
ANKS1A	0.000111618	0.998039
ANKS1B	0.000166308	0.998039
ANKS3	-0.000121374	0.998039
ANKS6	0.000145742	0.998039
ANKUB1	0.000207275	0.998039
ANKZF1	0.000344503	0.998039
ANO1	0.000580409	0.998039
ANO10	-0.000116217	0.998039
ANO2	0.000107902	0.998039
ANO3	0.000145879	0.998039
ANO4	0.000639009	0.998039
ANO5	0.000876644	0.998039
ANO6	0.000273379	0.998039
ANO8	-0.000154709	0.998039
ANO9	-0.000257304	0.998039
ANOS1	-0.000155729	0.998039
ANP32A	-0.000209332	0.998039
ANP32B	0.000211014	0.998039
ANP32E	-1.06218e-05	0.998039
ANPEP	-0.000323074	0.998039
ANTXR1	0.000160189	0.998039
ANTXR2	0.000211161	0.998039
ANXA1	0.00225371	0.998039
ANXA11	7.63383e-06	0.998039
ANXA2	0.00185184	0.998039
ANXA2R	0.000196196	0.998039
ANXA3	-0.000263474	0.998039
ANXA4	-1.90909e-05	0.998039
ANXA5	0.000234235	0.998039
ANXA6	0.000371105	0.998039
ANXA7	-8.35121e-05	0.998039
AOAH	0.000160499	0.998039
AOC2	-0.000878322	0.998039
AOC3	4.97445e-05	0.998039
AOX1	0.00203308	0.998039
AP000235.2	0.000164446	0.998039
AP000304.12	0.00012038	0.998039
AP000318.2	-0.000432479	0.998039
AP000350.5	-0.000244396	0.998039
AP000442.1	0.00010822	0.998039
AP000473.5	-6.70218e-05	0.998039
AP000473.8	-0.000256858	0.998039
AP000476.1	1.43317e-05	0.998039
AP000487.5	-2.37769e-05	0.998039
AP000487.6	-7.56069e-05	0.998039
AP000705.7	-5.03182e-05	0.998039
AP000721.4	-9.27717e-05	0.998039
AP000769.1	4.27782e-05	0.998039
AP000797.3	0.000161518	0.998039
AP000857.3	-2.64689e-05	0.998039
AP000892.4	0.000117115	0.998039
AP001046.5	-0.000364857	0.998039
AP001055.6	-0.000198835	0.998039
AP001062.7	-7.33557e-05	0.998039
AP001092.4	-5.01315e-05	0.998039
AP001136.2	0.000164446	0.998039
AP001172.2	-0.000258142	0.998039
AP001189.4	0.000136185	0.998039
AP001258.4	0.000220077	0.998039
AP001347.6	2.39373e-05	0.998039
AP001372.2	-0.000592677	0.998039
AP001432.14	-0.00040671	0.998039
AP001439.2	-4.38676e-05	0.998039
AP001462.6	-0.000841812	0.998039
AP001505.10	-0.000272903	0.998039
AP001601.2	-0.000628526	0.998039
AP001610.5	-0.00023851	0.998039
AP001628.6	0.000165296	0.998039
AP002884.2	-0.000136764	0.998039
AP002954.4	-0.000209899	0.998039
AP003068.23	0.000564351	0.998039
AP003419.16	-0.000244818	0.998039
AP006222.2	-0.000199695	0.998039
AP006621.5	-2.83764e-05	0.998039
AP006621.8	-9.73149e-05	0.998039
AP1AR	-9.69379e-05	0.998039
AP1B1	-0.000106708	0.998039
AP1G1	3.37694e-05	0.998039
AP1G2	-0.000398573	0.998039
AP1M1	0.00012256	0.998039
AP1S1	7.03774e-05	0.998039
AP1S2	4.23635e-05	0.998039
AP1S3	-0.000276704	0.998039
AP2A1	-0.000207743	0.998039
AP2A2	2.81278e-05	0.998039
AP2B1	-1.18186e-05	0.998039
AP2S1	-0.000204713	0.998039
AP3B1	-0.000233782	0.998039
AP3D1	8.75953e-05	0.998039
AP3M1	-0.000244932	0.998039
AP3M2	-0.000116295	0.998039
AP3S1	1.16457e-05	0.998039
AP3S2	-0.000159011	0.998039
AP4B1	0.000200013	0.998039
AP4B1-AS1	-0.000434241	0.998039
AP4E1	-0.000389781	0.998039
AP4M1	-0.000385425	0.998039
AP4S1	-0.000108313	0.998039
AP5B1	-0.000743227	0.998039
AP5M1	-0.000185883	0.998039
AP5Z1	-0.000176813	0.998039
APAF1	-3.51471e-06	0.998039
APBA1	0.000315658	0.998039
APBA2	-0.0004347	0.998039
APBB1	-3.69973e-05	0.998039
APBB1IP	-0.000114178	0.998039
APBB2	6.53383e-05	0.998039
APBB3	5.86047e-05	0.998039
APC	-3.06308e-05	0.998039
APCDD1	-8.30639e-06	0.998039
APCDD1L	0.000254678	0.998039
APEH	-0.000132034	0.998039
APEX1	6.61565e-05	0.998039
APEX2	-0.00024206	0.998039
APH1A	2.85766e-05	0.998039
APH1B	0.000134661	0.998039
API5	-7.76637e-05	0.998039
APIP	-5.41166e-05	0.998039
APLF	8.1322e-05	0.998039
APLNR	-3.52424e-05	0.998039
APLP1	-0.00055758	0.998039
APLP2	-0.000209969	0.998039
APMAP	0.000252213	0.998039
APOA1	-1.45087e-05	0.998039
APOA1-AS	0.000112079	0.998039
APOA1BP	-7.41178e-05	0.998039
APOBEC2	0.000103327	0.998039
APOBEC3D	-0.00040793	0.998039
APOBEC3G	0.000107483	0.998039
APOD	0.00771612	0.998039
APOE	-0.000222318	0.998039
APOL1	7.80606e-05	0.998039
APOL2	-2.88653e-05	0.998039
APOL3	-6.84772e-05	0.998039
APOL4	-5.92212e-05	0.998039
APOL5	-0.000504517	0.998039
APOL6	-3.25311e-05	0.998039
APOLD1	3.76128e-05	0.998039
APOM	9.51288e-05	0.998039
APOO	0.00019315	0.998039
APOOL	0.000317674	0.998039
APP	0.000736535	0.998039
APPBP2	-0.000178574	0.998039
APPL1	-0.000226865	0.998039
APPL2	5.92005e-05	0.998039
APRT	9.90013e-05	0.998039
APTR	-0.00021595	0.998039
APTX	0.000119958	0.998039
AQP1	0.000815576	0.998039
AQP11	-0.000129852	0.998039
AQP4-AS1	0.00026051	0.998039
AQP7	-2.9771e-05	0.998039
AQR	9.62126e-05	0.998039
AR	-0.000208793	0.998039
ARAF	2.34083e-05	0.998039
ARAP1	3.99234e-05	0.998039
ARAP2	2.37572e-05	0.998039
ARAP3	2.16928e-05	0.998039
ARCN1	-7.40748e-05	0.998039
AREG	-0.000362779	0.998039
AREL1	0.000238024	0.998039
ARF1	-3.14842e-05	0.998039
ARF3	-8.70841e-05	0.998039
ARF4	-6.76881e-05	0.998039
ARF4-AS1	-2.2109e-05	0.998039
ARF5	0.000110901	0.998039
ARF6	0.000412428	0.998039
ARFGAP1	0.000102726	0.998039
ARFGAP2	6.70629e-06	0.998039
ARFGAP3	0.000462415	0.998039
ARFGEF1	6.00234e-05	0.998039
ARFGEF2	3.371e-05	0.998039
ARFGEF3	-0.000173944	0.998039
ARFIP1	0.000240829	0.998039
ARFIP2	0.000124537	0.998039
ARFRP1	7.64802e-05	0.998039
ARG2	0.000279779	0.998039
ARGLU1	0.000158638	0.998039
ARHGAP1	0.00218505	0.998039
ARHGAP10	0.000317868	0.998039
ARHGAP11A	8.65558e-05	0.998039
ARHGAP11B	0.00401657	0.998039
ARHGAP12	0.000314833	0.998039
ARHGAP15	0.000191961	0.998039
ARHGAP17	-0.000277044	0.998039
ARHGAP18	8.15174e-06	0.998039
ARHGAP19-SLIT1	0.000145944	0.998039
ARHGAP20	0.000144588	0.998039
ARHGAP21	0.000234648	0.998039
ARHGAP22	2.3706e-05	0.998039
ARHGAP23	6.70327e-05	0.998039
ARHGAP24	0.000531273	0.998039
ARHGAP25	-1.78249e-05	0.998039
ARHGAP26	0.000129066	0.998039
ARHGAP26-AS1	-0.000477756	0.998039
ARHGAP27	4.05428e-05	0.998039
ARHGAP28	0.00142773	0.998039
ARHGAP29	-0.000446817	0.998039
ARHGAP30	0.000162906	0.998039
ARHGAP31	4.03642e-05	0.998039
ARHGAP32	-0.000118104	0.998039
ARHGAP33	0.000165306	0.998039
ARHGAP35	-9.00962e-05	0.998039
ARHGAP39	-4.59928e-05	0.998039
ARHGAP4	-0.00013992	0.998039
ARHGAP42	-9.04999e-05	0.998039
ARHGAP44	-3.78664e-05	0.998039
ARHGAP5	-4.03325e-05	0.998039
ARHGAP5-AS1	-0.000162979	0.998039
ARHGAP6	0.000358324	0.998039
ARHGAP9	0.000368356	0.998039
ARHGDIA	0.000355395	0.998039
ARHGDIB	0.000264113	0.998039
ARHGDIG	0.000524491	0.998039
ARHGEF1	-0.00027424	0.998039
ARHGEF10	5.07971e-05	0.998039
ARHGEF10L	-3.12342e-05	0.998039
ARHGEF11	-0.000661986	0.998039
ARHGEF12	-0.000235463	0.998039
ARHGEF15	0.000595	0.998039
ARHGEF17	-4.02085e-05	0.998039
ARHGEF19	-0.000171803	0.998039
ARHGEF2	1.05406e-05	0.998039
ARHGEF25	0.000406987	0.998039
ARHGEF26	0.000742576	0.998039
ARHGEF28	5.83705e-05	0.998039
ARHGEF3	-1.21775e-05	0.998039
ARHGEF33	-0.00194194	0.998039
ARHGEF37	0.000129309	0.998039
ARHGEF38	-0.00030499	0.998039
ARHGEF39	0.000385683	0.998039
ARHGEF4	0.000177638	0.998039
ARHGEF40	-0.000321666	0.998039
ARHGEF5	-0.000355072	0.998039
ARHGEF6	-0.000104415	0.998039
ARHGEF7	0.000241473	0.998039
ARHGEF7-AS2	9.60851e-05	0.998039
ARHGEF9	-1.74303e-05	0.998039
ARID1A	0.000139161	0.998039
ARID1B	-3.15434e-05	0.998039
ARID2	3.40937e-05	0.998039
ARID3A	-7.87257e-05	0.998039
ARID3B	-0.000343535	0.998039
ARID4A	0.000145021	0.998039
ARID4B	-0.000249327	0.998039
ARID5A	3.18335e-05	0.998039
ARID5B	0.000144158	0.998039
ARIH1	6.84563e-05	0.998039
ARIH2	-4.67458e-05	0.998039
ARIH2OS	-0.000103046	0.998039
ARL1	0.000118784	0.998039
ARL10	-3.93998e-05	0.998039
ARL13B	5.06125e-06	0.998039
ARL14EP	-6.04961e-05	0.998039
ARL15	0.000609012	0.998039
ARL16	0.000235515	0.998039
ARL17A	3.49014e-05	0.998039
ARL17B	-0.000453709	0.998039
ARL2	-0.000533689	0.998039
ARL2BP	0.000117832	0.998039
ARL3	-4.51886e-05	0.998039
ARL4A	0.000355313	0.998039
ARL4D	-0.000372394	0.998039
ARL5A	-8.86404e-06	0.998039
ARL5B	-0.000175013	0.998039
ARL6	1.34971e-05	0.998039
ARL6IP1	-1.76506e-05	0.998039
ARL6IP4	-2.2176e-05	0.998039
ARL6IP5	-3.30037e-05	0.998039
ARL6IP6	-7.75786e-05	0.998039
ARL8A	7.70885e-05	0.998039
ARL8B	9.25936e-05	0.998039
ARL9	-7.84861e-05	0.998039
ARMC1	-0.000145575	0.998039
ARMC10	8.51793e-05	0.998039
ARMC2	7.23021e-05	0.998039
ARMC3	-6.94969e-05	0.998039
ARMC4	0.00273038	0.998039
ARMC5	-0.000177315	0.998039
ARMC6	0.000382589	0.998039
ARMC7	-0.0001299	0.998039
ARMC8	-9.92521e-05	0.998039
ARMC9	-1.35959e-05	0.998039
ARMCX1	0.000213943	0.998039
ARMCX2	6.2836e-05	0.998039
ARMCX3	0.000382114	0.998039
ARMCX3-AS1	0.000336351	0.998039
ARMCX4	0.000243385	0.998039
ARMCX5	-4.64965e-05	0.998039
ARMCX6	0.000105601	0.998039
ARMT1	-0.000117352	0.998039
ARNT	-1.51887e-05	0.998039
ARNT2	0.000399175	0.998039
ARNTL	0.000312609	0.998039
ARNTL2	0.000631745	0.998039
ARPC1A	-0.000417431	0.998039
ARPC1B	0.000151428	0.998039
ARPC2	0.000130241	0.998039
ARPC3	0.000151234	0.998039
ARPC4	-0.000239628	0.998039
ARPC5	9.04868e-05	0.998039
ARPC5L	0.000314175	0.998039
ARPIN	-0.000393487	0.998039
ARPP19	-3.81112e-05	0.998039
ARRB1	-0.000225652	0.998039
ARRB2	0.000343729	0.998039
ARRDC1	0.000540053	0.998039
ARRDC1-AS1	-4.86427e-05	0.998039
ARRDC2	9.79266e-05	0.998039
ARRDC3	-0.000117167	0.998039
ARRDC3-AS1	3.27872e-05	0.998039
ARRDC4	1.82515e-05	0.998039
ARSA	-7.81453e-05	0.998039
ARSB	-0.000253508	0.998039
ARSD	0.000120602	0.998039
ARSG	1.37344e-05	0.998039
ARSJ	0.00358395	0.998039
ARSK	-6.77594e-05	0.998039
ART3	0.00026046	0.998039
ART4	0.000284126	0.998039
ARTN	-9.5904e-05	0.998039
ARV1	-0.000150959	0.998039
ARVCF	0.000100155	0.998039
ASAH1	9.44043e-06	0.998039
ASAH2	-0.000258618	0.998039
ASAH2B	0.000112998	0.998039
ASAP1	0.00045711	0.998039
ASAP2	0.000195929	0.998039
ASAP3	-0.000199359	0.998039
ASB1	0.000304051	0.998039
ASB10	-0.000205371	0.998039
ASB13	-1.551e-05	0.998039
ASB14	-5.80594e-05	0.998039
ASB16	0.000191806	0.998039
ASB16-AS1	-0.000680277	0.998039
ASB17	-0.000262756	0.998039
ASB18	0.00016327	0.998039
ASB2	8.39571e-05	0.998039
ASB3	-0.000271499	0.998039
ASB6	-3.13271e-05	0.998039
ASB7	-7.47949e-05	0.998039
ASB8	-0.000306951	0.998039
ASCC1	7.88488e-06	0.998039
ASCC2	0.000208761	0.998039
ASCC3	0.000260624	0.998039
ASF1A	-0.000262288	0.998039
ASGR1	-0.000366422	0.998039
ASH1L	-0.00016537	0.998039
ASH1L-AS1	0.000257784	0.998039
ASH2L	0.000159127	0.998039
ASIC1	-8.92746e-05	0.998039
ASIC2	0.000321699	0.998039
ASIP	7.05149e-05	0.998039
ASL	-0.00241696	0.998039
ASMTL	0.000147275	0.998039
ASMTL-AS1	0.00208875	0.998039
ASNA1	-0.000108644	0.998039
ASNS	-0.000110217	0.998039
ASNSD1	-1.33328e-05	0.998039
ASPA	-0.000186373	0.998039
ASPG	5.45049e-05	0.998039
ASPH	0.000306077	0.998039
ASPN	0.000302182	0.998039
ASPSCR1	-7.60912e-06	0.998039
ASRGL1	-0.000220131	0.998039
ASS1	0.000341002	0.998039
ASTE1	-0.000169447	0.998039
ASTL	-0.000234072	0.998039
ASTN1	7.56947e-05	0.998039
ASTN2	-5.75026e-05	0.998039
ASUN	-8.63935e-05	0.998039
ASXL1	0.0001585	0.998039
ASXL2	7.63929e-05	0.998039
ASXL3	4.78068e-05	0.998039
ATAD1	7.21656e-05	0.998039
ATAD2	-0.000227406	0.998039
ATAD2B	0.000194039	0.998039
ATAD3A	4.37745e-05	0.998039
ATAD3C	0.000155463	0.998039
ATAD5	-4.76249e-05	0.998039
ATAT1	-0.000423467	0.998039
ATE1	-4.44123e-05	0.998039
ATE1-AS1	-0.00532848	0.998039
ATF1	-0.000202879	0.998039
ATF2	-3.16861e-05	0.998039
ATF3	-1.60393e-05	0.998039
ATF4	-0.000119441	0.998039
ATF5	3.49425e-05	0.998039
ATF6	-0.000151401	0.998039
ATF6B	-4.79958e-05	0.998039
ATF7	-0.00020937	0.998039
ATF7IP	-0.000215704	0.998039
ATF7IP2	4.88917e-05	0.998039
ATG10	0.000181764	0.998039
ATG101	-4.99898e-05	0.998039
ATG12	-6.6877e-05	0.998039
ATG13	-7.94887e-05	0.998039
ATG14	9.90047e-05	0.998039
ATG16L1	-0.000107923	0.998039
ATG16L2	-1.11376e-05	0.998039
ATG2A	-0.000298638	0.998039
ATG2B	-0.000189839	0.998039
ATG3	-1.88449e-05	0.998039
ATG4A	-1.723e-05	0.998039
ATG4B	2.07742e-05	0.998039
ATG4C	4.68892e-06	0.998039
ATG4D	0.000171811	0.998039
ATG5	-7.09314e-05	0.998039
ATG9A	-0.000188678	0.998039
ATHL1	-0.000145624	0.998039
ATIC	0.000221551	0.998039
ATL1	3.80109e-05	0.998039
ATL2	-2.73428e-05	0.998039
ATL3	-0.000168704	0.998039
ATM	-0.000284496	0.998039
ATMIN	-7.9072e-05	0.998039
ATN1	-2.2633e-05	0.998039
ATOH8	0.000114725	0.998039
ATOX1	-3.02199e-05	0.998039
ATP10A	9.16353e-05	0.998039
ATP10B	0.000150755	0.998039
ATP10D	-4.49266e-05	0.998039
ATP11A	-0.000107886	0.998039
ATP11B	7.54187e-06	0.998039
ATP11C	-0.000220122	0.998039
ATP13A1	-7.96528e-05	0.998039
ATP13A2	-8.30304e-06	0.998039
ATP13A3	0.0001338	0.998039
ATP13A4	-0.000193334	0.998039
ATP1A1	0.000215585	0.998039
ATP1A2	-0.000153521	0.998039
ATP1A3	0.000310625	0.998039
ATP1A4	-0.000290662	0.998039
ATP1B1	0.000132806	0.998039
ATP1B2	-0.00035935	0.998039
ATP1B3	-8.59595e-05	0.998039
ATP2A1	-0.000264854	0.998039
ATP2A1-AS1	0.00115016	0.998039
ATP2A3	7.35158e-05	0.998039
ATP2B1	-9.07643e-05	0.998039
ATP2B2	0.000497211	0.998039
ATP2B3	-0.00016675	0.998039
ATP2B4	0.000154127	0.998039
ATP2C1	7.75595e-05	0.998039
ATP2C2	0.000167886	0.998039
ATP5A1	5.35719e-05	0.998039
ATP5B	0.000106197	0.998039
ATP5C1	-0.000166846	0.998039
ATP5D	7.22647e-06	0.998039
ATP5E	4.25793e-05	0.998039
ATP5F1	0.00017205	0.998039
ATP5G1	-4.95861e-05	0.998039
ATP5G2	0.000307083	0.998039
ATP5G3	0.000117435	0.998039
ATP5H	0.000111237	0.998039
ATP5I	0.000100846	0.998039
ATP5J	-3.99586e-05	0.998039
ATP5L	1.05831e-05	0.998039
ATP5S	0.000314911	0.998039
ATP5SL	-0.000524793	0.998039
ATP6AP1	8.57956e-05	0.998039
ATP6AP1L	0.000104788	0.998039
ATP6AP2	2.99287e-05	0.998039
ATP6V0A1	0.000123059	0.998039
ATP6V0A2	9.78956e-05	0.998039
ATP6V0B	1.83456e-05	0.998039
ATP6V0D1	-6.86991e-05	0.998039
ATP6V0E1	-0.000355633	0.998039
ATP6V0E2	5.61701e-05	0.998039
ATP6V0E2-AS1	0.000446194	0.998039
ATP6V1A	3.21226e-06	0.998039
ATP6V1B1	-0.000685871	0.998039
ATP6V1B2	6.56086e-05	0.998039
ATP6V1C1	-0.000390307	0.998039
ATP6V1C2	0.000160938	0.998039
ATP6V1D	0.000122135	0.998039
ATP6V1E1	0.00011389	0.998039
ATP6V1E2	-0.00141985	0.998039
ATP6V1F	2.75434e-05	0.998039
ATP6V1G1	-4.63708e-06	0.998039
ATP6V1G2-DDX39B	-0.000310706	0.998039
ATP6V1H	-2.52795e-05	0.998039
ATP7A	0.000115546	0.998039
ATP7B	-4.10055e-05	0.998039
ATP8A1	-2.47271e-05	0.998039
ATP8A2	0.000138351	0.998039
ATP8B1	-3.11725e-05	0.998039
ATP8B2	-0.000158047	0.998039
ATP8B4	-8.48179e-05	0.998039
ATP9A	0.000824586	0.998039
ATP9B	-0.000219344	0.998039
ATPAF1	-0.00030649	0.998039
ATPAF2	-0.000142464	0.998039
ATPIF1	9.98507e-05	0.998039
ATR	1.08964e-05	0.998039
ATRAID	-0.000180064	0.998039
ATRN	-0.000112607	0.998039
ATRNL1	-0.000202368	0.998039
ATRX	-9.52333e-05	0.998039
ATXN1	0.000404003	0.998039
ATXN10	0.000119869	0.998039
ATXN1L	-0.000355123	0.998039
ATXN2	-0.000560714	0.998039
ATXN2L	-8.27618e-05	0.998039
ATXN3	6.98998e-05	0.998039
ATXN7	-0.00011836	0.998039
ATXN7L1	0.000172384	0.998039
ATXN7L2	3.66569e-05	0.998039
ATXN7L3	-5.22483e-05	0.998039
ATXN7L3B	8.87051e-05	0.998039
AUH	0.000114874	0.998039
AUP1	0.000110795	0.998039
AURKA	2.71258e-05	0.998039
AURKAIP1	0.000105326	0.998039
AURKC	-0.000174693	0.998039
AUTS2	1.31251e-05	0.998039
AVEN	3.30079e-05	0.998039
AVIL	-3.30932e-05	0.998039
AVL9	4.68866e-05	0.998039
AVPI1	0.000101434	0.998039
AVPR1A	0.000175592	0.998039
AXIN1	-0.00026881	0.998039
AXIN2	3.72066e-05	0.998039
AXL	-3.61276e-05	0.998039
AZGP1	0.000445907	0.998039
AZI2	1.10997e-05	0.998039
AZIN1	-0.00190979	0.998039
AZIN1-AS1	0.00247813	0.998039
AZIN2	-0.000118785	0.998039
B2M	0.000128541	0.998039
B3GALNT1	-1.60693e-05	0.998039
B3GALNT2	-3.42847e-05	0.998039
B3GALT2	-8.93049e-05	0.998039
B3GALT4	-0.000147732	0.998039
B3GAT3	3.57317e-05	0.998039
B3GLCT	-1.67081e-05	0.998039
B3GNT2	-0.000276388	0.998039
B3GNT5	0.000142993	0.998039
B3GNT8	-0.000421865	0.998039
B3GNT9	4.99083e-05	0.998039
B3GNTL1	0.000451974	0.998039
B4GALNT1	0.000102659	0.998039
B4GALNT3	-0.000216532	0.998039
B4GALNT4	0.000246912	0.998039
B4GALT2	-6.6493e-05	0.998039
B4GALT3	0.000149754	0.998039
B4GALT4	0.000162706	0.998039
B4GALT5	-0.000114915	0.998039
B4GALT7	0.000381352	0.998039
B4GAT1	-0.000161056	0.998039
B9D1	6.98107e-05	0.998039
B9D2	-0.000665441	0.998039
BAALC	1.4596e-05	0.998039
BAALC-AS1	-3.9501e-06	0.998039
BACE1	-1.79094e-05	0.998039
BACE1-AS	-5.25616e-05	0.998039
BACE2	0.000123592	0.998039
BACH1	-0.00116889	0.998039
BACH2	0.000140474	0.998039
BAD	0.000532295	0.998039
BAG1	-8.57647e-05	0.998039
BAG2	6.27094e-05	0.998039
BAG3	0.000255125	0.998039
BAG4	9.29511e-05	0.998039
BAG5	8.50432e-05	0.998039
BAG6	0.000146259	0.998039
BAHCC1	-4.03747e-05	0.998039
BAHD1	-0.000132049	0.998039
BAIAP2	-0.00248617	0.998039
BAIAP2-AS1	-0.000310381	0.998039
BAIAP2L1	0.000199215	0.998039
BAIAP2L2	0.000464817	0.998039
BAIAP3	-0.000532122	0.998039
BAK1	0.000104587	0.998039
BAMBI	7.7029e-05	0.998039
BANF1	9.01453e-05	0.998039
BANP	-0.000332795	0.998039
BAP1	0.000109696	0.998039
BARD1	0.000190162	0.998039
BASP1	0.000113529	0.998039
BATF3	0.000160412	0.998039
BAX	0.000494306	0.998039
BAZ1A	-6.01399e-05	0.998039
BAZ2A	-0.000545037	0.998039
BAZ2B	0.000144639	0.998039
BBC3	7.90265e-05	0.998039
BBIP1	0.000292444	0.998039
BBOF1	-0.000154883	0.998039
BBS10	-0.00142773	0.998039
BBS12	-0.000168015	0.998039
BBS2	0.00013553	0.998039
BBS4	6.07592e-05	0.998039
BBS5	-0.000141151	0.998039
BBS7	-0.000186595	0.998039
BBS9	-0.000419681	0.998039
BBX	-3.65871e-05	0.998039
BCAM	-0.000672229	0.998039
BCAP29	1.76689e-05	0.998039
BCAP31	4.68319e-05	0.998039
BCAR1	-6.711e-05	0.998039
BCAR3	8.42642e-05	0.998039
BCAS2	-0.000380652	0.998039
BCAS3	-3.94101e-05	0.998039
BCAS4	0.000122826	0.998039
BCAT1	-0.000130688	0.998039
BCAT2	2.68077e-05	0.998039
BCCIP	-0.00016288	0.998039
BCDIN3D	-0.000126796	0.998039
BCDIN3D-AS1	-0.000136353	0.998039
BCHE	0.0014984	0.998039
BCKDHB	0.000137114	0.998039
BCKDK	0.000157088	0.998039
BCL10	-0.000246668	0.998039
BCL11A	0.000856642	0.998039
BCL11B	-0.000150731	0.998039
BCL2	0.000166751	0.998039
BCL2L1	-0.000175247	0.998039
BCL2L11	-1.66939e-05	0.998039
BCL2L12	0.000144875	0.998039
BCL2L13	-5.09347e-05	0.998039
BCL2L14	5.20491e-06	0.998039
BCL2L2	0.00071899	0.998039
BCL2L2-PABPN1	-3.01761e-05	0.998039
BCL3	-0.000173848	0.998039
BCL6	0.00114624	0.998039
BCL6B	0.000385196	0.998039
BCL7A	4.14033e-06	0.998039
BCL7B	-6.48411e-06	0.998039
BCL7C	-0.00013632	0.998039
BCL9	-4.88766e-05	0.998039
BCLAF1	-0.000185371	0.998039
BCO2	4.80292e-05	0.998039
BCOR	-0.00014438	0.998039
BCORL1	-5.24615e-06	0.998039
BCR	0.00027549	0.998039
BCS1L	-9.69642e-06	0.998039
BDH1	-0.000195215	0.998039
BDH2	0.000225491	0.998039
BDNF	-0.000137165	0.998039
BDNF-AS	0.000170248	0.998039
BDP1	-0.000272005	0.998039
BECN1	-7.91014e-05	0.998039
BEND3	-6.90641e-05	0.998039
BEND6	-6.79861e-05	0.998039
BEND7	-0.000206028	0.998039
BEST1	-0.000386662	0.998039
BET1	-0.000147932	0.998039
BET1L	6.26366e-05	0.998039
BEX4	6.19369e-05	0.998039
BEX5	4.00087e-05	0.998039
BFAR	4.54612e-05	0.998039
BFSP1	-0.000188156	0.998039
BGN	0.000932294	0.998039
BHLHB9	-0.000249283	0.998039
BHLHE40	5.89378e-05	0.998039
BHLHE40-AS1	-0.000169688	0.998039
BHLHE41	0.000124807	0.998039
BHMT2	0.00611301	0.998039
BICC1	0.000236808	0.998039
BICD1	1.80181e-05	0.998039
BICD2	0.000100271	0.998039
BIN1	-0.00466822	0.998039
BIN2	-5.47005e-05	0.998039
BIN3	3.37505e-05	0.998039
BIRC2	6.1929e-05	0.998039
BIRC3	-0.000413724	0.998039
[truncated: 14,281 more rows]

## Sheet: T NK Cells
Gene	log2FoldChange	padj
[truncated: 15,712 more rows]
