# Supplementary material for: Single-cell transcriptomics reveals cell-type-specific diversification in human heart failure
Source: Nat Cardiovasc Res. Author manuscript; Available in PMC 2022 Aug 10. (PMC9364913; doi:10.1038/s44161-022-00028-6)
Supplement: Supplemental Table 24 [file NIHMS1824360-supplement-Supplemental_Table_24.xlsx]

## Sheet: Cardiomyocytes
Gene	log2FoldChange	padj
XIST	-10.0188	7.68318e-209
TSIX	-8.63158	4.47355e-42
JPX	-0.615161	1.69884e-06
FRMD5	1.27876	8.09729e-06
KDM6A	-0.507151	6.08968e-05
AC007319.1	1.03509	0.000104428
SLIT3	-1.55267	0.000104428
ZFX	-0.57196	0.000104428
RP11-424G14.1	3.26236	0.000327474
RP11-309L24.4	3.37434	0.000615221
TTTY10	2.73106	0.000615221
PPM1E	1.47284	0.000734947
LINC00278	2.37233	0.00115187
PTCHD1-AS	1.71598	0.00148746
LINC00266-4P	2.19115	0.00200178
LRFN5	-1.84972	0.00269858
RP11-457K10.1	2.5854	0.00269858
SAMD12-AS1	1.30001	0.00269858
MBNL3	1.39542	0.00270986
FAM224B	2.57768	0.00371557
ATP6V1F	1.62964	0.00656458
RP11-767I20.1	1.83253	0.00708037
RPS4Y1	2.3168	0.00708037
CTB-174D11.1	-2.03513	0.00710972
CYR61	1.87325	0.00710972
SLC1A3	0.38882	0.00710972
TTTY15	1.83619	0.0119966
WNK3	0.862357	0.0119966
ZNF727	-1.05525	0.0136652
FLNC	1.16401	0.0150882
RP11-20J15.3	1.26319	0.0206791
HBA2	1.49896	0.0213431
ANKRD2	1.09611	0.0239075
UTY	1.35279	0.0239075
HBB	1.29597	0.0275715
CHAC1	1.01248	0.0296201
EIF1AY	1.00935	0.0316797
DDX3Y	1.01929	0.0317515
KCP	1.15191	0.0317515
TTLL7	0.905325	0.0324488
NPTX2	1.06464	0.0328267
XIRP1	0.881549	0.0343942
KDM5D	0.912222	0.035817
DGKG	0.317485	0.0434424
ZFY-AS1	0.901958	0.0437525
RP11-499F3.2	-0.76285	0.0460289
NLGN4Y	0.844609	0.0480811
RP11-766F14.1	0.801171	0.0480811
LINC01411	0.884346	0.0483731
EIF2S3	-0.112184	0.0499787
CTD-2021J15.1	0.586394	0.050576
USP9Y	0.599622	0.057428
ZFY	0.588101	0.0588791
FMO5	0.371905	0.0666612
HTR4	0.482341	0.0666612
INSRR	0.536836	0.0740385
RP11-309L24.2	0.55267	0.0757092
TRAF1	-0.152329	0.0757092
CTD-2298J14.2	-0.52634	0.0760517
KDM5C	-0.105752	0.0774099
FLNB	0.350347	0.0822177
RAB17	0.309178	0.0838861
AC067959.1	0.446524	0.0841123
AJUBA	0.349993	0.0852959
EIF1AX	-0.0856535	0.0861699
MLLT11	0.420506	0.0861699
RP11-1038A11.3	-0.432118	0.0864361
ZNF385D	0.499764	0.0864361
C21orf91	0.155106	0.0893801
LMOD1	0.294199	0.0893801
TNFRSF12A	0.463921	0.0894494
RP11-362K2.2	0.442272	0.0969487
TTTY14	0.368716	0.0984404
RP3-399L15.3	0.391901	0.101127
SH3BP4	-0.175052	0.101127
XIRP2	0.334755	0.10148
LINC00702	0.273361	0.102229
RP11-46A10.2	0.387999	0.107866
YAF2	0.0436907	0.107866
RP11-996F15.4	0.253229	0.115034
DNAJB5	0.223025	0.116894
RP11-996F15.2	0.178051	0.119722
CASP3	0.171929	0.122456
CRISPLD1	-0.355069	0.122456
CYP4F12	-0.255816	0.122456
MCTP2	-0.347076	0.122456
MFSD2A	0.353645	0.122456
OTUD1	0.304418	0.122456
RP11-20B7.1	0.258145	0.122456
RP11-408B11.2	-0.326909	0.122456
HS6ST3	0.328968	0.122615
DUSP27	0.179523	0.122666
FSIP1	0.275438	0.122666
ANXA2	0.188391	0.12539
CRIP3	0.250049	0.12539
PLK5	-0.253468	0.127982
RP11-414C23.1	0.273052	0.131546
CTC-296K1.4	0.185409	0.134324
TESC	-0.132118	0.134482
PPFIA4	0.109807	0.138521
PUDP	-0.0462751	0.138521
HSFY2	0.240403	0.147022
VWC2L	0.255507	0.147022
ANKRD1	0.243195	0.151298
XRCC4	0.149161	0.156544
IL17RD	-0.200203	0.161017
SLC38A8	-0.243271	0.16576
ABCC5	-0.0385847	0.167062
AC022486.1	0.208746	0.167062
CCDC63	0.229987	0.167062
ESR2	0.0610577	0.167062
GLE1	-0.016699	0.167062
IER3	0.140567	0.167062
MAST4	0.0472681	0.167062
RHCG	0.206554	0.167062
RP11-127L20.3	-0.236867	0.167062
TMEM108	-0.115179	0.167062
RP11-930O11.1	0.204039	0.18011
RP11-276M12.1	-0.173155	0.187376
EREG	0.194352	0.187387
SLC25A1	0.0567177	0.188558
SSTR5	-0.190791	0.188558
CDC37L1	0.0527205	0.192444
HSDL1	-0.0646594	0.194112
C5orf46	0.126476	0.194359
GPSM2	0.10424	0.200823
GS1-433O24.1	0.179707	0.200823
HSPB6	0.0966306	0.207058
CSRP3	0.0887446	0.213841
MUM1L1	0.0612419	0.214957
TGFB2	0.171789	0.214957
ACTA1	0.154839	0.220428
LDLRAD4	-0.043116	0.220428
LINC00649	-0.0685102	0.220428
RP4-633O19--A.1	0.078165	0.220428
SEMA4B	-0.0416316	0.221387
TBX3	-0.0735588	0.22182
RND3	0.0731288	0.224224
CTD-2044J15.1	0.0930107	0.231148
ZRSR2	-0.0192608	0.241356
TPD52L1	0.0396027	0.245178
TPM3	0.0444287	0.245178
HRH1	0.140693	0.247831
ARAP1	-0.0258121	0.248043
PKIB	0.0586171	0.248043
DLGAP1	0.104474	0.250451
MDFIC	0.0368497	0.251233
SLC6A1	0.139005	0.251233
TMSB4Y	0.113105	0.251233
CHRNA1	0.130207	0.266224
SLC45A4	-0.0590762	0.269646
ZNF667-AS1	-0.0160843	0.271206
FUBP3	-0.0118759	0.271888
PITPNC1	-0.0698525	0.273747
AC007193.6	-0.122439	0.274573
CYP4B1	0.058435	0.274573
ERO1B	0.0206161	0.274573
GJC1	0.043807	0.274573
OVAAL	0.105159	0.274573
PHACTR3	-0.0669364	0.274573
PXYLP1	0.0344282	0.274573
TNFRSF11B	0.106451	0.274573
TSPEAR-AS1	-0.12146	0.274573
TUBD1	-0.01149	0.274573
ABRA	0.0857035	0.277073
PXN	0.016514	0.277073
C1orf198	0.0184581	0.278605
CD99	0.0119486	0.278605
DCTN1	0.0106458	0.278605
GADD45A	0.050269	0.278605
IKBKAP	-0.00606985	0.278605
PRODH	-0.0956175	0.278605
DAPK3	0.0338606	0.285413
NDFIP2	0.00653408	0.285413
PCSK5	0.0261696	0.285413
RNF217-AS1	0.0536389	0.285413
RP11-309M23.1	-0.108113	0.285413
SELM	0.0405955	0.285413
SMC1A	-0.0115557	0.285413
SORT1	0.0358983	0.285413
RP4-536B24.3	-0.0664988	0.293386
SOCS1	0.0468258	0.293636
TRIM72	0.084751	0.293636
ADPRH	-0.0325106	0.298633
CCDC158	0.0438187	0.298633
FAM171B	0.0875046	0.298633
FHL1	0.0443385	0.298633
GBE1	0.0520744	0.298633
HMP19	0.0879189	0.298633
LINC00152	0.054239	0.298633
MBOAT1	-0.0308484	0.298633
MYH9	0.0617941	0.298633
P2RY14	0.0368821	0.298633
PALM2	0.0230501	0.298633
PCDHB2	-0.0723715	0.298633
PTPRT	0.0610521	0.298633
SLC9A5	0.0309853	0.298633
STAB1	0.0589581	0.303472
PRKX	0.0410984	0.303898
C2orf71	-0.0544389	0.304249
AMOTL1	0.0394963	0.311612
MET	0.0375961	0.311612
RP1-60O19.1	0.0892759	0.311612
SMAD3	-0.024277	0.311612
TTBK1	0.0555116	0.311612
UBFD1	0.0083327	0.311612
MIR4435-2HG	0.0484932	0.314236
RP11-50B3.2	0.0619703	0.314763
LINC01405	0.0786776	0.321964
RAI14	0.0707443	0.323547
RP11-368L12.1	0.00797345	0.325116
ENOX2	0.00779279	0.327056
MYL12A	0.0495695	0.330859
HSPB8	0.00959597	0.332287
MAL	-0.0405745	0.332287
RP11-480C16.1	0.0828612	0.333574
ATF3	0.060521	0.336254
JAK2	0.0272773	0.342603
DOK5	-0.0353084	0.343259
RNF157	0.0528551	0.343259
COL15A1	-0.0333026	0.344111
PCDH9-AS4	0.0418755	0.344111
IL31RA	0.0745341	0.345246
NECAB1	0.0257999	0.345246
MYL2	0.0306235	0.351467
SERPINE1	0.0760918	0.351467
XPR1	0.0180743	0.351467
PLCE1	0.0472031	0.358318
SLC22A7	0.0567943	0.358318
MALSU1	-0.00464908	0.361374
PTPN13	0.0351696	0.361374
SRGAP3	0.00991779	0.361374
VCL	0.0114229	0.361494
CTC-558O2.1	-0.0669609	0.364976
GPCPD1	-0.0100823	0.364976
VMP1	0.0219571	0.364976
ITPKA	0.0528457	0.370084
EPDR1	-0.0073181	0.379304
VTN	0.0493924	0.383018
RRAS2	0.0255546	0.384204
AC004901.1	0.0602103	0.384702
DCBLD2	0.02203	0.384801
SPINT2	0.0329518	0.384801
IGHMBP2	-0.0050844	0.387375
DHTKD1	-0.0101829	0.400728
RP11-724O16.1	0.0456852	0.401937
SPINK5	-0.0317114	0.401937
DLG1	0.0247201	0.403653
FOS	-0.0487952	0.403653
MYOZ1	0.050357	0.407396
RP11-384J4.2	0.0628689	0.407396
CTD-2147F2.2	0.0199711	0.41174
LRRC52	-0.0415672	0.41174
RP11-156E8.1	0.0159112	0.41174
ZC4H2	-0.0224892	0.41174
CCDC136	0.0231867	0.414507
CRYAB	0.0165178	0.414507
PCDH9	0.0173296	0.414507
TMEM178A	0.0217007	0.414507
TXLNG	-0.00713381	0.414507
ZNF571-AS1	-0.0280239	0.414507
KBTBD12	0.00622556	0.415281
ARFGEF3	0.0416458	0.421688
CH17-408M7.1	0.0185256	0.421688
CNN1	0.0535369	0.422726
GALNT2	0.00653614	0.422726
SVOP	0.0453682	0.422726
RASL11A	-0.0300817	0.425305
UBE2E2	0.00442071	0.427022
STXBP5-AS1	-0.0282536	0.430597
UGP2	0.0190565	0.432345
CTD-2033D15.3	0.0543974	0.433751
ZNF821	0.0181581	0.433751
GPC5-AS1	-0.0550859	0.442046
AC010096.1	0.0546162	0.442335
CLIP1	0.0150656	0.442618
PXDNL	0.00958141	0.442618
CHCHD7	-0.00607398	0.451906
EDIL3	0.0335999	0.45576
PAQR8	0.0115296	0.456109
HS3ST5	0.0423922	0.456315
LRIG3	-0.00834022	0.456315
RPUSD4	0.0122874	0.456315
TDRP	0.0434078	0.456315
CLEC11A	-0.0243906	0.458608
GPC3	0.024344	0.458608
ACER3	0.00587821	0.459646
DDX39B-AS1	0.026905	0.462001
PEPD	-0.00679302	0.462001
TOPBP1	-0.00443601	0.462001
CTD-2147F2.1	0.015793	0.471556
RGS9BP	-0.0160804	0.472827
RP11-3P17.4	-0.0389415	0.472827
SNED1	-0.0292049	0.47306
FOSL1	0.0485915	0.477874
RP11-350N15.3	0.0324934	0.479224
KIAA1671	0.00944452	0.482698
MYF6	0.0332968	0.486898
GPR85	0.0302822	0.488415
SACS-AS1	0.047472	0.488415
CTD-2655K5.1	-0.0228848	0.492151
CYP46A1	-0.0114372	0.492151
HVCN1	-0.019633	0.492151
MYBPHL	0.0415854	0.492151
PPP1CC	-0.00592306	0.492151
TSPEAR	-0.029007	0.492151
ZNF501	-0.0112256	0.493466
ANO6	0.00466882	0.494286
SEMA4A	0.0260579	0.496233
CENPN	0.0176961	0.498642
RP11-659P15.1	0.02548	0.498885
GULP1	0.0285016	0.500187
LZTS1	0.0330594	0.500187
POLA2	-0.00776313	0.500187
RASSF9	0.0127958	0.500187
RP11-395E19.6	-0.0432484	0.500187
ZNF318	0.0226913	0.500187
CNTNAP3	-0.0241959	0.501354
DDAH1	0.0136767	0.501354
ST8SIA6	0.0225522	0.501395
SV2C	-0.0322488	0.504545
FNDC4	0.0414103	0.507951
RP11-333A23.4	0.0390093	0.510646
AC026188.1	-0.0182375	0.513175
DDX3X	-0.00402831	0.513175
GPA33	0.0215491	0.513175
NEK7	0.00475422	0.513175
PITPNM2	-0.00827179	0.513175
RP11-1105G2.3	-0.0214161	0.513175
RP11-134G8.7	-0.00691655	0.513175
RP11-58A17.4	-0.0286561	0.513175
SGK1	0.0206813	0.513175
TMEM132B	-0.0217428	0.513175
ZNF534	0.0201223	0.513175
DYSF	0.00537091	0.517989
NRAP	0.0204142	0.517989
SARM1	0.00647774	0.517989
ACSS3	0.00447172	0.518723
BCAM	-0.00808879	0.518723
KCNQ3	-0.0218892	0.518723
RP11-1299A16.3	0.0173989	0.518723
RP11-27M9.1	0.0362365	0.518723
SHMT1	-0.00831585	0.518723
SMCO2	0.0234177	0.518723
MTHFD2	0.0148513	0.526284
SURF1	-0.00627134	0.526578
FAM86C1	-0.0139908	0.530413
CTD-2535L24.2	-0.0112532	0.533799
CTD-3253I12.1	-0.013603	0.533799
DSC3	0.038877	0.533799
FAM118B	0.0090957	0.533799
HSPB1	0.0164127	0.533799
MYT1L	0.0219996	0.533799
PCYOX1	-0.00575961	0.533799
HACD3	-0.00243945	0.537686
LINC00534	-0.0210337	0.537686
LOXL4	0.0163805	0.537686
MAPRE2	0.00776233	0.537686
RP11-484N16.1	0.0239603	0.537686
RP5-965G21.4	0.0213916	0.537686
SLC15A2	0.0198201	0.537686
SLMAP	0.00749257	0.537686
UBASH3B	0.0346001	0.541146
EPHB2	0.0211458	0.541757
ZC3HAV1	-0.0128658	0.541757
COL25A1	0.0325984	0.541757
RAB15	0.0164417	0.541757
MBTPS1	-0.00827204	0.542486
SNHG7	0.0101166	0.542486
TFCP2L1	0.027815	0.542486
SUSD1	0.0160139	0.549947
POLR2J3	-0.0144122	0.550876
RP13-890H12.2	0.02289	0.550876
DDX43	0.0274265	0.552203
FAM20C	-0.00782305	0.552203
IL1R1	0.0247973	0.552203
CNTFR	0.0330193	0.553546
DTNB	0.00455994	0.553546
ACSL4	0.00434673	0.553595
DCLK1	0.0197645	0.554912
GRAMD3	0.00244034	0.554912
MSN	0.00839397	0.554912
SLC7A11	-0.0166471	0.554912
HECTD2	0.00305119	0.556511
FAM110C	0.0129569	0.556879
RRAGC	0.00654878	0.556879
GLUD2	0.0201757	0.563453
CGNL1	-0.0138449	0.56384
FAM83G	0.0198521	0.56384
TCTN3	-0.00263509	0.56384
UCK2	0.01099	0.56384
YARS	0.00283657	0.56384
CTD-2008L17.1	-0.0324742	0.56554
KALRN	0.00300342	0.56554
MRVI1	0.022281	0.56554
SLC41A2	0.0126782	0.56554
HMGB3	0.0207354	0.566635
CNKSR1	0.0118196	0.569001
BTG2	0.0241221	0.572508
FMN1	0.0182447	0.572508
PLCXD2	0.006784	0.572508
RP11-144A16.8	-0.0315616	0.572508
RP11-293M10.1	-0.0250361	0.572508
RP11-481J2.4	0.00844512	0.572508
MACF1	0.00307741	0.57402
ARRDC4	0.0068501	0.575015
GRK5	-0.0182894	0.575015
OLMALINC	-0.00927366	0.575015
RANBP3L	-0.0201368	0.575015
FECH	-0.00295511	0.578922
RP11-383J24.1	0.0227161	0.581152
NNMT	0.0156002	0.58261
PIGU	-0.00291418	0.58261
PLN	0.00752415	0.58261
RP11-307B6.3	0.0166174	0.58261
PLA2G5	0.00474449	0.591957
RP11-204L24.2	0.0186011	0.592948
CTC-550B14.7	-0.0119594	0.594187
GNB3	0.0075932	0.594466
ITGA2	-0.0313158	0.594466
MFAP2	-0.0205822	0.594551
SERPINI2	-0.0229998	0.594551
DIXDC1	0.00340491	0.59663
PDGFRB	0.00737473	0.59663
RP11-452K12.7	0.0167141	0.59663
IL17RB	-0.0164912	0.597383
RTN4	0.0146069	0.597383
AHI1	-0.0025729	0.597582
C14orf132	0.0268426	0.597582
LINC00211	0.0234988	0.604098
ELMOD1	0.0243678	0.604639
HYDIN	0.00660683	0.604639
NGF	0.0171509	0.60533
RP11-33A14.1	0.0145328	0.60653
BCAR3	-0.00535626	0.607113
GNG7	-0.00637539	0.607113
NCALD	-0.0147608	0.607113
PROS1	0.012142	0.607113
PTPN1	0.00512127	0.607113
PVT1	0.0178393	0.607113
RIMS2	0.0112599	0.607113
RP11-211G3.2	0.0112077	0.607113
RP11-499F3.1	-0.0283377	0.607113
RP11-543N12.1	-0.00858911	0.607113
RP11-62I21.1	-0.0196983	0.607113
SLC24A5	0.0174941	0.607113
SPINK1	0.0289355	0.607113
STON1-GTF2A1L	-0.0150872	0.607113
UBQLN4	0.00359559	0.607113
WEE1	0.00842048	0.607113
B3GNT5	0.0134842	0.61341
CCL2	0.0178324	0.61341
FEM1B	0.00751673	0.61341
LBR	0.00487601	0.61341
LINC00473	-0.0285583	0.61341
LINC01091	0.0242722	0.61341
PIK3R5	0.0178885	0.61341
PLEKHO1	0.00694864	0.61341
PLS3	0.00347817	0.61341
RP11-114G22.1	0.0224331	0.61341
SLC28A1	0.00953586	0.61341
STRIP2	0.00839209	0.61341
TDG	0.00206013	0.61341
ARHGAP18	0.0146432	0.615404
AC009411.1	0.026383	0.615549
CHL1-AS1	0.0280017	0.615549
CHRNA4	-0.0278731	0.615549
RP5-966M1.6	0.0273433	0.615549
SLC2A5	-0.00953256	0.615549
WNT5A	0.00559395	0.615549
TYRO3	0.0186501	0.617007
AC007317.1	-0.027512	0.620952
AC009502.4	0.0231903	0.620952
ASPM	0.0084032	0.620952
DLK2	0.0192301	0.620952
LCLAT1	0.00155558	0.620952
LINC01572	-0.0106613	0.620952
MTSS1L	-0.00586156	0.620952
MYOT	0.00802363	0.620952
NEXN	0.00540998	0.620952
PANX1	0.0113441	0.620952
RAB11FIP2	0.00214669	0.620952
S1PR3	-0.00952464	0.620952
TTC7A	0.00532313	0.620952
XXbac-BPG252P9.10	0.0115054	0.620952
ZNF658	-0.00425607	0.620952
MAN1B1	-0.00223776	0.62273
RP11-412B14.1	0.0259874	0.62273
SPOP	0.00148737	0.62273
RPGR	0.00499861	0.623381
SPRED3	0.0227051	0.623381
AC010084.1	0.0264626	0.626599
AC145212.2	0.0170692	0.626599
C5orf47	0.0237785	0.626599
CEP78	-0.00465377	0.626599
DACT1	-0.0249524	0.626599
KNOP1	-0.0100022	0.626599
LINC00574	0.0215368	0.626599
LINC00881	-0.0121827	0.626599
NTNG2	0.021557	0.626599
TXNDC15	-0.00304987	0.626599
DIAPH2	0.00432645	0.628063
RP11-150O12.4	-0.0141905	0.628063
SQRDL	0.0066081	0.628063
TMEM5	0.00211062	0.628063
TRAC	0.0178327	0.628063
ZYX	0.0078149	0.628806
AC002398.12	0.0130501	0.629425
KIAA1211L	0.0145608	0.629425
MTPN	0.00298937	0.629425
RP1-292B18.4	0.0212346	0.629425
SLC22A18	-0.0110837	0.629425
AHNAK2	0.0233776	0.631957
PALLD	0.00602096	0.631957
ANKRD7	0.00782912	0.633621
ASMTL	0.00256221	0.633621
CA5B	-0.00166379	0.633621
CASQ1	0.0167496	0.633621
CNTNAP3B	-0.0188201	0.633621
CSGALNACT2	0.00948688	0.633621
GLT8D2	0.00706309	0.633621
HTRA3	-0.00788769	0.633621
KCTD20	-0.00450389	0.633621
KCTD8	0.0173061	0.633621
NEK9	-0.00110687	0.633621
NLRC5	0.00992726	0.633621
NPR1	-0.0157267	0.633621
POLE	-0.00292656	0.633621
RTN4RL1	-0.0105067	0.633621
SAMD12	0.0100519	0.633621
TES	0.00500696	0.633621
RNF115	0.00533553	0.638282
ARID5A	0.0150798	0.64112
FAM49B	0.00332607	0.64112
AC007743.1	0.0180359	0.641617
CRY2	-0.00366237	0.641617
RP4-541C22.5	0.0213266	0.645531
SERHL2	-0.00385825	0.645531
WRAP53	-0.00448741	0.645531
HCG27	-0.00407918	0.646006
AC023590.1	0.00995373	0.646138
CCZ1	-0.00272671	0.646138
PRSS50	-0.0157453	0.646138
FRRS1	0.00294335	0.646887
NES	0.0106625	0.646887
PHKG1	-0.00673999	0.64822
ACVRL1	0.00893778	0.651869
AZIN1	0.00355852	0.651869
GNAL	0.00674028	0.651869
HOMER1	0.00300953	0.651869
NFATC1	-0.00324171	0.651869
NRL	-0.00237583	0.651869
RP11-793A3.2	-0.018882	0.651869
RP11-617I14.1	0.0198908	0.653675
SYNPO2L	0.00332778	0.654097
COG2	-0.00121806	0.655365
ZNF541	0.0147995	0.657355
GCDH	-0.00308726	0.661623
ZMAT4	-0.00896961	0.662538
CTB-119C2.1	0.00525658	0.667199
AC018647.3	0.00885548	0.673725
DHX36	0.00160027	0.673725
DNER	0.0183027	0.673725
DUSP13	0.0095812	0.673725
FAM65B	0.0136792	0.673725
HEPH	0.00357454	0.673725
JUN	0.0084301	0.673725
PARP8	0.00536723	0.673725
PPME1	0.00104299	0.673725
TGM2	0.00566658	0.673725
TMEM99	0.00251166	0.673725
UPP2	-0.00844397	0.673725
NUSAP1	0.0087869	0.67424
RAD9A	-0.00197677	0.675245
NTRK3	-0.0169154	0.686137
MIR181A2HG	0.00548476	0.690446
DRC1	0.0202706	0.690783
JAK3	0.0204109	0.691372
ERLIN2	-0.00171802	0.692558
HPS1	0.00299521	0.692558
JPH1	0.00688241	0.692558
KIAA1755	0.0106594	0.692558
L3MBTL4	-0.0159222	0.692558
LGALS8	0.00154864	0.692558
LLPH-AS1	0.00350603	0.692558
RP11-381K20.2	0.00335793	0.692558
RP11-511B23.2	-0.00460963	0.692558
SMIM10L2B	0.0100948	0.692558
KLHL1	0.0201313	0.694108
RP11-521D12.1	-0.0214626	0.694108
CTD-2269F5.1	0.0120474	0.694185
CHMP6	-0.0031561	0.694374
NSG1	0.0108558	0.694374
C10orf142	0.0135413	0.694725
ETV1	0.00387894	0.694725
KB-1568E2.1	0.0152729	0.694725
RP11-115J23.1	-0.0106407	0.694725
SLC25A25-AS1	-0.00296057	0.694725
TLE4	0.00419282	0.694725
VAV2	-0.00627816	0.695621
CYB5D1	-0.00251836	0.696759
ZNF487	-0.00230711	0.696759
LINC01191	0.0162891	0.697218
AC012363.4	0.00307406	0.69777
ADAMTSL5	0.00512852	0.69777
BEX1	0.0167863	0.69777
CCL11	0.016399	0.69777
FLVCR1-AS1	-0.00558528	0.69777
HECW2	0.00374467	0.69777
MED12L	0.00843624	0.69777
MFGE8	0.00398232	0.69777
PCMTD2	-0.00256152	0.69777
TRIM9	0.0151409	0.69777
SWSAP1	0.00437461	0.698201
SHROOM3	0.00172891	0.699455
BZW2	0.00204185	0.703042
SPDYE2B	-0.006196	0.706309
TXNRD1	0.00494496	0.70968
C1orf168	0.00766901	0.710876
CAV3	-0.00294607	0.710876
KPNA3	0.00189187	0.710876
MGRN1	-0.00243285	0.710876
MICALL2	0.00865307	0.710876
PKIG	0.00147449	0.710876
STX2	0.00786988	0.710876
SYT14	0.0187371	0.710876
TLE1	-0.00778154	0.710876
HAT1	-0.00150205	0.713209
SGSM2	-0.00176054	0.713209
TTC23	0.00117336	0.713209
LINC00707	0.014111	0.715391
RP11-181B18.1	0.0147943	0.715391
ERICH5	0.00964923	0.717155
PNPLA4	-0.00191423	0.721973
RP5-1159O4.2	-0.0091752	0.721973
AC010096.2	0.01918	0.722303
KDM5B	0.00107694	0.722303
REC8	0.0150143	0.722303
ZNF812P	-0.0196283	0.722303
LGR6	-0.00957528	0.723132
MTBP	-0.00356797	0.724366
INF2	-0.0017929	0.724662
MYC	0.0138824	0.724662
CAMK1D	-0.015543	0.727124
PTBP3	0.00297698	0.727124
SSX2IP	0.00375528	0.727124
MURC	0.00460072	0.727572
CFAP57	0.0121588	0.732901
APBA1	0.0036034	0.733266
B4GALT1	-0.00472415	0.733266
CDC14B	-0.00333288	0.733266
FNIP2	0.0061803	0.733266
RP11-187O7.3	0.00837026	0.733266
SLC44A2	-0.00208683	0.733266
HSPB11	-0.0031058	0.734951
CRYM-AS1	0.0122055	0.735294
RP11-644F5.10	0.00495309	0.735294
CALM3	-0.00318472	0.735479
EFNA4	-0.0119804	0.735479
TRMT2B	-0.0011848	0.735479
ABCC3	0.0156328	0.740415
CDC14A	0.00327229	0.740415
LINC00470	0.0175455	0.740415
MDC1	-0.00129641	0.740415
OAF	0.00615954	0.740415
RP11-149I23.3	0.0101881	0.740415
RP11-494I9.2	0.0158376	0.740415
ARHGEF15	-0.0105027	0.745592
LRRC7	0.00915693	0.745592
EIF5B	0.00275144	0.745631
RP11-428C19.4	0.00395228	0.746526
BHLHE40-AS1	-0.00345632	0.747641
CTD-2083E4.6	-0.00840696	0.747641
CYB5R1	0.00364166	0.747641
EXTL1	-0.00796423	0.747641
FAM161B	-0.00231165	0.747641
FAM212B-AS1	0.0054515	0.747641
IRF2	-0.00215546	0.747641
LIMA1	0.00540998	0.747641
LINC00884	0.0111089	0.747641
MPZL3	0.00264796	0.747641
PNLDC1	0.0104885	0.747641
POLR1E	0.00303667	0.747641
RHOXF1	-0.0159591	0.747641
RP11-348F1.2	-0.00985377	0.747641
WNT5B	0.00535676	0.747641
ZNF835	-0.00343548	0.747641
CFL2	0.00458231	0.747914
LINC00176	0.0115566	0.749345
MEX3B	-0.00530117	0.749345
CH507-9B2.4	-0.0110572	0.750504
CTB-118N6.2	-0.00724654	0.750504
CTSA	-0.00137082	0.750504
HSD3B7	-0.00503527	0.750504
MCM3	-0.00185103	0.750504
PEA15	0.00458353	0.750504
PPM1K	-0.00317459	0.750504
TECRL	0.00164042	0.750504
RET	0.0138819	0.750789
STK38L	0.0045409	0.751087
ZW10	-0.000902456	0.751087
ESYT2	-0.00294596	0.751816
BRINP1	0.0130298	0.754002
RP11-766F14.2	0.0145633	0.754002
TOP3A	-0.00144429	0.754002
RP11-96A15.1	0.0104101	0.75441
BCR	-0.0022041	0.754491
FLRT3	0.0131991	0.754491
PGD	-0.00116654	0.754491
CTC-308K20.1	0.0125813	0.755048
DHRS9	0.0135794	0.755048
CACNA2D3	0.00477086	0.758794
PDE8B	0.00772673	0.758961
TSPEAR-AS2	-0.0102094	0.758961
FAM210A	-0.00146463	0.75933
LTBR	0.00142688	0.762075
VCP	0.00241948	0.762075
RP11-1252I4.2	-0.00733646	0.764327
ANKRD34A	0.00532255	0.764845
C1orf116	0.00892846	0.764845
CCDC107	0.00294353	0.764845
PRELP	0.00451704	0.764845
RAD21	0.00120502	0.764845
RP11-56F10.3	-0.0162951	0.764845
AE000662.93	0.0154431	0.765507
FMNL2	0.00710757	0.765507
PPP1R36	0.00876878	0.765507
RELL1	0.00324285	0.765507
SBDS	0.00241998	0.765507
TANGO2	-0.00429199	0.765507
TTC39C	0.00459157	0.765507
HAPLN3	0.00577143	0.767084
ABHD5	0.00163568	0.768876
POMK	-0.00142404	0.768876
SEPT1	-0.003454	0.768876
ABCA2	-0.00265917	0.769539
CTC-513N18.7	-0.00392683	0.770092
ADRA1D	0.0150481	0.772669
ANKRD61	-0.0142756	0.772669
CHL1	0.0135811	0.772669
DNAI1	0.00958547	0.772669
HMOX2	-0.00120884	0.772669
INPP4B	0.0044831	0.772669
LCA5L	0.00378093	0.772669
LSM2	-0.00175039	0.772669
NMD3	-0.00173361	0.772669
NPIPA8	-0.00869416	0.772669
RP11-1113L8.1	0.0107144	0.772669
SNX31	0.0126216	0.772669
SRCIN1	0.0118467	0.772669
TDRD9	0.00391254	0.772669
TERF2	-0.00104724	0.772669
SNX19	-0.00104734	0.774977
IDUA	-0.00177544	0.775585
CTD-2008L17.2	0.0152349	0.778378
CYP27A1	-0.00471638	0.778378
MARCH5	0.00185141	0.778378
SMAD7	-0.00689826	0.778378
MFI2	0.0130383	0.781357
RFC3	-0.00199335	0.782488
RP11-2O17.2	0.0108306	0.782488
CH507-9B2.5	-0.0098379	0.782962
HOPX	0.00877203	0.782962
TNNT1	0.00634385	0.782962
CREM	-0.00237773	0.783539
PROX1-AS1	0.0131525	0.783539
RP11-238I10.1	-0.0050436	0.783539
A2M	-0.00280436	0.786685
FAM65C	0.00547191	0.786685
PLB1	0.00314698	0.786685
DLL4	0.00605572	0.786931
CYP2J2	0.00450067	0.788134
GNAI3	0.000945632	0.788134
GNPTG	-0.00109958	0.788134
MED25	-0.0025235	0.790134
STIM1	-0.00168088	0.790134
IZUMO4	-0.00800156	0.791851
PPFIBP2	-0.00293633	0.791851
RP11-99J16--A.2	0.00803327	0.792941
RP11-260E18.1	-0.00919879	0.794082
CD2	-0.0153968	0.796025
SIAE	-0.00145784	0.801009
TMEM74B	-0.00824138	0.801009
TARID	0.00598983	0.801423
PLD3	-0.000993295	0.803741
WNT11	-0.0036427	0.805147
ARHGAP31	-0.00278432	0.805509
C8orf88	0.00252181	0.805509
FIGNL1	-0.00237204	0.805509
GPAT2	0.00542704	0.805509
SLC22A3	0.00662662	0.805509
TP53BP1	-0.00121442	0.805509
VPS13D	0.00178068	0.805509
ZNF813	-0.00265852	0.805509
ASIP	0.00527873	0.808235
ATF4	0.00155582	0.808235
CCDC178	-0.0103123	0.808235
EIF4E	0.000884869	0.808235
FSTL3	0.00579118	0.808235
FTL	0.00358789	0.808235
HDAC1	-0.000979784	0.808235
MAPKAPK3	-0.00147998	0.808235
OVOS2	0.0136015	0.808235
PPIL6	-0.00258528	0.808515
C5orf66	0.00300958	0.811472
LIG1	-0.00279622	0.815076
ANKRD35	0.00700607	0.815886
CEP57	-0.000838212	0.817325
EEF2K	-0.00244155	0.817325
TFPI	0.00275772	0.817325
FAM73B	-0.00109534	0.817402
HSPB7	0.00316626	0.817402
PODXL	-0.00229537	0.81836
OSBPL6	0.00268492	0.818824
AC004448.5	0.0035366	0.819165
APOD	0.00697274	0.819165
DBR1	-0.00163866	0.819165
DCUN1D2-AS	-0.0040524	0.819165
GMNN	-0.00187053	0.819165
MAGI3	0.00134764	0.819165
PLEKHB1	0.00720604	0.819165
RP11-166B2.8	-0.000801978	0.819165
SHISA4	0.00350574	0.819165
SPICE1	-0.00148886	0.819165
YIPF4	0.00123167	0.819165
YWHAQ	0.00120063	0.819165
ZNF697	0.00279305	0.819165
RP5-862P8.2	0.00763607	0.820825
RP11-315L6.1	0.00642506	0.821561
SNTG2	0.00697713	0.822195
ZNF208	-0.00230725	0.823694
ZNRF3-AS1	0.00616366	0.823694
XKR8	-0.00341779	0.824527
GJA5	-0.00847096	0.825304
LRCH2	0.00477617	0.825304
CTD-2587H24.10	0.00897049	0.825344
IARS2	-0.000758101	0.825344
LINC00276	-0.0045502	0.825344
MSANTD4	0.00107254	0.825344
PIK3R3.1	0.00592438	0.825344
RAB9B	0.00238643	0.825344
RP11-297H3.3	-0.00625192	0.825344
RP11-298I3.5	0.00733363	0.825344
RP11-644C3.1	0.00652905	0.825344
STARD9	0.00307308	0.825344
ZBTB43	0.000762515	0.825344
RP1-228P16.5	0.00927827	0.82709
ABCC9	-0.00178554	0.827994
AC013461.1	0.00165125	0.827994
AC009303.1	0.00288235	0.828879
SPATS2L	0.00257431	0.831434
BCKDHB	-0.00186644	0.832494
LYPD6	0.00862655	0.832494
TNKS1BP1	0.00333995	0.832494
EHD4-AS1	-0.00547152	0.832848
SLC9A9	0.0031959	0.832848
CUTC	0.00107025	0.834246
FUCA1	-0.00141545	0.834246
GPR153	0.0110738	0.834711
LARP6	0.00143747	0.834711
RP11-398G24.2	-0.00699035	0.834711
TBL1XR1-AS1	0.00881456	0.835024
TTC39A	0.00232477	0.835024
C5orf17	0.00450685	0.836027
CDH4	-0.00599464	0.836027
ELK3	-0.00261598	0.836027
LINC01422	-0.00668047	0.836027
LSMEM1	0.00378461	0.836027
RP11-454P21.1	0.00620104	0.836027
SEMA3A	0.00440328	0.836027
SGCE	0.00185956	0.836027
SH3GLB1	0.00159255	0.836027
RP11-185E12.2	0.0124628	0.836552
ATP1A2	0.00253274	0.83741
RAB4A	0.00139881	0.838114
CEP128	-0.00168124	0.84213
GPR137B	0.0014064	0.84213
ING4	0.000924878	0.84213
NTM	-0.00782594	0.84213
LPAR1	0.00374504	0.84228
ANKRD27	-0.00102866	0.843239
LRRC8B	0.00251556	0.843239
RP11-469N6.1	-0.0131035	0.843239
TAMM41	-0.00101595	0.843239
TCEA3	-0.00158078	0.843239
LINC01267	0.0136032	0.843779
SMYD4	-0.00183162	0.843779
C12orf45	0.00123129	0.84404
FER1L6-AS1	0.0102738	0.84404
RP11-333E1.1	-0.00118868	0.84404
RP11-94A24.1	-0.00698042	0.84404
TAOK3	0.00104804	0.84404
SLC12A7	-0.00216618	0.847934
DKK1	0.0119505	0.848457
NKAIN1	0.0121731	0.848457
LINC01579	-0.0104521	0.848931
TTC4	-0.00926511	0.848931
HAUS6	-0.00124827	0.849027
GK5	-0.00108153	0.85841
DES	0.00144453	0.858694
HN1L	0.00306516	0.858694
KCNAB1	0.00296961	0.858694
KLHDC4	-0.0012319	0.858694
STAT2	-0.00108041	0.858694
STX3	0.0015656	0.858694
UBE2H	0.00123325	0.858694
ZNF45	-0.000830002	0.858694
RP11-418I22.2	-0.00750397	0.860411
FAM150B	0.00915848	0.860541
LRRN3	-0.00513271	0.860541
SLC29A1	-0.00237284	0.860541
KMT5A	-0.000975654	0.862388
CCDC138	-0.00187471	0.862976
GCC2-AS1	-0.00261389	0.862976
KNDC1	-0.0121314	0.862976
JAG1	0.00366324	0.863453
RP11-280O1.2	-0.00628815	0.863453
TRAPPC2L	-0.00114952	0.863453
RP4-803J11.2	0.00304893	0.865134
MPHOSPH9	-0.000762551	0.866519
VASN	-0.00325955	0.869002
CTD-2619J13.23	-0.00524718	0.869044
LINC01393	0.00892247	0.869044
PAPPA2	-0.00438154	0.869044
PORCN	0.00156589	0.869044
FAR2	0.00415252	0.87023
NAV3	0.00219625	0.87023
DUSP4	-0.0123405	0.870344
PRRT3-AS1	-0.00313708	0.873167
RP11-382A20.3	0.000921535	0.873167
ZNF676	-0.00373098	0.873167
ZNF774	0.00403926	0.874358
ZNF169	-0.00107398	0.88282
AFMID	-0.00158481	0.886802
ANKH	-0.00181263	0.886802
BIRC7	-0.010688	0.886802
C6orf89	-0.000884326	0.886802
C9orf114	-0.00162012	0.886802
CDKN3	0.0029929	0.886802
DGKD	0.00286663	0.886802
EIF2AK3	0.00457058	0.886802
FBXO18	-0.00147329	0.886802
IQCK	-0.00158158	0.886802
KIAA1456	-0.00155454	0.886802
MAP7D2	-0.00594583	0.886802
MRS2	-0.000706067	0.886802
NFIB	0.000863715	0.886802
PAK1	0.00635465	0.886802
PRKCA	0.00154288	0.886802
RELN	-0.00530439	0.886802
RP4-806M20.4	-0.0039496	0.886802
RRM1	-0.000927187	0.886802
RUBCN	0.00244504	0.886802
STK24-AS1	0.00716385	0.886802
TGFBR3	-0.0020152	0.886802
TRIM25	-0.00187637	0.886802
AC093388.3	-0.00127001	0.887402
AIDA	-0.00161912	0.887402
APH1B	0.001243	0.887402
ARHGEF9	0.000854051	0.887402
ASIC1	-0.0116264	0.887402
AVPI1	-0.00196096	0.887402
BCL2	0.00361359	0.887402
C5orf45	-0.00111591	0.887402
CTC-523E23.11	-0.0064281	0.887402
DDHD1	0.000925232	0.887402
DGKE	0.00433351	0.887402
EXOSC10	-0.000682241	0.887402
HNRNPUL2-BSCL2	-0.00503884	0.887402
IFT172	-0.00122989	0.887402
ITPR1	0.00283013	0.887402
L1CAM	-0.0098625	0.887402
MBNL1-AS1	0.00304268	0.887402
MCM4	-0.00125776	0.887402
RP11-258F22.1	0.00990011	0.887402
RP11-439A17.10	0.00282722	0.887402
RP11-65M17.3	0.0078282	0.887402
ST6GALNAC6	-0.00153571	0.887402
STAC3	0.00319753	0.887402
VKORC1	-0.0033823	0.887402
ZNF527	-0.000899039	0.887402
CHID1	-0.00103875	0.887801
TRIO	0.00152227	0.887801
RP11-29H23.4	0.00730418	0.887844
APBB2	0.00243189	0.888149
C9orf3	0.0020459	0.888149
FBXO21	0.00129605	0.888149
TOB2	-0.00139773	0.888149
ANGPTL1	0.0031244	0.889209
CES4A	0.00334368	0.889868
CTD-2353F22.1	0.0025418	0.889868
EPRS	-0.00067245	0.889868
GMNC	-0.00434582	0.889868
LINC00998	0.00134043	0.889868
XPO4	0.000792882	0.889868
TBCEL	0.000719718	0.890177
CCDC148-AS1	0.0106993	0.892383
RP11-36B6.1	0.00615802	0.892788
PPP1R18	0.00505572	0.893111
ABCG5	0.0072708	0.894162
AC006042.7	0.0033336	0.894162
AC016909.1	0.00360387	0.894162
CA11	0.00338846	0.894162
CEACAM1	0.00387177	0.894162
CTD-2587H24.4	0.00372475	0.894162
DUSP26	0.00160622	0.894162
EPCAM	0.00516949	0.894162
KCNK6	0.00344957	0.894162
PDPN	-0.00312354	0.894162
RAB3A	-0.00284658	0.894162
RP11-374M1.3	-0.0111415	0.894162
RP11-379K17.12	-0.00236215	0.894162
SLCO2B1	0.00323378	0.894162
TGFB1I1	0.00634473	0.894162
TMEM68	-0.00089841	0.894162
ZNF571	-0.000842397	0.894162
ADAMTS15	-0.00266303	0.894495
AHR	0.00138415	0.894495
AKIRIN2	0.00129448	0.894495
ATP6V0A1	-0.000673774	0.894495
B3GALNT1	-0.00111002	0.894495
CCDC150	0.00195166	0.894495
DNTTIP2	0.00114933	0.894495
EML5	0.00457263	0.894495
FAM155B	0.00522647	0.894495
FANCA	-0.00418639	0.894495
GNAI1	0.00193666	0.894495
GPC5	-0.00719779	0.894495
GZF1	-0.000891287	0.894495
HGSNAT	-0.000978315	0.894495
HS6ST1	-0.00159038	0.894495
KCNA5	-0.011659	0.894495
LINC00346	0.0104631	0.894495
LINC01242	-0.00370596	0.894495
MACROD2-AS1	-0.00414604	0.894495
RP11-161D15.1	-0.00419471	0.894495
SEMA3D	0.00614532	0.894495
SMARCD1	0.00078902	0.894495
SNHG8	0.00322792	0.894495
STAM	0.000813333	0.894495
TRAF3IP2	0.00137971	0.894495
ZBTB38	0.00100653	0.894495
BCL9	0.000759047	0.894993
CUX2	0.00880417	0.894993
GORAB	0.00132684	0.894993
INHBE	0.00621921	0.894993
KCNMB2	0.004914	0.894993
LINC00982	-0.00351008	0.894993
NEURL1B	0.00402329	0.894993
RP11-181G12.4	-0.00612337	0.894993
RP11-438D8.2	0.00249794	0.894993
RSF1	0.000587696	0.894993
TNFAIP6	0.00628195	0.894993
UBE2Q2	0.00169255	0.894993
ZFP36	0.00592007	0.894993
ALDH6A1	-0.00168862	0.895961
CBSL	0.00998683	0.896151
LRRTM4	0.00510085	0.896757
RP11-177G23.2	0.00321344	0.896757
TMEM155	-0.0113477	0.896757
AC005304.1	0.00882548	0.89697
APOL6	-0.00229492	0.89697
DNAH1	0.00211942	0.89697
FPGS	-0.00110115	0.89697
NKX2-5	-0.00189831	0.89697
PRKAR2B	0.00124908	0.89697
RAP2A	0.00210047	0.89697
SKIL	-0.00186388	0.89697
SLC44A1	0.00159516	0.89697
COL21A1	0.00296355	0.89941
HPCAL4	0.00679923	0.89941
TGIF1	0.00304178	0.89941
RP11-452L6.1	-0.00188063	0.899958
AC099850.1	-0.00158363	0.902204
ANKRD37	-0.00198732	0.902204
ATRNL1	0.00488227	0.902204
CENPQ	-0.00155408	0.902204
CIDEA	0.00793917	0.902204
COL6A2	0.00198995	0.902204
CTB-176F20.3	0.00375934	0.902204
CTD-2026G6.3	0.00886672	0.902204
CTD-2542L18.1	-0.00809466	0.902204
DST	0.00118059	0.902204
ENAH	0.0023658	0.902204
FAM50B	-0.00146746	0.902204
FRMD4B	-0.00283202	0.902204
FRMPD2	-0.00716332	0.902204
FSD1L	0.000930792	0.902204
HOOK1	0.00160234	0.902204
HPD	0.00576999	0.902204
KCCAT211	0.00702898	0.902204
KTN1	0.000847772	0.902204
MCM5	-0.00252895	0.902204
MTA1	-0.0021354	0.902204
PLXNA4	-0.00238017	0.902204
RNF146	0.00118265	0.902204
RP11-1060G2.2	0.00419772	0.902204
RP11-10J21.5	-0.00750556	0.902204
RP11-461L13.3	0.00361758	0.902204
RP11-588H23.3	0.00844139	0.902204
RP11-662G23.1	0.00447077	0.902204
RP11-96B2.1	-0.00433284	0.902204
SNX22	-0.00629558	0.902204
STBD1	0.00768582	0.902204
TBX20	-0.00134154	0.902204
TNC	0.00877484	0.902204
ZFYVE19	-0.00264864	0.902204
B4GALT4	0.000621629	0.902584
TRIM69	-0.00103499	0.902584
CH17-373J23.1	0.0106651	0.904331
CREB3L1	-0.00149797	0.904331
FAM153C	-0.00815016	0.904331
FAT4	0.00166786	0.904331
FMO3	0.00828242	0.904331
KLHL41	0.00735705	0.904331
KPNA1	0.00104135	0.904331
RP11-215P8.4	-0.00440795	0.904331
RP4-601P9.2	-0.00599037	0.904331
TRDN	0.000989421	0.904331
WDR49	-0.0056208	0.904974
JADE2	-0.00160762	0.905341
RP11-1277A3.1	-0.00518984	0.905341
STK17A	0.00353305	0.905341
AC053503.6	0.00272421	0.906044
RP11-554I8.2	0.00520479	0.906044
RP11-67M9.1	-0.00465638	0.906044
ABHD3	-0.00125801	0.906153
RP11-298D21.1	-0.00284604	0.906153
TSNAX-DISC1	0.00231658	0.906153
ZFP82	-0.000689868	0.906153
KIAA0226L	0.00754604	0.909389
LYSMD1	0.00125138	0.909389
SPOCK1	0.00329684	0.909389
SLC17A5	0.00137417	0.910529
CDH19	0.00289921	0.916192
RP11-580I16.2	-0.000894136	0.916192
C8orf37	0.00147002	0.916982
FRAS1	-0.00318773	0.916982
KB-1125A3.12	0.0056097	0.916982
MIR4432HG	-0.00536668	0.916982
TOR1AIP2	0.00058982	0.916982
ZNF836	-0.00160355	0.916982
INTS1	-0.00066363	0.919378
SIGLEC1	0.00531029	0.919378
TBX5	-0.00176066	0.919378
ARHGAP1	0.000744346	0.921517
RP1-187B23.1	-0.00421418	0.921517
CDC42EP3	0.00118477	0.922457
CEP95	-0.000593891	0.922457
CLSTN2	-0.00518774	0.922457
HPR	0.00264228	0.922457
PREX1	-0.00182504	0.922457
OTUD7A	0.00376055	0.922491
DDX60L	0.00315588	0.923775
HNRNPUL1	-0.000564026	0.923775
HAVCR1	0.0104443	0.926276
RP11-577H5.5	-0.00193359	0.926276
SLAIN1	0.0011639	0.926276
AASS	-0.0023968	0.92771
ARNTL2-AS1	0.00608045	0.92771
LAMC1	0.000829868	0.92771
RP11-629G13.1	0.00310181	0.927958
TPO	0.00332302	0.928132
NAGA	-0.00238425	0.928965
PSPN	-0.00854973	0.929295
SMARCC2	-0.000572158	0.929295
RP11-79M19.2	-0.00658753	0.929967
ZDHHC18	0.0009813	0.930032
GRIA3	0.00514078	0.93154
AADAT	-0.00107662	0.932604
KIF24	0.00219041	0.932604
MAP7	0.00177991	0.932604
MARC2	-0.000866894	0.932604
RP11-102N12.3	0.00241795	0.932604
SCGB3A2	0.00913909	0.932604
SIRT3	-0.000766219	0.932604
ZNF844	-0.000889707	0.932604
KCNS3	0.00344223	0.933606
MYOM3	0.000913828	0.933606
ABLIM3	0.00149102	0.934469
ALDH1A1	0.00419132	0.934469
ARAP1-AS1	-0.0053273	0.934469
BCOR	-0.0013924	0.934469
BRAT1	-0.000724494	0.934469
CH507-513H4.1	0.00233789	0.934469
CTC-329D1.2	-0.000898194	0.934469
DGKB	0.00309579	0.934469
EFCAB11	-0.00177258	0.934469
FGD1	0.00137698	0.934469
FNDC3B	0.000946452	0.934469
HDAC5	-0.00150392	0.934469
IQCE	-0.00108583	0.934469
LNX2	0.000612082	0.934469
MANBAL	-0.00060961	0.934469
MDGA1	0.0081211	0.934469
MDM1	-0.000847465	0.934469
MIR181A1HG	0.00317118	0.934469
MT-CO2	0.00186484	0.934469
MTCL1	-0.00232477	0.934469
MTERF2	0.00131655	0.934469
NAMPT	0.00200838	0.934469
NOP16	0.00119129	0.934469
NR1D1	0.00257938	0.934469
ORC4	-0.000707913	0.934469
PCDH9-AS3	0.00516794	0.934469
PPP2CB	0.00120463	0.934469
PXDC1	0.00291253	0.934469
RACGAP1	-0.00184675	0.934469
RARRES1	0.00275496	0.934469
RBL1	-0.00114827	0.934469
REEP3	0.000566884	0.934469
RP11-386I14.4	0.00835232	0.934469
RP11-43F13.3	-0.00272582	0.934469
RP11-479O9.4	-0.000599172	0.934469
RP11-65N13.8	-0.00307792	0.934469
RP11-673E1.1	0.00263656	0.934469
RP11-814P5.1	0.00284901	0.934469
RPS16	0.00225771	0.934469
RRP12	0.00212934	0.934469
RSG1	-0.00253817	0.934469
SPIN1	-0.000818996	0.934469
TLL1	0.00665791	0.934469
TMEM70	0.0011919	0.934469
TP63	-0.0047674	0.934469
UBA3	0.000539653	0.934469
UCKL1	-0.00125564	0.934469
USP15	0.000988707	0.934469
VAPB	-0.000553376	0.934469
ZIM2	-0.00290581	0.934469
AC004895.4	0.00395763	0.936376
AC136616.1	0.00953582	0.936376
AKAP17A	0.0010627	0.936376
EFHD1	-0.00254884	0.936376
EXTL3-AS1	0.00333543	0.936376
FBXO4	0.000973393	0.936376
MYL4	0.00320588	0.936376
OVCH1-AS1	0.00807477	0.936376
PHLDA3	0.00268604	0.936376
PLAC8L1	0.0037049	0.936376
RAP1GAP2	-0.00119283	0.936376
RDH13	-0.000718571	0.936376
RIBC1	-0.0038058	0.936376
RP11-552F3.9	-0.0076908	0.936376
RP11-58C22.1	0.00572772	0.936376
RSRP1	-0.00104821	0.936376
SFXN2	-0.00135322	0.936376
SH2B2	0.00408755	0.936376
SH3D19	0.0010116	0.936376
TLE3	0.0024638	0.936376
TRIM5	0.00241126	0.936376
ABAT	-0.00162716	0.936678
AC006547.13	-0.00272084	0.936678
CDCA7	0.00261488	0.936678
HSF2	0.000646641	0.936678
KCND3-AS1	0.00334901	0.936678
KIF26B	-0.00409516	0.936678
LINC00960	0.00905246	0.936678
LINC01151	-0.00286803	0.936678
MCL1	0.00171952	0.936678
PLEKHF1	-0.00192438	0.936678
RGS16	0.00614561	0.936678
RP11-426C22.5	0.00183397	0.936678
RP11-559M23.1	0.00514752	0.936678
RP11-800A3.7	0.00272701	0.936678
SCRN1	0.00277234	0.936678
TOR1B	-0.00100792	0.936678
WDSUB1	-0.000690279	0.936678
ZNF525	-0.00137626	0.936678
ZNF507	0.000620462	0.936745
TMEM144	0.00107522	0.937609
KLHL10	-0.00497264	0.937961
AGPAT3	-0.00103806	0.93948
VCPIP1	0.000664112	0.93948
CPE	0.00279821	0.940418
CSE1L	-0.000687953	0.940418
PDLIM5	0.000955483	0.940418
ARHGEF3	0.00103152	0.94123
CTB-178M22.2	-0.00305642	0.94123
CYTH3	-0.000937978	0.94123
IER5	0.00275274	0.94123
LMNTD1	0.00279656	0.94123
RP11-114H23.1	0.00528694	0.94123
RP11-243A14.1	-0.00342387	0.94123
RP11-439C15.4	0.00605079	0.94123
RP11-43N5.1	-0.0086905	0.94123
CACNA1A	0.00553159	0.943834
TTC25	-0.00173655	0.944129
C1orf174	-0.00105663	0.944732
CHPF2	0.000933449	0.94841
NFRKB	-0.000620461	0.949675
PTGFR	0.0052461	0.949675
RP4-756G23.5	0.00192487	0.951265
APOBEC3G	0.00509166	0.953783
MEDAG	0.00267349	0.953783
UGDH-AS1	-0.00082427	0.953783
SNTB2	0.00122665	0.955719
FANCD2	-0.00232104	0.956115
AC007364.1	0.00571575	0.956136
BBS9	-0.00111939	0.956136
CAMK2B	0.000577329	0.956136
EFCAB5	0.00182994	0.956136
EIF4G3	0.000696718	0.956136
KCNG2	0.00789525	0.956136
LINC00970	-0.00367189	0.956136
PACRGL	-0.000987817	0.956136
PFKM	-0.000948609	0.956136
PHTF2	0.000853287	0.956136
RP11-756G20.1	-0.00537432	0.956136
CCDC85A	0.0052207	0.956203
KAZN	-0.00481032	0.956203
MGARP	0.00344642	0.956203
PTPN14	0.000897473	0.956203
RP11-486A14.2	-0.000797515	0.956203
RP11-763E3.1	0.00387767	0.956203
ZNF100	0.00133552	0.956203
RP11-598F7.6	0.00607667	0.956596
AC068533.7	-0.00246898	0.957389
RP11-305P14.1	0.00655984	0.957635
RP11-624L4.1	0.00347233	0.958734
SSC5D	0.00237923	0.958734
KLHL3	0.00112752	0.958851
RP11-328J2.1	0.0073617	0.958851
ZNF300	-0.00447051	0.958851
TUFT1	0.00108716	0.959524
AC007880.1	0.00873292	0.960362
CTB-39G8.2	0.00709692	0.960362
CTD-2587H24.5	0.00300488	0.960362
DYNLT3	0.0020114	0.960362
L3MBTL3	0.00272159	0.960362
NEU4	-0.00755471	0.960362
RAB7A	0.000747415	0.960362
RP11-69I8.3	-0.00502011	0.960362
SKI	-0.00133352	0.960362
TIPARP	-0.00090822	0.960362
WBP4	0.000558528	0.960362
ZNF136	-0.00106552	0.960362
NXPH4	0.00498285	0.960458
SLC22A4	-0.000927624	0.960458
STRN	0.00106377	0.960458
VWA2	-0.00389159	0.960458
IQCC	-0.00212733	0.961121
GTF2IRD1	-0.0015263	0.961129
HEY2	-0.00100234	0.96146
RP11-849H4.2	-0.001164	0.96146
AC002454.1	0.00500566	0.961733
ALDH2	-0.000831957	0.961733
ANKFY1	-0.000638197	0.961733
ANKRD29	0.00343676	0.961733
ASCC1	0.000538722	0.961733
BTBD16	-0.00310702	0.961733
BZW1	0.000801559	0.961733
CA12	0.00711	0.961733
CEBPG	0.00105638	0.961733
CEP135	-0.00112178	0.961733
CHGB	-0.00343807	0.961733
CSRP2BP	-0.000895905	0.961733
CTD-2525I3.2	-0.00738359	0.961733
CTH	-0.0017834	0.961733
CYB5D2	-0.000647024	0.961733
DHX32	0.00071804	0.961733
EDDM3A	0.00517628	0.961733
ENTPD3-AS1	-0.00115972	0.961733
FBXO41	0.00616032	0.961733
GPKOW	-0.00102718	0.961733
HAMP	0.0085004	0.961733
HDAC9	0.000785509	0.961733
HSPA6	0.00891501	0.961733
IFNLR1	0.00101151	0.961733
IRS1	-0.00125637	0.961733
LINC00202-1	0.00423013	0.961733
LINC00880	-0.00223804	0.961733
MAFA	0.00519081	0.961733
MARCH3	0.00132446	0.961733
MRE11A	-0.000768874	0.961733
NDC1	-0.00109945	0.961733
PPP1R42	0.00173581	0.961733
PRMT8	0.00329864	0.961733
PSMD8	0.000984175	0.961733
PTP4A2	-0.00127261	0.961733
RNF180	0.000544728	0.961733
RNF40	-0.00067065	0.961733
RNPS1	-0.000503418	0.961733
RP11-245D16.4	0.00334953	0.961733
RP11-281A20.2	-0.00723792	0.961733
RP11-37B2.1	0.000798856	0.961733
RP11-464F9.21	0.00163444	0.961733
RP11-588G21.2	-0.00477129	0.961733
RP13-476E20.1	0.00307223	0.961733
RP3-413H6.2	-0.0070189	0.961733
SLC25A10	-0.00485952	0.961733
SPG7	-0.00053806	0.961733
TEF	-0.00150763	0.961733
TMEM65	-0.00091986	0.961733
USP49	0.000586127	0.961733
ZNF517	-0.00141723	0.961733
ZNF792	-0.00213083	0.961733
KLHL34	0.0022757	0.962085
TCEA2	0.000739068	0.962085
AP000318.2	-0.00195829	0.963304
CTA-221G9.12	0.00700876	0.963605
ABCA10	0.00173061	0.964096
ACPP	0.00614828	0.964096
ANO8	-0.00111947	0.964096
APOC1	0.00756449	0.964096
BMF	-0.00363936	0.964096
C11orf72	0.00754683	0.964096
CACUL1	0.000495944	0.964096
CDH20	0.00164882	0.964096
CETN2	-0.00202226	0.964096
CSMD3	0.00288589	0.964096
DGCR14	0.000846395	0.964096
DIRAS1	-0.000906577	0.964096
EGLN3	0.00252403	0.964096
GALNT12	-0.00505636	0.964096
GALNTL6	-0.00697627	0.964096
HN1	0.00121626	0.964096
IGSF22	0.00567166	0.964096
INHBB	0.00612194	0.964096
LMBR1L	-0.000597384	0.964096
LRRC49	0.000596215	0.964096
MAP1LC3B2	0.00253421	0.964096
NANS	-0.000688952	0.964096
NRCAM	0.00508668	0.964096
OPRM1	0.00691333	0.964096
PABPC5	-0.00643097	0.964096
PPOX	-0.000782383	0.964096
PRRT1	-0.00237314	0.964096
PSEN1	-0.000609161	0.964096
RASSF3	-0.00180989	0.964096
RP1-223E5.4	0.0036726	0.964096
RP11-239H6.2	-0.00292986	0.964096
RP11-359P5.1	0.00145114	0.964096
ZNF385B	-0.00395071	0.964096
CD163	0.00193321	0.964926
LINC00370	0.00584347	0.964926
FZD8	-0.00294192	0.965916
TSPAN5	0.00117633	0.965916
OBSCN	0.000867114	0.966086
ULK1	-0.00104271	0.966086
AC114763.1	0.00432027	0.966559
KCNJ3	0.00587204	0.969125
AP001347.6	-0.00312736	0.969314
ASL	-0.00131799	0.969314
KLHL13	0.000678977	0.969314
RP11-303E16.3	0.0051694	0.969314
RPA1	-0.00125163	0.969314
VSIG10	-0.00130019	0.969314
TFAP4	-0.00241076	0.971306
C1orf122	0.00160141	0.972287
MS4A6A	0.0023512	0.972287
AC008592.4	0.00748451	0.972824
AP001437.1	0.00293	0.972824
ARHGAP31-AS1	-0.00206743	0.972824
ARHGAP5	0.000640355	0.972824
C1orf53	0.00241351	0.972824
C5orf42	-0.000484402	0.972824
CCDC175	-0.00566006	0.972824
CD160	0.00499435	0.972824
CD84	0.00419411	0.972824
CEP55	0.00551703	0.972824
CLTB	0.000767828	0.972824
COMMD7	-0.00047144	0.972824
CP	0.00525834	0.972824
CTC-546K23.1	0.00449356	0.972824
CTSO	-0.00228467	0.972824
CYBRD1	-0.00147414	0.972824
DPP4	0.00339558	0.972824
ERBB2	-0.000771903	0.972824
FBXO27	0.000897976	0.972824
FERMT2	0.000864392	0.972824
GABRB3	-0.00253449	0.972824
GOPC	0.000631025	0.972824
GPR146	-0.00203891	0.972824
HACE1	-0.000615204	0.972824
HRAT92	-0.00170441	0.972824
HSP90AA1	0.00097889	0.972824
IGHG1	-0.00549251	0.972824
KLF4	0.00235972	0.972824
KLF8	-0.00340563	0.972824
LINC00311	-0.00330759	0.972824
LINC01301	-0.00126777	0.972824
LPP-AS2	0.00157422	0.972824
LRCH1	0.000884618	0.972824
MAATS1	0.00567461	0.972824
MAP2K1	0.00145729	0.972824
MLEC	-0.000612835	0.972824
MORC4	0.000687803	0.972824
MRPL33	0.000481555	0.972824
MT3	-0.00492267	0.972824
NKILA	0.00366427	0.972824
NPPC	0.00327553	0.972824
NRXN3	0.00496687	0.972824
PIAS4	-0.000714184	0.972824
PLCE1-AS1	0.00623391	0.972824
PPFIA2	0.00255806	0.972824
PPP2R3A	0.000704338	0.972824
PRPF8	-0.00055255	0.972824
PRUNE2	0.00652209	0.972824
PUS10	-0.000677804	0.972824
RARG	-0.00214755	0.972824
RARRES3	-0.00247018	0.972824
RBM44	0.00313868	0.972824
REXO2	0.000848668	0.972824
RP11-188D8.1	0.00375455	0.972824
RP11-223C24.1	0.00288505	0.972824
RP11-344P13.1	0.00743155	0.972824
RP11-37C7.3	0.00142582	0.972824
RP11-454K7.1	0.003683	0.972824
RP11-455O6.8	0.00570028	0.972824
RP11-462L8.1	0.00174236	0.972824
RP11-539L10.3	-0.00187996	0.972824
RP11-712B9.2	0.00267028	0.972824
RP11-725D20.1	0.00481443	0.972824
RP13-650J16.1	-0.00509474	0.972824
RP4-569M23.5	0.00363102	0.972824
RP4-630C24.3	0.00715607	0.972824
SDK1	-0.00197956	0.972824
SGK223	0.00392863	0.972824
SLC26A4	0.00379012	0.972824
SLC7A5	-0.0038784	0.972824
SPTY2D1-AS1	-0.000812173	0.972824
SRC	0.00160612	0.972824
SSBP2	0.00125027	0.972824
TAF9B	0.00123591	0.972824
THRSP	-0.00738326	0.972824
TPPP	-0.00204518	0.972824
TRAFD1	0.00100938	0.972824
TRIL	-0.00279842	0.972824
TUBA4A	0.00141618	0.972824
VWA8	0.00056616	0.972824
ZEB2-AS1	0.00362854	0.972824
ZGRF1	-0.000764194	0.972824
ZNF718	-0.000680741	0.972824
CYP2R1	0.000875003	0.973285
MATN1	-0.00810892	0.973285
NFASC	0.00422202	0.973285
ZMAT3	0.000630821	0.973285
S100A2	0.00579584	0.97642
ANKRD11	-0.00103454	0.976559
C15orf39	-0.00146582	0.976559
RP3-405J10.4	0.00601866	0.976559
CEP76	-0.000711803	0.976886
CTD-2619J13.3	-0.00163116	0.976886
ETNK2	0.00599501	0.976886
SLC25A21	0.00173615	0.976886
CEP83	-0.000559792	0.976928
EDA2R	0.0040489	0.976928
ACTR3	0.000686369	0.977059
RP11-136C24.3	-0.00319092	0.977059
SACS	0.00192931	0.977529
ATP11C	-0.00131263	0.978357
CLVS1	-0.00158892	0.978357
ADAMTSL2	-0.00303107	0.978561
ZNF385D-AS1	0.00624257	0.978561
MESDC2	-0.000531616	0.978713
BSG	-0.00100397	0.97892
EXOC6	0.000500255	0.97892
FOXK2	-0.000964777	0.97892
MSH2	-0.00111605	0.97892
NR1I2	0.00658588	0.97892
P3H2	0.00245922	0.97892
PDDC1	-0.000741455	0.97892
RP11-314P15.2	-0.00365689	0.97892
STYK1	0.00791307	0.97892
THEMIS2	0.00435148	0.97892
TSPAN1	0.00313643	0.97892
XG	0.00372162	0.97892
HIST1H1E	-0.00272331	0.979019
ARFGAP1	-0.000537992	0.979473
CDC42EP1	0.00235935	0.980523
FLG2	-0.00498407	0.980523
GALNT7	0.00114206	0.980523
RP11-315E17.1	0.00719777	0.980523
TMEM160	-0.00128248	0.980523
NRG2	0.000957628	0.981492
PRKD2	-0.00129806	0.981492
RNF213	-0.00060666	0.981492
RP11-320M2.1	-0.00195579	0.981492
RP11-594C13.1	0.00298969	0.981492
PKD1	-0.000574511	0.98156
SLC39A13	0.000970763	0.98156
HUNK	0.00579179	0.982125
RASGEF1B	-0.00221057	0.982125
RP11-575F12.1	-0.0067979	0.982125
RP11-690J15.1	0.00467061	0.982125
TTC3-AS1	0.00480393	0.982125
UNC13D	-0.001982	0.982125
FHOD1	0.000660791	0.983852
NANOS1	0.00255108	0.983852
TPTE	0.0041505	0.98419
FN3K	-0.00104367	0.984225
ACSL3	-0.0005843	0.984731
ACTR3B	0.000597807	0.984731
C12orf65	-0.000547774	0.984731
CCDC78	0.00439745	0.984731
CRYM	-0.00154985	0.984731
GBP4	-0.00400752	0.984731
GID4	0.0005131	0.984731
GIPC2	0.000578614	0.984731
HIST1H1D	-0.00497469	0.984731
IER2	0.00116553	0.984731
ITGB1	0.00118541	0.984731
LINC00923	-0.000765897	0.984731
P2RY11	0.00301723	0.984731
PTPN12	0.000707638	0.984731
RP11-305K5.1	0.00202966	0.984731
RP11-415I12.3	-0.000837065	0.984731
RP11-521D12.2	0.00622807	0.984731
SLC35F3	0.00256075	0.984731
SPDYE16	-0.00149655	0.984731
TEAD4	0.00477664	0.984731
WARS2-IT1	-0.00261469	0.984731
AC098617.1	0.00076824	0.986539
APCDD1	0.00167778	0.986539
DDX52	0.000450285	0.986539
FAM157B	0.00440332	0.986539
HRASLS5	-0.00219248	0.986539
ICAM3	-0.0025042	0.986539
ITGA9	-0.00134523	0.986539
JUP	-0.00119291	0.986539
KMT5C	-0.000905407	0.986539
LINC01474	0.00664046	0.986539
PCED1A	-0.000955792	0.986539
PNRC1	0.000998131	0.986539
PPP3CC	0.000491074	0.986539
RABL6	-0.000677845	0.986539
ZFX-AS1	-0.0038704	0.986539
ZNF446	-0.000918291	0.986539
ZNF883	-0.0012096	0.986539
COX18	-0.000683227	0.986886
LSAMP	0.00241179	0.986886
POMC	-0.00440788	0.986886
FAM219B	-0.00109302	0.98713
FAM234B	0.00148377	0.98713
MKLN1	0.000449198	0.98713
RICTOR	0.00117985	0.98713
TCP11L1	-0.000678746	0.987425
SEMA6A	-0.00202976	0.988021
KCNJ1	0.00328359	0.988742
PCDH7	0.00105814	0.988742
IL27RA	0.0034875	0.988746
PABPC1L	0.00124027	0.988746
ABR	-0.00105332	0.99114
AC002550.5	-0.0037854	0.99114
AFG3L2	-0.00044279	0.99114
BTG3	0.00233197	0.99114
CAMK2D	0.000623042	0.99114
COL28A1	-0.00188358	0.99114
COL5A1	-0.00226925	0.99114
CTD-2282P23.2	0.00140277	0.99114
DEF6	0.00246177	0.99114
FAM135A	0.000484618	0.99114
FGF2	0.00192698	0.99114
HLA-DPB1	-0.00173435	0.99114
LRRC41	0.000516577	0.99114
P4HA1	0.00121139	0.99114
PCBP3	0.00308385	0.99114
POLK	0.000441773	0.99114
POP7	-0.000897715	0.99114
PPP4R4	0.00510453	0.99114
RP11-497H16.9	-0.00258485	0.99114
RP11-513M16.8	-0.0034261	0.99114
RP11-530I17.1	0.00260343	0.99114
RP11-638L3.1	0.00468459	0.99114
RP11-826N14.2	-0.00550082	0.99114
STEAP4	0.00224796	0.99114
TGFBRAP1	-0.000702879	0.99114
ZNF354C	-0.000738481	0.99114
ZNF619	-0.000641519	0.99114
LUCAT1	0.00275423	0.991269
RP5-921G16.1	0.00418267	0.991269
CALU	0.00064633	0.991965
CCDC51	-0.000915809	0.991965
CTB-179K24.3	-0.00132902	0.991965
DHPS	-0.000529357	0.991965
KCND2	0.00558678	0.991965
LAMA5	-0.00113753	0.991965
TMEM94	-0.000496749	0.991965
TFDP1	-0.000580215	0.992523
TBC1D8B	0.00148018	0.993169
FKBP7	-0.00112207	0.995001
FAM46B	0.00234695	0.995654
BBX	0.000542229	0.996068
BRCA1	-0.000767819	0.996068
MIR325HG	0.00162933	0.996068
NPHP1	-0.000541887	0.996068
RP11-164P12.3	0.00403055	0.996068
ZNF385D-AS2	0.00438689	0.996068
LINC00693	0.00182156	0.997517
MB21D2	0.00147349	0.998035
ABI1	0.00079625	0.998435
UBA2	0.000859235	0.998435
ZNF526	-0.000843496	0.99845
A1BG	0.00251317	0.998748
A1BG-AS1	0.00355935	0.998748
A1CF	0.00163309	0.998748
A2M-AS1	1.66671e-05	0.998748
A2ML1	0.00018068	0.998748
A2ML1-AS1	7.47193e-06	0.998748
A3GALT2	0.000469258	0.998748
A4GALT	-5.93711e-05	0.998748
AAAS	-3.02215e-05	0.998748
AACS	-5.43114e-05	0.998748
AADACL2-AS1	0.00290198	0.998748
AAED1	-0.000302354	0.998748
AAGAB	-3.65008e-05	0.998748
AAK1	-7.94469e-05	0.998748
AAMDC	-9.2075e-05	0.998748
AAMP	6.6365e-05	0.998748
AANAT	-0.000360281	0.998748
AAR2	-3.30655e-05	0.998748
AARS	0.000203171	0.998748
AARS2	-0.000159852	0.998748
AASDH	-0.00012409	0.998748
AASDHPPT	3.90578e-05	0.998748
AATBC	-0.0015335	0.998748
AATF	-0.000204946	0.998748
AATK	0.000201173	0.998748
AATK-AS1	-0.000451585	0.998748
AB015752.3	0.000332026	0.998748
ABALON	-0.000314181	0.998748
ABCA13	9.70065e-05	0.998748
ABCA3	-6.36662e-05	0.998748
ABCA5	0.000145922	0.998748
ABCA6	-0.00016455	0.998748
ABCA7	1.69618e-05	0.998748
ABCA8	-0.000867096	0.998748
ABCA9	0.000131494	0.998748
ABCA9-AS1	-0.000301717	0.998748
ABCB1	5.47384e-05	0.998748
ABCB10	4.13176e-05	0.998748
ABCB11	0.00291825	0.998748
ABCB4	9.29869e-06	0.998748
ABCB5	0.000163308	0.998748
ABCB7	8.01797e-05	0.998748
ABCB8	-0.000377888	0.998748
ABCB9	-0.000307019	0.998748
ABCC1	5.7121e-05	0.998748
ABCC10	-7.99175e-05	0.998748
ABCC11	-7.23136e-06	0.998748
ABCC2	0.000102632	0.998748
ABCC4	0.00032761	0.998748
ABCC5-AS1	-0.000772481	0.998748
ABCC6	0.000672538	0.998748
ABCC8	-9.06112e-05	0.998748
ABCD1	7.12603e-05	0.998748
ABCD2	0.000340663	0.998748
ABCD3	-7.77666e-05	0.998748
ABCD4	-0.000239211	0.998748
ABCE1	8.62989e-05	0.998748
ABCF1	1.7248e-05	0.998748
ABCF2	-5.36239e-05	0.998748
ABCG1	-0.000648655	0.998748
ABCG2	0.00119918	0.998748
ABCG4	0.000944192	0.998748
ABCG8	0.00256743	0.998748
ABHD1	0.000333262	0.998748
ABHD10	-0.000150175	0.998748
ABHD11	-0.00029655	0.998748
ABHD12	4.74753e-05	0.998748
ABHD13	0.000210607	0.998748
ABHD14A	-0.000392187	0.998748
ABHD14A-ACY1	0.000348301	0.998748
ABHD14B	-0.000287177	0.998748
ABHD15	4.63818e-05	0.998748
ABHD15-AS1	0.000402732	0.998748
ABHD16A	0.000321839	0.998748
ABHD17A	-7.18686e-06	0.998748
ABHD17B	0.000100771	0.998748
ABHD17C	-8.31237e-05	0.998748
ABHD18	0.000117304	0.998748
ABHD2	0.000169578	0.998748
ABHD4	0.000132769	0.998748
ABHD6	0.000262303	0.998748
ABHD8	-0.000250544	0.998748
ABI2	0.000122217	0.998748
ABI3	-4.13846e-05	0.998748
ABI3BP	-0.000881845	0.998748
ABL2	8.09634e-05	0.998748
ABLIM1	-0.000140057	0.998748
ABLIM2	-0.000497578	0.998748
ABO	-0.0017849	0.998748
ABRACL	0.000461777	0.998748
ABT1	-3.87663e-05	0.998748
ABTB1	-7.63018e-05	0.998748
ABTB2	0.000206373	0.998748
AC000068.10	-7.86464e-05	0.998748
AC000068.5	-0.000283995	0.998748
AC001226.7	-0.000378407	0.998748
AC002064.4	-7.4138e-05	0.998748
AC002064.5	0.000145783	0.998748
AC002066.1	2.51065e-05	0.998748
AC002116.7	-0.000157628	0.998748
AC002117.1	2.23691e-05	0.998748
AC002310.11	6.4441e-05	0.998748
AC002310.12	9.88074e-06	0.998748
AC002310.13	0.00078858	0.998748
AC002310.7	-0.000190248	0.998748
AC002398.11	0.00116888	0.998748
AC002401.1	0.000428258	0.998748
AC002429.5	5.59224e-05	0.998748
AC002451.3	0.000299303	0.998748
AC002456.2	0.000246603	0.998748
AC002463.3	0.00476779	0.998748
AC002467.7	-0.000917195	0.998748
AC002480.3	0.000167279	0.998748
AC002480.4	0.000531191	0.998748
AC002511.2	-0.000484955	0.998748
AC002511.3	0.000158616	0.998748
AC002539.1	0.000284657	0.998748
AC002985.3	0.000492885	0.998748
AC003002.4	-0.000129799	0.998748
AC003005.2	0.000153243	0.998748
AC003005.4	0.00025274	0.998748
AC003006.7	-5.31185e-05	0.998748
AC003075.4	0.000448667	0.998748
AC003088.1	0.000973945	0.998748
AC003090.1	0.000187285	0.998748
AC003101.1	-0.000403653	0.998748
AC003682.16	-0.000205101	0.998748
AC003956.1	-0.000105351	0.998748
AC003973.4	-0.000616027	0.998748
AC003991.3	-0.000178295	0.998748
AC004019.13	-0.00159058	0.998748
AC004053.1	-1.55855e-05	0.998748
AC004069.2	0.00267286	0.998748
AC004076.5	0.000349659	0.998748
AC004076.7	-0.000143945	0.998748
AC004076.9	-2.71647e-05	0.998748
AC004112.4	8.97274e-05	0.998748
AC004156.3	-0.000100507	0.998748
AC004158.3	-0.0019221	0.998748
AC004231.2	0.000278939	0.998748
AC004237.1	0.000321141	0.998748
AC004381.6	-1.70668e-05	0.998748
AC004381.7	-0.00100654	0.998748
AC004471.9	-0.000427266	0.998748
AC004485.3	-0.00321307	0.998748
AC004540.5	-2.74948e-05	0.998748
AC004549.6	0.000143159	0.998748
AC004556.1	-0.000497166	0.998748
AC004593.3	1.23275e-05	0.998748
AC004702.2	-1.93926e-05	0.998748
AC004837.5	-0.000513172	0.998748
AC004854.4	-0.00151824	0.998748
AC004870.3	0.000407943	0.998748
AC004878.2	0.000382743	0.998748
AC004893.11	-0.000134283	0.998748
AC004951.6	-0.00070086	0.998748
AC004988.1	-0.00032311	0.998748
AC005013.5	-0.00253406	0.998748
AC005037.3	-0.000690124	0.998748
AC005042.4	7.86807e-05	0.998748
AC005076.5	-0.000569344	0.998748
AC005082.12	0.00152807	0.998748
AC005150.1	0.00035627	0.998748
AC005162.4	-0.000148387	0.998748
AC005220.3	-2.16768e-05	0.998748
AC005224.2	0.00026318	0.998748
AC005235.1	0.0001452	0.998748
AC005237.4	-0.00148654	0.998748
AC005253.2	0.000186436	0.998748
AC005281.1	-0.000255249	0.998748
AC005307.3	-0.000527469	0.998748
AC005329.7	-0.000686911	0.998748
AC005355.1	-0.000252002	0.998748
AC005355.2	8.37717e-05	0.998748
AC005358.3	4.3962e-05	0.998748
AC005363.11	-8.63373e-05	0.998748
AC005487.2	0.000493409	0.998748
AC005498.3	0.000145039	0.998748
AC005522.7	-2.39379e-05	0.998748
AC005523.2	0.000949081	0.998748
AC005523.3	-0.000463858	0.998748
AC005537.2	-0.000183906	0.998748
AC005592.1	0.00038871	0.998748
AC005592.2	0.000126028	0.998748
AC005597.1	4.47034e-05	0.998748
AC005618.6	-0.000148143	0.998748
AC005618.8	-0.000258578	0.998748
AC005703.2	-0.000144917	0.998748
AC005740.5	0.00046492	0.998748
AC005754.7	-0.000107515	0.998748
AC005775.2	-0.00113152	0.998748
AC005786.5	-0.00171426	0.998748
AC005786.7	0.000392579	0.998748
AC005943.2	-0.000169048	0.998748
AC005944.2	0.00116606	0.998748
AC006000.5	-0.000333248	0.998748
AC006026.13	-0.000604645	0.998748
AC006041.1	-0.000166371	0.998748
AC006042.6	-0.00101133	0.998748
AC006116.17	0.000417179	0.998748
AC006130.3	-0.000374267	0.998748
AC006145.4	1.12031e-05	0.998748
AC006159.5	0.0020448	0.998748
AC006160.5	3.81037e-05	0.998748
AC006277.2	-0.000113657	0.998748
AC006369.2	0.000673172	0.998748
AC006369.3	-0.000641428	0.998748
AC006372.4	5.82434e-05	0.998748
AC006378.2	0.000174933	0.998748
AC006449.2	-0.00196366	0.998748
AC006460.2	0.000668777	0.998748
AC006538.4	-0.00195648	0.998748
AC006547.8	-0.000130506	0.998748
AC006942.4	-0.00053487	0.998748
AC006946.15	4.04378e-05	0.998748
AC006946.16	-0.000736587	0.998748
AC006994.2	1.62204e-05	0.998748
AC007009.1	0.000401565	0.998748
AC007038.7	0.000107639	0.998748
AC007040.11	-0.000196895	0.998748
AC007064.24	0.000482866	0.998748
AC007091.1	0.00203079	0.998748
AC007098.1	-0.000244527	0.998748
AC007128.1	0.000289951	0.998748
AC007163.6	0.00192541	0.998748
AC007192.4	0.00320851	0.998748
AC007193.10	0.000344909	0.998748
AC007193.9	-0.000101591	0.998748
AC007204.2	0.000437264	0.998748
AC007228.11	-5.49474e-05	0.998748
AC007228.5	-0.00117288	0.998748
AC007246.3	0.000382593	0.998748
AC007251.2	9.34451e-05	0.998748
AC007255.8	0.000120562	0.998748
AC007285.6	-0.000111352	0.998748
AC007292.6	0.000256452	0.998748
AC007325.2	-6.4519e-05	0.998748
AC007326.1	-0.000254002	0.998748
AC007365.3	-0.000259269	0.998748
AC007381.3	-0.00218397	0.998748
AC007383.3	5.60833e-05	0.998748
AC007383.4	-1.53776e-05	0.998748
AC007386.4	-4.4715e-05	0.998748
AC007389.3	-0.00069182	0.998748
AC007392.3	-0.000504664	0.998748
AC007405.4	0.000345139	0.998748
AC007405.6	0.00021239	0.998748
AC007461.2	0.00057103	0.998748
AC007563.5	-0.000961863	0.998748
AC007566.10	-0.000335604	0.998748
AC007620.3	8.90419e-05	0.998748
AC007679.3	-7.13996e-05	0.998748
AC007682.1	-0.000195404	0.998748
AC007773.2	0.000222626	0.998748
AC007879.1	-5.64113e-05	0.998748
AC007879.2	-0.00196764	0.998748
AC007879.5	-2.20318e-05	0.998748
AC007906.1	-0.000484678	0.998748
AC007966.1	-0.00011162	0.998748
AC008063.2	0.000970308	0.998748
AC008074.1	-9.80652e-05	0.998748
AC008074.3	0.000257736	0.998748
AC008079.10	-0.000120935	0.998748
AC008269.2	0.00015357	0.998748
AC008277.1	0.000494895	0.998748
AC008440.5	-0.000824528	0.998748
AC008522.1	0.00218267	0.998748
AC008592.7	0.000252352	0.998748
AC008697.1	-4.22114e-05	0.998748
AC008746.12	-0.00193223	0.998748
AC008746.3	-0.000668478	0.998748
AC008753.6	-0.000232712	0.998748
AC008781.7	-0.000302285	0.998748
AC008834.1	0.000948264	0.998748
AC008937.2	0.000304031	0.998748
AC009005.2	0.00030006	0.998748
AC009065.4	-0.00107513	0.998748
AC009120.10	-0.00013089	0.998748
AC009120.4	0.000182217	0.998748
AC009120.5	0.000290687	0.998748
AC009133.12	0.000193721	0.998748
AC009133.21	-0.000725273	0.998748
AC009228.1	-0.000142491	0.998748
AC009262.2	0.0010312	0.998748
AC009264.1	0.00017903	0.998748
AC009299.2	5.14184e-05	0.998748
AC009299.3	0.000456429	0.998748
AC009312.1	0.000317471	0.998748
AC009313.1	0.000510813	0.998748
AC009403.2	-3.37863e-05	0.998748
AC009404.2	5.97122e-05	0.998748
AC009410.1	0.000436417	0.998748
AC009473.1	0.00187177	0.998748
AC009478.1	0.000766617	0.998748
AC009480.3	-0.00036711	0.998748
AC009495.4	-0.000734375	0.998748
AC009501.4	-0.000421595	0.998748
AC009505.2	-5.24167e-05	0.998748
AC009506.1	8.54677e-05	0.998748
AC009518.8	0.000293388	0.998748
AC009542.2	-0.000565783	0.998748
AC009784.3	-0.00017477	0.998748
AC009878.2	0.000946317	0.998748
AC009950.2	-0.000828744	0.998748
AC009955.8	0.000170111	0.998748
AC009961.3	-0.000223736	0.998748
[truncated: 23,708 more rows]

## Sheet: Endothelium
Gene	log2FoldChange	padj
XIST	-9.68436	2.21321e-154
TSIX	-6.05426	6.50641e-19
KDM6A	-0.684523	1.53027e-17
JPX	-0.589394	9.88487e-15
TTTY10	2.56612	2.65075e-12
ZFX	-0.519132	1.28317e-07
KDM5C	-0.588803	1.50684e-06
PCDH11Y	2.87007	1.50684e-06
DDX3X	-0.455182	4.18557e-06
XIRP1	1.47928	0.00106569
TTTY15	3.46101	0.00249326
UTY	3.27071	0.00436494
CD99	0.384077	0.00448865
KDM5D	2.71029	0.00697321
TMSB4Y	2.40824	0.00697321
USP9Y	2.71925	0.00697321
AC010084.1	1.0667	0.0176406
RPS4Y1	1.94887	0.0176406
CA5B	-0.219382	0.0316141
LINC00278	1.13416	0.0400611
ZFY	1.08425	0.0400611
DDX3Y	1.07613	0.0409741
FAM224B	0.892988	0.0412406
TXLNG	-0.215715	0.0412406
TTTY14	0.785643	0.0492131
PTGIR	0.288052	0.0667395
EIF1AY	0.448644	0.0965765
ANKRD2	0.120694	0.113357
ZFY-AS1	0.303174	0.113357
PUDP	-0.0826827	0.11397
CLIC2	-0.0728487	0.154215
NLGN4Y	0.227389	0.202711
RP11-276M12.1	-0.0863109	0.223725
HOPX	0.0792845	0.237928
PPP1R3C	0.0557894	0.245362
PLXDC1	-0.0521621	0.252709
TNFRSF11B	0.118216	0.252709
RP11-945C19.4	-0.0663375	0.25593
EIF1AX	-0.0332954	0.304632
RP11-499F3.2	-0.0361869	0.439092
DHRSX	0.0173255	0.509036
FGF13	-0.0242325	0.565494
GLIPR1	0.0175212	0.821789
SLC2A7	-0.0237801	0.821789
ADAMTS17	-0.016132	0.863037
SAXO2	0.0168102	0.863037
EIF2S3	-0.00884741	0.894428
S100A9	0.0149237	0.908111
TNFAIP6	0.0148404	0.908111
CRMP1	0.0144002	0.914494
PRELID3A	-0.0136743	0.967445
A1BG	7.7148e-05	0.999989
A1BG-AS1	0.000540765	0.999989
A1CF	0.000270218	0.999989
A2M	0.000151205	0.999989
A2M-AS1	-0.000201444	0.999989
A2ML1	-0.000250887	0.999989
A2ML1-AS1	-1.27577e-05	0.999989
A3GALT2	-0.000211323	0.999989
A4GALT	-0.000202335	0.999989
AAAS	3.78456e-05	0.999989
AACS	7.68229e-05	0.999989
AADACL2-AS1	-0.000255701	0.999989
AADACL4	0.000448067	0.999989
AADAT	-0.000359639	0.999989
AAED1	0.000851806	0.999989
AAGAB	-1.22595e-06	0.999989
AAK1	-0.000158644	0.999989
AAMDC	3.38492e-05	0.999989
AAMP	5.33169e-05	0.999989
AANAT	-0.000226172	0.999989
AAR2	-4.39521e-06	0.999989
AARS	0.00133118	0.999989
AARS2	-5.21319e-06	0.999989
AASDH	-7.53773e-05	0.999989
AASDHPPT	8.91453e-05	0.999989
AASS	-6.99337e-05	0.999989
AATF	-0.000328536	0.999989
AATK	-9.79445e-05	0.999989
AB015752.3	-0.000191052	0.999989
ABALON	3.87293e-05	0.999989
ABAT	-1.3413e-05	0.999989
ABC7-42404400C24.1	3.15254e-05	0.999989
ABCA1	6.69598e-07	0.999989
ABCA10	2.75995e-05	0.999989
ABCA12	0.000130984	0.999989
ABCA13	0.000471973	0.999989
ABCA2	-0.000151366	0.999989
ABCA3	-3.04352e-05	0.999989
ABCA4	0.00010801	0.999989
ABCA5	-0.000115616	0.999989
ABCA6	-2.8062e-05	0.999989
ABCA7	-8.9867e-05	0.999989
ABCA8	0.00114325	0.999989
ABCA9	4.20624e-05	0.999989
ABCA9-AS1	-0.000186832	0.999989
ABCB1	-2.54055e-05	0.999989
ABCB10	-1.27359e-05	0.999989
ABCB11	0.001338	0.999989
ABCB4	-6.83239e-05	0.999989
ABCB5	6.9774e-05	0.999989
ABCB7	0.000242181	0.999989
ABCB8	0.000114708	0.999989
ABCB9	-0.000165847	0.999989
ABCC1	-2.09111e-05	0.999989
ABCC10	-0.00014841	0.999989
ABCC11	-6.37851e-05	0.999989
ABCC12	0.000250479	0.999989
ABCC2	-0.000100506	0.999989
ABCC3	0.000178121	0.999989
ABCC4	4.83361e-05	0.999989
ABCC5	-0.000430623	0.999989
ABCC6	0.000129744	0.999989
ABCC8	0.000477942	0.999989
ABCC9	-0.000134554	0.999989
ABCD1	-0.000377358	0.999989
ABCD2	-0.000120187	0.999989
ABCD3	-0.000154145	0.999989
ABCD4	4.77164e-05	0.999989
ABCE1	-3.83371e-05	0.999989
ABCF1	9.78755e-06	0.999989
ABCF2	-2.97288e-05	0.999989
ABCG1	-0.000276592	0.999989
ABCG2	-0.000103728	0.999989
ABCG5	0.000123592	0.999989
ABHD1	-0.000122002	0.999989
ABHD10	6.92379e-05	0.999989
ABHD11	7.89235e-06	0.999989
ABHD12	-3.63624e-05	0.999989
ABHD12B	0.000489422	0.999989
ABHD13	0.0010676	0.999989
ABHD14A	-0.000162888	0.999989
ABHD14A-ACY1	0.000100986	0.999989
ABHD14B	4.21148e-05	0.999989
ABHD15	0.00095124	0.999989
ABHD15-AS1	0.000148471	0.999989
ABHD16A	9.36958e-05	0.999989
ABHD17A	7.47042e-05	0.999989
ABHD17B	8.27604e-05	0.999989
ABHD17C	-0.000714496	0.999989
ABHD18	-3.54148e-05	0.999989
ABHD2	0.000122684	0.999989
ABHD3	-0.00051903	0.999989
ABHD4	-1.65676e-06	0.999989
ABHD5	-6.76529e-05	0.999989
ABHD6	3.10527e-05	0.999989
ABHD8	-0.000412287	0.999989
ABI1	-8.17692e-05	0.999989
ABI2	-0.000209922	0.999989
ABI3	7.3816e-05	0.999989
ABI3BP	-9.93104e-05	0.999989
ABL1	-7.64131e-05	0.999989
ABL2	-7.22615e-05	0.999989
ABLIM2	-0.000209014	0.999989
ABLIM3	-0.000105831	0.999989
ABO	-7.10635e-05	0.999989
ABR	-3.60462e-06	0.999989
ABRA	0.00559274	0.999989
ABRACL	-0.000316324	0.999989
ABT1	0.000218446	0.999989
ABTB1	0.000368655	0.999989
ABTB2	0.00013521	0.999989
AC000036.4	0.000276172	0.999989
AC000068.5	0.00012068	0.999989
AC000403.4	-9.81158e-05	0.999989
AC002064.5	-0.000430774	0.999989
AC002066.1	-8.77391e-05	0.999989
AC002116.7	9.61575e-05	0.999989
AC002117.1	5.83003e-05	0.999989
AC002310.11	-3.48923e-05	0.999989
AC002310.12	-5.47161e-06	0.999989
AC002310.13	-0.00018923	0.999989
AC002310.7	0.000236397	0.999989
AC002398.11	0.000203423	0.999989
AC002398.12	0.00282075	0.999989
AC002401.1	0.000329542	0.999989
AC002429.5	-0.000242258	0.999989
AC002451.3	0.00174541	0.999989
AC002454.1	-0.000385065	0.999989
AC002456.2	-0.000670673	0.999989
AC002465.2	-2.24779e-06	0.999989
AC002467.7	7.3849e-05	0.999989
AC002480.2	-0.000221089	0.999989
AC002480.3	-0.000447703	0.999989
AC002480.4	-2.03123e-05	0.999989
AC002539.1	0.000408763	0.999989
AC002550.5	1.35803e-05	0.999989
AC002550.6	-0.00030029	0.999989
AC002985.3	0.000298808	0.999989
AC003002.4	-3.69019e-05	0.999989
AC003005.2	-0.000496407	0.999989
AC003005.4	0.000134554	0.999989
AC003006.7	-0.000248757	0.999989
AC003075.4	4.6715e-05	0.999989
AC003084.2	8.23772e-05	0.999989
AC003088.1	7.48923e-05	0.999989
AC003090.1	4.90881e-05	0.999989
AC003101.1	-4.75502e-05	0.999989
AC003682.16	-0.000391927	0.999989
AC003956.1	0.000475876	0.999989
AC003988.1	0.000459113	0.999989
AC003991.3	7.73198e-05	0.999989
AC004009.3	-0.000472644	0.999989
AC004014.3	-0.0001329	0.999989
AC004019.13	7.8873e-05	0.999989
AC004053.1	-3.60135e-05	0.999989
AC004069.2	0.000190881	0.999989
AC004076.5	-0.000201464	0.999989
AC004076.7	-0.000564015	0.999989
AC004076.9	4.36117e-06	0.999989
AC004112.4	0.000145771	0.999989
AC004158.3	2.79627e-05	0.999989
AC004160.4	-0.000587959	0.999989
AC004231.2	7.99853e-06	0.999989
AC004237.1	0.000186435	0.999989
AC004381.6	-1.03948e-05	0.999989
AC004381.7	0.000146863	0.999989
AC004448.5	0.00232803	0.999989
AC004471.9	9.26892e-05	0.999989
AC004540.4	5.88033e-05	0.999989
AC004540.5	-0.000621418	0.999989
AC004549.6	9.72716e-05	0.999989
AC004556.1	0.000287524	0.999989
AC004593.3	0.000169796	0.999989
AC004603.4	0.000475778	0.999989
AC004691.5	-0.00268632	0.999989
AC004702.2	-0.000194403	0.999989
AC004791.2	4.09393e-06	0.999989
AC004840.8	-0.000812855	0.999989
AC004854.4	0.00103836	0.999989
AC004862.6	-0.00097642	0.999989
AC004870.3	0.000109801	0.999989
AC004878.2	-0.000287813	0.999989
AC004893.11	-0.000108206	0.999989
AC004901.1	-0.000383759	0.999989
AC004947.2	-0.00116904	0.999989
AC004951.6	-0.000202312	0.999989
AC005009.2	-0.000252611	0.999989
AC005013.5	-2.69325e-06	0.999989
AC005037.3	7.35494e-05	0.999989
AC005042.4	6.58671e-06	0.999989
AC005042.5	0.000502179	0.999989
AC005076.5	0.000510859	0.999989
AC005082.12	0.000182026	0.999989
AC005224.2	-6.12712e-05	0.999989
AC005237.4	0.000196114	0.999989
AC005253.2	0.000647071	0.999989
AC005253.4	8.35006e-05	0.999989
AC005264.2	0.000484337	0.999989
AC005281.1	-0.00112221	0.999989
AC005304.1	0.000148016	0.999989
AC005307.3	0.000161683	0.999989
AC005329.7	-5.03083e-05	0.999989
AC005355.1	9.75356e-05	0.999989
AC005355.2	1.49424e-05	0.999989
AC005358.3	0.00015999	0.999989
AC005363.11	0.000146553	0.999989
AC005498.3	-6.01113e-05	0.999989
AC005522.7	-0.000333927	0.999989
AC005523.2	-0.000547879	0.999989
AC005534.8	-2.50677e-05	0.999989
AC005537.2	-6.93195e-05	0.999989
AC005550.3	-7.15275e-05	0.999989
AC005592.1	0.000124744	0.999989
AC005592.2	0.00148939	0.999989
AC005609.16	-0.000264753	0.999989
AC005618.6	0.000130659	0.999989
AC005625.1	0.000109019	0.999989
AC005740.5	0.000158745	0.999989
AC005740.6	-0.000227319	0.999989
AC005754.7	5.22774e-05	0.999989
AC005754.8	0.00124462	0.999989
AC005775.2	6.5735e-05	0.999989
AC005786.7	-0.000168469	0.999989
AC005932.1	0.00103941	0.999989
AC005943.2	-0.000130099	0.999989
AC005944.2	-0.00020593	0.999989
AC006000.5	0.000175247	0.999989
AC006007.1	0.000436936	0.999989
AC006026.13	-0.000178347	0.999989
AC006042.6	0.000342117	0.999989
AC006042.7	9.39166e-05	0.999989
AC006116.17	-0.000136933	0.999989
AC006126.4	-6.05788e-05	0.999989
AC006129.1	8.88861e-05	0.999989
AC006129.2	-0.000207574	0.999989
AC006130.3	0.000283973	0.999989
AC006145.4	-9.78338e-07	0.999989
AC006159.5	0.000394577	0.999989
AC006160.5	-0.000136603	0.999989
AC006227.1	0.000594248	0.999989
AC006273.4	0.000185515	0.999989
AC006273.5	0.000130471	0.999989
AC006277.2	-0.000693195	0.999989
AC006369.2	-0.000294539	0.999989
AC006372.4	-0.000285045	0.999989
AC006372.5	-0.000615002	0.999989
AC006372.6	0.000161422	0.999989
AC006378.2	-0.00051764	0.999989
AC006449.2	1.16567e-05	0.999989
AC006460.2	0.000320094	0.999989
AC006486.9	0.000102181	0.999989
AC006547.13	-0.000173592	0.999989
AC006547.8	0.00027238	0.999989
AC006942.4	-0.000230075	0.999989
AC006994.2	0.000193252	0.999989
AC007009.1	7.62516e-05	0.999989
AC007036.6	0.000294414	0.999989
AC007038.7	0.000195628	0.999989
AC007040.11	-6.49364e-05	0.999989
AC007050.17	-3.89021e-05	0.999989
AC007064.24	0.00459597	0.999989
AC007078.4	0.000134521	0.999989
AC007091.1	0.000492112	0.999989
AC007098.1	0.000534457	0.999989
AC007099.1	0.000366308	0.999989
AC007126.1	0.000432959	0.999989
AC007128.1	-4.39202e-05	0.999989
AC007163.6	0.000220384	0.999989
AC007182.6	-5.60633e-05	0.999989
AC007193.10	0.000394653	0.999989
AC007204.2	-0.000148316	0.999989
AC007228.11	0.000262923	0.999989
AC007228.5	0.000680409	0.999989
AC007246.3	3.13853e-05	0.999989
AC007251.2	-3.43269e-05	0.999989
AC007255.8	0.000318624	0.999989
AC007271.3	-0.000316076	0.999989
AC007285.6	0.000174719	0.999989
AC007292.3	-0.000419798	0.999989
AC007292.4	-0.000534091	0.999989
AC007292.6	4.34193e-05	0.999989
AC007319.1	0.000404808	0.999989
AC007325.2	0.000542233	0.999989
AC007325.4	0.000138151	0.999989
AC007326.1	0.000430838	0.999989
AC007362.3	-0.000271717	0.999989
AC007364.1	-4.99672e-05	0.999989
AC007365.3	-7.30786e-05	0.999989
AC007383.3	2.72136e-05	0.999989
AC007383.4	0.000537187	0.999989
AC007386.4	-0.000850055	0.999989
AC007392.3	-0.000111594	0.999989
AC007405.4	0.000451339	0.999989
AC007405.6	0.000247723	0.999989
AC007563.5	0.000219511	0.999989
AC007566.10	7.57198e-05	0.999989
AC007620.3	-6.43882e-05	0.999989
AC007679.3	0.00012805	0.999989
AC007682.1	-5.36002e-06	0.999989
AC007743.1	9.76392e-05	0.999989
AC007750.5	0.000458292	0.999989
AC007773.2	9.4688e-05	0.999989
AC007796.1	-0.000137318	0.999989
AC007879.1	0.000234654	0.999989
AC007879.2	0.000215713	0.999989
AC007879.5	6.35914e-05	0.999989
AC007880.1	-0.000317308	0.999989
AC007906.1	0.000991177	0.999989
AC007950.2	4.77578e-05	0.999989
AC007952.4	0.000754389	0.999989
AC007966.1	-0.000196426	0.999989
AC008063.2	-7.91838e-05	0.999989
AC008073.9	-3.86396e-07	0.999989
AC008074.1	0.000217575	0.999989
AC008074.3	-0.00030801	0.999989
AC008079.10	6.2673e-05	0.999989
AC008271.1	0.000132361	0.999989
AC008277.1	-7.82089e-05	0.999989
AC008522.1	-5.31252e-05	0.999989
AC008697.1	-0.000166476	0.999989
AC008746.12	-2.2722e-05	0.999989
AC008746.3	2.71307e-05	0.999989
AC008753.6	2.22706e-05	0.999989
AC008781.7	-9.70724e-05	0.999989
AC008937.2	7.55825e-05	0.999989
AC009005.2	0.000175778	0.999989
AC009065.4	-2.16649e-05	0.999989
AC009120.4	0.000226449	0.999989
AC009120.5	0.000306305	0.999989
AC009133.12	0.000197981	0.999989
AC009133.21	-0.000104176	0.999989
AC009228.1	-0.000153374	0.999989
AC009229.6	-0.000343414	0.999989
AC009264.1	-8.99206e-05	0.999989
AC009299.2	0.000299565	0.999989
AC009303.1	-0.000147767	0.999989
AC009312.1	7.93701e-05	0.999989
AC009313.1	-2.22773e-05	0.999989
AC009403.2	-6.34829e-05	0.999989
AC009404.2	-2.27842e-05	0.999989
AC009410.1	4.99728e-05	0.999989
AC009473.1	-0.000150172	0.999989
AC009480.3	0.000197704	0.999989
AC009495.4	0.00014337	0.999989
AC009501.4	0.00026171	0.999989
AC009505.2	1.31205e-06	0.999989
AC009506.1	9.08806e-05	0.999989
AC009518.8	-0.000151569	0.999989
AC009542.2	0.000104499	0.999989
AC009784.3	2.92403e-05	0.999989
AC009878.2	0.0008346	0.999989
AC009948.5	-3.99691e-05	0.999989
AC009950.2	-8.54731e-05	0.999989
AC009961.3	-0.000105989	0.999989
AC010127.3	0.00012603	0.999989
AC010136.2	-5.69779e-05	0.999989
AC010149.4	-0.000153743	0.999989
AC010226.4	2.50821e-05	0.999989
AC010504.2	-2.28849e-05	0.999989
AC010524.4	-2.25238e-05	0.999989
AC010547.9	0.000112409	0.999989
AC010642.1	5.45943e-05	0.999989
AC010646.3	-4.70083e-05	0.999989
AC010761.13	-1.3171e-05	0.999989
AC010761.6	0.000100307	0.999989
AC010761.9	-0.000259923	0.999989
AC010883.5	1.41342e-05	0.999989
AC010884.1	-6.80178e-05	0.999989
AC010894.3	0.000600485	0.999989
AC010967.2	0.000109338	0.999989
AC010976.2	-9.83157e-05	0.999989
AC010987.5	-9.35506e-05	0.999989
AC011043.1	7.41338e-05	0.999989
AC011247.3	-0.000137258	0.999989
AC011286.1	-0.000151056	0.999989
AC011288.2	0.0102258	0.999989
AC011290.4	1.29286e-05	0.999989
AC011380.1	-2.49507e-05	0.999989
AC011513.4	-0.000417979	0.999989
AC011524.1	-0.000130243	0.999989
AC011530.4	-2.11465e-05	0.999989
AC011997.1	-0.000185548	0.999989
AC012074.2	-0.00011594	0.999989
AC012123.1	-5.48978e-05	0.999989
AC012307.2	0.000257556	0.999989
AC012314.8	-1.66458e-05	0.999989
AC012322.1	-0.000289052	0.999989
AC012358.8	0.000302251	0.999989
AC012360.4	3.40396e-05	0.999989
AC012360.6	1.57377e-05	0.999989
AC012363.13	-3.59611e-05	0.999989
AC012363.4	-7.07798e-05	0.999989
AC012368.1	-5.5968e-05	0.999989
AC012370.3	-3.89424e-05	0.999989
AC012462.1	-0.000106473	0.999989
AC012593.1	0.000635209	0.999989
AC012668.2	0.000184962	0.999989
AC013275.2	0.000402873	0.999989
AC013402.5	0.000127715	0.999989
AC013461.1	-0.000141107	0.999989
AC013463.2	-4.54932e-05	0.999989
AC013472.4	-0.000142749	0.999989
AC015688.3	-0.000117249	0.999989
AC015849.19	5.46405e-05	0.999989
AC015923.1	-0.000213851	0.999989
AC015971.2	-0.00033942	0.999989
AC015987.1	0.000224818	0.999989
AC016577.1	0.000104221	0.999989
AC016582.2	-0.00016263	0.999989
AC016629.3	0.000245508	0.999989
AC016644.1	0.000566511	0.999989
AC016700.2	-0.000322603	0.999989
AC016700.5	-8.89936e-05	0.999989
AC016722.4	3.76756e-05	0.999989
AC016723.4	4.99281e-06	0.999989
AC016730.1	0.000368472	0.999989
AC016738.4	-2.67714e-05	0.999989
AC016768.1	-0.00011034	0.999989
AC016831.7	6.22902e-05	0.999989
AC016907.3	-0.000378903	0.999989
AC016910.1	0.000107515	0.999989
AC016995.3	0.000416272	0.999989
AC017074.2	-0.000152848	0.999989
AC017101.10	0.000120838	0.999989
AC018359.1	-0.000269163	0.999989
AC018462.2	-2.98813e-05	0.999989
AC018647.3	0.000606919	0.999989
AC018766.4	0.000266227	0.999989
AC018766.6	-0.00029835	0.999989
AC018799.1	0.000150423	0.999989
AC018816.3	4.45946e-05	0.999989
AC018832.1	-5.61756e-05	0.999989
AC018890.6	3.24471e-05	0.999989
AC019048.1	-0.000228485	0.999989
AC019117.1	1.25648e-05	0.999989
AC019118.3	-6.27903e-05	0.999989
AC019181.2	-0.000333924	0.999989
AC019186.1	-0.000254512	0.999989
AC020571.3	0.000566658	0.999989
AC020594.5	-8.35033e-05	0.999989
AC021188.4	7.61568e-05	0.999989
AC022007.5	6.27474e-05	0.999989
AC022182.1	-0.000315393	0.999989
AC022201.5	9.01348e-05	0.999989
AC023137.2	0.000468323	0.999989
AC023590.1	0.00012937	0.999989
AC024060.1	-0.000155045	0.999989
AC024084.1	-0.000209706	0.999989
AC025165.8	3.43592e-05	0.999989
AC025171.1	-1.63627e-05	0.999989
AC025335.1	-1.49703e-05	0.999989
AC025442.3	0.000335123	0.999989
AC026150.8	-3.2213e-05	0.999989
AC026167.1	-8.86687e-05	0.999989
AC026188.1	-5.73409e-05	0.999989
AC026202.3	2.38755e-05	0.999989
AC027601.1	0.00020245	0.999989
AC034243.1	0.000289626	0.999989
AC037445.1	-4.61224e-05	0.999989
AC037459.4	-1.91275e-06	0.999989
AC046143.3	-9.77491e-05	0.999989
AC053503.11	-8.0485e-05	0.999989
AC053503.6	9.02202e-05	0.999989
AC058791.1	3.0983e-06	0.999989
AC061992.2	0.000423042	0.999989
AC062017.1	-1.83912e-05	0.999989
AC062029.1	0.000144708	0.999989
AC064871.3	-5.18849e-05	0.999989
AC064874.1	-0.000227119	0.999989
AC067959.1	-1.71597e-05	0.999989
AC068196.1	0.000468818	0.999989
AC068282.3	0.000353595	0.999989
AC068286.1	-3.46785e-05	0.999989
AC068490.2	-0.00019537	0.999989
AC068491.2	-0.000122884	0.999989
AC068499.10	0.000191727	0.999989
AC068533.7	-0.000162891	0.999989
AC068831.10	0.000344249	0.999989
AC068831.15	-4.40178e-06	0.999989
AC068831.3	4.82604e-05	0.999989
AC068831.6	-2.46783e-06	0.999989
AC069277.2	-0.000359262	0.999989
AC069363.1	0.000615589	0.999989
AC069368.3	-5.77274e-05	0.999989
AC069513.4	0.000200835	0.999989
AC072062.1	0.00110049	0.999989
AC073046.25	4.93012e-05	0.999989
AC073072.5	-1.51446e-05	0.999989
AC073218.1	-0.000234179	0.999989
AC073254.1	0.000380354	0.999989
AC073257.2	0.000102713	0.999989
AC073283.4	-3.65592e-05	0.999989
AC073333.8	-0.000186907	0.999989
AC073342.12	9.20628e-05	0.999989
AC073343.13	-0.000651779	0.999989
AC073635.5	0.000170958	0.999989
AC073641.2	0.0014023	0.999989
AC073834.3	0.000353012	0.999989
AC073934.6	0.000554255	0.999989
AC073957.15	-4.35421e-05	0.999989
AC073987.1	7.82843e-05	0.999989
AC074011.2	0.00187604	0.999989
AC074117.10	-0.000249197	0.999989
AC074183.4	-0.000207522	0.999989
AC074212.6	-0.00017894	0.999989
AC074289.1	-6.73546e-05	0.999989
AC074363.1	-0.000293153	0.999989
AC074391.1	0.000592244	0.999989
AC078883.3	5.75002e-05	0.999989
AC078883.4	0.000140714	0.999989
AC078941.1	0.000135197	0.999989
AC079135.1	-2.47283e-05	0.999989
AC079305.10	0.000204598	0.999989
AC079305.11	-0.000681214	0.999989
AC079305.8	-9.50156e-05	0.999989
AC079610.2	0.000122449	0.999989
AC079630.4	-0.000136633	0.999989
AC079742.4	0.000190351	0.999989
AC079776.3	0.000523338	0.999989
AC079790.2	0.000174323	0.999989
AC079807.2	7.70613e-05	0.999989
AC079807.4	0.000178731	0.999989
AC079922.3	3.21175e-05	0.999989
AC083843.1	0.000199699	0.999989
AC083843.2	0.000529727	0.999989
AC083864.3	-0.000189974	0.999989
AC083949.1	-0.000260284	0.999989
AC084082.3	-5.7811e-06	0.999989
AC084219.2	-0.000491065	0.999989
AC084219.4	0.000678134	0.999989
AC084809.2	0.000217217	0.999989
AC087294.2	-0.000186203	0.999989
AC087501.1	-0.000174569	0.999989
AC090498.1	0.000256744	0.999989
AC090505.6	-5.77489e-05	0.999989
AC090616.2	0.000590452	0.999989
AC091132.1	-3.51258e-05	0.999989
AC091133.1	0.000414929	0.999989
AC091153.4	-6.06704e-05	0.999989
AC091633.3	1.94856e-05	0.999989
AC091729.9	-2.53561e-06	0.999989
AC091878.1	0.000150825	0.999989
AC091962.3	0.00013863	0.999989
AC092155.4	0.000148329	0.999989
AC092159.2	-0.000250464	0.999989
AC092162.1	-0.000413037	0.999989
AC092295.4	-0.000107292	0.999989
AC092301.3	-7.97978e-05	0.999989
AC092431.3	0.000145089	0.999989
AC092614.2	-3.15917e-05	0.999989
AC092620.3	0.000226884	0.999989
AC092635.1	0.000893916	0.999989
AC092657.2	2.4904e-06	0.999989
AC092684.1	-4.2282e-06	0.999989
AC092687.5	-5.92818e-05	0.999989
AC092835.2	-0.000112794	0.999989
AC092839.3	-5.18391e-05	0.999989
AC093110.3	3.99794e-05	0.999989
AC093323.3	1.58509e-05	0.999989
AC093375.1	-0.00120532	0.999989
AC093388.3	0.000171991	0.999989
AC093495.4	7.19994e-06	0.999989
AC093609.1	-6.59701e-05	0.999989
AC093627.12	0.000160164	0.999989
AC093627.7	0.000569825	0.999989
AC093627.9	8.72249e-05	0.999989
AC093642.3	6.77139e-05	0.999989
AC093642.6	-7.51266e-05	0.999989
AC093673.5	0.00025679	0.999989
AC093690.1	-0.000351917	0.999989
AC093818.1	3.40815e-05	0.999989
AC093901.1	-0.000232813	0.999989
AC096649.2	0.000226684	0.999989
AC096649.3	-0.000616811	0.999989
AC096670.3	-8.91609e-05	0.999989
AC096772.6	2.64026e-05	0.999989
AC097381.1	9.59997e-05	0.999989
AC097467.2	7.00499e-05	0.999989
AC097662.2	0.000424295	0.999989
AC097721.2	0.00010115	0.999989
AC097724.3	6.30884e-07	0.999989
AC098617.1	-5.82338e-05	0.999989
AC098820.2	0.000574613	0.999989
AC098828.2	0.000285102	0.999989
AC098973.2	-7.57763e-05	0.999989
AC099850.1	-0.000151418	0.999989
AC100802.3	0.000986099	0.999989
AC100830.3	0.000146383	0.999989
AC100830.4	-0.000139334	0.999989
AC100830.5	0.000335311	0.999989
AC102953.4	-9.72006e-05	0.999989
AC104088.1	8.05175e-05	0.999989
AC104134.2	-3.56907e-05	0.999989
AC104135.2	-0.000508063	0.999989
AC104532.2	-0.000109563	0.999989
AC104532.4	4.31308e-05	0.999989
AC104534.3	0.000161239	0.999989
AC104653.1	0.00012307	0.999989
AC104699.1	-9.12261e-05	0.999989
AC104820.2	-0.000142298	0.999989
AC105052.2	-0.000703343	0.999989
AC105053.3	-0.000266348	0.999989
AC105402.4	0.000170478	0.999989
AC105461.1	-0.000152577	0.999989
AC105760.2	2.87541e-05	0.999989
AC105760.3	-7.39087e-06	0.999989
AC106873.4	0.000427353	0.999989
AC106900.6	-0.00015028	0.999989
AC107081.5	-0.000116779	0.999989
AC107218.3	-9.66666e-05	0.999989
AC108004.2	-7.91179e-05	0.999989
AC108004.3	0.000282939	0.999989
AC108142.1	-0.000157465	0.999989
AC108463.1	0.000559825	0.999989
AC108938.5	-6.92731e-05	0.999989
AC109642.1	0.000496491	0.999989
AC109826.1	-5.9381e-05	0.999989
AC109829.1	-0.000371467	0.999989
AC110781.3	0.000175028	0.999989
AC113189.5	7.67498e-05	0.999989
AC113404.1	1.58e-05	0.999989
AC114271.2	0.000382394	0.999989
AC114730.2	-4.22704e-05	0.999989
AC114765.1	0.000390479	0.999989
AC114808.3	0.000199862	0.999989
AC115522.3	-1.07952e-05	0.999989
AC116035.1	6.94031e-06	0.999989
AC116366.5	0.000245531	0.999989
AC116366.6	-2.48613e-05	0.999989
AC116614.1	0.00010285	0.999989
AC118754.4	1.91628e-06	0.999989
AC124997.1	-0.000394699	0.999989
AC129492.1	-8.46712e-05	0.999989
AC129778.2	0.000118469	0.999989
AC131056.3	0.000586365	0.999989
AC133528.2	-0.000233686	0.999989
AC133633.2	0.00112806	0.999989
AC133644.2	-8.54159e-06	0.999989
AC133680.1	-9.85262e-05	0.999989
AC135050.5	-0.000304752	0.999989
AC135178.7	0.000209744	0.999989
AC137932.4	0.000176525	0.999989
AC137934.1	-8.5779e-05	0.999989
AC138035.1	0.000383828	0.999989
AC138035.2	-0.000105657	0.999989
AC138969.4	3.44403e-06	0.999989
AC139099.4	0.000420267	0.999989
AC141928.1	-0.00026556	0.999989
AC142472.6	-0.00020036	0.999989
AC142528.1	4.7098e-05	0.999989
AC144449.1	-0.000112084	0.999989
AC144450.1	0.000267047	0.999989
AC144450.2	0.00057491	0.999989
AC144652.1	0.000257503	0.999989
AC144831.1	2.98093e-05	0.999989
AC144836.1	-0.00076698	0.999989
AC145124.2	-0.00037971	0.999989
AC145212.2	0.000188666	0.999989
AC145212.4	-0.000112313	0.999989
AC145343.2	-6.78911e-05	0.999989
AC147651.4	0.000114748	0.999989
AC159540.1	1.18647e-05	0.999989
AC159540.2	-0.00016083	0.999989
AC231657.1	-2.41853e-05	0.999989
AC240274.1	-0.000114108	0.999989
AC241585.2	3.92192e-05	0.999989
AC253572.1	-0.000116686	0.999989
ACAA1	8.459e-05	0.999989
ACAA2	0.00016684	0.999989
ACACA	-4.34953e-05	0.999989
ACACB	-1.99818e-05	0.999989
ACAD10	-3.66119e-05	0.999989
ACAD11	-0.000659171	0.999989
ACAD8	6.08057e-05	0.999989
ACAD9	0.000197134	0.999989
ACADL	0.000327207	0.999989
ACADM	-9.47995e-05	0.999989
ACADS	3.73103e-05	0.999989
ACADSB	0.00011445	0.999989
ACADVL	1.06036e-05	0.999989
ACAP1	0.000446183	0.999989
ACAP2	-0.000179593	0.999989
ACAP3	-5.20435e-05	0.999989
ACAT1	0.000160574	0.999989
ACAT2	0.000193059	0.999989
ACBD3	-0.000182166	0.999989
ACBD4	0.000250633	0.999989
ACBD5	0.000179011	0.999989
ACBD6	4.88065e-05	0.999989
ACCS	-6.45951e-06	0.999989
ACD	9.05597e-06	0.999989
ACE	-0.000675267	0.999989
ACE2	0.00146605	0.999989
ACER2	8.85704e-06	0.999989
ACER3	6.73796e-05	0.999989
ACHE	0.000195864	0.999989
ACIN1	0.000123544	0.999989
ACKR1	2.0494e-05	0.999989
ACKR2	-0.000242287	0.999989
ACKR3	3.37583e-05	0.999989
ACKR4	-0.000484425	0.999989
ACLY	-0.000235888	0.999989
ACMSD	-0.000194243	0.999989
ACO1	-3.43238e-05	0.999989
ACO2	0.000238099	0.999989
ACOT1	-0.000324638	0.999989
ACOT11	-0.000286493	0.999989
ACOT12	-0.000584885	0.999989
ACOT13	0.00053484	0.999989
ACOT2	-5.81809e-05	0.999989
ACOT4	0.000145817	0.999989
ACOT7	-4.33258e-05	0.999989
ACOT8	0.00014658	0.999989
ACOT9	-3.19098e-06	0.999989
ACOX1	0.000132693	0.999989
ACOX2	-6.82701e-05	0.999989
ACOX3	2.07715e-05	0.999989
ACOXL	-0.000177298	0.999989
ACP1	-9.25423e-05	0.999989
ACP2	6.21087e-05	0.999989
ACP5	7.9374e-05	0.999989
ACP6	8.47758e-05	0.999989
ACPP	0.000361379	0.999989
ACR	0.000184423	0.999989
ACRBP	0.000153914	0.999989
ACRC	-0.00015807	0.999989
ACSBG1	3.96858e-06	0.999989
ACSBG2	7.73787e-05	0.999989
ACSF2	-0.000997602	0.999989
ACSF3	-3.515e-05	0.999989
ACSL1	-8.64129e-05	0.999989
ACSL3	0.000103005	0.999989
ACSL4	-1.58339e-05	0.999989
ACSL5	-8.96193e-05	0.999989
ACSM1	-3.12646e-05	0.999989
ACSM2B	0.000244736	0.999989
ACSM3	0.000320217	0.999989
ACSM5	0.000163452	0.999989
ACSM6	-0.000210261	0.999989
ACSS1	3.03645e-05	0.999989
ACSS2	-0.000107922	0.999989
ACSS3	4.25851e-05	0.999989
ACTA1	0.00241064	0.999989
ACTA2	-1.6819e-05	0.999989
ACTB	4.82431e-05	0.999989
ACTC1	0.000169451	0.999989
ACTG1	9.91665e-05	0.999989
ACTG2	-8.84941e-05	0.999989
ACTL10	0.000122606	0.999989
ACTL6A	-7.79535e-05	0.999989
ACTN1	5.3983e-05	0.999989
ACTN1-AS1	-3.97085e-05	0.999989
ACTN4	-0.00010847	0.999989
ACTR10	-6.96979e-05	0.999989
ACTR1A	-0.000109747	0.999989
ACTR1B	-1.48856e-05	0.999989
ACTR2	9.43746e-05	0.999989
ACTR3	-7.06577e-05	0.999989
ACTR3B	2.8649e-05	0.999989
ACTR3C	0.000108671	0.999989
ACTR5	-3.74047e-05	0.999989
ACTR6	6.22136e-05	0.999989
ACTR8	-4.19466e-05	0.999989
ACTRT3	7.97539e-05	0.999989
ACVR1	-0.000206298	0.999989
ACVR1B	-0.000124272	0.999989
ACVR1C	-0.000149591	0.999989
ACVR2A	0.000454239	0.999989
ACVR2B	-0.000448258	0.999989
ACVR2B-AS1	0.000199319	0.999989
ACVRL1	0.00144868	0.999989
ACYP1	-7.39286e-05	0.999989
ACYP2	2.8751e-05	0.999989
AD001527.7	-5.94054e-07	0.999989
ADA	-1.30433e-05	0.999989
ADAD2	-0.000221943	0.999989
ADAL	-9.96167e-05	0.999989
ADAM10	4.59545e-05	0.999989
ADAM11	0.000407062	0.999989
ADAM12	-5.41904e-06	0.999989
ADAM15	-4.80162e-05	0.999989
ADAM17	-0.000208473	0.999989
ADAM19	0.000341644	0.999989
ADAM22	-0.000779393	0.999989
ADAM23	8.75765e-05	0.999989
ADAM28	-5.43094e-05	0.999989
ADAM32	-8.91752e-05	0.999989
ADAM33	-2.35497e-05	0.999989
ADAM8	0.000579078	0.999989
ADAM9	2.35461e-05	0.999989
ADAMTS1	-4.38492e-05	0.999989
ADAMTS10	-0.000121484	0.999989
ADAMTS12	-0.00130826	0.999989
ADAMTS13	6.03894e-06	0.999989
ADAMTS14	0.000271786	0.999989
ADAMTS15	-0.000393457	0.999989
ADAMTS18	-0.000646491	0.999989
ADAMTS19	0.000103385	0.999989
ADAMTS2	0.000323983	0.999989
ADAMTS20	7.09163e-05	0.999989
ADAMTS3	0.000377926	0.999989
ADAMTS4	0.000646176	0.999989
ADAMTS5	8.91346e-05	0.999989
ADAMTS6	-0.000120258	0.999989
ADAMTS7	-0.0012007	0.999989
ADAMTS8	-0.000157347	0.999989
ADAMTS9	0.000137659	0.999989
ADAMTS9-AS1	-0.000118874	0.999989
ADAMTS9-AS2	3.94908e-05	0.999989
ADAMTSL1	-0.000806757	0.999989
ADAMTSL2	0.00101464	0.999989
ADAMTSL3	-4.06346e-06	0.999989
ADAMTSL4	-0.000135322	0.999989
ADAMTSL5	0.000404206	0.999989
ADAP1	-4.96612e-05	0.999989
ADAP2	-0.000427761	0.999989
ADAR	-0.000103614	0.999989
ADARB1	1.44592e-05	0.999989
ADARB2	-0.000180594	0.999989
ADARB2-AS1	0.000424559	0.999989
ADAT1	4.91778e-05	0.999989
ADAT2	-0.000175385	0.999989
ADCK1	-0.00030999	0.999989
ADCK2	-0.000272235	0.999989
ADCK3	2.88916e-05	0.999989
ADCK4	0.000101803	0.999989
ADCK5	9.06018e-05	0.999989
ADCY1	0.000310366	0.999989
ADCY10	-0.000112571	0.999989
ADCY2	-2.88085e-05	0.999989
ADCY3	-0.000140175	0.999989
ADCY4	5.68632e-05	0.999989
ADCY5	0.000410766	0.999989
ADCY6	-1.04372e-05	0.999989
ADCY7	-0.000396212	0.999989
ADCY8	-0.000125183	0.999989
ADCY9	-7.09554e-05	0.999989
ADCYAP1	-0.000283638	0.999989
ADCYAP1R1	0.000345023	0.999989
ADD1	4.47822e-05	0.999989
ADD2	-0.000583415	0.999989
ADD3	1.32952e-05	0.999989
ADGB	-5.59571e-05	0.999989
ADGRA1	-0.000697832	0.999989
ADGRA2	-0.000159331	0.999989
ADGRA3	-0.00223894	0.999989
ADGRB1	-9.47156e-05	0.999989
ADGRB2	-6.26281e-05	0.999989
ADGRB3	-0.000140542	0.999989
ADGRD1	-0.000122891	0.999989
ADGRD2	0.000134078	0.999989
ADGRE2	0.000419492	0.999989
ADGRE3	9.45383e-05	0.999989
ADGRE5	-0.000308744	0.999989
ADGRF2	1.58286e-05	0.999989
ADGRF3	3.0289e-05	0.999989
ADGRF4	2.55423e-05	0.999989
ADGRF5	0.000236492	0.999989
ADGRG1	-1.26469e-05	0.999989
ADGRG2	-0.000365008	0.999989
ADGRG3	-0.000137868	0.999989
ADGRG5	0.00014976	0.999989
ADGRG6	8.998e-06	0.999989
ADGRG7	4.89395e-05	0.999989
ADGRL1	0.000192699	0.999989
ADGRL2	-6.53569e-05	0.999989
ADGRL3	9.57359e-05	0.999989
ADGRL3-AS1	-0.000137622	0.999989
ADGRL4	9.12673e-05	0.999989
ADGRV1	2.8279e-07	0.999989
ADH1B	0.000278101	0.999989
ADH1C	0.000281916	0.999989
ADH4	0.000226893	0.999989
ADH5	4.70405e-05	0.999989
ADH7	9.74981e-05	0.999989
ADHFE1	9.56318e-05	0.999989
ADI1	0.000272742	0.999989
ADIPOQ	2.28392e-05	0.999989
ADIPOR1	4.098e-05	0.999989
ADIPOR2	9.89492e-05	0.999989
ADIRF	1.92208e-05	0.999989
ADK	2.32237e-05	0.999989
ADM	1.93323e-05	0.999989
ADM5	0.000401448	0.999989
ADNP	-8.07267e-05	0.999989
ADNP-AS1	-0.000144371	0.999989
ADNP2	1.87828e-05	0.999989
ADO	0.000649691	0.999989
ADORA1	-5.63466e-05	0.999989
ADORA2A-AS1	-0.00148295	0.999989
ADORA2B	4.07112e-05	0.999989
ADPGK	-0.000186889	0.999989
ADPGK-AS1	-7.57545e-05	0.999989
ADPRH	-7.81008e-05	0.999989
ADPRHL1	0.000216049	0.999989
ADPRHL2	3.96666e-05	0.999989
ADPRM	3.17338e-05	0.999989
ADRA1A	-0.000122965	0.999989
ADRA1B	0.000104478	0.999989
ADRA1D	-0.000866266	0.999989
ADRA2A	0.000354762	0.999989
ADRA2B	0.00141301	0.999989
ADRA2C	-4.25018e-05	0.999989
ADRB1	0.000954428	0.999989
ADRB2	-0.000267127	0.999989
ADRBK1	-9.96466e-05	0.999989
ADRBK2	0.000112	0.999989
ADRM1	0.000370592	0.999989
ADSL	-0.000114161	0.999989
ADSS	-0.000137204	0.999989
ADSSL1	0.000195592	0.999989
ADTRP	1.28511e-05	0.999989
AE000662.92	0.0001537	0.999989
AE000662.93	0.00027594	0.999989
AEBP1	-1.54966e-05	0.999989
AEBP2	-0.000168211	0.999989
AEN	-0.000610709	0.999989
AES	7.936e-05	0.999989
AF001548.5	-0.000422689	0.999989
AF011889.5	0.00013026	0.999989
AF038458.3	9.44909e-05	0.999989
AF064858.11	7.33506e-06	0.999989
AF064858.6	4.80153e-05	0.999989
AF064858.8	0.000229201	0.999989
AF121898.3	0.000435812	0.999989
AF127577.11	5.888e-05	0.999989
AF127577.8	-7.93504e-06	0.999989
AF127936.9	7.09214e-05	0.999989
AF129408.17	0.000203294	0.999989
AF131216.1	0.000559513	0.999989
AF131216.6	4.69559e-05	0.999989
AF131217.1	0.000442412	0.999989
AF146191.4	-0.000110753	0.999989
AF165138.7	0.000218794	0.999989
AF196970.3	0.000342629	0.999989
AF196972.9	-2.09447e-05	0.999989
AF213884.2	-0.000240023	0.999989
AF230666.2	0.000168161	0.999989
AFAP1	0.000186285	0.999989
AFAP1-AS1	0.000233474	0.999989
AFAP1L1	-6.72334e-05	0.999989
AFAP1L2	5.888e-05	0.999989
AFF1	9.63439e-05	0.999989
AFF2	-0.00202851	0.999989
AFF3	1.88863e-05	0.999989
AFF4	-0.000363695	0.999989
AFG3L2	9.93764e-05	0.999989
AFMID	0.0021467	0.999989
AFTPH	1.52039e-05	0.999989
AGA	-0.000368274	0.999989
AGAP1	-8.76539e-05	0.999989
AGAP14P	-0.000143936	0.999989
AGAP2	0.000614009	0.999989
AGAP2-AS1	7.95427e-05	0.999989
AGAP3	-0.000362358	0.999989
AGAP4	-9.47555e-05	0.999989
AGAP5	3.72329e-05	0.999989
AGAP6	-4.43668e-05	0.999989
AGAP9	0.000202064	0.999989
AGBL1	0.000102145	0.999989
AGBL2	-8.13808e-05	0.999989
AGBL3	-6.93429e-05	0.999989
AGBL4	-6.35791e-05	0.999989
AGBL5	-0.000249213	0.999989
AGER	1.32093e-05	0.999989
AGFG1	6.08319e-05	0.999989
AGFG2	-5.96321e-05	0.999989
AGGF1	0.000628696	0.999989
AGK	2.19423e-05	0.999989
AGL	-3.70418e-05	0.999989
AGMAT	0.00010265	0.999989
AGMO	-5.37237e-05	0.999989
AGO1	-0.000222244	0.999989
AGO2	-0.000215089	0.999989
AGO3	-0.00022151	0.999989
AGO4	-5.64038e-05	0.999989
AGPAT1	-0.000200593	0.999989
AGPAT2	1.42725e-05	0.999989
AGPAT3	-0.000328117	0.999989
AGPAT4	-0.000206622	0.999989
AGPAT5	1.3716e-05	0.999989
AGPS	-5.97066e-06	0.999989
AGR2	-0.000452518	0.999989
AGRN	-0.000148969	0.999989
AGT	0.000136143	0.999989
AGTPBP1	7.12126e-05	0.999989
AGTR1	0.000352472	0.999989
AGTRAP	3.65451e-05	0.999989
AHCTF1	-0.000500004	0.999989
AHCY	-7.03e-05	0.999989
AHCYL1	-0.000107342	0.999989
AHCYL2	-3.38227e-05	0.999989
AHDC1	5.75827e-06	0.999989
AHI1	1.5353e-05	0.999989
AHNAK	2.56639e-05	0.999989
AHNAK2	-9.77039e-05	0.999989
AHR	8.36839e-05	0.999989
AHRR	0.000358089	0.999989
AHSA1	4.36794e-05	0.999989
AHSA2	2.96756e-05	0.999989
AIDA	1.20262e-05	0.999989
AIF1	0.0002604	0.999989
AIF1L	8.99335e-05	0.999989
AIFM1	-5.31266e-05	0.999989
AIFM2	-5.75231e-05	0.999989
AIG1	-0.000267113	0.999989
AIM1	-9.37694e-05	0.999989
AIM2	8.60563e-05	0.999989
AIMP1	0.000105827	0.999989
AIMP2	-1.02757e-05	0.999989
AIP	0.00015659	0.999989
AJ003147.9	-1.59123e-05	0.999989
AJ006995.3	-0.000173232	0.999989
AJ006998.2	-0.00071211	0.999989
AJ011932.1	0.000207234	0.999989
AJ239322.3	-4.55191e-05	0.999989
AJAP1	-0.00043869	0.999989
AJUBA	0.000385399	0.999989
AK1	8.79544e-05	0.999989
AK2	-6.30336e-05	0.999989
AK3	-5.78966e-05	0.999989
AK4	-0.000748419	0.999989
AK5	0.000151127	0.999989
AK6	-0.000284212	0.999989
AK7	-7.43685e-05	0.999989
AK8	-0.00087427	0.999989
AK9	1.62236e-05	0.999989
AKAP1	-0.000200881	0.999989
AKAP10	2.80967e-05	0.999989
AKAP11	9.11325e-06	0.999989
AKAP12	9.58793e-05	0.999989
AKAP13	-7.88138e-06	0.999989
AKAP17A	0.00118135	0.999989
AKAP3	0.000204374	0.999989
AKAP5	2.00165e-05	0.999989
AKAP7	-0.000162341	0.999989
AKAP8	-0.000125355	0.999989
AKAP8L	-0.000269455	0.999989
AKAP9	-9.56863e-05	0.999989
AKIP1	-7.29798e-05	0.999989
AKIRIN1	6.33557e-05	0.999989
AKIRIN2	-0.000280725	0.999989
AKNA	-0.000119296	0.999989
AKNAD1	-0.000311293	0.999989
AKR1A1	3.50665e-05	0.999989
AKR1B1	5.45137e-05	0.999989
AKR1C1	0.000287481	0.999989
AKR1C2	8.13391e-05	0.999989
AKR1C3	-7.7533e-05	0.999989
AKR1C4	1.80562e-05	0.999989
AKR1E2	9.57896e-05	0.999989
AKR7A2	7.331e-05	0.999989
AKR7A3	0.000646761	0.999989
AKT1	-5.32322e-05	0.999989
AKT2	-3.36928e-05	0.999989
AKT3	6.62597e-05	0.999989
AKTIP	-0.000286696	0.999989
AL021546.6	-0.000123338	0.999989
AL022341.3	-0.000562572	0.999989
AL022476.2	-0.000879807	0.999989
AL022578.1	-9.77538e-05	0.999989
AL035610.2	-5.46711e-05	0.999989
AL109761.5	-0.000173539	0.999989
AL132709.8	6.92255e-05	0.999989
AL133245.2	-0.000311576	0.999989
AL162426.1	0.00079951	0.999989
AL162759.1	0.000586458	0.999989
AL354822.1	0.000863434	0.999989
AL358852.1	0.000180942	0.999989
AL365181.2	9.04819e-05	0.999989
AL513523.2	0.000253893	0.999989
AL589743.1	-0.000103222	0.999989
AL591893.1	0.000514062	0.999989
AL592183.1	-2.24309e-05	0.999989
AL773572.7	0.000483633	0.999989
AL928654.7	-0.000604032	0.999989
ALAD	9.1887e-05	0.999989
ALAS1	3.52205e-05	0.999989
ALCAM	2.68819e-05	0.999989
ALDH16A1	-3.00492e-06	0.999989
ALDH18A1	-3.19908e-05	0.999989
ALDH1A1	3.85153e-05	0.999989
ALDH1A2	-0.000188253	0.999989
ALDH1A3	-0.000590576	0.999989
ALDH1B1	8.99276e-05	0.999989
ALDH1L1	-0.000175806	0.999989
ALDH1L1-AS2	4.98524e-05	0.999989
ALDH1L2	-2.86786e-05	0.999989
ALDH2	0.000140882	0.999989
ALDH3A1	0.000205845	0.999989
ALDH3A2	0.000209946	0.999989
ALDH3B1	0.000149325	0.999989
ALDH5A1	-0.00032762	0.999989
ALDH6A1	-8.44018e-05	0.999989
ALDH7A1	0.000127108	0.999989
ALDH8A1	0.000305162	0.999989
ALDH9A1	0.000224987	0.999989
ALDOA	0.000375802	0.999989
ALG1	-3.25789e-05	0.999989
ALG10	-0.000100046	0.999989
ALG10B	3.12502e-05	0.999989
ALG11	6.75336e-05	0.999989
ALG12	3.73173e-05	0.999989
ALG13	-0.000547474	0.999989
ALG13-AS1	-6.58834e-05	0.999989
ALG14	1.4911e-05	0.999989
ALG1L2	0.000110503	0.999989
ALG2	0.000199373	0.999989
ALG3	-6.21014e-05	0.999989
ALG5	3.43676e-05	0.999989
ALG6	-0.000183259	0.999989
ALG8	5.35643e-05	0.999989
ALG9	0.000184281	0.999989
ALK	-0.000585329	0.999989
ALKBH1	-0.000298092	0.999989
ALKBH2	-1.78355e-05	0.999989
ALKBH3	6.88882e-05	0.999989
ALKBH3-AS1	8.04643e-05	0.999989
ALKBH4	-3.50643e-05	0.999989
ALKBH5	0.000185517	0.999989
ALKBH6	1.9197e-05	0.999989
ALKBH7	0.000483547	0.999989
ALKBH8	0.000243001	0.999989
ALLC	0.000858313	0.999989
ALMS1	-0.000129643	0.999989
ALOX12	-0.000583624	0.999989
ALOX12-AS1	-5.17913e-05	0.999989
ALOX12B	0.000351293	0.999989
ALOX5	3.76357e-05	0.999989
ALOX5AP	0.000429953	0.999989
ALPK1	-8.48657e-05	0.999989
ALPK2	4.32638e-05	0.999989
ALPK3	-0.0001049	0.999989
ALPL	-7.30774e-05	0.999989
ALS2	0.000249486	0.999989
ALS2CL	-0.000136225	0.999989
ALS2CR11	1.07725e-05	0.999989
ALS2CR12	0.000821488	0.999989
ALX4	-3.05449e-05	0.999989
ALYREF	0.000199677	0.999989
AMACR	-0.000223108	0.999989
AMBRA1	8.84655e-05	0.999989
AMD1	0.000388825	0.999989
AMDHD1	0.00316448	0.999989
AMDHD2	0.000407232	0.999989
AMER1	-1.81578e-05	0.999989
AMFR	-8.06469e-05	0.999989
AMIGO1	0.000204205	0.999989
AMIGO2	1.37282e-05	0.999989
AMMECR1	3.64938e-06	0.999989
AMMECR1L	-0.000563906	0.999989
AMN	-0.000181507	0.999989
AMN1	-0.000136728	0.999989
AMOT	-0.000202255	0.999989
AMOTL1	-8.22932e-05	0.999989
AMOTL2	0.000357701	0.999989
AMPD2	-0.000220415	0.999989
AMPD3	0.000116503	0.999989
AMPH	0.000123176	0.999989
AMT	-2.56437e-07	0.999989
AMY2B	7.31696e-05	0.999989
AMZ1	4.03893e-05	0.999989
AMZ2	-1.16344e-05	0.999989
ANAPC1	-0.000222424	0.999989
ANAPC10	-1.9431e-05	0.999989
ANAPC11	0.000231035	0.999989
ANAPC13	0.000188098	0.999989
ANAPC15	0.000138115	0.999989
ANAPC16	-4.97254e-05	0.999989
ANAPC2	-4.25458e-05	0.999989
ANAPC4	-5.29629e-05	0.999989
ANAPC5	-5.76371e-05	0.999989
ANAPC7	-0.000191526	0.999989
ANGEL1	5.39943e-05	0.999989
ANGEL2	-1.06332e-05	0.999989
ANGPT1	-0.000141584	0.999989
ANGPT2	-0.000126913	0.999989
ANGPTL1	-7.59339e-05	0.999989
ANGPTL2	-0.00011339	0.999989
ANGPTL4	0.000564168	0.999989
ANGPTL5	-3.80202e-05	0.999989
ANGPTL6	-1.05338e-05	0.999989
ANGPTL7	0.000136741	0.999989
ANGPTL8	9.6261e-05	0.999989
ANK1	-0.00018791	0.999989
ANK3	-0.000425943	0.999989
ANKAR	6.95651e-06	0.999989
ANKDD1A	8.21579e-06	0.999989
ANKDD1B	-0.000196458	0.999989
ANKEF1	9.05534e-05	0.999989
ANKFN1	-6.38696e-07	0.999989
ANKFY1	-0.000323063	0.999989
ANKH	-0.000155247	0.999989
ANKHD1	0.000192291	0.999989
ANKHD1-EIF4EBP3	-0.000109567	0.999989
ANKIB1	-5.90286e-05	0.999989
ANKK1	0.000281478	0.999989
ANKLE1	0.000159303	0.999989
ANKLE2	9.45895e-05	0.999989
ANKMY1	-0.000103345	0.999989
ANKMY2	-3.71144e-05	0.999989
ANKRA2	-2.30754e-05	0.999989
ANKRD10	-0.000114324	0.999989
ANKRD11	-7.74321e-05	0.999989
ANKRD12	-2.41986e-05	0.999989
ANKRD13A	0.000141482	0.999989
ANKRD13C	-7.0248e-05	0.999989
ANKRD13D	-3.9692e-05	0.999989
ANKRD16	2.74076e-05	0.999989
ANKRD17	-8.30801e-06	0.999989
ANKRD18A	-0.000501939	0.999989
ANKRD20A1	0.0086615	0.999989
ANKRD20A2	0.000347607	0.999989
ANKRD20A3	0.000432534	0.999989
ANKRD20A4	0.00200086	0.999989
ANKRD23	-0.00070039	0.999989
ANKRD24	3.93467e-05	0.999989
ANKRD26	-2.29489e-05	0.999989
ANKRD27	-0.000146427	0.999989
ANKRD28	-6.78266e-05	0.999989
ANKRD29	-0.000705942	0.999989
ANKRD30A	0.000248734	0.999989
ANKRD30B	-0.000157655	0.999989
ANKRD30BL	4.17531e-05	0.999989
ANKRD31	8.59146e-05	0.999989
ANKRD33B	2.0934e-05	0.999989
ANKRD34A	-0.000643929	0.999989
ANKRD34C-AS1	6.73145e-05	0.999989
ANKRD35	-3.26298e-05	0.999989
ANKRD36	0.000172657	0.999989
ANKRD36B	-1.2538e-05	0.999989
ANKRD36C	8.32248e-05	0.999989
ANKRD37	-7.94664e-05	0.999989
ANKRD39	3.62081e-06	0.999989
ANKRD40	-3.4121e-05	0.999989
ANKRD42	0.00041126	0.999989
ANKRD44	9.12356e-05	0.999989
ANKRD45	5.33373e-05	0.999989
ANKRD46	-2.89597e-05	0.999989
ANKRD49	-3.00497e-05	0.999989
ANKRD50	0.000137997	0.999989
ANKRD52	-0.000389013	0.999989
ANKRD53	-0.000868155	0.999989
ANKRD54	0.000371351	0.999989
ANKRD55	-4.3418e-05	0.999989
ANKRD6	-5.15616e-06	0.999989
ANKRD65	-7.44834e-05	0.999989
ANKRD7	0.000114938	0.999989
ANKRD9	0.000154974	0.999989
ANKS1A	-5.08523e-05	0.999989
ANKS1B	5.83911e-05	0.999989
ANKS3	-0.000225924	0.999989
ANKS6	-0.00768301	0.999989
ANKUB1	-4.39044e-05	0.999989
ANKZF1	-5.62308e-05	0.999989
ANLN	-0.000139995	0.999989
ANO1	0.000220171	0.999989
ANO10	-0.000228968	0.999989
ANO2	0.000107221	0.999989
ANO3	-0.000100376	0.999989
ANO4	-9.21671e-05	0.999989
ANO5	-2.80728e-05	0.999989
ANO6	0.000106825	0.999989
ANO7	-0.00048937	0.999989
ANO8	-0.000127652	0.999989
ANO9	-0.000370231	0.999989
ANOS1	0.000180573	0.999989
ANP32A	6.07058e-05	0.999989
ANP32B	2.03819e-05	0.999989
ANP32E	0.00022872	0.999989
ANPEP	-5.67146e-05	0.999989
ANTXR1	-1.98332e-05	0.999989
ANTXR2	-0.00010268	0.999989
ANTXRL	6.9835e-05	0.999989
ANXA1	-5.69824e-05	0.999989
ANXA10	-8.57917e-05	0.999989
ANXA11	2.45412e-05	0.999989
ANXA2	1.93499e-05	0.999989
ANXA2R	-1.17089e-05	0.999989
ANXA3	0.000236086	0.999989
ANXA4	5.23933e-05	0.999989
ANXA5	0.00017129	0.999989
ANXA6	-9.28984e-05	0.999989
ANXA7	0.000258731	0.999989
ANXA8	-5.69194e-05	0.999989
ANXA8L1	8.67685e-05	0.999989
AOAH	4.64922e-05	0.999989
AOC2	-0.000310537	0.999989
AOC3	-3.03783e-05	0.999989
AOX1	0.00144322	0.999989
AP000223.42	-6.85062e-05	0.999989
AP000230.1	-4.9955e-05	0.999989
AP000233.4	-9.74197e-05	0.999989
AP000235.2	-3.18685e-05	0.999989
AP000253.1	0.000481634	0.999989
AP000254.8	5.82879e-05	0.999989
AP000265.1	0.000402414	0.999989
AP000266.7	-0.000208595	0.999989
AP000275.65	-0.00014963	0.999989
AP000282.2	0.00010587	0.999989
AP000295.9	-2.09935e-05	0.999989
AP000304.12	-0.000111256	0.999989
AP000318.2	-0.000246559	0.999989
AP000343.2	-0.000779172	0.999989
AP000350.10	0.000464557	0.999989
AP000350.5	8.56259e-07	0.999989
AP000438.2	6.15692e-05	0.999989
AP000439.2	-0.0001386	0.999989
AP000442.1	7.17706e-05	0.999989
AP000442.4	3.46772e-05	0.999989
AP000462.2	0.000431163	0.999989
AP000473.5	-0.000642344	0.999989
AP000473.6	6.99043e-05	0.999989
AP000473.8	-0.000235244	0.999989
AP000476.1	-0.000294146	0.999989
AP000487.5	-0.000181772	0.999989
AP000487.6	-0.000104037	0.999989
AP000640.10	-0.000344447	0.999989
AP000692.10	-0.000103339	0.999989
AP000695.4	-4.96756e-07	0.999989
AP000695.6	-4.24801e-05	0.999989
AP000705.7	0.000109215	0.999989
AP000721.4	-0.000101385	0.999989
AP000769.1	-3.58049e-05	0.999989
AP000797.3	1.82375e-05	0.999989
AP000857.3	0.000120014	0.999989
AP000892.4	-0.000513155	0.999989
AP000962.2	1.6453e-05	0.999989
AP000998.2	0.000752924	0.999989
AP001046.5	0.000377322	0.999989
AP001055.6	2.76899e-05	0.999989
AP001062.7	1.58502e-05	0.999989
AP001062.9	-0.00019706	0.999989
AP001172.2	2.06113e-06	0.999989
AP001189.4	-7.37356e-06	0.999989
AP001258.4	-1.24986e-05	0.999989
AP001347.6	-0.000166871	0.999989
AP001372.2	0.000186368	0.999989
AP001412.1	-8.34895e-05	0.999989
AP001432.14	4.06915e-05	0.999989
AP001437.1	0.000213685	0.999989
AP001439.2	-7.89295e-05	0.999989
AP001462.6	-4.97679e-05	0.999989
AP001468.58	-0.000515165	0.999989
AP001469.5	0.000182917	0.999989
AP001471.1	5.56673e-05	0.999989
AP001505.10	0.000158656	0.999989
AP001601.2	0.000242295	0.999989
AP001604.3	-4.61902e-06	0.999989
AP001605.4	-0.000699252	0.999989
AP001607.1	-5.22514e-05	0.999989
AP001610.5	-0.00015226	0.999989
AP001627.1	5.14793e-06	0.999989
AP001628.6	0.000303845	0.999989
AP001628.7	0.000322036	0.999989
AP002884.2	9.23113e-05	0.999989
AP002954.4	-1.11007e-05	0.999989
AP003068.23	-0.000242425	0.999989
AP003419.11	0.000205694	0.999989
AP003419.16	0.000156251	0.999989
AP006222.2	-7.3547e-05	0.999989
AP006621.5	-3.82142e-05	0.999989
AP006621.8	8.93934e-05	0.999989
AP1AR	2.12443e-05	0.999989
AP1B1	3.77643e-06	0.999989
AP1G1	-3.51006e-05	0.999989
AP1G2	-0.000166453	0.999989
AP1M1	-0.000315025	0.999989
AP1S1	3.51356e-05	0.999989
AP1S2	0.000201043	0.999989
AP1S3	-0.00022624	0.999989
AP2A1	-0.000119992	0.999989
AP2A2	-0.000167094	0.999989
AP2B1	-0.000124581	0.999989
AP2S1	-0.000101185	0.999989
AP3B1	9.07022e-05	0.999989
AP3B2	3.78181e-05	0.999989
AP3D1	-0.000155681	0.999989
AP3M1	-1.85681e-05	0.999989
AP3M2	3.18356e-05	0.999989
AP3S1	-5.06418e-05	0.999989
AP3S2	5.31382e-05	0.999989
AP4B1	-6.57462e-05	0.999989
AP4B1-AS1	-0.000523191	0.999989
AP4E1	3.85586e-05	0.999989
AP4M1	-0.000349755	0.999989
AP4S1	8.64813e-05	0.999989
AP5B1	-0.000163039	0.999989
AP5M1	0.000279677	0.999989
AP5S1	7.73546e-05	0.999989
AP5Z1	-4.60389e-06	0.999989
APAF1	-1.12378e-05	0.999989
APBA1	-3.53979e-05	0.999989
APBA2	-0.000212271	0.999989
APBA3	0.000128957	0.999989
APBB1	0.000187481	0.999989
APBB1IP	-0.000264476	0.999989
APBB2	6.13612e-05	0.999989
APBB3	5.11709e-05	0.999989
APC	-0.000229165	0.999989
APC2	0.000342341	0.999989
APCDD1	-0.000184443	0.999989
APCDD1L	-0.000111375	0.999989
APEH	-2.14093e-05	0.999989
APEX1	0.000103761	0.999989
APEX2	0.000201167	0.999989
APH1A	2.90213e-05	0.999989
APH1B	-7.56846e-05	0.999989
API5	1.28484e-06	0.999989
APIP	1.95787e-05	0.999989
APLF	-6.33618e-05	0.999989
APLN	0.000220258	0.999989
APLNR	-0.000539906	0.999989
APLP1	8.44061e-05	0.999989
APLP2	0.000133469	0.999989
APMAP	-2.64937e-05	0.999989
APOA1	-0.00101879	0.999989
APOA1-AS	6.13335e-05	0.999989
APOA1BP	0.000112272	0.999989
APOB	0.000254884	0.999989
APOBEC2	4.8048e-05	0.999989
APOBEC3A	8.57533e-05	0.999989
APOBEC3C	-0.000148112	0.999989
APOBEC3D	4.49127e-05	0.999989
APOBEC3F	2.08773e-05	0.999989
APOBEC3G	-0.000233239	0.999989
APOBEC3H	-0.000244027	0.999989
APOBEC4	0.0005994	0.999989
APOC1	0.000127028	0.999989
APOD	0.00138107	0.999989
APOE	0.000355617	0.999989
APOL1	-3.9661e-05	0.999989
APOL2	-7.01559e-06	0.999989
APOL3	-0.000297007	0.999989
APOL4	0.000111381	0.999989
APOL5	-0.000371075	0.999989
APOL6	-0.000147067	0.999989
APOLD1	-0.000154091	0.999989
APOM	-0.00026918	0.999989
APOO	0.000304956	0.999989
APOOL	-0.000181913	0.999989
APP	0.00022827	0.999989
APPBP2	-0.000146092	0.999989
APPL1	0.000118958	0.999989
APPL2	5.11985e-05	0.999989
APRT	0.000107593	0.999989
APTR	-0.000229896	0.999989
APTX	0.000217472	0.999989
AQP1	0.000430016	0.999989
AQP11	-0.000345849	0.999989
AQP3	-2.66785e-05	0.999989
AQP4	0.000248017	0.999989
AQP4-AS1	-9.57618e-06	0.999989
AQP7	6.71282e-05	0.999989
AQR	0.000288113	0.999989
AR	-9.06636e-05	0.999989
ARAF	0.000186741	0.999989
ARAP1	-0.000145794	0.999989
ARAP1-AS1	9.01162e-05	0.999989
ARAP1-AS2	2.76363e-05	0.999989
ARAP2	-8.5051e-05	0.999989
ARAP3	-0.000160417	0.999989
ARC	7.53087e-05	0.999989
ARCN1	0.000543088	0.999989
AREG	-0.000537461	0.999989
AREL1	-0.000130007	0.999989
ARF1	0.000146108	0.999989
ARF3	-5.78844e-05	0.999989
ARF4	0.000177661	0.999989
ARF4-AS1	5.65997e-05	0.999989
ARF5	0.000122945	0.999989
ARF6	9.28202e-05	0.999989
ARFGAP1	0.000184955	0.999989
ARFGAP2	-2.5336e-07	0.999989
ARFGAP3	-3.39281e-05	0.999989
ARFGEF1	-0.000115519	0.999989
ARFGEF2	2.21263e-05	0.999989
ARFGEF3	-3.1631e-05	0.999989
ARFIP1	0.000153627	0.999989
ARFIP2	3.67662e-06	0.999989
ARFRP1	-1.38525e-05	0.999989
ARG1	-4.64214e-05	0.999989
ARG2	0.000170885	0.999989
ARGLU1	-0.000285774	0.999989
ARHGAP1	-2.80461e-05	0.999989
ARHGAP10	-0.00017842	0.999989
ARHGAP11A	-0.00034553	0.999989
ARHGAP11B	5.24103e-05	0.999989
ARHGAP12	-1.91371e-06	0.999989
ARHGAP15	2.20519e-05	0.999989
ARHGAP17	-0.000160124	0.999989
ARHGAP18	0.000156203	0.999989
ARHGAP19	-0.000278878	0.999989
ARHGAP19-SLIT1	-5.55953e-05	0.999989
ARHGAP20	-0.00218007	0.999989
ARHGAP21	-6.78776e-05	0.999989
ARHGAP22	0.000226116	0.999989
ARHGAP23	5.08428e-05	0.999989
ARHGAP24	-6.40243e-05	0.999989
ARHGAP25	0.000212907	0.999989
ARHGAP26	-0.000144569	0.999989
ARHGAP26-AS1	0.000319425	0.999989
ARHGAP27	-4.65779e-05	0.999989
ARHGAP28	4.67922e-05	0.999989
ARHGAP29	0.000151744	0.999989
ARHGAP30	0.000223218	0.999989
ARHGAP31	3.48003e-05	0.999989
ARHGAP31-AS1	2.11459e-05	0.999989
ARHGAP32	-0.000215728	0.999989
ARHGAP33	2.29276e-05	0.999989
ARHGAP35	-6.39149e-05	0.999989
ARHGAP39	0.000146936	0.999989
ARHGAP4	-0.000127007	0.999989
ARHGAP42	-1.24279e-05	0.999989
ARHGAP44	6.03216e-05	0.999989
ARHGAP5	0.000150423	0.999989
ARHGAP5-AS1	0.000727014	0.999989
ARHGAP6	-0.000147486	0.999989
ARHGAP9	0.000111659	0.999989
ARHGDIA	8.04379e-05	0.999989
ARHGDIB	3.01898e-05	0.999989
ARHGDIG	-0.00012449	0.999989
ARHGEF1	3.86674e-05	0.999989
ARHGEF10	-3.13856e-05	0.999989
ARHGEF10L	1.62209e-05	0.999989
ARHGEF11	-0.00042972	0.999989
ARHGEF12	5.28319e-05	0.999989
ARHGEF15	-4.07145e-05	0.999989
ARHGEF16	5.52947e-05	0.999989
ARHGEF17	-3.73647e-05	0.999989
ARHGEF19	-7.86084e-05	0.999989
ARHGEF2	-0.000265404	0.999989
ARHGEF25	-1.33054e-05	0.999989
ARHGEF26	3.18988e-05	0.999989
ARHGEF28	2.04602e-05	0.999989
ARHGEF3	3.25978e-05	0.999989
ARHGEF3-AS1	0.000105164	0.999989
ARHGEF33	-2.28335e-05	0.999989
ARHGEF35	0.000115416	0.999989
ARHGEF37	-7.26844e-05	0.999989
ARHGEF38	0.00112513	0.999989
ARHGEF39	0.000499852	0.999989
ARHGEF4	-6.62914e-07	0.999989
ARHGEF40	-0.000221406	0.999989
ARHGEF5	0.000836938	0.999989
ARHGEF6	8.3735e-05	0.999989
ARHGEF7	-0.00076142	0.999989
ARHGEF9	-0.000222656	0.999989
ARID1A	4.98268e-05	0.999989
ARID1B	-0.000106098	0.999989
ARID2	-0.000128439	0.999989
ARID3A	0.00014486	0.999989
ARID3B	-6.99858e-05	0.999989
ARID4A	-5.64214e-06	0.999989
ARID4B	-0.000208537	0.999989
ARID5A	-3.95979e-05	0.999989
ARID5B	0.00016538	0.999989
ARIH1	9.35217e-06	0.999989
ARIH2	-5.29771e-05	0.999989
ARIH2OS	-4.79085e-05	0.999989
ARL1	3.44839e-05	0.999989
ARL10	7.62552e-05	0.999989
ARL11	0.000421045	0.999989
ARL13A	-0.000339721	0.999989
ARL13B	3.81451e-06	0.999989
ARL14EP	0.000452044	0.999989
ARL15	-0.00122938	0.999989
ARL16	-0.000258137	0.999989
ARL17A	5.79076e-05	0.999989
ARL17B	0.000234514	0.999989
ARL2	8.8827e-05	0.999989
ARL2-SNX15	-0.000225338	0.999989
ARL2BP	8.17996e-05	0.999989
ARL3	0.000113105	0.999989
ARL4A	-0.000124133	0.999989
ARL4C	0.000140264	0.999989
ARL4D	-0.000206611	0.999989
ARL5A	2.17469e-05	0.999989
ARL5B	1.92283e-05	0.999989
ARL5C	-0.000172508	0.999989
ARL6	0.00019407	0.999989
ARL6IP1	0.000155743	0.999989
ARL6IP4	5.94694e-05	0.999989
ARL6IP5	0.000175614	0.999989
ARL6IP6	0.000462732	0.999989
ARL8A	0.000153599	0.999989
ARL8B	-3.63875e-05	0.999989
ARMC1	0.000400053	0.999989
ARMC10	1.06303e-05	0.999989
ARMC12	-0.000132152	0.999989
ARMC2	-2.90294e-05	0.999989
ARMC4	0.000174996	0.999989
ARMC5	9.63813e-06	0.999989
ARMC6	-0.000758711	0.999989
ARMC7	-1.21025e-05	0.999989
ARMC8	4.29801e-05	0.999989
ARMC9	2.06125e-05	0.999989
ARMCX1	2.45725e-05	0.999989
ARMCX2	0.000453009	0.999989
ARMCX3	1.95433e-05	0.999989
ARMCX3-AS1	-3.43626e-05	0.999989
ARMCX4	-5.5318e-05	0.999989
ARMCX5	0.000159096	0.999989
ARMCX6	1.6688e-05	0.999989
ARMT1	-9.4947e-05	0.999989
ARNT	-0.000234786	0.999989
ARNT2	-7.9375e-05	0.999989
ARNTL	7.01242e-05	0.999989
ARNTL2	0.000191982	0.999989
ARNTL2-AS1	0.000485683	0.999989
ARPC1A	1.14633e-05	0.999989
ARPC1B	0.000269183	0.999989
ARPC2	-6.01059e-05	0.999989
ARPC3	-0.000150161	0.999989
ARPC4	9.30819e-05	0.999989
ARPC5	-6.61215e-06	0.999989
ARPC5L	0.000163746	0.999989
ARPIN	6.41062e-05	0.999989
ARPP19	-3.66033e-06	0.999989
ARR3	0.000140211	0.999989
ARRB1	-6.45373e-05	0.999989
ARRB2	2.7566e-05	0.999989
ARRDC1	-4.72274e-05	0.999989
ARRDC1-AS1	3.66064e-05	0.999989
ARRDC2	0.000155261	0.999989
ARRDC3	2.03836e-05	0.999989
ARRDC3-AS1	-0.000120401	0.999989
ARRDC4	0.0004842	0.999989
ARSA	3.66276e-05	0.999989
ARSB	4.36115e-05	0.999989
ARSD	5.49223e-05	0.999989
ARSG	4.10783e-05	0.999989
ARSI	-4.83242e-05	0.999989
ARSJ	-0.000165783	0.999989
ARSK	9.22365e-05	0.999989
ART1	-0.00028096	0.999989
ART3	-0.000245702	0.999989
ART4	0.00014075	0.999989
ART5	-0.000254788	0.999989
ARV1	0.000274338	0.999989
ARVCF	0.000160536	0.999989
ASAH1	-5.82588e-05	0.999989
ASAH2	0.000175464	0.999989
ASAH2B	7.03001e-05	0.999989
ASAP1	-3.82532e-07	0.999989
ASAP2	-2.89537e-05	0.999989
ASAP3	-0.000345409	0.999989
ASB1	-3.67167e-05	0.999989
ASB10	0.000329115	0.999989
ASB11	0.000770073	0.999989
ASB12	0.000170665	0.999989
ASB13	5.41137e-05	0.999989
ASB14	0.000252366	0.999989
ASB15	6.22471e-05	0.999989
ASB16	-6.32159e-05	0.999989
ASB16-AS1	-4.2584e-05	0.999989
ASB18	1.2033e-05	0.999989
ASB2	2.06677e-05	0.999989
ASB3	7.67629e-05	0.999989
ASB5	-3.43377e-05	0.999989
ASB6	-3.40405e-05	0.999989
ASB7	0.000197995	0.999989
ASB8	2.47771e-05	0.999989
ASB9	-0.000850552	0.999989
ASCC1	0.000178692	0.999989
ASCC2	9.16611e-05	0.999989
ASCC3	-0.000229968	0.999989
ASF1A	7.73948e-06	0.999989
ASF1B	-0.000367822	0.999989
ASGR1	7.47093e-05	0.999989
ASH1L	-4.89326e-05	0.999989
ASH1L-AS1	-3.79361e-05	0.999989
ASH2L	-6.98894e-05	0.999989
ASIC1	0.000251418	0.999989
ASIC2	-3.4409e-05	0.999989
ASIC3	-3.1204e-06	0.999989
ASIC5	-0.000317908	0.999989
ASIP	0.00032342	0.999989
ASL	-0.000122771	0.999989
ASMT	5.24769e-05	0.999989
ASMTL	-1.74971e-05	0.999989
ASMTL-AS1	-0.000199429	0.999989
ASNA1	4.62365e-05	0.999989
ASNS	-2.57338e-05	0.999989
ASNSD1	2.87149e-05	0.999989
ASPA	-0.000110604	0.999989
ASPG	-9.43577e-05	0.999989
ASPH	7.22055e-05	0.999989
ASPHD1	-1.52046e-05	0.999989
ASPHD2	2.49056e-05	0.999989
ASPM	-0.000130353	0.999989
ASPN	0.000191136	0.999989
ASPRV1	0.000188375	0.999989
ASPSCR1	-0.000116693	0.999989
ASRGL1	-0.000108703	0.999989
ASS1	4.2925e-05	0.999989
ASTE1	4.62828e-05	0.999989
ASTN1	0.000502747	0.999989
ASTN2	0.000114653	0.999989
ASTN2-AS1	0.00029679	0.999989
ASUN	2.4303e-05	0.999989
ASXL1	4.50942e-05	0.999989
ASXL2	-0.000468443	0.999989
ASXL3	-9.64267e-05	0.999989
ATAD1	-2.0983e-05	0.999989
ATAD2	-7.20836e-05	0.999989
ATAD2B	-7.02953e-05	0.999989
ATAD3A	0.000284779	0.999989
ATAD3B	-0.000123977	0.999989
ATAD3C	-0.000145444	0.999989
ATAD5	-8.65148e-05	0.999989
ATAT1	2.61499e-05	0.999989
ATE1	1.00233e-05	0.999989
ATE1-AS1	8.00125e-05	0.999989
ATF1	-0.000338112	0.999989
ATF2	-4.94547e-05	0.999989
ATF3	0.000606326	0.999989
ATF4	0.000930218	0.999989
ATF5	0.000341925	0.999989
ATF6	6.00585e-06	0.999989
ATF6B	-6.07771e-05	0.999989
ATF7	-4.65548e-06	0.999989
ATF7IP	2.75841e-05	0.999989
ATF7IP2	2.78088e-06	0.999989
ATG10	-0.00023893	0.999989
ATG101	5.23495e-06	0.999989
ATG12	1.8899e-05	0.999989
ATG13	-1.83964e-05	0.999989
ATG14	-1.0446e-05	0.999989
ATG16L1	-8.0065e-05	0.999989
ATG16L2	-0.000121415	0.999989
ATG2A	9.86212e-05	0.999989
ATG2B	-5.85186e-05	0.999989
ATG3	0.000101741	0.999989
ATG4A	-0.000197673	0.999989
ATG4B	0.000125861	0.999989
ATG4C	9.13894e-05	0.999989
ATG4D	-7.50108e-07	0.999989
ATG5	0.00016966	0.999989
ATG7	-0.000181507	0.999989
ATG9A	-9.36371e-05	0.999989
ATG9B	-0.000106347	0.999989
ATHL1	-4.06256e-05	0.999989
ATIC	-6.64051e-05	0.999989
ATL1	-0.000185467	0.999989
ATL2	-0.00018486	0.999989
ATL3	-1.00886e-05	0.999989
ATM	-2.11187e-05	0.999989
ATMIN	-3.1783e-05	0.999989
ATN1	-9.14621e-05	0.999989
ATOH8	4.11843e-05	0.999989
ATOX1	0.000109455	0.999989
ATP10A	-7.06505e-05	0.999989
ATP10B	0.000194374	0.999989
ATP10D	3.56345e-05	0.999989
ATP11A	-7.67121e-05	0.999989
ATP11A-AS1	0.000177397	0.999989
ATP11B	-0.000191129	0.999989
ATP11C	-1.4301e-05	0.999989
ATP13A1	-5.84146e-05	0.999989
ATP13A2	8.53757e-05	0.999989
ATP13A3	-2.64213e-05	0.999989
ATP13A4	-0.000113979	0.999989
ATP1A1	7.15521e-05	0.999989
ATP1A2	0.000260732	0.999989
ATP1A3	-7.05029e-06	0.999989
ATP1B1	0.000140802	0.999989
ATP1B2	-0.000455434	0.999989
ATP1B3	-0.000213527	0.999989
ATP2A1	-7.56987e-05	0.999989
ATP2A1-AS1	0.000103779	0.999989
ATP2A3	-0.00022382	0.999989
ATP2B1	-0.000475651	0.999989
ATP2B2	-0.000146631	0.999989
ATP2B4	-0.000191289	0.999989
ATP2C1	-2.63003e-05	0.999989
ATP2C2	5.41451e-06	0.999989
ATP5A1	5.82385e-05	0.999989
ATP5B	0.00013465	0.999989
ATP5C1	0.000120091	0.999989
ATP5D	0.00017501	0.999989
ATP5E	0.000243284	0.999989
ATP5EP2	-0.000120617	0.999989
ATP5F1	0.000120258	0.999989
ATP5G1	0.000180395	0.999989
ATP5G2	0.000241193	0.999989
ATP5G3	0.000127503	0.999989
ATP5H	8.00291e-05	0.999989
ATP5I	8.2779e-05	0.999989
ATP5J	0.000145577	0.999989
ATP5J2	0.000669311	0.999989
ATP5L	0.000112701	0.999989
ATP5S	-2.45518e-05	0.999989
ATP5SL	0.000126403	0.999989
ATP6AP1	0.000145402	0.999989
ATP6AP1L	7.02971e-05	0.999989
ATP6AP2	0.000236312	0.999989
ATP6V0A1	-4.39296e-05	0.999989
ATP6V0A2	3.72919e-05	0.999989
ATP6V0B	-2.16513e-05	0.999989
ATP6V0D1	9.5461e-06	0.999989
ATP6V0E1	4.41e-05	0.999989
ATP6V0E2	8.12509e-05	0.999989
ATP6V0E2-AS1	-0.000555239	0.999989
ATP6V1A	-3.84229e-05	0.999989
ATP6V1B1	-0.000251665	0.999989
ATP6V1B2	-2.15047e-06	0.999989
ATP6V1C1	-8.76179e-05	0.999989
ATP6V1C2	0.000150375	0.999989
ATP6V1D	3.85369e-05	0.999989
ATP6V1E1	0.000181289	0.999989
ATP6V1E2	0.00015286	0.999989
ATP6V1F	0.000160061	0.999989
ATP6V1G1	0.000166147	0.999989
ATP6V1G2	-7.93431e-05	0.999989
ATP6V1G2-DDX39B	-0.000202547	0.999989
ATP6V1H	-7.82745e-05	0.999989
ATP7A	-0.000107304	0.999989
ATP7B	-0.000168958	0.999989
ATP8A1	-0.00237668	0.999989
ATP8A2	0.000612147	0.999989
ATP8B1	3.53675e-05	0.999989
ATP8B2	-2.19341e-05	0.999989
ATP8B3	-0.000292776	0.999989
ATP8B4	7.86067e-05	0.999989
ATP9A	-0.000477237	0.999989
ATP9B	-8.75582e-05	0.999989
ATPAF1	0.000232532	0.999989
ATPAF2	3.52957e-05	0.999989
ATPIF1	0.000111248	0.999989
ATR	5.13209e-05	0.999989
ATRAID	6.9897e-05	0.999989
ATRN	8.63693e-06	0.999989
ATRNL1	0.0001326	0.999989
ATRX	-0.000229721	0.999989
ATXN1	-7.14056e-05	0.999989
ATXN10	-0.000243754	0.999989
ATXN1L	0.000198976	0.999989
ATXN2	-9.04352e-05	0.999989
ATXN2L	0.000205106	0.999989
ATXN3	-0.000696003	0.999989
ATXN7	-5.53999e-05	0.999989
ATXN7L1	-6.32398e-05	0.999989
ATXN7L2	-0.000114938	0.999989
ATXN7L3	-4.23461e-05	0.999989
ATXN7L3B	6.29047e-05	0.999989
AUH	-1.49984e-05	0.999989
AUNIP	0.000193219	0.999989
AUP1	-3.49479e-05	0.999989
AURKA	0.000913767	0.999989
AURKAIP1	0.000227317	0.999989
AURKB	-0.000320259	0.999989
AURKC	0.00217634	0.999989
AUTS2	-0.000127685	0.999989
AVEN	1.15435e-05	0.999989
AVIL	1.11661e-05	0.999989
AVL9	3.03322e-05	0.999989
AVPI1	-0.000353574	0.999989
AVPR1A	8.91291e-05	0.999989
AVPR2	-0.000190063	0.999989
AXDND1	-0.000394409	0.999989
AXIN1	-0.000114585	0.999989
AXIN2	-0.000366791	0.999989
AXL	-0.000414751	0.999989
AZGP1	0.000103589	0.999989
AZI2	1.88549e-05	0.999989
AZIN1	-0.000351247	0.999989
AZIN1-AS1	-0.00448018	0.999989
AZIN2	-0.00028985	0.999989
AZU1	0.000742599	0.999989
B2M	-3.19108e-05	0.999989
B3GALNT1	9.66855e-05	0.999989
B3GALNT2	3.9702e-05	0.999989
B3GALT2	8.80599e-05	0.999989
B3GALT4	6.87004e-05	0.999989
B3GALT6	-2.851e-05	0.999989
B3GAT2	6.07873e-05	0.999989
B3GAT3	-0.000232997	0.999989
B3GLCT	-0.000177944	0.999989
B3GNT2	-3.17859e-05	0.999989
B3GNT4	8.71216e-05	0.999989
B3GNT5	-1.70456e-05	0.999989
B3GNT7	0.000274068	0.999989
B3GNT8	-0.000306775	0.999989
B3GNT9	8.41867e-05	0.999989
B3GNTL1	8.43145e-05	0.999989
B4GALNT1	-0.000567962	0.999989
B4GALNT2	0.000270967	0.999989
B4GALNT3	-0.000536037	0.999989
B4GALT1	-7.39001e-05	0.999989
B4GALT1-AS1	0.000434996	0.999989
B4GALT2	-2.49682e-05	0.999989
B4GALT3	-0.000324883	0.999989
B4GALT4	4.26533e-05	0.999989
B4GALT4-AS1	0.000400389	0.999989
B4GALT5	2.86263e-05	0.999989
B4GALT6	-0.000108476	0.999989
B4GALT7	0.0001494	0.999989
B4GAT1	0.00019916	0.999989
B9D1	-2.89216e-05	0.999989
B9D2	-0.000441071	0.999989
BAALC	-0.000181951	0.999989
BAALC-AS1	-0.000146302	0.999989
BAALC-AS2	-0.000220142	0.999989
BAAT	-1.69703e-05	0.999989
BABAM1	-0.000184687	0.999989
BACE1	-5.16563e-05	0.999989
BACE1-AS	9.26371e-05	0.999989
BACE2	-7.24688e-06	0.999989
BACH1	5.23526e-05	0.999989
BACH1-AS1	-0.000205916	0.999989
BACH2	-0.000395573	0.999989
BAD	0.000445391	0.999989
BAG1	-0.000117445	0.999989
BAG2	0.000446091	0.999989
BAG3	0.000550982	0.999989
BAG4	-8.58772e-05	0.999989
BAG5	1.15969e-05	0.999989
BAG6	-7.35872e-05	0.999989
BAHCC1	3.90485e-05	0.999989
BAHD1	-0.000191026	0.999989
BAIAP2	0.000131735	0.999989
BAIAP2-AS1	-0.000129449	0.999989
BAIAP2L1	-5.14991e-05	0.999989
BAIAP2L2	8.2191e-07	0.999989
BAIAP3	-0.000225547	0.999989
BAK1	2.44905e-05	0.999989
BAMBI	0.00052963	0.999989
BANCR	9.36681e-05	0.999989
BANF1	4.9958e-05	0.999989
BANK1	9.33849e-05	0.999989
BANP	-0.000138059	0.999989
BAP1	8.54809e-07	0.999989
BARD1	-0.000227408	0.999989
BASP1	0.000376702	0.999989
BATF	-6.48017e-05	0.999989
BATF2	5.90507e-05	0.999989
BATF3	-6.63875e-05	0.999989
BAX	0.000962809	0.999989
BAZ1A	-0.000197311	0.999989
BAZ1B	-4.58711e-05	0.999989
BAZ2A	-8.16497e-05	0.999989
BAZ2B	-2.29297e-05	0.999989
BBC3	9.36036e-05	0.999989
BBIP1	-7.96801e-05	0.999989
BBOF1	-1.46753e-05	0.999989
BBOX1-AS1	-0.000103689	0.999989
BBS10	0.000241747	0.999989
[truncated: 22,091 more rows]

## Sheet: Endocardium
Gene	log2FoldChange	padj
XIST	-10.5408	1.98069e-92
TSIX	-4.89309	4.5932e-12
JPX	-0.621955	6.18735e-08
KDM6A	-0.553456	2.40167e-05
PCDH11Y	2.84506	5.84785e-05
AC010084.1	1.63027	6.04955e-05
DDX3Y	3.85023	0.000215197
MSC-AS1	-2.10267	0.000215197
EIF1AY	3.73375	0.00163482
NLGN4Y	3.56651	0.00163482
TTTY14	3.76885	0.00163482
RPS4Y1	3.33502	0.00381429
KDM5D	3.3593	0.00413795
USP9Y	3.38009	0.00413795
TTTY10	2.66435	0.00637684
UTY	3.19318	0.00637684
ZFY	2.55202	0.0166451
LINC00278	2.39125	0.0170713
TTTY15	2.34546	0.0170713
RFX8	-0.515674	0.0311828
PXDN	-0.221036	0.0418884
ZFX	-0.139646	0.0418884
KDM5C	-0.0870369	0.0942496
ADAMTS2	-0.298334	0.158987
IL3RA	0.135659	0.165628
MPPED2	0.231673	0.213487
TMSB4Y	0.377381	0.213487
CACHD1	-0.0724721	0.277529
HBB	0.262469	0.277529
DNAJC6	0.0680629	0.281934
CLCF1	0.0846028	0.340622
PTGS2	0.0677783	0.379327
CYR61	0.0823682	0.512195
TNFRSF12A	0.0423303	0.512195
TNN	-0.10714	0.543003
SMC1A	-0.0111034	0.640822
DACH2	-0.0539717	0.65202
CLDN11	0.0125701	0.681627
RP11-499F3.2	-0.0617353	0.681627
DLL4	-0.0221134	0.690377
RP11-290O12.2	0.0907784	0.690377
XIRP1	0.0395794	0.690377
SLC41A2	0.017661	0.709769
RND3	0.0376428	0.727848
ATF3	0.0380619	0.770965
PRCP	-0.00723493	0.770965
LINC00649	-0.0155568	0.804126
ANKRD46	-0.00951807	0.884324
TSPAN8	0.0589234	0.949453
A1BG	-7.28383e-05	0.999882
A1BG-AS1	-0.00021318	0.999882
A1CF	0.000110123	0.999882
A2M	-0.000271913	0.999882
A2M-AS1	-3.63487e-05	0.999882
A2ML1	0.000250877	0.999882
A2ML1-AS1	0.000110867	0.999882
A3GALT2	0.000131438	0.999882
A4GALT	1.51516e-05	0.999882
A4GNT	0.000169678	0.999882
AAAS	1.27116e-05	0.999882
AACS	-1.08833e-05	0.999882
AADAC	-9.58716e-05	0.999882
AADACL2	0.000402808	0.999882
AADACL2-AS1	-0.00177162	0.999882
AADACL4	0.000310874	0.999882
AADAT	-0.000404165	0.999882
AAED1	0.000237009	0.999882
AAGAB	2.9155e-05	0.999882
AAK1	0.000284686	0.999882
AAMDC	0.000336623	0.999882
AAMP	6.77003e-05	0.999882
AANAT	0.000295891	0.999882
AAR2	6.02475e-05	0.999882
AARS	-2.3194e-05	0.999882
AARS2	-6.15282e-05	0.999882
AASDH	0.000229634	0.999882
AASDHPPT	0.000119349	0.999882
AASS	0.000152854	0.999882
AATBC	0.000846762	0.999882
AATF	1.57742e-05	0.999882
AATK	-0.00103318	0.999882
AATK-AS1	0.000303692	0.999882
AB015752.3	-2.99618e-06	0.999882
ABALON	0.000256682	0.999882
ABAT	-1.77554e-05	0.999882
ABC12-49244600F4.4	0.000236241	0.999882
ABC7-42404400C24.1	2.18578e-05	0.999882
ABC7-481722F1.2	-0.000191218	0.999882
ABCA1	7.91038e-05	0.999882
ABCA10	0.00114444	0.999882
ABCA12	-3.36703e-05	0.999882
ABCA13	0.000249686	0.999882
ABCA2	8.31714e-05	0.999882
ABCA3	0.000207186	0.999882
ABCA4	9.6213e-06	0.999882
ABCA5	0.000191632	0.999882
ABCA6	9.87231e-05	0.999882
ABCA7	6.73774e-05	0.999882
ABCA8	0.000276137	0.999882
ABCA9	-6.02825e-05	0.999882
ABCA9-AS1	7.42309e-06	0.999882
ABCB1	-5.15532e-05	0.999882
ABCB10	-2.93947e-05	0.999882
ABCB11	0.000387157	0.999882
ABCB4	0.000298396	0.999882
ABCB5	5.14133e-05	0.999882
ABCB6	0.000341201	0.999882
ABCB7	0.0002839	0.999882
ABCB8	-0.000118329	0.999882
ABCB9	-2.22945e-05	0.999882
ABCC1	8.24047e-05	0.999882
ABCC10	-0.000130543	0.999882
ABCC11	0.000525084	0.999882
ABCC12	5.61443e-05	0.999882
ABCC2	-7.45958e-06	0.999882
ABCC3	0.00380373	0.999882
ABCC4	0.00792204	0.999882
ABCC5	-7.49914e-05	0.999882
ABCC5-AS1	0.000250298	0.999882
ABCC6	-0.000117297	0.999882
ABCC8	0.000242128	0.999882
ABCC9	-1.09782e-05	0.999882
ABCD1	9.41294e-06	0.999882
ABCD2	-0.00019935	0.999882
ABCD3	0.000125702	0.999882
ABCD4	-0.000185588	0.999882
ABCE1	0.000286288	0.999882
ABCF1	1.66127e-05	0.999882
ABCF2	1.81397e-05	0.999882
ABCG1	-1.42329e-06	0.999882
ABCG2	-0.000325408	0.999882
ABCG4	0.000297198	0.999882
ABCG5	-0.000109393	0.999882
ABCG8	0.000319727	0.999882
ABHD1	-4.912e-05	0.999882
ABHD10	-0.000108332	0.999882
ABHD11	3.17231e-05	0.999882
ABHD12	-1.36961e-05	0.999882
ABHD12B	0.000201977	0.999882
ABHD13	0.00015194	0.999882
ABHD14A	-0.000102945	0.999882
ABHD14A-ACY1	1.50394e-05	0.999882
ABHD14B	-1.58627e-05	0.999882
ABHD15	7.74462e-05	0.999882
ABHD15-AS1	-4.05558e-05	0.999882
ABHD16A	0.000333714	0.999882
ABHD17A	0.000280442	0.999882
ABHD17B	9.65348e-05	0.999882
ABHD17C	-4.89107e-05	0.999882
ABHD18	0.000235734	0.999882
ABHD2	0.000135435	0.999882
ABHD3	-0.000170986	0.999882
ABHD4	0.000202808	0.999882
ABHD5	0.000137781	0.999882
ABHD6	0.000183947	0.999882
ABHD8	8.38379e-06	0.999882
ABI1	0.000121024	0.999882
ABI2	-5.03131e-05	0.999882
ABI3	-8.00798e-06	0.999882
ABI3BP	-9.52327e-05	0.999882
ABL1	-0.000149393	0.999882
ABL2	-4.65453e-05	0.999882
ABLIM2	2.38086e-05	0.999882
ABLIM3	-0.000188651	0.999882
ABO	-6.98084e-06	0.999882
ABR	7.15242e-05	0.999882
ABRA	0.00272307	0.999882
ABRACL	-9.18813e-05	0.999882
ABT1	3.42175e-05	0.999882
ABTB1	2.65518e-05	0.999882
ABTB2	0.000382686	0.999882
AC000032.2	0.000138677	0.999882
AC000035.3	2.2723e-05	0.999882
AC000036.4	-2.61399e-06	0.999882
AC000068.10	0.000122502	0.999882
AC000068.5	8.63643e-06	0.999882
AC000099.1	4.83839e-06	0.999882
AC000111.3	0.000260965	0.999882
AC000123.4	0.000278454	0.999882
AC000370.2	0.000233901	0.999882
AC000403.4	9.44083e-05	0.999882
AC001226.7	1.60377e-05	0.999882
AC002056.5	0.000139874	0.999882
AC002064.4	0.000277123	0.999882
AC002064.5	0.00021593	0.999882
AC002066.1	-9.61377e-05	0.999882
AC002116.7	-5.4924e-05	0.999882
AC002117.1	6.37762e-05	0.999882
AC002127.4	9.35959e-05	0.999882
AC002128.5	0.000174581	0.999882
AC002310.11	0.000104935	0.999882
AC002310.12	-7.84006e-05	0.999882
AC002310.13	-0.000720564	0.999882
AC002310.7	-8.63162e-05	0.999882
AC002383.2	-0.000190565	0.999882
AC002398.11	9.05924e-05	0.999882
AC002398.12	-5.3128e-05	0.999882
AC002398.9	-1.04083e-05	0.999882
AC002401.1	0.000172594	0.999882
AC002429.5	9.04321e-05	0.999882
AC002451.3	-0.000187768	0.999882
AC002454.1	0.00054062	0.999882
AC002456.2	0.000370445	0.999882
AC002463.3	0.00132082	0.999882
AC002465.2	-4.92834e-05	0.999882
AC002467.7	-0.000110151	0.999882
AC002480.2	0.00112785	0.999882
AC002480.3	-0.000142417	0.999882
AC002480.4	9.03868e-05	0.999882
AC002511.2	0.00014022	0.999882
AC002511.3	-3.25523e-05	0.999882
AC002539.1	0.0003245	0.999882
AC002550.5	-3.18782e-05	0.999882
AC002550.6	0.000333201	0.999882
AC002985.3	6.353e-05	0.999882
AC003002.4	7.84791e-05	0.999882
AC003005.2	1.28431e-05	0.999882
AC003005.4	8.40543e-05	0.999882
AC003006.7	-9.94325e-05	0.999882
AC003075.4	-3.85944e-05	0.999882
AC003084.2	0.00064567	0.999882
AC003088.1	-0.000126808	0.999882
AC003090.1	5.90593e-05	0.999882
AC003092.1	0.00030031	0.999882
AC003101.1	-4.87959e-05	0.999882
AC003682.16	-0.000116308	0.999882
AC003956.1	8.27427e-05	0.999882
AC003984.1	-1.03898e-05	0.999882
AC003986.5	4.16978e-05	0.999882
AC003986.6	0.000229049	0.999882
AC003986.7	8.79297e-05	0.999882
AC003991.3	0.000319345	0.999882
AC004009.3	5.17691e-05	0.999882
AC004012.1	0.000122502	0.999882
AC004014.3	3.35948e-05	0.999882
AC004019.13	0.000148169	0.999882
AC004053.1	-0.00201985	0.999882
AC004054.1	-1.83082e-05	0.999882
AC004067.5	0.000223663	0.999882
AC004069.2	0.000787542	0.999882
AC004076.5	-4.79817e-05	0.999882
AC004076.7	-0.000191178	0.999882
AC004076.9	-4.34867e-05	0.999882
AC004112.4	0.000106459	0.999882
AC004156.3	0.000420224	0.999882
AC004158.3	-0.000349235	0.999882
AC004160.4	-0.000326216	0.999882
AC004221.2	0.000341201	0.999882
AC004231.2	-1.72001e-05	0.999882
AC004237.1	-0.000197689	0.999882
AC004257.1	4.74703e-05	0.999882
AC004381.6	0.000210065	0.999882
AC004381.7	9.93143e-05	0.999882
AC004448.5	0.000204397	0.999882
AC004471.10	0.000122502	0.999882
AC004471.9	0.000324411	0.999882
AC004485.3	0.000387162	0.999882
AC004490.1	-6.52564e-05	0.999882
AC004510.3	0.000210966	0.999882
AC004540.4	0.000384529	0.999882
AC004540.5	-0.000124304	0.999882
AC004549.6	9.07891e-06	0.999882
AC004556.1	-0.000831025	0.999882
AC004593.3	4.3118e-05	0.999882
AC004603.4	0.000292724	0.999882
AC004637.1	0.000369516	0.999882
AC004691.5	-8.99632e-05	0.999882
AC004702.2	-5.03298e-05	0.999882
AC004775.5	0.000171969	0.999882
AC004791.2	2.25604e-06	0.999882
AC004840.8	5.46375e-05	0.999882
AC004854.4	0.00041289	0.999882
AC004862.6	3.99961e-05	0.999882
AC004870.3	0.000376182	0.999882
AC004878.2	0.000138352	0.999882
AC004893.11	3.6623e-05	0.999882
AC004895.4	9.93019e-05	0.999882
AC004901.1	0.00284133	0.999882
AC004947.2	0.000138741	0.999882
AC004951.6	-3.60198e-05	0.999882
AC004988.1	0.000193103	0.999882
AC005009.2	-1.50991e-05	0.999882
AC005013.5	-7.08593e-05	0.999882
AC005037.3	0.000281214	0.999882
AC005042.4	0.000239869	0.999882
AC005042.5	0.000296512	0.999882
AC005076.5	0.000103625	0.999882
AC005082.12	-9.80844e-05	0.999882
AC005104.3	0.000422237	0.999882
AC005220.3	0.000222268	0.999882
AC005224.2	7.514e-05	0.999882
AC005235.1	0.000231746	0.999882
AC005237.4	-9.23923e-06	0.999882
AC005253.2	0.0003143	0.999882
AC005262.2	0.000108934	0.999882
AC005262.3	0.000372503	0.999882
AC005264.2	0.000175523	0.999882
AC005281.1	0.000571956	0.999882
AC005304.1	-0.000516046	0.999882
AC005307.3	0.000134033	0.999882
AC005324.6	-0.000364897	0.999882
AC005329.7	0.000279656	0.999882
AC005355.1	-0.000104825	0.999882
AC005355.2	-0.000241078	0.999882
AC005358.3	-3.26657e-05	0.999882
AC005363.11	-9.69615e-05	0.999882
AC005387.3	0.000508641	0.999882
AC005480.1	5.00814e-05	0.999882
AC005487.2	0.000122502	0.999882
AC005498.3	-6.27428e-05	0.999882
AC005522.7	-6.03057e-05	0.999882
AC005523.2	-9.17849e-05	0.999882
AC005523.3	0.000235881	0.999882
AC005534.8	0.000264549	0.999882
AC005537.2	0.000481471	0.999882
AC005538.5	8.79297e-05	0.999882
AC005540.3	1.60377e-05	0.999882
AC005550.3	-8.98832e-05	0.999882
AC005592.1	0.000133566	0.999882
AC005592.2	2.44051e-05	0.999882
AC005592.3	5.60012e-05	0.999882
AC005606.14	0.000474126	0.999882
AC005609.16	-0.000841011	0.999882
AC005614.3	1.60377e-05	0.999882
AC005618.6	0.000127333	0.999882
AC005624.2	0.000236932	0.999882
AC005625.1	-0.000259993	0.999882
AC005703.2	0.000341201	0.999882
AC005740.5	-0.000160939	0.999882
AC005740.6	-0.000207597	0.999882
AC005754.7	2.03424e-05	0.999882
AC005754.8	-0.000247974	0.999882
AC005775.2	-0.000125521	0.999882
AC005780.1	-1.69357e-05	0.999882
AC005786.5	0.000110859	0.999882
AC005786.7	-1.59525e-05	0.999882
AC005808.3	1.68322e-05	0.999882
AC005863.1	0.000122502	0.999882
AC005932.1	0.000237076	0.999882
AC005943.2	0.000136186	0.999882
AC005944.2	0.000684803	0.999882
AC005954.4	0.000341201	0.999882
AC006000.5	5.96296e-05	0.999882
AC006007.1	-6.15182e-06	0.999882
AC006026.13	-1.41857e-05	0.999882
AC006041.1	0.000231746	0.999882
AC006042.6	6.4638e-05	0.999882
AC006042.7	-8.50751e-05	0.999882
AC006116.12	0.000260078	0.999882
AC006116.17	-8.18718e-05	0.999882
AC006126.4	-0.000151116	0.999882
AC006129.1	0.000612151	0.999882
AC006129.2	-0.000222062	0.999882
AC006130.3	-0.00013109	0.999882
AC006145.4	0.000325482	0.999882
AC006159.5	-0.000103528	0.999882
AC006160.5	-6.68368e-05	0.999882
AC006227.1	0.000277815	0.999882
AC006262.4	0.000380747	0.999882
AC006272.1	-6.56765e-05	0.999882
AC006272.2	0.000285219	0.999882
AC006273.4	0.000265257	0.999882
AC006273.5	0.000204204	0.999882
AC006277.2	-0.000219241	0.999882
AC006296.1	0.000345559	0.999882
AC006369.2	-0.000341937	0.999882
AC006372.4	6.86965e-05	0.999882
AC006372.5	0.000123471	0.999882
AC006372.6	0.000397458	0.999882
AC006378.2	0.00042567	0.999882
AC006449.2	-1.20226e-05	0.999882
AC006460.2	6.4955e-05	0.999882
AC006486.9	0.000223644	0.999882
AC006538.4	0.000437311	0.999882
AC006547.13	4.2625e-05	0.999882
AC006547.8	9.56672e-05	0.999882
AC006942.4	-4.32836e-05	0.999882
AC006946.16	0.000338221	0.999882
AC006994.2	0.000255409	0.999882
AC007009.1	4.42599e-06	0.999882
AC007036.6	0.000204694	0.999882
AC007038.7	0.000143447	0.999882
AC007040.11	0.000269397	0.999882
AC007040.8	0.00019292	0.999882
AC007050.17	-0.000204485	0.999882
AC007064.24	-0.000227655	0.999882
AC007078.4	0.000546222	0.999882
AC007091.1	0.000381005	0.999882
AC007098.1	0.000215934	0.999882
AC007126.1	6.74349e-05	0.999882
AC007128.1	-0.000550464	0.999882
AC007131.1	0.000355661	0.999882
AC007161.5	0.000187791	0.999882
AC007163.6	0.000707934	0.999882
AC007182.6	0.000119484	0.999882
AC007193.10	9.02902e-05	0.999882
AC007193.6	0.000632747	0.999882
AC007193.9	0.000567735	0.999882
AC007204.2	0.000213122	0.999882
AC007228.11	-0.000181578	0.999882
AC007228.5	8.46809e-05	0.999882
AC007246.3	3.41425e-05	0.999882
AC007249.3	-0.000263801	0.999882
AC007251.2	-0.000121411	0.999882
AC007255.8	-7.6178e-05	0.999882
AC007271.3	7.06153e-05	0.999882
AC007277.3	0.000719217	0.999882
AC007285.6	-2.7559e-05	0.999882
AC007292.3	0.000290453	0.999882
AC007292.4	8.80977e-05	0.999882
AC007292.6	0.000195003	0.999882
AC007317.1	0.000421741	0.999882
AC007319.1	0.00203755	0.999882
AC007325.2	0.000522935	0.999882
AC007325.4	0.000916408	0.999882
AC007326.1	0.000196915	0.999882
AC007349.7	0.000429624	0.999882
AC007362.3	-1.13332e-05	0.999882
AC007364.1	0.000529581	0.999882
AC007365.3	-0.000248155	0.999882
AC007383.3	-4.37831e-05	0.999882
AC007383.4	-3.05339e-05	0.999882
AC007386.4	0.000110727	0.999882
AC007389.3	0.000235542	0.999882
AC007391.2	0.000360472	0.999882
AC007392.3	0.000541725	0.999882
AC007405.4	5.58353e-05	0.999882
AC007405.6	0.000231669	0.999882
AC007422.1	0.000231746	0.999882
AC007461.2	0.000328227	0.999882
AC007563.5	0.000597796	0.999882
AC007566.10	2.99564e-06	0.999882
AC007620.3	0.000183156	0.999882
AC007679.3	9.58124e-05	0.999882
AC007682.1	-5.98743e-06	0.999882
AC007743.1	0.000261267	0.999882
AC007773.2	-2.3439e-05	0.999882
AC007796.1	0.000124787	0.999882
AC007879.1	-0.000109512	0.999882
AC007879.2	0.000166029	0.999882
AC007879.3	7.31674e-05	0.999882
AC007879.4	0.000414904	0.999882
AC007879.5	-0.000110044	0.999882
AC007879.7	0.000262956	0.999882
AC007880.1	0.000285219	0.999882
AC007906.1	2.38293e-05	0.999882
AC007950.2	0.00022804	0.999882
AC007966.1	0.000204466	0.999882
AC008069.1	0.000202744	0.999882
AC008073.7	-0.000141041	0.999882
AC008073.9	3.88882e-05	0.999882
AC008074.1	0.000176718	0.999882
AC008074.3	1.79748e-05	0.999882
AC008079.10	-1.67488e-05	0.999882
AC008079.9	0.000198616	0.999882
AC008103.3	0.000204288	0.999882
AC008269.2	-0.000246985	0.999882
AC008271.1	0.000215524	0.999882
AC008277.1	-3.07064e-05	0.999882
AC008522.1	0.00047645	0.999882
AC008592.4	3.73863e-05	0.999882
AC008592.7	0.000342048	0.999882
AC008686.1	0.000195271	0.999882
AC008697.1	0.000226099	0.999882
AC008746.12	0.000126936	0.999882
AC008746.3	0.000178261	0.999882
AC008753.6	-4.0171e-05	0.999882
AC008781.7	6.60893e-05	0.999882
AC008834.1	0.000285767	0.999882
AC008937.2	-0.000222402	0.999882
AC009005.2	0.000177268	0.999882
AC009065.4	4.09538e-05	0.999882
AC009120.10	0.000457932	0.999882
AC009120.4	0.000208592	0.999882
AC009120.5	-0.000195418	0.999882
AC009133.12	1.6994e-05	0.999882
AC009133.15	0.000122502	0.999882
AC009133.21	0.000137333	0.999882
AC009133.22	3.82669e-05	0.999882
AC009133.23	-8.63863e-05	0.999882
AC009166.5	0.000129309	0.999882
AC009228.1	0.00024655	0.999882
AC009229.5	8.60282e-05	0.999882
AC009229.6	-1.57493e-05	0.999882
AC009262.2	0.000235811	0.999882
AC009264.1	0.000108483	0.999882
AC009276.4	0.000166584	0.999882
AC009299.2	7.23413e-05	0.999882
AC009303.1	5.12813e-05	0.999882
AC009312.1	8.96676e-05	0.999882
AC009313.1	0.000298221	0.999882
AC009403.2	8.79163e-05	0.999882
AC009404.2	-0.0001891	0.999882
AC009410.1	0.000457088	0.999882
AC009473.1	0.000334451	0.999882
AC009478.1	-0.000120998	0.999882
AC009480.3	-1.47926e-05	0.999882
AC009495.2	0.000248607	0.999882
AC009495.4	0.000229193	0.999882
AC009501.4	-0.000119422	0.999882
AC009502.4	0.000695334	0.999882
AC009505.2	0.000162495	0.999882
AC009506.1	0.000303637	0.999882
AC009518.4	6.28604e-05	0.999882
AC009518.8	4.08813e-05	0.999882
AC009542.2	0.000928027	0.999882
AC009784.3	0.000178227	0.999882
AC009878.2	0.000154612	0.999882
AC009948.5	0.000247647	0.999882
AC009950.2	6.62706e-05	0.999882
AC009961.3	0.000180385	0.999882
AC010096.1	-4.02621e-05	0.999882
AC010127.3	0.000100889	0.999882
AC010136.2	0.000359441	0.999882
AC010145.4	0.000215776	0.999882
AC010149.4	-9.16599e-05	0.999882
AC010226.4	3.17454e-05	0.999882
AC010287.1	0.000128066	0.999882
AC010504.2	6.52808e-05	0.999882
AC010524.2	0.000128804	0.999882
AC010524.4	6.6676e-06	0.999882
AC010547.9	0.000283603	0.999882
AC010642.1	-0.000201157	0.999882
AC010646.3	-0.00023647	0.999882
AC010761.13	0.000185993	0.999882
AC010761.6	0.000492085	0.999882
AC010761.8	4.01746e-05	0.999882
AC010761.9	0.000428435	0.999882
AC010880.1	0.000195472	0.999882
AC010883.5	-5.5638e-05	0.999882
AC010884.1	9.33277e-05	0.999882
AC010890.1	0.00209282	0.999882
AC010894.3	3.60138e-05	0.999882
AC010967.2	9.74229e-05	0.999882
AC010976.2	-7.74604e-05	0.999882
AC010987.5	-9.13705e-05	0.999882
AC010987.6	0.00023567	0.999882
AC011043.1	-0.000176757	0.999882
AC011043.2	8.55373e-05	0.999882
AC011239.1	2.23699e-05	0.999882
AC011247.3	3.93973e-05	0.999882
AC011286.1	0.000494978	0.999882
AC011288.2	0.0229488	0.999882
AC011290.4	-1.17902e-06	0.999882
AC011294.3	0.000105888	0.999882
AC011343.1	0.000390046	0.999882
AC011380.1	0.000387648	0.999882
AC011513.4	-1.01898e-06	0.999882
AC011524.1	0.000551956	0.999882
AC011530.4	-0.000123834	0.999882
AC011625.1	1.98243e-05	0.999882
AC011747.3	0.000150531	0.999882
AC011747.4	-0.000116531	0.999882
AC011747.6	-1.01897e-06	0.999882
AC011841.1	0.000251461	0.999882
AC011899.10	0.000231746	0.999882
AC011899.9	-0.000154448	0.999882
AC011997.1	7.81114e-05	0.999882
AC012074.2	5.107e-07	0.999882
AC012314.8	-4.10763e-05	0.999882
AC012322.1	0.00128958	0.999882
AC012358.8	0.000162229	0.999882
AC012360.4	-0.000252428	0.999882
AC012360.6	-5.6188e-05	0.999882
AC012363.13	0.000264141	0.999882
AC012363.4	-2.24338e-06	0.999882
AC012368.1	-0.000182335	0.999882
AC012370.3	-7.13398e-05	0.999882
AC012442.6	0.000546817	0.999882
AC012462.1	4.04834e-05	0.999882
AC012462.2	0.000169678	0.999882
AC012494.1	0.000231746	0.999882
AC012499.1	0.000230959	0.999882
AC012506.4	0.000160554	0.999882
AC012593.1	-8.95515e-05	0.999882
AC012594.1	3.82669e-05	0.999882
AC012668.1	0.00034918	0.999882
AC012668.2	8.76862e-05	0.999882
AC013269.3	4.41122e-05	0.999882
AC013275.2	0.000184657	0.999882
AC013401.2	0.000341201	0.999882
AC013402.4	-1.01897e-06	0.999882
AC013402.5	0.000279407	0.999882
AC013461.1	-0.000329698	0.999882
AC013463.2	0.000504193	0.999882
AC013472.4	-0.000142604	0.999882
AC013480.2	0.000556567	0.999882
AC015688.3	-0.000125093	0.999882
AC015849.19	-0.000258972	0.999882
AC015849.2	0.000184367	0.999882
AC015923.1	7.77762e-05	0.999882
AC015971.2	1.5983e-05	0.999882
AC015987.1	0.00010192	0.999882
AC016577.1	0.000188064	0.999882
AC016582.2	1.94303e-06	0.999882
AC016629.3	0.000135085	0.999882
AC016644.1	-1.09595e-05	0.999882
AC016682.1	-0.000137104	0.999882
AC016700.2	-0.000108683	0.999882
AC016700.5	-5.40689e-05	0.999882
AC016722.4	-3.63618e-05	0.999882
AC016723.4	0.000165992	0.999882
AC016730.1	-0.000360019	0.999882
AC016735.2	0.000189217	0.999882
AC016735.3	6.13596e-05	0.999882
AC016738.3	-4.89106e-05	0.999882
AC016738.4	0.000372733	0.999882
AC016768.1	0.000113654	0.999882
AC016831.7	-0.000251994	0.999882
AC016903.2	0.000166162	0.999882
AC016907.3	0.00100402	0.999882
AC016909.1	0.00064242	0.999882
AC016910.1	0.00043195	0.999882
AC016995.3	-0.000254984	0.999882
AC016999.2	1.30091e-05	0.999882
AC017006.3	-0.000293876	0.999882
AC017060.1	0.000216329	0.999882
AC017074.2	-0.000105095	0.999882
AC017101.10	0.000144511	0.999882
AC018359.1	-1.90802e-05	0.999882
AC018462.2	-7.03777e-06	0.999882
AC018643.4	-2.7192e-05	0.999882
AC018647.3	-0.0002661	0.999882
AC018693.6	0.000391756	0.999882
AC018717.1	0.000215563	0.999882
AC018731.3	0.000473528	0.999882
AC018742.1	0.00067498	0.999882
AC018755.17	0.000635009	0.999882
AC018766.4	0.000192393	0.999882
AC018766.6	9.98904e-05	0.999882
AC018799.1	8.07647e-05	0.999882
AC018816.3	-8.53141e-05	0.999882
AC018832.1	-3.69217e-05	0.999882
AC018866.1	0.000356993	0.999882
AC018878.3	0.000220037	0.999882
AC018890.6	-5.03564e-05	0.999882
AC019048.1	0.000132297	0.999882
AC019117.1	-0.00257014	0.999882
AC019117.2	-7.56925e-05	0.999882
AC019118.3	-9.39671e-05	0.999882
AC019181.2	0.000257994	0.999882
AC019186.1	4.98287e-05	0.999882
AC019330.1	0.000577894	0.999882
AC020571.3	8.18254e-05	0.999882
AC020594.5	7.41941e-05	0.999882
AC021188.4	-0.000761322	0.999882
AC022007.5	0.000416025	0.999882
AC022154.7	0.000199243	0.999882
AC022173.2	0.000342184	0.999882
AC022182.1	0.000155603	0.999882
AC022201.5	0.000146299	0.999882
AC022486.1	0.000554679	0.999882
AC022816.2	0.000345415	0.999882
AC023115.2	0.000165976	0.999882
AC023137.2	0.000231746	0.999882
AC023347.1	4.65714e-05	0.999882
AC023469.1	-2.74531e-05	0.999882
AC023590.1	-0.000325265	0.999882
AC023669.1	7.98184e-05	0.999882
AC024060.1	-2.2571e-05	0.999882
AC024084.1	-6.68364e-05	0.999882
AC024132.1	0.0001035	0.999882
AC024560.2	0.000197	0.999882
AC024592.12	-0.000158176	0.999882
AC024704.2	0.000210998	0.999882
AC025165.8	-0.000449813	0.999882
AC025171.1	-7.72021e-05	0.999882
AC025335.1	0.000367902	0.999882
AC025442.3	-0.00015806	0.999882
AC026150.8	4.32249e-05	0.999882
AC026167.1	0.000655575	0.999882
AC026188.1	-0.000326848	0.999882
AC026202.3	0.000163176	0.999882
AC027119.1	0.000287771	0.999882
AC027601.1	0.000676822	0.999882
AC034243.1	0.000319275	0.999882
AC037445.1	5.9947e-05	0.999882
AC037459.4	-6.4817e-06	0.999882
AC046143.3	-0.000147968	0.999882
AC053503.11	4.99223e-05	0.999882
AC053503.6	0.000292233	0.999882
AC058791.1	0.000325208	0.999882
AC060834.3	-0.000154979	0.999882
AC061992.2	0.000495204	0.999882
AC062017.1	-0.000149341	0.999882
AC062021.1	0.000435696	0.999882
AC062028.1	-0.00020683	0.999882
AC062029.1	0.000252735	0.999882
AC063976.3	0.000338245	0.999882
AC064829.1	0.000374483	0.999882
AC064865.1	-4.63932e-05	0.999882
AC064871.3	0.000362675	0.999882
AC067956.1	0.000820404	0.999882
AC067959.1	-9.34336e-05	0.999882
AC068282.3	-9.06782e-05	0.999882
AC068286.1	0.000110834	0.999882
AC068490.2	0.00212117	0.999882
AC068491.2	0.000123888	0.999882
AC068499.10	8.52682e-05	0.999882
AC068533.7	-5.74398e-05	0.999882
AC068831.10	-5.32414e-05	0.999882
AC068831.15	0.000150908	0.999882
AC068831.3	0.000384159	0.999882
AC068831.6	0.000253367	0.999882
AC069063.2	1.18209e-05	0.999882
AC069277.2	4.67265e-05	0.999882
AC069363.1	0.000386968	0.999882
AC069368.3	0.000151479	0.999882
AC069394.1	0.000414904	0.999882
AC069513.4	2.07048e-05	0.999882
AC072062.1	0.000928122	0.999882
AC072062.3	-1.87852e-06	0.999882
AC073046.25	0.000116097	0.999882
AC073072.5	0.000136079	0.999882
AC073115.7	0.000199405	0.999882
AC073133.1	0.00025276	0.999882
AC073133.2	0.00017782	0.999882
AC073218.1	-0.000788815	0.999882
AC073218.3	7.71576e-05	0.999882
AC073254.1	0.000376461	0.999882
AC073283.4	3.71009e-06	0.999882
AC073316.1	0.000427708	0.999882
AC073333.8	-7.94938e-06	0.999882
AC073342.12	-5.88302e-05	0.999882
AC073343.13	-2.15227e-05	0.999882
AC073635.5	0.00018213	0.999882
AC073641.2	0.000176463	0.999882
AC073657.1	0.000137532	0.999882
AC073834.3	0.000222083	0.999882
AC073842.19	0.000129901	0.999882
AC073934.6	0.00025227	0.999882
AC073957.15	7.31901e-07	0.999882
AC073987.1	7.91272e-05	0.999882
AC074011.2	0.000254779	0.999882
AC074117.10	1.87483e-06	0.999882
AC074183.4	0.000131948	0.999882
AC074212.6	0.000189897	0.999882
AC074289.1	-1.20376e-05	0.999882
AC074363.1	0.000832592	0.999882
AC074391.1	0.000131729	0.999882
AC078842.3	-0.000164669	0.999882
AC078842.4	5.7255e-05	0.999882
AC078883.3	0.000334834	0.999882
AC078883.4	-0.000724656	0.999882
AC078941.1	0.00056145	0.999882
AC079135.1	0.000119839	0.999882
AC079145.4	0.000167514	0.999882
AC079305.10	0.000266323	0.999882
AC079305.11	0.000245332	0.999882
AC079305.8	-3.08837e-06	0.999882
AC079610.2	0.00077387	0.999882
AC079630.4	0.000157008	0.999882
AC079742.4	0.000372853	0.999882
AC079776.1	-0.000103804	0.999882
AC079779.6	0.000135114	0.999882
AC079790.2	-0.0002583	0.999882
AC079807.2	-0.000272797	0.999882
AC079807.4	-9.58681e-06	0.999882
AC079922.3	-0.000124221	0.999882
AC083843.1	-0.000179449	0.999882
AC083843.2	-0.000117108	0.999882
AC083864.3	0.000394448	0.999882
AC083949.1	0.000107823	0.999882
AC084082.3	0.00019978	0.999882
AC084219.2	7.31048e-05	0.999882
AC084219.4	-0.000288111	0.999882
AC084809.2	0.000109452	0.999882
AC087294.2	-2.86858e-05	0.999882
AC087499.10	-1.37256e-05	0.999882
AC087501.1	0.000291241	0.999882
AC090498.1	0.000144641	0.999882
AC090505.6	-0.000216721	0.999882
AC090587.5	-0.000163991	0.999882
AC090616.2	0.000222934	0.999882
AC091132.1	0.000315121	0.999882
AC091133.1	-3.23289e-05	0.999882
AC091153.4	-0.000201152	0.999882
AC091633.3	7.46237e-05	0.999882
AC091729.9	-7.82903e-05	0.999882
AC091801.1	0.00018665	0.999882
AC091878.1	0.00030031	0.999882
AC091962.3	-5.12759e-05	0.999882
AC092155.4	0.000238653	0.999882
AC092159.2	6.02137e-05	0.999882
AC092162.1	-0.000258579	0.999882
AC092171.4	0.000171863	0.999882
AC092198.1	0.000195472	0.999882
AC092295.4	-1.50025e-05	0.999882
AC092301.3	-0.000151768	0.999882
AC092415.1	2.80442e-05	0.999882
AC092431.3	-1.86512e-06	0.999882
AC092484.1	0.000340181	0.999882
AC092535.3	0.000227487	0.999882
AC092580.4	6.73739e-05	0.999882
AC092597.3	-0.00011062	0.999882
AC092614.2	0.000339951	0.999882
AC092620.3	4.36079e-05	0.999882
AC092635.1	-0.000155714	0.999882
AC092657.2	0.000351062	0.999882
AC092669.3	0.000348432	0.999882
AC092684.1	-8.99837e-05	0.999882
AC092687.4	0.000240899	0.999882
AC092687.5	0.000192073	0.999882
AC092835.2	8.50739e-05	0.999882
AC092839.3	-0.000154679	0.999882
AC093063.3	0.000282881	0.999882
AC093110.3	0.000108679	0.999882
AC093323.3	-0.000179133	0.999882
AC093326.3	0.000671257	0.999882
AC093375.1	0.000229713	0.999882
AC093388.3	4.65328e-05	0.999882
AC093495.4	0.000122467	0.999882
AC093590.1	0.000507322	0.999882
AC093609.1	-6.4652e-05	0.999882
AC093627.10	0.000409487	0.999882
AC093627.12	-3.85023e-05	0.999882
AC093627.7	0.000524546	0.999882
AC093627.9	2.36112e-05	0.999882
AC093642.3	0.000167807	0.999882
AC093642.6	0.000167533	0.999882
AC093673.5	0.000429963	0.999882
AC093690.1	0.000588615	0.999882
AC093732.1	0.000266518	0.999882
AC093802.1	0.000139586	0.999882
AC093818.1	-0.00011298	0.999882
AC093901.1	0.000236844	0.999882
AC096570.2	0.000718647	0.999882
AC096649.2	0.000311249	0.999882
AC096649.3	-0.00012017	0.999882
AC096670.3	0.000210422	0.999882
AC096772.6	-0.000695249	0.999882
AC097461.4	8.02625e-05	0.999882
AC097467.2	-0.000170921	0.999882
AC097495.2	-1.01898e-06	0.999882
AC097499.1	0.000612823	0.999882
AC097662.2	0.000116627	0.999882
AC097721.2	-0.000347524	0.999882
AC097724.3	-9.94439e-06	0.999882
AC098617.1	-7.49378e-05	0.999882
AC098820.2	-8.49616e-05	0.999882
AC098820.4	0.000577307	0.999882
AC098828.2	0.000130764	0.999882
AC098973.2	-5.67318e-05	0.999882
AC099684.1	0.00019158	0.999882
AC099754.1	-9.44351e-05	0.999882
AC099850.1	-0.000241107	0.999882
AC100802.3	-0.000123109	0.999882
AC100821.2	-0.000114091	0.999882
AC100830.3	0.000179417	0.999882
AC100830.4	3.25229e-05	0.999882
AC100830.5	-0.000189635	0.999882
AC102948.2	0.000467231	0.999882
AC102953.4	-6.45501e-05	0.999882
AC104088.1	0.000258115	0.999882
AC104134.2	0.000373127	0.999882
AC104135.2	-0.000255058	0.999882
AC104532.2	6.20067e-05	0.999882
AC104532.3	0.000203376	0.999882
AC104532.4	-8.45326e-05	0.999882
AC104534.2	0.000134462	0.999882
AC104534.3	2.691e-05	0.999882
AC104650.2	0.000176016	0.999882
AC104653.1	-2.15479e-05	0.999882
AC104667.3	0.000391512	0.999882
AC104699.1	0.000235395	0.999882
AC104777.2	0.000229598	0.999882
AC104820.2	0.000171465	0.999882
AC105052.2	0.000106699	0.999882
AC105053.3	0.00216919	0.999882
AC105339.1	0.000149473	0.999882
AC105402.4	-4.33604e-05	0.999882
AC105461.1	-3.75011e-05	0.999882
AC105760.2	-8.29078e-05	0.999882
AC105760.3	-0.000288246	0.999882
AC106053.1	0.000218829	0.999882
AC106873.4	0.000181612	0.999882
AC106874.1	7.55001e-05	0.999882
AC106900.6	-8.07778e-05	0.999882
AC107081.5	4.38826e-05	0.999882
AC107218.3	3.91437e-05	0.999882
AC108004.2	-4.27186e-05	0.999882
AC108004.3	3.31466e-05	0.999882
AC108051.3	0.000195472	0.999882
AC108056.1	0.00114263	0.999882
AC108066.1	0.000193752	0.999882
AC108142.1	0.000570679	0.999882
AC108463.1	0.000243089	0.999882
AC108938.5	-0.00381038	0.999882
AC109333.10	-3.72967e-05	0.999882
AC109642.1	-7.34179e-05	0.999882
AC109826.1	0.000577582	0.999882
AC109829.1	0.000211963	0.999882
AC110615.1	0.000106383	0.999882
AC110781.3	-0.000369955	0.999882
AC113189.5	-0.000143745	0.999882
AC113404.1	2.74012e-05	0.999882
AC114271.2	1.38679e-05	0.999882
AC114730.2	4.53293e-05	0.999882
AC114730.7	-3.40192e-05	0.999882
AC114730.8	3.00481e-05	0.999882
AC114763.1	2.92279e-05	0.999882
AC114765.1	-8.8837e-05	0.999882
AC114808.3	-7.70713e-05	0.999882
AC114812.8	0.000156442	0.999882
AC115522.3	0.000419004	0.999882
AC116035.1	0.000997647	0.999882
AC116366.5	0.000111112	0.999882
AC116366.6	0.000442168	0.999882
AC116609.1	4.13419e-05	0.999882
AC116614.1	3.08313e-05	0.999882
AC118754.4	-4.81174e-05	0.999882
AC124861.1	0.000284737	0.999882
AC124997.1	0.000192085	0.999882
AC125421.1	8.79297e-05	0.999882
AC128709.2	0.000109436	0.999882
AC129492.1	3.82669e-05	0.999882
AC129492.6	6.2798e-05	0.999882
AC129778.2	-8.82104e-05	0.999882
AC131056.3	0.000236968	0.999882
AC131097.4	0.000285219	0.999882
AC132807.1	-2.31018e-05	0.999882
AC133528.2	8.25996e-05	0.999882
AC133633.1	0.000271682	0.999882
AC133633.2	8.63624e-05	0.999882
AC133644.2	-0.000337658	0.999882
AC133680.1	0.00117512	0.999882
AC135050.5	6.8015e-05	0.999882
AC135178.7	8.79834e-05	0.999882
AC136612.1	0.000518898	0.999882
AC136616.1	0.00039382	0.999882
AC137932.4	-0.000125279	0.999882
AC137932.6	0.000291655	0.999882
AC137934.1	-0.000362785	0.999882
AC138035.1	0.00042998	0.999882
AC138035.2	3.46912e-05	0.999882
AC138969.4	0.000270166	0.999882
AC139099.4	0.000219673	0.999882
AC139100.3	8.13529e-05	0.999882
AC140481.4	9.52153e-06	0.999882
AC140542.2	-0.000166715	0.999882
AC140725.4	1.46629e-05	0.999882
AC142472.6	-0.000182962	0.999882
AC142528.1	-0.00101721	0.999882
AC144449.1	0.000115119	0.999882
AC144450.1	-0.00117407	0.999882
AC144450.2	0.000169678	0.999882
AC144652.1	-0.000178356	0.999882
AC144831.1	0.000108399	0.999882
AC144831.3	0.000260668	0.999882
AC144836.1	-2.80106e-05	0.999882
AC145123.2	0.000208087	0.999882
AC145124.2	-0.00184381	0.999882
AC145212.2	0.000121928	0.999882
AC145343.2	0.000139794	0.999882
AC147651.1	-1.1565e-05	0.999882
AC147651.4	-7.59521e-05	0.999882
AC159540.1	5.0697e-06	0.999882
AC159540.2	-5.14852e-05	0.999882
AC226118.1	-0.000234811	0.999882
AC231657.1	0.000329809	0.999882
AC240274.1	-3.61082e-05	0.999882
AC241377.2	-0.000287286	0.999882
AC241585.2	4.17947e-06	0.999882
AC245100.1	-2.40247e-06	0.999882
AC253572.1	-6.56725e-05	0.999882
ACAA1	-0.000135945	0.999882
ACAA2	-3.14835e-05	0.999882
ACACA	-0.000434284	0.999882
ACACB	-0.000355574	0.999882
ACAD10	-0.000166873	0.999882
ACAD11	0.000238584	0.999882
ACAD8	0.000169768	0.999882
ACAD9	0.000115723	0.999882
ACADL	0.000723135	0.999882
ACADM	-5.10221e-05	0.999882
ACADS	-4.1795e-05	0.999882
ACADSB	-0.000112102	0.999882
ACADVL	8.86236e-05	0.999882
ACAN	0.000222128	0.999882
ACAP1	-0.000146872	0.999882
ACAP2	-0.000198725	0.999882
ACAP3	3.11955e-05	0.999882
ACAT1	-0.000219911	0.999882
ACAT2	0.000123202	0.999882
ACBD3	-5.10036e-05	0.999882
ACBD4	0.000683916	0.999882
ACBD5	5.47813e-05	0.999882
ACBD6	0.000130557	0.999882
ACBD7	0.00016316	0.999882
ACCS	-8.72008e-06	0.999882
ACD	-0.000111236	0.999882
ACE	-0.000825807	0.999882
ACE2	9.66325e-05	0.999882
ACER1	0.000169786	0.999882
ACER2	0.000154784	0.999882
ACER3	-0.000111479	0.999882
ACHE	5.64673e-05	0.999882
ACIN1	-0.000216533	0.999882
ACKR1	0.000237209	0.999882
ACKR2	0.000195472	0.999882
ACKR3	6.76789e-05	0.999882
ACKR4	-0.000251861	0.999882
ACLY	-0.000253597	0.999882
ACMSD	-4.88524e-05	0.999882
ACO1	0.000103428	0.999882
ACO2	9.41123e-05	0.999882
ACOT1	-9.41054e-05	0.999882
ACOT11	-3.26284e-05	0.999882
ACOT12	0.000172886	0.999882
ACOT13	-0.000157749	0.999882
ACOT2	-0.00015076	0.999882
ACOT4	2.75794e-07	0.999882
ACOT6	5.25402e-05	0.999882
ACOT7	1.4682e-05	0.999882
ACOT8	-0.00011946	0.999882
ACOT9	-7.23575e-05	0.999882
ACOX1	0.000101566	0.999882
ACOX2	-0.000137703	0.999882
ACOX3	-9.58558e-06	0.999882
ACOXL	9.52242e-06	0.999882
ACP1	-0.000155102	0.999882
ACP2	8.94351e-05	0.999882
ACP5	3.79255e-05	0.999882
ACP6	-0.000324551	0.999882
ACP7	0.000699446	0.999882
ACPP	0.000601043	0.999882
ACR	0.00015464	0.999882
ACRBP	0.000140036	0.999882
ACRC	0.000129469	0.999882
ACRV1	4.1358e-05	0.999882
ACSBG1	-7.75478e-05	0.999882
ACSBG2	0.00036305	0.999882
ACSF2	4.00082e-05	0.999882
ACSF3	0.00014779	0.999882
ACSL1	-0.000161374	0.999882
ACSL3	0.000157256	0.999882
ACSL4	3.10283e-05	0.999882
ACSL5	2.49874e-05	0.999882
ACSM1	4.30426e-05	0.999882
ACSM3	-9.32067e-05	0.999882
ACSM5	-0.000438425	0.999882
ACSM6	-0.00014466	0.999882
ACSS1	-0.000137374	0.999882
ACSS2	2.06421e-05	0.999882
ACSS3	0.000331346	0.999882
ACTA1	0.00246057	0.999882
ACTA2	3.73579e-05	0.999882
ACTB	1.36137e-05	0.999882
ACTC1	4.21003e-05	0.999882
ACTG1	3.09072e-05	0.999882
ACTG2	8.85969e-05	0.999882
ACTL10	5.82403e-05	0.999882
ACTL6A	-0.00017638	0.999882
ACTL8	1.34482e-05	0.999882
ACTN1	1.88163e-05	0.999882
ACTN1-AS1	0.000134479	0.999882
ACTN3	2.61351e-06	0.999882
ACTN4	-5.88537e-05	0.999882
ACTR10	-0.000135835	0.999882
ACTR1A	3.49959e-06	0.999882
ACTR1B	9.97274e-05	0.999882
ACTR2	0.000138264	0.999882
ACTR3	-0.000216926	0.999882
ACTR3B	-0.000186557	0.999882
ACTR3C	-0.000193	0.999882
ACTR5	-6.08463e-05	0.999882
ACTR6	0.000100452	0.999882
ACTR8	0.000222619	0.999882
ACTRT3	0.000308122	0.999882
ACVR1	1.55273e-05	0.999882
ACVR1B	0.000206778	0.999882
ACVR1C	-8.09362e-05	0.999882
ACVR2A	0.000334808	0.999882
ACVR2B	-1.9191e-05	0.999882
ACVR2B-AS1	0.000889563	0.999882
ACVRL1	5.38513e-05	0.999882
ACY1	0.000239886	0.999882
ACY3	0.000334527	0.999882
ACYP1	1.38031e-05	0.999882
ACYP2	0.000208717	0.999882
AD001527.7	-3.35197e-05	0.999882
ADA	-0.000102702	0.999882
ADAD1	-5.08318e-05	0.999882
ADAD2	2.05255e-05	0.999882
ADAL	0.000113953	0.999882
ADAM10	3.26311e-05	0.999882
ADAM11	0.000187713	0.999882
ADAM12	-7.79249e-05	0.999882
ADAM15	-1.85207e-05	0.999882
ADAM17	-0.000184305	0.999882
ADAM18	0.000691142	0.999882
ADAM19	0.00680391	0.999882
ADAM2	0.000274971	0.999882
ADAM21	4.74667e-05	0.999882
ADAM22	-0.000229576	0.999882
ADAM23	-5.60105e-05	0.999882
ADAM28	0.000110735	0.999882
ADAM29	0.000468417	0.999882
ADAM32	-0.00019626	0.999882
ADAM33	-0.000407838	0.999882
ADAM8	-0.00011207	0.999882
ADAM9	-4.29709e-05	0.999882
ADAMTS1	-1.2729e-05	0.999882
ADAMTS10	-0.00010634	0.999882
ADAMTS12	-0.000338145	0.999882
ADAMTS13	-1.87063e-06	0.999882
ADAMTS14	0.000773279	0.999882
ADAMTS15	0.000222053	0.999882
ADAMTS16	-0.00049229	0.999882
ADAMTS17	7.1195e-05	0.999882
ADAMTS18	-0.000970331	0.999882
ADAMTS19	-6.74455e-06	0.999882
ADAMTS20	-5.04387e-05	0.999882
ADAMTS3	0.000312211	0.999882
ADAMTS4	0.000544382	0.999882
ADAMTS5	5.8934e-05	0.999882
ADAMTS6	-0.00054268	0.999882
ADAMTS7	6.50739e-05	0.999882
ADAMTS9	-9.40396e-05	0.999882
ADAMTS9-AS1	-6.47775e-05	0.999882
ADAMTS9-AS2	3.22057e-05	0.999882
ADAMTSL1	-0.000199817	0.999882
ADAMTSL2	0.000136231	0.999882
ADAMTSL3	0.000113783	0.999882
ADAMTSL4	0.000204009	0.999882
ADAMTSL5	0.000139821	0.999882
ADAP1	-6.99048e-05	0.999882
ADAP2	-0.0001217	0.999882
ADAR	-0.000332524	0.999882
ADARB1	0.000313153	0.999882
ADARB2	0.000126213	0.999882
ADARB2-AS1	0.000286291	0.999882
ADAT1	-0.000260762	0.999882
ADAT2	5.99116e-05	0.999882
ADCK1	3.65079e-05	0.999882
ADCK2	-0.000279749	0.999882
ADCK3	3.12089e-05	0.999882
ADCK4	-5.50868e-05	0.999882
ADCK5	7.09546e-05	0.999882
ADCY1	-0.000127581	0.999882
ADCY10	-7.30765e-05	0.999882
ADCY2	-6.10542e-05	0.999882
ADCY3	-0.000293416	0.999882
ADCY4	0.00033335	0.999882
ADCY5	1.06311e-05	0.999882
ADCY6	0.000256583	0.999882
ADCY7	-6.53074e-05	0.999882
ADCY8	0.000439355	0.999882
ADCY9	-0.000243264	0.999882
ADCYAP1	0.000609748	0.999882
ADCYAP1R1	0.00115398	0.999882
ADD1	0.000120953	0.999882
ADD2	-0.00109237	0.999882
ADD3	-0.000114534	0.999882
ADGB	0.000373475	0.999882
ADGRA1	-0.000519875	0.999882
ADGRA2	-0.000117445	0.999882
ADGRA3	-7.26947e-05	0.999882
ADGRB1	-0.000230485	0.999882
ADGRB2	-0.000278756	0.999882
ADGRB3	-2.24105e-05	0.999882
ADGRD1	-8.73367e-05	0.999882
ADGRD2	0.000607034	0.999882
ADGRE1	-1.55529e-05	0.999882
ADGRE2	0.00179726	0.999882
ADGRE3	-5.52005e-05	0.999882
ADGRE5	-5.11798e-05	0.999882
ADGRF1	0.00040454	0.999882
ADGRF2	-0.000125657	0.999882
ADGRF3	-5.78405e-05	0.999882
ADGRF4	-0.000121165	0.999882
ADGRF5	-1.97304e-05	0.999882
ADGRG1	-0.000245646	0.999882
ADGRG2	-9.95265e-05	0.999882
ADGRG3	0.000180674	0.999882
ADGRG4	0.000114754	0.999882
ADGRG5	0.000619256	0.999882
ADGRG6	-2.33045e-05	0.999882
ADGRG7	0.000264565	0.999882
ADGRL1	-2.76814e-05	0.999882
ADGRL2	0.000114452	0.999882
ADGRL3	7.61133e-05	0.999882
ADGRL3-AS1	-0.000102291	0.999882
ADGRL4	-0.000208849	0.999882
ADGRV1	-3.90121e-05	0.999882
ADH1B	0.000103259	0.999882
ADH1C	0.000670263	0.999882
ADH4	0.000209661	0.999882
ADH5	-2.04698e-06	0.999882
ADH6	7.31674e-05	0.999882
ADH7	-0.00010707	0.999882
ADHFE1	1.70412e-05	0.999882
ADI1	-2.28547e-05	0.999882
ADIG	0.000187969	0.999882
ADIPOQ	-0.000361273	0.999882
ADIPOR1	0.000233804	0.999882
ADIPOR2	0.000117639	0.999882
ADIRF	3.13227e-05	0.999882
ADK	-7.69809e-05	0.999882
ADM	0.000916986	0.999882
ADM5	0.000182971	0.999882
ADNP	-0.000136661	0.999882
ADNP-AS1	7.22417e-05	0.999882
ADNP2	7.75981e-05	0.999882
ADO	-5.07543e-05	0.999882
ADORA1	0.00036389	0.999882
ADORA2A-AS1	-0.00703828	0.999882
ADORA2B	-9.29444e-05	0.999882
ADPGK	-0.000205107	0.999882
ADPGK-AS1	0.000414009	0.999882
ADPRH	-6.39891e-05	0.999882
ADPRHL1	6.38752e-05	0.999882
ADPRHL2	-2.69314e-05	0.999882
ADPRM	0.00025146	0.999882
ADRA1A	4.32814e-05	0.999882
ADRA1B	0.000180126	0.999882
ADRA1D	0.000173692	0.999882
ADRA2A	0.000405844	0.999882
ADRA2B	0.000362443	0.999882
ADRA2C	0.000380474	0.999882
ADRB1	-0.000138354	0.999882
ADRB2	0.000565948	0.999882
ADRB3	0.000675617	0.999882
ADRBK1	-6.59979e-05	0.999882
ADRBK2	-5.4976e-05	0.999882
ADRM1	0.000175707	0.999882
ADSL	-5.09912e-05	0.999882
ADSS	6.45419e-05	0.999882
ADSSL1	0.00013979	0.999882
ADTRP	-0.000159741	0.999882
AE000662.92	-9.905e-06	0.999882
AE000662.93	0.000154502	0.999882
AEBP1	2.04841e-05	0.999882
AEBP2	-3.46506e-05	0.999882
AEN	0.000138333	0.999882
AES	4.45224e-05	0.999882
AF001548.5	-2.33387e-05	0.999882
AF001548.6	-0.000279535	0.999882
AF011889.5	0.000199065	0.999882
AF038458.3	-6.41134e-05	0.999882
AF038458.5	-1.47481e-07	0.999882
AF064858.11	-0.000470321	0.999882
AF064858.6	5.02586e-05	0.999882
AF064858.8	-4.69883e-05	0.999882
AF067845.2	2.76336e-05	0.999882
AF121898.3	-9.47419e-06	0.999882
AF127577.11	-8.24665e-05	0.999882
AF127577.12	0.000187553	0.999882
AF127577.8	-0.000109306	0.999882
AF127936.9	0.00015821	0.999882
AF129408.17	0.00127422	0.999882
AF131215.8	8.65923e-05	0.999882
AF131216.1	0.000330733	0.999882
AF131216.6	0.00116392	0.999882
AF131217.1	9.71947e-05	0.999882
AF146191.4	3.0404e-05	0.999882
AF165138.7	8.25342e-06	0.999882
AF186192.1	-6.44426e-05	0.999882
AF196970.3	-7.39183e-05	0.999882
AF196972.9	0.00032418	0.999882
AF212831.2	0.000150898	0.999882
AF213884.2	0.000192525	0.999882
AF230666.2	-0.000914034	0.999882
AF241725.4	0.000247109	0.999882
AFAP1	9.49316e-05	0.999882
AFAP1-AS1	0.000362832	0.999882
AFAP1L1	-5.00365e-05	0.999882
AFAP1L2	6.99845e-05	0.999882
AFF1	0.000183522	0.999882
AFF2	1.57176e-05	0.999882
AFF3	-5.71333e-05	0.999882
AFF4	-3.97938e-05	0.999882
AFG3L2	0.000168291	0.999882
AFMID	-0.000126545	0.999882
AFP	7.92153e-05	0.999882
AFTPH	0.000144182	0.999882
AGA	-0.000239869	0.999882
AGAP1	-0.000224073	0.999882
AGAP14P	-0.0013478	0.999882
AGAP2	2.63726e-05	0.999882
AGAP2-AS1	-5.68329e-05	0.999882
AGAP3	-8.13359e-05	0.999882
AGAP4	-0.000125529	0.999882
AGAP5	7.24167e-05	0.999882
AGAP6	0.000142008	0.999882
AGAP9	0.000714848	0.999882
AGBL1	0.000942719	0.999882
AGBL2	0.000294145	0.999882
AGBL3	-0.000104322	0.999882
AGBL4	-2.42319e-05	0.999882
AGBL5	-0.000243119	0.999882
AGER	5.59266e-05	0.999882
AGFG1	0.0006092	0.999882
AGFG2	0.000241535	0.999882
AGGF1	-0.000208613	0.999882
AGK	-0.000254367	0.999882
AGL	0.00017473	0.999882
AGMAT	0.000327684	0.999882
AGMO	-0.00131641	0.999882
AGO1	-0.000171121	0.999882
AGO2	0.000215168	0.999882
AGO3	-0.000210523	0.999882
AGO4	0.000333544	0.999882
AGPAT1	0.000127924	0.999882
AGPAT2	-0.000764713	0.999882
AGPAT3	0.000168292	0.999882
AGPAT4	-0.000226094	0.999882
AGPAT5	-0.000279382	0.999882
AGPS	-4.38231e-05	0.999882
AGRN	-0.00013399	0.999882
AGT	0.000195228	0.999882
AGTPBP1	-7.26796e-05	0.999882
AGTR1	-0.000146529	0.999882
AGTRAP	-2.42301e-06	0.999882
AGXT2	-0.000137624	0.999882
AHCTF1	7.26418e-05	0.999882
AHCY	-8.36588e-05	0.999882
AHCYL1	0.00021353	0.999882
AHCYL2	0.000392871	0.999882
AHDC1	-3.85052e-06	0.999882
AHI1	0.000208518	0.999882
AHNAK	-0.00158476	0.999882
AHNAK2	2.4388e-05	0.999882
AHR	-7.8148e-05	0.999882
AHRR	0.000326186	0.999882
AHSA1	0.000230699	0.999882
AHSA2	-3.2617e-06	0.999882
AIDA	8.04194e-05	0.999882
AIF1	-6.22598e-06	0.999882
AIF1L	-2.31188e-06	0.999882
AIFM1	-4.81464e-05	0.999882
AIFM2	-0.000358679	0.999882
AIG1	-0.000190737	0.999882
AIM1	-0.000543064	0.999882
AIM2	-0.00015739	0.999882
AIMP1	-0.000143787	0.999882
AIMP2	-0.000161877	0.999882
AIP	5.02241e-05	0.999882
AJ003147.9	0.000345506	0.999882
AJ006995.3	0.000159776	0.999882
AJ006998.2	0.000784483	0.999882
AJ011932.1	0.000226475	0.999882
AJ239322.3	-7.78544e-05	0.999882
AJAP1	-3.2559e-05	0.999882
AJUBA	-1.68382e-05	0.999882
AK1	-0.000101351	0.999882
AK2	0.000168987	0.999882
AK3	3.90226e-05	0.999882
AK4	6.26357e-05	0.999882
AK5	8.22437e-05	0.999882
AK6	-5.48017e-05	0.999882
AK7	0.00035564	0.999882
AK8	-6.26714e-05	0.999882
AK9	-0.00016202	0.999882
AKAP1	-3.64795e-06	0.999882
AKAP10	-5.05039e-05	0.999882
AKAP11	-1.14149e-05	0.999882
AKAP12	0.000193663	0.999882
AKAP13	6.71332e-05	0.999882
AKAP17A	0.000275874	0.999882
AKAP3	-0.000303192	0.999882
AKAP5	7.52774e-05	0.999882
AKAP7	-0.000176436	0.999882
AKAP8	7.275e-05	0.999882
AKAP8L	-7.26885e-06	0.999882
AKAP9	-6.13995e-05	0.999882
AKIP1	-7.39315e-05	0.999882
AKIRIN1	-1.06518e-05	0.999882
AKIRIN2	-0.000164162	0.999882
AKNA	-6.00077e-05	0.999882
AKNAD1	9.57567e-07	0.999882
AKR1A1	-0.000156121	0.999882
AKR1B1	0.000267639	0.999882
AKR1B15	-9.77267e-06	0.999882
AKR1C1	0.00014372	0.999882
AKR1C2	0.000102159	0.999882
AKR1C3	3.11912e-05	0.999882
AKR1C4	0.000227706	0.999882
AKR1D1	0.000643705	0.999882
AKR1E2	9.5041e-05	0.999882
AKR7A2	-9.81004e-05	0.999882
AKR7A3	-3.82805e-05	0.999882
AKT1	0.00219884	0.999882
AKT2	-9.21215e-05	0.999882
AKT3	0.000146425	0.999882
AKTIP	1.17478e-05	0.999882
AL021546.6	-8.08536e-05	0.999882
AL022341.3	-5.77422e-05	0.999882
AL022476.2	-1.26526e-05	0.999882
AL022578.1	8.40429e-07	0.999882
AL023806.1	0.000396032	0.999882
AL035610.2	-9.12352e-05	0.999882
AL109761.5	-0.000234415	0.999882
AL132709.1	0.000259024	0.999882
AL132709.8	0.000554958	0.999882
AL133245.2	-6.89772e-05	0.999882
AL133249.1	0.000584882	0.999882
AL137164.1	0.000332845	0.999882
AL162426.1	0.000104974	0.999882
AL162759.1	0.000419518	0.999882
AL354822.1	0.000437717	0.999882
AL358852.1	-0.000233036	0.999882
AL365181.2	-5.27725e-05	0.999882
AL450992.2	-9.40722e-05	0.999882
AL513523.2	0.000219712	0.999882
AL589743.1	-0.00016011	0.999882
AL591893.1	-0.000963521	0.999882
AL592183.1	-7.50595e-05	0.999882
AL645922.1	0.000414904	0.999882
AL672294.1	0.000142567	0.999882
AL773572.7	-0.000116537	0.999882
AL928654.7	-3.26571e-05	0.999882
ALAD	-0.000197415	0.999882
ALAS1	3.03384e-05	0.999882
ALAS2	0.000210378	0.999882
ALB	0.000218716	0.999882
ALCAM	0.000189402	0.999882
ALDH16A1	-3.44786e-05	0.999882
ALDH18A1	-3.55035e-06	0.999882
ALDH1A1	0.00048192	0.999882
ALDH1A2	0.000194937	0.999882
ALDH1A3	-0.000142839	0.999882
ALDH1B1	9.87041e-05	0.999882
ALDH1L1	1.02997e-05	0.999882
ALDH1L1-AS1	0.000155713	0.999882
ALDH1L1-AS2	-0.000201741	0.999882
ALDH1L2	-5.44788e-05	0.999882
ALDH2	-2.04316e-05	0.999882
ALDH3A1	0.000179868	0.999882
ALDH3A2	7.59701e-05	0.999882
ALDH3B1	-6.96515e-05	0.999882
ALDH5A1	-5.67502e-05	0.999882
ALDH6A1	-0.00019292	0.999882
ALDH7A1	-0.000131971	0.999882
ALDH8A1	9.05291e-05	0.999882
ALDH9A1	0.000135559	0.999882
ALDOA	6.08002e-05	0.999882
ALDOB	-8.58566e-05	0.999882
ALG1	-9.80995e-05	0.999882
ALG10	-9.68836e-05	0.999882
ALG10B	-1.52419e-05	0.999882
ALG11	-4.57529e-06	0.999882
ALG12	7.20895e-05	0.999882
ALG13	-0.000108556	0.999882
ALG13-AS1	0.000218884	0.999882
ALG14	-1.93569e-05	0.999882
ALG1L	0.000360624	0.999882
ALG1L2	6.35353e-05	0.999882
ALG2	-0.000194714	0.999882
ALG3	0.000203951	0.999882
ALG5	9.17412e-05	0.999882
ALG6	-0.000296711	0.999882
ALG8	-8.01682e-05	0.999882
ALG9	-0.000200049	0.999882
ALK	0.000300177	0.999882
ALKBH1	4.96303e-05	0.999882
ALKBH2	-0.000255951	0.999882
ALKBH3	0.000172436	0.999882
ALKBH3-AS1	-1.02953e-05	0.999882
ALKBH4	-1.92844e-05	0.999882
ALKBH5	-0.000224503	0.999882
ALKBH6	5.36291e-06	0.999882
ALKBH7	1.70119e-05	0.999882
ALKBH8	-0.000351994	0.999882
ALLC	0.00216264	0.999882
ALMS1	-3.03398e-05	0.999882
ALOX12	-9.66648e-05	0.999882
ALOX12-AS1	-5.18314e-05	0.999882
ALOX12B	-0.000218912	0.999882
ALOX15B	0.000297576	0.999882
ALOX5	-5.31771e-05	0.999882
ALOX5AP	6.55062e-05	0.999882
ALOXE3	0.00022776	0.999882
ALPK1	5.07129e-05	0.999882
ALPK2	-0.000255117	0.999882
ALPK3	0.000112925	0.999882
ALPL	0.000226195	0.999882
ALS2	-7.48765e-06	0.999882
ALS2CL	-0.000101669	0.999882
ALS2CR11	0.00177812	0.999882
ALS2CR12	6.71539e-06	0.999882
ALX4	0.00040372	0.999882
ALYREF	5.04091e-05	0.999882
AMACR	0.000269727	0.999882
AMBRA1	0.000334759	0.999882
AMD1	-0.000108738	0.999882
AMDHD1	0.00167149	0.999882
AMDHD2	8.31187e-05	0.999882
AMELX	0.000605249	0.999882
AMER1	0.000102561	0.999882
AMFR	9.23253e-05	0.999882
AMH	0.000415095	0.999882
AMHR2	-5.84827e-05	0.999882
AMIGO1	5.72877e-06	0.999882
AMIGO2	-0.000201424	0.999882
AMMECR1	-0.000518192	0.999882
AMMECR1L	-0.000110021	0.999882
AMN	-0.000153491	0.999882
AMN1	-0.000118537	0.999882
AMOT	0.000179358	0.999882
AMOTL1	5.23929e-05	0.999882
AMOTL2	0.000214599	0.999882
AMPD2	0.000129226	0.999882
AMPD3	0.0001007	0.999882
AMPH	-0.000130431	0.999882
AMT	-6.70349e-05	0.999882
AMY2B	9.7253e-05	0.999882
AMZ1	-2.80619e-05	0.999882
AMZ2	0.000192309	0.999882
ANAPC1	-0.000173397	0.999882
ANAPC10	-0.000200752	0.999882
ANAPC11	-0.00011153	0.999882
ANAPC13	-7.25012e-06	0.999882
ANAPC15	9.02369e-05	0.999882
ANAPC16	-0.000193059	0.999882
ANAPC2	8.17404e-05	0.999882
ANAPC4	-0.000158903	0.999882
ANAPC5	-0.000228612	0.999882
ANAPC7	-7.73568e-05	0.999882
ANGEL1	-9.85371e-05	0.999882
ANGEL2	2.79768e-05	0.999882
ANGPT1	4.50242e-05	0.999882
ANGPT2	0.00021682	0.999882
ANGPT4	7.7825e-05	0.999882
ANGPTL1	0.000234742	0.999882
ANGPTL2	1.40125e-05	0.999882
ANGPTL3	7.31674e-05	0.999882
ANGPTL4	0.000216033	0.999882
ANGPTL5	-0.000208724	0.999882
ANGPTL6	0.000242425	0.999882
ANGPTL7	0.000384832	0.999882
ANGPTL8	0.000442595	0.999882
ANK1	-1.32389e-07	0.999882
ANK3	0.000308326	0.999882
ANKAR	-0.000286854	0.999882
ANKDD1A	0.000198509	0.999882
ANKDD1B	-6.77377e-05	0.999882
ANKEF1	0.000167521	0.999882
ANKFN1	5.01088e-05	0.999882
ANKFY1	-0.000128356	0.999882
ANKH	-4.32489e-05	0.999882
ANKHD1	-2.75795e-05	0.999882
ANKHD1-EIF4EBP3	-0.000134119	0.999882
ANKIB1	0.000167401	0.999882
ANKK1	-0.0010468	0.999882
ANKLE1	-0.000108585	0.999882
ANKLE2	0.000154228	0.999882
ANKMY1	0.000202868	0.999882
ANKMY2	-0.000194302	0.999882
ANKRA2	0.000418727	0.999882
ANKRD10	-0.000331825	0.999882
ANKRD11	0.000167247	0.999882
ANKRD12	0.00022842	0.999882
ANKRD13A	3.57344e-06	0.999882
ANKRD13C	1.75886e-05	0.999882
ANKRD13D	-4.09438e-06	0.999882
ANKRD16	-4.11246e-05	0.999882
ANKRD17	5.51781e-05	0.999882
ANKRD18A	0.00031851	0.999882
ANKRD18B	0.000789195	0.999882
ANKRD2	0.00310658	0.999882
ANKRD20A1	0.000535214	0.999882
ANKRD20A2	9.64019e-05	0.999882
ANKRD20A3	0.000230723	0.999882
ANKRD20A4	-0.000175526	0.999882
ANKRD23	-0.000208196	0.999882
ANKRD24	8.36313e-05	0.999882
ANKRD26	-0.000159258	0.999882
ANKRD27	1.81902e-05	0.999882
ANKRD28	6.87362e-05	0.999882
ANKRD29	-1.68682e-06	0.999882
ANKRD30A	-0.000211461	0.999882
ANKRD30B	-0.000173595	0.999882
ANKRD30BL	0.00133793	0.999882
ANKRD31	0.000428433	0.999882
ANKRD33B	0.000155466	0.999882
ANKRD34A	-0.000119306	0.999882
ANKRD34C-AS1	0.000732759	0.999882
ANKRD35	-0.000118591	0.999882
ANKRD36	0.000106437	0.999882
ANKRD36B	-0.000307295	0.999882
ANKRD36C	-4.35121e-05	0.999882
ANKRD37	4.97187e-05	0.999882
ANKRD39	-0.000209608	0.999882
ANKRD40	-1.53814e-05	0.999882
ANKRD42	9.14494e-05	0.999882
ANKRD44	-2.31451e-05	0.999882
ANKRD45	-0.000225195	0.999882
ANKRD49	0.000197751	0.999882
ANKRD50	9.31151e-05	0.999882
ANKRD52	-0.000477937	0.999882
ANKRD53	3.65155e-05	0.999882
ANKRD54	4.42508e-05	0.999882
ANKRD55	-9.10278e-06	0.999882
ANKRD6	-0.000151033	0.999882
ANKRD60	0.000231746	0.999882
ANKRD62	-3.23551e-05	0.999882
ANKRD65	5.66785e-05	0.999882
ANKRD7	-7.99066e-05	0.999882
ANKRD9	-7.52112e-05	0.999882
ANKS1A	-0.000181551	0.999882
ANKS1B	-0.000223135	0.999882
ANKS3	-0.000126365	0.999882
ANKS6	1.18918e-05	0.999882
ANKUB1	-7.30083e-06	0.999882
ANKZF1	-2.31458e-05	0.999882
ANLN	0.000611388	0.999882
ANO1	0.000348644	0.999882
ANO10	-0.000119714	0.999882
ANO2	0.000269973	0.999882
ANO3	0.000550968	0.999882
ANO4	0.000776888	0.999882
ANO5	0.000146288	0.999882
ANO6	0.000166829	0.999882
ANO7	-9.1883e-05	0.999882
ANO8	7.94975e-05	0.999882
ANO9	0.000156696	0.999882
ANOS1	5.53859e-06	0.999882
ANP32A	-3.23309e-05	0.999882
ANP32B	0.000121271	0.999882
ANP32D	2.88327e-07	0.999882
ANP32E	3.80493e-06	0.999882
ANPEP	0.000264118	0.999882
ANTXR1	0.000188191	0.999882
ANTXR2	6.49659e-05	0.999882
ANTXRL	0.000149673	0.999882
ANXA1	0.000270162	0.999882
ANXA10	0.000193368	0.999882
ANXA11	-0.000142537	0.999882
ANXA2	-0.000241464	0.999882
ANXA2R	-2.43701e-05	0.999882
ANXA3	0.000177392	0.999882
ANXA4	0.000116843	0.999882
ANXA5	0.000113682	0.999882
ANXA6	-3.28522e-05	0.999882
ANXA7	-0.00023499	0.999882
ANXA8	0.000220636	0.999882
ANXA8L1	0.000122119	0.999882
ANXA9	0.000100344	0.999882
AOAH	-2.63902e-05	0.999882
AOC1	7.31674e-05	0.999882
AOC2	7.93834e-05	0.999882
AOC3	0.000542661	0.999882
AOX1	6.95311e-05	0.999882
AP000146.2	0.000211734	0.999882
AP000221.1	-6.82601e-05	0.999882
AP000223.42	0.000534362	0.999882
AP000230.1	0.000342237	0.999882
AP000233.4	7.10142e-05	0.999882
AP000235.2	0.000449258	0.999882
AP000253.1	6.14936e-05	0.999882
AP000254.8	-5.7645e-05	0.999882
AP000265.1	-0.000129251	0.999882
AP000266.7	0.000255844	0.999882
AP000275.65	0.000689967	0.999882
AP000282.2	0.000616652	0.999882
AP000289.6	0.000122502	0.999882
AP000295.9	-0.000212278	0.999882
AP000304.12	7.53561e-05	0.999882
AP000318.2	-0.000211894	0.999882
AP000320.6	2.99975e-05	0.999882
AP000343.2	0.000275108	0.999882
AP000344.3	-0.019143	0.999882
AP000350.10	1.94547e-05	0.999882
AP000350.5	1.85838e-05	0.999882
AP000438.2	-0.00011406	0.999882
AP000442.1	0.000271576	0.999882
AP000442.4	0.000234098	0.999882
AP000462.2	0.000427605	0.999882
AP000473.5	-0.000234661	0.999882
AP000473.6	9.14283e-05	0.999882
AP000473.8	-0.00037049	0.999882
AP000476.1	0.000164809	0.999882
AP000487.5	-0.000271311	0.999882
AP000487.6	-0.000123737	0.999882
AP000593.7	5.79855e-05	0.999882
AP000640.10	1.63774e-05	0.999882
AP000688.11	0.000276498	0.999882
AP000692.10	0.000736121	0.999882
AP000695.4	0.00010833	0.999882
AP000695.6	-0.000256783	0.999882
AP000696.2	-2.07095e-05	0.999882
AP000704.5	0.000303189	0.999882
AP000705.7	0.00335675	0.999882
AP000708.1	0.000161168	0.999882
AP000721.4	8.8969e-05	0.999882
AP000769.1	-6.43901e-05	0.999882
AP000769.7	0.000178291	0.999882
AP000797.3	6.61331e-05	0.999882
AP000857.3	-0.000532258	0.999882
AP000892.4	4.35743e-05	0.999882
AP000936.4	8.79297e-05	0.999882
AP000962.2	-8.7661e-05	0.999882
AP000998.2	-0.000280007	0.999882
AP001046.5	0.000186972	0.999882
AP001048.4	0.00028935	0.999882
AP001059.7	8.85073e-05	0.999882
AP001062.7	0.000180326	0.999882
AP001062.9	0.000851431	0.999882
AP001065.15	8.00187e-05	0.999882
AP001172.2	-0.000102419	0.999882
AP001172.3	-1.05505e-05	0.999882
AP001189.4	0.000175875	0.999882
AP001257.1	-7.38757e-05	0.999882
AP001258.4	-0.000203224	0.999882
AP001347.6	-5.08452e-05	0.999882
AP001372.2	7.00589e-05	0.999882
AP001412.1	-2.93296e-06	0.999882
AP001432.14	-0.000201373	0.999882
AP001437.1	-4.38847e-05	0.999882
AP001439.2	2.60784e-05	0.999882
AP001462.6	-0.000101377	0.999882
AP001469.5	0.00043944	0.999882
AP001471.1	0.000319625	0.999882
AP001505.10	0.000981231	0.999882
AP001596.6	8.71719e-05	0.999882
AP001601.2	0.00121629	0.999882
AP001604.3	2.9544e-05	0.999882
AP001605.4	0.000156671	0.999882
AP001610.5	-0.000104788	0.999882
AP001627.1	-9.93689e-05	0.999882
AP001628.6	0.000115415	0.999882
AP001628.7	0.000420436	0.999882
AP002856.5	5.55358e-05	0.999882
AP002884.2	2.3772e-05	0.999882
AP002954.4	0.000341231	0.999882
AP003025.2	0.00051271	0.999882
AP003068.23	-2.02699e-05	0.999882
AP003419.11	-0.00033277	0.999882
AP003419.16	-0.000282577	0.999882
AP006222.2	5.30821e-05	0.999882
AP006621.5	-4.84234e-05	0.999882
AP006621.8	-0.000971946	0.999882
AP006621.9	-1.01898e-06	0.999882
AP1AR	-1.29856e-05	0.999882
AP1B1	-0.00012082	0.999882
AP1G1	-4.36953e-05	0.999882
AP1G2	-0.000131697	0.999882
AP1M1	6.66758e-06	0.999882
AP1S1	1.87277e-05	0.999882
AP1S2	0.000303068	0.999882
AP1S3	-6.74846e-05	0.999882
AP2A1	0.000200524	0.999882
AP2A2	6.29548e-05	0.999882
AP2B1	-9.62443e-05	0.999882
AP2S1	5.81186e-05	0.999882
AP3B1	-0.000109363	0.999882
AP3B2	0.00124635	0.999882
AP3D1	7.74641e-05	0.999882
AP3M1	0.000116488	0.999882
AP3M2	-7.73902e-05	0.999882
AP3S1	0.000148521	0.999882
AP3S2	-0.000101957	0.999882
AP4B1	-5.77036e-05	0.999882
AP4B1-AS1	3.09978e-05	0.999882
AP4E1	-0.000168723	0.999882
AP4M1	-0.000178894	0.999882
AP4S1	0.000217047	0.999882
AP5B1	-5.43415e-05	0.999882
AP5M1	0.000138053	0.999882
AP5S1	-1.99759e-05	0.999882
AP5Z1	2.47628e-05	0.999882
APAF1	-0.000148208	0.999882
APBA1	-0.000128911	0.999882
APBA2	-0.00010292	0.999882
APBA3	-4.05559e-05	0.999882
APBB1	0.000208967	0.999882
APBB1IP	0.000193613	0.999882
APBB2	0.000190917	0.999882
APBB3	3.06062e-05	0.999882
APC	-0.000300685	0.999882
APC2	0.0004498	0.999882
APCDD1	2.48703e-06	0.999882
APCDD1L	-0.000360929	0.999882
APEH	-0.000188965	0.999882
APEX1	-3.90687e-05	0.999882
APEX2	-0.000201081	0.999882
APH1A	-7.8743e-05	0.999882
APH1B	0.000253577	0.999882
API5	-8.51275e-05	0.999882
APIP	-0.00011576	0.999882
APITD1-CORT	0.000349566	0.999882
APLF	-0.000245055	0.999882
APLN	3.47354e-05	0.999882
APLNR	6.38882e-05	0.999882
APLP1	0.000425441	0.999882
APLP2	4.12501e-05	0.999882
APMAP	-0.000126765	0.999882
APOA1	4.91977e-06	0.999882
APOA1-AS	-0.000107148	0.999882
APOA1BP	-8.567e-05	0.999882
APOB	5.27048e-05	0.999882
APOBEC2	-4.58398e-05	0.999882
APOBEC3A	-0.00013063	0.999882
APOBEC3C	-0.000116271	0.999882
APOBEC3D	-1.57219e-05	0.999882
APOBEC3F	-9.23284e-05	0.999882
APOBEC3G	0.000140527	0.999882
APOBEC3H	0.00033214	0.999882
APOBEC4	-0.000177112	0.999882
APOC1	0.000358933	0.999882
APOD	0.00158835	0.999882
APOE	0.000141243	0.999882
APOL1	-8.44439e-05	0.999882
APOL2	-0.000356662	0.999882
APOL3	-0.000259708	0.999882
APOL4	-3.99525e-05	0.999882
APOL6	-0.000120103	0.999882
APOLD1	0.000102913	0.999882
APOM	0.000254305	0.999882
APOO	7.68703e-05	0.999882
APOOL	0.000230203	0.999882
APP	-0.000269755	0.999882
APPBP2	-6.87695e-05	0.999882
APPL1	0.000539914	0.999882
APPL2	-2.03343e-05	0.999882
APRT	3.59611e-06	0.999882
APTR	8.97891e-05	0.999882
APTX	0.000106916	0.999882
AQP1	0.000125444	0.999882
AQP10	8.98078e-05	0.999882
AQP11	-8.32365e-05	0.999882
AQP3	6.72197e-05	0.999882
AQP4	0.000172865	0.999882
AQP4-AS1	0.000167948	0.999882
AQP7	0.000105449	0.999882
AQP8	1.22372e-05	0.999882
AQP9	0.000335009	0.999882
AQR	0.000374075	0.999882
AR	-7.61603e-05	0.999882
ARAF	8.57666e-05	0.999882
ARAP1	-0.000277943	0.999882
ARAP1-AS1	-0.000285251	0.999882
ARAP2	-0.00291463	0.999882
ARAP3	-0.000190903	0.999882
ARC	0.000295248	0.999882
ARCN1	-0.000228763	0.999882
AREG	0.000571443	0.999882
AREL1	0.000570379	0.999882
ARF1	0.000174683	0.999882
ARF3	-0.000165279	0.999882
ARF4	8.46929e-05	0.999882
ARF4-AS1	-4.64098e-05	0.999882
ARF5	-0.000142903	0.999882
ARF6	4.74084e-05	0.999882
ARFGAP1	-2.82986e-06	0.999882
ARFGAP2	0.000100361	0.999882
ARFGAP3	7.79761e-05	0.999882
ARFGEF1	0.00032904	0.999882
ARFGEF2	0.000237406	0.999882
ARFGEF3	-0.000211667	0.999882
ARFIP1	-5.07033e-06	0.999882
ARFIP2	2.1143e-05	0.999882
ARFRP1	0.000226984	0.999882
ARG1	0.000157805	0.999882
ARG2	9.26608e-05	0.999882
ARGLU1	-0.000414154	0.999882
ARHGAP1	-2.5719e-05	0.999882
ARHGAP10	0.000399155	0.999882
ARHGAP11A	2.35923e-05	0.999882
ARHGAP11B	-9.862e-05	0.999882
ARHGAP12	8.96332e-06	0.999882
ARHGAP15	-0.000141123	0.999882
ARHGAP17	-0.00020107	0.999882
ARHGAP18	-0.0001135	0.999882
ARHGAP19	-9.33794e-05	0.999882
ARHGAP19-SLIT1	-3.34141e-05	0.999882
ARHGAP20	-0.000306736	0.999882
ARHGAP21	-4.97941e-05	0.999882
ARHGAP22	0.000116186	0.999882
ARHGAP23	7.61854e-05	0.999882
ARHGAP24	0.00282288	0.999882
ARHGAP25	-0.00036552	0.999882
ARHGAP26	-5.6778e-05	0.999882
ARHGAP26-AS1	-0.00410095	0.999882
ARHGAP27	0.000137465	0.999882
ARHGAP28	0.000329454	0.999882
ARHGAP29	0.000139125	0.999882
ARHGAP30	0.000154203	0.999882
ARHGAP31	0.000224842	0.999882
ARHGAP31-AS1	-2.86908e-05	0.999882
ARHGAP32	2.52674e-05	0.999882
ARHGAP33	7.47201e-05	0.999882
ARHGAP35	0.000124063	0.999882
ARHGAP36	0.000277343	0.999882
ARHGAP39	-0.000217894	0.999882
ARHGAP4	-0.000238437	0.999882
ARHGAP40	-3.02512e-05	0.999882
ARHGAP42	-0.000180185	0.999882
ARHGAP44	-0.000229541	0.999882
ARHGAP5	0.000132973	0.999882
ARHGAP5-AS1	0.000719223	0.999882
ARHGAP6	0.00012438	0.999882
ARHGAP8	-9.94063e-05	0.999882
ARHGAP9	-0.00029397	0.999882
ARHGDIA	-2.32691e-06	0.999882
ARHGDIB	-0.000237062	0.999882
ARHGDIG	-0.00016594	0.999882
ARHGEF1	3.05475e-05	0.999882
ARHGEF10	0.000325369	0.999882
ARHGEF10L	2.84912e-05	0.999882
ARHGEF11	8.79713e-05	0.999882
ARHGEF12	-1.31078e-05	0.999882
ARHGEF15	-5.0049e-05	0.999882
ARHGEF16	-1.03606e-05	0.999882
ARHGEF17	0.000418146	0.999882
ARHGEF19	-4.59221e-05	0.999882
ARHGEF2	0.000149208	0.999882
ARHGEF25	0.000189645	0.999882
ARHGEF26	7.2665e-05	0.999882
ARHGEF28	2.3747e-05	0.999882
ARHGEF3	6.36738e-06	0.999882
ARHGEF3-AS1	0.000117396	0.999882
ARHGEF33	-7.08338e-05	0.999882
ARHGEF35	-0.000536306	0.999882
ARHGEF37	-1.58506e-05	0.999882
ARHGEF38	2.70193e-05	0.999882
ARHGEF39	0.000249265	0.999882
ARHGEF4	0.000478001	0.999882
ARHGEF40	4.34123e-05	0.999882
ARHGEF5	-4.79543e-05	0.999882
ARHGEF6	-9.3395e-05	0.999882
ARHGEF7	-0.000152906	0.999882
ARHGEF9	1.59314e-05	0.999882
ARID1A	-4.02071e-05	0.999882
ARID1B	0.00034313	0.999882
ARID2	0.000159844	0.999882
ARID3A	5.86249e-05	0.999882
ARID3B	0.000102527	0.999882
ARID4A	0.000136072	0.999882
ARID4B	-2.13497e-05	0.999882
ARID5A	0.00418067	0.999882
ARID5B	0.00040053	0.999882
ARIH1	0.000170809	0.999882
ARIH2	-0.00017545	0.999882
ARIH2OS	-6.72604e-05	0.999882
ARL1	-0.000155055	0.999882
ARL10	-4.76292e-05	0.999882
ARL11	-0.000127881	0.999882
ARL13A	-0.000172219	0.999882
ARL13B	0.000355942	0.999882
ARL14EP	5.62801e-05	0.999882
ARL15	-0.000243293	0.999882
ARL16	-0.000168412	0.999882
ARL17A	8.45941e-05	0.999882
ARL17B	0.000410152	0.999882
ARL2	-9.38951e-05	0.999882
ARL2-SNX15	-0.000842635	0.999882
ARL2BP	9.37787e-05	0.999882
ARL3	3.67024e-05	0.999882
ARL4A	-0.000492694	0.999882
ARL4C	-0.000258762	0.999882
ARL4D	-8.02031e-05	0.999882
ARL5A	-0.000206477	0.999882
ARL5B	0.000846696	0.999882
ARL6	-6.18273e-05	0.999882
ARL6IP1	0.000206903	0.999882
ARL6IP4	0.000201503	0.999882
ARL6IP5	-0.000208695	0.999882
ARL6IP6	0.000230643	0.999882
ARL8A	0.000209486	0.999882
ARL8B	-4.97691e-05	0.999882
ARL9	0.000117971	0.999882
ARMC1	0.00013951	0.999882
ARMC10	6.70111e-05	0.999882
ARMC12	9.57361e-05	0.999882
ARMC2	-1.82435e-05	0.999882
ARMC3	0.00062045	0.999882
ARMC4	-8.64788e-05	0.999882
ARMC5	-4.4709e-05	0.999882
ARMC6	6.44482e-05	0.999882
ARMC7	0.000119016	0.999882
ARMC8	0.000172322	0.999882
ARMC9	3.54283e-05	0.999882
ARMCX1	4.22556e-05	0.999882
ARMCX2	0.000157812	0.999882
ARMCX3	2.28698e-06	0.999882
ARMCX3-AS1	-0.00011212	0.999882
ARMCX4	0.000103793	0.999882
ARMCX5	3.36234e-05	0.999882
ARMCX6	-0.000207333	0.999882
ARMS2	-3.6262e-05	0.999882
ARMT1	-0.000120243	0.999882
ARNT	-2.30798e-05	0.999882
ARNT2	-0.00027028	0.999882
ARNTL	3.34327e-05	0.999882
ARNTL2	-7.85083e-05	0.999882
ARNTL2-AS1	3.49127e-05	0.999882
ARPC1A	2.17914e-05	0.999882
ARPC1B	-0.000115361	0.999882
ARPC2	-8.45867e-05	0.999882
ARPC3	-0.00023977	0.999882
ARPC4	-0.000181447	0.999882
ARPC5	-1.49707e-05	0.999882
ARPC5L	0.000290776	0.999882
ARPIN	-0.00184715	0.999882
ARPP19	-0.000147636	0.999882
ARPP21	-0.000652905	0.999882
ARR3	0.000701224	0.999882
[truncated: 20,682 more rows]

## Sheet: Fibroblasts
Gene	log2FoldChange	padj
XIST	-9.32361	9.19852e-233
TSIX	-6.9165	1.35798e-24
JPX	-0.553372	2.83548e-08
TTTY10	2.63915	1.66218e-05
KDM6A	-0.542315	0.000670739
KDM5C	-0.454455	0.00536594
ZFX	-0.393659	0.0139627
ROBO2	-0.650586	0.0150081
TMSB4Y	1.96824	0.0150081
HS6ST2	1.13758	0.0150096
ZNF804B	-0.942814	0.0150096
DDX3X	-0.377194	0.0154582
EIF1AY	1.65284	0.022788
NLGN4Y	1.44856	0.0253049
TTTY14	1.23805	0.0321446
UTY	1.21749	0.0321446
RP11-424G14.1	0.538455	0.0660579
RP11-1038A11.3	-0.601719	0.0938759
RPS4Y1	0.522939	0.0938759
LINC00278	0.346084	0.125008
USP9Y	0.375682	0.125008
CA5B	-0.119482	0.132699
DDX3Y	0.343703	0.134339
KDM5D	0.299481	0.145513
EMB	0.091706	0.163702
CECR7	0.0924918	0.182528
NPTX2	0.0830308	0.194421
TTTY15	0.203059	0.194421
XIRP1	0.0730146	0.194421
PLEKHG1	-0.082789	0.206238
ZFY-AS1	0.114776	0.228711
PLD5	-0.0671533	0.267145
EPHB2	-0.0424557	0.325411
PLPPR4	-0.0416765	0.325411
RP11-276H19.2	-0.0605694	0.349782
NTM	-0.0427359	0.351533
ATP8B4	-0.0454852	0.35889
RP11-54O7.3	-0.0350838	0.369516
ZFY	0.0811016	0.417071
RP11-147L13.2	0.0297431	0.432773
CACNA2D3	-0.0306914	0.506971
KCTD16	-0.0242444	0.525983
SULF1	-0.029104	0.525983
AC144450.1	0.0212399	0.602695
NQO1	0.0240469	0.615982
ABRA	0.019933	0.626784
NOX5	0.0192468	0.705263
LINC00470	0.0199419	0.768073
NDNF	-0.01502	0.836971
CYSLTR1	-0.0144113	0.875222
METTL24	-0.0148462	0.878459
PCNXL2	-0.0154371	0.878459
RP11-161D15.1	-0.0152978	0.878459
EHBP1L1	-0.0160729	0.904105
LDB2	-0.015194	0.904468
APBA1	-0.0149179	0.918382
MCTP2	-0.0141775	0.918382
PGM5	-0.0140308	0.918382
RP11-950C14.7	0.0142658	0.918382
ADAMTS1	-0.012441	0.936397
CNTNAP3B	-0.0116522	0.936397
GNAL	-0.0139523	0.936397
HOPX	0.0111463	0.936397
IVNS1ABP	-0.00727852	0.936397
PACSIN2	-0.00995395	0.936397
PUDP	-0.00883227	0.936397
RP11-1060J15.4	-0.0181482	0.936397
VEPH1	0.011589	0.936397
ADGRB3	0.0105134	0.945489
CYS1	-0.0107138	0.951266
HYDIN	0.0120621	0.972035
AC064829.1	0.0132155	0.988645
C1orf228	-0.0110614	0.988645
IGSF9B	-0.0110786	0.988645
LINC00865	0.0105833	0.988645
RPS16	0.0113707	0.988645
ANKRD2	0.00933195	0.999846
A1BG	-1.40136e-05	0.999885
A1BG-AS1	-0.000323109	0.999885
A1CF	-0.000208753	0.999885
A2M	7.97416e-06	0.999885
A2M-AS1	2.35711e-05	0.999885
A2ML1	-1.58191e-05	0.999885
A2ML1-AS1	0.000231698	0.999885
A3GALT2	-1.08422e-05	0.999885
A4GALT	-6.31914e-05	0.999885
A4GNT	-7.84854e-05	0.999885
AAAS	-0.000169983	0.999885
AACS	0.000207017	0.999885
AADAC	7.37127e-06	0.999885
AADACL2	-0.00023596	0.999885
AADACL2-AS1	-0.00439061	0.999885
AADACL3	1.07809e-05	0.999885
AADACL4	-0.00028117	0.999885
AADAT	9.43705e-05	0.999885
AAED1	0.000258501	0.999885
AAGAB	0.000152645	0.999885
AAK1	-9.2058e-05	0.999885
AAMDC	-0.000294979	0.999885
AAMP	0.000109928	0.999885
AANAT	0.000255487	0.999885
AAR2	-4.4648e-05	0.999885
AARD	-6.11937e-05	0.999885
AARS	0.000306751	0.999885
AARS2	-0.000226459	0.999885
AASDH	0.00105845	0.999885
AASDHPPT	-6.22515e-05	0.999885
AASS	4.34708e-06	0.999885
AATBC	3.5636e-05	0.999885
AATF	-6.74265e-05	0.999885
AATK	-0.000281854	0.999885
AATK-AS1	3.72794e-05	0.999885
AB015752.3	6.63758e-05	0.999885
ABALON	0.00088586	0.999885
ABAT	-8.9018e-05	0.999885
ABC12-49244600F4.4	-0.000175894	0.999885
ABC7-42404400C24.1	-0.000274657	0.999885
ABC7-481722F1.2	0.000184314	0.999885
ABCA1	0.000114183	0.999885
ABCA10	8.04149e-05	0.999885
ABCA12	2.62808e-05	0.999885
ABCA13	0.000130188	0.999885
ABCA2	-0.000230955	0.999885
ABCA3	-0.00102868	0.999885
ABCA4	2.07841e-05	0.999885
ABCA5	1.10045e-05	0.999885
ABCA6	2.78939e-06	0.999885
ABCA7	-0.000684203	0.999885
ABCA8	7.88999e-06	0.999885
ABCA9	6.17033e-05	0.999885
ABCA9-AS1	5.83455e-05	0.999885
ABCB1	9.71842e-05	0.999885
ABCB10	-0.000286438	0.999885
ABCB11	-6.33983e-07	0.999885
ABCB4	-4.00123e-05	0.999885
ABCB5	0.000182805	0.999885
ABCB6	0.000139069	0.999885
ABCB7	0.000393575	0.999885
ABCB8	-4.26345e-05	0.999885
ABCB9	-0.000157351	0.999885
ABCC1	0.000262344	0.999885
ABCC10	8.69575e-05	0.999885
ABCC11	-5.27577e-05	0.999885
ABCC12	0.000193811	0.999885
ABCC2	-0.00105857	0.999885
ABCC3	-0.000293765	0.999885
ABCC4	-4.99043e-05	0.999885
ABCC5	-0.000414401	0.999885
ABCC5-AS1	-2.91033e-05	0.999885
ABCC6	-0.00884274	0.999885
ABCC8	-0.00108108	0.999885
ABCC9	-0.000513521	0.999885
ABCD1	-2.83977e-06	0.999885
ABCD2	2.45456e-05	0.999885
ABCD3	0.000243016	0.999885
ABCD4	-0.000800636	0.999885
ABCE1	0.000579472	0.999885
ABCF1	0.000347694	0.999885
ABCF2	0.000132625	0.999885
ABCG1	-0.000384462	0.999885
ABCG2	-8.50322e-05	0.999885
ABCG4	-3.81744e-05	0.999885
ABCG5	-0.000263457	0.999885
ABCG8	7.15243e-05	0.999885
ABHD1	-0.00199753	0.999885
ABHD10	0.000511339	0.999885
ABHD11	0.000122526	0.999885
ABHD11-AS1	8.42401e-05	0.999885
ABHD12	7.92627e-05	0.999885
ABHD12B	-0.000242742	0.999885
ABHD13	0.000319719	0.999885
ABHD14A	0.000124266	0.999885
ABHD14A-ACY1	-0.000335116	0.999885
ABHD14B	6.93341e-05	0.999885
ABHD15	0.000158093	0.999885
ABHD15-AS1	-3.27397e-06	0.999885
ABHD16A	-1.77498e-05	0.999885
ABHD16B	-3.41887e-05	0.999885
ABHD17A	0.00013052	0.999885
ABHD17B	-0.000102497	0.999885
ABHD17C	5.77084e-05	0.999885
ABHD18	4.52226e-06	0.999885
ABHD2	0.000111818	0.999885
ABHD3	-1.29054e-05	0.999885
ABHD4	0.000211317	0.999885
ABHD5	0.000414096	0.999885
ABHD6	-0.000239745	0.999885
ABHD8	-8.89961e-05	0.999885
ABI1	-0.000144167	0.999885
ABI2	-0.000167678	0.999885
ABI3	1.25725e-05	0.999885
ABI3BP	-0.000145589	0.999885
ABL1	-0.000140995	0.999885
ABL2	-0.000211032	0.999885
ABLIM2	-0.000317375	0.999885
ABLIM3	5.87912e-05	0.999885
ABO	-7.36213e-05	0.999885
ABR	-0.000227864	0.999885
ABRACL	-1.47263e-05	0.999885
ABT1	0.000234388	0.999885
ABTB1	-0.000239273	0.999885
ABTB2	-3.6717e-05	0.999885
AC000032.2	-4.66871e-05	0.999885
AC000035.3	8.52551e-05	0.999885
AC000068.10	0.000138498	0.999885
AC000068.5	4.33041e-05	0.999885
AC000068.9	-4.53487e-05	0.999885
AC000099.1	4.61729e-05	0.999885
AC000111.6	-7.0392e-05	0.999885
AC000123.4	-0.000104	0.999885
AC000370.2	7.9911e-05	0.999885
AC000403.4	0.000103037	0.999885
AC001226.7	-0.00020739	0.999885
AC002056.5	1.07809e-05	0.999885
AC002064.4	-7.4574e-05	0.999885
AC002064.5	0.000141387	0.999885
AC002066.1	-0.000315167	0.999885
AC002115.9	1.47972e-06	0.999885
AC002116.7	0.000237143	0.999885
AC002117.1	0.00010138	0.999885
AC002127.4	0.000388983	0.999885
AC002128.5	3.62386e-05	0.999885
AC002310.11	6.2204e-05	0.999885
AC002310.12	7.4177e-05	0.999885
AC002310.13	0.00016343	0.999885
AC002310.7	3.27993e-05	0.999885
AC002383.2	2.01006e-05	0.999885
AC002398.11	0.000621764	0.999885
AC002398.12	0.000246295	0.999885
AC002398.13	9.97709e-05	0.999885
AC002398.9	0.000126199	0.999885
AC002401.1	-5.26721e-05	0.999885
AC002429.5	0.00011366	0.999885
AC002451.3	0.000460333	0.999885
AC002454.1	-0.00101688	0.999885
AC002456.2	0.000411938	0.999885
AC002463.3	-4.95594e-06	0.999885
AC002465.2	3.43806e-05	0.999885
AC002467.7	-0.000398898	0.999885
AC002472.11	-0.000298856	0.999885
AC002480.2	-4.5325e-05	0.999885
AC002480.3	5.77378e-05	0.999885
AC002480.4	0.000128052	0.999885
AC002511.2	-0.000115471	0.999885
AC002511.3	-0.000112364	0.999885
AC002539.1	-9.91927e-05	0.999885
AC002550.5	0.000527655	0.999885
AC002550.6	-4.97989e-05	0.999885
AC002985.3	0.000119119	0.999885
AC003002.4	-7.19511e-05	0.999885
AC003002.6	-8.56995e-05	0.999885
AC003005.2	-0.000116246	0.999885
AC003005.4	-3.86971e-05	0.999885
AC003006.7	-0.000312601	0.999885
AC003075.4	-9.07285e-05	0.999885
AC003084.2	-0.000138917	0.999885
AC003088.1	0.000177258	0.999885
AC003090.1	-0.000470171	0.999885
AC003092.1	8.91018e-05	0.999885
AC003092.2	0.000462211	0.999885
AC003101.1	-7.51046e-05	0.999885
AC003664.1	1.47972e-06	0.999885
AC003682.16	0.000193673	0.999885
AC003956.1	0.000159596	0.999885
AC003958.2	-7.84854e-05	0.999885
AC003973.4	-0.000119777	0.999885
AC003984.1	1.09644e-05	0.999885
AC003986.5	2.42282e-05	0.999885
AC003986.6	0.00037807	0.999885
AC003986.7	0.000224811	0.999885
AC003988.1	-9.56616e-06	0.999885
AC003991.3	0.000144713	0.999885
AC004009.3	-6.93827e-06	0.999885
AC004012.1	-1.67841e-05	0.999885
AC004014.3	0.000104779	0.999885
AC004019.13	-0.000135004	0.999885
AC004051.2	5.58142e-05	0.999885
AC004053.1	-0.000938377	0.999885
AC004066.3	-2.88719e-05	0.999885
AC004067.5	-0.000173038	0.999885
AC004069.2	-4.78313e-05	0.999885
AC004076.5	-0.000124097	0.999885
AC004076.7	-0.000123348	0.999885
AC004076.9	-0.000180152	0.999885
AC004112.4	0.000969509	0.999885
AC004125.3	-7.0392e-05	0.999885
AC004156.3	-0.000101396	0.999885
AC004158.3	0.000184941	0.999885
AC004160.4	6.43526e-05	0.999885
AC004221.2	-0.000107011	0.999885
AC004231.2	0.00082521	0.999885
AC004237.1	1.80407e-05	0.999885
AC004257.1	0.000113558	0.999885
AC004381.6	0.00207314	0.999885
AC004381.7	0.00130164	0.999885
AC004448.2	-4.21859e-05	0.999885
AC004448.5	0.00141751	0.999885
AC004449.6	-7.0392e-05	0.999885
AC004471.9	-0.000109669	0.999885
AC004485.3	-0.00017634	0.999885
AC004490.1	-0.000169569	0.999885
AC004510.3	-8.60163e-05	0.999885
AC004540.4	-2.17938e-05	0.999885
AC004540.5	1.56103e-05	0.999885
AC004543.2	7.8407e-05	0.999885
AC004549.6	-0.000308218	0.999885
AC004556.1	7.87306e-05	0.999885
AC004593.3	-8.10169e-05	0.999885
AC004603.4	-8.99702e-05	0.999885
AC004623.2	-5.12313e-05	0.999885
AC004637.1	-0.000179984	0.999885
AC004691.5	0.000163064	0.999885
AC004702.2	0.000241727	0.999885
AC004754.3	-0.000204106	0.999885
AC004775.5	-2.83609e-06	0.999885
AC004791.2	-0.000243722	0.999885
AC004837.5	-0.000175378	0.999885
AC004840.8	9.93725e-05	0.999885
AC004854.4	-0.000420448	0.999885
AC004862.6	-0.000121576	0.999885
AC004870.3	-0.000171236	0.999885
AC004878.2	6.95171e-05	0.999885
AC004893.11	-0.000154936	0.999885
AC004895.4	0.000347475	0.999885
AC004901.1	0.000318115	0.999885
AC004941.3	1.47972e-06	0.999885
AC004947.2	0.000103321	0.999885
AC004951.6	-0.00033682	0.999885
AC004988.1	-7.18198e-05	0.999885
AC005008.2	-1.3198e-05	0.999885
AC005009.1	7.81669e-05	0.999885
AC005009.2	0.000294094	0.999885
AC005013.5	-0.000126952	0.999885
AC005019.3	0.000150983	0.999885
AC005037.3	-1.88385e-05	0.999885
AC005042.4	1.72533e-05	0.999885
AC005042.5	6.49308e-05	0.999885
AC005076.5	4.81239e-05	0.999885
AC005082.12	0.00218486	0.999885
AC005104.3	-5.35703e-05	0.999885
AC005152.3	-0.000223411	0.999885
AC005162.4	-3.41539e-05	0.999885
AC005197.2	-7.0392e-05	0.999885
AC005220.3	4.51295e-05	0.999885
AC005224.2	-6.09499e-05	0.999885
AC005235.1	-0.000114037	0.999885
AC005237.4	-6.45032e-05	0.999885
AC005253.2	-1.32559e-05	0.999885
AC005253.4	-9.58024e-05	0.999885
AC005262.2	-8.44614e-05	0.999885
AC005262.3	-7.0392e-05	0.999885
AC005264.2	7.66116e-05	0.999885
AC005281.1	-0.000469298	0.999885
AC005304.1	-3.62396e-05	0.999885
AC005307.3	1.57972e-05	0.999885
AC005329.7	-5.94927e-05	0.999885
AC005355.1	0.000626906	0.999885
AC005355.2	0.000124973	0.999885
AC005358.3	9.05331e-05	0.999885
AC005363.11	0.000112964	0.999885
AC005387.2	-2.26751e-05	0.999885
AC005387.3	1.47972e-06	0.999885
AC005391.2	-7.15877e-06	0.999885
AC005480.1	-0.000161754	0.999885
AC005481.5	-0.00129366	0.999885
AC005487.2	-3.7775e-05	0.999885
AC005498.3	-0.000125987	0.999885
AC005498.4	-0.000512012	0.999885
AC005522.7	-0.000180394	0.999885
AC005523.2	0.000119361	0.999885
AC005523.3	0.000293501	0.999885
AC005534.8	0.000784478	0.999885
AC005537.2	-6.95525e-05	0.999885
AC005540.3	0.000173224	0.999885
AC005550.3	7.7238e-05	0.999885
AC005550.5	-3.67566e-05	0.999885
AC005592.1	0.000648007	0.999885
AC005592.2	0.000284366	0.999885
AC005592.3	-0.000145636	0.999885
AC005597.1	2.04308e-05	0.999885
AC005606.14	-0.000383288	0.999885
AC005606.15	5.84429e-06	0.999885
AC005609.16	-0.00173337	0.999885
AC005609.17	-2.83548e-05	0.999885
AC005609.19	-4.04134e-05	0.999885
AC005614.3	0.00018763	0.999885
AC005618.6	-4.05569e-05	0.999885
AC005618.8	6.38129e-05	0.999885
AC005624.2	-0.000427842	0.999885
AC005625.1	5.89062e-06	0.999885
AC005703.2	-5.00581e-05	0.999885
AC005703.3	-3.63993e-05	0.999885
AC005740.5	0.00103951	0.999885
AC005740.6	-0.000113526	0.999885
AC005754.7	-4.07028e-05	0.999885
AC005754.8	-0.000664628	0.999885
AC005757.6	3.62335e-05	0.999885
AC005772.2	-3.84878e-05	0.999885
AC005775.2	-3.53547e-05	0.999885
AC005780.1	-0.000127803	0.999885
AC005786.5	-0.00016462	0.999885
AC005786.7	7.7235e-05	0.999885
AC005789.9	-3.81516e-05	0.999885
AC005808.3	5.2909e-05	0.999885
AC005863.2	-0.00010919	0.999885
AC005932.1	-7.00533e-05	0.999885
AC005943.2	0.00025802	0.999885
AC005944.2	0.000169892	0.999885
AC005954.4	-0.000221722	0.999885
AC006000.5	0.000120678	0.999885
AC006007.1	6.60501e-05	0.999885
AC006019.3	-4.79909e-05	0.999885
AC006019.4	-2.85311e-06	0.999885
AC006026.13	0.000506466	0.999885
AC006041.1	1.6724e-05	0.999885
AC006042.6	2.33174e-05	0.999885
AC006042.7	0.000266522	0.999885
AC006116.12	-0.000258646	0.999885
AC006116.17	0.000336589	0.999885
AC006126.4	1.09187e-05	0.999885
AC006129.1	-0.000416239	0.999885
AC006129.2	-3.36048e-05	0.999885
AC006130.3	-0.000132271	0.999885
AC006145.4	-7.43864e-05	0.999885
AC006159.5	-0.000137356	0.999885
AC006160.5	0.000288962	0.999885
AC006196.1	-0.000152343	0.999885
AC006227.1	-0.000624983	0.999885
AC006262.4	-7.0392e-05	0.999885
AC006272.1	-1.64689e-05	0.999885
AC006272.2	-5.04146e-05	0.999885
AC006273.5	0.000270032	0.999885
AC006277.2	-0.00168504	0.999885
AC006296.1	-9.96835e-06	0.999885
AC006328.4	-8.03198e-05	0.999885
AC006369.2	-3.00002e-05	0.999885
AC006369.3	4.70418e-05	0.999885
AC006372.4	-0.000154398	0.999885
AC006373.1	-9.10706e-07	0.999885
AC006378.2	-0.000150269	0.999885
AC006449.2	-0.000557173	0.999885
AC006460.2	0.000244307	0.999885
AC006482.1	-3.83369e-05	0.999885
AC006486.9	-0.000554512	0.999885
AC006538.4	-2.02205e-05	0.999885
AC006547.13	1.05825e-05	0.999885
AC006547.8	-0.000215412	0.999885
AC006942.4	4.12182e-06	0.999885
AC006946.16	0.00148802	0.999885
AC006946.17	0.000229833	0.999885
AC006960.7	-0.000490171	0.999885
AC006994.2	0.000376218	0.999885
AC006994.3	5.38645e-05	0.999885
AC007009.1	-0.000234644	0.999885
AC007036.6	-0.00031603	0.999885
AC007038.7	0.000165944	0.999885
AC007040.11	-0.000449907	0.999885
AC007040.6	-3.84926e-05	0.999885
AC007040.8	-0.00014183	0.999885
AC007050.17	-9.55814e-05	0.999885
AC007064.24	0.000155989	0.999885
AC007078.4	-8.77159e-05	0.999885
AC007091.1	-0.000975048	0.999885
AC007098.1	0.000339801	0.999885
AC007099.1	-0.00108221	0.999885
AC007106.1	-3.97841e-05	0.999885
AC007126.1	-3.01881e-06	0.999885
AC007128.1	-0.000234618	0.999885
AC007131.1	-0.000287737	0.999885
AC007161.5	-5.12454e-06	0.999885
AC007163.3	-2.9516e-05	0.999885
AC007163.6	0.00206159	0.999885
AC007182.6	0.000124966	0.999885
AC007192.4	-0.000326458	0.999885
AC007192.6	0.000274747	0.999885
AC007193.10	0.000616083	0.999885
AC007193.6	-0.000218243	0.999885
AC007193.8	-1.80834e-05	0.999885
AC007193.9	-0.000142948	0.999885
AC007204.2	-6.80106e-05	0.999885
AC007228.11	8.44608e-05	0.999885
AC007228.5	-0.00036188	0.999885
AC007246.3	-0.000235215	0.999885
AC007249.3	-0.000154074	0.999885
AC007251.2	-8.92381e-05	0.999885
AC007255.8	-0.000291801	0.999885
AC007271.3	0.000100399	0.999885
AC007277.3	-7.59983e-05	0.999885
AC007285.6	0.000240524	0.999885
AC007285.7	-1.30223e-05	0.999885
AC007292.3	-0.000116633	0.999885
AC007292.4	-0.000708884	0.999885
AC007292.6	-0.000771675	0.999885
AC007292.7	1.35486e-05	0.999885
AC007308.7	-0.000122228	0.999885
AC007317.1	0.000284467	0.999885
AC007319.1	0.000446027	0.999885
AC007325.1	0.000316532	0.999885
AC007325.2	0.000217446	0.999885
AC007325.4	5.03812e-05	0.999885
AC007326.1	-0.000127288	0.999885
AC007349.4	-0.000124776	0.999885
AC007349.5	6.77633e-05	0.999885
AC007349.7	6.61926e-06	0.999885
AC007362.3	-5.58003e-05	0.999885
AC007364.1	-0.000206088	0.999885
AC007365.1	-3.31573e-05	0.999885
AC007365.3	0.000430992	0.999885
AC007383.3	8.23078e-05	0.999885
AC007383.4	5.97302e-05	0.999885
AC007386.2	-0.00013402	0.999885
AC007386.4	0.000219315	0.999885
AC007389.3	0.000290049	0.999885
AC007391.2	0.000219988	0.999885
AC007392.3	5.45126e-05	0.999885
AC007403.2	9.13643e-05	0.999885
AC007405.4	-0.00211738	0.999885
AC007405.6	0.000116057	0.999885
AC007422.1	-0.00031363	0.999885
AC007461.2	0.000143071	0.999885
AC007557.2	1.07809e-05	0.999885
AC007563.5	-0.000117755	0.999885
AC007566.10	-3.13799e-05	0.999885
AC007620.3	-0.000189694	0.999885
AC007679.3	0.000312607	0.999885
AC007682.1	-0.000105783	0.999885
AC007740.1	-4.83251e-05	0.999885
AC007743.1	-0.00019227	0.999885
AC007750.5	0.000417343	0.999885
AC007773.2	0.000124521	0.999885
AC007787.2	9.05862e-05	0.999885
AC007796.1	-0.000115374	0.999885
AC007879.1	0.000604073	0.999885
AC007879.2	7.35447e-06	0.999885
AC007879.4	-7.8527e-05	0.999885
AC007879.5	0.000113668	0.999885
AC007879.6	5.38645e-05	0.999885
AC007879.7	0.00318504	0.999885
AC007880.1	-2.49679e-05	0.999885
AC007906.1	0.000215148	0.999885
AC007950.1	2.56263e-05	0.999885
AC007950.2	0.000123657	0.999885
AC007952.6	-0.000247774	0.999885
AC007966.1	0.000137419	0.999885
AC008060.8	-0.000188488	0.999885
AC008063.2	1.41146e-05	0.999885
AC008067.2	-2.90255e-05	0.999885
AC008069.1	9.03882e-05	0.999885
AC008073.7	-0.000622011	0.999885
AC008073.9	3.979e-05	0.999885
AC008074.1	-0.000162177	0.999885
AC008074.3	-0.000282321	0.999885
AC008074.4	-3.86138e-05	0.999885
AC008079.10	-0.000294293	0.999885
AC008088.4	1.51883e-05	0.999885
AC008163.4	3.47877e-05	0.999885
AC008268.1	-0.000112062	0.999885
AC008269.2	0.00056455	0.999885
AC008271.1	-3.84166e-05	0.999885
AC008277.1	0.000339821	0.999885
AC008278.2	-0.000129089	0.999885
AC008278.3	-0.000244538	0.999885
AC008440.10	-0.000105237	0.999885
AC008440.5	8.60829e-05	0.999885
AC008522.1	7.21942e-05	0.999885
AC008592.4	0.000135271	0.999885
AC008592.7	0.000287559	0.999885
AC008592.8	6.83505e-05	0.999885
AC008641.1	-4.53502e-05	0.999885
AC008686.1	0.000725267	0.999885
AC008691.1	-2.82061e-05	0.999885
AC008694.3	9.19601e-05	0.999885
AC008697.1	-0.000110852	0.999885
AC008703.1	-4.8812e-05	0.999885
AC008746.12	-0.00035524	0.999885
AC008746.3	-8.81548e-05	0.999885
AC008753.6	-0.000288788	0.999885
AC008781.7	-0.000199369	0.999885
AC008834.1	0.000114182	0.999885
AC008937.2	5.3435e-05	0.999885
AC008937.3	4.6209e-06	0.999885
AC008992.1	-0.000479703	0.999885
AC009005.2	0.000367479	0.999885
AC009065.4	-8.32336e-05	0.999885
AC009095.4	-6.03362e-05	0.999885
AC009120.10	-7.0392e-05	0.999885
AC009120.4	8.60391e-06	0.999885
AC009120.5	-1.13799e-05	0.999885
AC009133.12	2.65439e-05	0.999885
AC009133.15	-3.96778e-05	0.999885
AC009133.17	-2.89096e-05	0.999885
AC009133.21	-0.00765813	0.999885
AC009133.22	-1.59804e-06	0.999885
AC009133.23	-0.00012301	0.999885
AC009166.5	-4.91108e-05	0.999885
AC009227.2	1.47972e-06	0.999885
AC009228.1	0.000109366	0.999885
AC009229.5	-0.000446034	0.999885
AC009229.6	-0.000190158	0.999885
AC009236.2	2.57706e-05	0.999885
AC009262.2	5.94528e-05	0.999885
AC009264.1	-0.00103497	0.999885
AC009299.2	0.000254288	0.999885
AC009299.3	3.39028e-05	0.999885
AC009303.1	0.000121018	0.999885
AC009312.1	4.66119e-05	0.999885
AC009313.1	0.000139812	0.999885
AC009403.2	0.000216997	0.999885
AC009404.2	-2.78562e-05	0.999885
AC009410.1	-0.000174034	0.999885
AC009411.1	1.07809e-05	0.999885
AC009473.1	8.21235e-05	0.999885
AC009478.1	-3.82712e-05	0.999885
AC009480.3	5.02181e-05	0.999885
AC009491.2	1.47972e-06	0.999885
AC009495.2	0.000384612	0.999885
AC009495.4	0.00111831	0.999885
AC009498.1	4.30889e-05	0.999885
AC009501.4	8.25507e-05	0.999885
AC009502.4	-0.000253628	0.999885
AC009505.2	0.000123789	0.999885
AC009505.4	3.54965e-05	0.999885
AC009506.1	6.97729e-05	0.999885
AC009508.1	-7.0392e-05	0.999885
AC009518.4	3.47179e-05	0.999885
AC009518.8	0.000119538	0.999885
AC009531.2	-0.000138284	0.999885
AC009542.2	4.5991e-05	0.999885
AC009784.3	0.000155991	0.999885
AC009878.2	0.000398855	0.999885
AC009948.5	9.85315e-05	0.999885
AC009950.2	-0.000129348	0.999885
AC009961.3	-0.000201387	0.999885
AC009965.2	-0.000215379	0.999885
AC010084.1	0.000943637	0.999885
AC010091.1	0.000255912	0.999885
AC010096.1	-0.000141537	0.999885
AC010096.2	9.81248e-05	0.999885
AC010105.1	-9.52513e-05	0.999885
AC010127.3	0.000142095	0.999885
AC010136.2	-5.29399e-05	0.999885
AC010145.4	7.99849e-06	0.999885
AC010149.4	8.49124e-07	0.999885
AC010226.4	-0.000418459	0.999885
AC010287.1	-3.87986e-05	0.999885
AC010504.2	-0.000464166	0.999885
AC010524.2	0.000164047	0.999885
AC010524.4	2.84259e-05	0.999885
AC010525.4	7.08154e-05	0.999885
AC010547.9	-6.51769e-05	0.999885
AC010642.1	-5.03841e-05	0.999885
AC010646.3	-9.23968e-05	0.999885
AC010649.1	4.75803e-05	0.999885
AC010731.2	-9.92527e-05	0.999885
AC010746.3	-3.45563e-06	0.999885
AC010761.13	-1.37691e-06	0.999885
AC010761.6	-0.000203655	0.999885
AC010761.8	-0.000332274	0.999885
AC010761.9	-8.68825e-05	0.999885
AC010880.1	-1.72815e-05	0.999885
AC010883.5	2.06384e-05	0.999885
AC010884.1	0.000900136	0.999885
AC010890.1	-0.000290807	0.999885
AC010894.3	0.000114643	0.999885
AC010967.2	-0.000202837	0.999885
AC010967.3	-2.82782e-05	0.999885
AC010971.1	1.07809e-05	0.999885
AC010974.3	4.06869e-05	0.999885
AC010976.2	0.000265538	0.999885
AC010987.5	-0.000122284	0.999885
AC010987.6	0.000175609	0.999885
AC011043.1	-1.40853e-05	0.999885
AC011043.2	-6.77244e-05	0.999885
AC011239.1	0.000134436	0.999885
AC011243.1	-0.000228192	0.999885
AC011247.3	-7.37192e-05	0.999885
AC011284.3	4.85098e-05	0.999885
AC011286.1	-0.000295626	0.999885
AC011288.2	0.000675821	0.999885
AC011290.4	0.000510342	0.999885
AC011294.3	-0.000340388	0.999885
AC011298.2	0.000112024	0.999885
AC011343.1	-0.000180338	0.999885
AC011366.3	4.55533e-05	0.999885
AC011380.1	-0.000175475	0.999885
AC011513.3	-1.71225e-06	0.999885
AC011513.4	-0.000123533	0.999885
AC011516.2	-5.69851e-05	0.999885
AC011523.2	0.000146086	0.999885
AC011524.1	-9.3365e-05	0.999885
AC011530.4	-9.32093e-05	0.999885
AC011625.1	-0.0018969	0.999885
AC011738.4	4.68175e-05	0.999885
AC011747.3	-8.86416e-05	0.999885
AC011747.4	-8.56346e-05	0.999885
AC011747.6	-0.000374328	0.999885
AC011841.1	-2.62864e-06	0.999885
AC011899.9	0.000163676	0.999885
AC011995.1	-7.84854e-05	0.999885
AC011995.3	-8.61108e-05	0.999885
AC011997.1	0.000212252	0.999885
AC012005.4	-7.58282e-05	0.999885
AC012065.4	3.8121e-05	0.999885
AC012074.2	-5.72682e-05	0.999885
AC012314.8	0.000293476	0.999885
AC012322.1	-0.00053218	0.999885
AC012354.6	6.27525e-05	0.999885
AC012358.8	0.000370847	0.999885
AC012360.4	-0.000115617	0.999885
AC012360.6	-5.73948e-05	0.999885
AC012363.13	-0.000158696	0.999885
AC012363.4	-0.000137341	0.999885
AC012368.1	-0.000162801	0.999885
AC012370.3	0.000174674	0.999885
AC012442.6	7.57988e-05	0.999885
AC012456.4	3.74714e-05	0.999885
AC012462.1	-4.52127e-06	0.999885
AC012462.2	0.000515158	0.999885
AC012494.1	4.30889e-05	0.999885
AC012506.4	0.000108782	0.999885
AC012593.1	0.000101594	0.999885
AC012594.1	1.40563e-05	0.999885
AC012668.2	0.00041808	0.999885
AC013264.2	-2.65532e-06	0.999885
AC013275.2	-3.31758e-05	0.999885
AC013448.2	-9.51956e-05	0.999885
AC013461.1	0.000113512	0.999885
AC013463.2	-0.000668341	0.999885
AC013472.4	6.01017e-06	0.999885
AC013480.2	-0.000212938	0.999885
AC015688.3	9.58471e-06	0.999885
AC015849.2	-0.000190242	0.999885
AC015922.6	-0.00010919	0.999885
AC015923.1	-0.000543691	0.999885
AC015933.2	0.000131862	0.999885
AC015971.2	-9.19779e-05	0.999885
AC015987.1	-4.07556e-05	0.999885
AC016577.1	-0.00101125	0.999885
AC016582.2	4.85173e-05	0.999885
AC016629.3	-0.00109057	0.999885
AC016644.1	6.28555e-05	0.999885
AC016682.1	0.000610958	0.999885
AC016700.2	9.22804e-06	0.999885
AC016700.5	-0.000279932	0.999885
AC016722.4	-0.000124321	0.999885
AC016723.4	-3.24669e-06	0.999885
AC016730.1	8.33536e-05	0.999885
AC016735.1	-0.000765431	0.999885
AC016735.2	-0.000242268	0.999885
AC016735.3	-0.000184639	0.999885
AC016738.3	0.000251576	0.999885
AC016738.4	1.73858e-05	0.999885
AC016745.3	0.0001617	0.999885
AC016751.3	7.10866e-05	0.999885
AC016768.1	-0.00133519	0.999885
AC016831.7	8.56333e-05	0.999885
AC016903.2	-0.000112062	0.999885
AC016907.3	-0.000177169	0.999885
AC016909.1	-0.000110875	0.999885
AC016910.1	-3.55164e-05	0.999885
AC016912.3	3.61857e-05	0.999885
AC016994.2	-0.000154541	0.999885
AC016995.3	-0.000117007	0.999885
AC016999.2	0.000501549	0.999885
AC017006.2	-3.70869e-05	0.999885
AC017006.3	-1.68407e-06	0.999885
AC017048.2	9.07751e-05	0.999885
AC017053.1	-7.15877e-06	0.999885
AC017060.1	0.000274786	0.999885
AC017074.2	4.82867e-05	0.999885
AC017101.10	0.000156929	0.999885
AC018359.1	8.19872e-05	0.999885
AC018359.3	7.41009e-06	0.999885
AC018462.2	0.000186509	0.999885
AC018643.4	-7.32867e-05	0.999885
AC018647.3	-3.70251e-05	0.999885
AC018693.6	2.04902e-05	0.999885
AC018717.1	0.000324013	0.999885
AC018742.1	-2.80781e-05	0.999885
AC018766.4	0.00012335	0.999885
AC018766.6	2.5182e-05	0.999885
AC018799.1	-0.000122926	0.999885
AC018816.3	-0.000257086	0.999885
AC018832.1	-1.58333e-05	0.999885
AC018866.1	0.00020236	0.999885
AC018878.3	-0.000159963	0.999885
AC018890.6	0.000143744	0.999885
AC018902.1	-0.000109871	0.999885
AC019048.1	1.19025e-05	0.999885
AC019117.1	8.79562e-05	0.999885
AC019117.2	-0.000201552	0.999885
AC019118.3	-0.000256116	0.999885
AC019181.2	-0.000216389	0.999885
AC019186.1	2.82353e-05	0.999885
AC019330.1	0.000168256	0.999885
AC020594.5	-8.8238e-05	0.999885
AC021188.4	-0.00105824	0.999885
AC021224.1	0.000244316	0.999885
AC022007.5	-2.92453e-05	0.999885
AC022154.7	6.87323e-05	0.999885
AC022173.2	-0.00034917	0.999885
AC022182.1	-0.000247079	0.999885
AC022182.3	6.51792e-05	0.999885
AC022201.5	0.00011409	0.999885
AC022486.1	0.000169576	0.999885
AC022816.2	-0.000208412	0.999885
AC023115.2	0.00019318	0.999885
AC023137.2	0.000134426	0.999885
AC023347.1	-5.92072e-05	0.999885
AC023469.1	0.000117105	0.999885
AC023491.2	8.07268e-06	0.999885
AC023590.1	0.000389259	0.999885
AC023669.1	7.89481e-06	0.999885
AC024060.1	-0.000153034	0.999885
AC024084.1	0.0001796	0.999885
AC024560.2	0.00010958	0.999885
AC024592.12	-0.000632369	0.999885
AC024704.2	4.46008e-05	0.999885
AC025016.1	-0.000101108	0.999885
AC025165.8	-0.000284104	0.999885
AC025171.1	-0.000390114	0.999885
AC025263.3	-0.000153262	0.999885
AC025335.1	4.99751e-05	0.999885
AC025442.3	0.000123811	0.999885
AC026150.8	-6.8251e-05	0.999885
AC026167.1	-0.000178274	0.999885
AC026188.1	-0.000189682	0.999885
AC026202.3	0.000244106	0.999885
AC026471.6	-0.000128916	0.999885
AC027119.1	-6.11826e-05	0.999885
AC027601.1	-4.04447e-05	0.999885
AC034243.1	-0.000146236	0.999885
AC037445.1	-0.000727271	0.999885
AC037459.4	0.000237532	0.999885
AC046143.3	0.000119592	0.999885
AC053503.11	0.000226743	0.999885
AC053503.4	6.18924e-05	0.999885
AC053503.6	0.000447054	0.999885
AC055764.1	-0.000100678	0.999885
AC055866.1	-3.92031e-05	0.999885
AC058791.1	-1.94207e-05	0.999885
AC060834.3	-0.000262528	0.999885
AC061992.2	8.33859e-05	0.999885
AC062017.1	2.90751e-05	0.999885
AC062021.1	4.82998e-05	0.999885
AC062028.1	8.94606e-05	0.999885
AC062029.1	-0.000756572	0.999885
AC063976.3	-6.70399e-06	0.999885
AC064834.1	-0.000168278	0.999885
AC064865.1	-0.00032433	0.999885
AC064871.3	-2.34892e-05	0.999885
AC064874.1	-0.000693357	0.999885
AC067956.1	0.000219391	0.999885
AC067959.1	-0.000673245	0.999885
AC067960.1	-0.00027825	0.999885
AC067961.1	4.84262e-06	0.999885
AC068138.1	-2.81762e-05	0.999885
AC068196.1	-6.73699e-05	0.999885
AC068282.3	0.000464435	0.999885
AC068286.1	7.38008e-05	0.999885
AC068490.2	-5.75644e-05	0.999885
AC068491.2	0.000283939	0.999885
AC068499.10	-0.00011158	0.999885
AC068533.7	-0.000565469	0.999885
AC068580.6	6.29282e-05	0.999885
AC068831.10	3.24513e-05	0.999885
AC068831.15	0.000220647	0.999885
AC068831.3	-0.000130114	0.999885
AC068831.6	8.68951e-05	0.999885
AC069063.2	2.44078e-05	0.999885
AC069277.2	0.00325895	0.999885
AC069363.1	0.000155279	0.999885
AC069368.3	-0.00112932	0.999885
AC069513.4	9.80424e-05	0.999885
AC072062.1	8.79183e-05	0.999885
AC072062.3	4.5048e-05	0.999885
AC073046.25	0.000145871	0.999885
AC073071.1	-7.67719e-05	0.999885
AC073072.5	0.000341391	0.999885
AC073115.7	5.38645e-05	0.999885
AC073130.3	-7.84854e-05	0.999885
AC073133.1	-6.31923e-05	0.999885
AC073133.2	-8.29335e-05	0.999885
AC073218.1	-0.000322468	0.999885
AC073254.1	-0.000210124	0.999885
AC073283.4	0.000242135	0.999885
AC073316.1	-0.000228354	0.999885
AC073316.2	0.000148943	0.999885
AC073325.1	8.88278e-05	0.999885
AC073333.1	-2.82061e-05	0.999885
AC073333.8	-0.000156825	0.999885
AC073342.12	0.000234123	0.999885
AC073343.13	-4.49509e-05	0.999885
AC073626.2	0.00035356	0.999885
AC073635.5	5.42822e-05	0.999885
AC073641.2	0.000326271	0.999885
AC073657.1	2.30149e-05	0.999885
AC073834.3	0.000592346	0.999885
AC073842.19	-0.000161023	0.999885
AC073934.6	0.00108464	0.999885
AC073957.15	0.000115942	0.999885
AC073987.1	-5.1951e-05	0.999885
AC074011.2	-0.000441581	0.999885
AC074019.1	0.000118138	0.999885
AC074117.10	5.23603e-05	0.999885
AC074183.4	-2.82061e-05	0.999885
AC074212.6	7.43023e-05	0.999885
AC074289.1	0.000566664	0.999885
AC074363.1	-3.26515e-05	0.999885
AC074366.3	8.37617e-05	0.999885
AC074391.1	0.00014216	0.999885
AC078842.3	-5.99903e-05	0.999885
AC078842.4	-0.000114036	0.999885
AC078883.3	6.32945e-05	0.999885
AC078883.4	-0.000162692	0.999885
AC078941.1	5.48204e-06	0.999885
AC078942.1	-7.0392e-05	0.999885
AC079117.1	0.000102599	0.999885
AC079135.1	-7.46271e-05	0.999885
AC079145.4	0.00024468	0.999885
AC079150.3	-3.79622e-05	0.999885
AC079305.10	0.00104518	0.999885
AC079305.11	4.06409e-05	0.999885
AC079305.8	7.7599e-05	0.999885
AC079354.3	-0.000108899	0.999885
AC079584.2	-0.000262488	0.999885
AC079610.2	-4.43758e-05	0.999885
AC079612.1	5.84725e-05	0.999885
AC079612.2	4.74055e-05	0.999885
AC079630.4	0.000451215	0.999885
AC079742.4	0.000361955	0.999885
AC079776.1	0.00107467	0.999885
AC079776.3	0.000190223	0.999885
AC079779.6	-6.15609e-05	0.999885
AC079790.2	2.60615e-06	0.999885
AC079807.2	-0.000162383	0.999885
AC079807.4	0.000349746	0.999885
AC079907.1	8.12708e-06	0.999885
AC079922.3	0.000203175	0.999885
AC079988.3	-2.83609e-05	0.999885
AC083843.1	-6.33684e-05	0.999885
AC083843.2	0.000128008	0.999885
AC083864.4	-9.44234e-05	0.999885
AC083949.1	-3.88628e-05	0.999885
AC084082.3	-0.000394342	0.999885
AC084193.1	-0.000156964	0.999885
AC084219.2	0.000209583	0.999885
AC084219.4	1.08836e-05	0.999885
AC084809.2	1.06561e-05	0.999885
AC087294.2	-8.28885e-05	0.999885
AC087350.1	-7.22485e-05	0.999885
AC087430.1	-4.68166e-05	0.999885
AC087491.2	-0.000252082	0.999885
AC087499.10	-8.75072e-05	0.999885
AC087501.1	-0.000270982	0.999885
AC090044.2	-0.000102604	0.999885
AC090154.1	-5.2996e-05	0.999885
AC090498.1	0.000157612	0.999885
AC090505.6	0.000517156	0.999885
AC090587.5	8.5962e-05	0.999885
AC090616.2	-0.000227458	0.999885
AC090617.1	5.61686e-05	0.999885
AC090952.5	-9.7517e-05	0.999885
AC091132.1	-3.961e-05	0.999885
AC091133.1	2.61763e-05	0.999885
AC091153.4	-7.49737e-05	0.999885
AC091177.1	-0.000112062	0.999885
AC091633.3	0.000575645	0.999885
AC091705.1	-0.000589972	0.999885
AC091729.9	0.000193706	0.999885
AC091801.1	-0.00020741	0.999885
AC091814.2	-0.000120227	0.999885
AC091878.1	-0.000368103	0.999885
AC091962.3	-0.000257382	0.999885
AC092155.4	-0.000674621	0.999885
AC092159.2	1.69295e-05	0.999885
AC092162.1	0.00201796	0.999885
AC092171.2	0.00016287	0.999885
AC092171.4	4.00173e-05	0.999885
AC092192.1	-3.90525e-05	0.999885
AC092198.1	-5.43662e-05	0.999885
AC092295.4	8.29188e-05	0.999885
AC092301.3	0.000105947	0.999885
AC092316.1	-0.000105662	0.999885
AC092384.1	-0.000246775	0.999885
AC092415.1	-8.95659e-05	0.999885
AC092431.3	5.86772e-05	0.999885
AC092535.3	-0.000100498	0.999885
AC092570.2	-1.17725e-05	0.999885
AC092580.4	-0.000191525	0.999885
AC092597.3	1.62979e-05	0.999885
AC092614.2	-3.93461e-05	0.999885
AC092620.3	-3.23919e-05	0.999885
AC092635.1	0.000599146	0.999885
AC092652.1	-9.8527e-05	0.999885
AC092657.2	-2.81206e-05	0.999885
AC092667.2	5.60533e-05	0.999885
AC092669.3	-1.61796e-05	0.999885
AC092675.3	-0.000119432	0.999885
AC092684.1	0.000142342	0.999885
AC092687.4	-0.000172755	0.999885
AC092687.5	-5.69659e-05	0.999885
AC092718.1	0.000802998	0.999885
AC092835.2	-4.30473e-05	0.999885
AC092839.3	-0.000125779	0.999885
AC092839.4	-3.93171e-05	0.999885
AC092881.1	-9.84534e-05	0.999885
AC093110.3	0.00010465	0.999885
AC093323.3	-0.000119413	0.999885
AC093326.3	0.000712107	0.999885
AC093375.1	-0.000812682	0.999885
AC093381.2	0.000121287	0.999885
AC093382.1	-0.000106164	0.999885
AC093388.3	0.00026756	0.999885
AC093495.4	2.10234e-05	0.999885
AC093585.6	4.62213e-05	0.999885
AC093609.1	-0.000220539	0.999885
AC093620.5	7.08576e-05	0.999885
AC093627.10	0.000184666	0.999885
AC093627.12	-7.71096e-06	0.999885
AC093627.7	-0.000192176	0.999885
AC093627.8	0.000129912	0.999885
AC093627.9	-6.09231e-05	0.999885
AC093639.1	4.26899e-06	0.999885
AC093642.3	0.000304924	0.999885
AC093642.6	-0.00109126	0.999885
AC093673.5	0.000119336	0.999885
AC093690.1	0.000110828	0.999885
AC093702.1	-0.000158447	0.999885
AC093732.1	-0.00016629	0.999885
AC093802.1	-0.000140643	0.999885
AC093818.1	0.000251515	0.999885
AC093822.1	-8.08793e-05	0.999885
AC093901.1	0.000237514	0.999885
AC093911.1	0.00024946	0.999885
AC096554.1	0.000146524	0.999885
AC096570.2	-5.7957e-05	0.999885
AC096574.5	-4.00092e-05	0.999885
AC096579.13	-0.000178267	0.999885
AC096649.2	-5.15091e-05	0.999885
AC096649.3	0.000241395	0.999885
AC096669.1	0.00025294	0.999885
AC096669.2	-0.000113345	0.999885
AC096669.3	0.000232565	0.999885
AC096670.3	-0.000447681	0.999885
AC096772.6	-7.58352e-05	0.999885
AC097381.1	-0.000143728	0.999885
AC097461.4	-7.29486e-05	0.999885
AC097467.2	7.35067e-05	0.999885
AC097495.2	-8.72832e-05	0.999885
AC097499.1	-0.000245825	0.999885
AC097532.2	4.44863e-05	0.999885
AC097662.2	-2.4912e-05	0.999885
AC097713.3	8.26149e-06	0.999885
AC097721.2	-8.41904e-05	0.999885
AC097724.3	-0.000226501	0.999885
AC098617.1	-0.000312285	0.999885
AC098820.2	-6.31956e-05	0.999885
AC098820.4	0.000102377	0.999885
AC098823.3	9.38431e-05	0.999885
AC098828.2	0.00012139	0.999885
AC098872.3	-4.62264e-05	0.999885
AC098973.1	0.000123389	0.999885
AC098973.2	0.000940066	0.999885
AC099344.2	-0.000145004	0.999885
AC099850.1	-6.88497e-05	0.999885
AC100802.3	-0.000611576	0.999885
AC100821.2	0.000214913	0.999885
AC100830.3	-6.31736e-05	0.999885
AC100830.4	-0.000137816	0.999885
AC100830.5	0.000409394	0.999885
AC102953.4	0.000309492	0.999885
AC104076.3	1.70222e-05	0.999885
AC104088.1	-8.04837e-05	0.999885
AC104113.3	-1.73152e-05	0.999885
AC104134.2	0.0002008	0.999885
AC104135.2	-8.84549e-06	0.999885
AC104532.2	7.57102e-05	0.999885
AC104532.3	8.57341e-05	0.999885
AC104532.4	4.1015e-05	0.999885
AC104534.2	-4.8169e-05	0.999885
AC104534.3	-0.000228203	0.999885
AC104653.1	2.2546e-05	0.999885
AC104654.1	-0.000154262	0.999885
AC104654.2	0.000349884	0.999885
AC104667.3	-4.59021e-05	0.999885
AC104699.1	2.66021e-05	0.999885
AC104777.1	0.000147966	0.999885
AC104777.2	0.000146382	0.999885
AC104777.4	-5.51465e-05	0.999885
AC104809.2	-4.79033e-05	0.999885
AC104820.2	-3.42153e-05	0.999885
AC104984.4	-0.000138684	0.999885
AC105009.1	7.41128e-05	0.999885
AC105052.2	-0.000246423	0.999885
AC105053.3	-0.000104624	0.999885
AC105339.1	-0.000214303	0.999885
AC105393.2	1.07809e-05	0.999885
AC105402.4	6.24113e-05	0.999885
AC105461.1	-0.000100449	0.999885
AC105760.2	-0.000174374	0.999885
AC105760.3	-0.000133025	0.999885
AC106053.1	-4.57129e-05	0.999885
AC106786.1	-0.000101415	0.999885
AC106801.1	0.000477996	0.999885
AC106873.4	1.54121e-05	0.999885
AC106900.6	4.84632e-05	0.999885
AC107079.1	-3.85347e-05	0.999885
AC107081.5	0.000229343	0.999885
AC107218.3	0.000937826	0.999885
AC107399.2	-7.15877e-06	0.999885
AC108004.2	2.03512e-05	0.999885
AC108004.3	-0.000311481	0.999885
AC108051.1	-1.15057e-06	0.999885
AC108051.3	6.15905e-05	0.999885
AC108056.1	4.73572e-05	0.999885
AC108066.1	7.71222e-06	0.999885
AC108142.1	0.000114253	0.999885
AC108463.1	4.56734e-05	0.999885
AC108488.4	6.8131e-05	0.999885
AC108938.5	1.99251e-06	0.999885
AC109333.10	0.000130085	0.999885
AC109642.1	-3.83094e-05	0.999885
AC109826.1	-9.91737e-05	0.999885
AC109829.1	-8.6532e-05	0.999885
AC110615.1	5.49373e-05	0.999885
AC110781.3	-0.000169866	0.999885
AC112518.3	-3.85756e-05	0.999885
AC112715.2	0.000161783	0.999885
AC113189.5	2.50405e-05	0.999885
AC113404.1	0.000277852	0.999885
AC113610.1	-9.95532e-06	0.999885
AC113618.1	8.68213e-05	0.999885
AC114271.2	0.000197154	0.999885
AC114730.11	1.52963e-05	0.999885
AC114730.2	-0.000332925	0.999885
AC114730.5	-7.31861e-05	0.999885
AC114730.7	-0.000188065	0.999885
AC114730.8	-2.23684e-06	0.999885
AC114763.1	0.000184705	0.999885
AC114765.1	-0.000275039	0.999885
AC114814.4	-4.83257e-05	0.999885
AC115522.3	8.24333e-06	0.999885
AC116035.1	-0.000209768	0.999885
AC116366.5	0.000110114	0.999885
AC116366.6	5.11425e-05	0.999885
AC116609.1	-0.000152992	0.999885
AC116609.3	8.27654e-06	0.999885
AC116614.1	-0.000113702	0.999885
AC118345.1	-0.000193008	0.999885
AC118754.4	0.00010209	0.999885
AC124312.1	-8.10196e-05	0.999885
AC124861.1	-1.17622e-06	0.999885
AC124944.5	-2.8981e-05	0.999885
AC124997.1	0.000173558	0.999885
AC128709.2	-0.00228627	0.999885
AC128709.3	-1.1882e-05	0.999885
AC129492.1	-0.000229883	0.999885
AC129778.2	0.000943715	0.999885
AC130469.2	4.72743e-05	0.999885
AC131056.3	0.000575728	0.999885
AC131097.4	5.99864e-05	0.999885
AC131263.1	6.22921e-05	0.999885
AC133106.2	-0.000131131	0.999885
AC133528.2	-2.1955e-05	0.999885
AC133633.2	4.70499e-05	0.999885
AC133644.2	0.000193821	0.999885
AC133680.1	-5.23377e-05	0.999885
AC135050.5	9.33293e-05	0.999885
AC136352.5	-4.20373e-05	0.999885
AC136612.1	0.000130788	0.999885
AC136616.1	0.00016028	0.999885
AC137723.5	-0.000330672	0.999885
AC137932.4	-0.000109729	0.999885
AC137932.5	3.4222e-05	0.999885
AC137932.6	-0.000133532	0.999885
AC137934.1	-4.88028e-05	0.999885
AC138035.1	-0.000117654	0.999885
AC138035.2	-0.00050975	0.999885
AC138969.4	9.19435e-05	0.999885
AC139099.4	-0.000312379	0.999885
AC139099.6	-6.01867e-05	0.999885
AC139100.3	-0.000166394	0.999885
AC139712.4	-0.000156434	0.999885
AC140542.2	7.34873e-05	0.999885
AC140725.4	-3.72759e-06	0.999885
AC140912.1	0.000100272	0.999885
AC141928.1	4.55048e-05	0.999885
AC142293.3	8.13077e-05	0.999885
AC142472.6	-6.50845e-05	0.999885
AC142528.1	7.60332e-06	0.999885
AC144449.1	-0.000216951	0.999885
AC144450.2	0.00102609	0.999885
AC144652.1	-0.000613929	0.999885
AC144831.1	-6.12951e-05	0.999885
AC144831.3	0.000186845	0.999885
AC144836.1	3.90261e-05	0.999885
AC145110.1	-5.35107e-05	0.999885
AC145124.2	-0.000775815	0.999885
AC145212.2	0.000271301	0.999885
AC145212.4	-4.88059e-05	0.999885
AC145343.2	7.95117e-05	0.999885
AC147651.1	-7.74403e-05	0.999885
AC147651.4	2.74134e-05	0.999885
AC159540.1	-0.000230129	0.999885
AC159540.2	-0.000202626	0.999885
AC159540.3	-3.7205e-05	0.999885
AC171558.2	-3.77138e-05	0.999885
AC195454.1	-7.6549e-05	0.999885
AC213203.1	-0.000185581	0.999885
AC231657.1	3.93409e-06	0.999885
AC240274.1	-0.00104174	0.999885
AC241377.2	-0.00032687	0.999885
AC241585.2	0.00022374	0.999885
AC245100.1	-0.000369653	0.999885
AC253572.1	-4.18553e-05	0.999885
ACAA1	0.000122074	0.999885
ACAA2	-2.32643e-05	0.999885
ACACA	1.95982e-05	0.999885
ACACB	-9.9397e-05	0.999885
ACAD10	-4.2484e-05	0.999885
ACAD11	-0.000580968	0.999885
ACAD8	0.000187897	0.999885
ACAD9	-5.80172e-05	0.999885
ACADL	0.000597115	0.999885
ACADM	3.14474e-05	0.999885
ACADS	0.000162821	0.999885
ACADSB	-0.000172374	0.999885
ACADVL	3.49937e-05	0.999885
ACAN	5.9586e-05	0.999885
ACAP1	0.000433683	0.999885
ACAP2	-3.13081e-05	0.999885
ACAP3	-0.000669537	0.999885
ACAT1	-0.000105054	0.999885
ACAT2	-0.000313275	0.999885
ACBD3	1.50867e-06	0.999885
ACBD4	-0.000121845	0.999885
ACBD5	0.000283536	0.999885
ACBD6	-0.000171427	0.999885
ACBD7	-5.40471e-05	0.999885
ACCS	-5.74844e-05	0.999885
ACD	-0.000193607	0.999885
ACE	0.00021341	0.999885
ACE2	0.000425879	0.999885
ACER1	-0.000396759	0.999885
ACER2	-0.000609391	0.999885
ACER3	-8.35877e-05	0.999885
ACHE	-3.50174e-05	0.999885
ACIN1	-0.000166076	0.999885
ACKR1	-0.00134286	0.999885
ACKR2	0.000133171	0.999885
ACKR3	0.000123766	0.999885
ACKR4	-5.79888e-05	0.999885
ACLY	-9.61267e-05	0.999885
ACMSD	4.8198e-05	0.999885
ACO1	2.49128e-05	0.999885
ACO2	0.000122827	0.999885
ACOT1	-0.0006978	0.999885
ACOT11	-0.000610127	0.999885
ACOT12	-4.67674e-05	0.999885
ACOT13	-5.84001e-05	0.999885
ACOT2	-0.000330123	0.999885
ACOT4	4.76673e-05	0.999885
ACOT6	-1.158e-05	0.999885
ACOT7	7.13669e-05	0.999885
ACOT8	7.83993e-05	0.999885
ACOT9	-0.000326947	0.999885
ACOX1	0.00011099	0.999885
ACOX2	1.10816e-05	0.999885
ACOX3	-0.00053895	0.999885
ACOXL	-0.0002014	0.999885
ACP1	0.000173927	0.999885
ACP2	3.47249e-05	0.999885
ACP5	-1.10383e-05	0.999885
ACP6	-0.000102081	0.999885
ACP7	-0.000105611	0.999885
ACPP	-6.07293e-05	0.999885
ACR	9.10566e-05	0.999885
ACRBP	3.42649e-05	0.999885
ACRC	2.51613e-05	0.999885
ACRV1	-5.04961e-05	0.999885
ACSBG1	-2.11096e-05	0.999885
ACSBG2	4.56711e-05	0.999885
ACSF2	-0.00494475	0.999885
ACSF3	-0.000471751	0.999885
ACSL1	0.000346155	0.999885
ACSL3	7.37661e-05	0.999885
ACSL4	5.35995e-05	0.999885
ACSL5	-0.000201927	0.999885
ACSL6	-3.87658e-05	0.999885
ACSM1	0.00105207	0.999885
ACSM2A	0.000635086	0.999885
ACSM2B	-1.25946e-05	0.999885
ACSM3	0.000671302	0.999885
ACSM5	0.000776074	0.999885
ACSM6	-4.94365e-05	0.999885
ACSS1	-7.25714e-05	0.999885
ACSS2	-9.09367e-05	0.999885
ACSS3	3.5417e-05	0.999885
ACTA1	0.00149981	0.999885
ACTA2	5.02957e-05	0.999885
ACTB	0.000161778	0.999885
ACTC1	5.66982e-05	0.999885
ACTG1	0.000122233	0.999885
ACTG2	1.0658e-05	0.999885
ACTL10	6.89168e-05	0.999885
ACTL6A	0.000725866	0.999885
ACTL8	-1.69358e-05	0.999885
ACTN1	0.000168432	0.999885
ACTN1-AS1	3.92912e-05	0.999885
ACTN3	-0.000143573	0.999885
ACTN4	8.80968e-07	0.999885
ACTR10	-4.55179e-05	0.999885
ACTR1A	-0.000105786	0.999885
ACTR1B	9.20887e-05	0.999885
ACTR2	0.000836887	0.999885
ACTR3	0.000127908	0.999885
ACTR3B	-0.000274643	0.999885
ACTR3C	0.000737166	0.999885
ACTR5	-3.1436e-05	0.999885
ACTR6	0.000160587	0.999885
ACTR8	0.000110899	0.999885
ACTRT3	0.000149145	0.999885
ACVR1	-1.61137e-05	0.999885
ACVR1B	-4.21017e-05	0.999885
ACVR1C	-7.45899e-05	0.999885
ACVR2A	0.000270172	0.999885
ACVR2B	-3.66221e-06	0.999885
ACVR2B-AS1	0.000201755	0.999885
ACVRL1	0.00132918	0.999885
ACY1	0.00101301	0.999885
ACY3	-2.84326e-05	0.999885
ACYP1	-0.000226012	0.999885
ACYP2	6.75052e-06	0.999885
AD000671.6	4.39449e-05	0.999885
AD001527.7	6.84095e-05	0.999885
ADA	0.000125574	0.999885
ADAL	-4.50157e-06	0.999885
ADAM10	0.000166097	0.999885
ADAM11	-0.00281913	0.999885
ADAM12	6.62529e-05	0.999885
ADAM15	0.000209646	0.999885
ADAM17	-7.93252e-05	0.999885
ADAM18	7.90812e-05	0.999885
ADAM19	9.44797e-06	0.999885
ADAM2	-0.000158103	0.999885
ADAM21	5.33758e-05	0.999885
ADAM22	0.00012143	0.999885
ADAM23	4.99389e-05	0.999885
ADAM28	-0.000674859	0.999885
ADAM29	0.000286863	0.999885
ADAM32	8.61757e-05	0.999885
ADAM33	-0.000260614	0.999885
ADAM7	0.000281438	0.999885
ADAM8	-0.000301597	0.999885
ADAM9	-9.59493e-05	0.999885
ADAMDEC1	0.000127187	0.999885
ADAMTS10	-0.000222654	0.999885
ADAMTS12	-0.000862851	0.999885
ADAMTS13	-0.000335108	0.999885
ADAMTS14	-0.000246369	0.999885
ADAMTS15	-0.000539128	0.999885
ADAMTS16	-0.00262088	0.999885
ADAMTS17	-0.00130371	0.999885
ADAMTS18	-9.20126e-05	0.999885
ADAMTS19	-0.000513096	0.999885
ADAMTS19-AS1	-4.6614e-05	0.999885
ADAMTS2	-2.54885e-05	0.999885
ADAMTS20	-0.000304538	0.999885
ADAMTS3	-0.00321852	0.999885
ADAMTS4	-5.02899e-05	0.999885
ADAMTS5	0.000112523	0.999885
ADAMTS6	0.000131909	0.999885
ADAMTS7	-7.88934e-05	0.999885
ADAMTS8	0.000113196	0.999885
ADAMTS9	-0.000133499	0.999885
ADAMTS9-AS1	-0.000669625	0.999885
ADAMTS9-AS2	-0.000472171	0.999885
ADAMTSL1	-0.000550166	0.999885
ADAMTSL2	-0.000336284	0.999885
ADAMTSL3	5.9647e-05	0.999885
ADAMTSL4	-0.000364611	0.999885
ADAMTSL5	-0.000571974	0.999885
ADAP1	-0.000586421	0.999885
ADAP2	9.18829e-05	0.999885
ADAR	-4.25757e-05	0.999885
ADARB1	-2.23466e-05	0.999885
ADARB2	-9.99924e-05	0.999885
ADARB2-AS1	-0.000295816	0.999885
ADAT1	3.24014e-05	0.999885
ADAT2	0.000204119	0.999885
ADCK1	0.000103074	0.999885
ADCK2	0.000255426	0.999885
ADCK3	-8.43893e-05	0.999885
ADCK4	-8.20354e-05	0.999885
ADCK5	-0.000468998	0.999885
ADCY1	3.71544e-05	0.999885
ADCY10	5.80699e-05	0.999885
ADCY2	-0.000695594	0.999885
ADCY3	-0.000788726	0.999885
ADCY4	0.000265771	0.999885
ADCY5	-2.64869e-05	0.999885
ADCY6	-0.000253907	0.999885
ADCY7	-0.00186817	0.999885
ADCY8	0.000207564	0.999885
ADCY9	-0.00274233	0.999885
ADCYAP1	-5.18919e-05	0.999885
ADCYAP1R1	-0.000173825	0.999885
ADD1	-0.000370876	0.999885
ADD2	-9.48731e-05	0.999885
ADD3	0.000210538	0.999885
ADGB	-0.000139606	0.999885
ADGRA1	8.87933e-05	0.999885
ADGRA2	-0.000299674	0.999885
ADGRA3	-0.000135743	0.999885
ADGRB1	-0.000109909	0.999885
ADGRB2	-0.000799163	0.999885
ADGRD1	-7.06633e-06	0.999885
ADGRD2	-0.000286345	0.999885
ADGRE1	-0.000435371	0.999885
ADGRE2	5.12142e-05	0.999885
ADGRE3	3.80217e-05	0.999885
ADGRE5	0.000480655	0.999885
ADGRF1	-7.43383e-05	0.999885
ADGRF2	7.95454e-06	0.999885
ADGRF3	2.49309e-05	0.999885
ADGRF4	5.77033e-05	0.999885
ADGRF5	0.00024174	0.999885
ADGRG1	0.000489182	0.999885
ADGRG2	-3.31637e-05	0.999885
ADGRG3	-9.18969e-05	0.999885
ADGRG4	0.00159715	0.999885
ADGRG5	-0.000119177	0.999885
ADGRG6	-0.000191967	0.999885
ADGRG7	0.000296417	0.999885
ADGRL1	-0.000213136	0.999885
ADGRL2	0.000611783	0.999885
ADGRL3	1.15553e-05	0.999885
ADGRL3-AS1	4.08921e-05	0.999885
ADGRL4	4.59074e-05	0.999885
ADGRV1	-0.000135115	0.999885
ADH1A	0.000695611	0.999885
ADH1B	0.000145752	0.999885
ADH1C	0.000365033	0.999885
ADH4	0.000173823	0.999885
ADH5	0.000288365	0.999885
ADH6	-6.44303e-05	0.999885
ADH7	0.000256082	0.999885
ADHFE1	0.000235978	0.999885
ADI1	0.000236433	0.999885
ADIG	4.30889e-05	0.999885
ADIPOQ	-8.42923e-05	0.999885
ADIPOQ-AS1	-4.82782e-05	0.999885
ADIPOR1	-2.32369e-05	0.999885
ADIPOR2	0.000138112	0.999885
ADIRF	-0.0001495	0.999885
ADK	-0.000578045	0.999885
ADM	0.000620397	0.999885
ADM2	-0.000100049	0.999885
ADM5	-6.39016e-05	0.999885
ADNP	-0.000154241	0.999885
ADNP-AS1	6.61217e-05	0.999885
ADNP2	1.94197e-05	0.999885
ADO	5.88359e-06	0.999885
ADORA1	-5.74031e-05	0.999885
ADORA2A-AS1	-0.000497448	0.999885
ADORA2B	-0.00013749	0.999885
ADPGK	5.05864e-05	0.999885
ADPGK-AS1	2.22461e-06	0.999885
ADPRH	0.000229285	0.999885
ADPRHL1	-7.15659e-05	0.999885
ADPRHL2	-1.87358e-05	0.999885
ADPRM	0.000107639	0.999885
ADRA1A	-0.000184422	0.999885
ADRA1B	-9.69008e-05	0.999885
ADRA1D	-5.34708e-05	0.999885
ADRA2A	0.000107811	0.999885
ADRA2C	-0.000347685	0.999885
ADRB1	-7.79768e-05	0.999885
ADRB2	-0.000183872	0.999885
ADRBK1	-0.000788848	0.999885
ADRBK2	-0.000121898	0.999885
ADRM1	0.000211918	0.999885
ADSL	0.000144326	0.999885
ADSS	1.84524e-05	0.999885
ADSSL1	-0.000109707	0.999885
ADTRP	6.77062e-05	0.999885
AE000658.22	0.000279798	0.999885
AEBP1	-1.4945e-05	0.999885
AEBP2	-0.000202236	0.999885
AEN	3.31323e-05	0.999885
AES	-7.17477e-05	0.999885
AF001548.5	-0.000276247	0.999885
AF001548.6	-7.79823e-06	0.999885
AF011889.5	-0.000143167	0.999885
AF038458.3	-0.000310163	0.999885
AF038458.5	0.000439246	0.999885
AF064858.11	4.77837e-05	0.999885
AF064858.6	-7.0229e-06	0.999885
AF064858.8	-3.5902e-05	0.999885
AF064860.7	-8.61108e-05	0.999885
AF067845.2	5.58061e-05	0.999885
AF121898.3	-0.000632483	0.999885
AF124730.4	4.45354e-05	0.999885
AF127577.10	-7.56644e-05	0.999885
AF127577.11	-0.000112619	0.999885
AF127577.8	0.000894199	0.999885
AF127936.3	1.62238e-05	0.999885
AF127936.5	-8.02165e-05	0.999885
AF127936.9	4.48642e-05	0.999885
AF129408.17	0.000122759	0.999885
AF131216.1	0.000303519	0.999885
AF131216.6	-0.00033718	0.999885
AF131217.1	-0.000103832	0.999885
AF146191.4	0.000231897	0.999885
AF165138.7	2.61226e-05	0.999885
AF178030.2	-6.77186e-05	0.999885
AF186192.1	-0.000110748	0.999885
AF196970.3	3.80776e-05	0.999885
AF196972.9	0.000280541	0.999885
AF212831.2	0.000129655	0.999885
AF213884.2	0.000923488	0.999885
AF230666.2	-4.38101e-06	0.999885
AF240627.2	-3.03515e-06	0.999885
AF241725.4	-4.7819e-05	0.999885
AF241725.6	-1.08841e-05	0.999885
AFAP1	-0.00235007	0.999885
AFAP1-AS1	-0.000458551	0.999885
AFAP1L1	0.000789492	0.999885
AFAP1L2	-0.00299347	0.999885
AFF1	-0.000251046	0.999885
AFF2	0.0010048	0.999885
AFF3	6.70361e-05	0.999885
AFF4	-0.000179327	0.999885
AFG3L2	-4.24508e-05	0.999885
AFMID	-0.000415762	0.999885
AFP	0.000125904	0.999885
AFTPH	-0.000253828	0.999885
AGA	-0.000476035	0.999885
AGAP1	-0.000475455	0.999885
AGAP14P	-0.000454129	0.999885
AGAP2	0.000107304	0.999885
AGAP2-AS1	0.000195445	0.999885
AGAP3	-0.000387284	0.999885
AGAP4	-9.65362e-05	0.999885
AGAP5	-0.000421806	0.999885
AGAP6	3.83644e-05	0.999885
AGAP9	0.000171644	0.999885
AGBL1	-0.000224284	0.999885
AGBL1-AS1	5.11246e-05	0.999885
AGBL2	-0.000133049	0.999885
AGBL3	-1.29543e-05	0.999885
AGBL4	-6.90258e-06	0.999885
AGBL5	-0.000103485	0.999885
AGBL5-AS1	-7.84225e-05	0.999885
AGER	0.000108489	0.999885
AGFG1	0.000270757	0.999885
AGFG2	-6.37437e-05	0.999885
AGGF1	0.00096342	0.999885
AGK	4.04081e-05	0.999885
AGL	-6.05049e-05	0.999885
AGMAT	-0.000176391	0.999885
AGMO	-0.00104626	0.999885
AGO1	3.50307e-05	0.999885
AGO2	-0.000445831	0.999885
AGO3	2.00309e-05	0.999885
AGO4	-0.000302519	0.999885
AGPAT1	-0.000308534	0.999885
AGPAT2	1.50494e-05	0.999885
AGPAT3	-0.000358974	0.999885
AGPAT4	-0.000771031	0.999885
AGPAT5	8.84403e-05	0.999885
AGPS	3.53351e-05	0.999885
AGR2	0.00027002	0.999885
AGRN	-8.11226e-05	0.999885
AGRP	-3.92939e-05	0.999885
AGT	-5.08566e-05	0.999885
AGTPBP1	-0.000266122	0.999885
AGTR1	1.44264e-06	0.999885
AGTR2	-0.00143057	0.999885
AGTRAP	0.00013827	0.999885
AGXT2	-0.000184493	0.999885
AHCTF1	0.000482188	0.999885
AHCY	0.000344598	0.999885
AHCYL1	2.75618e-05	0.999885
AHCYL2	-0.000326387	0.999885
AHDC1	7.00932e-06	0.999885
AHI1	0.00022425	0.999885
AHNAK	-0.000160343	0.999885
AHNAK2	-8.40834e-05	0.999885
AHR	-0.00019616	0.999885
AHRR	-0.00106582	0.999885
AHSA1	0.000199797	0.999885
AHSA2	-0.000120476	0.999885
AICDA	-0.000197798	0.999885
AIDA	-0.000193465	0.999885
AIF1	0.000126601	0.999885
AIF1L	-5.114e-05	0.999885
AIFM2	0.00018618	0.999885
AIFM3	2.72626e-05	0.999885
AIG1	-0.00026453	0.999885
AIM1	0.000209746	0.999885
AIM1L	6.18932e-05	0.999885
AIM2	-0.000669456	0.999885
AIMP1	0.00050562	0.999885
AIMP2	4.06256e-05	0.999885
AIP	0.00011723	0.999885
AIPL1	-4.75264e-05	0.999885
AIRE	0.000770918	0.999885
AIRN	0.000109235	0.999885
AJ003147.9	-4.1506e-05	0.999885
AJ006995.3	8.88649e-05	0.999885
AJ006998.2	0.000141623	0.999885
AJ011932.1	-0.000139574	0.999885
AJ239322.1	-3.97836e-05	0.999885
AJ239322.3	0.000458217	0.999885
AJAP1	-0.000147069	0.999885
AJUBA	-0.000103933	0.999885
AK1	-3.75972e-06	0.999885
AK2	8.59324e-05	0.999885
AK3	-5.36875e-05	0.999885
AK4	-3.73422e-05	0.999885
AK5	-0.000521886	0.999885
AK6	8.94571e-05	0.999885
AK7	3.10011e-06	0.999885
AK8	-3.30334e-05	0.999885
AK9	-0.000106218	0.999885
AKAP1	-0.000221256	0.999885
AKAP10	-9.81669e-06	0.999885
AKAP11	-0.000278001	0.999885
AKAP12	-0.00135425	0.999885
AKAP13	-0.000417301	0.999885
AKAP14	-6.96348e-05	0.999885
AKAP17A	0.000244211	0.999885
AKAP3	0.000142823	0.999885
AKAP5	-0.000187616	0.999885
AKAP7	0.000136513	0.999885
AKAP8	-9.43545e-05	0.999885
AKAP8L	-0.000159595	0.999885
AKAP9	-0.00012548	0.999885
AKIP1	3.33055e-05	0.999885
AKIRIN1	2.79183e-05	0.999885
AKIRIN2	-4.23137e-05	0.999885
AKNA	-0.000196058	0.999885
AKNAD1	0.000130871	0.999885
AKR1A1	0.000145868	0.999885
AKR1B1	1.80719e-05	0.999885
AKR1B10	0.000424995	0.999885
AKR1B15	-9.82283e-05	0.999885
AKR1C1	1.21364e-05	0.999885
AKR1C2	0.000418162	0.999885
AKR1C3	0.000550072	0.999885
AKR1C4	-8.16886e-05	0.999885
AKR1D1	0.0003169	0.999885
AKR1E2	1.09424e-05	0.999885
AKR7A2	2.61675e-05	0.999885
AKR7A3	2.68981e-05	0.999885
AKT1	1.55145e-05	0.999885
AKT1S1	0.000161022	0.999885
AKT2	-0.000504897	0.999885
AKT3	-0.000152612	0.999885
AKTIP	-8.07323e-07	0.999885
AL021546.6	-8.8303e-05	0.999885
AL022341.3	0.000121921	0.999885
AL022344.7	-0.000100759	0.999885
AL022476.2	-0.000156736	0.999885
AL022578.1	0.000125461	0.999885
AL023806.1	1.25246e-05	0.999885
AL035610.2	0.000156467	0.999885
AL049872.1	-5.70344e-05	0.999885
AL109761.5	0.000181813	0.999885
AL121656.5	-0.000115953	0.999885
AL122127.25	-7.15877e-06	0.999885
AL132709.1	0.000272681	0.999885
AL132709.8	5.32402e-05	0.999885
AL133245.2	-0.000210945	0.999885
AL133247.2	7.57842e-06	0.999885
AL133249.1	0.000271758	0.999885
AL136097.1	-7.84854e-05	0.999885
AL137164.1	9.04355e-05	0.999885
AL157359.4	7.7901e-06	0.999885
AL157902.3	-6.02897e-05	0.999885
AL162759.1	0.000113207	0.999885
AL163953.2	0.000149661	0.999885
AL354822.1	0.000111096	0.999885
AL354828.1	-0.000233255	0.999885
AL354828.2	3.82016e-05	0.999885
AL356289.1	0.000331657	0.999885
AL357140.1	-0.000131313	0.999885
AL358852.1	1.27688e-05	0.999885
AL365181.2	-0.000149499	0.999885
AL445183.1	0.00016346	0.999885
AL450992.2	-0.000455309	0.999885
AL513523.2	8.28053e-05	0.999885
AL589743.1	8.41217e-05	0.999885
AL591893.1	0.000400936	0.999885
AL592183.1	-0.000151623	0.999885
AL592528.1	-7.63954e-05	0.999885
AL596220.1	-8.16725e-05	0.999885
AL645922.1	-0.000207632	0.999885
AL672294.1	-2.48727e-05	0.999885
AL773572.7	-0.00016211	0.999885
AL928654.7	3.16873e-05	0.999885
ALAD	-0.000127242	0.999885
ALAS1	0.000210281	0.999885
ALAS2	-0.000115791	0.999885
ALB	-0.000114513	0.999885
ALCAM	3.7573e-05	0.999885
ALDH16A1	4.04319e-05	0.999885
ALDH18A1	0.000279742	0.999885
ALDH1A1	-0.000132712	0.999885
ALDH1A2	-6.66134e-05	0.999885
ALDH1A3	0.000148472	0.999885
ALDH1B1	0.000240596	0.999885
ALDH1L1	0.000176937	0.999885
ALDH1L1-AS2	-6.48732e-05	0.999885
ALDH1L2	0.000120696	0.999885
ALDH2	-8.54723e-05	0.999885
ALDH3A1	0.000277414	0.999885
ALDH3A2	-5.80467e-05	0.999885
ALDH3B1	0.00028833	0.999885
ALDH5A1	-7.38127e-05	0.999885
ALDH6A1	3.6379e-05	0.999885
ALDH7A1	0.000134314	0.999885
ALDH8A1	0.00154736	0.999885
ALDH9A1	0.000100503	0.999885
ALDOA	0.000262861	0.999885
ALDOB	-0.000110859	0.999885
ALG1	0.000206043	0.999885
ALG10	0.000339181	0.999885
ALG10B	0.000126163	0.999885
ALG11	0.000111202	0.999885
ALG12	5.13968e-05	0.999885
ALG13	-4.18177e-05	0.999885
ALG13-AS1	-0.000114187	0.999885
ALG14	0.00380881	0.999885
ALG1L	-9.32005e-05	0.999885
ALG1L2	3.49322e-05	0.999885
ALG2	0.000172867	0.999885
ALG3	8.84855e-05	0.999885
ALG5	6.55312e-05	0.999885
ALG6	-0.000100736	0.999885
ALG8	0.000212851	0.999885
ALG9	2.46633e-05	0.999885
ALK	9.5325e-05	0.999885
ALKBH1	1.73996e-05	0.999885
ALKBH2	0.000251865	0.999885
ALKBH3	0.000169634	0.999885
ALKBH3-AS1	0.000329758	0.999885
ALKBH4	-6.72275e-05	0.999885
ALKBH5	8.41031e-05	0.999885
ALKBH6	0.0001784	0.999885
ALKBH7	0.000112028	0.999885
ALKBH8	6.30596e-05	0.999885
ALLC	-5.84205e-05	0.999885
ALMS1	-0.000165048	0.999885
ALOX12	-0.000341025	0.999885
ALOX12-AS1	-0.000331896	0.999885
ALOX15	0.000172341	0.999885
ALOX15B	9.33379e-05	0.999885
ALOX5	0.000172852	0.999885
ALOX5AP	0.000470512	0.999885
ALOXE3	-0.000118481	0.999885
ALPK1	-0.000129973	0.999885
ALPK2	-0.000440863	0.999885
ALPK3	-0.000161255	0.999885
ALPL	-0.000566809	0.999885
ALS2	-6.7916e-05	0.999885
ALS2CL	-0.00095286	0.999885
ALS2CR11	-0.000116704	0.999885
ALS2CR12	-0.000110128	0.999885
ALX1	0.000192623	0.999885
ALX3	0.000324573	0.999885
ALX4	0.000255312	0.999885
ALYREF	0.000312214	0.999885
AMACR	0.000159357	0.999885
AMBP	-0.000163982	0.999885
AMBRA1	-0.000226313	0.999885
AMD1	0.00020072	0.999885
AMDHD1	-1.47294e-05	0.999885
AMDHD2	-0.000552047	0.999885
AMELX	5.50815e-06	0.999885
AMER1	-0.000117348	0.999885
AMER2	2.66879e-05	0.999885
AMER3	3.74707e-05	0.999885
AMFR	-0.000249036	0.999885
AMH	-3.76368e-05	0.999885
AMHR2	0.000111184	0.999885
AMIGO1	0.000423997	0.999885
AMIGO2	-0.000811944	0.999885
AMMECR1	0.000169874	0.999885
AMMECR1L	-0.0001314	0.999885
AMN	6.03384e-05	0.999885
AMN1	-0.000145555	0.999885
AMOT	-0.000284358	0.999885
AMOTL1	-0.000290666	0.999885
AMOTL2	-0.000104144	0.999885
AMPD2	0.000341768	0.999885
AMPD3	-0.000307282	0.999885
AMPH	-5.23283e-05	0.999885
AMT	-0.000275479	0.999885
AMY1B	-7.03331e-05	0.999885
AMY2A	0.000117498	0.999885
AMY2B	-0.000181868	0.999885
AMZ1	-0.000242436	0.999885
AMZ2	6.49594e-05	0.999885
ANAPC1	-0.000130245	0.999885
ANAPC10	0.000110155	0.999885
ANAPC11	6.26988e-05	0.999885
ANAPC13	-1.43404e-05	0.999885
ANAPC15	0.000681938	0.999885
ANAPC16	-4.96141e-05	0.999885
ANAPC2	0.00014754	0.999885
ANAPC4	-0.000171272	0.999885
ANAPC5	-5.07563e-05	0.999885
ANAPC7	-0.000131619	0.999885
ANGEL1	0.000221452	0.999885
ANGEL2	0.000401628	0.999885
ANGPT1	6.73289e-06	0.999885
ANGPT2	-4.03146e-06	0.999885
ANGPT4	0.000180689	0.999885
ANGPTL1	9.42824e-06	0.999885
ANGPTL2	-9.0594e-05	0.999885
ANGPTL3	-0.000295815	0.999885
ANGPTL4	0.000366362	0.999885
ANGPTL5	0.000144436	0.999885
ANGPTL6	0.00041448	0.999885
ANGPTL7	0.000805957	0.999885
ANGPTL8	0.000312882	0.999885
ANK1	5.95633e-06	0.999885
ANK3	-0.00157671	0.999885
ANKAR	-6.42878e-05	0.999885
ANKDD1A	-0.000302137	0.999885
ANKDD1B	-0.00121135	0.999885
ANKEF1	-3.51206e-05	0.999885
ANKFN1	-0.000260947	0.999885
ANKFY1	-2.67915e-05	0.999885
ANKH	-2.83797e-05	0.999885
ANKHD1	0.000241556	0.999885
ANKHD1-EIF4EBP3	-0.000149835	0.999885
ANKIB1	-0.00045238	0.999885
ANKK1	-0.000122567	0.999885
ANKLE1	0.000210994	0.999885
ANKLE2	0.000113586	0.999885
ANKMY1	7.0764e-05	0.999885
ANKMY2	-0.000440964	0.999885
ANKRA2	-0.000109193	0.999885
ANKRD10	-0.000518147	0.999885
ANKRD11	-0.000136971	0.999885
ANKRD12	-0.000328124	0.999885
ANKRD13A	-0.00026692	0.999885
ANKRD13C	-3.86448e-06	0.999885
ANKRD13D	2.20344e-05	0.999885
ANKRD16	-0.00044646	0.999885
ANKRD17	5.95456e-05	0.999885
ANKRD18A	-0.000170391	0.999885
ANKRD20A1	0.00102818	0.999885
ANKRD20A2	0.000606743	0.999885
ANKRD20A3	0.000471963	0.999885
ANKRD20A4	0.000257508	0.999885
ANKRD22	-5.19923e-05	0.999885
ANKRD23	-0.00057678	0.999885
ANKRD24	-0.000385736	0.999885
ANKRD26	3.33408e-06	0.999885
ANKRD27	-0.000547884	0.999885
ANKRD28	0.00012919	0.999885
ANKRD29	0.000102435	0.999885
ANKRD30A	-0.000133064	0.999885
ANKRD30B	-5.12271e-05	0.999885
ANKRD30BL	-6.89691e-06	0.999885
ANKRD31	0.000135482	0.999885
ANKRD33B	-0.000513251	0.999885
ANKRD34A	7.1389e-05	0.999885
ANKRD34B	-0.000156063	0.999885
ANKRD34C-AS1	-2.93721e-05	0.999885
ANKRD35	0.000170472	0.999885
ANKRD36	-0.000152527	0.999885
ANKRD36B	-0.000381213	0.999885
ANKRD36C	-0.000635168	0.999885
ANKRD37	-0.00040457	0.999885
ANKRD39	-7.45143e-05	0.999885
ANKRD40	-1.60406e-05	0.999885
ANKRD42	8.6469e-05	0.999885
ANKRD44	-0.000134828	0.999885
ANKRD45	-0.000247823	0.999885
ANKRD46	1.31018e-06	0.999885
ANKRD49	8.93985e-05	0.999885
ANKRD50	-5.79385e-05	0.999885
ANKRD52	-3.99793e-05	0.999885
ANKRD53	-0.00413793	0.999885
ANKRD54	0.00019411	0.999885
ANKRD55	-0.000228238	0.999885
ANKRD6	-0.000467249	0.999885
ANKRD61	8.13013e-05	0.999885
ANKRD65	4.80096e-05	0.999885
ANKRD7	0.000350184	0.999885
ANKRD9	-0.00131967	0.999885
ANKS1A	-0.000212132	0.999885
ANKS1B	-0.000224614	0.999885
ANKS3	-6.78497e-05	0.999885
ANKS4B	-3.92277e-05	0.999885
ANKS6	-1.01044e-05	0.999885
ANKUB1	-1.16069e-05	0.999885
ANKZF1	9.25052e-05	0.999885
ANLN	0.000382532	0.999885
ANO1	-0.000605733	0.999885
ANO1-AS1	-0.000125241	0.999885
ANO1-AS2	-9.30005e-06	0.999885
ANO10	-5.07861e-06	0.999885
ANO2	-0.000454882	0.999885
ANO3	5.04023e-05	0.999885
ANO4	-8.99557e-05	0.999885
ANO5	5.71429e-06	0.999885
ANO6	0.000195195	0.999885
ANO7	-0.000498553	0.999885
ANO8	-0.000357824	0.999885
ANO9	-0.000429181	0.999885
ANOS1	-0.000325394	0.999885
ANP32A	-3.47358e-05	0.999885
ANP32B	0.000108092	0.999885
ANP32D	-0.000115425	0.999885
ANP32E	0.00012979	0.999885
ANPEP	-0.000379761	0.999885
ANTXR1	-0.00325478	0.999885
ANTXR2	4.93064e-06	0.999885
ANTXRL	-2.64261e-05	0.999885
ANXA1	4.0983e-05	0.999885
ANXA10	0.000203869	0.999885
ANXA11	-0.000403446	0.999885
ANXA2	4.40744e-06	0.999885
ANXA2R	-0.000283442	0.999885
ANXA3	-0.000196338	0.999885
ANXA4	-0.000331494	0.999885
ANXA5	8.73951e-05	0.999885
ANXA6	-0.000818662	0.999885
ANXA7	1.29616e-05	0.999885
ANXA8	-0.000305864	0.999885
ANXA8L1	3.96648e-05	0.999885
ANXA9	0.000202883	0.999885
AOAH	-0.000369844	0.999885
AOC1	-3.95022e-05	0.999885
AOC2	-0.000123829	0.999885
AOC3	-0.000322961	0.999885
AOX1	0.000216491	0.999885
AP000221.1	-5.05642e-05	0.999885
AP000223.42	-1.68758e-05	0.999885
AP000230.1	-9.30136e-05	0.999885
AP000233.4	-0.000129176	0.999885
AP000235.2	-7.25288e-05	0.999885
AP000251.3	1.54515e-05	0.999885
AP000253.1	1.78368e-05	0.999885
AP000254.8	-5.69515e-05	0.999885
AP000265.1	-3.73717e-05	0.999885
AP000266.7	-0.000180967	0.999885
AP000275.65	2.98402e-05	0.999885
AP000281.2	-3.86886e-05	0.999885
AP000282.2	-0.000114113	0.999885
AP000295.10	5.10124e-05	0.999885
AP000295.9	0.000126912	0.999885
AP000302.58	-5.33605e-05	0.999885
AP000304.12	5.82288e-05	0.999885
AP000318.2	-0.00034959	0.999885
AP000320.6	-0.000423707	0.999885
AP000343.2	5.55974e-05	0.999885
AP000345.1	0.000112412	0.999885
AP000345.2	-4.69558e-05	0.999885
AP000350.10	0.000285744	0.999885
AP000350.5	0.000252851	0.999885
AP000439.2	0.000125277	0.999885
AP000442.1	0.000152343	0.999885
AP000442.4	-0.000825715	0.999885
AP000462.2	-4.81061e-07	0.999885
AP000462.3	-0.000183724	0.999885
AP000470.2	4.81088e-05	0.999885
AP000472.2	-0.000125424	0.999885
AP000473.5	-0.000154527	0.999885
AP000473.6	0.000197449	0.999885
AP000473.8	-0.000103173	0.999885
AP000476.1	7.33511e-05	0.999885
AP000487.5	-5.24731e-05	0.999885
AP000487.6	-2.55032e-05	0.999885
AP000593.7	-8.3888e-05	0.999885
AP000640.10	-0.0001385	0.999885
AP000688.11	-0.000722754	0.999885
AP000688.15	-0.000338538	0.999885
AP000688.29	2.91169e-05	0.999885
AP000692.10	-0.000159882	0.999885
AP000695.4	8.2494e-05	0.999885
AP000695.6	0.000354398	0.999885
AP000697.6	5.47225e-05	0.999885
AP000704.5	4.34048e-05	0.999885
AP000705.7	5.341e-05	0.999885
AP000708.1	-0.000384875	0.999885
AP000721.4	-0.000799392	0.999885
AP000769.1	5.13024e-05	0.999885
AP000769.7	-9.87065e-05	0.999885
AP000797.3	-0.00047075	0.999885
AP000797.4	0.000101413	0.999885
AP000857.3	-0.000144076	0.999885
[truncated: 23,450 more rows]

## Sheet: Myeloid
Gene	log2FoldChange	padj
XIST	-10.9412	7.38417e-116
TSIX	-6.92455	1.99867e-25
JPX	-0.582932	1.57989e-16
KDM6A	-0.580828	1.79764e-16
ZFX	-0.54456	1.14515e-13
TTTY10	2.78471	1.09232e-09
TMSB4Y	3.71607	3.00665e-05
KDM5C	-0.540941	0.00011907
PRKX	-0.483165	0.000138218
EIF1AX	-0.424803	0.009356
DDX3Y	1.40195	0.0163425
EIF1AY	1.00255	0.0212348
PUDP	-0.324354	0.0212348
TTTY14	0.909214	0.0229889
NLGN4Y	0.487565	0.0272139
XIRP1	0.135894	0.0457491
ZRSR2	-0.188018	0.0491145
TTTY15	0.206849	0.124353
MGRN1	-0.0795895	0.132623
ZFY	0.180303	0.132623
KDM5D	0.146407	0.159265
UTY	0.11916	0.160537
RPS4Y1	0.114366	0.191195
SAXO2	0.0573084	0.20058
USP9Y	0.0761741	0.242757
ZFY-AS1	0.0468263	0.319312
RASSF5	-0.0327847	0.422814
AVPI1	-0.0152455	0.461365
NAA20	0.0253129	0.461365
ARSD	-0.0276399	0.469309
CAMKK2	-0.0249234	0.469309
ANKRD2	0.0127882	0.495643
SMC1A	-0.0243533	0.502953
CTD-2562J15.6	-0.0112071	0.526421
RP11-1M18.1	-0.0119824	0.526421
RP13-348B13.2	0.0174446	0.526421
FOSB	-0.0173788	0.537322
ZNF135	0.0118508	0.55672
BTBD11	-0.0141819	0.620031
CTD-2215E18.1	-0.01055	0.66173
RP11-290H9.2	0.0123166	0.66173
AC007319.1	0.00790217	0.670048
LINC00278	0.0231369	0.670048
NR4A2	-0.0089796	0.670048
C4orf45	-0.00752026	0.714656
FAM162A	0.0121229	0.714656
HIST1H4H	0.0092873	0.714656
LINC01340	-0.00692947	0.714656
OASL	-0.00706338	0.714656
P2RX7	-0.0126287	0.714656
SYTL3	-0.0131083	0.714656
THUMPD2	0.00909657	0.714656
ABRA	0.00646653	0.729075
ZNF778	0.0121478	0.729184
RP11-123O10.4	0.00560845	0.863572
WDR36	0.0103152	0.895837
SPDYA	-0.00635882	0.908225
ADGRL2	0.00616614	0.927061
RP11-276M12.1	-0.00633203	0.927061
AC010084.1	0.00902142	0.929322
RP11-499F3.2	-0.00488744	0.950178
HSH2D	-0.00484837	0.971316
LINC00534	0.0049738	0.978457
A1BG	5.75126e-05	0.999765
A1BG-AS1	-7.92894e-05	0.999765
A2M	0.000402001	0.999765
A2M-AS1	-0.000312847	0.999765
A2ML1-AS1	-2.16415e-05	0.999765
A3GALT2	-2.71654e-05	0.999765
A4GALT	0.000235322	0.999765
AAAS	0.000123704	0.999765
AACS	0.000118666	0.999765
AADACL2-AS1	-0.00046402	0.999765
AAED1	0.000186325	0.999765
AAGAB	0.000278475	0.999765
AAK1	0.000154352	0.999765
AAMDC	-0.000542603	0.999765
AAMP	4.41871e-05	0.999765
AANAT	-0.000527948	0.999765
AAR2	0.000177998	0.999765
AARS	0.00118713	0.999765
AARS2	-8.75239e-05	0.999765
AASDH	4.25209e-05	0.999765
AASDHPPT	0.00126235	0.999765
AASS	-0.000111204	0.999765
AATBC	-0.00112272	0.999765
AATF	7.82691e-06	0.999765
AATK	-4.94848e-05	0.999765
AB015752.3	-4.82515e-05	0.999765
ABALON	0.000165078	0.999765
ABAT	-0.000104783	0.999765
ABC7-481722F1.2	0.00012614	0.999765
ABCA1	-4.18243e-05	0.999765
ABCA10	-0.000272716	0.999765
ABCA2	-4.01128e-05	0.999765
ABCA3	0.00012272	0.999765
ABCA5	9.00996e-07	0.999765
ABCA6	-0.00072966	0.999765
ABCA7	-0.000320175	0.999765
ABCA8	0.00029062	0.999765
ABCA9	-0.000514436	0.999765
ABCA9-AS1	-0.000101475	0.999765
ABCB1	-0.000376135	0.999765
ABCB10	-2.81558e-05	0.999765
ABCB4	0.000152261	0.999765
ABCB7	9.03604e-05	0.999765
ABCB8	-9.5456e-05	0.999765
ABCB9	0.000251297	0.999765
ABCC1	0.00016843	0.999765
ABCC10	0.000151132	0.999765
ABCC11	0.000587558	0.999765
ABCC2	5.628e-05	0.999765
ABCC3	0.000172896	0.999765
ABCC4	1.92413e-05	0.999765
ABCC5	-0.000828365	0.999765
ABCC5-AS1	0.000658368	0.999765
ABCC6	-0.000716117	0.999765
ABCC8	9.56381e-05	0.999765
ABCC9	-3.74757e-05	0.999765
ABCD1	-0.000487141	0.999765
ABCD2	-7.4981e-05	0.999765
ABCD3	3.66169e-05	0.999765
ABCD4	-6.41756e-05	0.999765
ABCE1	0.00221328	0.999765
ABCF1	6.64273e-05	0.999765
ABCF2	0.000424846	0.999765
ABCG1	-0.000776041	0.999765
ABCG2	0.000363139	0.999765
ABHD1	3.40857e-05	0.999765
ABHD10	0.000121423	0.999765
ABHD11	-5.86521e-05	0.999765
ABHD12	0.000104839	0.999765
ABHD12B	0.000750146	0.999765
ABHD13	-1.94964e-05	0.999765
ABHD14A	-0.000197221	0.999765
ABHD14B	2.96944e-05	0.999765
ABHD15	-0.000167093	0.999765
ABHD15-AS1	1.10282e-05	0.999765
ABHD17A	0.000125668	0.999765
ABHD17B	0.000111453	0.999765
ABHD17C	-9.38123e-05	0.999765
ABHD18	0.000293013	0.999765
ABHD2	-0.00023554	0.999765
ABHD3	0.000346097	0.999765
ABHD4	-2.33582e-05	0.999765
ABHD5	4.29567e-05	0.999765
ABHD6	4.2588e-05	0.999765
ABHD8	9.56515e-05	0.999765
ABI1	-5.08378e-05	0.999765
ABI2	0.000123527	0.999765
ABI3	-0.000227249	0.999765
ABI3BP	7.00059e-05	0.999765
ABL1	-2.71842e-05	0.999765
ABL2	0.000218655	0.999765
ABLIM2	0.000226469	0.999765
ABLIM3	-6.29851e-05	0.999765
ABO	-0.000248544	0.999765
ABR	-0.000311262	0.999765
ABRACL	-0.000169488	0.999765
ABT1	0.00038122	0.999765
ABTB1	1.14257e-05	0.999765
ABTB2	-0.000292562	0.999765
AC000035.3	-1.89665e-06	0.999765
AC002066.1	-3.65242e-05	0.999765
AC002116.7	-0.000110278	0.999765
AC002117.1	-3.25946e-05	0.999765
AC002310.11	0.000132032	0.999765
AC002310.12	0.000188448	0.999765
AC002310.13	0.000117791	0.999765
AC002310.7	-0.000333909	0.999765
AC002398.12	0.00037628	0.999765
AC002401.1	-0.000102638	0.999765
AC002451.3	-5.59436e-05	0.999765
AC002454.1	0.00012515	0.999765
AC002456.2	0.000196493	0.999765
AC002467.7	0.000362852	0.999765
AC002985.3	-2.43661e-06	0.999765
AC003002.4	-9.24123e-05	0.999765
AC003005.4	-0.000527118	0.999765
AC003006.7	-8.02233e-05	0.999765
AC003075.4	0.000113151	0.999765
AC003090.1	0.000271659	0.999765
AC003682.16	2.01892e-05	0.999765
AC003991.3	0.000131999	0.999765
AC004069.2	-8.94727e-05	0.999765
AC004076.5	0.000562257	0.999765
AC004076.7	3.98244e-05	0.999765
AC004076.9	-0.000130004	0.999765
AC004112.4	0.000327	0.999765
AC004158.3	-0.000387453	0.999765
AC004381.6	-0.000119445	0.999765
AC004381.7	-1.56703e-05	0.999765
AC004448.5	0.00155084	0.999765
AC004540.5	-0.000216524	0.999765
AC004549.6	-7.76843e-05	0.999765
AC004556.1	0.000103147	0.999765
AC004593.3	-0.000232229	0.999765
AC004702.2	-0.000216333	0.999765
AC004854.4	-0.000315055	0.999765
AC004893.11	-0.000168728	0.999765
AC004951.6	-0.000552798	0.999765
AC005037.3	-0.000177225	0.999765
AC005076.5	5.42642e-05	0.999765
AC005082.12	0.000111917	0.999765
AC005224.2	4.26795e-05	0.999765
AC005237.4	0.000126948	0.999765
AC005264.2	-0.00017422	0.999765
AC005355.1	0.000440252	0.999765
AC005363.11	-0.000170765	0.999765
AC005592.2	-4.39709e-05	0.999765
AC005740.5	9.7307e-05	0.999765
AC005786.7	-0.000533838	0.999765
AC005932.1	-1.46725e-05	0.999765
AC005943.2	0.000514576	0.999765
AC006116.17	-1.57377e-05	0.999765
AC006129.1	0.000279849	0.999765
AC006129.2	0.000496167	0.999765
AC006130.3	-0.000138232	0.999765
AC006160.5	-8.73964e-06	0.999765
AC006277.2	-3.44031e-05	0.999765
AC006369.2	0.000133259	0.999765
AC006378.2	0.000179099	0.999765
AC006460.2	-0.00158004	0.999765
AC006547.13	0.000133701	0.999765
AC006547.8	0.000207418	0.999765
AC006942.4	-0.000359634	0.999765
AC006960.7	-5.89792e-05	0.999765
AC006994.2	-4.59132e-05	0.999765
AC007038.7	8.43677e-05	0.999765
AC007040.11	7.87602e-05	0.999765
AC007040.8	-0.00157603	0.999765
AC007098.1	-0.000304559	0.999765
AC007192.4	-0.000328183	0.999765
AC007192.6	-0.000190358	0.999765
AC007204.2	-0.000428245	0.999765
AC007228.11	-8.70722e-05	0.999765
AC007246.3	-0.00018257	0.999765
AC007285.6	3.58896e-05	0.999765
AC007292.3	-3.92955e-06	0.999765
AC007292.4	-0.000171579	0.999765
AC007325.4	-0.000231651	0.999765
AC007362.3	-4.90134e-06	0.999765
AC007364.1	-7.56548e-05	0.999765
AC007365.3	0.000171748	0.999765
AC007383.3	0.000565988	0.999765
AC007386.4	-0.000119522	0.999765
AC007566.10	-0.000189966	0.999765
AC007620.3	-6.04032e-05	0.999765
AC007679.3	6.01895e-05	0.999765
AC007682.1	0.000648857	0.999765
AC007773.2	7.66041e-05	0.999765
AC007796.1	-5.41112e-05	0.999765
AC007879.1	-0.000126432	0.999765
AC007879.2	-0.000123253	0.999765
AC007879.5	-0.000341484	0.999765
AC007880.1	0.000163187	0.999765
AC007950.2	-0.000271089	0.999765
AC008074.1	0.000113091	0.999765
AC008074.3	0.00129302	0.999765
AC008079.10	0.000107587	0.999765
AC008277.1	-6.72414e-06	0.999765
AC008697.1	0.000172083	0.999765
AC008746.12	0.000556968	0.999765
AC008746.3	-5.34521e-05	0.999765
AC008753.6	-0.000223773	0.999765
AC008937.2	-0.000104726	0.999765
AC009005.2	-0.000325805	0.999765
AC009065.4	-0.00194274	0.999765
AC009120.4	-0.00010236	0.999765
AC009133.12	0.000172333	0.999765
AC009228.1	7.91631e-05	0.999765
AC009264.1	-0.000130125	0.999765
AC009299.2	9.20686e-05	0.999765
AC009303.1	-0.000204082	0.999765
AC009313.1	-0.0006317	0.999765
AC009403.2	0.00152259	0.999765
AC009404.2	-0.000170512	0.999765
AC009495.4	0.000813491	0.999765
AC009506.1	3.10636e-05	0.999765
AC009518.8	-0.000268933	0.999765
AC009542.2	-6.84653e-05	0.999765
AC009784.3	-1.78913e-05	0.999765
AC009892.10	5.60709e-05	0.999765
AC009948.5	0.000288649	0.999765
AC009950.2	-6.7095e-05	0.999765
AC009961.3	-0.000596603	0.999765
AC010127.3	9.4078e-05	0.999765
AC010149.4	0.000171656	0.999765
AC010226.4	5.59369e-05	0.999765
AC010504.2	0.000127678	0.999765
AC010642.1	-8.07707e-05	0.999765
AC010883.5	-0.000213351	0.999765
AC010890.1	0.00146311	0.999765
AC010894.3	7.59806e-05	0.999765
AC010976.2	1.63029e-05	0.999765
AC011043.1	-9.30923e-05	0.999765
AC011247.3	1.51692e-05	0.999765
AC011288.2	-0.000304779	0.999765
AC011290.4	0.000208775	0.999765
AC011380.1	-0.000263136	0.999765
AC011899.9	-5.94981e-05	0.999765
AC011997.1	4.66314e-05	0.999765
AC012074.2	-0.00452906	0.999765
AC012358.8	0.000200564	0.999765
AC012360.6	3.64952e-06	0.999765
AC012363.4	-0.000514736	0.999765
AC012368.1	0.000176286	0.999765
AC012593.1	-8.15506e-05	0.999765
AC012668.2	-0.000215824	0.999765
AC013461.1	-0.00011879	0.999765
AC013463.2	-6.51935e-06	0.999765
AC013472.4	8.52905e-06	0.999765
AC015849.19	0.000117331	0.999765
AC015971.2	-0.000292447	0.999765
AC015987.1	-0.000136392	0.999765
AC016577.1	0.000184322	0.999765
AC016700.2	-0.000180926	0.999765
AC016831.7	-0.00055582	0.999765
AC016907.3	-0.000345633	0.999765
AC016910.1	1.30704e-05	0.999765
AC016995.3	0.000771324	0.999765
AC017060.1	1.90428e-05	0.999765
AC017074.2	0.000217717	0.999765
AC017101.10	-3.00205e-05	0.999765
AC018359.1	-0.000144982	0.999765
AC018462.2	-0.00101706	0.999765
AC018766.4	0.000315933	0.999765
AC018816.3	2.45905e-05	0.999765
AC018890.6	-2.19748e-05	0.999765
AC019117.1	0.0001404	0.999765
AC019117.2	-3.30355e-05	0.999765
AC019186.1	6.88316e-05	0.999765
AC020594.5	0.000175113	0.999765
AC021188.4	0.000154664	0.999765
AC022182.1	0.000451418	0.999765
AC022182.3	0.000441195	0.999765
AC023590.1	-0.000507506	0.999765
AC024084.1	6.07457e-05	0.999765
AC025171.1	-0.000323434	0.999765
AC025335.1	0.000838373	0.999765
AC026150.8	5.4697e-05	0.999765
AC026167.1	-0.000137196	0.999765
AC026188.1	-0.000120587	0.999765
AC026202.3	0.00012787	0.999765
AC027119.1	-6.31079e-05	0.999765
AC027601.1	-0.000156547	0.999765
AC037445.1	0.000145507	0.999765
AC046143.3	-8.76526e-05	0.999765
AC053503.11	0.000275216	0.999765
AC053503.6	0.000107236	0.999765
AC058791.1	-0.000168808	0.999765
AC061992.2	0.000267545	0.999765
AC062017.1	-6.58652e-05	0.999765
AC067959.1	4.42927e-05	0.999765
AC068490.2	0.000174599	0.999765
AC068499.10	0.000177007	0.999765
AC068533.7	-0.00042637	0.999765
AC068831.15	-0.000178121	0.999765
AC069277.2	0.000366136	0.999765
AC069363.1	0.000193155	0.999765
AC069368.3	0.000224619	0.999765
AC069513.4	-4.10056e-05	0.999765
AC072062.1	-0.000125235	0.999765
AC073046.25	-0.000167439	0.999765
AC073115.7	-0.000236974	0.999765
AC073218.1	-0.00078212	0.999765
AC073283.4	5.77419e-05	0.999765
AC073342.12	0.000199862	0.999765
AC073343.13	-0.000215534	0.999765
AC073834.3	0.000279543	0.999765
AC073934.6	-7.18971e-06	0.999765
AC073957.15	0.000322902	0.999765
AC074011.2	-2.29488e-05	0.999765
AC074117.10	0.000116144	0.999765
AC074212.6	-0.000414542	0.999765
AC074289.1	0.000214576	0.999765
AC074363.1	0.00118198	0.999765
AC074391.1	0.000305935	0.999765
AC079305.8	2.73895e-06	0.999765
AC079630.4	-0.000369891	0.999765
AC079742.4	-0.000145564	0.999765
AC079807.2	2.28888e-05	0.999765
AC079807.4	0.000208147	0.999765
AC079922.3	0.000246729	0.999765
AC083843.1	6.57656e-05	0.999765
AC083949.1	4.60075e-05	0.999765
AC084219.2	1.12238e-05	0.999765
AC084219.4	6.2545e-06	0.999765
AC087294.2	0.000312709	0.999765
AC087501.1	2.94724e-05	0.999765
AC090498.1	0.000139607	0.999765
AC091132.1	9.30837e-06	0.999765
AC091133.1	-0.000153226	0.999765
AC091153.4	-0.000864687	0.999765
AC091177.1	0.000251388	0.999765
AC091729.9	0.000545439	0.999765
AC091814.2	-0.00434033	0.999765
AC092159.2	8.47033e-05	0.999765
AC092295.4	0.000127694	0.999765
AC092431.3	-8.15345e-05	0.999765
AC092620.3	-0.000845985	0.999765
AC092684.1	0.000254014	0.999765
AC092835.2	-6.47786e-05	0.999765
AC093323.3	0.00019072	0.999765
AC093388.3	0.000555721	0.999765
AC093495.4	9.3562e-05	0.999765
AC093627.10	0.000528583	0.999765
AC093627.12	-0.000239085	0.999765
AC093627.9	0.000265464	0.999765
AC093642.3	-6.08124e-05	0.999765
AC093673.5	-0.000205678	0.999765
AC093818.1	-0.000152996	0.999765
AC093901.1	3.95913e-05	0.999765
AC096772.6	-0.000122541	0.999765
AC097662.2	3.40112e-05	0.999765
AC097721.2	-1.22933e-05	0.999765
AC097724.3	4.52417e-05	0.999765
AC098617.1	0.000235758	0.999765
AC098823.3	0.000857855	0.999765
AC099850.1	-0.000254072	0.999765
AC100830.3	-0.000103161	0.999765
AC100830.4	-8.83756e-05	0.999765
AC100830.5	-0.000131044	0.999765
AC102953.4	-0.000108134	0.999765
AC104088.1	9.14864e-05	0.999765
AC104135.2	0.00016149	0.999765
AC104532.2	6.32403e-05	0.999765
AC104532.4	-0.000143515	0.999765
AC104534.3	-8.46125e-05	0.999765
AC104653.1	0.00031712	0.999765
AC104820.2	-0.000865074	0.999765
AC105052.2	-0.000535678	0.999765
AC105053.3	-0.000347618	0.999765
AC105402.4	-3.14623e-06	0.999765
AC105461.1	3.7475e-05	0.999765
AC105760.2	6.15256e-05	0.999765
AC105760.3	0.000230057	0.999765
AC106900.6	-0.000298581	0.999765
AC107081.5	8.68511e-05	0.999765
AC107218.3	-0.000152412	0.999765
AC108868.5	-7.34939e-05	0.999765
AC109642.1	-0.000517696	0.999765
AC109826.1	0.000220877	0.999765
AC113189.5	0.000197626	0.999765
AC113404.1	0.000423469	0.999765
AC114730.2	0.000943084	0.999765
AC116366.5	9.94359e-05	0.999765
AC124997.1	0.000574861	0.999765
AC129778.2	0.000339892	0.999765
AC131056.3	0.000238323	0.999765
AC133528.2	0.000450965	0.999765
AC133644.2	-8.56228e-05	0.999765
AC133680.1	-9.8788e-05	0.999765
AC137934.1	-5.64787e-05	0.999765
AC138035.2	-1.26773e-05	0.999765
AC138969.4	2.07678e-05	0.999765
AC139099.4	4.99058e-05	0.999765
AC142472.6	0.000102876	0.999765
AC142528.1	0.000380306	0.999765
AC144449.1	-0.00053523	0.999765
AC144652.1	1.85531e-05	0.999765
AC144831.1	0.000141955	0.999765
AC144831.3	0.000165391	0.999765
AC145110.1	-0.00020104	0.999765
AC145124.2	0.000176873	0.999765
AC147651.4	8.57025e-05	0.999765
AC159540.1	-1.34198e-05	0.999765
AC159540.2	0.000188636	0.999765
AC231657.1	0.000299739	0.999765
AC240274.1	-0.000533173	0.999765
AC241585.2	-0.00035328	0.999765
AC245100.1	-3.51314e-05	0.999765
AC253572.1	-0.000101403	0.999765
ACAA1	-3.47908e-05	0.999765
ACAA2	0.000135133	0.999765
ACACA	0.000391277	0.999765
ACACB	0.000280139	0.999765
ACAD10	0.000112045	0.999765
ACAD8	0.000199682	0.999765
ACAD9	0.000430714	0.999765
ACADM	0.000125715	0.999765
ACADS	-0.000147762	0.999765
ACADSB	0.000109095	0.999765
ACADVL	3.13166e-05	0.999765
ACAP1	-0.000235514	0.999765
ACAP2	-0.000294878	0.999765
ACAP3	-8.18202e-05	0.999765
ACAT1	0.000336077	0.999765
ACAT2	-3.71038e-06	0.999765
ACBD3	0.000100909	0.999765
ACBD4	0.000107281	0.999765
ACBD5	-0.000112312	0.999765
ACBD6	-7.4436e-05	0.999765
ACCS	-9.31641e-05	0.999765
ACD	-0.000370581	0.999765
ACE	0.000213356	0.999765
ACE2	0.000425633	0.999765
ACER2	-0.000425777	0.999765
ACER3	0.000213507	0.999765
ACIN1	-0.000121027	0.999765
ACKR1	-6.71915e-06	0.999765
ACKR3	-4.18847e-05	0.999765
ACKR4	0.000271918	0.999765
ACLY	0.000197773	0.999765
ACO1	0.000167117	0.999765
ACO2	7.3021e-05	0.999765
ACOT1	-0.000128282	0.999765
ACOT11	-1.28727e-05	0.999765
ACOT12	0.000163479	0.999765
ACOT13	-0.000104648	0.999765
ACOT2	-0.000273095	0.999765
ACOT7	-8.83606e-05	0.999765
ACOT8	0.000244911	0.999765
ACOT9	-0.000547389	0.999765
ACOX1	2.96827e-05	0.999765
ACOX2	-1.89263e-05	0.999765
ACOX3	-4.47093e-05	0.999765
ACP1	0.000237261	0.999765
ACP2	-4.36466e-06	0.999765
ACP5	-0.000188705	0.999765
ACP6	0.000163226	0.999765
ACPP	-0.000244818	0.999765
ACRBP	0.000742151	0.999765
ACRC	-7.48956e-05	0.999765
ACSBG2	-3.3558e-05	0.999765
ACSF2	-0.000377942	0.999765
ACSF3	-0.000352947	0.999765
ACSL1	8.23883e-05	0.999765
ACSL3	6.08016e-05	0.999765
ACSL4	9.4648e-05	0.999765
ACSL5	-7.21285e-05	0.999765
ACSM1	-3.62289e-05	0.999765
ACSM3	0.000183907	0.999765
ACSM5	0.000145653	0.999765
ACSS1	-0.000115902	0.999765
ACSS2	-0.000491439	0.999765
ACSS3	-0.000226589	0.999765
ACTA1	0.00108469	0.999765
ACTA2	-0.000209262	0.999765
ACTB	0.000100972	0.999765
ACTC1	9.29995e-05	0.999765
ACTG1	0.000251129	0.999765
ACTL6A	-0.000124333	0.999765
ACTN1	0.000140913	0.999765
ACTN4	-0.000132975	0.999765
ACTR10	0.000375393	0.999765
ACTR1A	0.000115045	0.999765
ACTR1B	-0.000153978	0.999765
ACTR2	0.000112343	0.999765
ACTR3	8.65642e-05	0.999765
ACTR3B	-2.13462e-05	0.999765
ACTR3C	0.000103816	0.999765
ACTR5	-0.000395813	0.999765
ACTR6	-2.25805e-05	0.999765
ACTR8	-5.08637e-05	0.999765
ACVR1	-0.000182475	0.999765
ACVR1B	0.000114313	0.999765
ACVR1C	-0.000256175	0.999765
ACVR2A	-0.000100946	0.999765
ACVR2B	-5.714e-05	0.999765
ACVRL1	8.11122e-05	0.999765
ACYP1	-0.000267132	0.999765
ACYP2	0.000146519	0.999765
AD001527.7	-0.000136446	0.999765
ADA	-7.38014e-05	0.999765
ADAL	-3.78041e-05	0.999765
ADAM10	-4.8887e-05	0.999765
ADAM12	-0.000836177	0.999765
ADAM15	-3.44535e-05	0.999765
ADAM17	0.000180882	0.999765
ADAM19	0.000101019	0.999765
ADAM22	7.12865e-06	0.999765
ADAM23	-0.00025181	0.999765
ADAM28	5.03546e-05	0.999765
ADAM32	0.00018501	0.999765
ADAM33	-0.000253414	0.999765
ADAM8	-0.00233355	0.999765
ADAM9	0.000265379	0.999765
ADAMDEC1	0.000158721	0.999765
ADAMTS1	-0.000379105	0.999765
ADAMTS10	-0.000587545	0.999765
ADAMTS12	0.000211633	0.999765
ADAMTS13	9.40815e-06	0.999765
ADAMTS15	-7.73914e-06	0.999765
ADAMTS17	-0.000820648	0.999765
ADAMTS19	-0.000188333	0.999765
ADAMTS2	0.00174271	0.999765
ADAMTS3	0.000546946	0.999765
ADAMTS4	-5.99696e-05	0.999765
ADAMTS5	-1.03128e-05	0.999765
ADAMTS6	-0.000262243	0.999765
ADAMTS7	-9.11248e-05	0.999765
ADAMTS9	-7.86063e-05	0.999765
ADAMTS9-AS2	-0.00150057	0.999765
ADAMTSL1	0.000107409	0.999765
ADAMTSL2	0.000161589	0.999765
ADAMTSL3	-0.000123561	0.999765
ADAMTSL4	-0.000668738	0.999765
ADAP1	-8.27237e-05	0.999765
ADAP2	0.000103668	0.999765
ADAR	-0.000185097	0.999765
ADARB1	4.84355e-05	0.999765
ADARB2	-4.06754e-05	0.999765
ADAT1	-8.11937e-06	0.999765
ADAT2	0.00036579	0.999765
ADCK1	9.50644e-05	0.999765
ADCK2	2.12094e-06	0.999765
ADCK3	-0.000300618	0.999765
ADCK4	-0.000185386	0.999765
ADCK5	0.000172005	0.999765
ADCY1	0.000252733	0.999765
ADCY10	-0.000152223	0.999765
ADCY2	-2.17396e-05	0.999765
ADCY3	0.000122943	0.999765
ADCY4	-1.5123e-05	0.999765
ADCY5	-0.000463505	0.999765
ADCY6	-5.79562e-05	0.999765
ADCY7	1.52713e-05	0.999765
ADCY9	-0.000883899	0.999765
ADD1	-0.000188522	0.999765
ADD2	2.2717e-05	0.999765
ADD3	-0.00341634	0.999765
ADGB	-2.92665e-05	0.999765
ADGRA2	-7.89547e-05	0.999765
ADGRA3	0.000186983	0.999765
ADGRB1	-0.00010791	0.999765
ADGRB3	-8.67262e-06	0.999765
ADGRD1	-0.00142825	0.999765
ADGRE1	-0.000210153	0.999765
ADGRE2	2.58751e-05	0.999765
ADGRE3	-0.000345029	0.999765
ADGRE5	-0.000291935	0.999765
ADGRF3	0.000321378	0.999765
ADGRF5	0.000412521	0.999765
ADGRG1	0.000441368	0.999765
ADGRG2	-0.000510975	0.999765
ADGRG6	0.000190899	0.999765
ADGRL1	1.50764e-05	0.999765
ADGRL3	-0.000612788	0.999765
ADGRL4	-4.29168e-05	0.999765
ADGRV1	0.00013865	0.999765
ADH1B	0.000441646	0.999765
ADH1C	0.000320619	0.999765
ADH5	0.000245824	0.999765
ADHFE1	-7.50262e-05	0.999765
ADI1	0.000274661	0.999765
ADIPOQ	0.000100257	0.999765
ADIPOR1	3.62802e-05	0.999765
ADIPOR2	-1.36446e-05	0.999765
ADIRF	4.45523e-05	0.999765
ADK	2.99144e-05	0.999765
ADM	0.000842944	0.999765
ADNP	-3.57299e-05	0.999765
ADNP-AS1	2.57125e-05	0.999765
ADNP2	-0.000421548	0.999765
ADO	0.00194509	0.999765
ADORA1	0.000131381	0.999765
ADORA2B	-1.18501e-05	0.999765
ADPGK	-0.000288884	0.999765
ADPGK-AS1	2.61695e-05	0.999765
ADPRH	6.07952e-05	0.999765
ADPRHL1	-7.98929e-05	0.999765
ADPRHL2	-8.32843e-06	0.999765
ADPRM	0.000330016	0.999765
ADRA1A	-0.00122016	0.999765
ADRB1	5.19926e-05	0.999765
ADRB2	7.73197e-05	0.999765
ADRBK1	-3.74356e-05	0.999765
ADRBK2	-0.000602235	0.999765
ADRM1	8.08212e-05	0.999765
ADSL	0.000611978	0.999765
ADSS	-0.000144118	0.999765
ADSSL1	-0.000163807	0.999765
ADTRP	-0.000175556	0.999765
AEBP1	0.000399631	0.999765
AEBP2	-0.000198061	0.999765
AEN	6.42328e-05	0.999765
AES	0.000180326	0.999765
AF001548.5	-0.000227819	0.999765
AF064858.11	0.000467626	0.999765
AF064858.6	0.000506494	0.999765
AF064858.8	0.000290711	0.999765
AF121898.3	-2.35225e-05	0.999765
AF127577.11	0.00015645	0.999765
AF127577.8	-6.61127e-06	0.999765
AF127936.3	-4.87534e-05	0.999765
AF127936.5	-3.02747e-05	0.999765
AF127936.9	5.19904e-05	0.999765
AF131217.1	0.000445026	0.999765
AF146191.4	0.000223829	0.999765
AF196970.3	0.000203367	0.999765
AF196972.9	8.36643e-06	0.999765
AFAP1	-0.0002911	0.999765
AFAP1L1	-1.73384e-05	0.999765
AFF1	-0.000293007	0.999765
AFF2	0.000350696	0.999765
AFF3	0.000152775	0.999765
AFF4	-0.000140015	0.999765
AFG3L2	1.08555e-05	0.999765
AFMID	-0.000955285	0.999765
AFTPH	7.3344e-05	0.999765
AGA	1.98678e-05	0.999765
AGAP1	0.000143902	0.999765
AGAP14P	-0.000953517	0.999765
AGAP2	-2.6401e-05	0.999765
AGAP3	2.12197e-05	0.999765
AGAP4	-6.86545e-05	0.999765
AGAP5	-0.000249743	0.999765
AGAP6	0.000117957	0.999765
AGAP9	0.000268941	0.999765
AGBL1	-0.000282483	0.999765
AGBL2	9.33348e-05	0.999765
AGBL3	0.000221641	0.999765
AGBL4	8.428e-05	0.999765
AGBL5	2.17175e-05	0.999765
AGER	7.81425e-05	0.999765
AGFG1	0.000203153	0.999765
AGFG2	6.40752e-06	0.999765
AGGF1	5.6281e-05	0.999765
AGK	-1.09876e-05	0.999765
AGL	-8.1404e-05	0.999765
AGMO	-5.347e-05	0.999765
AGO1	-7.33286e-05	0.999765
AGO2	-0.00031521	0.999765
AGO3	0.000126615	0.999765
AGO4	-0.000213693	0.999765
AGPAT1	9.81425e-05	0.999765
AGPAT2	5.01599e-05	0.999765
AGPAT3	-0.000395264	0.999765
AGPAT4	-0.00213713	0.999765
AGPAT5	3.21854e-05	0.999765
AGPS	-1.61338e-05	0.999765
AGRN	-0.00109268	0.999765
AGT	0.00312379	0.999765
AGTPBP1	-3.4766e-05	0.999765
AGTRAP	-0.000144402	0.999765
AHCTF1	0.000331225	0.999765
AHCY	5.32927e-05	0.999765
AHCYL1	4.75219e-05	0.999765
AHCYL2	-0.000206671	0.999765
AHDC1	0.000313723	0.999765
AHI1	0.000110611	0.999765
AHNAK	-0.00258663	0.999765
AHR	-0.000181944	0.999765
AHRR	0.000121406	0.999765
AHSA1	-1.83674e-05	0.999765
AHSA2	-5.04023e-05	0.999765
AIDA	-5.28691e-05	0.999765
AIF1	0.000202049	0.999765
AIF1L	0.00017139	0.999765
AIFM1	0.000349416	0.999765
AIFM2	0.00019151	0.999765
AIFM3	-0.000343171	0.999765
AIG1	2.03293e-05	0.999765
AIM1	-0.000200408	0.999765
AIM2	-0.000821602	0.999765
AIMP1	7.61782e-05	0.999765
AIMP2	0.000249458	0.999765
AIP	3.48843e-05	0.999765
AJAP1	-6.95243e-05	0.999765
AK1	-7.94146e-05	0.999765
AK2	0.000811535	0.999765
AK3	0.000250485	0.999765
AK4	0.000172104	0.999765
AK6	0.000332391	0.999765
AK8	0.00036707	0.999765
AK9	-0.000200226	0.999765
AKAP1	-0.000191426	0.999765
AKAP10	-6.92599e-06	0.999765
AKAP11	-0.000191694	0.999765
AKAP12	-0.000174314	0.999765
AKAP13	-0.000393149	0.999765
AKAP17A	-0.000136268	0.999765
AKAP3	0.0001817	0.999765
AKAP7	0.00031637	0.999765
AKAP8	-0.000576507	0.999765
AKAP8L	-4.37789e-05	0.999765
AKAP9	-0.000247607	0.999765
AKIP1	-0.000205942	0.999765
AKIRIN1	4.79737e-05	0.999765
AKIRIN2	-5.14701e-05	0.999765
AKNA	-0.000513848	0.999765
AKR1A1	0.00017482	0.999765
AKR1B1	4.95681e-05	0.999765
AKR1C1	0.000271386	0.999765
AKR1C2	0.000461491	0.999765
AKR1E2	0.000280017	0.999765
AKR7A2	0.000264127	0.999765
AKT1	-4.81982e-05	0.999765
AKT2	-0.000138834	0.999765
AKT3	-7.33796e-06	0.999765
AKTIP	-0.000199909	0.999765
AL021546.6	-9.35588e-05	0.999765
AL022341.3	-3.84626e-05	0.999765
AL035610.2	-9.07467e-05	0.999765
AL133245.2	6.00227e-05	0.999765
AL354822.1	0.00138546	0.999765
AL358852.1	0.000181597	0.999765
AL589743.1	0.00091571	0.999765
AL591893.1	-3.32073e-05	0.999765
AL592183.1	-4.67013e-05	0.999765
ALAD	1.20161e-05	0.999765
ALAS1	0.000847069	0.999765
ALCAM	4.33228e-05	0.999765
ALDH16A1	-5.71178e-07	0.999765
ALDH18A1	0.00027464	0.999765
ALDH1A1	3.67515e-05	0.999765
ALDH1A2	-6.2912e-05	0.999765
ALDH1A3	0.000197032	0.999765
ALDH1B1	-0.000576779	0.999765
ALDH1L1	-0.000479294	0.999765
ALDH1L2	0.00021045	0.999765
ALDH2	-0.000779577	0.999765
ALDH3A2	0.00017145	0.999765
ALDH3B1	-9.29568e-05	0.999765
ALDH5A1	-2.57663e-05	0.999765
ALDH6A1	2.27612e-05	0.999765
ALDH7A1	0.000106564	0.999765
ALDH8A1	0.000105951	0.999765
ALDH9A1	3.86858e-05	0.999765
ALDOA	0.000108669	0.999765
ALG1	0.000237963	0.999765
ALG10	8.37452e-05	0.999765
ALG10B	-7.44015e-05	0.999765
ALG11	3.13382e-05	0.999765
ALG12	0.00109286	0.999765
ALG13	-0.000913255	0.999765
ALG13-AS1	-0.000414295	0.999765
ALG14	0.000239249	0.999765
ALG1L2	0.000265062	0.999765
ALG2	0.00067931	0.999765
ALG3	0.00143651	0.999765
ALG5	0.000381519	0.999765
ALG6	0.000113864	0.999765
ALG8	0.000151926	0.999765
ALG9	8.82993e-05	0.999765
ALK	-0.000197613	0.999765
ALKBH1	0.00015189	0.999765
ALKBH2	0.000248102	0.999765
ALKBH3	-0.00046046	0.999765
ALKBH4	0.000306437	0.999765
ALKBH5	2.33903e-05	0.999765
ALKBH6	-8.53815e-05	0.999765
ALKBH7	0.000174508	0.999765
ALKBH8	8.20337e-06	0.999765
ALMS1	-0.000386396	0.999765
ALOX12	0.000494358	0.999765
ALOX12-AS1	4.93439e-05	0.999765
ALOX15B	0.000409824	0.999765
ALOX5	9.75874e-05	0.999765
ALOX5AP	0.000356768	0.999765
ALPK1	-0.000123079	0.999765
ALPK2	-0.000197103	0.999765
ALPK3	-0.000194393	0.999765
ALPL	-6.12793e-05	0.999765
ALS2	-0.00073383	0.999765
ALS2CL	-0.000304647	0.999765
ALS2CR11	7.19067e-07	0.999765
ALS2CR12	0.000189437	0.999765
ALYREF	-6.26672e-05	0.999765
AMBRA1	-2.83189e-05	0.999765
AMD1	0.000461364	0.999765
AMDHD1	7.22489e-05	0.999765
AMDHD2	0.000109585	0.999765
AMELX	-0.000108976	0.999765
AMER1	-0.000680206	0.999765
AMFR	-7.0022e-05	0.999765
AMIGO2	7.20734e-05	0.999765
AMMECR1	3.17436e-05	0.999765
AMMECR1L	4.33763e-05	0.999765
AMN1	0.000291898	0.999765
AMOT	-8.70778e-05	0.999765
AMOTL1	2.62456e-05	0.999765
AMOTL2	0.000137462	0.999765
AMPD2	-0.000592815	0.999765
AMPD3	0.000155646	0.999765
AMPH	-1.20948e-05	0.999765
AMT	-1.77578e-05	0.999765
AMY2B	7.04031e-05	0.999765
AMZ1	-0.0022571	0.999765
AMZ2	-0.00028903	0.999765
ANAPC1	-2.22971e-05	0.999765
ANAPC10	0.00130297	0.999765
ANAPC11	0.000123066	0.999765
ANAPC13	-9.80772e-05	0.999765
ANAPC15	0.000503912	0.999765
ANAPC16	0.000124797	0.999765
ANAPC2	5.41125e-05	0.999765
ANAPC4	0.00013785	0.999765
ANAPC5	0.000407131	0.999765
ANAPC7	-0.000117484	0.999765
ANGEL1	0.000247363	0.999765
ANGEL2	0.000246117	0.999765
ANGPT1	-0.00341229	0.999765
ANGPT2	-0.000120335	0.999765
ANGPTL1	0.000604501	0.999765
ANGPTL2	-0.000134645	0.999765
ANGPTL4	0.000529471	0.999765
ANK1	0.000198822	0.999765
ANK3	-0.00118406	0.999765
ANKAR	0.000137445	0.999765
ANKDD1A	0.00033914	0.999765
ANKDD1B	-0.000419181	0.999765
ANKEF1	0.000316566	0.999765
ANKFN1	0.000110731	0.999765
ANKFY1	5.18381e-05	0.999765
ANKH	-6.40732e-05	0.999765
ANKHD1	9.76156e-05	0.999765
ANKHD1-EIF4EBP3	-0.000325196	0.999765
ANKIB1	-5.67287e-05	0.999765
ANKLE2	-0.000128689	0.999765
ANKMY1	0.000248607	0.999765
ANKMY2	-7.53394e-05	0.999765
ANKRA2	-0.000121082	0.999765
ANKRD10	-0.000294942	0.999765
ANKRD11	-0.000177192	0.999765
ANKRD12	-0.000233017	0.999765
ANKRD13A	-0.00019618	0.999765
ANKRD13C	-6.25774e-05	0.999765
ANKRD13D	-4.50165e-05	0.999765
ANKRD16	0.000293355	0.999765
ANKRD17	2.53476e-05	0.999765
ANKRD20A4	0.000222372	0.999765
ANKRD22	0.000100084	0.999765
ANKRD23	-1.01785e-05	0.999765
ANKRD24	-0.00128475	0.999765
ANKRD26	-0.000345266	0.999765
ANKRD27	-0.000161685	0.999765
ANKRD28	-0.000139116	0.999765
ANKRD29	-4.89291e-05	0.999765
ANKRD31	0.000227115	0.999765
ANKRD33B	0.000518922	0.999765
ANKRD34A	0.000252921	0.999765
ANKRD35	6.33351e-05	0.999765
ANKRD36	0.000220386	0.999765
ANKRD36B	-0.000141493	0.999765
ANKRD36C	0.000168731	0.999765
ANKRD37	-0.000284334	0.999765
ANKRD39	-0.000147346	0.999765
ANKRD40	-1.82279e-05	0.999765
ANKRD42	-7.28539e-05	0.999765
ANKRD44	-0.00105458	0.999765
ANKRD46	-6.08082e-05	0.999765
ANKRD49	0.000164944	0.999765
ANKRD50	-6.69815e-05	0.999765
ANKRD52	0.000195587	0.999765
ANKRD54	1.80971e-06	0.999765
ANKRD55	0.000453769	0.999765
ANKRD6	-0.000669725	0.999765
ANKRD9	-4.11232e-05	0.999765
ANKS1A	-4.96748e-05	0.999765
ANKS1B	-0.000358337	0.999765
ANKS3	5.3543e-06	0.999765
ANKS6	0.000539678	0.999765
ANKUB1	-0.000200639	0.999765
ANKZF1	-0.00041278	0.999765
ANLN	4.76539e-05	0.999765
ANO1	4.31148e-05	0.999765
ANO10	-0.000245159	0.999765
ANO2	-0.000389645	0.999765
ANO4	-0.000399964	0.999765
ANO5	-7.07156e-05	0.999765
ANO6	-0.000210271	0.999765
ANO8	2.52631e-06	0.999765
ANOS1	0.000266833	0.999765
ANP32A	-0.000137038	0.999765
ANP32B	1.36099e-05	0.999765
ANP32E	0.000116653	0.999765
ANPEP	-0.000401084	0.999765
ANTXR1	-0.000345712	0.999765
ANTXR2	-0.000129947	0.999765
ANXA1	-4.78103e-05	0.999765
ANXA11	-0.00017101	0.999765
ANXA2	-0.000109005	0.999765
ANXA2R	0.000101064	0.999765
ANXA3	0.000524207	0.999765
ANXA4	0.00011023	0.999765
ANXA5	-8.05077e-05	0.999765
ANXA6	-0.000237018	0.999765
ANXA7	0.000142592	0.999765
AOAH	-0.000499902	0.999765
AOC1	-0.000283723	0.999765
AOC2	0.0001492	0.999765
AOC3	0.000106304	0.999765
AOX1	0.00019699	0.999765
AP000282.2	-0.000367296	0.999765
AP000295.9	0.000177726	0.999765
AP000304.12	-2.87718e-05	0.999765
AP000318.2	-1.37115e-05	0.999765
AP000350.5	0.000199251	0.999765
AP000442.1	-0.000143331	0.999765
AP000473.5	0.000144084	0.999765
AP000476.1	0.000282784	0.999765
AP000487.6	-0.000197785	0.999765
AP000692.10	-0.000308141	0.999765
AP000695.4	0.000999301	0.999765
AP000721.4	-3.31653e-05	0.999765
AP000769.1	-4.14429e-05	0.999765
AP000797.3	-0.000208412	0.999765
AP001055.6	0.000158624	0.999765
AP001056.1	0.00152875	0.999765
AP001059.7	0.000102137	0.999765
AP001062.7	0.000138429	0.999765
AP001062.9	-3.30799e-05	0.999765
AP001065.15	-0.000320726	0.999765
AP001172.2	-4.36637e-05	0.999765
AP001257.1	1.73024e-05	0.999765
AP001258.4	0.000303616	0.999765
AP001347.6	-0.000152547	0.999765
AP001372.2	-0.000141481	0.999765
AP001412.1	0.000163435	0.999765
AP001432.14	-0.000288127	0.999765
AP001437.1	0.00182756	0.999765
AP001439.2	0.000112749	0.999765
AP001462.6	0.000144565	0.999765
AP001610.5	0.000211781	0.999765
AP001628.6	0.000164975	0.999765
AP002884.2	0.000403134	0.999765
AP002954.4	5.53489e-05	0.999765
AP003068.23	0.000170989	0.999765
AP003419.16	2.90046e-05	0.999765
AP003774.4	-0.000279725	0.999765
AP003774.6	-8.86551e-05	0.999765
AP006222.2	-3.16346e-05	0.999765
AP006621.5	-0.00023908	0.999765
AP006621.8	-8.71417e-05	0.999765
AP1AR	-3.73067e-05	0.999765
AP1B1	-0.000102611	0.999765
AP1G1	-9.7649e-05	0.999765
AP1G2	-0.000194083	0.999765
AP1M1	-0.00018513	0.999765
AP1S1	0.000274012	0.999765
AP1S2	-0.000295535	0.999765
AP1S3	-0.000380533	0.999765
AP2A1	-0.000275687	0.999765
AP2A2	4.27301e-05	0.999765
AP2B1	0.000130318	0.999765
AP2S1	2.63851e-05	0.999765
AP3B1	-0.000191831	0.999765
AP3D1	0.000199901	0.999765
AP3M1	3.30895e-05	0.999765
AP3M2	0.000335683	0.999765
AP3S1	-9.15532e-05	0.999765
AP3S2	-0.000216097	0.999765
AP4B1	-9.68033e-07	0.999765
AP4B1-AS1	3.88823e-05	0.999765
AP4E1	1.40291e-05	0.999765
AP4M1	-0.000625726	0.999765
AP4S1	8.29168e-05	0.999765
AP5B1	-0.000219721	0.999765
AP5M1	-3.06626e-05	0.999765
AP5S1	-0.000184073	0.999765
AP5Z1	-7.6531e-05	0.999765
APAF1	-0.00102308	0.999765
APBA1	9.29861e-06	0.999765
APBA3	-0.000143133	0.999765
APBB1	-0.000105143	0.999765
APBB1IP	0.000200467	0.999765
APBB2	9.2833e-05	0.999765
APBB3	-0.000732737	0.999765
APC	-0.000831616	0.999765
APCDD1	0.000356576	0.999765
APEH	-0.000184589	0.999765
APEX1	0.000189963	0.999765
APEX2	6.67469e-05	0.999765
APH1A	0.000245673	0.999765
APH1B	-0.000241819	0.999765
API5	4.57114e-05	0.999765
APIP	9.54409e-05	0.999765
APLF	-0.00139499	0.999765
APLP2	-9.53673e-06	0.999765
APMAP	9.42828e-08	0.999765
APOA1	-2.72955e-05	0.999765
APOA1-AS	6.56625e-05	0.999765
APOA1BP	0.000334888	0.999765
APOB	-9.66356e-06	0.999765
APOBEC2	-8.14799e-05	0.999765
APOBEC3A	-0.000951337	0.999765
APOBEC3C	-4.96317e-05	0.999765
APOBEC3D	-0.000810294	0.999765
APOBEC3F	-0.000335096	0.999765
APOBEC3G	7.72161e-05	0.999765
APOBR	-9.84302e-05	0.999765
APOC1	7.26421e-05	0.999765
APOD	0.000445813	0.999765
APOE	0.000343226	0.999765
APOL1	-2.54853e-05	0.999765
APOL2	-9.22811e-05	0.999765
APOL3	-0.000336282	0.999765
APOL4	0.000345332	0.999765
APOL6	1.49665e-05	0.999765
APOLD1	0.000131152	0.999765
APOM	0.000239623	0.999765
APOO	0.000286442	0.999765
APOOL	0.000162249	0.999765
APP	1.24472e-06	0.999765
APPBP2	-0.000195567	0.999765
APPL1	0.000132211	0.999765
APPL2	-0.000149458	0.999765
APRT	0.000367214	0.999765
APTR	0.000113034	0.999765
APTX	0.000607928	0.999765
AQP1	8.9041e-05	0.999765
AQP11	0.000280668	0.999765
AQP3	-0.000407042	0.999765
AQP4-AS1	-7.80944e-05	0.999765
AQP7	2.05118e-05	0.999765
AQP9	-3.24636e-05	0.999765
AQR	0.000220327	0.999765
AR	0.000181076	0.999765
ARAF	3.99096e-05	0.999765
ARAP1	-0.000189893	0.999765
ARAP1-AS1	-0.000303332	0.999765
ARAP1-AS2	0.000277892	0.999765
ARAP2	-7.27422e-06	0.999765
ARAP3	-0.000422068	0.999765
ARC	0.000146624	0.999765
ARCN1	0.000116688	0.999765
AREG	-5.22931e-05	0.999765
AREL1	0.000205954	0.999765
ARF1	6.0556e-05	0.999765
ARF3	2.18004e-06	0.999765
ARF4	0.000280509	0.999765
ARF4-AS1	0.000266995	0.999765
ARF5	-0.000107628	0.999765
ARF6	0.000265603	0.999765
ARFGAP1	3.69164e-05	0.999765
ARFGAP2	-0.000326277	0.999765
ARFGAP3	3.05843e-05	0.999765
ARFGEF1	-8.27663e-05	0.999765
ARFGEF2	-9.49034e-05	0.999765
ARFGEF3	-0.00113225	0.999765
ARFIP1	0.000175313	0.999765
ARFIP2	0.000118851	0.999765
ARFRP1	-7.45591e-05	0.999765
ARG2	0.000641564	0.999765
ARGLU1	-0.000244165	0.999765
ARHGAP1	-0.000147212	0.999765
ARHGAP10	-0.000114472	0.999765
ARHGAP11A	-0.000125001	0.999765
ARHGAP11B	-6.33977e-05	0.999765
ARHGAP12	-3.95734e-05	0.999765
ARHGAP15	-0.000144342	0.999765
ARHGAP17	3.35475e-05	0.999765
ARHGAP18	0.000679026	0.999765
ARHGAP19	-0.000125382	0.999765
ARHGAP19-SLIT1	-7.19699e-05	0.999765
ARHGAP20	-0.00013492	0.999765
ARHGAP21	-0.000343903	0.999765
ARHGAP22	-0.000128891	0.999765
ARHGAP23	-0.000253135	0.999765
ARHGAP24	-0.000279424	0.999765
ARHGAP25	0.000108213	0.999765
ARHGAP26	-7.33003e-05	0.999765
ARHGAP26-AS1	0.000356256	0.999765
ARHGAP27	-4.48322e-06	0.999765
ARHGAP29	-0.0001093	0.999765
ARHGAP30	-5.27061e-05	0.999765
ARHGAP31	-8.76832e-05	0.999765
ARHGAP31-AS1	-1.73099e-05	0.999765
ARHGAP32	3.80448e-06	0.999765
ARHGAP33	-0.000105707	0.999765
ARHGAP35	-3.25627e-05	0.999765
ARHGAP39	5.5142e-05	0.999765
ARHGAP4	2.36563e-05	0.999765
ARHGAP42	-0.000321589	0.999765
ARHGAP44	-0.00135922	0.999765
ARHGAP5	0.000183881	0.999765
ARHGAP5-AS1	4.78328e-05	0.999765
ARHGAP6	-5.99713e-05	0.999765
ARHGAP9	-0.0010065	0.999765
ARHGDIA	-1.59049e-06	0.999765
ARHGDIB	0.000139791	0.999765
ARHGEF1	-0.000124307	0.999765
ARHGEF10	0.000239349	0.999765
ARHGEF10L	3.76005e-05	0.999765
ARHGEF11	-0.000463945	0.999765
ARHGEF12	-0.000207407	0.999765
ARHGEF15	-0.00103381	0.999765
ARHGEF16	0.000363384	0.999765
ARHGEF17	8.93913e-05	0.999765
ARHGEF19	3.96912e-05	0.999765
ARHGEF2	-0.000210921	0.999765
ARHGEF26	0.000244938	0.999765
ARHGEF28	-0.000242993	0.999765
ARHGEF3	-0.000951586	0.999765
ARHGEF37	-0.000142201	0.999765
ARHGEF38	-6.07791e-05	0.999765
ARHGEF39	-7.63431e-05	0.999765
ARHGEF4	-0.000501981	0.999765
ARHGEF40	-0.000565346	0.999765
ARHGEF5	0.000165482	0.999765
ARHGEF6	-0.000498961	0.999765
ARHGEF7	-0.000477823	0.999765
ARHGEF9	-7.10437e-06	0.999765
ARID1A	-0.000237249	0.999765
ARID1B	-0.00010054	0.999765
ARID2	0.000158724	0.999765
ARID3A	-7.01125e-05	0.999765
ARID3B	-0.000130739	0.999765
ARID4A	-0.000191268	0.999765
ARID4B	-8.43846e-05	0.999765
ARID5A	0.00012504	0.999765
ARID5B	-0.000228918	0.999765
ARIH1	-0.000306424	0.999765
ARIH2	-0.000264963	0.999765
ARIH2OS	7.1818e-05	0.999765
ARL1	4.55479e-06	0.999765
ARL10	0.000456618	0.999765
ARL11	0.000117822	0.999765
ARL13B	6.71903e-05	0.999765
ARL14EP	6.81029e-05	0.999765
ARL15	-0.000109279	0.999765
ARL16	0.000110622	0.999765
ARL17A	0.000213137	0.999765
ARL17B	0.000288503	0.999765
ARL2	0.000260197	0.999765
ARL2BP	0.000212989	0.999765
ARL3	-5.61125e-05	0.999765
ARL4A	-6.24565e-05	0.999765
ARL4C	-0.000255221	0.999765
ARL4D	9.76634e-05	0.999765
ARL5A	-9.44641e-05	0.999765
ARL5B	8.86683e-05	0.999765
ARL5C	8.74303e-05	0.999765
ARL6	0.000230148	0.999765
ARL6IP1	-0.000149774	0.999765
ARL6IP4	-8.42089e-06	0.999765
ARL6IP5	8.64728e-05	0.999765
ARL6IP6	-0.000207251	0.999765
ARL8A	0.000490581	0.999765
ARL8B	0.000157328	0.999765
ARMC1	0.000133875	0.999765
ARMC10	0.000311073	0.999765
ARMC12	3.65259e-05	0.999765
ARMC2	-0.00128539	0.999765
ARMC5	-5.10084e-05	0.999765
ARMC6	-2.39243e-05	0.999765
ARMC7	-0.000445822	0.999765
ARMC8	5.54169e-05	0.999765
ARMC9	-0.000539364	0.999765
ARMCX1	0.000229209	0.999765
ARMCX2	-0.000120359	0.999765
ARMCX3	0.000157436	0.999765
ARMCX4	5.41897e-05	0.999765
ARMCX5	-4.125e-05	0.999765
ARMCX6	-0.000128499	0.999765
ARMT1	-9.58913e-05	0.999765
ARNT	-0.000135552	0.999765
ARNTL	4.33839e-05	0.999765
ARNTL2	-0.000368702	0.999765
ARPC1A	-0.000179686	0.999765
ARPC1B	-7.8174e-05	0.999765
ARPC2	0.00019973	0.999765
ARPC3	-0.000206241	0.999765
ARPC4	4.79446e-05	0.999765
ARPC5	6.16489e-05	0.999765
ARPC5L	5.15703e-05	0.999765
ARPIN	0.000108344	0.999765
ARPP19	4.61438e-05	0.999765
ARRB1	-0.00097886	0.999765
ARRB2	-0.000258335	0.999765
ARRDC1	-4.71042e-05	0.999765
ARRDC1-AS1	3.64093e-05	0.999765
ARRDC2	-0.00704141	0.999765
ARRDC3	-2.03035e-05	0.999765
ARRDC3-AS1	-2.40751e-05	0.999765
ARRDC4	3.24344e-05	0.999765
ARRDC5	-0.000950085	0.999765
ARSA	6.64315e-05	0.999765
ARSB	-0.000217337	0.999765
ARSG	2.88686e-05	0.999765
ARSJ	8.97143e-05	0.999765
ARSK	-2.83894e-05	0.999765
ART3	-0.00031812	0.999765
ART4	0.000170145	0.999765
ARV1	0.000227924	0.999765
ARVCF	0.000136983	0.999765
ASAH1	-0.000153719	0.999765
ASAP1	-0.00034666	0.999765
ASAP2	-1.64329e-05	0.999765
ASAP3	-0.000521079	0.999765
ASB1	-0.000231526	0.999765
ASB10	0.0001182	0.999765
ASB11	-0.000278507	0.999765
ASB13	0.000288197	0.999765
ASB14	-3.64641e-05	0.999765
ASB15	4.07507e-05	0.999765
ASB16	-0.000147155	0.999765
ASB16-AS1	1.87497e-05	0.999765
ASB18	-0.000203705	0.999765
ASB2	-2.31495e-05	0.999765
ASB3	4.63518e-05	0.999765
ASB6	0.000150063	0.999765
ASB7	-0.000191558	0.999765
ASB8	-0.00135572	0.999765
ASB9	4.57892e-05	0.999765
ASCC1	0.000219028	0.999765
ASCC2	0.00023831	0.999765
ASCC3	0.000158215	0.999765
ASCL2	-9.17167e-06	0.999765
ASCL4	0.000236545	0.999765
ASF1A	6.00501e-05	0.999765
ASF1B	6.37484e-06	0.999765
ASGR1	-3.67544e-05	0.999765
ASGR2	-0.000104786	0.999765
ASH1L	-0.000163888	0.999765
ASH1L-AS1	0.000160276	0.999765
ASH2L	5.60473e-05	0.999765
ASIC1	4.78797e-05	0.999765
ASIC2	-2.60189e-05	0.999765
ASIC3	-0.000206792	0.999765
ASIP	9.89306e-05	0.999765
ASL	0.000124504	0.999765
ASMTL	-8.64107e-05	0.999765
ASMTL-AS1	-0.000323793	0.999765
ASNA1	-6.66941e-06	0.999765
ASNS	-0.000232047	0.999765
ASNSD1	0.000119783	0.999765
ASPH	-8.53244e-05	0.999765
ASPHD1	5.34929e-05	0.999765
ASPHD2	-0.000202558	0.999765
ASPM	-3.65918e-05	0.999765
ASPN	0.000505587	0.999765
ASPSCR1	-0.000313949	0.999765
ASRGL1	-0.000524955	0.999765
ASS1	0.000236514	0.999765
ASTE1	0.00020187	0.999765
ASTN1	-0.00011823	0.999765
ASTN2	2.18912e-05	0.999765
ASUN	1.20966e-05	0.999765
ASXL1	-0.000100827	0.999765
ASXL2	-1.5153e-05	0.999765
ATAD1	0.000121438	0.999765
ATAD2	-0.000170988	0.999765
ATAD2B	-1.99161e-05	0.999765
ATAD3A	8.58958e-06	0.999765
ATAD3B	0.000126831	0.999765
ATAD5	-8.91372e-05	0.999765
ATAT1	-4.74627e-05	0.999765
ATE1	4.96281e-05	0.999765
ATE1-AS1	-0.00029281	0.999765
ATF1	-0.000315609	0.999765
ATF2	1.12695e-05	0.999765
ATF3	-0.000252855	0.999765
ATF4	0.000241543	0.999765
ATF5	-0.000420429	0.999765
ATF6	-3.20852e-06	0.999765
ATF6B	-4.19858e-05	0.999765
ATF7	0.000116205	0.999765
ATF7IP	-5.79491e-05	0.999765
ATF7IP2	-8.40989e-05	0.999765
ATG10	-0.000276942	0.999765
ATG101	2.16374e-05	0.999765
ATG12	-0.000113155	0.999765
ATG13	-2.64367e-05	0.999765
ATG14	5.49763e-06	0.999765
ATG16L1	-0.000555017	0.999765
ATG16L2	-0.000669632	0.999765
ATG2A	-0.000425324	0.999765
ATG2B	-0.000167809	0.999765
ATG3	-3.18604e-05	0.999765
ATG4A	9.97066e-05	0.999765
ATG4B	-8.24413e-05	0.999765
ATG4C	-0.000137158	0.999765
ATG4D	7.24959e-05	0.999765
ATG5	0.000675976	0.999765
ATG7	-0.000116806	0.999765
ATG9A	5.95171e-05	0.999765
ATHL1	-1.85792e-05	0.999765
ATIC	0.000156112	0.999765
ATL1	1.8665e-05	0.999765
ATL2	-0.00032192	0.999765
ATL3	0.000259386	0.999765
ATM	-0.000335941	0.999765
ATMIN	-7.51534e-05	0.999765
ATN1	-0.000158065	0.999765
ATOH8	-0.000145759	0.999765
ATOX1	9.34247e-05	0.999765
ATP10A	-0.000149134	0.999765
ATP10B	0.000158699	0.999765
ATP10D	1.74893e-05	0.999765
ATP11A	-0.000174956	0.999765
ATP11B	-0.000227175	0.999765
ATP11C	7.94954e-05	0.999765
ATP13A1	-3.04184e-05	0.999765
ATP13A2	-3.02019e-05	0.999765
ATP13A3	0.000137026	0.999765
ATP13A4	-8.05816e-06	0.999765
ATP1A1	1.57317e-05	0.999765
ATP1A2	0.000348229	0.999765
ATP1A3	-0.000120807	0.999765
ATP1B1	0.00122366	0.999765
ATP1B3	-0.00112403	0.999765
ATP2A1	-0.000572904	0.999765
ATP2A3	-0.000144809	0.999765
ATP2B1	-0.000408408	0.999765
ATP2B4	-0.000435875	0.999765
ATP2C1	0.000183907	0.999765
ATP5A1	1.60563e-05	0.999765
ATP5B	3.6845e-05	0.999765
ATP5C1	-2.20805e-05	0.999765
ATP5D	0.000113036	0.999765
ATP5E	1.43954e-05	0.999765
ATP5F1	0.000151542	0.999765
ATP5G1	1.24166e-05	0.999765
ATP5G2	8.74413e-05	0.999765
ATP5G3	0.000132678	0.999765
ATP5H	-8.69948e-05	0.999765
ATP5I	0.000174093	0.999765
ATP5J	-4.72696e-06	0.999765
ATP5L	5.16871e-05	0.999765
ATP5S	6.81352e-05	0.999765
ATP5SL	0.000202064	0.999765
ATP6AP1	8.05692e-05	0.999765
ATP6AP1L	-0.000190239	0.999765
ATP6AP2	0.00045796	0.999765
ATP6V0A1	0.000113061	0.999765
ATP6V0A2	0.000142985	0.999765
ATP6V0B	0.000135597	0.999765
ATP6V0D1	-6.5024e-05	0.999765
ATP6V0E1	-9.92535e-05	0.999765
ATP6V0E2	0.000645622	0.999765
ATP6V0E2-AS1	0.000511863	0.999765
ATP6V1A	0.000644194	0.999765
ATP6V1B2	9.43623e-05	0.999765
ATP6V1C1	0.00033531	0.999765
ATP6V1D	0.000832094	0.999765
ATP6V1E1	3.54669e-05	0.999765
ATP6V1E2	0.000225203	0.999765
ATP6V1F	0.000329878	0.999765
ATP6V1G1	0.000146554	0.999765
ATP6V1H	0.00012295	0.999765
ATP7A	-1.82019e-05	0.999765
ATP7B	-4.66299e-05	0.999765
ATP8A1	-0.00180024	0.999765
ATP8A2	3.61408e-05	0.999765
ATP8B1	-0.000313612	0.999765
ATP8B2	-0.000146053	0.999765
ATP8B3	0.000218769	0.999765
ATP8B4	-6.78734e-05	0.999765
ATP9A	0.00191398	0.999765
ATP9B	-1.56612e-05	0.999765
ATPAF1	0.000147588	0.999765
ATPAF2	-3.00483e-05	0.999765
ATPIF1	6.27683e-05	0.999765
ATR	0.000180447	0.999765
ATRAID	3.5869e-05	0.999765
ATRN	1.02188e-06	0.999765
ATRNL1	-0.00174818	0.999765
ATRX	-0.000245023	0.999765
ATXN1	-0.000333827	0.999765
ATXN10	8.08781e-05	0.999765
ATXN1L	-0.000116317	0.999765
ATXN2	-0.000238111	0.999765
ATXN2L	-1.45374e-05	0.999765
ATXN3	-0.000306395	0.999765
ATXN7	-0.00291799	0.999765
ATXN7L1	-0.000862508	0.999765
ATXN7L2	-0.000340054	0.999765
ATXN7L3	-0.000166879	0.999765
ATXN7L3B	6.92779e-05	0.999765
AUH	-0.00016008	0.999765
AUNIP	0.000142203	0.999765
AUP1	-6.37252e-05	0.999765
AURKA	7.28569e-05	0.999765
AURKAIP1	0.000203811	0.999765
AURKB	-4.95626e-05	0.999765
AURKC	4.28182e-05	0.999765
AUTS2	1.87874e-06	0.999765
AVEN	4.20477e-05	0.999765
AVIL	-0.000511435	0.999765
AVL9	-6.93031e-05	0.999765
AXDND1	-0.00013494	0.999765
AXIN1	-7.25049e-05	0.999765
AXL	2.14768e-05	0.999765
AZGP1	-5.56825e-05	0.999765
AZI2	-6.38738e-05	0.999765
AZIN1	-2.53263e-05	0.999765
AZIN1-AS1	-0.000285838	0.999765
AZIN2	-8.92784e-05	0.999765
AZU1	0.000152548	0.999765
B2M	-0.000103171	0.999765
B3GALNT1	-0.000184975	0.999765
B3GALNT2	2.2997e-05	0.999765
B3GALT2	-0.000286275	0.999765
B3GALT4	1.64848e-05	0.999765
B3GALT6	-0.000415842	0.999765
B3GAT2	0.000483854	0.999765
B3GAT3	0.000182133	0.999765
B3GLCT	0.000152922	0.999765
B3GNT2	-0.000231971	0.999765
B3GNT5	-6.08221e-05	0.999765
B3GNT7	4.63165e-06	0.999765
B3GNT8	-0.000430976	0.999765
B3GNT9	-0.000106266	0.999765
B3GNTL1	-0.000445357	0.999765
B4GALNT3	-0.000208467	0.999765
B4GALT1	-0.000155712	0.999765
B4GALT2	0.000127138	0.999765
B4GALT3	-9.106e-05	0.999765
B4GALT4	0.000336125	0.999765
B4GALT4-AS1	0.000199044	0.999765
B4GALT5	6.34032e-05	0.999765
B4GALT6	-0.000472389	0.999765
B4GALT7	-8.92743e-06	0.999765
B4GAT1	-1.33899e-05	0.999765
B9D1	8.0218e-05	0.999765
B9D2	0.000144168	0.999765
BAALC-AS1	-8.10014e-05	0.999765
BACE1	-0.000137931	0.999765
BACE1-AS	-0.000889392	0.999765
BACE2	0.000196958	0.999765
BACH1	1.96368e-05	0.999765
BACH2	-6.71698e-06	0.999765
BAD	-0.000252751	0.999765
BAG1	3.64693e-05	0.999765
BAG2	0.000221815	0.999765
BAG3	0.00121738	0.999765
BAG4	8.89621e-05	0.999765
BAG5	0.000120833	0.999765
BAG6	-4.85048e-05	0.999765
BAHCC1	-0.000787021	0.999765
BAHD1	-0.000111091	0.999765
BAIAP2	-1.80633e-06	0.999765
BAIAP2-AS1	-4.42859e-06	0.999765
BAIAP2L1	0.000124534	0.999765
BAIAP2L2	0.00143446	0.999765
BAK1	0.000221122	0.999765
BAMBI	-9.17778e-05	0.999765
BANF1	0.000192674	0.999765
BANK1	-7.62586e-05	0.999765
BANP	-0.00119126	0.999765
BAP1	0.000146423	0.999765
BARD1	-4.60768e-06	0.999765
BASP1	-9.9985e-05	0.999765
BATF	0.0002932	0.999765
BATF2	3.3708e-05	0.999765
BATF3	6.06191e-05	0.999765
BAX	-5.0473e-05	0.999765
BAZ1A	5.50032e-05	0.999765
BAZ1B	2.05629e-05	0.999765
BAZ2A	-0.000221419	0.999765
BAZ2B	-7.14916e-05	0.999765
BBC3	-0.000319069	0.999765
BBIP1	-4.8818e-05	0.999765
BBOF1	0.00111108	0.999765
BBS10	5.24857e-05	0.999765
BBS12	0.000276054	0.999765
BBS2	-0.000599502	0.999765
BBS4	-3.90457e-06	0.999765
BBS5	0.000136322	0.999765
BBS7	0.000198956	0.999765
BBS9	-0.000658655	0.999765
BBX	0.000198798	0.999765
BCAM	-0.000215488	0.999765
BCAP29	3.09602e-05	0.999765
BCAP31	9.43575e-05	0.999765
BCAR1	0.000160581	0.999765
BCAR3	0.000188475	0.999765
BCAS2	3.87604e-05	0.999765
BCAS3	-0.000183456	0.999765
BCAT1	0.000223391	0.999765
BCAT2	7.8969e-05	0.999765
BCCIP	0.0012911	0.999765
BCDIN3D	2.58479e-05	0.999765
BCKDHA	-0.000144338	0.999765
BCKDHB	-9.87674e-05	0.999765
BCKDK	0.000102574	0.999765
BCL10	0.000171786	0.999765
BCL11A	-0.00589614	0.999765
BCL2	0.00037552	0.999765
BCL2A1	-0.000509056	0.999765
BCL2L1	0.000301488	0.999765
BCL2L11	-0.000914271	0.999765
BCL2L12	0.000192614	0.999765
BCL2L13	5.23894e-05	0.999765
BCL2L14	0.000100838	0.999765
BCL2L15	0.000258168	0.999765
BCL2L2	0.000320985	0.999765
BCL2L2-PABPN1	-5.88288e-05	0.999765
BCL3	0.000236616	0.999765
BCL6	0.000163525	0.999765
BCL7A	2.00957e-05	0.999765
BCL7B	0.000167491	0.999765
BCL7C	-0.000281089	0.999765
BCL9	-0.000216322	0.999765
BCL9L	-9.05112e-05	0.999765
BCLAF1	0.000175957	0.999765
BCO2	-0.0004975	0.999765
BCOR	-1.31968e-06	0.999765
BCORL1	5.48727e-05	0.999765
BCR	-0.000280426	0.999765
BCS1L	9.86497e-05	0.999765
BDH1	7.75864e-05	0.999765
BDH2	7.03954e-06	0.999765
BDNF	0.000236826	0.999765
BDNF-AS	-0.000128736	0.999765
BDP1	-0.000102798	0.999765
BEAN1	0.000471467	0.999765
BECN1	0.000102955	0.999765
BEND3	-7.30779e-05	0.999765
BEND7	0.000171658	0.999765
BEST1	0.000109216	0.999765
BET1	0.000143714	0.999765
BET1L	9.07852e-05	0.999765
BEX4	0.00038817	0.999765
BFAR	-0.000135548	0.999765
BGN	0.000185452	0.999765
BHLHB9	0.00013385	0.999765
BHLHE40	7.82535e-05	0.999765
BHLHE40-AS1	0.000779716	0.999765
BHLHE41	0.000679206	0.999765
BICC1	-0.00022122	0.999765
BICD1	0.000122323	0.999765
BICD2	-7.17543e-05	0.999765
BID	-0.000299374	0.999765
BIN1	0.00025144	0.999765
BIN2	0.000122	0.999765
BIN3	-0.000140544	0.999765
BIRC2	0.000156511	0.999765
BIRC3	-0.000314986	0.999765
BIRC5	-0.000204702	0.999765
BIRC6	0.000151175	0.999765
BIRC6-AS2	0.000141498	0.999765
BISPR	-9.90275e-05	0.999765
BIVM	0.000120523	0.999765
BLCAP	-0.00046622	0.999765
BLM	1.77549e-05	0.999765
BLMH	9.3733e-05	0.999765
BLNK	2.91473e-05	0.999765
BLOC1S2	0.00065232	0.999765
BLOC1S4	0.000375454	0.999765
BLOC1S5-TXNDC5	-0.000236971	0.999765
BLOC1S6	0.000110967	0.999765
BLVRA	0.000139994	0.999765
BLVRB	5.17723e-05	0.999765
BLZF1	8.71223e-05	0.999765
BMF	-0.000364743	0.999765
BMI1	6.6314e-05	0.999765
BMP1	-7.59955e-05	0.999765
BMP2	0.000417384	0.999765
BMP2K	6.49181e-05	0.999765
BMP4	0.000293844	0.999765
BMP5	4.99486e-05	0.999765
BMP6	-0.000230242	0.999765
BMPER	-0.000229446	0.999765
BMPR1A	3.6331e-05	0.999765
BMPR1B	0.000304006	0.999765
BMPR2	-0.000228422	0.999765
BMS1	0.000383857	0.999765
BMS1P14	0.000243706	0.999765
BMX	0.000100664	0.999765
BNC2	4.85634e-06	0.999765
BNIP1	4.71972e-05	0.999765
BNIP2	0.000123604	0.999765
BNIP3	5.88481e-05	0.999765
BNIP3L	-0.000287833	0.999765
BNIPL	-0.000184214	0.999765
BOC	-9.00182e-06	0.999765
BOD1	1.53265e-05	0.999765
BOD1L1	-0.000338975	0.999765
BOLA1	0.000381068	0.999765
BOLA2	-0.000251008	0.999765
BOLA3	0.000599051	0.999765
BOLA3-AS1	-0.000241238	0.999765
BOP1	4.13065e-05	0.999765
BORA	3.00515e-05	0.999765
BORCS5	-0.00484856	0.999765
BORCS6	0.000217946	0.999765
BORCS7	8.18929e-05	0.999765
BORCS7-ASMT	-0.000137142	0.999765
BORCS8	-0.000283995	0.999765
BORCS8-MEF2B	-0.000153741	0.999765
bP-21264C1.2	0.000210887	0.999765
BPGM	8.794e-05	0.999765
BPHL	3.03087e-05	0.999765
BPNT1	-1.9058e-05	0.999765
BPTF	-0.000719756	0.999765
BRAF	-1.92063e-05	0.999765
BRAP	-0.000112026	0.999765
BRAT1	-0.000155341	0.999765
BRCA1	-0.000152997	0.999765
BRCA2	8.43549e-05	0.999765
BRCC3	0.000600404	0.999765
BRD1	-0.000472074	0.999765
BRD2	0.000312252	0.999765
BRD3	-0.000195926	0.999765
BRD4	-0.00012555	0.999765
BRD7	-0.00018529	0.999765
BRD8	-0.000253478	0.999765
BRD9	-7.90184e-05	0.999765
BRE	-0.000332118	0.999765
BRF1	-0.000192077	0.999765
BRF2	0.000110577	0.999765
BRI3	1.90392e-05	0.999765
BRI3BP	-5.93382e-05	0.999765
BRICD5	-1.71913e-05	0.999765
BRIP1	2.28448e-06	0.999765
BRIX1	1.00065e-05	0.999765
BRK1	0.000327351	0.999765
BRMS1	-3.65749e-05	0.999765
BRMS1L	0.000110701	0.999765
BROX	-4.90806e-05	0.999765
BRPF1	-0.000121567	0.999765
BRPF3	9.56133e-05	0.999765
BRWD1	-0.000112229	0.999765
BRWD1-AS2	-8.2797e-05	0.999765
BRWD3	-0.000206241	0.999765
BSDC1	-9.63174e-05	0.999765
BSG	3.73528e-05	0.999765
BSN	-5.62658e-05	0.999765
BST1	-6.65514e-05	0.999765
BST2	2.82788e-05	0.999765
BTAF1	4.01022e-05	0.999765
BTBD1	0.000107661	0.999765
BTBD10	3.74044e-05	0.999765
BTBD19	0.000497868	0.999765
BTBD2	4.21119e-05	0.999765
BTBD3	-0.00024681	0.999765
BTBD6	-6.51247e-05	0.999765
BTBD7	4.58961e-05	0.999765
BTBD8	-7.55923e-05	0.999765
BTBD9	-0.000123222	0.999765
BTD	-0.000565577	0.999765
BTF3	0.000292493	0.999765
BTF3L4	-8.4263e-05	0.999765
BTG1	-0.000367	0.999765
BTG2	0.000128053	0.999765
BTG3	0.000403067	0.999765
BTK	-0.000112126	0.999765
BTN2A1	-7.60949e-05	0.999765
BTN2A2	-0.000478124	0.999765
BTN3A1	-0.000803549	0.999765
BTN3A2	3.8507e-05	0.999765
BTN3A3	-0.0015088	0.999765
BTNL8	8.2904e-05	0.999765
BTNL9	0.000230338	0.999765
BTRC	-0.000121655	0.999765
BUB1	7.71139e-05	0.999765
BUB1B	-9.90265e-05	0.999765
BUB1B-PAK6	-0.000120399	0.999765
BUB3	-2.29006e-05	0.999765
BUD13	0.000187392	0.999765
BUD31	-8.67121e-05	0.999765
BVES	0.000279334	0.999765
BVES-AS1	0.00035056	0.999765
BYSL	7.69883e-05	0.999765
BZRAP1	-0.000298106	0.999765
BZRAP1-AS1	-0.000120081	0.999765
BZW1	0.000537718	0.999765
BZW2	0.000147135	0.999765
C10orf10	-1.02632e-05	0.999765
C10orf105	-0.000131429	0.999765
C10orf11	-0.000324044	0.999765
C10orf12	-0.00044588	0.999765
C10orf128	-5.43204e-05	0.999765
C10orf131	0.000202688	0.999765
C10orf2	3.63708e-05	0.999765
C10orf35	0.000445842	0.999765
C10orf54	-0.000456625	0.999765
C10orf55	0.000143944	0.999765
C10orf71	0.000125752	0.999765
C10orf76	0.000133706	0.999765
C10orf88	0.000888493	0.999765
C10orf95	-6.67924e-05	0.999765
C11orf1	0.000200157	0.999765
C11orf21	0.000141357	0.999765
C11orf24	0.00047932	0.999765
C11orf45	-6.13458e-05	0.999765
C11orf49	0.000184219	0.999765
C11orf54	0.00030084	0.999765
C11orf57	0.000111824	0.999765
C11orf58	-6.71351e-05	0.999765
C11orf63	3.63409e-05	0.999765
C11orf65	0.00012542	0.999765
C11orf68	-7.23556e-05	0.999765
C11orf71	-8.04707e-05	0.999765
C11orf73	-2.12131e-05	0.999765
C11orf74	-0.000124412	0.999765
C11orf80	-0.000100009	0.999765
C11orf84	7.79551e-05	0.999765
C11orf95	3.75229e-05	0.999765
C11orf96	0.000350662	0.999765
C12orf10	0.00043926	0.999765
C12orf29	0.000435189	0.999765
C12orf4	0.000167919	0.999765
C12orf40	-0.000244492	0.999765
C12orf42	2.64388e-05	0.999765
C12orf43	0.000530054	0.999765
C12orf45	0.000352907	0.999765
C12orf49	-0.000122401	0.999765
C12orf56	-0.000344318	0.999765
C12orf57	-3.60573e-05	0.999765
C12orf60	8.19195e-05	0.999765
C12orf65	-7.05441e-05	0.999765
C12orf66	0.000314743	0.999765
C12orf73	3.24624e-05	0.999765
C12orf75	1.24389e-05	0.999765
C12orf76	0.000222778	0.999765
C14orf1	0.000240786	0.999765
C14orf119	-1.76969e-05	0.999765
C14orf142	-2.47163e-05	0.999765
C14orf159	-0.000233531	0.999765
C14orf166	0.000835004	0.999765
C14orf169	8.41236e-05	0.999765
C14orf178	-3.63393e-05	0.999765
C14orf180	-0.000256318	0.999765
C14orf2	4.53581e-06	0.999765
C14orf28	-0.000107897	0.999765
C14orf37	-1.06654e-06	0.999765
C14orf79	0.000178721	0.999765
C14orf80	-0.000202076	0.999765
C14orf93	-4.55437e-05	0.999765
C15orf38-AP3S2	0.000243593	0.999765
C15orf39	0.000134995	0.999765
C15orf40	2.3654e-05	0.999765
C15orf48	-0.000418274	0.999765
C15orf52	-0.00038501	0.999765
C15orf57	0.000446061	0.999765
C15orf61	1.90393e-05	0.999765
C15orf65	-0.000224641	0.999765
C16orf13	-3.222e-05	0.999765
C16orf45	1.11913e-05	0.999765
C16orf46	0.000121774	0.999765
C16orf52	0.000145981	0.999765
C16orf54	0.000129252	0.999765
C16orf58	0.000153595	0.999765
C16orf59	0.000528258	0.999765
C16orf62	-5.66305e-05	0.999765
C16orf70	-0.000127454	0.999765
C16orf72	-7.62582e-05	0.999765
C16orf74	-0.000243742	0.999765
C16orf86	1.87936e-05	0.999765
C16orf87	0.000924616	0.999765
C16orf91	0.00083399	0.999765
C16orf95	-4.53609e-05	0.999765
C16orf96	-6.8659e-05	0.999765
C17orf100	-0.000114428	0.999765
C17orf107	-8.46199e-05	0.999765
C17orf51	0.000304789	0.999765
C17orf53	-3.74893e-05	0.999765
C17orf58	6.15127e-05	0.999765
C17orf62	4.93276e-05	0.999765
C17orf64	-2.24456e-05	0.999765
C17orf67	-0.000206326	0.999765
C17orf75	7.43803e-05	0.999765
C17orf80	-1.44046e-05	0.999765
C17orf89	0.00055964	0.999765
C17orf97	-6.78853e-06	0.999765
C18orf21	-0.000186109	0.999765
C18orf25	2.01554e-05	0.999765
C18orf32	6.63924e-05	0.999765
C18orf54	1.63592e-05	0.999765
C18orf8	0.000186692	0.999765
C19orf12	6.84603e-05	0.999765
C19orf18	2.20678e-05	0.999765
C19orf24	6.17874e-05	0.999765
C19orf25	4.39659e-05	0.999765
C19orf35	-0.000648401	0.999765
C19orf38	-0.00012627	0.999765
C19orf43	4.66833e-05	0.999765
C19orf44	6.00071e-05	0.999765
C19orf47	0.000104243	0.999765
C19orf48	0.000258528	0.999765
C19orf52	-1.43199e-07	0.999765
C19orf53	9.12912e-05	0.999765
C19orf54	-0.000258696	0.999765
C19orf57	-0.000103544	0.999765
C19orf60	-3.07995e-05	0.999765
C19orf66	3.1503e-05	0.999765
C19orf68	-0.000266865	0.999765
C19orf70	0.000104312	0.999765
C19orf71	-0.000194996	0.999765
C19orf73	0.0003785	0.999765
C1D	0.000278949	0.999765
C1GALT1	-0.000223869	0.999765
C1GALT1C1	-0.000122855	0.999765
C1orf101	-5.07978e-05	0.999765
C1orf105	-1.96856e-05	0.999765
C1orf109	5.52998e-05	0.999765
C1orf112	-5.16073e-06	0.999765
C1orf122	7.24136e-05	0.999765
C1orf123	0.000111992	0.999765
C1orf127	-0.000479254	0.999765
C1orf131	0.000291874	0.999765
C1orf132	-0.000391923	0.999765
C1orf159	-5.80588e-05	0.999765
C1orf162	0.000154445	0.999765
C1orf167	0.000112503	0.999765
C1orf168	0.000361344	0.999765
C1orf174	-0.000607357	0.999765
C1orf189	-0.000194486	0.999765
C1orf195	-9.68405e-06	0.999765
C1orf198	0.000545931	0.999765
C1orf204	-0.00016993	0.999765
C1orf21	-0.000657906	0.999765
C1orf216	2.86778e-05	0.999765
C1orf228	0.000154929	0.999765
C1orf229	-0.000401594	0.999765
C1orf27	0.000315388	0.999765
C1orf35	-6.70211e-06	0.999765
C1orf43	-6.43185e-06	0.999765
C1orf50	-7.4421e-05	0.999765
C1orf52	0.00028925	0.999765
C1orf53	0.000304562	0.999765
C1orf54	0.000189804	0.999765
C1orf56	0.000655535	0.999765
C1orf74	0.000158069	0.999765
C1QA	8.98861e-05	0.999765
C1QB	0.000106952	0.999765
C1QBP	0.000352661	0.999765
C1QC	0.000203904	0.999765
C1QTNF1	0.000144566	0.999765
C1QTNF2	-5.0736e-05	0.999765
C1QTNF3-AMACR	-0.000203625	0.999765
C1QTNF4	0.000503643	0.999765
C1QTNF6	0.000134425	0.999765
C1QTNF7	6.54287e-05	0.999765
C1R	0.000516116	0.999765
C1RL	7.49526e-05	0.999765
C1RL-AS1	-3.67415e-05	0.999765
C1S	0.00249571	0.999765
C2	-2.79916e-05	0.999765
C20orf194	2.33713e-05	0.999765
C20orf196	-7.22149e-05	0.999765
C20orf197	0.000144915	0.999765
C20orf24	0.000153061	0.999765
C20orf27	-1.66153e-05	0.999765
C20orf96	0.000106542	0.999765
C21orf2	0.000103088	0.999765
C21orf33	0.00059784	0.999765
C21orf58	-2.12368e-05	0.999765
C21orf59	5.00095e-05	0.999765
C21orf62-AS1	0.000603968	0.999765
C21orf91	8.26863e-05	0.999765
C21orf91-OT1	-4.95368e-05	0.999765
C22orf34	0.00127669	0.999765
C22orf39	-5.91541e-05	0.999765
C22orf46	-3.47009e-06	0.999765
C2CD2	-0.000503568	0.999765
C2CD2L	0.000172755	0.999765
C2CD3	0.000231924	0.999765
C2CD5	-3.80079e-05	0.999765
C2orf42	2.99661e-05	0.999765
C2orf44	0.000151984	0.999765
C2orf47	9.09344e-05	0.999765
C2orf48	3.77386e-05	0.999765
C2orf49	-0.000143876	0.999765
C2orf61	0.000287888	0.999765
C2orf68	-0.000148718	0.999765
C2orf69	-6.24484e-05	0.999765
C2orf74	-2.11691e-05	0.999765
C2orf76	-0.000189752	0.999765
C2orf81	0.000104646	0.999765
C2orf82	0.000222844	0.999765
C2orf88	0.000266105	0.999765
C3	0.000319749	0.999765
C3AR1	4.46021e-05	0.999765
C3orf14	0.000115583	0.999765
C3orf17	0.00071503	0.999765
C3orf18	-1.25357e-05	0.999765
C3orf20	0.00022842	0.999765
C3orf33	0.00183651	0.999765
C3orf35	-9.03065e-05	0.999765
C3orf38	6.57052e-05	0.999765
C3orf58	-0.000138507	0.999765
C3orf62	-0.000201554	0.999765
C3orf67	0.00020306	0.999765
C3orf67-AS1	-0.000185043	0.999765
C3orf70	-9.41506e-05	0.999765
C4BPB	-0.00028344	0.999765
C4orf19	-4.69552e-05	0.999765
C4orf22	0.000358582	0.999765
C4orf27	0.000107575	0.999765
C4orf3	-1.87374e-05	0.999765
C4orf32	-9.47679e-05	0.999765
C4orf33	4.43101e-05	0.999765
C4orf36	-0.000804975	0.999765
C4orf46	8.89537e-05	0.999765
C4orf47	0.000140809	0.999765
C4orf48	3.7229e-06	0.999765
C5	0.000306479	0.999765
C5AR1	-0.00300827	0.999765
C5AR2	-0.000518958	0.999765
C5orf15	-2.06786e-05	0.999765
C5orf17	0.000116346	0.999765
C5orf22	8.1948e-05	0.999765
C5orf24	-9.35419e-05	0.999765
C5orf28	0.000383964	0.999765
C5orf30	2.1566e-06	0.999765
C5orf34	-8.56828e-05	0.999765
C5orf42	0.000136504	0.999765
C5orf45	-0.000156515	0.999765
C5orf47	0.000221866	0.999765
C5orf51	-2.90808e-05	0.999765
C5orf56	-0.000101918	0.999765
C5orf63	-2.06465e-05	0.999765
C5orf66	-1.82111e-05	0.999765
[truncated: 22,002 more rows]

## Sheet: Pericytes
Gene	log2FoldChange	padj
XIST	-10.105	5.08995e-98
TSIX	-5.76759	3.76866e-15
TTTY10	2.51091	7.88172e-06
JPX	-0.360088	0.00406689
RPS4Y1	2.97134	0.00830543
KDM6A	-0.357106	0.010159
LINC00278	1.33758	0.0294405
EIF1AY	1.50078	0.0297878
TTTY14	1.32513	0.0297878
KDM5C	-0.158986	0.0660723
USP9Y	0.432548	0.124719
ZFX	-0.0659159	0.171934
DDX3Y	0.304691	0.177694
ZFY	0.254438	0.177694
RP11-424G14.1	0.120213	0.224463
TTTY15	0.227393	0.224463
CCL11	0.0863699	0.237997
UTY	0.181408	0.237997
CECR7	0.0258187	0.260227
TNNT3	-0.0256578	0.260227
XIRP1	0.031071	0.260227
OLFML2B	-0.0226783	0.32112
OPN4	0.0210091	0.32112
FGF10-AS1	-0.020234	0.411404
KCP	-0.0163806	0.445531
KDM5D	0.0699724	0.506369
AC011288.2	0.00854455	0.856005
CD99	0.00756443	0.856005
HOPX	0.00676953	0.856005
ICA1L	0.00936192	0.856005
MAPT	-0.0078333	0.856005
NOX5	0.00773991	0.856005
PCDH9	0.00977401	0.856005
PLAT	-0.00680307	0.856005
SMC4	0.0087539	0.856005
STON1-GTF2A1L	-0.00737168	0.856005
RP11-115D19.1	0.00719681	0.875361
NLGN4Y	0.0149553	0.881035
SEMA4G	-0.0057206	0.954749
BCL2	-0.00655529	0.967216
A1BG	8.86203e-05	0.999912
A1BG-AS1	-6.97994e-05	0.999912
A2M	0.000172889	0.999912
A2M-AS1	-0.00017518	0.999912
A2ML1	0.000124976	0.999912
A2ML1-AS1	7.27343e-05	0.999912
A3GALT2	0.000218067	0.999912
A4GALT	-2.85725e-05	0.999912
A4GNT	2.38351e-05	0.999912
AAAS	7.37266e-05	0.999912
AACS	-5.15573e-05	0.999912
AADAC	-9.37806e-06	0.999912
AADACL2	-9.37806e-06	0.999912
AADACL2-AS1	-0.000112193	0.999912
AADACL4	7.67435e-05	0.999912
AADAT	-0.000215095	0.999912
AAED1	0.000183257	0.999912
AAGAB	0.000172054	0.999912
AAK1	1.49314e-05	0.999912
AAMDC	-7.66131e-05	0.999912
AAMP	3.96052e-05	0.999912
AAR2	0.000275349	0.999912
AARD	0.000103998	0.999912
AARS	0.000260189	0.999912
AARS2	3.54333e-05	0.999912
AASDH	0.000557405	0.999912
AASDHPPT	0.00019421	0.999912
AASS	0.000140966	0.999912
AATBC	-1.14139e-05	0.999912
AATF	-0.000301957	0.999912
AATK	4.77611e-05	0.999912
AB015752.3	-8.72556e-05	0.999912
ABALON	0.000276361	0.999912
ABAT	5.55038e-05	0.999912
ABC7-42404400C24.1	3.09739e-05	0.999912
ABC7-481722F1.2	5.11731e-05	0.999912
ABCA1	0.000169598	0.999912
ABCA10	0.000239115	0.999912
ABCA12	-3.29171e-05	0.999912
ABCA13	0.000259057	0.999912
ABCA2	-8.19591e-05	0.999912
ABCA3	-0.000658116	0.999912
ABCA4	-0.000362149	0.999912
ABCA5	-7.95021e-06	0.999912
ABCA6	-0.000136122	0.999912
ABCA7	-0.000290242	0.999912
ABCA8	-3.91305e-05	0.999912
ABCA9	-7.37973e-05	0.999912
ABCA9-AS1	-4.56217e-05	0.999912
ABCB1	9.31802e-05	0.999912
ABCB10	-9.25927e-05	0.999912
ABCB11	1.61233e-05	0.999912
ABCB4	7.35606e-07	0.999912
ABCB5	-6e-05	0.999912
ABCB7	0.000165724	0.999912
ABCB8	4.90723e-06	0.999912
ABCB9	-0.000146566	0.999912
ABCC1	4.3695e-05	0.999912
ABCC10	-0.000131395	0.999912
ABCC11	0.000224188	0.999912
ABCC12	-7.85809e-05	0.999912
ABCC2	8.05896e-05	0.999912
ABCC3	0.000345437	0.999912
ABCC4	1.81828e-05	0.999912
ABCC5	-0.000231006	0.999912
ABCC5-AS1	0.000111162	0.999912
ABCC6	2.59329e-05	0.999912
ABCC8	3.93942e-05	0.999912
ABCC9	8.40152e-05	0.999912
ABCD1	5.49376e-05	0.999912
ABCD2	-4.26455e-05	0.999912
ABCD3	-9.84669e-05	0.999912
ABCD4	-0.000198549	0.999912
ABCE1	-3.24533e-05	0.999912
ABCF1	0.000377353	0.999912
ABCF2	0.000227966	0.999912
ABCG1	-2.61503e-05	0.999912
ABCG2	2.91705e-06	0.999912
ABCG4	-0.000261869	0.999912
ABCG5	-0.000106356	0.999912
ABCG8	-4.07866e-05	0.999912
ABHD1	-6.77838e-05	0.999912
ABHD10	0.000243855	0.999912
ABHD11	9.79444e-05	0.999912
ABHD12	4.69457e-05	0.999912
ABHD12B	5.02166e-05	0.999912
ABHD13	0.000131271	0.999912
ABHD14A	-1.54192e-05	0.999912
ABHD14A-ACY1	0.000170187	0.999912
ABHD14B	0.000107506	0.999912
ABHD15	-0.000121302	0.999912
ABHD15-AS1	4.3138e-05	0.999912
ABHD16A	-9.33707e-06	0.999912
ABHD16B	4.66674e-05	0.999912
ABHD17A	7.86217e-05	0.999912
ABHD17B	0.000206078	0.999912
ABHD17C	-2.21309e-06	0.999912
ABHD18	0.000189335	0.999912
ABHD2	0.000113619	0.999912
ABHD3	-7.75367e-05	0.999912
ABHD4	-0.000102689	0.999912
ABHD5	0.000110856	0.999912
ABHD6	-0.000185238	0.999912
ABHD8	0.000106365	0.999912
ABI1	-0.000203154	0.999912
ABI2	0.000202306	0.999912
ABI3	3.36533e-05	0.999912
ABI3BP	0.000269644	0.999912
ABL1	-6.0097e-05	0.999912
ABL2	-1.56603e-05	0.999912
ABLIM2	-0.000200974	0.999912
ABLIM3	-0.000112723	0.999912
ABO	-4.66517e-05	0.999912
ABR	-0.000213542	0.999912
ABRA	0.000384071	0.999912
ABRACL	6.1862e-05	0.999912
ABT1	-0.000106679	0.999912
ABTB1	8.39199e-06	0.999912
ABTB2	7.93287e-05	0.999912
AC000032.2	0.000110325	0.999912
AC000035.3	4.66674e-05	0.999912
AC000067.1	0.000174448	0.999912
AC000068.10	-3.74378e-05	0.999912
AC000068.5	3.53298e-05	0.999912
AC000068.9	4.66674e-05	0.999912
AC000111.6	-9.37806e-06	0.999912
AC000123.4	3.36528e-05	0.999912
AC000370.2	-9.37806e-06	0.999912
AC000403.4	1.96814e-05	0.999912
AC001226.7	-0.000128885	0.999912
AC002056.5	3.05327e-05	0.999912
AC002064.4	2.12272e-05	0.999912
AC002064.5	4.58983e-05	0.999912
AC002066.1	-0.000103461	0.999912
AC002116.7	0.00015258	0.999912
AC002117.1	8.59235e-05	0.999912
AC002127.4	4.96745e-05	0.999912
AC002128.5	4.90667e-06	0.999912
AC002310.11	-0.000135599	0.999912
AC002310.12	-9.81198e-05	0.999912
AC002310.13	-0.000122827	0.999912
AC002310.7	6.03328e-06	0.999912
AC002331.1	6.10185e-05	0.999912
AC002383.2	-6.87164e-06	0.999912
AC002398.11	0.000145664	0.999912
AC002398.12	0.000171414	0.999912
AC002398.13	1.89959e-05	0.999912
AC002398.9	6.88593e-05	0.999912
AC002401.1	3.00441e-05	0.999912
AC002429.5	4.10954e-05	0.999912
AC002451.3	1.25428e-05	0.999912
AC002454.1	7.16971e-05	0.999912
AC002456.2	-7.61394e-05	0.999912
AC002463.3	-1.694e-05	0.999912
AC002467.7	4.87696e-05	0.999912
AC002472.11	-6.49635e-06	0.999912
AC002480.2	1.95971e-05	0.999912
AC002480.3	-6.46074e-06	0.999912
AC002480.4	-1.91623e-05	0.999912
AC002511.2	-3.30335e-05	0.999912
AC002511.3	-1.12889e-05	0.999912
AC002539.1	-6.33249e-05	0.999912
AC002550.5	5.81148e-05	0.999912
AC002550.6	-8.65314e-05	0.999912
AC002985.3	5.52497e-05	0.999912
AC003002.4	4.51008e-05	0.999912
AC003002.6	3.70806e-05	0.999912
AC003005.2	1.67288e-05	0.999912
AC003005.4	-0.000114855	0.999912
AC003006.7	-0.000210356	0.999912
AC003075.4	-2.13623e-05	0.999912
AC003084.2	5.85097e-05	0.999912
AC003088.1	0.000497917	0.999912
AC003090.1	8.87315e-05	0.999912
AC003092.1	4.85056e-06	0.999912
AC003101.1	0.000102124	0.999912
AC003682.16	-6.2947e-05	0.999912
AC003956.1	0.000161984	0.999912
AC003973.4	-9.37806e-06	0.999912
AC003986.6	5.51444e-05	0.999912
AC003986.7	-0.000141491	0.999912
AC003988.1	-4.45652e-05	0.999912
AC003991.3	-9.31577e-05	0.999912
AC004009.3	0.000151994	0.999912
AC004012.1	-9.09143e-06	0.999912
AC004014.3	6.78858e-05	0.999912
AC004019.13	4.20316e-05	0.999912
AC004051.2	-6.11801e-05	0.999912
AC004053.1	-0.000254461	0.999912
AC004067.5	-4.70907e-06	0.999912
AC004069.2	-1.29079e-05	0.999912
AC004076.5	0.000181326	0.999912
AC004076.7	0.000106102	0.999912
AC004076.9	6.59975e-05	0.999912
AC004112.4	9.59207e-05	0.999912
AC004156.3	0.000135804	0.999912
AC004158.3	6.63405e-05	0.999912
AC004160.4	-6.78029e-06	0.999912
AC004231.2	-2.22055e-05	0.999912
AC004237.1	0.000101289	0.999912
AC004257.1	-0.000124347	0.999912
AC004381.6	8.67994e-05	0.999912
AC004381.7	-0.000570545	0.999912
AC004448.2	-5.65333e-05	0.999912
AC004448.5	0.000506129	0.999912
AC004471.9	8.98941e-05	0.999912
AC004485.3	1.96107e-05	0.999912
AC004490.1	1.61686e-05	0.999912
AC004510.3	1.6046e-05	0.999912
AC004540.5	-4.86428e-05	0.999912
AC004549.6	-0.000206893	0.999912
AC004556.1	-5.97597e-05	0.999912
AC004593.3	-9.37806e-06	0.999912
AC004623.2	2.45109e-05	0.999912
AC004691.5	-3.92671e-06	0.999912
AC004692.4	-1.55668e-05	0.999912
AC004702.2	-4.49025e-05	0.999912
AC004744.3	2.5971e-05	0.999912
AC004754.3	1.32787e-05	0.999912
AC004775.5	1.96834e-05	0.999912
AC004791.2	-6.90464e-06	0.999912
AC004824.2	4.66674e-05	0.999912
AC004837.5	-8.7542e-06	0.999912
AC004840.8	-0.000103563	0.999912
AC004854.4	4.77612e-05	0.999912
AC004862.6	-2.36099e-05	0.999912
AC004870.3	-2.36544e-05	0.999912
AC004878.2	2.81851e-05	0.999912
AC004893.11	-5.87418e-05	0.999912
AC004895.4	3.93176e-05	0.999912
AC004901.1	0.000114368	0.999912
AC004951.6	-0.000104818	0.999912
AC004988.1	0.000183522	0.999912
AC005008.2	-9.37806e-06	0.999912
AC005009.1	-3.1082e-06	0.999912
AC005009.2	0.000411913	0.999912
AC005013.5	7.24386e-05	0.999912
AC005037.3	0.000140014	0.999912
AC005042.4	-7.21982e-05	0.999912
AC005076.5	0.000108694	0.999912
AC005082.12	1.96821e-05	0.999912
AC005104.3	-1.20688e-05	0.999912
AC005150.1	3.05034e-05	0.999912
AC005220.3	4.11904e-05	0.999912
AC005224.2	-0.000440258	0.999912
AC005235.1	-1.1509e-05	0.999912
AC005237.4	-9.6207e-06	0.999912
AC005253.2	5.43648e-05	0.999912
AC005253.4	9.89711e-05	0.999912
AC005262.2	-3.62288e-05	0.999912
AC005262.3	4.05498e-05	0.999912
AC005264.2	-2.03408e-05	0.999912
AC005281.1	0.000191473	0.999912
AC005304.1	-0.000161893	0.999912
AC005307.3	9.4734e-05	0.999912
AC005324.6	4.66674e-05	0.999912
AC005329.7	-0.000252715	0.999912
AC005355.1	6.22149e-06	0.999912
AC005355.2	1.96821e-05	0.999912
AC005358.3	-5.46847e-06	0.999912
AC005363.11	-9.57541e-05	0.999912
AC005387.2	1.41437e-05	0.999912
AC005387.3	7.59488e-05	0.999912
AC005480.1	9.9989e-05	0.999912
AC005481.5	-3.15173e-05	0.999912
AC005498.3	0.000125962	0.999912
AC005522.7	-3.41136e-05	0.999912
AC005523.2	-9.29168e-06	0.999912
AC005523.3	-1.13895e-05	0.999912
AC005534.8	1.57596e-05	0.999912
AC005537.2	-7.05766e-05	0.999912
AC005550.3	-1.74148e-05	0.999912
AC005550.5	5.59894e-05	0.999912
AC005592.1	7.88344e-05	0.999912
AC005592.2	0.000341228	0.999912
AC005592.3	3.54684e-05	0.999912
AC005597.1	4.6619e-05	0.999912
AC005606.14	-7.03438e-06	0.999912
AC005609.16	-3.78532e-05	0.999912
AC005614.3	1.09026e-05	0.999912
AC005618.6	0.000107403	0.999912
AC005618.8	2.02106e-06	0.999912
AC005624.2	6.7498e-05	0.999912
AC005625.1	-4.51354e-06	0.999912
AC005703.2	1.33933e-05	0.999912
AC005740.5	-0.000144913	0.999912
AC005740.6	7.67161e-05	0.999912
AC005754.7	2.33466e-05	0.999912
AC005754.8	8.69143e-05	0.999912
AC005757.6	4.82171e-06	0.999912
AC005772.2	-4.25127e-06	0.999912
AC005775.2	-4.10003e-05	0.999912
AC005780.1	8.4699e-05	0.999912
AC005786.5	-1.72749e-05	0.999912
AC005786.7	-0.000276537	0.999912
AC005789.9	8.42581e-05	0.999912
AC005808.3	6.52005e-05	0.999912
AC005863.2	1.01025e-05	0.999912
AC005932.1	1.96821e-05	0.999912
AC005943.2	0.000117289	0.999912
AC005944.2	1.11492e-05	0.999912
AC006000.5	0.000136127	0.999912
AC006007.1	-2.58406e-05	0.999912
AC006026.13	6.74678e-05	0.999912
AC006042.7	-4.05691e-05	0.999912
AC006116.12	3.3672e-05	0.999912
AC006116.17	0.000125101	0.999912
AC006126.4	-2.80288e-06	0.999912
AC006129.1	0.000185228	0.999912
AC006129.2	6.0731e-05	0.999912
AC006130.3	-5.18799e-06	0.999912
AC006145.4	6.83949e-05	0.999912
AC006150.1	2.1901e-05	0.999912
AC006159.4	7.67435e-05	0.999912
AC006159.5	-5.79821e-06	0.999912
AC006160.5	-0.00020828	0.999912
AC006196.1	-1.94668e-05	0.999912
AC006227.1	3.93176e-05	0.999912
AC006262.4	1.31985e-05	0.999912
AC006272.1	0.000113864	0.999912
AC006272.2	1.96766e-05	0.999912
AC006273.5	2.17037e-05	0.999912
AC006277.2	7.68636e-05	0.999912
AC006369.2	-0.000141787	0.999912
AC006378.2	5.08609e-05	0.999912
AC006449.2	-3.08356e-05	0.999912
AC006458.3	-9.37806e-06	0.999912
AC006460.2	3.89048e-06	0.999912
AC006486.9	-0.000174226	0.999912
AC006538.4	8.96836e-05	0.999912
AC006547.13	5.7247e-05	0.999912
AC006547.8	-0.000112994	0.999912
AC006942.4	-6.08047e-05	0.999912
AC006946.15	4.81618e-05	0.999912
AC006946.16	-0.000201945	0.999912
AC006960.7	3.93176e-05	0.999912
AC006994.2	0.000180634	0.999912
AC007009.1	-6.8913e-05	0.999912
AC007036.6	1.23696e-05	0.999912
AC007038.7	0.000409069	0.999912
AC007040.11	6.16662e-05	0.999912
AC007040.6	3.71909e-05	0.999912
AC007040.8	4.11576e-05	0.999912
AC007050.17	-7.23522e-05	0.999912
AC007064.24	3.50017e-05	0.999912
AC007078.4	2.91217e-05	0.999912
AC007091.1	-4.41394e-05	0.999912
AC007098.1	-3.73778e-05	0.999912
AC007126.1	4.19189e-05	0.999912
AC007128.1	-3.34517e-05	0.999912
AC007131.1	1.95113e-05	0.999912
AC007163.6	6.04018e-05	0.999912
AC007192.4	3.93176e-05	0.999912
AC007192.6	4.51087e-05	0.999912
AC007193.10	3.20076e-05	0.999912
AC007193.6	1.89299e-05	0.999912
AC007193.9	-8.03226e-05	0.999912
AC007204.2	-2.5668e-05	0.999912
AC007228.11	7.05314e-05	0.999912
AC007228.5	-3.0523e-05	0.999912
AC007246.3	-9.69398e-05	0.999912
AC007249.3	2.17095e-05	0.999912
AC007251.2	0.000105559	0.999912
AC007255.8	-3.17501e-05	0.999912
AC007271.3	-3.91994e-05	0.999912
AC007277.3	3.35325e-05	0.999912
AC007285.6	3.4659e-05	0.999912
AC007285.7	3.71671e-06	0.999912
AC007292.3	-6.59302e-05	0.999912
AC007292.4	4.22995e-06	0.999912
AC007292.6	1.33853e-05	0.999912
AC007292.7	5.44076e-05	0.999912
AC007308.7	4.12257e-05	0.999912
AC007319.1	0.000123417	0.999912
AC007325.1	6.70268e-06	0.999912
AC007325.2	-3.06111e-05	0.999912
AC007325.4	0.000161738	0.999912
AC007326.1	3.93176e-05	0.999912
AC007349.4	-1.55668e-05	0.999912
AC007364.1	-0.000262699	0.999912
AC007365.1	0.000112743	0.999912
AC007365.3	0.000226532	0.999912
AC007383.3	6.7953e-05	0.999912
AC007383.4	-2.0397e-05	0.999912
AC007386.4	-3.16845e-05	0.999912
AC007389.3	0.000126884	0.999912
AC007391.2	2.45708e-05	0.999912
AC007392.3	-8.07369e-05	0.999912
AC007403.2	3.93176e-05	0.999912
AC007405.4	-0.00016303	0.999912
AC007405.6	1.69124e-05	0.999912
AC007563.1	-1.15802e-05	0.999912
AC007563.5	-2.64178e-05	0.999912
AC007566.10	-0.000206005	0.999912
AC007620.3	-7.51481e-05	0.999912
AC007679.3	-2.35515e-05	0.999912
AC007682.1	0.000321583	0.999912
AC007740.1	-8.78273e-07	0.999912
AC007743.1	0.000166959	0.999912
AC007773.2	0.00113807	0.999912
AC007796.1	-0.000329436	0.999912
AC007879.1	0.000184477	0.999912
AC007879.2	0.000189547	0.999912
AC007879.5	0.00025927	0.999912
AC007880.1	1.32581e-05	0.999912
AC007906.1	6.0824e-05	0.999912
AC007950.2	-8.08694e-06	0.999912
AC007952.4	5.69276e-05	0.999912
AC007952.6	4.10864e-05	0.999912
AC007966.1	0.000112979	0.999912
AC008073.7	1.54284e-05	0.999912
AC008073.9	-4.91221e-05	0.999912
AC008074.1	0.000232544	0.999912
AC008074.3	2.81999e-05	0.999912
AC008079.10	-0.000112916	0.999912
AC008088.4	-3.48736e-05	0.999912
AC008269.2	-2.64876e-05	0.999912
AC008277.1	-0.00010125	0.999912
AC008278.2	1.96821e-05	0.999912
AC008278.3	-1.15856e-05	0.999912
AC008440.5	-3.00341e-06	0.999912
AC008522.1	-4.3076e-05	0.999912
AC008592.4	0.000135372	0.999912
AC008592.7	-2.42757e-05	0.999912
AC008686.1	2.82098e-05	0.999912
AC008697.1	6.793e-05	0.999912
AC008746.12	5.45849e-05	0.999912
AC008746.3	0.000183979	0.999912
AC008753.6	0.000132495	0.999912
AC008781.7	2.48815e-06	0.999912
AC008834.1	4.95561e-05	0.999912
AC008937.2	-8.01753e-05	0.999912
AC009005.2	-8.17527e-06	0.999912
AC009065.4	3.54589e-05	0.999912
AC009095.4	3.64195e-05	0.999912
AC009120.10	-4.05227e-05	0.999912
AC009120.4	0.00021712	0.999912
AC009120.5	5.29343e-05	0.999912
AC009133.12	-8.82688e-05	0.999912
AC009133.21	-0.000101884	0.999912
AC009133.22	-9.15006e-06	0.999912
AC009133.23	-0.000342614	0.999912
AC009228.1	-5.62618e-05	0.999912
AC009229.5	1.96821e-05	0.999912
AC009229.6	1.60503e-05	0.999912
AC009264.1	-0.000154223	0.999912
AC009299.2	0.00013725	0.999912
AC009299.3	1.96821e-05	0.999912
AC009303.1	3.23102e-05	0.999912
AC009312.1	-2.30368e-05	0.999912
AC009313.1	1.84277e-05	0.999912
AC009403.2	0.000222514	0.999912
AC009404.2	-6.21788e-05	0.999912
AC009410.1	0.00047794	0.999912
AC009473.1	9.00269e-05	0.999912
AC009478.1	3.4537e-05	0.999912
AC009480.3	-5.97222e-05	0.999912
AC009495.2	6.13833e-05	0.999912
AC009495.4	-4.93152e-05	0.999912
AC009501.4	-0.000137481	0.999912
AC009502.4	5.08939e-06	0.999912
AC009505.2	8.88523e-06	0.999912
AC009505.4	7.68803e-05	0.999912
AC009506.1	-6.11155e-05	0.999912
AC009518.4	-1.90903e-05	0.999912
AC009518.8	0.00017591	0.999912
AC009531.2	4.82406e-05	0.999912
AC009542.2	0.000223142	0.999912
AC009784.3	6.57208e-05	0.999912
AC009878.2	0.00023287	0.999912
AC009948.5	4.75223e-05	0.999912
AC009950.2	-0.000148641	0.999912
AC009961.3	-1.9719e-05	0.999912
AC009977.1	6.22554e-05	0.999912
AC010084.1	9.82019e-05	0.999912
AC010091.1	-8.06115e-05	0.999912
AC010105.1	5.97361e-05	0.999912
AC010127.3	-7.65564e-05	0.999912
AC010136.2	-7.52752e-05	0.999912
AC010149.4	-0.000165143	0.999912
AC010226.4	0.000198513	0.999912
AC010287.1	1.08528e-05	0.999912
AC010504.2	2.01507e-05	0.999912
AC010524.2	-1.19005e-05	0.999912
AC010524.4	-0.000248371	0.999912
AC010547.9	-8.45352e-05	0.999912
AC010646.3	1.88842e-05	0.999912
AC010731.4	4.66674e-05	0.999912
AC010761.13	2.50299e-05	0.999912
AC010761.6	-1.98717e-05	0.999912
AC010761.8	-3.25869e-05	0.999912
AC010761.9	-9.06263e-05	0.999912
AC010883.5	-6.73165e-05	0.999912
AC010884.1	0.000100268	0.999912
AC010890.1	-8.74922e-05	0.999912
AC010894.3	0.000288379	0.999912
AC010967.2	-2.20663e-05	0.999912
AC010976.2	0.000104831	0.999912
AC010987.5	4.73289e-05	0.999912
AC011043.1	0.000168371	0.999912
AC011239.1	-3.27771e-05	0.999912
AC011243.1	4.87469e-06	0.999912
AC011247.3	-0.000986948	0.999912
AC011290.4	9.28076e-05	0.999912
AC011294.3	5.51983e-05	0.999912
AC011343.1	3.48678e-05	0.999912
AC011380.1	8.99726e-05	0.999912
AC011513.4	-0.000137867	0.999912
AC011516.2	-1.91069e-05	0.999912
AC011524.1	-2.43763e-05	0.999912
AC011530.4	7.20789e-05	0.999912
AC011625.1	-1.55668e-05	0.999912
AC011718.2	-1.51386e-05	0.999912
AC011899.9	4.78727e-05	0.999912
AC011901.2	4.9143e-06	0.999912
AC011997.1	-1.42748e-05	0.999912
AC012005.4	-4.53198e-05	0.999912
AC012074.2	7.24344e-05	0.999912
AC012314.8	0.000117626	0.999912
AC012322.1	-6.30798e-05	0.999912
AC012358.8	0.000333098	0.999912
AC012360.4	-2.19078e-05	0.999912
AC012360.6	1.82066e-05	0.999912
AC012361.1	-7.47174e-05	0.999912
AC012363.13	6.70315e-06	0.999912
AC012363.4	-0.000119165	0.999912
AC012368.1	1.26118e-06	0.999912
AC012370.3	7.38823e-06	0.999912
AC012442.6	-7.76445e-05	0.999912
AC012462.1	-0.000144425	0.999912
AC012462.2	4.83701e-05	0.999912
AC012507.3	3.48791e-05	0.999912
AC012593.1	6.949e-05	0.999912
AC012668.1	1.34189e-05	0.999912
AC012668.2	0.000132255	0.999912
AC012668.3	-6.33213e-05	0.999912
AC013286.1	7.67435e-05	0.999912
AC013436.6	1.6163e-05	0.999912
AC013448.1	8.31005e-07	0.999912
AC013448.2	1.96827e-05	0.999912
AC013461.1	-0.000460696	0.999912
AC013463.2	0.000176758	0.999912
AC013472.4	8.69063e-05	0.999912
AC013480.2	3.53889e-05	0.999912
AC015688.3	-2.17164e-05	0.999912
AC015849.16	7.5435e-06	0.999912
AC015849.19	0.000173581	0.999912
AC015849.2	-3.78989e-06	0.999912
AC015922.6	9.10565e-05	0.999912
AC015936.3	6.8657e-05	0.999912
AC015971.2	-3.31351e-05	0.999912
AC015987.1	-5.37254e-05	0.999912
AC016577.1	5.27597e-05	0.999912
AC016582.2	7.45029e-05	0.999912
AC016629.3	-0.0001102	0.999912
AC016644.1	-2.31533e-05	0.999912
AC016682.1	-3.62052e-05	0.999912
AC016700.2	6.70747e-05	0.999912
AC016700.5	3.47921e-05	0.999912
AC016722.3	3.05068e-05	0.999912
AC016722.4	1.00445e-05	0.999912
AC016723.4	-2.46456e-05	0.999912
AC016730.1	5.65319e-05	0.999912
AC016735.2	-3.44603e-05	0.999912
AC016738.4	-9.40142e-05	0.999912
AC016751.3	-8.16889e-06	0.999912
AC016768.1	3.49838e-05	0.999912
AC016831.7	-0.000102584	0.999912
AC016907.3	-6.86728e-05	0.999912
AC016909.1	-6.28648e-05	0.999912
AC016910.1	2.34429e-05	0.999912
AC016995.3	-3.21657e-05	0.999912
AC016999.2	0.000135322	0.999912
AC017060.1	1.30526e-05	0.999912
AC017101.10	-0.000444932	0.999912
AC018359.1	5.63896e-05	0.999912
AC018462.2	-0.000149105	0.999912
AC018647.3	-0.000118193	0.999912
AC018693.6	5.70724e-05	0.999912
AC018717.1	-2.83126e-05	0.999912
AC018731.3	6.86357e-05	0.999912
AC018766.4	-1.51804e-05	0.999912
AC018766.6	-0.00011544	0.999912
AC018799.1	0.000114553	0.999912
AC018816.3	-0.000137149	0.999912
AC018832.1	-2.47517e-05	0.999912
AC018878.3	3.76049e-05	0.999912
AC018890.6	0.000117956	0.999912
AC018902.1	4.84847e-06	0.999912
AC019048.1	2.03024e-05	0.999912
AC019117.1	-0.000117353	0.999912
AC019117.2	-6.34049e-05	0.999912
AC019118.3	-4.18844e-05	0.999912
AC019181.2	8.51839e-05	0.999912
AC019186.1	-7.79887e-05	0.999912
AC019330.1	-4.46988e-05	0.999912
AC020571.3	-6.60948e-06	0.999912
AC020594.5	0.000104951	0.999912
AC021188.4	7.63201e-05	0.999912
AC021224.1	-5.22195e-05	0.999912
AC022007.5	-5.01159e-05	0.999912
AC022154.7	2.96339e-05	0.999912
AC022173.2	0.000118589	0.999912
AC022182.1	4.77822e-05	0.999912
AC022201.5	4.84617e-06	0.999912
AC022486.1	0.000217798	0.999912
AC022816.2	2.77212e-05	0.999912
AC023115.2	-6.54953e-05	0.999912
AC023137.2	9.09421e-06	0.999912
AC023469.1	7.19813e-05	0.999912
AC023491.2	9.1078e-05	0.999912
AC023590.1	-3.62288e-05	0.999912
AC023669.1	3.04976e-05	0.999912
AC024060.1	-6.79955e-05	0.999912
AC024084.1	8.5724e-05	0.999912
AC024560.2	4.18918e-06	0.999912
AC024592.12	6.92878e-05	0.999912
AC024592.9	1.33268e-05	0.999912
AC025165.8	-0.000131766	0.999912
AC025171.1	0.000103918	0.999912
AC025335.1	0.000135982	0.999912
AC025442.3	5.17154e-05	0.999912
AC026150.8	9.7419e-05	0.999912
AC026167.1	0.000180784	0.999912
AC026188.1	-8.53221e-05	0.999912
AC026202.3	-9.11293e-07	0.999912
AC026471.6	-4.46147e-05	0.999912
AC027119.1	6.83085e-05	0.999912
AC027601.1	6.26411e-05	0.999912
AC034243.1	-1.88071e-05	0.999912
AC037445.1	-0.000225539	0.999912
AC037459.4	3.75891e-05	0.999912
AC046143.3	0.000121685	0.999912
AC053503.11	-1.66431e-05	0.999912
AC053503.4	9.74158e-05	0.999912
AC053503.6	0.000409373	0.999912
AC055764.1	1.33768e-05	0.999912
AC058791.1	0.000196464	0.999912
AC061992.2	2.58654e-05	0.999912
AC062017.1	-0.000357076	0.999912
AC062020.1	-3.62288e-05	0.999912
AC062028.1	4.97285e-05	0.999912
AC062029.1	0.00015179	0.999912
AC063976.3	9.37632e-05	0.999912
AC064829.1	6.2239e-05	0.999912
AC064871.3	8.11245e-05	0.999912
AC064874.1	-5.53731e-05	0.999912
AC067956.1	2.61671e-05	0.999912
AC067959.1	0.000169118	0.999912
AC068196.1	-3.62288e-05	0.999912
AC068282.3	-0.000192726	0.999912
AC068286.1	1.03935e-05	0.999912
AC068490.2	-6.84605e-05	0.999912
AC068491.2	-0.0001982	0.999912
AC068499.10	-5.65387e-05	0.999912
AC068533.7	-2.61207e-05	0.999912
AC068580.6	-7.04553e-06	0.999912
AC068831.10	2.83879e-05	0.999912
AC068831.15	4.78879e-05	0.999912
AC068831.3	1.25602e-05	0.999912
AC068831.6	9.85561e-05	0.999912
AC069063.2	0.000112207	0.999912
AC069277.2	-0.000109445	0.999912
AC069363.1	5.20622e-05	0.999912
AC069368.3	-0.000152945	0.999912
AC069513.4	0.000235848	0.999912
AC072062.1	0.000188711	0.999912
AC072062.3	-9.03597e-05	0.999912
AC073046.25	-0.000101806	0.999912
AC073072.5	0.000166261	0.999912
AC073133.1	-3.17159e-05	0.999912
AC073133.2	9.64827e-05	0.999912
AC073218.1	-6.84396e-05	0.999912
AC073254.1	0.000108267	0.999912
AC073283.4	0.000215413	0.999912
AC073316.1	0.000130804	0.999912
AC073325.1	6.88422e-05	0.999912
AC073333.8	-2.47218e-05	0.999912
AC073342.12	0.000222103	0.999912
AC073343.13	-5.5151e-05	0.999912
AC073635.5	-2.24403e-05	0.999912
AC073641.2	4.78715e-05	0.999912
AC073834.3	-1.544e-05	0.999912
AC073842.19	0.000424787	0.999912
AC073934.6	-6.84095e-05	0.999912
AC073957.15	-0.000206492	0.999912
AC073987.1	3.77611e-05	0.999912
AC074011.2	9.13091e-05	0.999912
AC074117.10	-0.000101142	0.999912
AC074212.6	0.000236346	0.999912
AC074289.1	0.000396744	0.999912
AC074363.1	0.000112642	0.999912
AC074391.1	0.000283789	0.999912
AC078842.4	4.20319e-05	0.999912
AC078941.1	2.75086e-05	0.999912
AC079135.1	-9.59213e-05	0.999912
AC079145.4	3.27024e-05	0.999912
AC079305.10	7.88117e-05	0.999912
AC079305.11	6.08562e-05	0.999912
AC079305.8	3.4995e-05	0.999912
AC079354.3	-9.37806e-06	0.999912
AC079584.2	1.61571e-05	0.999912
AC079610.2	4.60398e-05	0.999912
AC079630.4	-7.22304e-05	0.999912
AC079742.4	2.02311e-05	0.999912
AC079776.1	0.000211887	0.999912
AC079776.3	-1.67032e-05	0.999912
AC079779.6	-8.84244e-05	0.999912
AC079790.2	-3.42706e-05	0.999912
AC079807.2	-4.29593e-06	0.999912
AC079807.4	-2.67364e-05	0.999912
AC079922.3	0.000133342	0.999912
AC083843.1	-0.000115952	0.999912
AC083843.2	-0.00032769	0.999912
AC083864.3	7.6378e-05	0.999912
AC083949.1	-2.14e-05	0.999912
AC084082.3	1.00458e-05	0.999912
AC084193.1	4.43393e-05	0.999912
AC084219.2	-2.3203e-05	0.999912
AC084219.4	5.81686e-05	0.999912
AC084809.2	-9.62324e-05	0.999912
AC087294.2	-0.000104827	0.999912
AC087350.1	9.30592e-06	0.999912
AC087501.1	9.98303e-05	0.999912
AC090154.1	-4.0457e-05	0.999912
AC090498.1	6.5096e-05	0.999912
AC090587.5	4.07761e-05	0.999912
AC090616.2	0.000197405	0.999912
AC090617.1	4.85814e-05	0.999912
AC091132.1	-6.19028e-05	0.999912
AC091133.1	-4.42415e-05	0.999912
AC091177.1	-4.83177e-05	0.999912
AC091633.3	-4.48162e-05	0.999912
AC091729.9	5.96379e-05	0.999912
AC091801.1	-7.23827e-05	0.999912
AC091962.3	5.65679e-05	0.999912
AC092155.4	-0.000360526	0.999912
AC092159.2	5.26961e-05	0.999912
AC092162.1	5.29992e-05	0.999912
AC092171.2	-9.27254e-05	0.999912
AC092171.4	-1.67432e-05	0.999912
AC092192.1	-3.62288e-05	0.999912
AC092198.1	1.96828e-05	0.999912
AC092295.4	7.04186e-05	0.999912
AC092301.3	-6.07872e-05	0.999912
AC092316.1	6.17783e-05	0.999912
AC092415.1	-0.000233513	0.999912
AC092431.3	-0.000172331	0.999912
AC092535.3	-6.28865e-06	0.999912
AC092580.4	-8.17874e-06	0.999912
AC092597.3	7.06497e-05	0.999912
AC092614.2	0.000188641	0.999912
AC092620.3	6.81618e-05	0.999912
AC092652.1	-8.43756e-06	0.999912
AC092669.3	5.895e-05	0.999912
AC092684.1	4.9989e-05	0.999912
AC092687.4	-9.30001e-07	0.999912
AC092687.5	-6.46232e-07	0.999912
AC092718.1	3.38069e-05	0.999912
AC092835.2	8.07785e-05	0.999912
AC092839.3	-9.24782e-05	0.999912
AC092881.1	5.6485e-06	0.999912
AC093110.3	7.0989e-05	0.999912
AC093323.3	3.73037e-05	0.999912
AC093326.3	0.000182118	0.999912
AC093375.1	-3.72035e-05	0.999912
AC093381.2	-1.55668e-05	0.999912
AC093382.1	1.07025e-05	0.999912
AC093388.3	-3.17031e-05	0.999912
AC093495.4	-3.66895e-05	0.999912
AC093590.1	7.67435e-05	0.999912
AC093609.1	-0.000133424	0.999912
AC093627.10	-5.58401e-05	0.999912
AC093627.12	4.70107e-05	0.999912
AC093627.7	0.000242223	0.999912
AC093627.8	3.98229e-05	0.999912
AC093627.9	-7.13716e-05	0.999912
AC093639.1	1.32626e-05	0.999912
AC093642.3	-0.000171241	0.999912
AC093642.6	-0.000214877	0.999912
AC093673.5	-0.000147624	0.999912
AC093690.1	6.84229e-05	0.999912
AC093702.1	4.54275e-05	0.999912
AC093802.1	4.67392e-05	0.999912
AC093818.1	-6.72496e-05	0.999912
AC093901.1	-0.000250882	0.999912
AC096554.1	5.01926e-05	0.999912
AC096574.5	8.76211e-05	0.999912
AC096649.3	0.000179585	0.999912
AC096669.1	-2.17317e-05	0.999912
AC096670.3	0.000160782	0.999912
AC096772.6	0.000369974	0.999912
AC097381.1	3.04941e-05	0.999912
AC097461.4	1.52107e-05	0.999912
AC097467.2	9.6131e-05	0.999912
AC097495.2	1.96821e-05	0.999912
AC097499.1	-1.92458e-05	0.999912
AC097662.2	0.000116693	0.999912
AC097721.2	8.11131e-06	0.999912
AC097724.3	4.44122e-05	0.999912
AC098617.1	1.68629e-05	0.999912
AC098820.4	0.000145302	0.999912
AC098973.2	8.08921e-06	0.999912
AC099344.2	6.10009e-05	0.999912
AC099850.1	-9.28311e-05	0.999912
AC100802.3	0.000121454	0.999912
AC100821.2	-7.70065e-05	0.999912
AC100830.3	-5.19099e-05	0.999912
AC100830.4	0.000118353	0.999912
AC100830.5	5.02727e-07	0.999912
AC102953.4	-3.67763e-06	0.999912
AC104088.1	-1.70982e-06	0.999912
AC104113.3	-8.78368e-05	0.999912
AC104134.2	-0.000128095	0.999912
AC104135.2	-5.74786e-05	0.999912
AC104532.2	1.03962e-06	0.999912
AC104532.3	-6.27126e-05	0.999912
AC104532.4	-4.20936e-05	0.999912
AC104534.2	7.69067e-05	0.999912
AC104534.3	-0.000112826	0.999912
AC104653.1	-7.2045e-05	0.999912
AC104654.2	-1.55668e-05	0.999912
AC104667.3	5.70907e-05	0.999912
AC104699.1	-1.32356e-05	0.999912
AC104820.2	0.000149346	0.999912
AC105009.1	3.13919e-05	0.999912
AC105052.2	-1.32601e-05	0.999912
AC105053.3	-0.000159695	0.999912
AC105339.1	-3.95679e-05	0.999912
AC105393.1	-3.62288e-05	0.999912
AC105402.4	2.10063e-06	0.999912
AC105461.1	6.76173e-05	0.999912
AC105760.2	-0.000157217	0.999912
AC105760.3	3.4469e-05	0.999912
AC106801.1	-1.67259e-05	0.999912
AC106873.4	5.43696e-05	0.999912
AC106900.6	-0.000127359	0.999912
AC107081.5	2.92424e-05	0.999912
AC107218.3	0.000156244	0.999912
AC108004.3	-2.94867e-05	0.999912
AC108142.1	0.000164487	0.999912
AC108463.1	3.02684e-05	0.999912
AC108488.4	1.30253e-05	0.999912
AC108938.5	-4.84483e-06	0.999912
AC109333.10	1.9678e-05	0.999912
AC109642.1	-0.000251336	0.999912
AC109826.1	8.53441e-05	0.999912
AC109829.1	-6.48684e-05	0.999912
AC110615.1	2.19942e-05	0.999912
AC110781.3	3.70198e-05	0.999912
AC112715.2	5.30214e-05	0.999912
AC112721.1	3.25864e-05	0.999912
AC113167.1	-4.11071e-05	0.999912
AC113189.5	0.000831307	0.999912
AC113404.1	8.68922e-05	0.999912
AC113610.1	7.67435e-05	0.999912
AC113617.1	-2.1337e-05	0.999912
AC114271.2	6.30723e-05	0.999912
AC114730.11	2.45718e-05	0.999912
AC114730.2	-3.52555e-06	0.999912
AC114730.3	0.000111735	0.999912
AC114730.7	-5.6606e-06	0.999912
AC114730.8	2.92951e-05	0.999912
AC114763.1	-1.15435e-05	0.999912
AC114765.1	0.000144071	0.999912
AC116366.5	-1.96682e-06	0.999912
AC116366.6	-4.09164e-05	0.999912
AC118754.4	-1.15973e-05	0.999912
AC123512.1	4.11239e-05	0.999912
AC124861.1	1.05202e-05	0.999912
AC124944.5	1.95096e-05	0.999912
AC124997.1	0.000103133	0.999912
AC129492.1	4.11658e-05	0.999912
AC129778.2	-4.04349e-05	0.999912
AC130469.2	1.33184e-05	0.999912
AC131056.3	0.000177543	0.999912
AC131263.1	-1.9452e-05	0.999912
AC133106.2	4.24147e-06	0.999912
AC133528.2	-0.000200788	0.999912
AC133644.2	-0.000181811	0.999912
AC133680.1	-2.55458e-05	0.999912
AC135050.5	-3.39754e-05	0.999912
AC136612.1	-3.62288e-05	0.999912
AC136616.1	9.29506e-05	0.999912
AC137932.4	2.32983e-05	0.999912
AC137932.6	4.66559e-05	0.999912
AC137934.1	-0.000111444	0.999912
AC138035.1	8.03521e-06	0.999912
AC138035.2	-1.67639e-05	0.999912
AC138969.4	0.000120082	0.999912
AC139099.4	-6.33937e-05	0.999912
AC139099.6	-3.64476e-05	0.999912
AC139100.3	8.91957e-06	0.999912
AC140542.2	7.41396e-06	0.999912
AC140725.4	0.000105642	0.999912
AC140912.1	0.00016828	0.999912
AC142472.6	-6.44026e-05	0.999912
AC142528.1	-0.000216145	0.999912
AC144449.1	-0.000142242	0.999912
AC144450.1	-8.37903e-05	0.999912
AC144450.2	4.99433e-05	0.999912
AC144652.1	-4.36787e-05	0.999912
AC144831.1	5.86571e-05	0.999912
AC144831.3	2.52593e-05	0.999912
AC144836.1	-2.75312e-05	0.999912
AC145124.2	-9.88301e-05	0.999912
AC145212.2	0.000282853	0.999912
AC145343.2	0.000147338	0.999912
AC147651.1	-4.08286e-05	0.999912
AC147651.4	-0.000166071	0.999912
AC159540.1	6.17984e-05	0.999912
AC159540.2	0.00010551	0.999912
AC226118.1	-6.24455e-05	0.999912
AC231657.1	3.65696e-05	0.999912
AC240274.1	-0.00123165	0.999912
AC241377.2	-3.18268e-05	0.999912
AC241585.2	8.0164e-05	0.999912
AC242988.1	6.8535e-05	0.999912
AC245100.1	-6.70834e-05	0.999912
AC253572.1	1.77154e-05	0.999912
ACAA1	3.4394e-05	0.999912
ACAA2	-8.6799e-05	0.999912
ACACA	8.64329e-05	0.999912
ACACB	-7.3769e-05	0.999912
ACAD10	-0.000120175	0.999912
ACAD11	0.00012579	0.999912
ACAD8	-0.000257149	0.999912
ACAD9	1.13368e-05	0.999912
ACADL	0.000385989	0.999912
ACADM	0.000220865	0.999912
ACADS	2.63375e-05	0.999912
ACADSB	0.000115272	0.999912
ACADVL	-1.63007e-06	0.999912
ACAN	-3.83287e-05	0.999912
ACAP1	-9.25661e-05	0.999912
ACAP2	-3.02791e-05	0.999912
ACAP3	-0.000163557	0.999912
ACAT1	-2.21439e-05	0.999912
ACAT2	-3.1421e-05	0.999912
ACBD3	7.26503e-05	0.999912
ACBD4	-5.1132e-05	0.999912
ACBD5	-0.000106369	0.999912
ACBD6	0.000175878	0.999912
ACCS	-0.000495037	0.999912
ACD	-0.00022557	0.999912
ACE	1.29916e-05	0.999912
ACE2	0.00019262	0.999912
ACER1	7.32857e-06	0.999912
ACER2	-5.2594e-05	0.999912
ACER3	0.000125361	0.999912
ACHE	-3.73985e-05	0.999912
ACIN1	-0.000169387	0.999912
ACKR1	-0.000108965	0.999912
ACKR2	-0.000121903	0.999912
ACKR3	0.000315913	0.999912
ACKR4	6.86138e-06	0.999912
ACLY	-0.000172357	0.999912
ACMSD	-0.000121714	0.999912
ACO1	2.3979e-06	0.999912
ACO2	2.1416e-06	0.999912
ACOT1	-0.000409975	0.999912
ACOT11	-0.000128884	0.999912
ACOT12	-7.60789e-05	0.999912
ACOT13	-0.000123264	0.999912
ACOT2	-0.000184384	0.999912
ACOT4	6.72636e-06	0.999912
ACOT7	-0.000107455	0.999912
ACOT8	0.000248158	0.999912
ACOT9	-0.00025277	0.999912
ACOX1	1.40611e-05	0.999912
ACOX2	4.96684e-05	0.999912
ACOX3	-0.000218579	0.999912
ACOXL	7.60465e-05	0.999912
ACP1	0.000147078	0.999912
ACP2	1.93029e-05	0.999912
ACP5	-2.41514e-06	0.999912
ACP6	-7.96465e-05	0.999912
ACPP	0.000131511	0.999912
ACR	8.34218e-05	0.999912
ACRBP	-7.59279e-05	0.999912
ACRC	-5.66126e-05	0.999912
ACRV1	-6.62518e-06	0.999912
ACSBG1	0.000118158	0.999912
ACSBG2	-1.37293e-05	0.999912
ACSF2	-0.000116646	0.999912
ACSF3	-0.000248938	0.999912
ACSL1	6.05138e-05	0.999912
ACSL3	0.000608202	0.999912
ACSL4	0.000130611	0.999912
ACSL5	0.000138597	0.999912
ACSL6	8.29809e-05	0.999912
ACSM1	0.000252514	0.999912
ACSM3	0.00120811	0.999912
ACSM4	0.000252734	0.999912
ACSM5	0.00025998	0.999912
ACSM6	-4.19958e-05	0.999912
ACSS1	-0.000220186	0.999912
ACSS2	-0.000182725	0.999912
ACSS3	-0.00010833	0.999912
ACTA1	0.000684688	0.999912
ACTA2	-6.26425e-05	0.999912
ACTB	3.30473e-06	0.999912
ACTC1	8.41017e-05	0.999912
ACTG1	1.21859e-06	0.999912
ACTG2	4.16918e-05	0.999912
ACTL10	0.000186913	0.999912
ACTL6A	-8.41777e-05	0.999912
ACTL8	-3.62729e-05	0.999912
ACTN1	-0.000325817	0.999912
ACTN1-AS1	-3.62401e-05	0.999912
ACTN4	-8.85945e-05	0.999912
ACTR10	0.00030719	0.999912
ACTR1A	-0.000385972	0.999912
ACTR1B	-7.12899e-05	0.999912
ACTR2	0.000309861	0.999912
ACTR3	-7.34245e-05	0.999912
ACTR3B	7.84675e-05	0.999912
ACTR3C	-9.60764e-05	0.999912
ACTR5	0.000144981	0.999912
ACTR6	0.000395834	0.999912
ACTR8	9.0238e-05	0.999912
ACTRT3	-0.000139481	0.999912
ACVR1	-0.000114677	0.999912
ACVR1B	6.32823e-05	0.999912
ACVR1C	-7.73381e-05	0.999912
ACVR2A	0.000110432	0.999912
ACVR2B	-0.000138375	0.999912
ACVR2B-AS1	-8.8453e-05	0.999912
ACVRL1	0.000118929	0.999912
ACY1	2.12348e-05	0.999912
ACYP1	-0.000352787	0.999912
ACYP2	0.00030846	0.999912
AD000671.6	7.64418e-05	0.999912
AD001527.7	-0.000105552	0.999912
ADA	-0.000122266	0.999912
ADAL	-4.96886e-05	0.999912
ADAM10	0.000160453	0.999912
ADAM11	-4.32664e-05	0.999912
ADAM12	2.28527e-05	0.999912
ADAM15	-0.000227644	0.999912
ADAM17	5.43029e-05	0.999912
ADAM18	-4.35715e-05	0.999912
ADAM19	-0.000374144	0.999912
ADAM2	1.96821e-05	0.999912
ADAM21	6.81439e-05	0.999912
ADAM22	-0.00016616	0.999912
ADAM23	-4.95727e-05	0.999912
ADAM28	-0.000106354	0.999912
ADAM29	-3.40872e-05	0.999912
ADAM32	-0.000164343	0.999912
ADAM33	-0.000257143	0.999912
ADAM7	-8.09876e-06	0.999912
ADAM8	-8.64904e-05	0.999912
ADAM9	-1.89084e-05	0.999912
ADAMDEC1	-6.422e-06	0.999912
ADAMTS1	-2.62285e-05	0.999912
ADAMTS10	-0.00103181	0.999912
ADAMTS12	-0.000288928	0.999912
ADAMTS13	-5.26423e-05	0.999912
ADAMTS14	0.000105993	0.999912
ADAMTS15	-4.87156e-05	0.999912
ADAMTS16	0.00018247	0.999912
ADAMTS17	-0.000779762	0.999912
ADAMTS18	3.4771e-05	0.999912
ADAMTS19	0.000182213	0.999912
ADAMTS2	-0.000137028	0.999912
ADAMTS20	-5.26639e-05	0.999912
ADAMTS3	-4.94641e-06	0.999912
ADAMTS4	0.000170766	0.999912
ADAMTS5	-9.27394e-05	0.999912
ADAMTS6	-0.000686694	0.999912
ADAMTS7	-0.000482277	0.999912
ADAMTS8	-4.87092e-06	0.999912
ADAMTS9	0.000274094	0.999912
ADAMTS9-AS1	9.12969e-05	0.999912
ADAMTS9-AS2	-7.375e-05	0.999912
ADAMTSL1	-0.000330072	0.999912
ADAMTSL2	-1.82848e-05	0.999912
ADAMTSL3	-0.000270877	0.999912
ADAMTSL4	0.000101282	0.999912
ADAMTSL5	-0.000370917	0.999912
ADAP1	-6.60067e-05	0.999912
ADAP2	-0.00031423	0.999912
ADAR	-1.10238e-05	0.999912
ADARB1	-0.000404557	0.999912
ADARB2	1.95666e-05	0.999912
ADARB2-AS1	4.44567e-05	0.999912
ADAT1	9.16025e-05	0.999912
ADAT2	7.00818e-05	0.999912
ADCK1	0.000182895	0.999912
ADCK2	-3.37955e-05	0.999912
ADCK3	-0.000231263	0.999912
ADCK4	0.000357284	0.999912
ADCK5	-0.000167372	0.999912
ADCY1	-0.000192695	0.999912
ADCY10	4.18144e-05	0.999912
ADCY2	-0.000167349	0.999912
ADCY3	-0.000133801	0.999912
ADCY4	-0.000258278	0.999912
ADCY5	-3.33032e-05	0.999912
ADCY6	-8.40635e-05	0.999912
ADCY7	-3.31727e-05	0.999912
ADCY8	-4.887e-05	0.999912
ADCY9	-0.000437247	0.999912
ADCYAP1R1	-3.49054e-05	0.999912
ADD1	-0.000360242	0.999912
ADD2	2.69982e-05	0.999912
ADD3	-0.000118244	0.999912
ADGB	0.00019954	0.999912
ADGRA1	9.10756e-05	0.999912
ADGRA2	2.08781e-06	0.999912
ADGRA3	-0.00039512	0.999912
ADGRB1	0.000118647	0.999912
ADGRB2	1.47686e-05	0.999912
ADGRB3	-0.00010646	0.999912
ADGRD1	8.55364e-05	0.999912
ADGRE1	-6.20707e-06	0.999912
ADGRE2	0.000124354	0.999912
ADGRE3	-5.68986e-05	0.999912
ADGRE5	1.12656e-05	0.999912
ADGRF1	-8.97583e-07	0.999912
ADGRF3	0.00016015	0.999912
ADGRF5	-0.00075324	0.999912
ADGRG1	-8.02881e-05	0.999912
ADGRG2	1.26262e-05	0.999912
ADGRG3	1.83873e-05	0.999912
ADGRG4	9.10025e-06	0.999912
ADGRG5	-8.44217e-05	0.999912
ADGRG6	2.26056e-05	0.999912
ADGRG7	-2.44702e-05	0.999912
ADGRL1	-0.000226911	0.999912
ADGRL2	-1.33872e-05	0.999912
ADGRL3	-0.000196707	0.999912
ADGRL3-AS1	4.21161e-05	0.999912
ADGRL4	-6.64991e-05	0.999912
ADGRV1	-0.000148023	0.999912
ADH1A	5.64134e-05	0.999912
ADH1B	1.36465e-05	0.999912
ADH1C	5.43574e-05	0.999912
ADH4	1.36881e-05	0.999912
ADH5	5.22736e-05	0.999912
ADH6	-0.000150282	0.999912
ADH7	-3.62288e-05	0.999912
ADHFE1	-5.18074e-05	0.999912
ADI1	5.38498e-05	0.999912
ADIG	1.96821e-05	0.999912
ADIPOQ	1.88054e-05	0.999912
ADIPOQ-AS1	-1.16021e-05	0.999912
ADIPOR1	0.000455992	0.999912
ADIPOR2	2.80937e-05	0.999912
ADIRF	6.76783e-05	0.999912
ADK	-0.000158103	0.999912
ADM	0.000201116	0.999912
ADM2	1.96821e-05	0.999912
ADM5	0.000139273	0.999912
ADNP	-6.90664e-05	0.999912
ADNP-AS1	9.87152e-05	0.999912
ADNP2	6.49438e-06	0.999912
ADO	-0.000118158	0.999912
ADORA1	-0.000110394	0.999912
ADORA2A	5.67068e-05	0.999912
ADORA2A-AS1	0.000121165	0.999912
ADORA2B	2.98901e-05	0.999912
ADPGK	3.44216e-05	0.999912
ADPGK-AS1	9.63668e-06	0.999912
ADPRH	-0.000150131	0.999912
ADPRHL1	4.82223e-06	0.999912
ADPRHL2	-0.000239096	0.999912
ADPRM	0.00062672	0.999912
ADRA1A	-0.00017446	0.999912
ADRA1B	0.000129843	0.999912
ADRA1D	-7.48609e-05	0.999912
ADRA2A	-0.000418517	0.999912
ADRA2B	0.000497631	0.999912
ADRA2C	4.83525e-05	0.999912
ADRB1	0.00018616	0.999912
ADRB2	7.37498e-05	0.999912
ADRB3	0.000224442	0.999912
ADRBK1	-0.000341177	0.999912
ADRBK2	3.57638e-05	0.999912
ADRM1	0.000131615	0.999912
ADSL	-8.44796e-05	0.999912
ADSS	-5.00954e-05	0.999912
ADSSL1	-3.5343e-05	0.999912
ADTRP	6.43904e-06	0.999912
AE000658.22	6.64575e-05	0.999912
AE000662.93	7.44959e-06	0.999912
AEBP1	2.8616e-05	0.999912
AEBP2	-0.00427478	0.999912
AEN	8.48491e-05	0.999912
AES	0.000152739	0.999912
AF001548.5	3.87504e-05	0.999912
AF011889.5	-0.000152567	0.999912
AF038458.3	7.89504e-06	0.999912
AF038458.5	9.07807e-05	0.999912
AF064858.6	4.52377e-05	0.999912
AF064858.8	-3.66717e-05	0.999912
AF121898.3	-0.000102612	0.999912
AF127577.10	1.34138e-05	0.999912
AF127577.11	1.72361e-05	0.999912
AF127577.8	0.000207811	0.999912
AF127936.3	3.05125e-05	0.999912
AF127936.9	8.90326e-06	0.999912
AF129408.17	1.78488e-05	0.999912
AF131216.1	-2.46826e-05	0.999912
AF131216.6	-0.000272892	0.999912
AF131217.1	0.000238837	0.999912
AF146191.4	1.66411e-05	0.999912
AF165138.7	0.000127727	0.999912
AF178030.2	-1.94063e-05	0.999912
AF186192.1	-1.42308e-05	0.999912
AF196970.3	-5.53943e-06	0.999912
AF196972.9	3.29149e-06	0.999912
AF213884.2	-5.48115e-05	0.999912
AF230666.2	0.000102778	0.999912
AF241725.4	-1.55668e-05	0.999912
AF241725.6	8.91982e-05	0.999912
AFAP1	-8.43873e-05	0.999912
AFAP1-AS1	7.11582e-05	0.999912
AFAP1L1	-0.000214834	0.999912
AFAP1L2	-9.01125e-05	0.999912
AFF1	0.000124232	0.999912
AFF2	-8.65528e-05	0.999912
AFF3	-1.27762e-05	0.999912
AFF4	2.91045e-05	0.999912
AFG3L2	1.60424e-05	0.999912
AFMID	-5.40789e-05	0.999912
AFP	3.25864e-05	0.999912
AFTPH	-0.000118322	0.999912
AGA	0.00025889	0.999912
AGAP1	-0.000410596	0.999912
AGAP14P	-5.74779e-06	0.999912
AGAP2	0.000121773	0.999912
AGAP2-AS1	-0.000238966	0.999912
AGAP3	-0.000869212	0.999912
AGAP4	-4.51519e-05	0.999912
AGAP5	-0.000256734	0.999912
AGAP6	0.00013813	0.999912
AGAP9	7.2016e-05	0.999912
AGBL1	-0.000557688	0.999912
AGBL2	0.000229999	0.999912
AGBL3	-0.000117545	0.999912
AGBL4	3.82416e-05	0.999912
AGBL5	-0.000243802	0.999912
AGBL5-AS1	5.6441e-05	0.999912
AGER	4.26375e-05	0.999912
AGFG1	0.000104568	0.999912
AGFG2	1.6552e-05	0.999912
AGGF1	0.000114925	0.999912
AGK	0.000131709	0.999912
AGL	-3.18484e-05	0.999912
AGMAT	-1.7192e-05	0.999912
AGMO	-0.000220245	0.999912
AGO1	1.92585e-06	0.999912
AGO2	-0.000122087	0.999912
AGO3	-0.000172104	0.999912
AGO4	-0.000453033	0.999912
AGPAT1	0.000132375	0.999912
AGPAT2	0.000129431	0.999912
AGPAT3	-0.000203836	0.999912
AGPAT4	-0.00050352	0.999912
AGPAT5	2.71722e-05	0.999912
AGPS	-0.000191729	0.999912
AGRN	-0.000185138	0.999912
AGT	0.000127262	0.999912
AGTPBP1	-0.000136247	0.999912
AGTR1	-6.36849e-05	0.999912
AGTR2	4.66674e-05	0.999912
AGTRAP	-0.000105283	0.999912
AHCTF1	0.00012436	0.999912
AHCY	1.61742e-06	0.999912
AHCYL1	-6.85664e-05	0.999912
AHCYL2	-0.000343013	0.999912
AHDC1	-0.000107027	0.999912
AHI1	0.000217562	0.999912
AHNAK	-0.000908281	0.999912
AHNAK2	-0.000135989	0.999912
AHR	-0.000313113	0.999912
AHRR	1.70918e-05	0.999912
AHSA1	0.000108705	0.999912
AHSA2	-4.41052e-05	0.999912
AIDA	-6.02888e-05	0.999912
AIF1	8.79286e-05	0.999912
AIF1L	0.00012446	0.999912
AIFM1	-9.56583e-05	0.999912
AIFM2	0.000252847	0.999912
AIFM3	3.4339e-05	0.999912
AIG1	-0.000249217	0.999912
AIM1	-0.000216592	0.999912
AIM1L	3.04961e-05	0.999912
AIM2	-6.83409e-05	0.999912
AIMP1	0.000993869	0.999912
AIMP2	0.00029176	0.999912
AIP	0.000134739	0.999912
AIRE	9.93992e-05	0.999912
AIRN	2.0297e-05	0.999912
AJ003147.9	5.97114e-05	0.999912
AJ006998.2	-3.14643e-05	0.999912
AJ011932.1	-0.000173173	0.999912
AJUBA	0.00019923	0.999912
AK1	-1.39373e-05	0.999912
AK2	0.000101167	0.999912
AK3	1.73488e-05	0.999912
AK4	3.49557e-06	0.999912
AK5	-7.10138e-05	0.999912
AK6	2.79521e-05	0.999912
AK7	8.62679e-06	0.999912
AK8	-1.1414e-06	0.999912
AK9	5.60542e-05	0.999912
AKAP1	-0.000103456	0.999912
AKAP10	0.000169085	0.999912
AKAP11	0.000132216	0.999912
AKAP12	-6.59073e-05	0.999912
AKAP13	-0.000207227	0.999912
AKAP14	1.62512e-05	0.999912
AKAP17A	0.000103545	0.999912
AKAP3	1.82414e-05	0.999912
AKAP5	0.000184958	0.999912
AKAP7	0.000178548	0.999912
AKAP8	-0.000237066	0.999912
AKAP8L	-2.56121e-05	0.999912
AKAP9	-0.000143693	0.999912
AKIP1	-4.69834e-05	0.999912
AKIRIN1	-1.93348e-05	0.999912
AKIRIN2	0.000181114	0.999912
AKNA	5.10249e-06	0.999912
AKNAD1	-4.45034e-06	0.999912
AKR1A1	0.000115917	0.999912
AKR1B1	3.28012e-05	0.999912
AKR1B10	-1.94645e-05	0.999912
AKR1B15	4.96925e-06	0.999912
AKR1C1	2.42075e-05	0.999912
AKR1C2	7.1701e-05	0.999912
AKR1C3	5.44947e-05	0.999912
AKR1D1	4.40719e-05	0.999912
AKR1E2	-6.13874e-05	0.999912
AKR7A2	-5.01543e-05	0.999912
AKR7A3	0.000285981	0.999912
AKT1	9.40915e-06	0.999912
AKT1S1	9.66889e-05	0.999912
AKT2	0.000109154	0.999912
AKT3	-0.000203135	0.999912
AKTIP	-8.74543e-06	0.999912
AL021546.6	0.000185377	0.999912
AL022341.3	0.000199572	0.999912
AL022344.7	7.67435e-05	0.999912
AL022578.1	1.59433e-06	0.999912
AL023806.1	5.80848e-05	0.999912
AL035610.2	-0.000196444	0.999912
AL049872.1	0.000107102	0.999912
AL109761.5	4.72979e-05	0.999912
AL132709.8	4.96873e-05	0.999912
AL133245.2	-0.000558473	0.999912
AL133249.1	9.61279e-05	0.999912
AL133493.2	0.000210793	0.999912
AL162426.1	7.68635e-05	0.999912
AL354822.1	0.000235623	0.999912
AL358852.1	7.91267e-06	0.999912
AL365181.2	-2.39096e-05	0.999912
AL513523.2	-0.000171935	0.999912
AL589743.1	0.000525448	0.999912
AL591893.1	0.000488586	0.999912
AL592183.1	-9.47024e-05	0.999912
AL592528.1	-1.55668e-05	0.999912
AL672294.1	9.76767e-05	0.999912
AL773572.7	-1.41921e-05	0.999912
ALAD	-5.30887e-05	0.999912
ALAS1	9.37521e-05	0.999912
ALAS2	8.85081e-05	0.999912
ALB	5.56449e-05	0.999912
ALCAM	-1.42177e-05	0.999912
ALDH16A1	-2.90506e-06	0.999912
ALDH18A1	0.000424419	0.999912
ALDH1A1	-0.00027366	0.999912
ALDH1A2	-0.000138163	0.999912
ALDH1A3	-3.2035e-05	0.999912
ALDH1B1	4.50154e-05	0.999912
ALDH1L1	-4.62573e-05	0.999912
ALDH1L1-AS2	6.08675e-05	0.999912
ALDH1L2	0.000443599	0.999912
ALDH2	4.71644e-05	0.999912
ALDH3A1	-3.62288e-05	0.999912
ALDH3A2	-0.000128947	0.999912
ALDH3B1	9.30109e-06	0.999912
ALDH5A1	-0.000137319	0.999912
ALDH6A1	9.6384e-05	0.999912
ALDH7A1	-0.000241296	0.999912
ALDH8A1	0.000116143	0.999912
ALDH9A1	-2.92471e-05	0.999912
ALDOA	0.000281872	0.999912
ALDOB	4.20792e-05	0.999912
ALG1	-4.96536e-06	0.999912
ALG10	-3.11544e-05	0.999912
ALG10B	-5.66129e-05	0.999912
ALG11	0.000130578	0.999912
ALG12	-1.82391e-05	0.999912
ALG13	2.0177e-05	0.999912
ALG13-AS1	2.61962e-05	0.999912
ALG14	-0.000172134	0.999912
ALG1L	2.94576e-05	0.999912
ALG1L2	0.000146312	0.999912
ALG2	-2.16537e-05	0.999912
ALG3	3.37347e-05	0.999912
ALG5	2.96314e-06	0.999912
ALG6	-6.56248e-05	0.999912
ALG8	0.000345271	0.999912
ALG9	6.47805e-05	0.999912
ALK	0.000178488	0.999912
ALKBH1	-0.000138613	0.999912
ALKBH2	8.53413e-05	0.999912
ALKBH3	6.30019e-05	0.999912
ALKBH3-AS1	-6.27887e-05	0.999912
ALKBH4	-0.000142054	0.999912
ALKBH5	0.000271726	0.999912
ALKBH6	0.000211262	0.999912
ALKBH7	0.000289409	0.999912
ALKBH8	-7.45154e-05	0.999912
ALLC	4.54227e-05	0.999912
ALMS1	-0.000352573	0.999912
ALOX12	-2.00879e-05	0.999912
ALOX12-AS1	-0.00022219	0.999912
ALOX15	1.56448e-05	0.999912
ALOX15B	7.1e-05	0.999912
ALOX5	0.000136897	0.999912
ALOX5AP	-2.90997e-05	0.999912
ALPK1	-3.64351e-05	0.999912
ALPK2	-0.000342231	0.999912
ALPK3	8.93659e-06	0.999912
ALPL	-7.04279e-05	0.999912
ALS2	-0.000255397	0.999912
ALS2CL	-0.000334749	0.999912
ALS2CR11	-0.000101951	0.999912
ALS2CR12	4.78788e-05	0.999912
ALX3	-2.26119e-05	0.999912
ALX4	0.000131462	0.999912
ALYREF	6.11206e-06	0.999912
AMACR	6.7845e-05	0.999912
AMBP	-4.89686e-05	0.999912
AMBRA1	-0.00015576	0.999912
AMD1	0.000265092	0.999912
AMDHD1	0.000214593	0.999912
AMDHD2	-0.000313696	0.999912
AMELX	0.000189632	0.999912
AMER1	2.67076e-05	0.999912
AMFR	4.69605e-05	0.999912
AMH	2.89446e-06	0.999912
AMHR2	1.96821e-05	0.999912
AMIGO1	0.000144448	0.999912
AMIGO2	-0.000177408	0.999912
AMMECR1	0.000311091	0.999912
AMMECR1L	0.000145197	0.999912
AMN	-6.07205e-06	0.999912
AMN1	0.000344042	0.999912
AMOT	4.18064e-05	0.999912
AMOTL1	4.24069e-05	0.999912
AMOTL2	-6.31995e-05	0.999912
AMPD2	4.48366e-06	0.999912
AMPD3	-0.000150871	0.999912
AMPH	-0.000378694	0.999912
AMT	-0.000179319	0.999912
AMY2B	-7.69632e-05	0.999912
AMZ1	-0.00176486	0.999912
AMZ2	7.93474e-05	0.999912
ANAPC1	-0.000211574	0.999912
ANAPC10	5.62556e-05	0.999912
ANAPC11	0.000119787	0.999912
ANAPC13	6.91998e-05	0.999912
ANAPC15	1.82314e-05	0.999912
ANAPC16	-5.35967e-05	0.999912
ANAPC2	-0.000148832	0.999912
ANAPC4	-8.97757e-05	0.999912
ANAPC5	-0.000210116	0.999912
ANAPC7	-0.000120437	0.999912
ANGEL1	0.00015525	0.999912
ANGEL2	0.00083426	0.999912
ANGPT1	-0.000132975	0.999912
ANGPT2	-0.000529553	0.999912
ANGPT4	7.35666e-05	0.999912
ANGPTL1	-8.72609e-05	0.999912
ANGPTL2	0.000135591	0.999912
ANGPTL3	7.24954e-05	0.999912
ANGPTL4	3.49597e-05	0.999912
ANGPTL5	-7.66924e-05	0.999912
ANGPTL6	7.5348e-06	0.999912
ANGPTL7	7.79779e-05	0.999912
ANGPTL8	1.16198e-05	0.999912
ANK1	-2.80469e-05	0.999912
ANK3	-1.72875e-05	0.999912
ANKAR	7.40542e-05	0.999912
ANKDD1A	2.77742e-05	0.999912
ANKDD1B	-6.3068e-05	0.999912
ANKEF1	-2.82347e-05	0.999912
ANKFN1	-0.000268782	0.999912
ANKFY1	-0.000192	0.999912
ANKH	0.00012781	0.999912
ANKHD1	9.55959e-05	0.999912
ANKHD1-EIF4EBP3	-0.000147864	0.999912
ANKIB1	-0.000160803	0.999912
ANKK1	-1.14407e-05	0.999912
ANKLE1	-4.84394e-05	0.999912
ANKLE2	4.81784e-05	0.999912
ANKMY1	0.00037688	0.999912
ANKMY2	-4.86358e-05	0.999912
ANKRA2	6.34567e-06	0.999912
ANKRD10	-0.000307376	0.999912
ANKRD11	-0.000150578	0.999912
ANKRD12	-0.000230412	0.999912
ANKRD13A	-7.423e-05	0.999912
ANKRD13C	0.000151091	0.999912
ANKRD13D	-0.000115258	0.999912
ANKRD16	-0.000168257	0.999912
ANKRD17	7.10182e-05	0.999912
ANKRD18A	1.02113e-05	0.999912
ANKRD2	0.00328985	0.999912
ANKRD20A1	0.000272356	0.999912
ANKRD20A2	9.28277e-05	0.999912
ANKRD20A3	0.00022513	0.999912
ANKRD20A4	2.09122e-05	0.999912
ANKRD23	-5.04653e-05	0.999912
ANKRD24	-3.45515e-06	0.999912
ANKRD26	0.00012256	0.999912
ANKRD27	-0.000129419	0.999912
ANKRD28	-4.76274e-05	0.999912
ANKRD29	-8.83575e-05	0.999912
ANKRD30A	6.4326e-05	0.999912
ANKRD30B	3.30515e-05	0.999912
ANKRD30BL	-9.45952e-05	0.999912
ANKRD31	0.00015521	0.999912
ANKRD33B	-4.10169e-05	0.999912
ANKRD34A	1.2087e-05	0.999912
ANKRD34C-AS1	1.54913e-05	0.999912
ANKRD35	0.000220454	0.999912
ANKRD36	1.98746e-05	0.999912
ANKRD36B	-5.69204e-05	0.999912
ANKRD36C	-0.000256819	0.999912
ANKRD37	0.000472325	0.999912
ANKRD39	0.000125612	0.999912
ANKRD40	-9.13907e-05	0.999912
ANKRD42	-0.000230756	0.999912
ANKRD44	-0.000271313	0.999912
ANKRD45	-1.3156e-05	0.999912
ANKRD46	8.59769e-05	0.999912
ANKRD49	0.000282965	0.999912
ANKRD50	-9.78281e-05	0.999912
ANKRD52	-0.000371485	0.999912
ANKRD53	-9.83112e-05	0.999912
ANKRD54	9.51621e-05	0.999912
ANKRD55	3.83872e-05	0.999912
ANKRD6	-1.9031e-05	0.999912
ANKRD61	2.72357e-05	0.999912
ANKRD62	1.94051e-06	0.999912
ANKRD65	8.00366e-06	0.999912
ANKRD7	-7.00476e-05	0.999912
ANKRD9	8.02419e-05	0.999912
ANKS1A	2.9915e-05	0.999912
ANKS1B	-5.2785e-05	0.999912
ANKS3	-0.00013875	0.999912
ANKS4B	-4.58702e-05	0.999912
ANKS6	5.8142e-05	0.999912
ANKUB1	-8.27067e-06	0.999912
ANKZF1	-0.000138051	0.999912
ANLN	-5.44426e-05	0.999912
ANO1	-0.000144533	0.999912
ANO1-AS1	0.000108414	0.999912
ANO1-AS2	-4.41514e-05	0.999912
ANO10	-6.00433e-05	0.999912
ANO2	1.24169e-05	0.999912
ANO3	-7.82159e-05	0.999912
ANO4	7.25932e-05	0.999912
ANO5	7.61172e-05	0.999912
ANO6	-0.000421766	0.999912
ANO7	-0.000279904	0.999912
ANO8	6.07082e-05	0.999912
ANO9	-4.17621e-05	0.999912
ANOS1	0.00022643	0.999912
ANP32A	-0.000876262	0.999912
ANP32B	0.000309869	0.999912
ANP32D	-3.62288e-05	0.999912
ANP32E	0.00019241	0.999912
ANPEP	-0.000536599	0.999912
ANTXR1	-0.000661473	0.999912
ANTXR2	-0.000419413	0.999912
ANTXRL	1.33715e-05	0.999912
ANXA1	1.57331e-05	0.999912
ANXA10	-3.76875e-05	0.999912
ANXA11	-0.00033748	0.999912
ANXA13	-4.15784e-05	0.999912
ANXA2	8.66437e-05	0.999912
ANXA2R	-0.000301949	0.999912
ANXA3	0.000130155	0.999912
ANXA4	-0.000179488	0.999912
ANXA5	0.000113402	0.999912
ANXA6	-0.000192233	0.999912
ANXA7	3.88078e-06	0.999912
ANXA8	-0.000107439	0.999912
ANXA8L1	-9.22766e-05	0.999912
ANXA9	2.75079e-05	0.999912
AOAH	-1.53302e-05	0.999912
AOC1	-1.55668e-05	0.999912
AOC2	-0.00019178	0.999912
AOC3	0.000167635	0.999912
AOX1	8.80266e-05	0.999912
AP000223.42	5.06836e-05	0.999912
AP000230.1	-4.16929e-05	0.999912
AP000233.4	3.36112e-05	0.999912
AP000235.2	-0.000107903	0.999912
AP000253.1	-3.61651e-05	0.999912
AP000254.8	4.81739e-06	0.999912
AP000265.1	-0.000578277	0.999912
AP000266.7	3.84352e-06	0.999912
AP000275.65	-4.38787e-05	0.999912
AP000282.2	-3.60334e-05	0.999912
AP000295.10	1.33301e-05	0.999912
AP000295.9	1.74919e-05	0.999912
AP000304.12	-5.94448e-05	0.999912
AP000318.2	-3.05059e-05	0.999912
AP000320.6	-3.62288e-05	0.999912
AP000350.10	-3.20075e-05	0.999912
AP000350.5	2.63997e-05	0.999912
AP000438.2	-3.62288e-05	0.999912
AP000439.2	-7.22497e-05	0.999912
AP000442.1	-8.62642e-05	0.999912
AP000442.4	-2.3845e-05	0.999912
AP000462.2	8.21055e-05	0.999912
AP000470.2	4.09732e-05	0.999912
AP000472.2	3.25864e-05	0.999912
AP000473.5	2.16509e-05	0.999912
AP000473.6	-1.44587e-05	0.999912
AP000473.8	6.20468e-06	0.999912
AP000476.1	0.000187267	0.999912
AP000487.5	-2.91385e-05	0.999912
AP000487.6	4.3704e-05	0.999912
AP000593.7	-6.93114e-06	0.999912
AP000640.10	-4.89708e-05	0.999912
AP000688.11	-3.88944e-05	0.999912
AP000688.15	-6.17933e-05	0.999912
AP000692.10	-0.000812193	0.999912
AP000695.4	0.000225851	0.999912
AP000704.5	4.71788e-06	0.999912
AP000705.7	2.8751e-05	0.999912
AP000721.4	-2.3958e-05	0.999912
AP000769.1	-1.43197e-05	0.999912
AP000769.7	5.69105e-05	0.999912
AP000797.3	-5.39831e-05	0.999912
AP000857.3	4.36521e-05	0.999912
AP000892.4	-0.000145215	0.999912
AP000936.4	0.000116104	0.999912
AP000962.2	5.9088e-05	0.999912
AP000998.2	0.0001041	0.999912
AP001046.5	0.000129058	0.999912
AP001055.6	0.000150653	0.999912
AP001057.1	-0.000117489	0.999912
AP001058.3	5.4493e-05	0.999912
AP001059.5	-3.61092e-05	0.999912
AP001059.6	-0.00041093	0.999912
AP001059.7	-9.05545e-05	0.999912
AP001062.7	-5.55552e-05	0.999912
AP001062.9	3.82885e-05	0.999912
AP001065.15	-0.000125397	0.999912
AP001136.2	2.35927e-05	0.999912
AP001172.2	-9.89603e-05	0.999912
AP001189.4	-0.000199117	0.999912
AP001258.4	-0.000165538	0.999912
AP001347.6	-0.000319339	0.999912
AP001372.2	4.56546e-05	0.999912
AP001412.1	0.000186762	0.999912
AP001432.14	-0.000193325	0.999912
AP001437.1	8.38284e-05	0.999912
AP001439.2	-0.000256919	0.999912
AP001462.6	-3.89049e-05	0.999912
AP001468.58	3.608e-05	0.999912
AP001469.5	1.04975e-05	0.999912
AP001471.1	1.49688e-05	0.999912
AP001476.2	-8.00085e-05	0.999912
AP001476.3	1.30743e-05	0.999912
AP001505.10	-1.21139e-05	0.999912
AP001601.2	-0.000123004	0.999912
AP001604.3	-5.67486e-05	0.999912
AP001605.4	-8.67665e-06	0.999912
AP001610.5	-0.00059474	0.999912
AP001626.2	-9.02786e-07	0.999912
AP001627.1	7.44609e-05	0.999912
AP001628.6	0.000266396	0.999912
AP002884.2	0.00031607	0.999912
AP002954.4	0.000142067	0.999912
AP003025.2	-0.00010331	0.999912
AP003068.23	-0.000120509	0.999912
AP003068.9	2.44699e-05	0.999912
AP003419.11	-3.03736e-05	0.999912
AP003419.16	4.41255e-05	0.999912
AP003774.1	-4.4625e-05	0.999912
AP003774.4	2.44251e-05	0.999912
AP003774.6	-3.62288e-05	0.999912
AP004372.1	3.90594e-05	0.999912
AP006216.10	-1.95912e-05	0.999912
AP006222.2	-0.000119374	0.999912
AP006621.5	-0.000320617	0.999912
AP006621.8	-2.36409e-05	0.999912
AP1AR	5.81236e-06	0.999912
AP1B1	9.02022e-05	0.999912
AP1G1	9.77584e-05	0.999912
AP1G2	6.5669e-05	0.999912
AP1M1	-0.000360626	0.999912
AP1M2	1.96821e-05	0.999912
AP1S1	-8.41434e-05	0.999912
AP1S2	4.3594e-05	0.999912
AP1S3	-0.000147567	0.999912
AP2A1	6.46832e-05	0.999912
AP2A2	-0.000462049	0.999912
AP2B1	-2.29451e-05	0.999912
AP2S1	-0.000102086	0.999912
AP3B1	0.000157112	0.999912
AP3B2	-0.000121551	0.999912
AP3D1	3.35347e-05	0.999912
AP3M1	5.51377e-05	0.999912
AP3M2	-7.76102e-05	0.999912
AP3S1	-0.000210293	0.999912
AP3S2	-9.89654e-05	0.999912
AP4B1	-0.000299728	0.999912
AP4B1-AS1	-4.50387e-05	0.999912
AP4E1	2.75874e-05	0.999912
AP4M1	-0.000102432	0.999912
AP4S1	-6.60556e-05	0.999912
AP5B1	6.32679e-06	0.999912
AP5M1	0.000104497	0.999912
AP5S1	0.00010652	0.999912
AP5Z1	8.26607e-05	0.999912
APAF1	2.6033e-05	0.999912
APBA1	-0.00157541	0.999912
APBA2	-4.12739e-05	0.999912
APBA3	-0.000116866	0.999912
APBB1	-1.65828e-06	0.999912
APBB1IP	-0.000145607	0.999912
APBB2	-0.000342818	0.999912
APBB3	7.36063e-05	0.999912
APC	-0.000364588	0.999912
APC2	2.81501e-05	0.999912
APCDD1	-6.09324e-06	0.999912
APCDD1L	1.93891e-06	0.999912
APEH	-0.000134437	0.999912
APEX1	9.36306e-05	0.999912
APEX2	0.000424201	0.999912
APH1A	8.67139e-05	0.999912
APH1B	-0.000197495	0.999912
API5	0.000164045	0.999912
APIP	0.000100371	0.999912
APITD1-CORT	0.000172686	0.999912
APLF	-2.76906e-05	0.999912
APLN	-1.67054e-05	0.999912
APLNR	-0.00241104	0.999912
APLP1	0.000161688	0.999912
APLP2	0.000170304	0.999912
APMAP	0.000454503	0.999912
APOA1	-0.000145938	0.999912
APOA1-AS	-0.000231176	0.999912
APOA1BP	0.000305767	0.999912
APOB	0.000238913	0.999912
APOBEC2	-2.51715e-05	0.999912
APOBEC3C	-0.000258307	0.999912
APOBEC3D	-2.25334e-06	0.999912
APOBEC3F	-3.46164e-05	0.999912
APOBEC3G	-0.000205074	0.999912
APOBEC3H	-5.4887e-05	0.999912
APOBEC4	-6.25062e-05	0.999912
APOBR	9.98051e-05	0.999912
APOC1	0.00013313	0.999912
APOD	0.000127033	0.999912
APOE	0.000292847	0.999912
APOL1	4.32993e-05	0.999912
APOL2	-0.00016274	0.999912
APOL3	-0.000250614	0.999912
APOL4	0.000136462	0.999912
APOL5	-0.000209492	0.999912
APOL6	-0.000193667	0.999912
APOLD1	4.6379e-05	0.999912
APOM	0.000131928	0.999912
APOO	0.000150477	0.999912
APOOL	-0.000100103	0.999912
APP	0.000107165	0.999912
APPBP2	0.000181254	0.999912
APPL1	3.69429e-05	0.999912
APPL2	-0.00015191	0.999912
APRT	3.85909e-05	0.999912
APTR	-0.000101032	0.999912
APTX	0.000127005	0.999912
AQP1	0.000120384	0.999912
AQP11	-7.06426e-05	0.999912
AQP3	-0.000113329	0.999912
AQP4	4.33578e-05	0.999912
AQP4-AS1	0.000115624	0.999912
AQP5	3.51084e-05	0.999912
AQP7	-0.000119139	0.999912
AQP8	9.04832e-05	0.999912
AQP9	0.000106331	0.999912
AQR	4.35602e-05	0.999912
AR	-0.000249596	0.999912
ARAF	0.000121643	0.999912
ARAP1	-0.0003654	0.999912
ARAP1-AS1	-1.47136e-05	0.999912
ARAP1-AS2	-7.81312e-05	0.999912
ARAP2	3.38943e-05	0.999912
ARAP3	-8.41852e-05	0.999912
ARC	7.68821e-05	0.999912
ARCN1	0.000111644	0.999912
AREG	-0.000132825	0.999912
AREL1	-0.000245683	0.999912
ARF1	0.000259623	0.999912
ARF3	-0.000149034	0.999912
ARF4	0.000142847	0.999912
ARF4-AS1	9.48633e-05	0.999912
ARF5	4.61208e-05	0.999912
ARF6	1.66674e-05	0.999912
ARFGAP1	5.37019e-05	0.999912
ARFGAP2	-7.6639e-05	0.999912
ARFGAP3	0.000101703	0.999912
ARFGEF1	2.39602e-05	0.999912
ARFGEF2	0.000150071	0.999912
ARFGEF3	-1.89922e-05	0.999912
ARFIP1	0.000127589	0.999912
ARFIP2	0.000117899	0.999912
ARFRP1	4.91407e-05	0.999912
ARG1	2.70744e-05	0.999912
ARG2	0.000120709	0.999912
ARGLU1	6.3467e-05	0.999912
ARHGAP1	-0.00026902	0.999912
ARHGAP10	5.13086e-05	0.999912
ARHGAP11A	-7.3543e-05	0.999912
ARHGAP11B	-0.000123697	0.999912
ARHGAP12	-0.000184487	0.999912
ARHGAP15	-0.00038869	0.999912
ARHGAP17	0.000161083	0.999912
ARHGAP18	-0.000301311	0.999912
ARHGAP19	3.225e-05	0.999912
ARHGAP19-SLIT1	7.72533e-05	0.999912
ARHGAP20	-0.000284164	0.999912
ARHGAP21	-0.000369675	0.999912
ARHGAP22	0.000143146	0.999912
ARHGAP23	2.92622e-05	0.999912
ARHGAP24	-0.0002925	0.999912
ARHGAP25	-0.000189793	0.999912
ARHGAP26	0.000171203	0.999912
ARHGAP26-AS1	0.000372337	0.999912
ARHGAP27	3.4731e-05	0.999912
ARHGAP28	-0.000121339	0.999912
ARHGAP29	9.59152e-05	0.999912
ARHGAP30	-3.61545e-05	0.999912
ARHGAP31	-0.000195402	0.999912
ARHGAP31-AS1	0.000157245	0.999912
ARHGAP32	-0.000324305	0.999912
ARHGAP33	7.78325e-05	0.999912
ARHGAP35	-8.01456e-05	0.999912
ARHGAP39	-0.000233961	0.999912
ARHGAP4	-0.00121465	0.999912
ARHGAP42	-0.000137403	0.999912
ARHGAP44	-0.000279124	0.999912
ARHGAP5	9.67508e-05	0.999912
ARHGAP5-AS1	0.00018924	0.999912
ARHGAP6	-2.91077e-05	0.999912
ARHGAP9	-3.7317e-05	0.999912
ARHGDIA	1.63615e-05	0.999912
ARHGDIB	-1.75554e-05	0.999912
ARHGDIG	0.000123975	0.999912
ARHGEF1	0.000154074	0.999912
ARHGEF10	8.45386e-05	0.999912
ARHGEF10L	-0.000213926	0.999912
ARHGEF11	-5.84218e-05	0.999912
ARHGEF12	-0.000190161	0.999912
ARHGEF15	-2.80701e-05	0.999912
ARHGEF16	7.29e-05	0.999912
ARHGEF17	-0.000188682	0.999912
ARHGEF19	3.00055e-05	0.999912
ARHGEF2	7.00587e-05	0.999912
ARHGEF25	-0.000132128	0.999912
ARHGEF26	-0.000328533	0.999912
ARHGEF28	-8.06839e-05	0.999912
ARHGEF3	-1.75717e-05	0.999912
ARHGEF3-AS1	-6.61173e-06	0.999912
ARHGEF33	4.81015e-05	0.999912
ARHGEF35	-5.16632e-05	0.999912
ARHGEF37	4.36282e-05	0.999912
ARHGEF38	4.21481e-05	0.999912
ARHGEF39	-0.000106002	0.999912
ARHGEF4	0.000116758	0.999912
ARHGEF40	-0.000134901	0.999912
ARHGEF5	6.69045e-05	0.999912
ARHGEF6	-6.94835e-06	0.999912
ARHGEF7	-6.74563e-05	0.999912
ARHGEF7-AS2	-1.43618e-05	0.999912
ARHGEF9	2.92593e-05	0.999912
ARID1A	-5.80479e-05	0.999912
ARID1B	-0.000100384	0.999912
ARID2	2.1429e-06	0.999912
ARID3A	6.78311e-06	0.999912
ARID3B	-0.000900503	0.999912
ARID3C	1.33219e-05	0.999912
ARID4A	-1.04223e-05	0.999912
ARID4B	-0.000149073	0.999912
ARID5A	-7.17614e-05	0.999912
ARID5B	-5.9843e-05	0.999912
ARIH1	-0.000106145	0.999912
ARIH2	-0.000240117	0.999912
ARIH2OS	-2.02638e-06	0.999912
ARL1	0.0001289	0.999912
ARL10	-0.000148431	0.999912
ARL11	4.64472e-05	0.999912
ARL13A	4.12994e-05	0.999912
ARL13B	0.000152552	0.999912
ARL14EP	0.000281746	0.999912
ARL15	9.18525e-05	0.999912
ARL16	-0.000480714	0.999912
ARL17A	0.000104789	0.999912
ARL17B	0.000145553	0.999912
ARL2	-1.71241e-05	0.999912
ARL2-SNX15	-2.96763e-05	0.999912
ARL2BP	0.000183362	0.999912
ARL3	-2.2037e-05	0.999912
ARL4A	-0.000102556	0.999912
ARL4C	-5.62404e-05	0.999912
ARL4D	-7.53869e-05	0.999912
ARL5A	1.35022e-05	0.999912
ARL5B	2.37522e-05	0.999912
ARL5C	0.000132283	0.999912
ARL6	5.82551e-05	0.999912
ARL6IP1	7.14577e-05	0.999912
ARL6IP4	6.61385e-05	0.999912
ARL6IP5	2.01464e-06	0.999912
ARL6IP6	-0.00035169	0.999912
ARL8A	8.46114e-05	0.999912
ARL8B	0.000274912	0.999912
ARL9	-3.53723e-05	0.999912
ARMC1	-9.0775e-05	0.999912
ARMC10	0.00036269	0.999912
ARMC12	-4.27035e-05	0.999912
ARMC2	-0.000252409	0.999912
ARMC3	3.94235e-05	0.999912
ARMC4	-5.80593e-05	0.999912
ARMC5	-1.11575e-05	0.999912
ARMC6	9.80526e-05	0.999912
ARMC7	-0.000114425	0.999912
ARMC8	-0.000218226	0.999912
ARMC9	8.03504e-05	0.999912
ARMCX1	-1.1212e-05	0.999912
ARMCX2	7.64393e-05	0.999912
ARMCX3	6.06845e-05	0.999912
ARMCX3-AS1	3.80279e-05	0.999912
ARMCX4	-0.000381966	0.999912
ARMCX5	-3.91744e-05	0.999912
ARMCX6	-0.000170066	0.999912
ARMT1	-9.22647e-06	0.999912
ARNT	-0.000377545	0.999912
ARNT2	9.68276e-05	0.999912
ARNTL	-5.59464e-06	0.999912
ARNTL2	2.64747e-05	0.999912
ARNTL2-AS1	-5.28488e-05	0.999912
ARPC1A	-7.89012e-05	0.999912
ARPC1B	6.19566e-05	0.999912
ARPC2	5.28259e-05	0.999912
ARPC3	-0.000116714	0.999912
ARPC4	-0.000234951	0.999912
[truncated: 20,874 more rows]

## Sheet: Smooth Muscle
Gene	log2FoldChange	padj
XIST	-9.09549	7.98116e-55
TTTY10	2.63005	3.99344e-06
ZFY	3.58203	2.84234e-05
TTTY15	3.67933	0.000216899
RPS4Y1	3.61286	0.000820574
JPX	-0.515528	0.000846268
TSIX	-3.60664	0.000846268
TTTY14	3.71356	0.00126255
KDM5D	3.1078	0.00538345
USP9Y	2.9846	0.00643083
DDX3Y	1.92619	0.0165006
UTY	2.19682	0.0229234
EIF1AY	1.68465	0.0290287
KDM6A	-0.162176	0.0397576
LINC00278	1.25171	0.0438586
NLGN4Y	0.162999	0.642433
A1BG	-0.000117664	0.999999
A1BG-AS1	-0.000132551	0.999999
A1CF	-0.000142824	0.999999
A2M	1.56932e-05	0.999999
A2M-AS1	-0.00016498	0.999999
A2ML1	0.000300474	0.999999
A2ML1-AS1	5.76506e-05	0.999999
A3GALT2	3.50779e-05	0.999999
A4GALT	-4.96367e-05	0.999999
AAAS	0.000157285	0.999999
AACS	3.37864e-05	0.999999
AADACL2-AS1	0.00011588	0.999999
AADAT	-7.46205e-05	0.999999
AAED1	-5.39069e-05	0.999999
AAGAB	0.00138469	0.999999
AAK1	7.62946e-05	0.999999
AAMDC	-4.93834e-05	0.999999
AAMP	-4.44782e-06	0.999999
AANAT	-9.60678e-06	0.999999
AAR2	0.000248137	0.999999
AARS	8.27349e-05	0.999999
AARS2	1.52454e-05	0.999999
AASDH	0.00017063	0.999999
AASDHPPT	3.59267e-05	0.999999
AASS	7.09629e-05	0.999999
AATBC	9.93288e-05	0.999999
AATF	0.000252894	0.999999
AATK	0.000138364	0.999999
AATK-AS1	-2.52415e-05	0.999999
AB015752.3	2.35263e-05	0.999999
ABALON	5.28975e-05	0.999999
ABAT	-0.000161767	0.999999
ABC7-42404400C24.1	-0.000170904	0.999999
ABC7-481722F1.2	0.000118706	0.999999
ABCA1	4.48979e-05	0.999999
ABCA10	0.000399714	0.999999
ABCA13	-9.04991e-06	0.999999
ABCA2	-0.000448812	0.999999
ABCA3	-0.000101943	0.999999
ABCA4	-0.0003752	0.999999
ABCA5	-0.000142344	0.999999
ABCA6	-0.00021324	0.999999
ABCA7	-6.90836e-05	0.999999
ABCA8	-0.000146242	0.999999
ABCA9	0.000131845	0.999999
ABCA9-AS1	-0.000141397	0.999999
ABCB1	0.000526794	0.999999
ABCB10	-0.000217314	0.999999
ABCB11	-9.60678e-06	0.999999
ABCB4	-0.000853933	0.999999
ABCB5	-5.04124e-05	0.999999
ABCB6	0.000186383	0.999999
ABCB7	0.000303347	0.999999
ABCB8	-0.000144366	0.999999
ABCB9	-0.000221708	0.999999
ABCC1	-0.000344756	0.999999
ABCC10	0.000114607	0.999999
ABCC11	4.72408e-05	0.999999
ABCC2	3.40887e-05	0.999999
ABCC3	0.00204716	0.999999
ABCC4	-0.000119773	0.999999
ABCC5	-0.00022605	0.999999
ABCC5-AS1	0.000133523	0.999999
ABCC6	0.000189349	0.999999
ABCC8	-0.00101462	0.999999
ABCC9	-0.00124881	0.999999
ABCD1	-0.000169705	0.999999
ABCD2	-6.89959e-05	0.999999
ABCD3	-0.000220562	0.999999
ABCD4	-0.000250503	0.999999
ABCE1	3.6975e-05	0.999999
ABCF1	-5.13871e-05	0.999999
ABCF2	0.000272681	0.999999
ABCG1	-0.000237662	0.999999
ABCG2	-8.78296e-05	0.999999
ABCG4	-2.59254e-05	0.999999
ABCG5	-2.5107e-05	0.999999
ABHD1	-1.10709e-05	0.999999
ABHD10	9.04883e-05	0.999999
ABHD11	-0.000163968	0.999999
ABHD12	0.000248212	0.999999
ABHD12B	0.000137171	0.999999
ABHD13	-3.31315e-05	0.999999
ABHD14A	-0.000240054	0.999999
ABHD14A-ACY1	0.000315209	0.999999
ABHD14B	4.32338e-05	0.999999
ABHD15	-0.000100731	0.999999
ABHD15-AS1	-9.50812e-05	0.999999
ABHD16A	0.000145996	0.999999
ABHD16B	0.000137171	0.999999
ABHD17A	-5.69643e-05	0.999999
ABHD17B	0.000104142	0.999999
ABHD17C	-6.36492e-06	0.999999
ABHD18	-4.14635e-05	0.999999
ABHD2	1.08681e-05	0.999999
ABHD3	-9.14637e-06	0.999999
ABHD4	-6.14814e-06	0.999999
ABHD5	-7.73718e-05	0.999999
ABHD6	0.00015721	0.999999
ABHD8	-0.00011001	0.999999
ABI1	9.29705e-05	0.999999
ABI2	0.000215767	0.999999
ABI3	0.000183233	0.999999
ABI3BP	-0.000318347	0.999999
ABL1	-2.04498e-05	0.999999
ABL2	6.04516e-05	0.999999
ABLIM2	-0.000222756	0.999999
ABLIM3	-7.79949e-06	0.999999
ABO	9.88213e-05	0.999999
ABR	-0.000693191	0.999999
ABRA	-0.000104915	0.999999
ABRACL	9.17411e-05	0.999999
ABT1	0.000384105	0.999999
ABTB1	-0.000218671	0.999999
ABTB2	-0.000179756	0.999999
AC000032.2	3.84397e-05	0.999999
AC000067.1	5.96392e-05	0.999999
AC000123.4	4.11505e-05	0.999999
AC001226.7	0.00028142	0.999999
AC002064.4	0.000137171	0.999999
AC002064.5	0.000695496	0.999999
AC002066.1	-0.000616127	0.999999
AC002116.7	0.000264185	0.999999
AC002117.1	9.76577e-05	0.999999
AC002310.11	3.87795e-05	0.999999
AC002310.12	9.62583e-05	0.999999
AC002310.13	-0.000142821	0.999999
AC002310.7	0.000118113	0.999999
AC002331.1	3.42932e-05	0.999999
AC002398.11	3.3163e-05	0.999999
AC002398.12	-0.000104449	0.999999
AC002401.1	0.000137171	0.999999
AC002429.5	0.000620058	0.999999
AC002451.3	-3.13085e-05	0.999999
AC002454.1	-3.59043e-05	0.999999
AC002456.2	5.12697e-05	0.999999
AC002467.7	7.50717e-05	0.999999
AC002480.4	9.1942e-05	0.999999
AC002539.1	-9.26919e-05	0.999999
AC002550.5	0.000106074	0.999999
AC002550.6	-9.60678e-06	0.999999
AC002985.3	-4.64324e-05	0.999999
AC003002.4	0.000138173	0.999999
AC003002.6	3.53153e-05	0.999999
AC003005.2	-5.31561e-05	0.999999
AC003005.4	0.000563835	0.999999
AC003006.7	0.000118201	0.999999
AC003075.4	-0.000185109	0.999999
AC003088.1	-0.00021568	0.999999
AC003090.1	0.000185828	0.999999
AC003092.1	0.000137171	0.999999
AC003092.2	0.00011811	0.999999
AC003101.1	-0.00019225	0.999999
AC003682.16	7.12729e-05	0.999999
AC003973.5	-2.5107e-05	0.999999
AC003991.3	-8.35471e-05	0.999999
AC004009.3	-0.000112557	0.999999
AC004014.3	-7.95597e-05	0.999999
AC004019.13	-8.07961e-05	0.999999
AC004053.1	-6.67401e-05	0.999999
AC004076.5	-3.99874e-05	0.999999
AC004076.7	-0.000556621	0.999999
AC004076.9	4.99592e-05	0.999999
AC004112.4	-8.43622e-05	0.999999
AC004158.3	0.000192019	0.999999
AC004160.4	0.000186549	0.999999
AC004231.2	0.000206292	0.999999
AC004237.1	-0.000455895	0.999999
AC004257.1	-6.83636e-05	0.999999
AC004381.6	-2.11158e-05	0.999999
AC004381.7	-8.38492e-05	0.999999
AC004448.2	0.000187686	0.999999
AC004448.5	0.000701335	0.999999
AC004490.1	0.000139218	0.999999
AC004540.5	0.00012464	0.999999
AC004549.6	6.45912e-07	0.999999
AC004556.1	-3.04444e-05	0.999999
AC004691.5	-0.000134835	0.999999
AC004702.2	-4.68949e-05	0.999999
AC004840.8	-7.95597e-05	0.999999
AC004854.4	0.000140749	0.999999
AC004878.2	0.000187546	0.999999
AC004893.11	2.71756e-05	0.999999
AC004951.6	2.97919e-05	0.999999
AC004988.1	-1.54644e-05	0.999999
AC005009.2	0.0001159	0.999999
AC005013.5	-7.44328e-05	0.999999
AC005037.3	-4.82544e-05	0.999999
AC005076.5	0.00024086	0.999999
AC005104.3	0.000118706	0.999999
AC005224.2	-0.000111061	0.999999
AC005237.4	0.00226396	0.999999
AC005253.2	-9.71104e-05	0.999999
AC005281.1	-8.93941e-05	0.999999
AC005304.1	0.000325593	0.999999
AC005307.3	-4.27188e-07	0.999999
AC005329.7	0.000208779	0.999999
AC005355.1	6.06898e-05	0.999999
AC005355.2	-9.60678e-06	0.999999
AC005358.3	-0.000193162	0.999999
AC005363.11	-2.10003e-06	0.999999
AC005498.3	4.05789e-05	0.999999
AC005498.4	-2.55554e-05	0.999999
AC005523.2	9.79177e-05	0.999999
AC005534.8	-9.72284e-05	0.999999
AC005540.3	-9.60678e-06	0.999999
AC005550.3	-0.000143994	0.999999
AC005592.1	0.000162133	0.999999
AC005592.2	0.000703012	0.999999
AC005606.14	0.000230884	0.999999
AC005609.16	-0.000192965	0.999999
AC005614.3	6.80482e-05	0.999999
AC005618.6	3.44509e-05	0.999999
AC005624.2	0.000116028	0.999999
AC005740.5	0.000158768	0.999999
AC005754.7	5.3289e-05	0.999999
AC005754.8	-0.000177003	0.999999
AC005775.2	4.94627e-05	0.999999
AC005786.7	-2.42154e-05	0.999999
AC005943.2	-7.60973e-05	0.999999
AC006000.5	8.55161e-05	0.999999
AC006007.1	0.000199803	0.999999
AC006026.13	4.71373e-05	0.999999
AC006042.7	-2.51869e-05	0.999999
AC006126.4	0.000230884	0.999999
AC006130.3	0.000116682	0.999999
AC006145.4	3.7779e-05	0.999999
AC006159.5	0.000412059	0.999999
AC006160.5	-2.72052e-05	0.999999
AC006273.5	-9.60678e-06	0.999999
AC006277.2	0.000108826	0.999999
AC006369.2	-0.000103329	0.999999
AC006378.2	4.766e-05	0.999999
AC006449.2	-3.10764e-05	0.999999
AC006458.3	5.4266e-05	0.999999
AC006460.2	8.76931e-05	0.999999
AC006486.9	-7.97971e-05	0.999999
AC006547.13	0.000179252	0.999999
AC006547.8	6.74586e-05	0.999999
AC006942.4	-1.03075e-05	0.999999
AC006994.2	9.60442e-05	0.999999
AC007009.1	0.000179955	0.999999
AC007038.7	6.5666e-05	0.999999
AC007040.11	-3.39883e-05	0.999999
AC007050.17	-8.10756e-05	0.999999
AC007064.24	6.85365e-05	0.999999
AC007091.1	0.000166946	0.999999
AC007098.1	0.000272059	0.999999
AC007131.1	-0.000125391	0.999999
AC007163.6	0.000259436	0.999999
AC007192.4	-1.53827e-05	0.999999
AC007192.6	0.000159613	0.999999
AC007193.10	1.86965e-05	0.999999
AC007193.6	0.000252561	0.999999
AC007193.9	-0.00026862	0.999999
AC007204.2	0.000105854	0.999999
AC007228.11	2.13102e-05	0.999999
AC007228.5	-0.000104976	0.999999
AC007246.3	0.000127569	0.999999
AC007255.8	-3.11588e-05	0.999999
AC007271.3	-5.85606e-05	0.999999
AC007285.6	-6.33086e-05	0.999999
AC007292.3	-0.000261615	0.999999
AC007292.4	-9.59999e-05	0.999999
AC007319.1	0.000715176	0.999999
AC007325.2	-1.45631e-05	0.999999
AC007325.4	9.02424e-05	0.999999
AC007362.3	-8.14752e-05	0.999999
AC007365.1	0.00022325	0.999999
AC007365.3	-7.95597e-05	0.999999
AC007383.3	0.000479376	0.999999
AC007383.4	2.89019e-05	0.999999
AC007386.4	5.26585e-05	0.999999
AC007389.3	0.000188999	0.999999
AC007391.2	7.51131e-05	0.999999
AC007392.3	-2.4613e-05	0.999999
AC007405.4	4.05833e-05	0.999999
AC007405.6	8.96173e-05	0.999999
AC007563.5	6.08576e-05	0.999999
AC007566.10	0.00032046	0.999999
AC007620.3	0.000182969	0.999999
AC007679.3	-3.07278e-05	0.999999
AC007682.1	-5.42525e-05	0.999999
AC007743.1	0.000145579	0.999999
AC007773.2	-0.00113071	0.999999
AC007796.1	-4.99967e-05	0.999999
AC007879.1	-0.000150719	0.999999
AC007879.5	-2.84079e-05	0.999999
AC007906.1	-0.000105939	0.999999
AC007950.2	5.40849e-05	0.999999
AC007952.6	-9.60678e-06	0.999999
AC007966.1	-0.000120255	0.999999
AC008073.7	0.000166954	0.999999
AC008074.1	0.000104817	0.999999
AC008074.3	0.000378074	0.999999
AC008269.2	-9.71961e-05	0.999999
AC008277.1	9.77997e-05	0.999999
AC008440.5	8.34528e-05	0.999999
AC008522.1	5.3399e-05	0.999999
AC008686.1	-9.60678e-06	0.999999
AC008746.12	3.09933e-05	0.999999
AC008746.3	-4.43588e-05	0.999999
AC008753.6	0.000236596	0.999999
AC008781.7	5.0896e-05	0.999999
AC008937.2	6.80181e-05	0.999999
AC009065.4	-6.37761e-05	0.999999
AC009120.4	-0.000151739	0.999999
AC009133.12	0.000117454	0.999999
AC009133.23	-0.00024735	0.999999
AC009228.1	0.000131526	0.999999
AC009264.1	6.642e-05	0.999999
AC009276.4	1.88907e-05	0.999999
AC009299.2	-0.000187231	0.999999
AC009303.1	0.000163815	0.999999
AC009312.1	6.14183e-05	0.999999
AC009403.2	0.000233807	0.999999
AC009404.2	0.000276665	0.999999
AC009410.1	5.42485e-05	0.999999
AC009495.2	0.000230884	0.999999
AC009495.4	0.000299837	0.999999
AC009501.4	0.000495166	0.999999
AC009502.4	0.000169786	0.999999
AC009505.2	4.98773e-05	0.999999
AC009506.1	-8.02787e-05	0.999999
AC009518.8	0.000158426	0.999999
AC009542.2	-0.000110392	0.999999
AC009784.3	4.3616e-05	0.999999
AC009878.2	-0.000136887	0.999999
AC009948.5	0.0004049	0.999999
AC009950.2	-1.21144e-06	0.999999
AC009961.3	-0.000111757	0.999999
AC010084.1	0.00015215	0.999999
AC010091.1	7.62426e-05	0.999999
AC010127.3	7.58903e-06	0.999999
AC010136.2	7.82977e-05	0.999999
AC010149.4	-6.22702e-05	0.999999
AC010226.4	-0.000194011	0.999999
AC010504.2	5.81806e-06	0.999999
AC010524.4	-0.000139213	0.999999
AC010642.1	-2.3398e-05	0.999999
AC010761.13	5.42861e-05	0.999999
AC010761.6	-0.000111542	0.999999
AC010883.5	-2.18587e-05	0.999999
AC010884.1	0.000443737	0.999999
AC010890.1	4.16227e-05	0.999999
AC010894.3	0.000101529	0.999999
AC010976.2	1.60223e-05	0.999999
AC011043.1	-1.65967e-05	0.999999
AC011239.1	0.000155462	0.999999
AC011247.3	-1.51742e-05	0.999999
AC011284.3	-7.90517e-05	0.999999
AC011286.1	5.42576e-05	0.999999
AC011288.2	0.000537095	0.999999
AC011290.4	-0.000175924	0.999999
AC011343.1	0.000161148	0.999999
AC011380.1	-3.28674e-05	0.999999
AC011513.4	0.000137171	0.999999
AC011524.1	-0.000176451	0.999999
AC011530.4	0.00014039	0.999999
AC011997.1	1.34687e-05	0.999999
AC012074.2	-6.28006e-05	0.999999
AC012314.8	-9.71168e-05	0.999999
AC012358.8	4.33565e-05	0.999999
AC012360.6	-0.000116542	0.999999
AC012361.1	-6.40632e-05	0.999999
AC012363.4	-4.29551e-05	0.999999
AC012462.1	-7.64903e-06	0.999999
AC012593.1	-6.78105e-06	0.999999
AC012668.2	9.70166e-05	0.999999
AC013448.1	-0.000107487	0.999999
AC013461.1	-0.000130361	0.999999
AC013463.2	0.000152808	0.999999
AC013472.4	0.00016653	0.999999
AC013480.2	-9.69186e-05	0.999999
AC015688.3	0.00022294	0.999999
AC015849.19	-4.4697e-05	0.999999
AC015849.2	2.34395e-05	0.999999
AC015971.2	-0.000772814	0.999999
AC015987.1	-6.99469e-05	0.999999
AC016577.1	0.000201184	0.999999
AC016582.2	0.000168465	0.999999
AC016629.3	0.000130538	0.999999
AC016644.1	-0.000196339	0.999999
AC016700.2	-0.000256015	0.999999
AC016700.5	0.000109775	0.999999
AC016722.4	-0.000328319	0.999999
AC016723.4	-0.000272829	0.999999
AC016768.1	-0.000286758	0.999999
AC016831.7	0.000145739	0.999999
AC016907.3	-0.000221584	0.999999
AC016909.1	8.43359e-05	0.999999
AC016910.1	-0.000367021	0.999999
AC016994.2	-0.000228771	0.999999
AC016995.3	-7.07474e-05	0.999999
AC016999.2	0.000133145	0.999999
AC017060.1	0.000163704	0.999999
AC017074.2	1.34693e-05	0.999999
AC017101.10	0.000184381	0.999999
AC018359.1	0.000285419	0.999999
AC018462.2	4.21128e-05	0.999999
AC018647.3	5.3261e-05	0.999999
AC018717.1	0.000105315	0.999999
AC018766.4	-0.000175158	0.999999
AC018766.6	0.000459469	0.999999
AC018816.3	6.0774e-05	0.999999
AC018832.1	0.000118795	0.999999
AC018890.6	0.000369156	0.999999
AC019048.1	3.83675e-05	0.999999
AC019181.2	-6.07295e-05	0.999999
AC019186.1	2.04751e-05	0.999999
AC019330.1	-9.7326e-07	0.999999
AC020571.3	-9.60678e-06	0.999999
AC020594.5	-0.000341253	0.999999
AC021188.4	-0.000552758	0.999999
AC021224.1	-0.00016841	0.999999
AC022007.5	0.000154219	0.999999
AC023115.2	0.00039061	0.999999
AC023137.2	0.00013361	0.999999
AC023590.1	-0.000116687	0.999999
AC024084.1	-3.41568e-08	0.999999
AC025165.8	-0.000364845	0.999999
AC025171.1	3.51587e-05	0.999999
AC025335.1	0.000364233	0.999999
AC026150.8	-0.000153675	0.999999
AC026167.1	3.81245e-05	0.999999
AC026188.1	-1.99321e-05	0.999999
AC026202.3	-0.000118422	0.999999
AC027119.1	-7.84923e-05	0.999999
AC027601.1	-0.000111922	0.999999
AC037445.1	5.94779e-05	0.999999
AC046143.3	7.93757e-05	0.999999
AC053503.11	8.05506e-05	0.999999
AC053503.4	-1.6246e-05	0.999999
AC053503.6	0.000194867	0.999999
AC055764.1	0.000204218	0.999999
AC058791.1	7.31415e-05	0.999999
AC060834.3	0.000148032	0.999999
AC061992.2	6.9816e-05	0.999999
AC062017.1	-0.000420988	0.999999
AC062029.1	-2.16697e-06	0.999999
AC064871.3	3.44715e-05	0.999999
AC067959.1	-2.95902e-05	0.999999
AC068138.1	0.000212585	0.999999
AC068282.3	-0.000159875	0.999999
AC068286.1	-0.000111817	0.999999
AC068490.2	-0.000423842	0.999999
AC068491.2	-0.000312669	0.999999
AC068499.10	-0.000160799	0.999999
AC068533.7	-0.000350696	0.999999
AC068831.10	2.91066e-05	0.999999
AC068831.3	-0.000243679	0.999999
AC069277.2	4.36132e-05	0.999999
AC069368.3	-0.000113761	0.999999
AC069513.4	-4.43291e-05	0.999999
AC072062.1	8.93526e-05	0.999999
AC073071.1	6.94202e-05	0.999999
AC073072.5	0.000335609	0.999999
AC073218.1	0.000133226	0.999999
AC073254.1	0.00016021	0.999999
AC073283.4	9.15568e-05	0.999999
AC073316.1	0.000151496	0.999999
AC073333.8	-9.99598e-05	0.999999
AC073342.12	0.000210449	0.999999
AC073343.13	-0.000332148	0.999999
AC073635.5	0.000198993	0.999999
AC073641.2	7.51169e-05	0.999999
AC073834.3	0.000176767	0.999999
AC073842.19	3.79568e-05	0.999999
AC073934.6	-4.10106e-05	0.999999
AC073957.15	7.0244e-05	0.999999
AC073987.1	-3.95738e-05	0.999999
AC074011.2	3.66487e-05	0.999999
AC074117.10	5.75345e-05	0.999999
AC074212.6	3.34196e-05	0.999999
AC074289.1	-9.20131e-05	0.999999
AC074363.1	0.000126365	0.999999
AC074391.1	1.37475e-06	0.999999
AC078842.4	0.000130975	0.999999
AC079135.1	-0.000243353	0.999999
AC079145.4	-4.42284e-06	0.999999
AC079305.10	2.91781e-05	0.999999
AC079305.11	5.06488e-07	0.999999
AC079305.8	0.000290741	0.999999
AC079630.4	-1.48358e-06	0.999999
AC079742.4	-0.000846102	0.999999
AC079807.2	0.000151292	0.999999
AC079807.4	-0.00038852	0.999999
AC079922.3	-0.000124772	0.999999
AC083843.1	0.000119961	0.999999
AC083949.1	-4.226e-05	0.999999
AC084082.3	-9.65034e-05	0.999999
AC084219.2	5.06345e-05	0.999999
AC084219.4	-6.88501e-05	0.999999
AC084809.2	-6.40994e-05	0.999999
AC087294.2	0.000153321	0.999999
AC087350.1	-7.79183e-05	0.999999
AC087491.2	2.44109e-05	0.999999
AC087499.10	-2.5107e-05	0.999999
AC087501.1	0.000582584	0.999999
AC090154.1	-0.000170743	0.999999
AC090498.1	0.00014288	0.999999
AC090616.2	0.000205712	0.999999
AC091132.1	5.43313e-05	0.999999
AC091133.1	0.000293343	0.999999
AC091153.4	0.000115376	0.999999
AC091177.1	-0.000128624	0.999999
AC091633.3	7.5068e-05	0.999999
AC091705.1	0.000140176	0.999999
AC091729.9	-3.49087e-06	0.999999
AC091801.1	-0.000153	0.999999
AC092155.4	0.000103137	0.999999
AC092159.2	-8.4806e-05	0.999999
AC092295.4	-0.000129597	0.999999
AC092301.3	-4.31873e-06	0.999999
AC092415.1	-0.000548759	0.999999
AC092431.3	-2.64674e-05	0.999999
AC092597.3	0.000150985	0.999999
AC092614.2	-5.49591e-06	0.999999
AC092620.3	-0.000117252	0.999999
AC092652.1	6.70709e-10	0.999999
AC092667.2	6.81133e-05	0.999999
AC092684.1	0.000174433	0.999999
AC092687.4	0.000118525	0.999999
AC092687.5	3.99281e-05	0.999999
AC092835.2	5.18299e-05	0.999999
AC092839.3	-5.09183e-05	0.999999
AC093110.3	-2.25557e-05	0.999999
AC093323.3	-0.000220531	0.999999
AC093326.3	3.3759e-05	0.999999
AC093375.1	0.000114798	0.999999
AC093388.3	4.53551e-05	0.999999
AC093390.1	-8.05676e-05	0.999999
AC093495.4	7.5733e-05	0.999999
AC093609.1	-0.000139246	0.999999
AC093627.10	6.94401e-05	0.999999
AC093627.12	-8.90208e-06	0.999999
AC093627.7	0.00020013	0.999999
AC093627.9	4.38939e-06	0.999999
AC093642.3	-1.60257e-05	0.999999
AC093642.6	-7.30388e-05	0.999999
AC093673.5	-8.42232e-05	0.999999
AC093690.1	-3.04106e-05	0.999999
AC093818.1	0.00156371	0.999999
AC093901.1	0.000176011	0.999999
AC096670.3	-9.35985e-05	0.999999
AC096772.6	-7.62132e-06	0.999999
AC097467.2	-5.48191e-05	0.999999
AC097662.2	-0.00036964	0.999999
AC097721.2	-0.000196754	0.999999
AC097724.3	-3.03765e-05	0.999999
AC098617.1	9.44567e-06	0.999999
AC099850.1	-0.000141557	0.999999
AC100830.3	-9.18649e-05	0.999999
AC100830.4	-3.12417e-05	0.999999
AC100830.5	6.28577e-05	0.999999
AC102953.4	7.36882e-05	0.999999
AC104088.1	-0.000235338	0.999999
AC104134.2	0.000126873	0.999999
AC104135.2	0.000149168	0.999999
AC104532.2	-0.000686453	0.999999
AC104532.4	-2.30305e-06	0.999999
AC104534.3	0.000134868	0.999999
AC104653.1	7.78449e-05	0.999999
AC104654.2	6.81798e-05	0.999999
AC104820.2	-1.8689e-05	0.999999
AC105052.2	-0.000261353	0.999999
AC105053.3	-6.17202e-05	0.999999
AC105402.4	6.07594e-05	0.999999
AC105461.1	3.4192e-05	0.999999
AC105760.2	0.00010229	0.999999
AC105760.3	-4.51914e-05	0.999999
AC106873.4	0.000124186	0.999999
AC106900.6	0.000204324	0.999999
AC107079.1	0.000135338	0.999999
AC107081.5	0.000359958	0.999999
AC107218.3	5.47348e-06	0.999999
AC108488.4	0.000205089	0.999999
AC108938.5	-9.20086e-05	0.999999
AC109642.1	0.000237949	0.999999
AC109829.1	8.5964e-05	0.999999
AC113167.1	2.50408e-05	0.999999
AC113167.2	-6.42749e-05	0.999999
AC113189.5	-0.000367645	0.999999
AC113404.1	0.000204736	0.999999
AC114730.2	0.000138656	0.999999
AC114730.3	-5.16155e-05	0.999999
AC114765.1	-0.000252169	0.999999
AC116366.6	-1.55383e-05	0.999999
AC124861.1	1.45387e-05	0.999999
AC124997.1	-3.60424e-05	0.999999
AC129778.2	0.000192389	0.999999
AC133528.2	-3.69938e-05	0.999999
AC133644.2	0.000145836	0.999999
AC137934.1	-8.53752e-05	0.999999
AC138035.2	0.000181453	0.999999
AC138969.4	0.000244947	0.999999
AC139100.3	4.969e-06	0.999999
AC140912.1	5.8234e-05	0.999999
AC142472.6	-0.000116261	0.999999
AC142528.1	-8.22332e-05	0.999999
AC144449.1	-2.81447e-05	0.999999
AC144450.1	2.9686e-05	0.999999
AC144450.2	5.42402e-05	0.999999
AC144831.1	2.73555e-05	0.999999
AC144831.3	-0.000331565	0.999999
AC145124.2	-0.000124306	0.999999
AC145212.2	0.000235836	0.999999
AC147651.1	-0.000120076	0.999999
AC147651.4	-9.85053e-05	0.999999
AC159540.1	-6.81156e-05	0.999999
AC159540.2	1.27884e-05	0.999999
AC231657.1	-4.26801e-05	0.999999
AC240274.1	-0.000590995	0.999999
AC241585.2	-1.46456e-05	0.999999
AC245100.1	7.11494e-06	0.999999
AC253572.1	0.000184017	0.999999
ACAA1	9.07307e-05	0.999999
ACAA2	-0.000295575	0.999999
ACACA	0.000106292	0.999999
ACACB	-8.54652e-05	0.999999
ACAD10	-0.000629191	0.999999
ACAD11	0.00013902	0.999999
ACAD8	-2.86725e-05	0.999999
ACAD9	-0.000222428	0.999999
ACADL	0.00435943	0.999999
ACADM	-0.00010094	0.999999
ACADS	-2.17014e-05	0.999999
ACADSB	0.000398554	0.999999
ACADVL	0.000180921	0.999999
ACAN	-0.000478535	0.999999
ACAP1	4.13132e-05	0.999999
ACAP2	5.20752e-05	0.999999
ACAP3	-0.000148358	0.999999
ACAT1	0.000225512	0.999999
ACAT2	0.000445098	0.999999
ACBD3	-7.77026e-05	0.999999
ACBD4	0.000175737	0.999999
ACBD5	0.000209377	0.999999
ACBD6	-0.000513044	0.999999
ACCS	-0.000101441	0.999999
ACCSL	-0.000112042	0.999999
ACD	-1.57359e-05	0.999999
ACE	6.38687e-05	0.999999
ACE2	-8.22945e-05	0.999999
ACER2	6.1827e-05	0.999999
ACER3	-0.000168368	0.999999
ACHE	0.000110077	0.999999
ACIN1	-7.76126e-05	0.999999
ACKR1	-0.000229873	0.999999
ACKR3	-0.000197772	0.999999
ACKR4	-2.45235e-05	0.999999
ACLY	5.71812e-06	0.999999
ACO1	0.000178225	0.999999
ACO2	0.000175873	0.999999
ACOT1	-1.59662e-05	0.999999
ACOT11	-0.000748678	0.999999
ACOT12	8.87501e-05	0.999999
ACOT13	-0.00115379	0.999999
ACOT2	-0.00033844	0.999999
ACOT4	-0.000168742	0.999999
ACOT7	0.000372786	0.999999
ACOT8	0.000110549	0.999999
ACOT9	0.000182335	0.999999
ACOX1	4.93416e-05	0.999999
ACOX2	-4.00836e-05	0.999999
ACOX3	-0.000139971	0.999999
ACP1	-3.2108e-05	0.999999
ACP2	-8.95248e-06	0.999999
ACP5	0.000105183	0.999999
ACP6	6.22372e-05	0.999999
ACPP	-1.57612e-05	0.999999
ACRBP	-9.69001e-05	0.999999
ACRC	-2.05121e-05	0.999999
ACSBG2	7.83169e-05	0.999999
ACSF2	-9.34918e-05	0.999999
ACSF3	0.000508177	0.999999
ACSL1	-0.000129414	0.999999
ACSL3	0.000460878	0.999999
ACSL4	0.000145534	0.999999
ACSL5	1.73937e-05	0.999999
ACSM1	0.000115521	0.999999
ACSM3	2.08767e-05	0.999999
ACSM5	-1.93158e-06	0.999999
ACSM6	-0.000227678	0.999999
ACSS1	-5.38314e-06	0.999999
ACSS2	0.000322523	0.999999
ACSS3	2.9414e-05	0.999999
ACTA1	0.00173883	0.999999
ACTA2	-0.00029794	0.999999
ACTB	4.65326e-05	0.999999
ACTC1	1.43702e-05	0.999999
ACTG1	0.000136007	0.999999
ACTG2	-8.02406e-06	0.999999
ACTL10	-0.000137636	0.999999
ACTL6A	0.000147191	0.999999
ACTL6B	5.42854e-05	0.999999
ACTN1	-0.000303656	0.999999
ACTN1-AS1	0.00033196	0.999999
ACTN4	-0.000676549	0.999999
ACTR10	0.000148645	0.999999
ACTR1A	0.000107594	0.999999
ACTR1B	0.000301151	0.999999
ACTR2	0.00024876	0.999999
ACTR3	9.50775e-05	0.999999
ACTR3B	0.000146059	0.999999
ACTR3C	0.000106676	0.999999
ACTR5	4.66673e-05	0.999999
ACTR6	0.000291063	0.999999
ACTR8	0.000417334	0.999999
ACVR1	-8.31038e-05	0.999999
ACVR1B	-0.000450827	0.999999
ACVR1C	-3.73709e-05	0.999999
ACVR2A	0.000105249	0.999999
ACVR2B	-0.000139214	0.999999
ACVR2B-AS1	0.000145018	0.999999
ACVRL1	2.33127e-05	0.999999
ACYP1	-0.000391901	0.999999
ACYP2	-3.988e-05	0.999999
AD001527.7	-0.000102201	0.999999
ADA	-1.36672e-05	0.999999
ADAL	-2.34922e-05	0.999999
ADAM10	0.000100091	0.999999
ADAM11	-6.99317e-05	0.999999
ADAM12	-0.00012515	0.999999
ADAM15	-0.000186595	0.999999
ADAM17	0.000116043	0.999999
ADAM19	-5.37701e-05	0.999999
ADAM22	8.25154e-05	0.999999
ADAM23	6.50314e-05	0.999999
ADAM28	0.000197377	0.999999
ADAM32	-0.00017388	0.999999
ADAM33	0.000116066	0.999999
ADAM8	-0.000115176	0.999999
ADAM9	-3.97926e-05	0.999999
ADAMTS1	0.000522782	0.999999
ADAMTS10	5.3215e-05	0.999999
ADAMTS12	-0.000577125	0.999999
ADAMTS13	-0.000394128	0.999999
ADAMTS14	-9.80749e-05	0.999999
ADAMTS15	-7.06773e-05	0.999999
ADAMTS16	-0.000530358	0.999999
ADAMTS17	-0.00170101	0.999999
ADAMTS19	-0.000384306	0.999999
ADAMTS2	-0.000188241	0.999999
ADAMTS3	-6.40012e-05	0.999999
ADAMTS4	0.00273225	0.999999
ADAMTS5	-0.000338132	0.999999
ADAMTS6	-0.000472635	0.999999
ADAMTS7	-0.000788239	0.999999
ADAMTS8	-1.50501e-05	0.999999
ADAMTS9	0.000526748	0.999999
ADAMTS9-AS1	3.10182e-05	0.999999
ADAMTS9-AS2	-0.000121839	0.999999
ADAMTSL1	0.000307755	0.999999
ADAMTSL2	3.48512e-05	0.999999
ADAMTSL3	-0.000715191	0.999999
ADAMTSL4	-0.000310293	0.999999
ADAMTSL5	-0.000167137	0.999999
ADAP1	-0.000212019	0.999999
ADAP2	8.4629e-05	0.999999
ADAR	3.49991e-05	0.999999
ADARB1	-0.00011848	0.999999
ADARB2	7.71252e-06	0.999999
ADAT1	-0.000100725	0.999999
ADAT2	-2.87876e-05	0.999999
ADCK1	-0.000231606	0.999999
ADCK2	0.000119643	0.999999
ADCK3	-0.000161386	0.999999
ADCK4	0.000132362	0.999999
ADCK5	-3.55265e-05	0.999999
ADCY1	-0.00140801	0.999999
ADCY10	-9.51589e-05	0.999999
ADCY2	7.17271e-05	0.999999
ADCY3	0.00027469	0.999999
ADCY4	-0.000121622	0.999999
ADCY5	7.04789e-05	0.999999
ADCY6	-0.000688875	0.999999
ADCY7	0.000310611	0.999999
ADCY8	-9.53388e-05	0.999999
ADCY9	-0.00028972	0.999999
ADCYAP1R1	-0.00107753	0.999999
ADD1	0.000128275	0.999999
ADD2	-1.3701e-05	0.999999
ADD3	1.05063e-06	0.999999
ADGB	3.81392e-05	0.999999
ADGRA2	-0.000371377	0.999999
ADGRA3	-0.000163055	0.999999
ADGRB1	0.000317716	0.999999
ADGRB2	7.45268e-05	0.999999
ADGRB3	-6.38796e-05	0.999999
ADGRD1	0.000285911	0.999999
ADGRE1	9.95498e-05	0.999999
ADGRE2	-0.000366368	0.999999
ADGRE3	6.73731e-05	0.999999
ADGRE5	-6.55515e-05	0.999999
ADGRF3	5.30638e-05	0.999999
ADGRF5	-0.000978228	0.999999
ADGRG1	0.000185994	0.999999
ADGRG2	-0.000196424	0.999999
ADGRG4	0.000415625	0.999999
ADGRG5	0.000223127	0.999999
ADGRG6	-7.92392e-05	0.999999
ADGRL1	0.000163374	0.999999
ADGRL2	-0.000207968	0.999999
ADGRL3	-0.00111053	0.999999
ADGRL3-AS1	-9.69491e-05	0.999999
ADGRL4	0.00296657	0.999999
ADGRV1	-7.11706e-05	0.999999
ADH1B	0.000808275	0.999999
ADH1C	-8.64337e-05	0.999999
ADH4	-0.000102474	0.999999
ADH5	4.07549e-05	0.999999
ADH6	3.84514e-05	0.999999
ADHFE1	-2.19763e-05	0.999999
ADI1	0.000141678	0.999999
ADIPOQ	6.20415e-05	0.999999
ADIPOR1	-2.21349e-05	0.999999
ADIPOR2	-8.82519e-05	0.999999
ADIRF	0.000106464	0.999999
ADK	0.000238791	0.999999
ADM	0.000150843	0.999999
ADNP	-0.000131424	0.999999
ADNP-AS1	0.00105851	0.999999
ADNP2	-6.27123e-05	0.999999
ADO	-0.000139179	0.999999
ADORA2A-AS1	7.33183e-05	0.999999
ADORA2B	8.63549e-06	0.999999
ADPGK	0.000155658	0.999999
ADPGK-AS1	7.12252e-05	0.999999
ADPRH	-9.0891e-05	0.999999
ADPRHL1	-1.19362e-06	0.999999
ADPRHL2	0.000315284	0.999999
ADPRM	0.000148745	0.999999
ADRA1A	-0.00027769	0.999999
ADRA1B	-0.0001094	0.999999
ADRA1D	-0.000540475	0.999999
ADRA2A	-0.000125968	0.999999
ADRA2B	0.000374385	0.999999
ADRA2C	0.000263051	0.999999
ADRB1	5.61677e-05	0.999999
ADRB2	-0.000143389	0.999999
ADRBK1	0.00031373	0.999999
ADRBK2	6.39004e-05	0.999999
ADRM1	-9.92735e-05	0.999999
ADSL	8.45984e-06	0.999999
ADSS	0.00019	0.999999
ADSSL1	-7.2257e-06	0.999999
ADTRP	-6.20211e-05	0.999999
AEBP1	0.000177293	0.999999
AEBP2	-0.00036669	0.999999
AEN	-1.14538e-06	0.999999
AES	-0.000139156	0.999999
AF001548.5	8.8216e-05	0.999999
AF001548.6	-0.000101206	0.999999
AF011889.5	1.37821e-05	0.999999
AF038458.3	0.000260304	0.999999
AF064858.6	3.72872e-05	0.999999
AF064858.8	0.000217381	0.999999
AF121898.3	7.40594e-05	0.999999
AF127577.8	-3.41313e-05	0.999999
AF127936.9	-8.78041e-05	0.999999
AF129408.17	0.000116317	0.999999
AF131217.1	0.000280189	0.999999
AF146191.4	6.87385e-05	0.999999
AF165138.7	-6.04899e-05	0.999999
AF196970.3	6.91036e-05	0.999999
AF196972.9	0.000386129	0.999999
AF213884.2	4.35625e-05	0.999999
AF230666.2	0.000144303	0.999999
AFAP1	-3.32478e-05	0.999999
AFAP1-AS1	0.000163731	0.999999
AFAP1L1	-0.000607925	0.999999
AFAP1L2	-0.000120507	0.999999
AFF1	0.000139141	0.999999
AFF2	4.08696e-05	0.999999
AFF3	-0.000145904	0.999999
AFF4	-3.1979e-05	0.999999
AFG3L2	0.000119784	0.999999
AFMID	-0.000242479	0.999999
AFTPH	0.00020037	0.999999
AGA	4.89146e-05	0.999999
AGAP1	-0.000634642	0.999999
AGAP14P	-0.00388006	0.999999
AGAP2	0.000744362	0.999999
AGAP2-AS1	-0.000128838	0.999999
AGAP3	-0.000183392	0.999999
AGAP4	0.000222394	0.999999
AGAP5	4.67861e-05	0.999999
AGAP6	-0.000183893	0.999999
AGAP9	0.000253961	0.999999
AGBL1	6.585e-05	0.999999
AGBL2	-0.0037192	0.999999
AGBL3	-0.000132359	0.999999
AGBL4	-0.000102588	0.999999
AGBL5	-0.000133587	0.999999
AGER	7.81395e-05	0.999999
AGFG1	0.000461502	0.999999
AGFG2	-9.30419e-05	0.999999
AGGF1	8.63949e-05	0.999999
AGK	-0.000637169	0.999999
AGL	-5.79295e-05	0.999999
AGMAT	-1.51838e-05	0.999999
AGMO	-0.00171576	0.999999
AGO1	-0.000109705	0.999999
AGO2	0.000140529	0.999999
AGO3	0.000127512	0.999999
AGO4	0.000320808	0.999999
AGPAT1	1.16499e-05	0.999999
AGPAT2	-2.54611e-05	0.999999
AGPAT3	-0.000343337	0.999999
AGPAT4	-0.000197949	0.999999
AGPAT5	0.000305937	0.999999
AGPS	0.00019162	0.999999
AGRN	-0.00010267	0.999999
AGT	0.000106334	0.999999
AGTPBP1	-0.000315007	0.999999
AGTR1	-4.67884e-06	0.999999
AGTRAP	-0.000142632	0.999999
AHCTF1	1.80841e-05	0.999999
AHCY	-6.97024e-06	0.999999
AHCYL1	2.93731e-05	0.999999
AHCYL2	-0.000229176	0.999999
AHDC1	6.03438e-05	0.999999
AHI1	0.000333734	0.999999
AHNAK	-0.00011267	0.999999
AHNAK2	0.000518837	0.999999
AHR	-0.000212166	0.999999
AHRR	6.52336e-05	0.999999
AHSA1	0.000158145	0.999999
AHSA2	3.61228e-05	0.999999
AIDA	0.000409647	0.999999
AIF1	-0.000274905	0.999999
AIF1L	0.000212172	0.999999
AIFM1	0.000110679	0.999999
AIFM2	0.000263049	0.999999
AIG1	-0.000151763	0.999999
AIM1	0.000871666	0.999999
AIM2	-0.000275768	0.999999
AIMP1	7.30404e-05	0.999999
AIMP2	-0.000194213	0.999999
AIP	0.00025531	0.999999
AIRE	0.000214828	0.999999
AIRN	0.000187783	0.999999
AJ003147.9	6.38687e-05	0.999999
AJ011932.1	-5.39504e-07	0.999999
AJAP1	0.000157678	0.999999
AJUBA	0.000157056	0.999999
AK1	-8.58424e-05	0.999999
AK2	0.000400947	0.999999
AK3	-0.000154697	0.999999
AK4	0.000294681	0.999999
AK5	-0.000588192	0.999999
AK6	0.000733832	0.999999
AK8	8.04508e-05	0.999999
AK9	-9.9976e-05	0.999999
AKAP1	-0.000509367	0.999999
AKAP10	-3.20295e-05	0.999999
AKAP11	-3.78683e-05	0.999999
AKAP12	6.27014e-05	0.999999
AKAP13	0.000224822	0.999999
AKAP17A	5.20428e-05	0.999999
AKAP3	9.1074e-05	0.999999
AKAP5	3.19554e-05	0.999999
AKAP7	-0.00040694	0.999999
AKAP8	0.000333898	0.999999
AKAP8L	-4.3301e-05	0.999999
AKAP9	-0.000730114	0.999999
AKIP1	0.00020886	0.999999
AKIRIN1	0.000255701	0.999999
AKIRIN2	0.00017081	0.999999
AKNA	1.12214e-06	0.999999
AKNAD1	1.36602e-06	0.999999
AKR1A1	5.04705e-06	0.999999
AKR1B1	-0.000208305	0.999999
AKR1C1	-5.57326e-05	0.999999
AKR1C2	0.00013718	0.999999
AKR1C3	0.00029036	0.999999
AKR1E2	9.11252e-05	0.999999
AKR7A2	-1.58051e-05	0.999999
AKR7A3	-2.64509e-05	0.999999
AKT1	0.000103812	0.999999
AKT2	6.84519e-05	0.999999
AKT3	-0.000283724	0.999999
AKTIP	-0.000188363	0.999999
AL021546.6	0.000212476	0.999999
AL022341.3	0.000338221	0.999999
AL022578.1	0.0001479	0.999999
AL023806.1	-6.42593e-05	0.999999
AL035610.2	-3.33433e-05	0.999999
AL109761.5	4.84114e-06	0.999999
AL132709.8	-4.81881e-05	0.999999
AL133245.2	-7.18616e-06	0.999999
AL354822.1	0.000252512	0.999999
AL358852.1	-4.63243e-05	0.999999
AL365181.2	0.000208139	0.999999
AL513523.2	0.000162229	0.999999
AL589743.1	0.000158128	0.999999
AL592183.1	-0.000106246	0.999999
AL672294.1	0.000129019	0.999999
AL773572.7	-0.000314692	0.999999
ALAD	0.000524393	0.999999
ALAS1	3.64363e-05	0.999999
ALCAM	0.000498207	0.999999
ALDH16A1	-4.82146e-05	0.999999
ALDH18A1	-0.000116221	0.999999
ALDH1A1	-0.000271289	0.999999
ALDH1A2	-0.000176198	0.999999
ALDH1A3	0.000242779	0.999999
ALDH1B1	0.00140715	0.999999
ALDH1L1	3.00534e-05	0.999999
ALDH1L1-AS2	0.000154552	0.999999
ALDH1L2	0.000482386	0.999999
ALDH2	-5.88288e-05	0.999999
ALDH3A2	-0.000185412	0.999999
ALDH3B1	7.11745e-06	0.999999
ALDH5A1	-4.19313e-05	0.999999
ALDH6A1	4.10561e-05	0.999999
ALDH7A1	-0.000173735	0.999999
ALDH8A1	5.30442e-05	0.999999
ALDH9A1	-6.19794e-05	0.999999
ALDOA	9.4462e-05	0.999999
ALDOB	0.000269444	0.999999
ALG1	0.000231428	0.999999
ALG10	6.9925e-05	0.999999
ALG10B	0.000294091	0.999999
ALG11	-0.000170469	0.999999
ALG12	0.000327716	0.999999
ALG13	0.0029322	0.999999
ALG13-AS1	3.31368e-05	0.999999
ALG14	7.96647e-05	0.999999
ALG1L2	5.42862e-05	0.999999
ALG2	-0.000100524	0.999999
ALG3	0.000328709	0.999999
ALG5	-5.07686e-05	0.999999
ALG6	-3.49952e-05	0.999999
ALG8	0.000142757	0.999999
ALG9	7.75227e-05	0.999999
ALK	-1.2038e-05	0.999999
ALKBH1	0.000246752	0.999999
ALKBH2	4.4267e-05	0.999999
ALKBH3	6.77651e-05	0.999999
ALKBH3-AS1	2.91908e-05	0.999999
ALKBH4	-0.000217881	0.999999
ALKBH5	0.000107647	0.999999
ALKBH6	-9.21001e-05	0.999999
ALKBH7	-7.12426e-05	0.999999
ALKBH8	5.82893e-07	0.999999
ALLC	0.000431435	0.999999
ALMS1	0.000140404	0.999999
ALOX12	-3.18277e-05	0.999999
ALOX12-AS1	-9.34708e-05	0.999999
ALOX15	-0.000239127	0.999999
ALOX15B	-1.59903e-05	0.999999
ALOX5	-0.000245004	0.999999
ALOX5AP	0.00027426	0.999999
ALPK1	0.000128529	0.999999
ALPK2	0.000217719	0.999999
ALPK3	-9.09185e-06	0.999999
ALPL	6.87918e-05	0.999999
ALS2	-0.000181625	0.999999
ALS2CL	-1.77207e-05	0.999999
ALS2CR11	-4.59843e-05	0.999999
ALS2CR12	-0.00038632	0.999999
ALX4	-0.000113381	0.999999
ALYREF	5.38439e-05	0.999999
AMBRA1	-0.000141929	0.999999
AMD1	0.000120698	0.999999
AMDHD2	-0.000223264	0.999999
AMELX	-0.000164293	0.999999
AMER1	0.000163538	0.999999
AMFR	0.000150858	0.999999
AMIGO1	-4.87105e-05	0.999999
AMIGO2	-0.000193537	0.999999
AMMECR1	4.19973e-05	0.999999
AMMECR1L	7.35891e-05	0.999999
AMN1	-0.00017374	0.999999
AMOT	5.55772e-05	0.999999
AMOTL1	0.000228992	0.999999
AMOTL2	-0.000102107	0.999999
AMPD2	-0.000145083	0.999999
AMPD3	5.9687e-05	0.999999
AMPH	-0.000614717	0.999999
AMT	-0.000254669	0.999999
AMY2B	0.000149234	0.999999
AMZ1	-0.000117592	0.999999
AMZ2	0.000339829	0.999999
ANAPC1	0.000127837	0.999999
ANAPC10	-0.000104783	0.999999
ANAPC11	0.000228926	0.999999
ANAPC13	-7.37309e-05	0.999999
ANAPC15	0.00148789	0.999999
ANAPC16	3.88473e-05	0.999999
ANAPC2	0.000100224	0.999999
ANAPC4	-3.0569e-05	0.999999
ANAPC5	0.000156794	0.999999
ANAPC7	0.000167565	0.999999
ANGEL1	-0.000124854	0.999999
ANGEL2	0.000158242	0.999999
ANGPT1	-3.59996e-05	0.999999
ANGPT2	-0.000182106	0.999999
ANGPT4	0.000244919	0.999999
ANGPTL1	-0.00028973	0.999999
ANGPTL2	-7.0583e-05	0.999999
ANGPTL4	5.06203e-05	0.999999
ANGPTL5	-5.35691e-05	0.999999
ANGPTL6	0.000261069	0.999999
ANGPTL8	0.000115431	0.999999
ANK1	-0.000152994	0.999999
ANK3	-0.00059609	0.999999
ANKAR	4.18792e-05	0.999999
ANKDD1A	-0.000613645	0.999999
ANKDD1B	-0.000122569	0.999999
ANKFN1	0.000273779	0.999999
ANKFY1	-0.000294114	0.999999
ANKH	-0.00029435	0.999999
ANKHD1	6.9841e-05	0.999999
ANKHD1-EIF4EBP3	-2.14849e-05	0.999999
ANKIB1	0.000201531	0.999999
ANKLE1	2.9175e-05	0.999999
ANKLE2	-6.91168e-05	0.999999
ANKMY1	0.00066079	0.999999
ANKMY2	-0.0002997	0.999999
ANKRA2	-5.24632e-05	0.999999
ANKRD10	-0.000605425	0.999999
ANKRD11	0.000115734	0.999999
ANKRD12	0.000299445	0.999999
ANKRD13A	4.94082e-05	0.999999
ANKRD13C	-9.39912e-05	0.999999
ANKRD13D	-8.44704e-05	0.999999
ANKRD16	-2.54812e-05	0.999999
ANKRD17	0.000307829	0.999999
ANKRD2	0.00138719	0.999999
ANKRD20A1	0.00033094	0.999999
ANKRD20A2	-2.5107e-05	0.999999
ANKRD20A3	0.000200428	0.999999
ANKRD20A4	4.57443e-05	0.999999
ANKRD23	-3.87464e-05	0.999999
ANKRD24	1.96195e-05	0.999999
ANKRD26	0.000294826	0.999999
ANKRD27	-0.000375006	0.999999
ANKRD28	-0.000240241	0.999999
ANKRD29	-0.000117265	0.999999
ANKRD30BL	0.000189069	0.999999
ANKRD31	3.60465e-05	0.999999
ANKRD33	-7.95597e-05	0.999999
ANKRD33B	-0.00011119	0.999999
ANKRD34A	-0.000170039	0.999999
ANKRD34C	0.00028862	0.999999
ANKRD34C-AS1	0.000118418	0.999999
ANKRD35	0.0007904	0.999999
ANKRD36	-0.000197761	0.999999
ANKRD36B	-0.000310566	0.999999
ANKRD36C	-0.000135264	0.999999
ANKRD37	0.000219669	0.999999
ANKRD39	-0.000781982	0.999999
ANKRD40	4.7822e-05	0.999999
ANKRD42	0.000137645	0.999999
ANKRD44	-0.000305079	0.999999
ANKRD45	0.000225303	0.999999
ANKRD46	-0.000108641	0.999999
ANKRD49	0.000382138	0.999999
ANKRD50	-0.000146514	0.999999
ANKRD52	0.000108305	0.999999
ANKRD53	-2.87869e-05	0.999999
ANKRD54	0.00104519	0.999999
ANKRD6	-9.1244e-05	0.999999
ANKRD65	0.000261205	0.999999
ANKRD7	-4.09377e-05	0.999999
ANKRD9	-0.000407724	0.999999
ANKS1A	-0.000312261	0.999999
ANKS1B	-0.000312644	0.999999
ANKS3	8.43712e-05	0.999999
ANKS6	0.000191258	0.999999
ANKUB1	-5.84425e-05	0.999999
ANKZF1	0.000396538	0.999999
ANLN	-4.51539e-05	0.999999
ANO1	-0.000298121	0.999999
ANO1-AS1	0.000188848	0.999999
ANO1-AS2	3.35268e-05	0.999999
ANO10	-0.000520161	0.999999
ANO2	-0.000233632	0.999999
ANO3	-0.000914445	0.999999
ANO4	-0.00193988	0.999999
ANO5	-0.00016194	0.999999
ANO6	-0.000176505	0.999999
ANO7	0.000179624	0.999999
ANO8	-0.000201268	0.999999
ANOS1	-0.000123627	0.999999
ANP32A	-0.000421516	0.999999
ANP32B	0.000188741	0.999999
ANP32E	-0.000550135	0.999999
ANPEP	-0.000222688	0.999999
ANTXR1	-0.000355076	0.999999
ANTXR2	-0.000118996	0.999999
ANXA1	-1.95681e-05	0.999999
ANXA11	-3.68806e-05	0.999999
ANXA2	-4.40185e-05	0.999999
ANXA2R	0.000195352	0.999999
ANXA3	-4.64993e-05	0.999999
ANXA4	-0.000139122	0.999999
ANXA5	0.000111079	0.999999
ANXA6	-0.00018302	0.999999
ANXA7	0.000186355	0.999999
ANXA8L1	-0.000245984	0.999999
AOAH	1.89989e-05	0.999999
AOC2	-0.000103763	0.999999
AOC3	-0.000304147	0.999999
AOX1	5.85208e-05	0.999999
AP000233.4	-7.81013e-05	0.999999
AP000254.8	3.84923e-05	0.999999
AP000275.65	-7.95597e-05	0.999999
AP000295.9	-3.02908e-05	0.999999
AP000304.12	-0.000162732	0.999999
AP000318.2	-0.000744026	0.999999
AP000350.10	6.83311e-06	0.999999
AP000350.5	-1.88752e-05	0.999999
AP000442.1	0.000646576	0.999999
AP000473.5	5.81446e-05	0.999999
AP000473.6	-1.25134e-05	0.999999
AP000476.1	7.0616e-06	0.999999
AP000487.5	-1.41289e-05	0.999999
AP000487.6	0.000177248	0.999999
AP000692.10	-3.3383e-06	0.999999
AP000695.6	0.000241018	0.999999
AP000704.5	-8.2385e-05	0.999999
AP000721.4	-0.000181383	0.999999
AP000769.1	3.37651e-05	0.999999
AP000962.2	0.000132631	0.999999
AP001046.5	5.31853e-05	0.999999
AP001055.6	-8.28388e-05	0.999999
AP001059.6	5.42612e-05	0.999999
AP001062.7	0.000406491	0.999999
AP001062.9	0.000174561	0.999999
AP001065.15	-7.95741e-05	0.999999
AP001092.4	7.09886e-05	0.999999
AP001172.2	9.05231e-05	0.999999
AP001189.4	-8.94535e-05	0.999999
AP001258.4	-0.000250046	0.999999
AP001347.6	-0.000285332	0.999999
AP001372.2	-0.000124751	0.999999
AP001412.1	0.000529065	0.999999
AP001432.14	0.000266247	0.999999
AP001437.1	-8.22384e-06	0.999999
AP001462.6	0.000243935	0.999999
AP001505.10	-0.00058144	0.999999
AP001601.2	-3.52144e-06	0.999999
AP001604.3	-0.000143492	0.999999
AP001610.5	0.000194771	0.999999
AP001628.6	0.000445213	0.999999
AP002884.2	0.000305834	0.999999
AP002954.4	-0.00012047	0.999999
AP003025.2	8.2451e-05	0.999999
AP003068.23	-0.000108118	0.999999
AP003419.11	-7.79183e-05	0.999999
AP003419.16	0.00015834	0.999999
AP003774.4	0.000116599	0.999999
AP006222.2	-0.000464221	0.999999
AP006621.5	-0.000657805	0.999999
AP006621.8	0.000150805	0.999999
AP1AR	0.000134651	0.999999
AP1B1	-0.000260972	0.999999
AP1G1	5.43478e-05	0.999999
AP1G2	-8.47487e-06	0.999999
AP1M1	-0.000146581	0.999999
AP1S1	-0.000344942	0.999999
AP1S2	-1.61394e-05	0.999999
AP1S3	-0.000942581	0.999999
AP2A1	0.000237195	0.999999
AP2A2	-0.000257414	0.999999
AP2B1	0.000150876	0.999999
AP2S1	-0.000127398	0.999999
AP3B1	0.000150418	0.999999
AP3B2	0.00016696	0.999999
AP3D1	0.000182328	0.999999
AP3M1	0.000317582	0.999999
AP3M2	-8.34475e-05	0.999999
AP3S1	-0.000198323	0.999999
AP3S2	0.000181499	0.999999
AP4B1	-0.000132415	0.999999
AP4B1-AS1	1.9623e-05	0.999999
AP4E1	7.99008e-05	0.999999
AP4M1	-0.000172342	0.999999
AP4S1	0.000239824	0.999999
AP5B1	-0.000853055	0.999999
AP5M1	7.12271e-05	0.999999
AP5S1	0.000431269	0.999999
AP5Z1	-0.000192508	0.999999
APAF1	-0.00017275	0.999999
APBA1	-0.000610476	0.999999
APBA2	-0.000273073	0.999999
APBA3	-6.33443e-06	0.999999
APBB1	-1.64213e-05	0.999999
APBB1IP	9.042e-05	0.999999
APBB2	-0.000789938	0.999999
APBB3	-0.000292222	0.999999
APC	-0.000346141	0.999999
APC2	0.000247513	0.999999
APCDD1	0.000520592	0.999999
APEH	-0.000246062	0.999999
APEX1	0.000395472	0.999999
APEX2	-0.000160204	0.999999
APH1A	-2.96732e-05	0.999999
APH1B	-0.000220684	0.999999
API5	3.04126e-07	0.999999
APIP	4.87893e-05	0.999999
APLF	9.08879e-05	0.999999
APLN	3.28979e-06	0.999999
APLNR	-0.00124649	0.999999
APLP1	-4.60033e-05	0.999999
APLP2	-5.07339e-06	0.999999
APMAP	-9.00023e-05	0.999999
APOA1	8.41752e-05	0.999999
APOA1-AS	-7.38953e-05	0.999999
APOA1BP	0.000174697	0.999999
APOB	0.000105724	0.999999
APOBEC2	0.000147253	0.999999
APOBEC3A	5.42795e-05	0.999999
APOBEC3C	0.000107042	0.999999
APOBEC3D	0.000423309	0.999999
APOBEC3F	-0.000302629	0.999999
APOBEC3G	-9.47389e-06	0.999999
APOBEC3H	6.80191e-05	0.999999
APOBEC4	0.000164704	0.999999
APOC1	3.80959e-05	0.999999
APOD	0.000432071	0.999999
APOE	0.000258618	0.999999
APOL1	-0.00146993	0.999999
APOL2	0.000120149	0.999999
APOL3	-4.81808e-05	0.999999
APOL4	0.000964846	0.999999
APOL5	-0.000222047	0.999999
APOL6	0.000188682	0.999999
APOLD1	9.68398e-05	0.999999
APOM	8.57708e-07	0.999999
APOO	0.000225286	0.999999
APOOL	4.43352e-05	0.999999
APP	-0.00014788	0.999999
APPBP2	-0.000311541	0.999999
APPL1	-4.61724e-05	0.999999
APPL2	-0.000205302	0.999999
APRT	5.60422e-06	0.999999
APTR	0.000160482	0.999999
APTX	0.000278891	0.999999
AQP1	3.57551e-05	0.999999
AQP11	-2.53646e-05	0.999999
AQP3	-0.00071616	0.999999
AQP4	-0.000172686	0.999999
AQP4-AS1	1.91622e-05	0.999999
AQP7	-0.000144038	0.999999
AQR	-0.000227158	0.999999
AR	-0.000215218	0.999999
ARAF	5.25166e-05	0.999999
ARAP1	-2.91458e-05	0.999999
ARAP1-AS1	3.85033e-05	0.999999
ARAP1-AS2	7.05678e-05	0.999999
ARAP2	7.9355e-07	0.999999
ARAP3	0.000139983	0.999999
ARCN1	-0.000105888	0.999999
AREG	0.000246406	0.999999
AREL1	-3.74952e-06	0.999999
ARF1	7.94336e-06	0.999999
ARF3	0.000191587	0.999999
[truncated: 17,391 more rows]

## Sheet: T NK Cells
Gene	log2FoldChange	padj
[truncated: 17,168 more rows]
