# Supplementary material for: Single-cell transcriptomics reveals cell-type-specific diversification in human heart failure
Source: Nat Cardiovasc Res. Author manuscript; Available in PMC 2022 Aug 10. (PMC9364913; doi:10.1038/s44161-022-00028-6)
Supplement: Supplemental Table 25 [file NIHMS1824360-supplement-Supplemental_Table_25.xlsx]

## Sheet: Adipocyte
Gene	Pearson Coefficient	P-value
RHOA	0.630144	0.000735309
RP11-141M1.3	0.630128	0.000735591
DIDO1	0.604715	0.0013645
BPHL	0.599958	0.00152313
UBE2E2	0.59453	0.0017232
ERLEC1	0.590323	0.00189341
MAPT	0.58849	0.00197195
NXF1	0.578241	0.00246435
PBX3	0.570871	0.00288012
ACYP2	0.558609	0.00370385
DNAJB14	0.557034	0.00382288
CELF2	0.548301	0.00454314
EPN2	0.546454	0.00470935
ABCB1	0.54435	0.00490489
LINC00116	0.54298	0.00503578
TENM4	0.542848	0.00504854
MAEA	0.530484	0.00637212
LIPE	0.530074	0.00642066
KDM5A	0.529356	0.00650618
C19orf12	0.526373	0.0068721
RP11-597D13.9	0.526347	0.00687535
CDK16	0.524365	0.00712796
TPRG1	0.520544	0.00763694
CCPG1	0.519594	0.00776804
LMO4	0.516095	0.00826741
STX5	0.51144	0.00897311
SRPX2	0.510184	0.00917185
ADCY5	0.508529	0.00943925
TMPO	0.507966	0.00953166
WHSC1	0.506296	0.00981043
MSC-AS1	0.504393	0.010136
TCIRG1	0.503427	0.0103049
LIPE-AS1	0.501845	0.0105862
BFAR	0.500075	0.0109086
TAOK3	0.499947	0.0109323
CH507-528H12.1	0.498489	0.0112044
SRPK2	0.489722	0.0129614
ELP3	0.488715	0.013177
RPAP2	0.486714	0.0136141
PIR	0.485003	0.0139974
TLN2	0.484334	0.0141496
TSHZ2	0.483613	0.0143153
KDELR1	0.482596	0.0145515
STK38	0.479045	0.0154018
AP006621.5	0.477981	0.0156645
ARHGEF2	0.477836	0.0157006
ZER1	0.474703	0.0164965
NBPF12	0.472969	0.0169512
PPP2R5A	0.472649	0.017036
FNDC3B	0.467956	0.0183233
RAB2A	0.466874	0.0186309
ADNP	0.466732	0.0186717
NAV3	0.4666	0.0187097
C20orf196	0.466528	0.0187303
RP1-34H18.1	0.466418	0.018762
FAIM	0.464605	0.0192901
GPAT4	0.463761	0.0195402
SH3KBP1	0.463635	0.0195775
SVEP1	0.463391	0.0196504
NSD1	0.462654	0.0198718
PLEKHG1	0.462599	0.0198886
ZC3H15	0.461904	0.0200994
ZBTB20	0.461449	0.0202382
WDR45	0.460204	0.0206226
RRM2B	0.460199	0.0206241
TMTC1	0.459826	0.0207405
SCARB2	0.459146	0.0209539
NBPF1	0.458922	0.0210245
AGO2	0.456836	0.0216921
AK9	0.456122	0.0219244
KCTD21	0.455402	0.022161
CACNA2D1	0.453873	0.0226699
MGST3	0.452388	0.0231732
DENND4B	0.451761	0.0233883
ANO6	0.450573	0.0238004
CACNA2D3	0.449974	0.0240105
NDRG1	0.449319	0.0242418
HOOK3	0.449037	0.0243419
COL24A1	0.448753	0.0244431
DHRS7B	0.44651	0.0252547
ID3	0.445693	0.0255555
GOLPH3	0.445224	0.0257296
DENND5B	0.444601	0.0259621
WWP2	0.444564	0.0259762
LINC00106	0.444174	0.0261228
GALNS	0.44417	0.0261241
NHP2	0.443977	0.0261969
TMEM2	0.443743	0.0262853
FAM155A	0.443072	0.0265404
ATP9B	0.442097	0.0269145
ACSF3	0.440513	0.0275312
CCDC84	0.439849	0.0277931
ITGA1	0.439649	0.0278724
FAM168B	0.439022	0.0281223
MAGT1	0.438087	0.028498
WAPL	0.435948	0.0293725
GPATCH11	0.435484	0.0295651
SAMD8	0.435447	0.0295805
SOS1	0.434287	0.0300664
TWIST2	0.433768	0.0302859
PTPRM	0.432146	0.0309803
CASP8	0.431343	0.0313286
RIOK3	0.431108	0.0314314
CDYL2	0.430878	0.0315317
ACOX3	0.430743	0.0315912
TMCC1	0.430449	0.0317204
VPS13A	0.427473	0.0330519
ZNF521	0.427022	0.0332579
ABCC6	0.426479	0.0335068
POC5	0.426269	0.0336036
CNTNAP3B	0.426018	0.033719
POLR2B	0.42568	0.0338758
RAMP3	0.425117	0.0341378
RPL38	0.424342	0.0345011
MPST	0.424108	0.0346114
KIAA0556	0.424033	0.0346469
ETV6	0.423063	0.0351073
ZHX3	0.422847	0.0352104
TNRC6B	0.422393	0.0354282
SRGAP1	0.42158	0.0358207
DIP2C	0.421574	0.0358235
LMO3	0.421457	0.0358804
PSEN1	0.420727	0.0362362
FBN1	0.420669	0.0362649
CHD9	0.420077	0.0365555
PRRC2B	0.420049	0.0365693
KPNB1	0.419347	0.0369169
ZBTB11	0.418017	0.0375824
HSPA12A	0.41787	0.0376566
TTC8	0.417618	0.0377839
TIMMDC1	0.417609	0.0377882
CS	0.417072	0.0380607
INPP5A	0.416813	0.0381926
NUDT9	0.416622	0.0382902
HEPACAM	0.416582	0.0383107
DNM2	0.415339	0.0389511
CREB3L2	0.415171	0.0390383
RP5-965F6.2	0.415142	0.039053
FBXO18	0.414777	0.0392432
SLC29A1	0.414748	0.0392582
DAZAP1	0.413742	0.0397856
DOCK11	0.413696	0.0398101
ACAD10	0.412994	0.0401813
KCND2	0.412415	0.04049
CTNNBL1	0.411785	0.040828
TPO	0.411444	0.0410115
PDE8A	0.411324	0.0410763
DCTN2	0.410703	0.0414134
OLMALINC	0.410696	0.0414169
SHE	0.41057	0.0414855
FBXO34	0.410521	0.0415123
PREPL	0.410175	0.0417012
APC	0.410132	0.0417247
NFAT5	0.410075	0.0417562
RGS11	0.408957	0.0423717
SEC11A	0.408956	0.0423727
SULT1A1	0.408739	0.0424927
PDE7A	0.408719	0.0425037
ADAMTS2	0.408572	0.0425855
DUSP10	0.407862	0.0429822
NTM	0.407674	0.0430876
SLIT3	0.407537	0.0431641
NLRX1	0.407288	0.0433043
CRADD	0.407247	0.0433278
GLG1	0.407132	0.0433923
CH17-437K3.1	0.406266	0.0438833
ADM	0.406061	0.0440004
RP11-499F3.2	0.405862	0.0441139
C11orf65	0.404719	0.0447717
CLPTM1L	0.403975	0.0452037
ADD1	0.403643	0.0453976
PIK3CB	0.402304	0.0461859
ALS2CR11	0.400966	0.0469847
ZC3HAV1	0.400898	0.0470253
SMG6	0.400457	0.0472914
STK38L	0.400319	0.0473746
UBE2Q2L	0.400265	0.0474077
ITGB1BP1	0.399888	0.0476358
PPP6R2	0.399304	0.0479917
PSMD1	0.398679	0.0483749
HFM1	0.39839	0.0485526
RNASE1	0.397696	0.0489824
LIMS2	0.397647	0.0490125
VPS54	0.397629	0.049024
MRPL2	0.397299	0.0492291
ZNF75D	0.396135	0.0499591
TSTD3	0.395841	0.0501444
CUL4A	0.394815	0.0507966
LYPLA1	0.394309	0.0511205
TCEB2	0.394286	0.0511351
KLF2	0.393904	0.0513812
ZDHHC3	0.391466	0.052971
NCOA5	0.391296	0.0530835
MOK	0.39061	0.0535384
EIF3A	0.390484	0.0536225
TMEM117	0.390369	0.0536992
CLUH	0.39033	0.0537251
NOTCH1	0.390132	0.0538574
ATG2B	0.390059	0.0539059
SGK2	0.389883	0.0540238
ZNF100	0.389786	0.0540893
PKDCC	0.388936	0.0546614
STIM1	0.388374	0.0550426
SH2B1	0.388142	0.0552006
SLC16A1-AS1	0.388109	0.0552228
TMEM144	0.387935	0.0553417
TRIM66	0.387757	0.0554634
MACF1	0.387436	0.0556833
SGCG	0.387139	0.0558873
TSKU	0.387024	0.0559668
SPIN3	0.386456	0.0563589
HAUS2	0.386053	0.056639
CSNK1E	0.385391	0.0571
FBXL7	0.385361	0.0571216
PRPF4B	0.384993	0.0573791
RPS15	0.384641	0.0576271
TAF13	0.384576	0.0576728
RTN4	0.384064	0.0580349
COG5	0.383914	0.0581407
HDLBP	0.383104	0.058718
COL6A1	0.382778	0.0589516
CLSTN2	0.382066	0.059464
EDEM2	0.382041	0.059482
ADGRL4	0.381635	0.0597758
NEK6	0.381595	0.0598042
CYYR1	0.380946	0.0602762
SMARCC1	0.380887	0.0603199
PPP6R3	0.380526	0.0605835
NCKAP1	0.380251	0.0607852
ERAP2	0.380243	0.0607908
ZCCHC24	0.379241	0.0615308
MYO9B	0.37918	0.0615759
POLK	0.378885	0.0617946
TET2	0.378818	0.0618445
C5orf15	0.3788	0.0618584
TES	0.378527	0.0620614
ANKRD49	0.377855	0.062565
PTCHD4	0.377468	0.0628555
SF3B3	0.377063	0.0631614
PTPRB	0.376835	0.0633344
TMEM57	0.376739	0.0634073
AKAP1	0.376369	0.0636883
STRIP1	0.376339	0.0637108
ALDH18A1	0.376088	0.0639023
STAG2	0.375916	0.0640338
RAI1	0.374979	0.0647534
HIPK2	0.374878	0.0648312
VLDLR-AS1	0.374603	0.0650434
SPARC	0.374449	0.0651625
NLGN1	0.373981	0.0655265
MIR181A1HG	0.373708	0.0657386
TNRC6A	0.373241	0.0661039
MAGOH	0.372779	0.0664669
MYH9	0.372504	0.0666834
RASA3	0.372291	0.0668518
TUBE1	0.371835	0.0672128
C5orf17	0.370043	0.0686458
HLCS	0.370011	0.0686717
CPQ	0.369636	0.0689744
RXRA	0.369295	0.0692515
DMAP1	0.369057	0.0694445
GTF2H3	0.368938	0.0695416
ARHGEF6	0.368575	0.0698377
PLA2R1	0.368344	0.0700264
ERG	0.367994	0.0703139
LGALS8	0.36679	0.0713075
ABCC1	0.366412	0.0716223
UPF3A	0.366009	0.0719584
AMOTL1	0.365861	0.0720826
SEC31A	0.365686	0.0722287
ADAMTS10	0.365026	0.0727835
COL15A1	0.3645	0.0732285
WDSUB1	0.363613	0.0739827
EMC3	0.362846	0.0746398
BBS2	0.362159	0.0752324
RP11-444D3.1	0.361789	0.0755534
FOCAD	0.361745	0.0755916
EGFL7	0.361725	0.0756083
STRBP	0.361678	0.0756492
LPIN3	0.361248	0.0760239
IPO9-AS1	0.360984	0.0762541
EYA2	0.360967	0.0762691
PTPDC1	0.360918	0.0763118
TNIP1	0.360601	0.0765891
VTI1A	0.360547	0.0766362
FAM134C	0.360443	0.0767278
BNIP3	0.360418	0.0767496
CC2D2A	0.360159	0.0769778
DTNA	0.359155	0.0778652
UBE2O	0.3591	0.0779143
GABARAPL1	0.35905	0.0779581
ZNF236	0.359028	0.0779777
STRN	0.358825	0.0781587
ATOX1	0.35829	0.0786358
NAV1	0.35746	0.0793807
GRK4	0.35683	0.0799502
MIR4300HG	0.356671	0.0800945
UPF2	0.356384	0.0803552
FAM222B	0.356252	0.0804747
SYVN1	0.356133	0.0805835
PLEKHM1	0.355948	0.0807518
CCDC12	0.355926	0.0807723
FBXL20	0.355735	0.0809468
ESR2	0.355519	0.0811438
MYH10	0.355475	0.0811846
GPSM2	0.355325	0.0813221
SAAL1	0.35407	0.0824794
LY6E	0.354006	0.0825393
SLFN12	0.353434	0.0830712
NUCKS1	0.353042	0.0834376
DNAJC7	0.352805	0.0836594
GLYR1	0.352773	0.0836888
COQ10B	0.352747	0.0837135
LIX1L	0.35268	0.0837762
TANC1	0.35241	0.0840305
ANGPT1	0.351972	0.0844426
HDHD3	0.351112	0.0852573
RALGPS1	0.351055	0.0853121
PPCDC	0.350981	0.085382
PPIG	0.350567	0.0857769
ANKRD54	0.349713	0.0865956
PEPD	0.349622	0.0866831
ASPSCR1	0.349609	0.086696
MOB2	0.349377	0.0869191
AFF3	0.349223	0.0870682
PHF10	0.348919	0.0873618
SIL1	0.348677	0.0875968
EIF2S2	0.348557	0.087713
DNAJC1	0.348397	0.0878689
LRP1	0.348287	0.0879758
RFC3	0.348108	0.0881504
SLC27A1	0.348089	0.0881692
MROH1	0.347649	0.0885986
GAK	0.347516	0.0887286
PIK3C2B	0.347447	0.0887961
ZNF624	0.347431	0.0888125
FOXP2	0.347037	0.0891997
ZNF676	0.346835	0.0893981
CEP295	0.346834	0.0893988
PRMT2	0.346728	0.089504
TBRG1	0.346698	0.0895331
SLC26A6	0.346667	0.0895643
ZNF490	0.346588	0.0896418
ALDH1L1-AS2	0.34643	0.0897982
XYLT1	0.346401	0.0898263
SGPL1	0.346265	0.0899611
GRIPAP1	0.346081	0.0901432
CNTNAP3	0.346055	0.0901693
OCRL	0.346042	0.0901824
PAPSS2	0.34512	0.0910998
UGCG	0.345072	0.0911481
TMEM128	0.34503	0.0911906
CCDC85A	0.344865	0.0913549
RP11-400N13.1	0.344643	0.0915779
CCDC90B	0.344201	0.0920224
SLC35D2	0.344132	0.0920915
UBE2J2	0.343383	0.0928484
UBE2L3	0.342835	0.0934061
PISD	0.342636	0.0936086
ZNF606	0.342186	0.094068
PPP2R3B	0.342168	0.0940871
PPIF	0.341756	0.0945091
TANGO2	0.34083	0.0954637
CEBPG	0.33993	0.0963987
QKI	0.339911	0.0964191
NUAK1	0.339498	0.0968502
TSPAN14	0.339292	0.0970656
CPSF7	0.339225	0.0971365
MPRIP	0.338559	0.0978369
INPP5K	0.338344	0.0980635
TMEM108	0.337998	0.0984294
SIKE1	0.337854	0.0985821
ARMC1	0.336951	0.0995423
WIPI2	0.336833	0.0996689
AFG3L2	0.336676	0.0998372
GOLGA6L4	0.33643	0.100101
WDR55	0.335733	0.100849
MARK3	0.335612	0.10098
DYSF	0.335564	0.101032
DZIP1L	0.335502	0.101099
SQSTM1	0.335266	0.101354
EXOC1	0.335183	0.101444
INPP5B	0.335122	0.10151
BDNF-AS	0.334745	0.10192
FAM234A	0.334601	0.102076
ITGB5	0.334544	0.102137
XYLB	0.334533	0.102149
IRF7	0.334406	0.102288
UBE3D	0.334388	0.102308
IFRD1	0.334375	0.102322
TCTA	0.334279	0.102427
RAPGEF5	0.334251	0.102458
TUSC5	0.334133	0.102586
RPIA	0.33385	0.102895
KRIT1	0.333539	0.103236
CCDC174	0.333496	0.103283
HS6ST1	0.333371	0.103421
JUN	0.333118	0.103698
KCNQ3	0.332862	0.10398
ANXA1	0.332672	0.104191
KITLG	0.332133	0.104788
SLC35E2B	0.331977	0.104961
PGLS	0.331627	0.10535
ELMOD3	0.331612	0.105367
FBXW7	0.33115	0.105882
EPG5	0.331146	0.105887
GPN1	0.331094	0.105945
FARP2	0.330945	0.106112
NEK1	0.330906	0.106155
SNX10	0.330791	0.106284
RAB10	0.330744	0.106337
MAP4K4	0.33072	0.106363
ZFAND3	0.330673	0.106416
MAST4	0.330464	0.106651
POLR1D	0.33046	0.106656
WDR25	0.330368	0.106759
DCAF10	0.3301	0.107061
PSMA1	0.329883	0.107306
TARID	0.329849	0.107344
EIF3E	0.329779	0.107423
TBCD	0.329687	0.107527
AP5Z1	0.329623	0.107599
NUP205	0.329086	0.108208
TBL1XR1	0.329057	0.108241
UQCC1	0.329027	0.108276
KCTD7	0.328823	0.108507
DTX1	0.328811	0.108521
ASL	0.328681	0.108669
SYNJ2	0.328554	0.108813
KANSL2	0.328535	0.108835
SLC35E2	0.328254	0.109157
MAD1L1	0.328028	0.109416
ADGRF5	0.32776	0.109723
CCDC57	0.327758	0.109725
NPRL3	0.327211	0.110354
ELF1	0.327209	0.110356
TRNAU1AP	0.326864	0.110755
C1orf112	0.326634	0.11102
SOX13	0.326581	0.111082
MTRF1L	0.326061	0.111685
TRMT44	0.325916	0.111854
CALM3	0.325909	0.111862
UTP6	0.325388	0.11247
TMEM181	0.325013	0.112909
PDS5A	0.324889	0.113054
DNM3	0.324833	0.11312
ATF7IP2	0.324549	0.113453
EIF4E3	0.32442	0.113606
BDP1	0.324382	0.11365
YWHAQ	0.324315	0.113729
FBXL2	0.323745	0.114402
RELL1	0.323718	0.114435
TAPBPL	0.322749	0.115586
TIGAR	0.322654	0.115699
PRKAR1B	0.322355	0.116056
GRB14	0.322248	0.116184
KLF7	0.322219	0.116219
DHX32	0.321815	0.116703
AKAP13	0.321792	0.116731
TPRG1-AS1	0.321717	0.116821
RBMX	0.321625	0.116932
SWT1	0.321593	0.116971
ATXN2L	0.321588	0.116976
MESDC1	0.321465	0.117125
CTIF	0.320723	0.11802
INPP5E	0.320538	0.118245
CRYBG3	0.320423	0.118384
MED27	0.320389	0.118425
PTPN23	0.320358	0.118463
CCBL1	0.320298	0.118536
CENPP	0.320268	0.118572
NACC2	0.320181	0.118677
CD59	0.320069	0.118815
SETD4	0.319981	0.118921
FAM114A1	0.319978	0.118925
NFYA	0.319886	0.119037
FAM193A	0.319883	0.11904
RALGAPB	0.31949	0.11952
TMEM161B-AS1	0.319457	0.119561
NBPF11	0.319153	0.119932
STX8	0.319006	0.120112
ZNF550	0.318809	0.120355
2021-03-08	0.318469	0.120773
RP11-479O9.4	0.318011	0.121337
AMPD3	0.317919	0.121452
ZNF331	0.317641	0.121796
TP53BP2	0.317607	0.121838
GCC2	0.317469	0.122008
TUG1	0.317428	0.122059
UBE3C	0.317424	0.122065
CADPS2	0.317262	0.122266
ECE1	0.317118	0.122444
FGF1	0.317105	0.122461
SIGIRR	0.317029	0.122556
NOL3	0.316456	0.12327
RP11-507B12.2	0.3163	0.123465
ZNF432	0.316043	0.123787
CBX5	0.315886	0.123985
C4orf22	0.315864	0.124012
TMEM234	0.315854	0.124024
NR4A1	0.315671	0.124255
SGMS1	0.315651	0.124279
EP400	0.315421	0.124569
CABIN1	0.315219	0.124824
NEAT1	0.31486	0.125277
COX10	0.314711	0.125465
SLC35G2	0.314186	0.126131
ZNF513	0.314149	0.126178
ERCC4	0.313925	0.126463
LDLRAD4	0.313899	0.126497
USP9X	0.313512	0.12699
PNPLA7	0.312973	0.12768
ATG13	0.312732	0.127989
CDC14A	0.312711	0.128017
UBR3	0.312556	0.128216
PPTC7	0.311954	0.128991
RAB1A	0.311948	0.128999
ZNF407	0.311798	0.129194
ATP2B4	0.311781	0.129215
KBTBD2	0.311619	0.129424
TRIM5	0.311555	0.129508
EMCN	0.311125	0.130066
TBK1	0.310958	0.130283
TSC1	0.310621	0.130722
SPATA20	0.310485	0.130899
RP11-197K3.1	0.310449	0.130947
SERTAD2	0.309927	0.131629
BTNL9	0.309892	0.131675
ITGA7	0.309841	0.131742
LINC01230	0.30948	0.132216
STYXL1	0.309398	0.132324
ATP11B	0.309002	0.132846
CDYL	0.308971	0.132888
C6orf48	0.308768	0.133155
NIT2	0.308488	0.133526
ARFGEF2	0.308344	0.133717
AKR1C1	0.308315	0.133755
EPHA6	0.308309	0.133762
ARIH1	0.307782	0.134463
SPCS2	0.307673	0.134609
ARPC1A	0.307612	0.13469
MTIF2	0.307583	0.134729
SNX33	0.307466	0.134885
APBB2	0.307359	0.135027
PHF2	0.307339	0.135054
CD151	0.307192	0.13525
METTL9	0.307033	0.135463
NSMCE4A	0.3068	0.135775
TUBGCP3	0.306447	0.136249
ACSF2	0.306379	0.13634
ZNF251	0.306118	0.136691
ZNF765	0.306033	0.136806
KIAA0355	0.305985	0.136871
SRA1	0.30575	0.137188
TRIM44	0.305681	0.137281
APPBP2	0.305519	0.1375
ANO2	0.305475	0.137559
FBXW11	0.305409	0.137649
KIAA1614	0.305371	0.137701
PTP4A2	0.305219	0.137906
HMCES	0.304233	0.139248
TAF5L	0.303811	0.139825
KAT2A	0.303762	0.139893
SERINC1	0.303576	0.140148
HSPG2	0.303087	0.140818
PGM5	0.302876	0.141109
RP1-167A14.2	0.302061	0.142236
FGFR1OP	0.301986	0.14234
ANKS1A	0.301754	0.142662
ANKMY2	0.301506	0.143006
ITGB1	0.301276	0.143327
ALAD	0.301188	0.14345
PDE5A	0.300904	0.143846
KIAA1841	0.30069	0.144145
TMEM209	0.300621	0.144241
RALGPS2	0.300084	0.144995
KIAA0232	0.30004	0.145057
FNBP4	0.300036	0.145062
TSPAN3	0.29988	0.145281
SORBS1	0.299872	0.145293
TNNT2	0.299831	0.145351
RP11-23N2.4	0.299743	0.145474
EHMT1	0.299641	0.145618
PFKFB1	0.299564	0.145726
KIAA2026	0.299495	0.145824
SYNE1	0.299326	0.146063
AMMECR1L	0.299291	0.146112
TEAD3	0.299282	0.146125
ARHGEF12	0.299165	0.14629
NDUFAF5	0.299001	0.146522
PRKCH	0.298863	0.146718
CTPS2	0.298819	0.146781
UROS	0.298814	0.146787
CCDC93	0.29865	0.147021
LRIG2	0.298557	0.147152
LAMB2	0.298545	0.14717
ZNF277	0.298527	0.147195
CSTF2	0.298006	0.147937
BCOR	0.297643	0.148455
ICT1	0.297045	0.149311
AAMDC	0.296989	0.149392
ZCCHC8	0.296929	0.149478
RP11-455P21.3	0.296667	0.149854
HMBOX1	0.296529	0.150052
PDIA6	0.296172	0.150568
CEP57L1	0.295731	0.151205
NBPF3	0.295542	0.151478
AF146191.4	0.29528	0.151859
EIF1AD	0.295228	0.151934
ADCY1	0.29515	0.152048
RASA1	0.294959	0.152325
PPWD1	0.294833	0.152509
PITPNC1	0.294802	0.152554
RP11-440L14.1	0.29471	0.152689
NAP1L4	0.294317	0.153262
PODXL	0.294316	0.153264
SLMAP	0.294241	0.153373
GLYAT	0.294233	0.153386
RRN3	0.294207	0.153424
MTMR2	0.294123	0.153546
PDE1A	0.293627	0.154273
RAC1	0.293433	0.154559
SKI	0.293294	0.154762
SPIRE1	0.293054	0.155117
TRIM41	0.292887	0.155362
C19orf25	0.292756	0.155556
MICALL1	0.292674	0.155678
HOXB-AS1	0.292659	0.1557
PPP5C	0.292658	0.155701
GINM1	0.292593	0.155797
TRIM56	0.292253	0.1563
TMEM60	0.29222	0.15635
PABPN1	0.2922	0.156378
ZYG11B	0.292194	0.156387
ACAD9	0.292178	0.156412
XXYLT1	0.291798	0.156976
SEC23A	0.291749	0.157049
PKN2	0.291456	0.157486
ISPD	0.291021	0.158134
FOSB	0.290925	0.158277
MGA	0.290779	0.158496
RP11-130F10.1	0.290707	0.158605
UHRF2	0.29033	0.15917
ARHGAP29	0.290195	0.159373
SPATA18	0.289973	0.159707
ARRDC1-AS1	0.289766	0.160018
LOXL2	0.289493	0.16043
COA5	0.289392	0.160583
ACAP2	0.289142	0.16096
TTC19	0.289012	0.161157
MTX2	0.288784	0.161503
EXD3	0.288639	0.161723
RTN4IP1	0.28863	0.161736
SNX29	0.288517	0.161908
CRB1	0.288493	0.161944
TXNDC11	0.288395	0.162094
TTC27	0.288247	0.162319
UBL3	0.288193	0.162401
EBF3	0.287992	0.162707
TCF7L1	0.287548	0.163386
PPP1R11	0.287226	0.163879
ADCK1	0.287216	0.163894
HNRNPL	0.287199	0.163919
STPG1	0.287015	0.164202
CRELD2	0.286663	0.164743
FAM168A	0.286644	0.164772
RP11-944L7.4	0.286568	0.164889
SIRT1	0.286407	0.165137
KDM3B	0.286347	0.16523
RP11-717F1.2	0.28633	0.165256
NCKAP5L	0.286316	0.165277
COMT	0.28616	0.165519
C1orf35	0.286158	0.165521
CEBPZOS	0.285524	0.166501
HEATR5B	0.285451	0.166615
NDUFA3	0.285278	0.166883
RNF14	0.284916	0.167446
TMED10	0.284764	0.167683
USP40	0.284586	0.16796
WNK1	0.284411	0.168234
RBMS1	0.284244	0.168494
AMFR	0.284142	0.168654
TSSK3	0.283885	0.169056
BCL2L13	0.283739	0.169284
PIGQ	0.283725	0.169306
ARHGAP20	0.283628	0.169458
NUTM2B-AS1	0.283628	0.169459
NOSTRIN	0.283565	0.169558
SUGCT	0.283445	0.169745
ACTR10	0.283094	0.170299
STARD9	0.283028	0.170402
NARS	0.282881	0.170634
MSRA	0.282745	0.170848
ZBTB44	0.2827	0.170918
PRKD1	0.282697	0.170924
MRFAP1	0.282676	0.170957
PARP16	0.282622	0.171042
DDX10	0.282587	0.171098
PLOD3	0.282474	0.171277
GOLPH3L	0.28235	0.171472
SZT2	0.281574	0.172703
ASB1	0.281457	0.172889
EFNB2	0.281324	0.173101
SLC13A3	0.281058	0.173524
ZNF549	0.280933	0.173724
FER	0.28081	0.173921
SPATA5	0.280748	0.17402
TDRD7	0.280729	0.17405
RNF138	0.280716	0.174071
CCDC7	0.280622	0.174222
ADAMTS15	0.280521	0.174383
MIR22HG	0.280506	0.174408
ZNF180	0.280468	0.174467
EWSR1	0.280461	0.174479
CKAP5	0.280372	0.174622
ARHGAP1	0.280248	0.17482
SFSWAP	0.280029	0.175171
DTD1	0.279834	0.175485
TADA3	0.279803	0.175535
RXRB	0.279715	0.175676
FGGY	0.279711	0.175682
KANK4	0.279675	0.175741
RTFDC1	0.279646	0.175788
KCNB1	0.279145	0.176596
C6orf106	0.279138	0.176607
SFXN4	0.278958	0.176897
ZNF718	0.278622	0.177441
PCNP	0.278312	0.177944
COL4A3BP	0.277802	0.178773
UNC13B	0.277723	0.178902
ZNF544	0.27766	0.179005
PEX14	0.277543	0.179196
MTSS1	0.277525	0.179226
ZNF260	0.277318	0.179562
TTC13	0.277051	0.18
SLC27A4	0.276961	0.180146
ZNF793	0.27694	0.180182
RABL6	0.276932	0.180195
ATP6V1C1	0.276882	0.180276
DDR2	0.276829	0.180363
BNIP1	0.276686	0.180597
CPE	0.276506	0.180894
BAZ2A	0.27648	0.180936
AGAP4	0.276446	0.180991
EED	0.276446	0.180991
ZNF81	0.275616	0.182358
PLIN4	0.275414	0.182692
PGPEP1	0.275256	0.182954
MVD	0.275127	0.183168
TMEM260	0.275037	0.183317
COQ7	0.274435	0.184316
UVRAG	0.274104	0.184867
MKL2	0.273981	0.185071
LGALS3BP	0.273823	0.185336
USP22	0.273709	0.185526
ATXN7L1	0.273465	0.185934
VCPIP1	0.27344	0.185976
PDDC1	0.273315	0.186185
CDK4	0.272636	0.187326
SEC13	0.272234	0.188003
GMPR2	0.272104	0.188222
ATP9A	0.271949	0.188483
MGRN1	0.27178	0.188769
ABLIM3	0.271705	0.188896
KLHL8	0.271541	0.189173
FAM107A	0.271215	0.189727
ARID4B	0.271194	0.189762
SERPINB6	0.271088	0.189942
CDC14B	0.271034	0.190033
WDR81	0.270742	0.190529
RPLP0	0.270626	0.190727
BRD3	0.270316	0.191257
INPP5F	0.270272	0.191331
COMMD10	0.269947	0.191886
HOOK2	0.269907	0.191955
PNN	0.269861	0.192034
E2F6	0.269848	0.192056
KPNA4	0.269742	0.192237
FLI1	0.269649	0.192396
ITPRIP	0.269589	0.1925
STK4	0.269485	0.192678
CHD7	0.269464	0.192714
OXNAD1	0.269461	0.192719
CASP9	0.269438	0.192758
2021-09-07	0.269416	0.192797
TRIM13	0.269389	0.192843
DEF8	0.269371	0.192872
RIMS1	0.26911	0.193322
VTA1	0.268943	0.193608
NTRK2	0.268716	0.194
RP11-362K2.2	0.268571	0.19425
SCARB1	0.268458	0.194444
SLC22A5	0.268379	0.19458
MVP	0.268306	0.194707
CDV3	0.268255	0.194795
UFL1	0.267978	0.195273
GNG2	0.267926	0.195363
DYNLT3	0.267659	0.195827
PHF11	0.267618	0.195897
FXR1	0.267439	0.196209
KLF4	0.267435	0.196215
REXO1	0.267404	0.196269
ASCC3	0.267244	0.196547
HECW2	0.267006	0.196961
CNTFR	0.266895	0.197155
PECAM1	0.266117	0.198513
PQLC2L	0.266091	0.198559
TMEM161A	0.266056	0.19862
MDM2	0.265937	0.198828
TMEM248	0.265865	0.198954
GFM2	0.265722	0.199206
NPDC1	0.265457	0.19967
PYGB	0.265424	0.199729
CMC1	0.265296	0.199954
PCYOX1	0.265136	0.200236
NRBP2	0.265134	0.200239
PGGT1B	0.26503	0.200422
SP1	0.265029	0.200423
HLA-DRB1	0.264896	0.200659
TMEM230	0.264713	0.200981
USP53	0.264654	0.201085
JAZF1	0.264607	0.201168
MCM3	0.264598	0.201184
FOXP1	0.264373	0.201583
NDUFB2	0.264323	0.201671
POLR3B	0.264321	0.201673
ZNF224	0.264187	0.201912
IKBKAP	0.263942	0.202345
UBXN2A	0.263596	0.202959
RECK	0.263514	0.203106
AGL	0.263493	0.203142
POLR3A	0.263312	0.203465
RP11-286N22.8	0.263295	0.203494
IL13RA1	0.263218	0.203632
POLG	0.263077	0.203883
LINC00571	0.262996	0.204028
CHN1	0.262966	0.204082
COPB1	0.262835	0.204314
ITFG2	0.262707	0.204543
TRANK1	0.262517	0.204882
CLTCL1	0.262462	0.204981
SBF2-AS1	0.262419	0.205058
BHMT2	0.262242	0.205376
CWF19L1	0.262114	0.205604
C22orf39	0.262079	0.205668
EPB41L1	0.262068	0.205688
MYLK	0.262038	0.205741
SIMC1	0.261799	0.20617
CCP110	0.261699	0.206349
FGF2	0.261679	0.206386
ABTB2	0.261397	0.206892
NUP88	0.26135	0.206978
RAB30-AS1	0.2613	0.207067
RRP36	0.260987	0.207632
ZNF675	0.260898	0.207793
RP11-138I17.1	0.260766	0.20803
HAVCR2	0.26075	0.208059
CD109	0.260575	0.208377
UBA3	0.260526	0.208465
XIST	0.260379	0.208732
SEMA3C	0.260266	0.208936
APBB1IP	0.260216	0.209026
RHOQ	0.260209	0.209039
EXOC7	0.26	0.209419
PPP1R16B	0.259985	0.209445
ZNF609	0.259966	0.209481
UBR5-AS1	0.259864	0.209666
MOB1B	0.259703	0.209957
ARHGEF40	0.25967	0.210017
TBC1D9	0.2595	0.210327
BRCA1	0.25947	0.210382
ANO3	0.259106	0.211046
DCAF7	0.258785	0.211631
ABL2	0.258756	0.211685
CNTN3	0.258556	0.212051
VEZF1	0.258486	0.212178
MAP3K4	0.258486	0.212179
ERGIC1	0.258457	0.212232
LYRM4	0.258148	0.212798
SERGEF	0.258125	0.21284
TPTEP1	0.25804	0.212996
ABCC10	0.257902	0.21325
OST4	0.257874	0.213302
HBP1	0.257869	0.213311
AKAP8	0.257763	0.213506
AASDHPPT	0.257704	0.213615
AP3M2	0.257631	0.213748
NDUFA12	0.257629	0.213753
C8orf34	0.257611	0.213785
UBE2K	0.257546	0.213905
SLC16A2	0.25752	0.213953
SLC25A18	0.257402	0.214169
STK11	0.257401	0.214172
GLT8D2	0.257363	0.214242
TSHZ3	0.257084	0.214757
RND3	0.257057	0.214806
EIF2B1	0.256822	0.215241
SMG1	0.256759	0.215358
LDB2	0.256692	0.215482
GLI4	0.256513	0.215813
ANKH	0.256408	0.216008
KCNMB2-AS1	0.256205	0.216384
NTN4	0.2562	0.216392
THOC7	0.256145	0.216496
TPP1	0.256126	0.21653
ZNF470	0.255986	0.21679
TUBGCP6	0.255917	0.216917
KLHDC2	0.255867	0.217012
DCAF12	0.255848	0.217047
MASTL	0.255714	0.217295
TMEM62	0.255703	0.217316
NQO1	0.255572	0.21756
KLB	0.255346	0.217981
COBLL1	0.255244	0.218172
IQGAP1	0.25496	0.218702
RTCB	0.254955	0.218711
TBC1D22B	0.25492	0.218777
MIRLET7BHG	0.25484	0.218926
PLEKHH2	0.254813	0.218977
HECTD4	0.254775	0.219049
ZNF639	0.254668	0.219249
ZNF181	0.254631	0.219318
SP4	0.25411	0.220295
KLHDC3	0.253881	0.220725
ZNF83	0.253859	0.220766
N4BP1	0.253822	0.220836
SNRPB	0.253733	0.221003
UTRN	0.253546	0.221355
TRMT6	0.253529	0.221387
NUP43	0.253513	0.221418
SPAG16	0.253392	0.221646
PSMD14	0.253226	0.221959
NADSYN1	0.253144	0.222114
PARP3	0.253117	0.222164
SP100	0.253068	0.222257
PRKAR2A	0.253041	0.222308
TGDS	0.253031	0.222327
PRIMPOL	0.252681	0.222989
SPTAN1	0.252562	0.223214
UBE4B	0.252506	0.223321
KLC1	0.252392	0.223536
PVT1	0.252366	0.223585
TYW1	0.252108	0.224075
C1orf123	0.251914	0.224445
TRMT2B	0.251877	0.224514
UBE4A	0.251796	0.224668
ALG5	0.251696	0.224859
TLN1	0.251688	0.224875
GUCY1A3	0.251576	0.225087
SGCE	0.25143	0.225365
C9orf91	0.251354	0.22551
BRD1	0.251245	0.225719
CROCC	0.25122	0.225767
DRG2	0.251177	0.225849
RP11-119B16.2	0.250842	0.22649
MIPEP	0.250789	0.226591
CSF1	0.250756	0.226654
CCDC113	0.250557	0.227034
TUBG1	0.250519	0.227107
ZNF569	0.250168	0.22778
AMBRA1	0.250142	0.227831
PRRX1	0.250078	0.227953
FARS2	0.249941	0.228216
SDPR	0.249912	0.228273
CARM1	0.249907	0.228283
PMEPA1	0.249248	0.229552
LPAR6	0.249004	0.230024
VPS37A	0.248983	0.230063
RFC4	0.248978	0.230074
RP11-319G6.1	0.24881	0.230398
RP11-1101K5.1	0.248764	0.230487
RP11-146F11.1	0.248764	0.230488
FAM210A	0.248666	0.230677
CPSF2	0.248644	0.230719
RP11-71E19.1	0.248561	0.23088
ADAMTS4	0.248541	0.23092
THOP1	0.248087	0.2318
ZNF91	0.248068	0.231837
BTBD11	0.248026	0.231919
MAP1B	0.247525	0.232893
ARRDC2	0.247361	0.233213
RP11-475E11.9	0.247318	0.233297
PTRH2	0.247114	0.233697
ASPH	0.247084	0.233754
ZNF136	0.247054	0.233812
TECRL	0.247027	0.233865
DLEU1	0.246958	0.234001
OSBPL8	0.246957	0.234003
DENND4A	0.246718	0.234471
DOCK1	0.246717	0.234473
PRPSAP1	0.246587	0.234727
UHRF1BP1	0.246456	0.234982
AKR1C2	0.246424	0.235047
CUL2	0.246408	0.235078
DDB2	0.246343	0.235205
PLEKHA5	0.246222	0.235442
GNS	0.246113	0.235657
RPUSD4	0.246066	0.235748
IDE	0.245927	0.236022
ASTN2	0.245857	0.23616
RICTOR	0.245778	0.236314
FAM206A	0.245421	0.237018
SIK2	0.245401	0.237058
TRIM16L	0.245096	0.237659
PEX6	0.244971	0.237906
RP11-176H8.1	0.24497	0.237909
FAM208A	0.244926	0.237995
SSH1	0.244811	0.238223
VPS51	0.244785	0.238274
GAREM1	0.244697	0.238448
ZFPL1	0.244438	0.238961
ATXN3	0.244393	0.239051
UBE2E3	0.244055	0.239721
PRKAG2-AS1	0.243962	0.239906
DOCK7	0.24393	0.239969
IGF2R	0.243926	0.239978
FAH	0.24377	0.240288
WWC3	0.243726	0.240375
PAN2	0.243723	0.240381
ERMAP	0.243561	0.240703
SIGLEC1	0.243555	0.240715
WDR41	0.243526	0.240774
KCNIP4	0.243493	0.240839
SLC25A12	0.243445	0.240935
PPP1R2	0.243384	0.241056
ZNF678	0.243308	0.241209
DEPDC5	0.24311	0.241604
CP	0.243097	0.241629
NEIL2	0.243067	0.241688
ZNF385D	0.243007	0.241809
MCPH1	0.242999	0.241824
XIAP	0.242905	0.242013
SMARCAD1	0.242875	0.242073
DRAP1	0.242851	0.242121
RP11-248J23.7	0.242838	0.242147
TBC1D2B	0.242777	0.242268
SLC25A16	0.242724	0.242374
RP11-405A12.2	0.242688	0.242447
DHDDS	0.242594	0.242634
MDFIC	0.242433	0.242957
GMDS	0.242428	0.242967
FRMD8	0.242419	0.242984
CCDC107	0.242098	0.243629
MTBP	0.242045	0.243736
ARHGAP26	0.24204	0.243745
HSPA1B	0.242038	0.243749
APPL2	0.241936	0.243954
DNAJB6	0.241889	0.24405
LACTB	0.241873	0.244082
THNSL2	0.241769	0.24429
CA8	0.241706	0.244416
SIPA1L1	0.241501	0.24483
KIF16B	0.241457	0.244918
TUBA4A	0.241392	0.245049
PRADC1	0.241298	0.245238
ANO5	0.241228	0.245379
ANKRD44	0.241149	0.245539
P4HTM	0.241066	0.245706
MTUS1	0.241036	0.245767
VASH1	0.240935	0.245971
ELF2	0.240834	0.246176
LTBP3	0.240827	0.24619
TAGLN2	0.24051	0.246831
OXA1L	0.240475	0.246901
NPEPPS	0.240461	0.24693
TPCN1	0.240253	0.247352
PIGZ	0.240233	0.247393
HDAC5	0.240189	0.247482
CWF19L2	0.24018	0.2475
GSPT1	0.23997	0.247927
CTD-2507G9.1	0.239957	0.247953
AIFM2	0.239941	0.247984
PPP2R2B	0.239878	0.248113
UBAC2	0.239803	0.248264
NT5DC3	0.239755	0.248363
RP11-378J18.9	0.239739	0.248396
ARL1	0.239701	0.248473
FN3K	0.239585	0.248708
EME2	0.239508	0.248864
LINC00271	0.239399	0.249087
PMP22	0.239232	0.249427
BCL7A	0.239208	0.249476
PNP	0.239141	0.249613
CTD-2561J22.3	0.239066	0.249767
BCL2	0.238969	0.249963
CHTF8	0.238924	0.250056
HMGB2	0.238869	0.250168
CSAD	0.238738	0.250435
INPP4A	0.238701	0.250511
CEP63	0.238641	0.250634
HIBADH	0.238625	0.250666
SH3D19	0.238623	0.250671
ZBED3	0.238597	0.250724
SLCO2A1	0.238495	0.250932
COX7A2	0.238494	0.250935
ST3GAL1	0.238002	0.251942
LSM4	0.237912	0.252129
PPIC	0.237727	0.252508
UBC	0.237575	0.25282
SEC22A	0.237538	0.252897
ZNF254	0.237407	0.253165
NDUFB5	0.237291	0.253404
ARFGAP1	0.23722	0.25355
ANXA2	0.237188	0.253616
C10orf11	0.236849	0.254316
JADE1	0.236828	0.25436
FRRS1	0.236314	0.255423
STT3A-AS1	0.236279	0.255494
ARSA	0.235959	0.256158
PDCD4	0.235906	0.256268
MBNL2	0.23582	0.256446
LINC00923	0.235582	0.25694
FAM85B	0.235572	0.25696
NMRK2	0.235431	0.257255
ITGA5	0.23521	0.257714
LAMA3	0.235209	0.257717
RNMT	0.23519	0.257755
ANKRD17	0.235061	0.258025
SENP6	0.234964	0.258227
RRP15	0.234908	0.258344
RP11-1212A22.4	0.234781	0.258608
OGDH	0.234719	0.258738
ARL6IP6	0.234616	0.258953
TMEM184B	0.234305	0.259604
DNAJC15	0.234288	0.25964
KMT2A	0.234184	0.259857
PSMG4	0.234146	0.259936
RP11-22P6.2	0.234063	0.260111
CAPN10-AS1	0.233855	0.260546
TNS1	0.233797	0.260668
ZNF512	0.233676	0.260922
ANKRD28	0.233618	0.261043
C11orf49	0.233449	0.261399
HSDL2	0.233428	0.261443
TUBB2A	0.233423	0.261453
PLPP1	0.233207	0.261907
CEACAM19	0.233116	0.262098
MAGI1	0.232778	0.262811
PDP2	0.232757	0.262855
PSAP	0.232702	0.262971
COX17	0.232695	0.262986
NUFIP2	0.232531	0.263333
TSPAN18	0.232524	0.263348
2021-03-03	0.232489	0.26342
RAB35	0.232347	0.26372
PRDM4	0.232223	0.263983
LUZP1	0.232173	0.264089
EFCAB12	0.232165	0.264106
MED17	0.232115	0.264212
SLF2	0.231959	0.264541
PTPRS	0.231829	0.264817
RFX3-AS1	0.231829	0.264818
AGAP3	0.231729	0.265029
RABEPK	0.231631	0.265237
BBX	0.231458	0.265605
TMEM39A	0.231418	0.265688
GNB2	0.231396	0.265736
NCOR2	0.231342	0.26585
PPP1R16A	0.231105	0.266354
DDRGK1	0.231091	0.266383
NGDN	0.230832	0.266936
TOR2A	0.230719	0.267176
DDX11	0.230644	0.267336
SH3GL1	0.230461	0.267726
RP11-734K2.4	0.230441	0.267769
SART3	0.23039	0.267879
RABL2A	0.23036	0.267942
CNKSR3	0.230355	0.267954
MANBA	0.230024	0.268661
ACBD3	0.229927	0.268868
AC104654.2	0.229811	0.269117
ARHGEF10L	0.229747	0.269253
SLC9A1	0.229646	0.269469
FAM53C	0.229501	0.269781
DOCK6	0.229451	0.269887
ELP2	0.229249	0.270322
SPICE1	0.229177	0.270477
AQP7	0.229156	0.27052
ANKRD11	0.229128	0.27058
SPAG9	0.229116	0.270607
ARNTL	0.229024	0.270805
C8orf59	0.228953	0.270958
CTC-786C10.1	0.228936	0.270995
DDX39A	0.228804	0.271277
KANK1	0.228785	0.271319
NCOR1	0.228657	0.271594
LINC01588	0.228321	0.272318
PLEKHA1	0.228307	0.272348
SEC16A	0.228303	0.272357
KIAA1107	0.228277	0.272414
DSEL	0.228271	0.272427
ZNF2	0.228201	0.272578
LCORL	0.22815	0.272687
ADRBK1	0.228117	0.272758
ATP8B1	0.22807	0.27286
CLTA	0.228028	0.272951
TAF2	0.228019	0.27297
TIMM44	0.228018	0.272973
C5orf63	0.227943	0.273134
GBF1	0.227773	0.273502
EML4	0.227739	0.273576
NMNAT3	0.227632	0.273807
MOB3A	0.227593	0.273892
FBXO30	0.227519	0.274053
PPP4R2	0.227406	0.274298
TUBGCP5	0.227343	0.274434
CC2D1A	0.226994	0.27519
RPS6KA5	0.226975	0.275231
ARMC10	0.226973	0.275237
BTBD9	0.226969	0.275245
DOCK4	0.226814	0.275582
ATG4B	0.226757	0.275706
PLXNA4	0.226657	0.275923
CLYBL	0.226529	0.276202
CSNK1G1	0.226124	0.277085
GPATCH3	0.226035	0.27728
PUF60	0.225966	0.27743
ENTPD5	0.225923	0.277523
STK35	0.225911	0.277549
BMP2K	0.22576	0.27788
URGCP	0.225609	0.278209
AC092718.1	0.225455	0.278547
AKAP7	0.225144	0.279229
RP11-486A14.2	0.225061	0.279411
BOD1	0.224956	0.279641
RLF	0.224913	0.279735
GABARAPL2	0.224719	0.280162
NDUFA13	0.224515	0.280609
CORO1C	0.224511	0.280618
PPP2R5E	0.224499	0.280645
MBD5	0.224292	0.2811
H1FX-AS1	0.224235	0.281224
RP1-179N16.6	0.223973	0.281803
FAM171A1	0.223919	0.281921
RSRP1	0.223673	0.282465
ADRA1B	0.223533	0.282774
DNAJC5	0.223505	0.282836
RP11-24I21.1	0.223498	0.282851
GATS	0.223458	0.28294
HMGCS1	0.223354	0.283169
RP11-218M22.1	0.223345	0.28319
AGPAT3	0.223199	0.283513
FAM89A	0.223107	0.283716
IFI27L1	0.223091	0.283752
VPS50	0.22299	0.283976
SCRN1	0.222964	0.284032
FBXO31	0.222834	0.284321
RAB31	0.222766	0.284472
CHST9	0.222762	0.284481
FAM200B	0.22272	0.284573
2021-09-02	0.222629	0.284776
RPL6	0.222587	0.284869
KIZ	0.222578	0.284889
NUP50-AS1	0.222538	0.284978
MRPL47	0.222323	0.285455
RP11-102N12.3	0.222273	0.285567
PHKB	0.22222	0.285684
PSMG2	0.222017	0.286136
EXOC6	0.221999	0.286176
COPB2	0.221989	0.286198
CD74	0.221971	0.286238
RP11-488L18.10	0.22179	0.286641
GGNBP2	0.221741	0.286751
C9orf84	0.221583	0.287104
ZMAT5	0.221572	0.287127
JDP2	0.221495	0.287299
SRSF3	0.221431	0.287443
GDI1	0.221426	0.287453
DGKI	0.221113	0.288152
RCBTB2	0.221083	0.288219
NNT-AS1	0.220915	0.288595
NPR1	0.220822	0.288804
GMPS	0.220704	0.289069
EPHA4	0.220681	0.289121
KIAA0368	0.22067	0.289144
KLF13	0.220515	0.289492
GMPPA	0.220446	0.289647
FEZ2	0.220359	0.289842
UBN2	0.220272	0.290038
PDPK1	0.220266	0.290052
USP21	0.220244	0.290102
MRPL4	0.220195	0.290211
AC005592.2	0.220109	0.290404
C15orf57	0.220106	0.29041
NOL12	0.220063	0.290507
WDPCP	0.219816	0.291062
WDR44	0.219799	0.2911
AP000476.1	0.219721	0.291276
IFIH1	0.219707	0.291309
TMBIM6	0.219692	0.291342
SNCAIP	0.219513	0.291746
CUX1	0.219506	0.29176
AP000473.6	0.219361	0.292088
ATG4D	0.219273	0.292286
MTA3	0.219268	0.292297
UBE2N	0.219216	0.292415
ZNF621	0.219057	0.292774
MAP3K7	0.218854	0.293233
POMT2	0.218816	0.293319
CRK	0.218813	0.293326
AGO4	0.218744	0.29348
KCTD20	0.218407	0.294245
MCTP1	0.218226	0.294654
SP140L	0.218144	0.29484
HMGXB3	0.21814	0.29485
MIER2	0.218122	0.294889
RCAN2	0.218036	0.295084
GTF2B	0.218015	0.295132
SGK223	0.217959	0.295261
RNF10	0.217893	0.295409
PLEKHA2	0.21781	0.295599
ARFGEF1	0.217789	0.295647
NSMCE2	0.217762	0.295708
RP11-543C4.1	0.21774	0.295758
DNAJB11	0.21766	0.295939
ANXA5	0.217544	0.296203
NIPA2	0.217478	0.296354
REXO2	0.21744	0.29644
SLC10A7	0.217287	0.296789
FSCN1	0.217054	0.29732
ITFG1	0.217024	0.297389
ZNF19	0.216979	0.29749
TCAIM	0.21696	0.297534
UBE2D1	0.216958	0.297539
RP3-510L9.1	0.216597	0.298362
NBPF19	0.216224	0.299216
RBM48	0.216194	0.299285
NDUFS1	0.216124	0.299445
ULK4	0.216083	0.299538
RPA2	0.216082	0.299541
CD81	0.21606	0.299591
RP11-111M22.2	0.216054	0.299606
SLC38A7	0.216002	0.299724
VLDLR	0.215894	0.299972
B4GALT1	0.21589	0.299981
HMGCL	0.215786	0.300219
NUMA1	0.215602	0.300642
TEAD2	0.215597	0.300653
RP5-1021I20.5	0.215574	0.300706
ABCA8	0.215457	0.300974
FOXJ3	0.215348	0.301226
PILRB	0.215311	0.30131
NMB	0.215139	0.301706
CTD-2245F17.3	0.215115	0.301763
RAB14	0.214927	0.302196
MYL5	0.214887	0.302288
HYKK	0.214729	0.302651
CTDSPL	0.214481	0.303224
ZNF493	0.214471	0.303247
SASH1	0.214408	0.303391
TTC7B	0.214254	0.303748
NIPAL3	0.214247	0.303765
STXBP3	0.2142	0.303873
DGKB	0.214191	0.303893
TNFRSF10A	0.21395	0.304451
ERBB2	0.213816	0.304762
PLEKHA7	0.213798	0.304803
EFHD2	0.213684	0.305067
UNC50	0.213436	0.305642
ZNF391	0.213347	0.305847
DCUN1D1	0.212888	0.306914
RGPD1	0.212752	0.307231
RUBCN	0.212524	0.307762
SUGP2	0.212129	0.308682
ORMDL2	0.211917	0.309178
RAP2C-AS1	0.211879	0.309267
C5orf28	0.211813	0.30942
RP11-756H20.1	0.211741	0.30959
NSUN2	0.211736	0.309601
COPS7A	0.211705	0.309675
USP37	0.211634	0.309839
KMT5A	0.211631	0.309847
LEPR	0.211564	0.310004
VAMP3	0.211489	0.310179
SLC35B3	0.211433	0.31031
STAU1	0.211395	0.310399
ZNF696	0.211307	0.310605
RP1-84O15.2	0.211258	0.310721
GLT8D1	0.211248	0.310743
NIN	0.211184	0.310893
FAM111A	0.210917	0.31152
GTDC1	0.210591	0.312285
RFC1	0.210534	0.312419
CLCN7	0.210448	0.312623
FBXW4	0.210427	0.312672
ARMC5	0.210339	0.312879
OXSR1	0.210253	0.313082
LAIR1	0.21017	0.313277
TMEM87A	0.210168	0.31328
SLC22A23	0.210127	0.313378
VIT	0.21006	0.313535
SLC25A37	0.209951	0.313793
CSPP1	0.209819	0.314104
KIF6	0.209757	0.314249
SLC25A26	0.209724	0.314327
NALT1	0.209573	0.314686
KLF11	0.209563	0.314709
ANK3	0.209552	0.314733
CDH11	0.209543	0.314757
TMCO3	0.209376	0.315151
UBE2I	0.209312	0.315301
TXN2	0.209218	0.315523
ZDHHC18	0.209097	0.315809
TNKS1BP1	0.208839	0.316421
TNK2	0.208522	0.317174
ZNF292	0.208347	0.317588
ARHGEF7	0.20818	0.317985
RP4-735C1.6	0.208175	0.317996
PPM1H	0.208014	0.318381
VWA8	0.207845	0.318782
NEB	0.207813	0.318858
APOL2	0.207796	0.3189
PRPF40B	0.207752	0.319003
SPTBN4	0.207746	0.319017
RFTN2	0.207703	0.319121
EMP2	0.207643	0.319264
CUEDC1	0.207521	0.319554
TOB1	0.207383	0.319883
AIG1	0.207347	0.319969
INTS2	0.207229	0.320251
PLBD2	0.207185	0.320355
POLR3D	0.207073	0.320624
NOVA1	0.207059	0.320658
GOT1	0.206977	0.320854
DYRK1A	0.206897	0.321043
MX1	0.206866	0.321119
PHC1	0.206818	0.321234
ANKRD36	0.2068	0.321276
CTDSPL2	0.2067	0.321516
ST3GAL4	0.206633	0.321677
FAM92A1	0.206607	0.321737
TJAP1	0.206583	0.321796
UBE2D3	0.206501	0.321991
RPL37	0.206478	0.322047
DNAJC24	0.206438	0.322143
NDE1	0.206352	0.322349
ITGAV	0.206344	0.322368
LINC00467	0.206284	0.322511
IRF2BP2	0.206221	0.322663
CCNY	0.206106	0.322938
DYNC1I2	0.205952	0.323309
YWHAH	0.205869	0.323507
RAP1B	0.205837	0.323586
FAM21A	0.205795	0.323685
CEP76	0.205753	0.323787
EXOC3	0.205677	0.323968
EIF2B4	0.205493	0.324413
METTL15	0.205478	0.324449
LIAS	0.205407	0.324619
ASXL2	0.205305	0.324865
PPHLN1	0.205191	0.325139
NAA30	0.205188	0.325146
COG3	0.205137	0.325269
MTERF2	0.205078	0.325411
RP11-99E15.2	0.205078	0.325412
ZNF131	0.205007	0.325584
UST	0.204964	0.325686
UBXN6	0.204856	0.325947
NEDD9	0.204582	0.326608
PDE3B	0.20458	0.326612
PCIF1	0.204528	0.326739
DGUOK	0.204405	0.327036
HTT	0.204404	0.327038
MRPL37	0.204393	0.327065
LRR1	0.204389	0.327074
KIF13A	0.204379	0.3271
DCTD	0.204356	0.327156
RSRC1	0.204325	0.32723
SLC9A3R2	0.204314	0.327257
RAB18	0.204291	0.327313
PPM1D	0.204205	0.327519
SCPEP1	0.204165	0.327618
ZNF16	0.204117	0.327733
ZFR	0.204066	0.327857
C16orf72	0.20388	0.328306
CRTC1	0.203773	0.328568
SUDS3	0.203588	0.329016
ADAM15	0.203569	0.329061
MRFAP1L1	0.203539	0.329134
SORBS3	0.203423	0.329416
OTUB1	0.20339	0.329495
WDR74	0.203253	0.329828
HDAC11	0.203193	0.329975
CMTM3	0.203177	0.330014
PRPF18	0.203147	0.330087
STAT2	0.202949	0.330567
MMD	0.202946	0.330575
SLC25A46	0.202906	0.330674
EBF2	0.202896	0.330697
ZKSCAN3	0.20279	0.330955
EXOC2	0.20278	0.330979
FBRSL1	0.202758	0.331033
AOX1	0.202655	0.331285
L3MBTL4	0.202648	0.331302
PCAT19	0.202609	0.331396
DCUN1D3	0.202605	0.331406
CEP72	0.202404	0.331897
GNG11	0.202266	0.332233
CYB5D2	0.202254	0.332261
COL5A3	0.20224	0.332296
GXYLT1	0.20207	0.332712
HRASLS5	0.202031	0.332808
MUTYH	0.201962	0.332977
RPAP1	0.201937	0.333038
TRIO	0.20192	0.333078
TSIX	0.201916	0.333089
FBXO33	0.201901	0.333126
CNOT6	0.201859	0.333228
CMTM8	0.201813	0.333339
IQCK	0.20175	0.333495
IFITM2	0.201746	0.333505
RRAS2	0.201699	0.333619
NDUFS8	0.201695	0.333629
SH3RF2	0.201676	0.333676
PRKCA	0.2016	0.333861
HSPA5	0.201581	0.333908
AHCYL1	0.201574	0.333924
TSPYL4	0.201525	0.334046
USE1	0.201417	0.334309
CWC27	0.201267	0.334677
ZNF169	0.201262	0.334689
SLC12A4	0.201199	0.334843
ABRACL	0.201169	0.334918
RP11-635N19.1	0.201131	0.335012
NFATC1	0.201025	0.335272
CD34	0.201013	0.335301
PTTG1IP	0.200912	0.335549
PEX7	0.200749	0.335949
TBX3	0.200654	0.336183
ERCC1	0.200546	0.336449
SMAD1	0.200422	0.336753
CBR3	0.200281	0.3371
R3HDM2	0.200115	0.337508
DZANK1	0.200052	0.337664
CLIC6	0.199983	0.337834
FLYWCH1	0.199639	0.338684
ZNF787	0.19961	0.338755
ADAMTS9-AS2	0.199526	0.338962
DNAJC30	0.199499	0.339029
ZNF440	0.199483	0.339068
MSL1	0.199427	0.339208
DPY19L1	0.199102	0.34001
E2F3	0.198886	0.340547
KLHL31	0.198885	0.340548
DOCK3	0.198811	0.340733
TROVE2	0.198717	0.340965
METTL6	0.198714	0.340973
SLC14A2	0.198707	0.34099
CMIP	0.198592	0.341276
ZNF43	0.198509	0.34148
LINC01485	0.198366	0.341837
SETX	0.198357	0.341858
RIN2	0.198239	0.342151
CCDC14	0.198224	0.342188
CYFIP1	0.198215	0.342212
PPIP5K1	0.19819	0.342274
PTGR1	0.198093	0.342515
SMPD4	0.198079	0.342549
MARK4	0.197942	0.342889
PLD1	0.197885	0.343033
HGD	0.197878	0.343049
ZMYM3	0.19787	0.34307
NOL7	0.197801	0.34324
DUT	0.197796	0.343254
FAM160A2	0.197712	0.343462
NHS	0.197711	0.343465
MYO18B	0.197653	0.34361
PELP1	0.197407	0.344222
EFEMP2	0.197359	0.344343
CTD-2007H13.3	0.197321	0.344436
BCAS3	0.197286	0.344525
CYB5R1	0.197251	0.344611
TAF4	0.197224	0.34468
PPP6C	0.197101	0.344986
NREP	0.19707	0.345062
CLIP2	0.197047	0.345121
YIPF2	0.197033	0.345155
CTD-2152M20.2	0.197033	0.345156
ENOX1	0.197028	0.345168
LINC01420	0.197008	0.345218
DMGDH	0.196995	0.34525
CALD1	0.196929	0.345415
COX7A2L	0.196913	0.345455
FLVCR2	0.1967	0.345987
RP11-284M14.1	0.196599	0.346242
SAE1	0.196542	0.346383
ZNF117	0.196437	0.346647
ARF4-AS1	0.196261	0.347087
APRT	0.196129	0.347417
MYL7	0.196098	0.347495
PIKFYVE	0.196034	0.347656
IL1RAPL1	0.196026	0.347677
LINC00624	0.195901	0.34799
RP11-10L12.4	0.195878	0.348047
SIPA1L3	0.195856	0.348104
EIF3D	0.195846	0.348127
SHANK3	0.195784	0.348284
PAK4	0.195702	0.34849
ITPA	0.19559	0.348771
AARS	0.195507	0.34898
LBR	0.195481	0.349046
CAPN1	0.19542	0.349199
NACA	0.195313	0.349468
RAB6A	0.19506	0.350105
XRRA1	0.195004	0.350245
ZNRF3	0.19493	0.350433
LCA5	0.194916	0.350466
VEZT	0.194903	0.350499
PXDC1	0.194878	0.350562
PRCP	0.194733	0.35093
BORA	0.194643	0.351155
ABR	0.19454	0.351416
SMAD6	0.194519	0.35147
ALG9	0.194381	0.351816
CRYZ	0.194196	0.352284
MYEOV2	0.194159	0.352377
ZNF263	0.194131	0.352449
BANP	0.194117	0.352484
TRAF3IP2	0.194066	0.352614
CTD-3179P9.1	0.193949	0.35291
AKIP1	0.193942	0.352926
DROSHA	0.193883	0.353077
CSDC2	0.19377	0.353363
CGRRF1	0.193754	0.353404
TTC26	0.19372	0.353488
PDGFD	0.193717	0.353497
RNF11	0.193667	0.353622
SMAD3	0.193653	0.353659
ATPAF1	0.193622	0.353738
AHRR	0.193617	0.353749
XRN1	0.193601	0.35379
PSMB3	0.193515	0.354009
ASH2L	0.193456	0.354157
TPR	0.193399	0.354302
RNF180	0.193386	0.354335
GABPB2	0.193364	0.354391
DYRK3	0.193349	0.35443
PARN	0.193323	0.354497
ACTN4	0.193162	0.354904
NUP214	0.193102	0.355058
LZTFL1	0.193098	0.355066
CEP192	0.19288	0.35562
CAPS2	0.192738	0.355981
KLHL15	0.192698	0.356085
FUNDC2	0.192467	0.356672
XPNPEP3	0.192428	0.356772
MAMDC2-AS1	0.192414	0.356807
RBM6	0.192373	0.356912
NCOA2	0.19229	0.357124
PRDX4	0.192272	0.357169
UBAP1	0.192219	0.357303
SMPD2	0.1922	0.357352
ALG11	0.192176	0.357414
LDLRAP1	0.192154	0.35747
SEMA4C	0.192102	0.357602
PAK1IP1	0.191893	0.358134
SLC24A3	0.191837	0.358279
TYMP	0.191717	0.358586
PIGC	0.191623	0.358825
FERMT2	0.19157	0.358961
CALCB	0.191436	0.359302
TP53BP1	0.191262	0.359748
LINC00493	0.191148	0.36004
ME3	0.191099	0.360165
RP11-517O13.1	0.191084	0.360204
VSIG10	0.191046	0.360301
CXCL2	0.190868	0.360757
EMC8	0.19085	0.360803
LINC01554	0.190794	0.360948
ALDH7A1	0.190764	0.361024
CBY1	0.190607	0.361426
TULP4	0.190373	0.362028
CDK9	0.190354	0.362076
RAB29	0.190104	0.362719
MVB12B	0.189837	0.363406
ASAH1	0.189833	0.363416
SKIL	0.189789	0.36353
KIAA1217	0.189732	0.363676
TSEN2	0.189627	0.363948
MB21D2	0.18959	0.364042
CIZ1	0.189555	0.364133
MLF2	0.189497	0.364282
SCFD1	0.189476	0.364337
RP4-777O23.3	0.189386	0.364569
EXT2	0.189327	0.364721
KIAA0196	0.189183	0.365092
PKIG	0.189176	0.365111
SRSF10	0.1891	0.365307
NF2	0.188921	0.365768
COL25A1	0.18879	0.366107
LAMP2	0.188769	0.366161
TSPAN15	0.188744	0.366226
CORIN	0.188715	0.366302
B4GALT6	0.188639	0.366498
RP1-302G2.5	0.188608	0.36658
FAM20B	0.188607	0.366582
IKBKG	0.18847	0.366934
SLC37A4	0.188412	0.367086
ZKSCAN1	0.188371	0.367191
DAD1	0.188371	0.367192
EPB41L4A	0.188167	0.367721
AKAP10	0.188101	0.367891
ZNF788	0.187933	0.368327
PACS2	0.187824	0.36861
ZEB1-AS1	0.187774	0.368741
WASH1	0.187736	0.368839
RP11-178C3.1	0.187624	0.369129
ACO1	0.187561	0.369294
CNNM2	0.187539	0.369352
ALDH1L2	0.187517	0.369407
ECD	0.187471	0.369527
RAD54L2	0.187451	0.36958
ENPP1	0.187393	0.369731
ZXDC	0.187329	0.369897
NPIPB5	0.187224	0.370169
SMAD7	0.187012	0.370722
TMOD2	0.186822	0.371217
PPP6R1	0.186685	0.371575
C19orf44	0.186657	0.371647
NELFB	0.186637	0.371698
AC007064.24	0.18661	0.37177
RCOR1	0.186489	0.372084
ARHGAP6	0.186314	0.372543
AC097721.2	0.186227	0.37277
SMIM14	0.186007	0.373344
EEFSEC	0.185949	0.373497
CTD-2260A17.2	0.185923	0.373565
TTC32	0.185914	0.373588
IQSEC1	0.185914	0.373589
PCAT1	0.185829	0.373809
JOSD1	0.185693	0.374166
PC	0.18559	0.374436
FAM127B	0.185575	0.374474
ERN1	0.185436	0.374841
COG7	0.185409	0.37491
TMEM116	0.185383	0.374978
MDM1	0.185355	0.375053
STT3B	0.185294	0.375211
TPD52L2	0.184755	0.376628
CDC16	0.184699	0.376776
ATF6B	0.184478	0.377356
CYP1B1	0.184461	0.377401
RSF1	0.18446	0.377404
FRMD1	0.184238	0.377989
KLHL20	0.184187	0.378122
FUBP3	0.184127	0.378279
HILPDA	0.184094	0.378367
MAVS	0.184084	0.378393
PLCG2	0.18408	0.378404
FAM149B1	0.183826	0.379074
SIX4	0.18375	0.379275
CACNB4	0.183728	0.379334
RAB11FIP5	0.183604	0.37966
TIMM21	0.183399	0.380201
SMURF2	0.183359	0.380308
ZNF205	0.183313	0.380429
ITCH	0.183292	0.380483
SF3B2	0.18325	0.380595
ADAMTS5	0.183045	0.381137
HADH	0.182998	0.381261
PBRM1	0.182862	0.381621
RP11-355B11.2	0.182836	0.38169
C1orf174	0.182833	0.3817
CPD	0.182783	0.38183
SPTB	0.182765	0.38188
CPNE3	0.182387	0.382882
CNOT8	0.182212	0.383346
RB1CC1	0.182209	0.383353
RNF152	0.182194	0.383393
DOCK8	0.182179	0.383433
GPR158	0.182154	0.383501
MZT2B	0.181833	0.384354
EVA1C	0.18178	0.384495
ZDHHC5	0.181762	0.384542
GYG1	0.181743	0.384593
MFSD9	0.181647	0.384847
TSTA3	0.181475	0.385305
STXBP1	0.181454	0.385362
MIR181A2HG	0.181359	0.385614
JADE2	0.181249	0.385909
KIAA0430	0.18122	0.385985
RP11-712B9.2	0.181192	0.38606
FAM213A	0.181185	0.386077
ZNF516	0.181172	0.386113
DYRK1B	0.181166	0.386129
SCCPDH	0.181138	0.386204
ATF7IP	0.181082	0.386353
NPAT	0.181079	0.386362
PDSS2	0.181031	0.386488
DNTTIP2	0.180978	0.38663
GPLD1	0.180933	0.38675
RALBP1	0.180832	0.38702
FRS3	0.180806	0.38709
SGSM3	0.180717	0.387328
SDCCAG3	0.180673	0.387444
MAPRE3	0.180558	0.387753
TEP1	0.180497	0.387915
GADD45GIP1	0.180492	0.387927
RNF130	0.180335	0.388347
ITPR3	0.180326	0.388371
IPO7	0.180214	0.388672
CYB561D2	0.180149	0.388845
TCF20	0.179985	0.389285
JPH2	0.179893	0.389532
UMAD1	0.17984	0.389672
ZNF273	0.179831	0.389697
CTC-498J12.3	0.17974	0.389942
SEMA6D	0.179662	0.390152
ZNF354A	0.179462	0.390687
PLAA	0.179433	0.390765
ABCA9	0.17942	0.390802
JARID2	0.179408	0.390832
CHST12	0.179398	0.390859
ADAM12	0.179339	0.391018
PRKD2	0.179192	0.391414
SNHG22	0.179174	0.391461
MXD4	0.179122	0.391601
PLEKHM3	0.179097	0.391667
FAM86C1	0.179097	0.391667
RP11-154D17.1	0.179096	0.39167
LMAN2L	0.17904	0.391822
BPTF	0.179029	0.391851
BCO2	0.178963	0.392029
TBC1D22A	0.17895	0.392064
ARHGAP18	0.178752	0.392597
MPV17	0.178657	0.392851
CSE1L	0.178657	0.392853
SCAF1	0.178412	0.393512
NDOR1	0.178391	0.393568
UBR4	0.17834	0.393705
TSC22D1	0.178296	0.393825
MTMR4	0.178274	0.393884
PPP1R9A	0.178193	0.394101
HCAR2	0.17812	0.394298
ARID1A	0.178114	0.394316
EHD2	0.178106	0.394336
TOP2B	0.178094	0.394369
CATSPERG	0.178075	0.394421
RP11-384C4.7	0.178007	0.394605
RPS3A	0.177725	0.395367
PARP9	0.177671	0.395511
AP001347.6	0.177549	0.395841
GLOD4	0.177432	0.396157
RP11-305L7.6	0.177387	0.396281
HSPD1	0.177227	0.396714
ACBD5	0.177191	0.39681
RGPD2	0.177165	0.396879
FBXO25	0.177141	0.396945
MRPL39	0.177127	0.396982
RP11-381O7.3	0.177099	0.397058
FAM47E-STBD1	0.177053	0.397184
DTX4	0.177052	0.397188
BCL9	0.177014	0.397288
FTX	0.176931	0.397515
YWHAZ	0.17692	0.397545
PAPD5	0.176786	0.397906
TMEM185A	0.17678	0.397924
HPS4	0.176703	0.398133
RP11-276M12.1	0.17662	0.398358
ZDHHC2	0.17659	0.398439
CD200	0.176569	0.398496
ZNF431	0.176455	0.398806
STAU2	0.176443	0.398839
ZNF347	0.176392	0.398976
MAP9	0.1763	0.399227
RBMS3	0.176237	0.399399
AC004893.11	0.176138	0.399668
PITPNM2	0.17604	0.399935
KDM1B	0.175955	0.400166
AP3S1	0.175804	0.400575
CERCAM	0.17579	0.400615
TMEM135	0.175782	0.400635
MSI2	0.175739	0.400752
THAP3	0.175686	0.400898
ADGRA2	0.175679	0.400916
MSS51	0.175656	0.400979
SYNPO2	0.175639	0.401026
CIITA	0.175521	0.401347
TTI2	0.17542	0.401621
GATSL2	0.175365	0.401772
TMSB10	0.175327	0.401877
KIAA0753	0.175265	0.402044
CEP126	0.175232	0.402133
MTMR10	0.175231	0.402137
RAD9A	0.175173	0.402295
CLEC11A	0.175171	0.402301
PMPCA	0.175171	0.402302
GPR135	0.174909	0.403015
NDRG2	0.174735	0.403491
SPARCL1	0.174732	0.4035
CREB1	0.174683	0.403634
SLC30A9	0.174587	0.403897
CFL1	0.17453	0.404053
OSBPL11	0.174509	0.404111
EPB41	0.174497	0.404143
RGS12	0.174484	0.404177
DCLK2	0.174428	0.404333
ZDHHC21	0.174415	0.404366
UBLCP1	0.174415	0.404367
BCL7C	0.174335	0.404586
HLA-DRA	0.174304	0.40467
WWOX	0.174268	0.404769
DLGAP4	0.174234	0.404862
SHROOM1	0.174232	0.404868
KLHL9	0.174194	0.404972
USP10	0.174177	0.405019
RP11-395P13.7	0.174138	0.405124
POU6F2	0.173977	0.405567
LRRIQ3	0.173969	0.405589
MAP2K1	0.173896	0.405789
TERF2	0.17389	0.405805
ETFDH	0.17388	0.405833
NBPF9	0.173877	0.405842
UBOX5	0.173862	0.405881
ICAM2	0.173784	0.406096
GINS1	0.17369	0.406354
AIFM1	0.173622	0.406541
RNFT1	0.173618	0.406551
NPM1	0.173604	0.406591
TMX4	0.173558	0.406716
ACOX2	0.173525	0.406806
TK2	0.173518	0.406826
PEMT	0.173493	0.406895
PRICKLE2	0.173475	0.406943
AGAP9	0.173466	0.406969
CLIC5	0.173362	0.407253
PQLC1	0.173266	0.407518
CCDC141	0.173261	0.407533
MCF2L	0.173253	0.407555
FBLN5	0.173229	0.407619
CTSA	0.173224	0.407635
STX11	0.173212	0.407666
GBAS	0.173158	0.407816
UBR2	0.173082	0.408023
RP11-798M19.6	0.17306	0.408083
C11orf80	0.173003	0.408241
SIRT5	0.172915	0.408484
UBE2D2	0.172868	0.408612
FIGF	0.172828	0.408723
ARL6IP1	0.172651	0.409209
CD47	0.172613	0.409316
RGS6	0.172555	0.409475
RHBDF1	0.172394	0.409918
COQ2	0.172316	0.410135
HIP1	0.172193	0.410472
RP11-286B14.1	0.172192	0.410476
RHOG	0.172118	0.41068
FAM214A	0.172116	0.410686
NEMF	0.172032	0.410918
WISP2	0.172026	0.410935
DDX52	0.171988	0.41104
TBC1D4	0.171944	0.411161
ENG	0.171876	0.411349
CTD-2270L9.4	0.171829	0.411477
CAPZB	0.171766	0.411652
XPC	0.171763	0.411661
CDH13	0.171749	0.4117
YWHAE	0.171636	0.412013
MAML2	0.171611	0.412081
SIPA1L2	0.171572	0.412188
GUCY1A2	0.171502	0.412382
RP11-382E9.1	0.17147	0.41247
CCDC130	0.171444	0.412544
HEG1	0.171395	0.412678
SASS6	0.171358	0.412782
UQCRFS1	0.171285	0.412983
GNA12	0.171263	0.413044
TMBIM1	0.171196	0.413228
ELOVL5	0.171186	0.413256
ACAA2	0.171145	0.413371
C9orf153	0.171119	0.413443
ZNF189	0.171113	0.413461
ARMCX3	0.171089	0.413526
SRGAP2C	0.17107	0.413578
CTD-3184A7.4	0.171017	0.413725
LRRTM4	0.171002	0.413768
C11orf54	0.170845	0.414201
RALB	0.170838	0.414223
NDUFAF7	0.170835	0.41423
OAS3	0.170826	0.414255
ZNF253	0.17072	0.414549
COL12A1	0.170694	0.414622
LIN54	0.170683	0.414651
CDH5	0.170617	0.414834
FGF14	0.170614	0.414844
TIAL1	0.170577	0.414947
SUCLG1	0.170514	0.415121
HDAC2	0.1705	0.415159
2021-09-11	0.170455	0.415283
RNF181	0.170444	0.415317
RARA	0.170415	0.415395
GCN1	0.170401	0.415435
UBA1	0.170399	0.41544
SELM	0.170396	0.415448
BTBD7	0.170386	0.415478
OGFOD1	0.170188	0.416025
FAM129B	0.170125	0.416202
TMEM9B	0.170017	0.416503
ZNF608	0.170007	0.41653
[truncated: 43,069 more rows]

## Sheet: Cardiomyocyte
Gene	Pearson Coefficient	P-value
MIR34AHG	0.70923	7.20728e-05
RP11-707A18.1	0.698929	0.000101608
ELOVL2-AS1	0.682222	0.000172315
TOLLIP	0.67622	0.000206637
RP11-556I13.2	0.676056	0.000207656
RP13-991F5.2	0.659603	0.000334672
RP11-356K23.1	0.656936	0.000360624
RP11-522M21.3	0.650025	0.000436198
GJB1	0.645406	0.000494073
TACR2	0.640153	0.000567886
PRR26	0.639044	0.000584636
ABHD4	0.635534	0.0006405
STK4-AS1	0.635346	0.000643629
PRKAG2	0.635202	0.000646028
RP11-552E20.1	0.63163	0.000708027
TRAV10	0.63163	0.000708027
XX-C283C717.1	0.63163	0.000708027
PIWIL1	0.63163	0.000708027
TFAP2B	0.63163	0.000708027
OR13D1	0.63163	0.000708027
ELAVL3	0.63163	0.000708027
RP11-460H9.1	0.63163	0.000708027
LINC01235	0.63163	0.000708027
CHURC1-FNTB	0.630436	0.000729864
RP11-788A4.1	0.62643	0.000807467
HNRNPCL1	0.61979	0.000951834
RP5-855F14.2	0.61728	0.00101193
RP11-90E5.1	0.616563	0.0010297
ECE1	0.615803	0.0010488
CECR7	0.615467	0.00105737
KIRREL2	0.61521	0.00106392
RP11-131H24.4	0.613912	0.0010977
AP000438.2	0.613165	0.00111754
CTD-2589H19.6	0.607185	0.0012879
RP11-489O18.1	0.605592	0.00133687
FZD7	0.602564	0.00143438
ZNF282	0.600861	0.00149186
AQP4	0.599019	0.00155624
XX-C2158C12.1	0.59825	0.00158381
LINC01205	0.596653	0.00164241
DSCR4	0.592743	0.00179385
RP4-761J14.8	0.587005	0.00203759
TG	0.58668	0.00205223
DNAJC12	0.583272	0.00221093
SLC35G3	0.58189	0.00227825
COL25A1	0.580761	0.00233449
RALYL	0.575435	0.00261617
RBM11	0.574527	0.00266697
LCE3C	0.5733	0.00273693
CTC-228N24.2	0.572547	0.00278063
NALCN	0.571565	0.00283855
RP11-173P15.7	0.570738	0.00288809
GPR17	0.570475	0.00290404
PROSER2-AS1	0.570191	0.00292128
CDC42EP4	0.570061	0.00292922
HES2	0.567842	0.00306748
LRRK2	0.566786	0.00313522
LITAF	0.566599	0.00314734
BEST2	0.566559	0.00314993
RP11-101E5.1	0.566486	0.00315468
SRRM5	0.565871	0.00319487
RP11-315I20.1	0.565538	0.00321687
CCL13	0.565333	0.00323045
RP11-218M11.3	0.564925	0.00325766
RP11-403A3.3	0.563861	0.00332945
RP11-778O17.4	0.56374	0.00333769
TMOD1	0.563518	0.00335287
AC007271.3	0.562482	0.0034245
CTB-66B24.1	0.562109	0.00345057
AC025442.3	0.56152	0.00349215
C9orf131	0.560822	0.00354198
RP11-158M2.3	0.560605	0.00355755
TRHDE	0.56038	0.00357385
PTCHD4	0.560161	0.00358969
LRTM1	0.559444	0.00364208
NUDT11	0.557446	0.00379147
HIST2H3C	0.556751	0.00384464
AP001607.1	0.556411	0.00387083
ZNF419	0.556395	0.00387211
CTD-2562J15.6	0.556285	0.00388062
RP11-683L23.7	0.556162	0.00389017
SVIL	0.555675	0.00392819
ITGB4	0.555597	0.00393429
SPOCD1	0.554594	0.00401361
IGLV10-54	0.554481	0.0040227
FAM84A	0.553862	0.0040724
RP11-823E8.3	0.553694	0.004086
RP11-102C16.3	0.551611	0.00425774
RP3-508I15.9	0.551148	0.00429676
PDIA2	0.55112	0.00429908
RP11-755F10.1	0.550977	0.00431119
ANKRD37	0.549849	0.00440774
RRP7A	0.54947	0.00444056
AP000769.7	0.549214	0.00446289
RP11-654A16.3	0.548442	0.00453071
PDLIM3	0.547832	0.00458486
RP11-89K22.1	0.547321	0.00463066
KCNK1	0.546787	0.00467902
RP11-304L19.4	0.54639	0.00471515
ADGRE2	0.546087	0.00474297
C6orf141	0.545929	0.0047575
CALD1	0.54566	0.00478236
RP11-203M5.8	0.545555	0.00479208
RP11-483P21.6	0.545434	0.00480328
AC093901.1	0.545343	0.00481176
MSMB	0.544822	0.00486036
CD7	0.544657	0.00487594
FBXO31	0.543712	0.00496542
RP11-501O2.4	0.54356	0.00497997
HOXD9	0.543383	0.00499698
LINC00626	0.5433	0.00500491
AC007308.7	0.543287	0.00500622
LPAR4	0.543088	0.00502533
RP11-771K4.1	0.542376	0.00509449
REXO1	0.541751	0.0051558
VAV3	0.54169	0.00516179
RP11-284H19.1	0.540913	0.00523897
AC140542.2	0.54065	0.00526523
FOSL2	0.540485	0.00528186
RP11-1084I9.1	0.540449	0.00528544
LINC01100	0.539978	0.00533302
CTD-2151A2.1	0.539634	0.00536801
BLM	0.539557	0.00537588
CACNA1E	0.538997	0.00543331
HIST1H2BN	0.538662	0.00546798
CLDN12	0.538522	0.00548244
AC139100.3	0.537551	0.00558406
LINC01435	0.53703	0.00563918
MIR325HG	0.535983	0.00575146
LA16c-329F2.1	0.535214	0.00583508
AC005324.6	0.534748	0.00588624
MME-AS1	0.534448	0.00591932
LINC00269	0.534423	0.00592219
ZFAND5	0.534245	0.00594186
LMX1A	0.534153	0.00595211
RP4-576H24.4	0.532761	0.0061087
CTB-61M7.2	0.532761	0.0061087
AP003774.5	0.532761	0.0061087
AIRE	0.532761	0.0061087
TRIM31	0.532761	0.0061087
ZNF735	0.532761	0.0061087
AC022819.2	0.532754	0.00610949
UTP11L	0.532698	0.00611585
RP11-526I2.1	0.532677	0.00611824
ICOS	0.532677	0.00611824
NCCRP1	0.532677	0.00611824
CTD-2283N19.1	0.532677	0.00611824
SHANK2	0.532556	0.00613202
GRID1-AS1	0.532417	0.00614785
SIAH2-AS1	0.532338	0.00615696
RP11-229P13.22	0.532111	0.00618288
RP11-186F10.2	0.532111	0.00618288
RP5-988G17.1	0.532111	0.00618288
SLC34A2	0.532111	0.00618288
RP11-148B18.4	0.532111	0.00618288
RP11-500B12.1	0.532111	0.00618288
RP11-478B9.1	0.532097	0.00618458
RP4-553F4.2	0.532038	0.00619129
RP11-314P15.2	0.531896	0.00620766
RASEF	0.531637	0.00623762
GAB4	0.531342	0.00627183
RP11-332M4.1	0.531204	0.00628785
AC012307.2	0.531204	0.00628785
KLK13	0.531204	0.00628785
CTD-2292M16.7	0.531204	0.00628785
RP11-204E9.1	0.531204	0.00628785
RP11-89N17.3	0.53032	0.00639148
BCL2L10	0.53032	0.00639148
RP11-727M10.1	0.530238	0.00640125
LINC01450	0.530122	0.00641492
LINC01207	0.529994	0.00643018
RRN3	0.528926	0.00655796
AC002451.3	0.528304	0.00663329
RP11-100F15.2	0.527834	0.00669086
LINC00229	0.526712	0.00682964
PADI3	0.526712	0.00682964
RP11-704J17.5	0.526174	0.00689717
NAP1L2	0.525415	0.00699322
AC078842.3	0.524512	0.00710904
LINC01565	0.52397	0.00717929
AC005387.3	0.523489	0.00724214
RP11-235G24.1	0.523025	0.00730318
CELA3B	0.522611	0.00735801
UBE2B	0.522456	0.00737867
RP11-35J23.1	0.521769	0.0074706
EMB	0.521628	0.00748963
PALMD	0.520893	0.00758918
SPG20-AS1	0.520746	0.00760936
LINC00458	0.52056	0.0076347
CACNA2D3-AS1	0.519273	0.00781279
RP11-548P2.2	0.519237	0.00781789
DPPA2	0.519237	0.00781789
TPSG1	0.519237	0.00781789
RP11-748L13.6	0.519237	0.00781789
PRODH2	0.519237	0.00781789
EYA4	0.518619	0.00790469
RP5-894D12.5	0.518559	0.00791314
CNTNAP2	0.518041	0.00798654
RP11-388K2.1	0.517331	0.00808804
SLC2A7	0.517174	0.00811068
AC004947.2	0.516862	0.0081558
RP11-317N12.1	0.516535	0.00820329
RP3-446N13.5	0.516082	0.00826943
PLXNB3	0.516034	0.00827636
CD200	0.515875	0.00829973
GM140	0.515615	0.008338
RAB19	0.515299	0.00838469
RP11-474P2.2	0.515133	0.00840937
OR4C3	0.514565	0.00849408
RP11-381K20.4	0.514496	0.00850447
VSIG1	0.513843	0.00860285
NRG3	0.513749	0.00861702
RP11-211G3.3	0.51313	0.00871133
RP3-369A17.4	0.512748	0.0087699
LINC01323	0.512748	0.0087699
RP1-155D22.1	0.512285	0.00884136
CAST	0.511858	0.00890771
DBF4	0.511787	0.00891884
RP11-570L15.1	0.511578	0.0089514
ACER1	0.511274	0.00899911
CACNG3	0.510984	0.00904478
KLRG2	0.510816	0.00907131
HIST1H3F	0.510814	0.00907158
CREB3L3	0.50984	0.00922691
RP5-1050D4.3	0.508979	0.00936596
RP11-203M5.2	0.50865	0.00941953
AC002472.11	0.508474	0.00944823
SLC9A9	0.507518	0.00960572
RP11-54O7.3	0.507239	0.00965213
AC006547.13	0.506326	0.00980529
UBXN10-AS1	0.506064	0.00984962
TRAV27	0.506013	0.00985824
CELA3A	0.506013	0.00985824
RP11-325E5.1	0.506013	0.00985824
KCNS2	0.506013	0.00985824
NCR1	0.506013	0.00985824
RP11-20I20.4	0.506013	0.00985824
RP13-1016M1.2	0.506013	0.00985824
RP11-491F9.8	0.506013	0.00985824
OR4F15	0.506013	0.00985824
AC009892.10	0.506013	0.00985824
AC008440.10	0.506013	0.00985824
AC091770.3	0.506013	0.00985824
CTD-3073N11.9	0.506013	0.00985824
RP11-444P10.1	0.506013	0.00985824
LIM2	0.506013	0.00985824
CFAP99	0.506013	0.00985824
RP11-521C20.3	0.506013	0.00985824
RP11-455F5.4	0.506013	0.00985824
IGLV4-60	0.506013	0.00985824
AC000067.1	0.506013	0.00985824
RP11-404P21.3	0.506013	0.00985824
CTA-992D9.6	0.506013	0.00985824
HMGB4	0.506013	0.00985824
BDKRB2	0.506013	0.00985824
RP11-109M19.1	0.506013	0.00985824
AC010184.1	0.506013	0.00985824
FGF20	0.506013	0.00985824
ZNF705G	0.506013	0.00985824
IGHV3-13	0.506013	0.00985824
CPA2	0.506013	0.00985824
RP3-333H23.8	0.506013	0.00985824
RP11-420J11.2	0.506013	0.00985824
RP5-1024N4.4	0.506013	0.00985824
KLHL6-AS1	0.506013	0.00985824
LINC01370	0.506013	0.00985824
LINC01072	0.506013	0.00985824
RP11-481J2.1	0.506013	0.00985824
RP11-598C10.1	0.506013	0.00985824
AC017006.3	0.506013	0.00985824
RP11-145E17.2	0.506013	0.00985824
CTD-3116E22.7	0.506013	0.00985824
LCN6	0.506013	0.00985824
MCEMP1	0.506013	0.00985824
LINC00570	0.506013	0.00985824
RP1-23E21.2	0.506013	0.00985824
RP13-539J13.1	0.506013	0.00985824
RP11-180D21.3	0.506013	0.00985824
AC105393.1	0.506013	0.00985824
TRBV9	0.506013	0.00985824
AC093159.1	0.506013	0.00985824
LINC01518	0.506013	0.00985824
RP4-607I7.1	0.506013	0.00985824
HAR1B	0.506013	0.00985824
RP4-799P18.3	0.506013	0.00985824
CTD-2234N14.2	0.506013	0.00985824
OR10V1	0.506013	0.00985824
PANX3	0.506013	0.00985824
RP5-991B18.1	0.506013	0.00985824
RP11-534L20.5	0.506013	0.00985824
PI3	0.506013	0.00985824
RP11-307L14.2	0.506013	0.00985824
RP11-122C5.3	0.506013	0.00985824
RP11-23E19.2	0.506013	0.00985824
RP11-647P12.1	0.506013	0.00985824
LINC00430	0.506013	0.00985824
LINC00377	0.506013	0.00985824
LINC00550	0.506013	0.00985824
RP11-4O3.2	0.506013	0.00985824
LINC00437	0.506013	0.00985824
AC102953.6	0.506013	0.00985824
FAM83C-AS1	0.506013	0.00985824
RP11-195M16.3	0.506013	0.00985824
RP11-955H22.1	0.506013	0.00985824
CTC-523E23.15	0.506013	0.00985824
RP11-160E2.19	0.506013	0.00985824
RP11-669E14.4	0.506013	0.00985824
FAM27L	0.506013	0.00985824
LINC01490	0.506013	0.00985824
RP3-398G3.5	0.506013	0.00985824
RP11-473M14.3	0.506013	0.00985824
IGKV1D-33	0.506013	0.00985824
OR13C8	0.506013	0.00985824
RP11-272B17.1	0.506013	0.00985824
KRT78	0.506013	0.00985824
CTD-2521M24.5	0.506013	0.00985824
AC055866.1	0.506013	0.00985824
ZNF488	0.506013	0.00985824
RP11-456O19.3	0.506013	0.00985824
PIK3CD-AS1	0.506013	0.00985824
RP11-13E5.2	0.506013	0.00985824
LINC00633	0.506013	0.00985824
SPACA5B	0.506013	0.00985824
BX322559.3	0.506013	0.00985824
DSCAM-AS1	0.506013	0.00985824
RP11-1148L6.5	0.506013	0.00985824
AP000477.3	0.506013	0.00985824
RP11-707P20.1	0.506013	0.00985824
AP001059.7	0.506013	0.00985824
GRIK5	0.506008	0.00985903
LIPN	0.505218	0.00999387
RP11-95I16.2	0.505016	0.0100285
CTD-2526A2.2	0.504805	0.0100648
PLCE1-AS2	0.504505	0.0101167
CPE	0.504263	0.0101587
RP11-467P9.1	0.504059	0.0101941
LMTK2	0.503644	0.0102667
RP11-367G18.1	0.502528	0.010464
RP1-45N11.1	0.502273	0.0105095
RP11-61I13.3	0.502085	0.0105432
RP11-84C10.2	0.501954	0.0105667
ARNTL	0.501952	0.0105671
C17orf49	0.501834	0.0105882
MMEL1	0.501814	0.0105918
CENPO	0.501749	0.0106036
CTD-2308B18.1	0.50173	0.010607
FAM81B	0.501593	0.0106317
RP5-1048B16.1	0.50143	0.0106611
TUBAL3	0.50143	0.0106611
EOMES	0.50143	0.0106611
RP3-431P23.5	0.50143	0.0106611
RP11-90B22.1	0.50143	0.0106611
RP11-946L16.1	0.50143	0.0106611
CTB-113P19.4	0.50143	0.0106611
ANHX	0.50143	0.0106611
RP11-681H18.2	0.50143	0.0106611
TRBV7-6	0.50143	0.0106611
CTD-2194L12.3	0.50143	0.0106611
KIAA1683	0.500985	0.0107419
PPBP	0.500802	0.0107753
TNS4	0.500703	0.0107933
RP11-867G23.2	0.500324	0.0108629
RP11-384F7.1	0.500054	0.0109125
SLC24A2	0.499999	0.0109227
LINC00589	0.499886	0.0109436
TCEAL2	0.499858	0.0109487
CACNA1C-AS4	0.499818	0.0109562
RP11-715J22.3	0.499407	0.0110323
AC097713.4	0.499407	0.0110323
RP11-496I9.1	0.499272	0.0110577
RP11-307P5.1	0.499252	0.0110613
MYO1A	0.49912	0.0110859
RP11-440I14.2	0.499114	0.011087
RP11-375B1.2	0.499114	0.011087
RP11-699A5.2	0.49905	0.011099
TMEM151B	0.49884	0.0111384
RP11-407N17.5	0.498627	0.0111784
RP11-128P17.3	0.498531	0.0111966
AC008154.5	0.498472	0.0112076
RP11-755O11.2	0.498472	0.0112076
AL133247.2	0.498472	0.0112076
RP11-105N14.2	0.498472	0.0112076
RP11-222N13.1	0.498472	0.0112076
MLN	0.498472	0.0112076
CTC-273B12.7	0.498472	0.0112076
RP11-135A1.3	0.497969	0.0113027
EPYC	0.497969	0.0113027
UGT3A1	0.497969	0.0113027
RP11-353P15.1	0.497877	0.0113202
RP11-744I24.3	0.497877	0.0113202
LINC01516	0.497572	0.0113784
GID8	0.497372	0.0114165
EFEMP1	0.497167	0.011456
RP11-654D12.2	0.49704	0.0114804
ONECUT2	0.496582	0.0115688
NEXN-AS1	0.496529	0.011579
KRT81	0.496438	0.0115967
RBPJL	0.496438	0.0115967
RP1-292B18.3	0.496438	0.0115967
AMBN	0.496438	0.0115967
FLJ31662	0.496438	0.0115967
CTC-360G5.6	0.496269	0.0116294
RP11-799D4.3	0.496262	0.0116308
KRTAP5-7	0.496262	0.0116308
RP11-473C19.1	0.496143	0.0116539
AC006019.3	0.49609	0.0116644
RP11-60A8.1	0.49609	0.0116644
CHRNA9	0.49609	0.0116644
LRRC30	0.495643	0.0117516
LINC01537	0.495643	0.0117516
RP11-685F15.1	0.495643	0.0117516
CEACAM18	0.495643	0.0117516
RP11-237N19.3	0.495643	0.0117516
RP13-126P21.2	0.495643	0.0117516
AC013448.1	0.495643	0.0117516
CTB-60E11.9	0.495454	0.0117889
MUC15	0.495454	0.0117889
ELF1	0.495422	0.0117952
RP11-656E20.5	0.495292	0.0118207
H1FX-AS1	0.495232	0.0118325
AC009133.21	0.495077	0.0118632
NELL2	0.495068	0.011865
RP11-340F14.6	0.494994	0.0118795
SDE2	0.493289	0.012221
RP11-170M17.1	0.493194	0.0122403
SHISA6	0.492789	0.0123225
TMEM200A	0.492656	0.0123498
PKHD1	0.492461	0.0123897
ACOX3	0.492246	0.0124338
LINC00355	0.492093	0.0124652
GBP7	0.492093	0.0124652
RP11-27G22.1	0.492093	0.0124652
ASPSCR1	0.492077	0.0124685
CH507-513H4.5	0.491934	0.0124979
RP11-468N14.13	0.491192	0.0126518
FAM99A	0.491192	0.0126518
LINC01120	0.491192	0.0126518
AL136097.1	0.491192	0.0126518
RP11-527H14.6	0.491192	0.0126518
OR4D11	0.491192	0.0126518
PRAMEF15	0.491192	0.0126518
RP11-190J23.1	0.491192	0.0126518
RP11-386G21.1	0.491192	0.0126518
RP5-963E22.4	0.491192	0.0126518
AC023469.2	0.491192	0.0126518
RP11-146G7.2	0.491192	0.0126518
RP11-510M2.6	0.491192	0.0126518
RP1-65J11.5	0.491192	0.0126518
CHRM1	0.491192	0.0126518
GPC5-AS2	0.491192	0.0126518
RP11-571O6.1	0.491192	0.0126518
MEPE	0.491192	0.0126518
RP1-140J1.1	0.491192	0.0126518
RP11-220I1.2	0.491192	0.0126518
SPATA3-AS1	0.491192	0.0126518
RP11-542K23.9	0.491192	0.0126518
LINC00572	0.491192	0.0126518
LINCMD1	0.491192	0.0126518
RP5-1022J11.2	0.491192	0.0126518
LINC00445	0.491192	0.0126518
LINC01264	0.491192	0.0126518
AC012363.2	0.491192	0.0126518
RP11-483I13.2	0.491192	0.0126518
LINC01180	0.491192	0.0126518
ABHD11-AS1	0.491192	0.0126518
TEX19	0.491192	0.0126518
CD207	0.491192	0.0126518
PRPS1L1	0.491192	0.0126518
CPXCR1	0.491192	0.0126518
IL11	0.491192	0.0126518
PROKR1	0.491192	0.0126518
RP11-35P15.1	0.491192	0.0126518
RP11-1018N14.3	0.491192	0.0126518
RP11-702B10.1	0.491192	0.0126518
C10orf91	0.491192	0.0126518
LY6H	0.491192	0.0126518
AC234582.1	0.491192	0.0126518
RP11-529E15.1	0.491192	0.0126518
LLNLF-187D8.1	0.491192	0.0126518
RP11-520P18.5	0.491192	0.0126518
VSTM2B	0.491192	0.0126518
RP11-334C17.6	0.491192	0.0126518
KRT4	0.491192	0.0126518
AC079896.1	0.491192	0.0126518
KRT15	0.491192	0.0126518
LINC00307	0.491192	0.0126518
RP11-865I6.2	0.491192	0.0126518
AC079907.1	0.491192	0.0126518
GS1-174L6.4	0.491192	0.0126518
C7orf62	0.491192	0.0126518
RP11-19P22.8	0.491192	0.0126518
POTED	0.491192	0.0126518
CTD-3187F8.2	0.491192	0.0126518
CTD-2349P21.6	0.491192	0.0126518
RP11-425M5.8	0.491192	0.0126518
SFTPB	0.491192	0.0126518
RP11-38F22.1	0.491192	0.0126518
IGKV3OR2-5	0.491192	0.0126518
RP11-487E13.1	0.491192	0.0126518
RP11-317J10.4	0.491192	0.0126518
B3GNT6	0.491192	0.0126518
MTNR1B	0.491192	0.0126518
RP11-272L13.3	0.491192	0.0126518
MMP1	0.491192	0.0126518
MCCD1	0.491192	0.0126518
SPANXN3	0.491192	0.0126518
XX-FW81066F1.2	0.491192	0.0126518
LINGO1-AS2	0.491192	0.0126518
RP11-497E19.2	0.491192	0.0126518
LLNLR-249E10.1	0.491192	0.0126518
AC144568.2	0.491192	0.0126518
VSX2	0.491192	0.0126518
RP11-148O21.6	0.491192	0.0126518
MAGEA4	0.491192	0.0126518
LINC00898	0.491192	0.0126518
ZNF683	0.491192	0.0126518
RP11-167H9.3	0.491192	0.0126518
MAGEA9	0.491192	0.0126518
AC136616.2	0.491192	0.0126518
CASP14	0.491192	0.0126518
RP11-433J22.3	0.491192	0.0126518
CKMT1A	0.491192	0.0126518
LACTBL1	0.491192	0.0126518
ISM2	0.491192	0.0126518
LINC01310	0.491192	0.0126518
AP000946.2	0.491192	0.0126518
RP1-29C18.10	0.491192	0.0126518
AF003626.1	0.491192	0.0126518
NR0B1	0.491192	0.0126518
RP5-1039K5.16	0.491192	0.0126518
SPAG11A	0.491192	0.0126518
C3orf36	0.491192	0.0126518
TRBV17	0.491192	0.0126518
MAGEA12	0.491192	0.0126518
KCNAB1-AS1	0.491192	0.0126518
RP11-8P11.4	0.491192	0.0126518
LIN28B	0.491118	0.0126672
CCDC9	0.490866	0.0127199
USP17L2	0.490817	0.0127303
RP11-64P14.7	0.4908	0.0127337
HOXD10	0.490559	0.0127843
CAP1	0.490469	0.0128034
IGFN1	0.489986	0.0129054
GATM	0.489941	0.0129148
CTD-2314B22.1	0.489296	0.0130521
RP5-1160K1.6	0.489296	0.0130521
CTD-2235C13.2	0.48845	0.0132343
GCSAM	0.488111	0.0133077
SBNO2	0.487838	0.0133671
RP11-163F15.1	0.487164	0.0135148
FUT6	0.487149	0.0135182
MAP7D2	0.487079	0.0135336
CH507-42P11.8	0.486832	0.013588
AMTN	0.486626	0.0136337
PPP2R2C	0.486589	0.0136418
CATSPER4	0.486408	0.013682
RP11-45A17.4	0.486209	0.0137265
RP11-45A12.1	0.485772	0.013824
AC023590.1	0.485711	0.0138378
VIM-AS1	0.485656	0.0138501
ARPC4-TTLL3	0.485445	0.0138977
PSME4	0.48537	0.0139145
RP11-277P12.10	0.484785	0.014047
MISP	0.484781	0.0140477
RP4-550H1.7	0.484652	0.0140771
RP11-631F7.1	0.48456	0.014098
KB-51A8.1	0.484342	0.0141478
RP11-401P9.5	0.484318	0.0141534
CRACR2A	0.484095	0.0142043
NKAIN2	0.483907	0.0142476
LINC00276	0.483904	0.0142483
C2orf54	0.483897	0.0142498
RP11-860B13.3	0.483855	0.0142596
PTPN6	0.483744	0.014285
SAPCD1-AS1	0.483678	0.0143003
RP11-567N4.2	0.483661	0.0143041
LRRC72	0.483548	0.0143303
XACT	0.483488	0.0143442
GFOD1-AS1	0.48347	0.0143484
TOR1AIP1	0.482953	0.0144682
RASSF5	0.482924	0.014475
CPEB1	0.482594	0.0145519
MIR217HG	0.481999	0.0146917
C1orf132	0.481814	0.0147353
SLC22A24	0.481722	0.0147572
SCN9A	0.481019	0.0149242
PABPN1L	0.480725	0.0149946
GFRA2	0.480583	0.0150286
RP11-897M7.1	0.480503	0.015048
SMCR2	0.480503	0.015048
RP3-523E19.2	0.480414	0.0150693
CTB-133G6.1	0.48035	0.0150847
NALCN-AS1	0.480164	0.0151296
AF064858.6	0.480066	0.0151533
RP11-101E3.5	0.480003	0.0151686
C5orf49	0.479831	0.0152101
RP11-108L7.15	0.479796	0.0152187
LINC01468	0.479708	0.0152402
PPIE	0.479449	0.0153031
UBQLN1	0.479385	0.0153186
RP11-193H5.1	0.479371	0.0153221
LRRC2-AS1	0.479216	0.01536
RP11-109G23.3	0.479195	0.0153651
RP11-779P15.2	0.479133	0.0153804
RP11-476K15.1	0.478862	0.0154468
PCDHA1	0.478824	0.0154562
CLVS2	0.478035	0.015651
LINC00332	0.477974	0.0156661
EEPD1	0.477868	0.0156924
POU3F3	0.477863	0.0156938
MAFA	0.477275	0.0158406
LINC01506	0.477142	0.0158742
OR10P1	0.477142	0.0158742
AMELX	0.477142	0.0158742
CACNG6	0.477142	0.0158742
CCR5	0.476896	0.0159359
LINC00544	0.476816	0.0159562
RP11-260G13.1	0.476785	0.015964
SLC6A18	0.476341	0.0160762
MR1	0.47596	0.0161734
MGEA5	0.475713	0.0162364
CTD-2026K11.1	0.475279	0.0163476
C4orf50	0.475226	0.0163615
RP11-779O18.3	0.474695	0.0164987
MAP7D3	0.474498	0.0165496
KLK1	0.474486	0.0165529
RP11-713D19.1	0.474462	0.0165591
RP11-148B3.2	0.474462	0.0165591
LINC01350	0.473759	0.0167427
GOLGA6L1	0.473709	0.0167559
KCTD8	0.473686	0.0167619
RP11-173P15.5	0.473684	0.0167624
RP1-10C16.1	0.473619	0.0167795
GS1-120K12.4	0.473573	0.0167916
ESPN	0.473473	0.0168179
RP11-589P10.7	0.473379	0.0168426
PABPC3	0.473023	0.0169369
LAIR2	0.472838	0.016986
RP11-561I11.3	0.472838	0.016986
LINC00448	0.472838	0.016986
CTA-342B11.2	0.472838	0.016986
TEX38	0.472593	0.0170511
SRXN1	0.472518	0.0170711
PHF19	0.472467	0.0170845
MRPS28	0.472412	0.0170993
RP11-6N13.4	0.47226	0.0171399
FAM181A-AS1	0.471288	0.0174017
NCR3	0.471286	0.0174021
RP11-2L4.1	0.471218	0.0174205
MYBL2	0.470657	0.0175733
GATS	0.470552	0.0176018
AC144836.1	0.47042	0.017638
SPATA31D3	0.470349	0.0176574
RP11-506F3.1	0.470123	0.0177196
SNTB1	0.469902	0.0177803
RP11-529E10.7	0.469483	0.0178961
CTC-360P9.1	0.469257	0.0179587
RP5-1098D14.1	0.469064	0.0180124
CD300C	0.46903	0.0180221
CTD-2619J13.23	0.468868	0.0180672
ARHGEF5	0.46878	0.0180917
RP4-790G17.7	0.468677	0.0181207
RP11-61A14.4	0.468561	0.018153
CLEC12B	0.468561	0.018153
RP11-760L24.1	0.468558	0.0181538
ACTN3	0.468459	0.0181818
RP11-532F6.3	0.468255	0.0182389
RP11-603J24.6	0.46809	0.0182854
FAM25C	0.46809	0.0182854
IRS2	0.467808	0.0183652
HNF1B	0.467635	0.0184143
SAMD5	0.467549	0.0184385
BANK1	0.467437	0.0184703
LINC01598	0.467416	0.0184763
RP11-281A20.2	0.467386	0.0184848
PPP1R42	0.467338	0.0184986
GRIN2A	0.467134	0.0185568
COL4A1	0.467078	0.0185727
RP11-379C10.4	0.467015	0.0185909
LINC01010	0.466987	0.0185988
AC003090.1	0.466857	0.0186358
RP4-651E10.4	0.466439	0.0187561
KARS	0.466292	0.0187982
RP11-353K11.1	0.466188	0.0188283
UNQ6494	0.466016	0.0188781
RP11-666O2.2	0.465823	0.0189341
RP11-100L22.4	0.465511	0.0190247
HOXB3	0.465503	0.0190271
RP11-180P8.1	0.465123	0.019138
ITGBL1	0.464622	0.0192853
RP11-273B20.1	0.464144	0.0194263
ULBP1	0.464111	0.0194361
CTD-2024P10.2	0.464111	0.0194361
LA16c-360H6.3	0.463965	0.0194794
LINC01358	0.463796	0.0195298
CTB-58E17.5	0.463429	0.0196391
RP1-315G1.3	0.46342	0.019642
CALML3-AS1	0.463419	0.0196422
PRUNE2	0.46271	0.0198552
TBCE	0.462257	0.0199919
AC018737.3	0.462237	0.0199982
AC008079.9	0.46216	0.0200216
CTD-2145A24.4	0.462093	0.0200419
LINC01553	0.461309	0.0202814
SIT1	0.461271	0.0202929
SLC34A3	0.461051	0.0203605
LINC01115	0.460964	0.0203874
RP11-360K13.1	0.460907	0.0204048
AC092635.1	0.460875	0.0204149
AC090952.5	0.460728	0.02046
KIAA1211	0.460616	0.0204947
RP4-718N17.2	0.460085	0.0206598
RP11-150O12.4	0.45994	0.0207051
STC2	0.459871	0.0207266
GCC1	0.459802	0.0207481
RP11-554D15.3	0.4596	0.0208111
AC093843.1	0.459516	0.0208376
DYNC1I1	0.459444	0.0208603
RP11-895K13.2	0.459366	0.0208848
CTD-3224K15.3	0.459366	0.0208848
CH507-210P18.1	0.459366	0.0208848
TCF23	0.459366	0.0208848
OR1E1	0.459366	0.0208848
RP11-347E10.1	0.459325	0.0208975
CCAT1	0.459019	0.0209938
RDM1	0.458726	0.0210866
DAZL	0.458726	0.0210866
SLITRK6	0.458726	0.0210866
CHRAC1	0.458689	0.0210984
TMEM196	0.458686	0.0210993
PMP2	0.458567	0.0211369
HIST1H2BD	0.458281	0.0212278
GRIN1	0.458232	0.0212435
AC004702.2	0.458109	0.0212827
RP11-18H21.2	0.457888	0.0213534
HS6ST2	0.457857	0.0213632
RP11-820I16.4	0.457438	0.0214978
RP11-169D4.2	0.457257	0.021556
RP11-461L13.4	0.457246	0.0215595
LINC01375	0.45715	0.0215904
HPDL	0.457117	0.0216013
SACS	0.456573	0.0217775
IGFBP1	0.456463	0.0218133
RP13-348B13.2	0.456463	0.0218133
RP11-945A11.1	0.456377	0.0218414
EPHA1	0.456362	0.0218463
AP004372.1	0.45627	0.0218764
TUNAR	0.45627	0.0218764
FAM19A1	0.456221	0.0218923
CABP7	0.45613	0.0219218
GABRG3	0.455966	0.0219756
HMGCL	0.455758	0.0220438
RP5-827E24.1	0.455657	0.0220769
HCG14	0.455635	0.0220844
RP1-302D9.3	0.455525	0.0221205
RP11-380I10.4	0.455381	0.0221679
SLC22A8	0.45523	0.0222178
CRMP1	0.455213	0.0222235
CHL1	0.455171	0.0222373
RP5-1027G4.3	0.455156	0.0222422
RP11-74E22.6	0.455139	0.0222478
CEBPZ	0.455026	0.0222854
CD40	0.455011	0.0222901
PMF1-BGLAP	0.454898	0.0223276
RN7SL832P	0.454791	0.0223631
CTC-506B8.1	0.45473	0.0223836
RP11-1152H15.1	0.454647	0.0224111
AC009236.2	0.454622	0.0224194
RP11-166D18.1	0.454356	0.0225082
RP11-627G18.4	0.454218	0.0225543
C7orf77	0.454213	0.0225559
AADACL4	0.454182	0.0225661
POU6F2	0.454162	0.0225731
RP1-283K11.3	0.454077	0.0226012
AL592528.1	0.454051	0.02261
FOXD4	0.453824	0.0226864
RP5-1182A14.7	0.453654	0.0227434
RNF216	0.453594	0.0227636
RP11-1223D19.1	0.45358	0.0227685
CTAGE4	0.453525	0.0227871
MROH2A	0.453121	0.0229236
CTC-264K15.6	0.453101	0.0229302
AKAP13	0.453094	0.0229327
SDC4	0.453055	0.0229458
EEF1D	0.453008	0.022962
IGSF11-AS1	0.45293	0.0229884
ZNF304	0.452925	0.0229901
LINC00528	0.452857	0.0230133
NDP	0.452807	0.0230302
ABCD2	0.452803	0.0230314
B3GNT2	0.452748	0.0230502
NEK2	0.45261	0.0230975
RP3-333B15.4	0.452523	0.0231269
TRIM43	0.452475	0.0231435
RP11-345F18.1	0.452475	0.0231435
LHX5-AS1	0.452475	0.0231435
RP11-90C4.3	0.452475	0.0231435
TAB3-AS1	0.452475	0.0231435
RP11-428L21.1	0.452475	0.0231435
RP11-703H8.7	0.452184	0.023243
CH507-42P11.5	0.451758	0.0233894
RP11-322D14.2	0.451751	0.0233916
DEDD2	0.451593	0.0234462
DGKI	0.45148	0.0234854
AKT1S1	0.451398	0.0235135
EAF1-AS1	0.451381	0.0235194
RP11-467D6.1	0.451237	0.0235693
S100A7	0.451189	0.023586
SLC20A2	0.451139	0.0236033
OTOGL	0.451075	0.0236256
RP11-1006G14.1	0.450866	0.0236982
IRF2BP2	0.450724	0.0237476
AP001630.5	0.450668	0.0237673
CAV1	0.450593	0.0237934
RP11-308D13.3	0.450559	0.0238052
PRSS16	0.450409	0.0238576
CMYA5	0.450368	0.0238723
DCDC1	0.450238	0.0239176
RP11-47J17.2	0.45021	0.0239275
UNC80	0.45012	0.0239593
RP11-360L9.8	0.450088	0.0239702
RP11-13J8.1	0.44993	0.0240258
GAS7	0.44992	0.0240295
AAK1	0.449815	0.0240664
CITF22-1A6.3	0.4497	0.0241069
ANKDD1B	0.449289	0.0242523
FAM46D	0.449143	0.0243044
RP11-3B12.2	0.449077	0.0243277
RP3-473L9.4	0.448921	0.0243835
BNC1	0.448613	0.0244932
RP11-277B15.3	0.448543	0.0245181
RP11-73G16.2	0.448439	0.0245555
HNRNPH2	0.448324	0.0245967
RP11-367F23.2	0.448158	0.0246564
CTC-367J11.1	0.448135	0.0246646
FZD9	0.447821	0.0247778
RP11-304F15.6	0.447573	0.0248674
ASIC1	0.447521	0.0248862
SLC39A12-AS1	0.447461	0.0249078
RP11-25O10.2	0.447461	0.0249078
RP11-366F6.2	0.447461	0.0249078
AC008686.1	0.447461	0.0249078
SOHLH1	0.447461	0.0249078
HOXA7	0.447461	0.0249078
CTD-2008P7.10	0.447461	0.0249078
AC243756.1	0.447461	0.0249078
CTC-548K16.1	0.447461	0.0249078
AC138647.1	0.447461	0.0249078
CLEC4C	0.447184	0.0250086
CTD-2013M15.1	0.447184	0.0250086
DYDC2	0.447184	0.0250086
SLC17A1	0.447115	0.0250335
CTB-114C7.4	0.447115	0.0250335
RP11-12M5.3	0.447115	0.0250335
AKAP14	0.446975	0.0250848
FAM129A	0.446894	0.0251141
STMND1	0.446878	0.0251201
CYP4F3	0.446878	0.0251201
RP3-522J7.6	0.446877	0.0251206
DGCR5	0.446547	0.0252409
CNKSR3	0.446458	0.0252737
UNK	0.44613	0.0253942
AC103563.8	0.446098	0.0254059
EIF4H	0.446002	0.0254415
IL6R	0.445877	0.0254875
CCDC13	0.445835	0.0255029
CCSAP	0.445827	0.0255058
KRT7	0.445442	0.0256487
RP11-644F5.16	0.445408	0.0256612
ATP2A2	0.445377	0.0256727
MAPT-AS1	0.445321	0.0256935
ELMO1	0.445181	0.0257457
LINC00290	0.444919	0.0258433
AC091878.1	0.444883	0.0258566
FAM3D	0.444784	0.0258937
EPS8L1	0.444649	0.0259443
CHMP2B	0.44461	0.0259588
AC068831.10	0.444536	0.0259865
AP001604.3	0.444528	0.0259895
SPATA4	0.444384	0.0260436
CTD-2017C7.1	0.444122	0.0261423
UBXN10	0.443975	0.0261978
NPAS4	0.443785	0.0262693
DFNB31	0.443553	0.0263573
RP11-700E23.1	0.443479	0.0263855
RP11-159D12.10	0.443479	0.0263855
FAM205C	0.443479	0.0263855
RP11-74H8.1	0.443479	0.0263855
RP11-297J22.1	0.443479	0.0263855
RP11-98G13.1	0.443479	0.0263855
MTRNR2L1	0.443479	0.0263855
RP11-451B8.1	0.443479	0.0263855
RP4-584D14.6	0.443479	0.0263855
RP11-253D19.1	0.443479	0.0263855
RP1-40E16.9	0.443479	0.0263855
RP11-149F8.5	0.443479	0.0263855
RP11-704C2.1	0.443479	0.0263855
LINC00423	0.443479	0.0263855
TRAV13-1	0.443479	0.0263855
RP11-281J9.2	0.443389	0.0264196
RP11-232M24.1	0.443155	0.0265088
SLC9C2	0.443152	0.0265098
RP11-380P13.1	0.443082	0.0265364
HTR2A-AS1	0.443073	0.0265401
AP001043.1	0.443026	0.0265579
RP4-764O22.1	0.442995	0.0265697
C6orf223	0.442895	0.0266079
LL22NC03-32F9.1	0.442843	0.026628
UBE2E2-AS1	0.442829	0.0266332
AFF2	0.442686	0.0266878
RP5-1056H1.2	0.442642	0.0267048
RP11-220I1.5	0.442387	0.0268027
FOXG1-AS1	0.442381	0.026805
LINC01567	0.442376	0.0268068
C5orf67	0.442169	0.0268867
RP11-156L14.1	0.442086	0.0269188
DDX3X	0.442068	0.0269255
FILIP1	0.441983	0.0269585
RP11-1105O14.1	0.441788	0.0270339
C8orf34	0.441707	0.0270652
TAF5	0.44153	0.027134
C14orf79	0.441322	0.0272147
CTD-2008A1.3	0.441278	0.027232
DKK2	0.441128	0.0272905
RP5-1050D4.2	0.441103	0.0273002
TEX41	0.440783	0.0274251
DEFB1	0.440778	0.0274272
AC068831.15	0.440769	0.0274309
KLF15	0.440614	0.0274915
ABHD2	0.440393	0.0275784
RP11-23E19.1	0.440061	0.0277093
RP11-108H9.1	0.439843	0.0277955
TFB2M	0.439653	0.0278706
AC005703.2	0.439615	0.0278857
LINC00393	0.439581	0.0278994
MCF2L2	0.439076	0.0281004
TREML2	0.439056	0.0281086
ARL4C	0.438713	0.028246
AC058791.1	0.43848	0.0283394
AC013264.2	0.438368	0.0283846
DCAF12L1	0.438368	0.0283846
SBSN	0.438368	0.0283846
CTD-2309O5.3	0.438353	0.0283903
GMEB1	0.43827	0.028424
RP11-552F3.9	0.438055	0.0285106
XCR1	0.438006	0.0285304
AQP4-AS1	0.437982	0.0285403
CTC-366B18.2	0.437981	0.0285407
CTB-186G2.4	0.437887	0.0285786
RSBN1L	0.437839	0.0285982
MAB21L2	0.437478	0.0287449
METTL16	0.437282	0.0288246
DUSP19	0.437055	0.028917
RP11-340I6.7	0.436963	0.0289546
ZNF394	0.436941	0.0289638
CTD-2623N2.5	0.436939	0.0289646
USP20	0.436855	0.0289991
DOCK8	0.436819	0.0290136
ARAP2	0.436724	0.0290528
RP11-229P13.27	0.436706	0.0290603
TMEM63C	0.436679	0.0290712
SMAD5-AS1	0.436637	0.0290886
ABCA9-AS1	0.436589	0.0291081
CYP4Z1	0.436388	0.0291909
CCDC183-AS1	0.436384	0.0291925
PTP4A1	0.43625	0.0292478
LINC01222	0.436238	0.0292527
KCNG1	0.436225	0.029258
LINC00475	0.4362	0.0292683
RP4-781K5.2	0.436181	0.0292763
PCDHB2	0.436091	0.0293133
TRMT10A	0.436076	0.0293194
RP5-1121H13.4	0.436007	0.0293482
VSTM2A	0.435941	0.0293754
RP11-538I12.3	0.435908	0.0293891
RP4-545C24.1	0.435522	0.0295491
KLRC2	0.435323	0.029632
RP11-342D11.3	0.435035	0.0297522
RP11-570H19.2	0.434989	0.0297714
RP11-171G2.1	0.434989	0.0297714
RP11-357H3.1	0.434989	0.0297714
MCHR1	0.434989	0.0297714
PTX4	0.434989	0.0297714
C9orf116	0.434966	0.0297812
HOXD11	0.434862	0.0298249
MAPK1IP1L	0.434648	0.0299146
BCL2L1	0.434624	0.0299247
CTD-2043I16.1	0.434133	0.0301313
AP001257.1	0.433913	0.0302245
RP11-1112J20.2	0.433913	0.0302245
AP001062.9	0.43385	0.0302514
DLGAP4-AS1	0.433808	0.0302688
RP11-387M24.5	0.433805	0.0302701
EDN3	0.433805	0.0302701
AC068138.1	0.43373	0.030302
RP11-462L8.1	0.433717	0.0303076
ZNF433	0.433699	0.0303154
CXCL11	0.433692	0.030318
AC098823.3	0.433654	0.0303343
SYP-AS1	0.433457	0.030418
RAB33A	0.433207	0.0305248
RP11-65J3.2	0.433113	0.0305649
RP11-391J2.3	0.433083	0.0305775
OR5AN1	0.433083	0.0305775
OPN1LW	0.433083	0.0305775
LINC-ROR	0.433065	0.0305854
CTD-2090I13.1	0.433032	0.0305993
GABARAPL1	0.432985	0.0306195
RP11-1143G9.5	0.432674	0.030753
CTD-2574D22.2	0.432588	0.0307897
HIST1H2AE	0.432578	0.0307942
FAM111B	0.43252	0.0308192
AC104777.2	0.432467	0.0308417
GATC	0.432348	0.0308932
RP11-471B22.3	0.432231	0.0309436
RAB8A	0.431978	0.031053
MATN4	0.43196	0.0310605
KLF7	0.431844	0.0311108
C2orf42	0.431535	0.0312449
HRAT17	0.431508	0.0312566
RP11-629B11.5	0.431437	0.0312878
RP11-566H8.3	0.431358	0.0313222
ITIH6	0.431122	0.0314251
RP11-83N9.6	0.431119	0.0314264
RP11-544L8--B.4	0.430866	0.0315369
NAV2-AS4	0.430771	0.0315787
LATS1	0.430701	0.0316097
SYNE1	0.430668	0.0316239
TEX28	0.43049	0.0317024
DLGAP1-AS3	0.430326	0.0317745
RP11-386G11.5	0.430312	0.0317804
CTD-2313J23.1	0.430271	0.0317988
AGBL1	0.430239	0.0318129
FAM179A	0.430196	0.0318318
CTA-342B11.1	0.430001	0.0319181
HBP1	0.429945	0.0319429
SLC17A8	0.429928	0.0319501
PINK1-AS	0.429916	0.0319554
OR5B21	0.429887	0.0319685
CASC11	0.429882	0.0319706
CAPN6	0.429851	0.0319842
CTD-3032H12.1	0.429805	0.0320049
PCAT2	0.4298	0.0320072
RP11-758P17.3	0.429731	0.0320375
SLC23A1	0.429689	0.0320563
CTD-2647L4.5	0.42964	0.0320782
SCN4A	0.429636	0.0320797
RP11-20G13.3	0.42933	0.0322161
DYNAP	0.42933	0.0322161
AP000344.3	0.42933	0.0322161
RP11-466F5.10	0.42933	0.0322161
RP11-381N20.1	0.42933	0.0322161
ULK4	0.429199	0.0322745
S100P	0.429198	0.0322747
RP11-433M22.2	0.42896	0.0323812
RP11-177J6.1	0.42896	0.0323812
SLC7A11	0.428666	0.0325128
HIF1A-AS2	0.42864	0.0325248
RP11-1100L3.8	0.428589	0.0325474
RP11-143K11.7	0.428583	0.0325504
LRRC15	0.42852	0.0325787
RP11-139B1.1	0.428348	0.0326558
OR2D2	0.428348	0.0326558
KIR2DL1	0.428348	0.0326558
RP11-733O18.1	0.428263	0.032694
RP11-78I14.1	0.428159	0.0327411
NUPR1	0.428016	0.0328058
WBSCR17	0.427786	0.0329101
LINC-PINT	0.427642	0.0329751
SOX21-AS1	0.427638	0.032977
ANGPT4	0.427638	0.032977
HID1-AS1	0.427573	0.0330067
RP11-123K19.1	0.427481	0.0330484
AC073071.1	0.427166	0.0331918
RP13-612N21.1	0.426831	0.0333451
GC	0.426734	0.0333898
NID1	0.426645	0.0334304
RP11-69H7.2	0.426641	0.0334325
CLPX	0.426601	0.0334505
RP11-160H22.5	0.42655	0.0334741
AC092155.4	0.426549	0.0334746
WNT7A	0.426522	0.033487
RP11-791G15.2	0.42645	0.03352
E2F2	0.426302	0.0335881
LINC01500	0.426292	0.0335929
TMEM132E	0.426246	0.033614
ZBTB21	0.425983	0.0337355
MZF1	0.42596	0.0337459
RP11-219J21.1	0.425935	0.0337574
CTDP1	0.425851	0.0337966
RP11-1336O20.2	0.425804	0.0338181
SLN	0.425739	0.0338484
BIN1	0.425702	0.0338654
TBL2	0.425523	0.0339488
RP3-412A9.16	0.425511	0.0339542
PKD2L1	0.425357	0.0340261
PDAP1	0.42514	0.0341272
ZPLD1	0.424999	0.0341927
NKG7	0.424866	0.0342552
RP13-895J2.6	0.424812	0.0342804
HAVCR2	0.424725	0.034321
PTCHD2	0.424671	0.0343465
RP11-139I14.2	0.424655	0.0343538
APOL5	0.424655	0.0343538
RP1-232P20.1	0.42438	0.034483
RP11-347P5.1	0.424341	0.0345014
VRTN	0.424258	0.0345407
AK8	0.424238	0.0345499
RP11-76E17.3	0.424216	0.0345603
RP11-527N12.2	0.423978	0.0346727
STON1	0.423947	0.0346874
SNAP25	0.423926	0.0346973
XXbac-B444P24.14	0.423878	0.03472
AC055764.1	0.423813	0.0347506
RP11-267L5.1	0.423805	0.0347545
RIT2	0.423804	0.0347552
RP11-96K19.2	0.423783	0.0347647
RP11-10C24.1	0.423751	0.0347801
AC008063.3	0.423714	0.0347977
RP11-1008C21.2	0.423315	0.034987
LINC00376	0.423262	0.0350122
MUC16	0.423158	0.0350618
KRT14	0.423115	0.0350823
RP11-229P13.19	0.422982	0.0351458
RP13-582O9.7	0.42296	0.0351566
ATG13	0.422939	0.0351664
RP11-298J20.3	0.422903	0.0351835
RP5-1031J8.1	0.422858	0.0352051
PLA2G2F	0.42277	0.0352475
B3GALT1	0.422736	0.0352637
ATP1A4	0.422714	0.0352743
RP11-685M7.5	0.422592	0.0353325
EPB41L4B	0.422563	0.0353465
RP11-513G11.2	0.422507	0.0353736
CTD-2171N6.1	0.422507	0.0353736
TMCO5A	0.422507	0.0353736
RP11-114J13.1	0.422385	0.0354318
RP11-334G22.1	0.422346	0.0354506
BTBD19	0.42232	0.0354635
GALNT15	0.422277	0.0354841
CYP4A11	0.42209	0.035574
IGKV1-17	0.42209	0.035574
FHL5	0.421974	0.0356299
RP11-53B2.4	0.421923	0.0356548
SOHLH2	0.421904	0.0356637
RP11-61E11.1	0.42179	0.0357192
RP11-839G9.1	0.42179	0.0357192
PAX7	0.421752	0.0357376
CTB-58E17.9	0.421732	0.0357472
CTD-2527I21.14	0.421702	0.0357616
RP13-638C3.3	0.42166	0.0357818
HIST1H1E	0.421609	0.0358069
SECTM1	0.421543	0.035839
RP11-204L24.2	0.421256	0.0359782
UGT2B28	0.421102	0.036053
SPACA7	0.421013	0.0360964
CTD-2530H12.1	0.420951	0.0361271
GRB10	0.42087	0.0361663
CTD-2023N9.2	0.420847	0.0361775
TRPC5	0.420675	0.0362617
RP11-759A24.3	0.420664	0.0362671
SLC35F3	0.420474	0.0363603
RP1-209A6.1	0.420405	0.0363944
HCG24	0.42038	0.0364067
RP11-1055B8.2	0.42038	0.0364067
APOBEC3B-AS1	0.42038	0.0364067
CKLF-CMTM1	0.42038	0.0364067
GRAP2	0.42035	0.0364213
TMEM244	0.420285	0.0364531
DMRTA2	0.420002	0.0365928
PRMT8	0.419957	0.0366148
MYH11	0.419926	0.0366302
IGSF1	0.419698	0.0367429
AC011239.1	0.419634	0.0367745
C3orf79	0.419634	0.0367745
RP11-125D12.2	0.419634	0.0367745
RP11-6E9.4	0.419487	0.0368473
RP11-318E3.9	0.419472	0.0368549
LINC01442	0.419399	0.0368911
PARVA	0.419343	0.0369186
RP11-629G13.1	0.419235	0.0369725
FURIN	0.419159	0.0370103
DNAH8	0.419043	0.037068
PEX5L-AS2	0.419005	0.0370872
LINC00616	0.418896	0.0371416
RP11-75C9.2	0.418887	0.0371458
LINC00635	0.418682	0.0372482
TGM5	0.418639	0.0372697
HIST2H2AA4	0.418634	0.0372723
OTX2-AS1	0.418597	0.0372911
AC007131.1	0.418486	0.0373467
AC131097.4	0.418357	0.0374115
IGLV3-27	0.418357	0.0374115
CPNE6	0.418094	0.0375437
NDUFA9	0.417942	0.03762
LINC00592	0.417942	0.03762
AC008060.5	0.417942	0.03762
RP11-675F6.3	0.417942	0.03762
GGTLC2	0.417942	0.03762
RP11-101C21.4	0.417942	0.03762
AC018890.4	0.417942	0.03762
AP003774.1	0.417942	0.03762
CTA-363E6.7	0.417942	0.03762
AC067945.2	0.417942	0.03762
ELOVL3	0.417929	0.0376266
WNT8A	0.417374	0.0379076
RP11-17G2.1	0.417313	0.0379383
AC079354.3	0.417313	0.0379383
SKA3	0.417219	0.0379862
CAPN12	0.416939	0.0381284
STARD10	0.416904	0.0381463
KB-1592A4.15	0.416589	0.0383074
RP1-15D23.2	0.416588	0.0383079
COL5A1-AS1	0.416471	0.0383674
CTD-2034I21.1	0.416471	0.0383674
WBSCR28	0.416471	0.0383674
RP11-545P6.2	0.416345	0.0384324
LACTB2	0.416277	0.0384673
AC006946.16	0.416258	0.0384767
CTD-2589M5.4	0.416144	0.0385353
COL18A1-AS2	0.416085	0.0385657
CTD-2547L24.4	0.41589	0.0386661
AC000035.3	0.415763	0.0387316
AC007422.1	0.415728	0.0387497
XKR4	0.415525	0.0388546
THCAT158	0.415412	0.038913
GOSR1	0.415189	0.0390289
PANX2	0.415042	0.0391053
RP11-428G5.5	0.414993	0.0391308
NXPE2	0.414986	0.0391343
POLQ	0.414983	0.039136
RP11-169K17.3	0.414927	0.0391648
EHD4-AS1	0.414896	0.0391813
RP11-279O17.3	0.414869	0.0391953
ZMYND10-AS1	0.414818	0.0392217
CH507-513H4.6	0.414787	0.0392378
ANXA8L1	0.414731	0.0392672
DNAJC5G	0.414601	0.0393351
RP5-971N18.3	0.414438	0.0394201
RP11-501E14.1	0.414128	0.0395824
RDH8	0.41408	0.0396078
NLRP6	0.41408	0.0396078
RP11-215E13.1	0.414058	0.0396192
AAR2	0.414036	0.0396311
AC005954.4	0.41399	0.0396549
RP11-4B16.4	0.413975	0.0396632
CTA-286B10.7	0.413937	0.0396833
CCDC182	0.413929	0.0396873
RP11-430H10.2	0.413929	0.0396873
AC068196.1	0.413926	0.0396889
UTP18	0.413905	0.0396999
PSTK	0.413851	0.0397282
HTR1F	0.413832	0.0397383
RD3	0.4138	0.0397549
GPAT3	0.413748	0.0397826
ENDOV	0.413477	0.0399258
GHRHR	0.413445	0.0399423
TCP11L2	0.41344	0.0399452
SULT1C2	0.413263	0.0400388
SEC16A	0.413115	0.0401172
CNTN4-AS2	0.413096	0.0401272
RP11-956E11.1	0.413058	0.0401475
RP4-800J21.3	0.413017	0.0401692
RP11-419C19.2	0.412928	0.0402165
RP11-347C12.3	0.41289	0.0402368
DPF1	0.412869	0.0402478
SPOCK3	0.412771	0.0403003
RP11-149I9.2	0.412737	0.0403181
RP13-270P17.3	0.412538	0.0404246
RP11-216N14.9	0.412471	0.04046
XXbac-BPG13B8.10	0.412284	0.0405601
SCG5	0.412178	0.040617
AC079305.11	0.412013	0.0407054
CTA-984G1.5	0.411927	0.0407518
PPARGC1A	0.411904	0.0407637
LINC00327	0.411654	0.0408984
CTAG2	0.411513	0.0409745
RP11-48F14.1	0.411498	0.0409826
CTD-2196P11.2	0.411483	0.0409905
SPANXN1	0.411483	0.0409905
RP11-93K22.6	0.411483	0.0409905
AC068535.3	0.411483	0.0409905
RP11-509A17.3	0.411483	0.0409905
EN2	0.411483	0.0409905
FSHB	0.411483	0.0409905
TAS2R42	0.411483	0.0409905
CTD-2653D5.1	0.411483	0.0409905
LINC00494	0.411483	0.0409905
AC013727.1	0.411483	0.0409905
KIR2DL3	0.411483	0.0409905
PRY	0.411483	0.0409905
RP11-566J3.2	0.411483	0.0409905
RP11-810P12.5	0.411483	0.0409905
MYF5	0.411483	0.0409905
PSKH2	0.411483	0.0409905
RP1-56K13.5	0.411483	0.0409905
CCDC177	0.411483	0.0409905
IQCF5-AS1	0.411483	0.0409905
CTD-2144E22.8	0.411483	0.0409905
RP1-18D14.7	0.411483	0.0409905
NR2E1	0.411483	0.0409905
SPATA31E1	0.411483	0.0409905
NKX2-1	0.411483	0.0409905
AC073133.1	0.411483	0.0409905
CEBPE	0.411483	0.0409905
RP1-12G14.5	0.411483	0.0409905
RP11-424I19.1	0.411483	0.0409905
ATP4B	0.411483	0.0409905
CTD-2313P7.1	0.411483	0.0409905
PVRIG	0.411483	0.0409905
MIR3180-3	0.411483	0.0409905
RP11-547D24.1	0.411483	0.0409905
GDF5OS	0.411483	0.0409905
LINC01241	0.411483	0.0409905
RP3-393K13.1	0.411483	0.0409905
DEFB134	0.411483	0.0409905
LIN28A	0.411483	0.0409905
SLITRK1	0.411483	0.0409905
AP001092.4	0.411483	0.0409905
RP11-1023P17.2	0.411483	0.0409905
RP11-474D1.1	0.411483	0.0409905
GPX6	0.411483	0.0409905
RP11-168P8.5	0.411483	0.0409905
CLCA2	0.411483	0.0409905
RP11-897M7.4	0.411483	0.0409905
AC104777.4	0.411483	0.0409905
RP5-1172A22.1	0.411483	0.0409905
CSTL1	0.411483	0.0409905
AP000251.3	0.411483	0.0409905
IL2	0.411483	0.0409905
AC079776.3	0.411483	0.0409905
RP11-222G7.2	0.411483	0.0409905
RP11-525J21.1	0.411483	0.0409905
CTC-518B2.9	0.411483	0.0409905
AP005530.2	0.411483	0.0409905
MGAT3-AS1	0.411483	0.0409905
DMRT3	0.411483	0.0409905
MESTIT1	0.411483	0.0409905
RP11-114H21.2	0.411483	0.0409905
CDK5R2	0.411483	0.0409905
AC097468.7	0.411483	0.0409905
RP3-510D11.4	0.411483	0.0409905
LINC01432	0.411483	0.0409905
KLHDC7B	0.411483	0.0409905
LINC00358	0.411483	0.0409905
IRGC	0.411483	0.0409905
C4A-AS1	0.411483	0.0409905
CTA-109P11.4	0.411325	0.0410762
RP5-1009E24.8	0.41129	0.0410948
SP8	0.411248	0.0411176
RP11-776A13.3	0.411235	0.0411246
AP000255.6	0.411197	0.041145
AP003068.12	0.411175	0.0411568
CTD-2288F12.1	0.41089	0.0413117
RP11-805F19.1	0.410785	0.0413684
AC091801.1	0.41067	0.0414311
CTNND1	0.410532	0.0415064
PRSS21	0.410431	0.0415612
RP11-1260E13.2	0.410431	0.0415612
EGFR-AS1	0.410431	0.0415612
RP11-412P11.1	0.410431	0.0415612
SENP3-EIF4A1	0.410431	0.0415612
RP1-16A9.1	0.410431	0.0415612
C17orf47	0.410398	0.0415795
CTB-1I21.1	0.410398	0.0415795
WDR1	0.41033	0.0416164
Z83851.4	0.410264	0.0416525
RP11-401O9.3	0.410225	0.0416741
PRDM7	0.41022	0.041677
RP11-1008C21.1	0.410159	0.0417099
RP11-112L6.2	0.410159	0.0417102
FYTTD1	0.409947	0.041826
LDHAL6B	0.409917	0.0418425
MYH9	0.409851	0.0418789
RP11-77H9.8	0.409713	0.0419549
ZNHIT3	0.409709	0.0419572
CTB-140J7.2	0.409691	0.041967
TBX2-AS1	0.409683	0.0419711
LINC00221	0.409439	0.0421057
MYO7B	0.409434	0.0421084
RFFL	0.409358	0.0421501
CLVS1	0.40891	0.0423977
SMYD2	0.408885	0.0424117
ARID5B	0.408747	0.0424882
KLF4	0.408686	0.0425221
CTU1	0.408581	0.0425804
CELA1	0.408539	0.0426042
SERPINA10	0.408349	0.0427096
SMIM6	0.408349	0.0427096
RP11-778D12.2	0.408349	0.0427096
RP13-46H24.1	0.408349	0.0427096
ZCCHC12	0.408349	0.0427096
RP11-238F2.1	0.408349	0.0427096
HOXD-AS2	0.408349	0.0427096
RP11-753D20.1	0.408349	0.0427096
RP11-807H17.1	0.408349	0.0427096
FAM71E2	0.408349	0.0427096
C2orf72	0.408349	0.0427096
RP11-334A14.8	0.408349	0.0427096
ASZ1	0.408349	0.0427096
LINC01551	0.408349	0.0427096
AC114803.3	0.408349	0.0427096
RP11-366L20.3	0.408349	0.0427096
VCY	0.408349	0.0427096
RP11-248E9.6	0.408349	0.0427096
CSNK1G2-AS1	0.408349	0.0427096
C22orf42	0.408349	0.0427096
LINC01052	0.408349	0.0427096
BARX1	0.408349	0.0427096
SPRR2F	0.408349	0.0427096
RP11-500G22.4	0.408349	0.0427096
IVL	0.408349	0.0427096
RP11-716O23.2	0.408349	0.0427096
RP11-168K11.3	0.408349	0.0427096
FAM83A-AS1	0.408349	0.0427096
RP11-279O17.2	0.408349	0.0427096
RP11-182J23.1	0.408349	0.0427096
C2-AS1	0.408349	0.0427096
TMEM26-AS1	0.408349	0.0427096
CGB7	0.408349	0.0427096
LINC00951	0.408349	0.0427096
HTR1D	0.408349	0.0427096
CTD-2287O16.3	0.408349	0.0427096
PRL	0.408349	0.0427096
FAM225B	0.408349	0.0427096
ADAMTS18	0.408196	0.0427952
TANGO2	0.408004	0.0429022
RP11-515O17.3	0.407825	0.0430027
AP001605.4	0.407795	0.0430196
RP11-439H13.2	0.407779	0.0430287
ADPGK-AS1	0.407528	0.0431694
AQP5	0.407525	0.0431708
AC006328.4	0.407432	0.0432234
AF067845.2	0.40739	0.0432468
RP11-733C7.1	0.407116	0.0434016
KRBA2	0.407099	0.0434112
LINC01104	0.407077	0.0434238
AC064871.3	0.40701	0.0434614
RP11-257K9.8	0.406909	0.0435188
RP4-745K6.1	0.406885	0.0435321
RP11-730K11.1	0.406885	0.0435321
AC007879.2	0.406855	0.0435493
UBE2L3	0.406851	0.0435513
MAST2	0.406706	0.0436333
COL6A5	0.406604	0.0436913
C15orf59-AS1	0.40658	0.0437048
RC3H1	0.406454	0.0437765
RP11-197K6.1	0.406423	0.0437942
TCL1B	0.406333	0.0438451
TRAV37	0.406333	0.0438451
RP11-138H8.3	0.406333	0.0438451
RP11-883G14.1	0.406333	0.0438451
RP11-313P18.1	0.406333	0.0438451
BCAR4	0.406333	0.0438451
LCN1	0.406333	0.0438451
RP11-269M20.3	0.406333	0.0438451
CTC-338M12.2	0.406333	0.0438451
FOXM1	0.406254	0.0438906
KRTAP9-9	0.406168	0.0439395
CC2D1B	0.405905	0.0440897
TARM1	0.405887	0.0440997
C1QTNF5	0.405887	0.0440997
XX-C00717C00720L.1	0.405887	0.0440997
GNGT1	0.405869	0.0441099
SEZ6L2	0.405798	0.0441508
CACHD1	0.405451	0.0443493
LINC00968	0.405409	0.0443738
MED18	0.405391	0.0443841
RP11-379C10.1	0.405321	0.0444243
SCUBE1	0.405162	0.0445159
CAPZA2	0.405095	0.0445544
CYP4A22	0.405049	0.0445809
RP11-124D2.3	0.405049	0.0445809
LINC01513	0.405049	0.0445809
RP5-881L22.5	0.405049	0.0445809
SHISA2	0.405049	0.0445809
FCRL6	0.405019	0.0445983
AC079305.10	0.404914	0.0446589
RP5-933B4.1	0.404759	0.0447486
RP11-473J6.1	0.404642	0.044816
RP11-351N6.1	0.404613	0.0448328
RP11-127O4.3	0.404569	0.0448583
BCL7B	0.404517	0.0448884
RP11-166B2.5	0.404472	0.0449146
CTC-563A5.2	0.404471	0.0449152
ASB2	0.404447	0.0449294
RP11-804A23.2	0.404409	0.044951
NOC4L	0.404323	0.0450012
ENO4	0.403928	0.0452312
RP11-445O3.2	0.403913	0.04524
AC013269.3	0.403909	0.0452423
DEFB123	0.403909	0.0452423
ZIC3	0.403909	0.0452423
LINC01305	0.403909	0.0452423
TMIGD2	0.403909	0.0452423
RP11-299L17.3	0.403909	0.0452423
RP11-199F6.4	0.403909	0.0452423
ACBD7	0.403903	0.0452458
RP11-5P4.1	0.403903	0.0452458
AC109309.4	0.403819	0.0452949
RP11-1157N2--B.2	0.403793	0.04531
L1TD1	0.403639	0.0453996
TRIM55	0.403628	0.0454065
MORC3	0.403536	0.0454604
DPM1	0.403479	0.0454934
HIST1H2BB	0.403449	0.045511
NUTM1	0.40323	0.0456395
SNAP25-AS1	0.403212	0.0456505
LRRC7	0.403076	0.0457299
RP11-60L3.1	0.403048	0.0457467
RP11-426C22.5	0.403047	0.0457474
BRD8	0.402996	0.0457771
SLC2A2	0.40293	0.0458162
SORBS1	0.402916	0.0458241
SAGE1	0.402849	0.0458636
UBE2J1	0.40281	0.0458871
LHX3	0.402761	0.045916
NAE1	0.402736	0.0459305
AC091633.3	0.402671	0.0459691
SYT5	0.402581	0.0460219
AC061992.2	0.402566	0.0460308
THSD7B	0.402504	0.0460674
RP11-415G4.1	0.402385	0.0461379
RP1-151F17.2	0.402275	0.0462033
RP11-33I11.2	0.402254	0.0462157
LINC01360	0.402207	0.0462437
AC013461.1	0.402162	0.0462705
RP11-400N9.1	0.402142	0.0462819
RP11-181G12.4	0.402048	0.046338
WDR66	0.401989	0.0463733
ACTN4	0.40196	0.0463901
GPAT4	0.401945	0.0463991
ARHGDIG	0.401833	0.0464657
PNLIP	0.401784	0.046495
CHRDL2	0.401761	0.0465091
SLC19A2	0.401727	0.0465293
BRINP1	0.401636	0.0465835
ENTPD8	0.401521	0.0466519
CCDC168	0.401469	0.0466832
TMEM252	0.401427	0.0467084
B4GALT1-AS1	0.40135	0.0467543
GLYATL1	0.40132	0.046772
CHST9	0.401283	0.0467945
CELF2	0.40121	0.046838
INTS6-AS1	0.401144	0.0468776
NAP1L5	0.401101	0.0469035
GABPB2	0.401017	0.0469541
RP11-402G3.5	0.400943	0.0469986
RP11-568J23.5	0.400912	0.047017
RP11-218F4.1	0.40088	0.0470365
LYVE1	0.400879	0.047037
RP11-386I14.4	0.400663	0.0471673
TRA2A	0.400545	0.0472382
RP11-294N21.3	0.400461	0.047289
GGPS1	0.40043	0.0473075
RP11-539L10.3	0.400285	0.0473951
FOS	0.400228	0.0474297
CFB	0.400126	0.0474918
RP11-867G2.8	0.399932	0.0476091
C20orf24	0.399922	0.0476151
SLC28A1	0.399902	0.0476273
AC016903.2	0.399877	0.0476424
RP11-145M4.2	0.399742	0.0477248
TGM1	0.399691	0.0477559
SIGLEC8	0.399657	0.0477767
RP11-124B13.1	0.399632	0.0477915
RP11-728G15.1	0.399603	0.0478092
ACOT12	0.399451	0.0479022
RP11-624G17.3	0.399441	0.0479081
RP11-327L9.1	0.399409	0.0479278
RP11-626I20.3	0.399394	0.0479365
BPIFA2	0.399394	0.0479365
RP11-1258F18.1	0.399394	0.0479365
RP1-90K10.4	0.399231	0.0480363
TRBV7-2	0.39919	0.0480613
OR52B2	0.39919	0.0480613
CTB-49A3.4	0.39919	0.0480613
CTD-2314G24.2	0.39919	0.0480613
ODF4	0.39919	0.0480613
RP5-1185H19.2	0.39919	0.0480613
TMEM212	0.399161	0.0480794
RP11-351A20.1	0.399147	0.0480879
RP11-358M3.1	0.398989	0.0481843
RP1-212P9.3	0.398985	0.0481869
RP11-354I13.1	0.398969	0.0481966
RP11-190J1.3	0.398969	0.0481966
FAM24A	0.398969	0.0481966
RP11-219B4.6	0.398969	0.0481966
CLYBL-AS1	0.398969	0.0481966
AP000281.2	0.398969	0.0481966
IL36RN	0.398969	0.0481966
RP11-143G3.1	0.398969	0.0481966
CTD-3224I3.3	0.398969	0.0481966
AC007795.1	0.398969	0.0481966
SCAANT1	0.398969	0.0481966
LINC00601	0.398969	0.0481966
LINC00443	0.398969	0.0481966
RP11-669N7.3	0.398969	0.0481966
RP11-229E13.4	0.398969	0.0481966
LRRC26	0.398969	0.0481966
RP11-42A4.1	0.398969	0.0481966
RP11-659F24.1	0.398969	0.0481966
AC097381.1	0.398969	0.0481966
ZNF705D	0.398969	0.0481966
MAGEB6	0.398969	0.0481966
LINC01433	0.398969	0.0481966
RP13-507P19.1	0.398969	0.0481966
AC009965.2	0.398969	0.0481966
RP11-434I12.3	0.398969	0.0481966
RP11-673E11.2	0.398969	0.0481966
RP11-105N14.3	0.398969	0.0481966
AP000233.2	0.398969	0.0481966
IGLV1-41	0.398969	0.0481966
RP1-232L24.3	0.398969	0.0481966
CTD-2325P2.3	0.398969	0.0481966
FCAMR	0.398969	0.0481966
ELL3	0.398969	0.0481966
RP11-711D18.2	0.398969	0.0481966
RP11-48G14.2	0.398969	0.0481966
RP11-7M8.2	0.398969	0.0481966
OR2AG2	0.398969	0.0481966
TRAV9-2	0.398969	0.0481966
IGLV3-16	0.398969	0.0481966
RP11-367H1.1	0.398969	0.0481966
RIMBP3B	0.398969	0.0481966
RP11-556O15.1	0.398969	0.0481966
RP6-24A23.6	0.398969	0.0481966
EVX1	0.398969	0.0481966
CTA-520D8.2	0.398969	0.0481966
RP11-899L11.1	0.398969	0.0481966
OOSP2	0.398969	0.0481966
AP001464.4	0.398969	0.0481966
AC011286.1	0.398969	0.0481966
RP11-164C12.2	0.398969	0.0481966
RP11-376O6.2	0.398969	0.0481966
RP11-157E21.1	0.398969	0.0481966
RP4-591L5.1	0.398969	0.0481966
IGLC6	0.398969	0.0481966
RP11-108K14.12	0.398969	0.0481966
AC079612.1	0.398969	0.0481966
RP1-27K12.2	0.398969	0.0481966
UGT2A1	0.398969	0.0481966
GJD4	0.398969	0.0481966
RP11-1030E3.1	0.398969	0.0481966
H1FNT	0.398969	0.0481966
RP11-685G9.4	0.398969	0.0481966
TREML4	0.398969	0.0481966
RP11-124I4.2	0.398969	0.0481966
AC008993.3	0.398969	0.0481966
CXADRP3	0.398969	0.0481966
UTF1	0.398969	0.0481966
RP11-456D7.1	0.398969	0.0481966
RP11-932A10.1	0.398969	0.0481966
RP11-295G12.1	0.398969	0.0481966
OR8H2	0.398969	0.0481966
PRG3	0.398969	0.0481966
ADORA2A	0.398969	0.0481966
B3GNT3	0.398969	0.0481966
RP11-9N20.3	0.398969	0.0481966
MYCNOS	0.398969	0.0481966
AC010745.4	0.398969	0.0481966
TM4SF19	0.398969	0.0481966
CTD-3222D19.10	0.398969	0.0481966
AC013733.4	0.398969	0.0481966
CTB-7E3.1	0.398969	0.0481966
RP11-503C24.4	0.398969	0.0481966
LINC00333	0.398969	0.0481966
LINC00675	0.398969	0.0481966
LINC01103	0.398969	0.0481966
PMAIP1	0.398969	0.0481966
RP11-431M3.1	0.398969	0.0481966
KRT17	0.398969	0.0481966
RP11-167N24.6	0.398969	0.0481966
CTA-929C8.6	0.398969	0.0481966
URAD	0.398969	0.0481966
APOBEC3B	0.398969	0.0481966
IGKV3D-7	0.398969	0.0481966
MAGEC2	0.398969	0.0481966
AC068483.1	0.398969	0.0481966
AC006386.1	0.398969	0.0481966
LINC00385	0.398969	0.0481966
IGKV1D-17	0.398969	0.0481966
RP5-1182A14.5	0.398969	0.0481966
CTD-2227I18.1	0.398969	0.0481966
RP11-174I12.2	0.398969	0.0481966
RP11-923I11.6	0.398969	0.0481966
RP11-403P17.3	0.398969	0.0481966
AP000235.3	0.398969	0.0481966
RP4-583P15.16	0.398969	0.0481966
PLS3	0.398884	0.0482489
CTC-756D1.2	0.398721	0.048349
CHST8	0.3987	0.0483619
RP11-540K16.1	0.398687	0.04837
KRTCAP2	0.39863	0.0484052
CTB-129P6.4	0.398591	0.0484288
FAM135B	0.398525	0.0484698
UBE2D4	0.398509	0.0484793
ARHGEF25	0.398472	0.048502
RP11-348N5.9	0.398462	0.0485084
MGC32805	0.398385	0.0485558
EXOC3L4	0.398267	0.0486284
SKOR2	0.398194	0.0486737
RP11-480C22.1	0.398099	0.0487324
NRXN2	0.398087	0.0487396
RP4-663N10.1	0.398085	0.0487412
CLK1	0.39787	0.0488744
GCNT3	0.397793	0.0489218
RP11-236B18.5	0.397678	0.0489932
AC073834.3	0.397547	0.0490745
SASH1	0.39752	0.0490914
RP11-21L1.1	0.397438	0.0491427
MYPN	0.397417	0.0491559
NUDT15	0.397256	0.0492561
RP11-1006G14.2	0.397188	0.0492983
KRTAP5-1	0.397172	0.0493082
RP11-266E6.3	0.39696	0.0494408
CTD-2574D22.6	0.396934	0.0494572
BRIP1	0.396816	0.049531
RP11-706D8.3	0.396776	0.0495558
SEMA6B	0.396763	0.0495639
GRIA4	0.396722	0.04959
PAK2	0.396586	0.0496751
RANBP3L	0.396564	0.0496887
ICE2	0.396513	0.0497208
GRXCR1	0.396505	0.0497257
AC005609.16	0.396342	0.0498283
CXCL1	0.39628	0.0498676
LINC00643	0.396257	0.049882
FHL3	0.396157	0.0499452
KCNA5	0.396075	0.0499966
RP11-373E16.4	0.396055	0.0500094
RP11-171N4.2	0.396055	0.0500094
RP11-186B7.7	0.39605	0.0500123
PCA3	0.396044	0.0500165
DAPK1	0.395907	0.0501026
AC079354.5	0.395872	0.0501251
FOXP3	0.395853	0.0501371
GIP	0.395853	0.0501371
AC006960.7	0.395853	0.0501371
LINC01566	0.395853	0.0501371
CTB-120L21.1	0.39575	0.0502019
C10orf2	0.395504	0.050358
EFCC1	0.395336	0.0504648
RP11-12M5.4	0.395332	0.0504671
NEAT1	0.395321	0.0504743
AC018359.1	0.39525	0.0505192
CCDC38	0.395169	0.0505706
RP11-703H8.9	0.39505	0.0506469
ZNF101	0.395039	0.0506538
C8orf74	0.394833	0.0507849
CTD-2199O4.6	0.394822	0.0507921
RP11-452I5.2	0.394728	0.0508524
LINGO1	0.394663	0.0508936
VWA5A	0.394635	0.0509118
CTD-2203A3.1	0.394587	0.0509423
RP4-608O15.3	0.394544	0.0509697
C1QTNF9-AS1	0.394542	0.0509711
SAMD12	0.39439	0.0510685
TMEM211	0.394333	0.0511051
RBBP8NL	0.394268	0.051147
AP000472.3	0.394268	0.051147
LINC00366	0.394187	0.0511986
VGLL1	0.394187	0.0511986
PSMA3	0.39407	0.0512742
RP11-1151B14.4	0.393875	0.0513996
AC005537.2	0.39384	0.0514224
C1RL-AS1	0.393773	0.0514658
CENPF	0.393752	0.0514791
RP11-79H23.3	0.393694	0.0515168
RP11-552D4.1	0.393689	0.0515197
RP11-247C2.2	0.393689	0.0515197
RB1CC1	0.393673	0.0515299
THSD4-AS1	0.393563	0.0516013
C16orf70	0.393316	0.0517608
VTI1B	0.393266	0.0517933
PSMB8-AS1	0.393227	0.0518188
CTD-2105E13.16	0.393215	0.0518263
RP11-30L8.1	0.393211	0.0518295
AC013269.4	0.393203	0.0518347
SLC7A10	0.393163	0.0518603
GANAB	0.393019	0.0519538
TPH2	0.392914	0.0520222
LINC01249	0.392782	0.0521084
IGLV4-69	0.392729	0.052143
FGF3	0.392705	0.0521582
KCNJ15	0.392505	0.0522886
LINC01268	0.392503	0.0522904
RP11-1000B6.5	0.392415	0.0523475
USP41	0.392314	0.052414
AC007879.7	0.392287	0.0524313
LINC01192	0.392227	0.0524704
DAZ3	0.392205	0.052485
RP11-415D17.3	0.39212	0.0525407
RP1-154K9.2	0.392013	0.0526112
AC003002.6	0.391888	0.0526932
OR2A1-AS1	0.391664	0.0528403
CHRNB3	0.391571	0.0529017
RP5-1119A7.14	0.391553	0.0529136
AC007193.6	0.391501	0.0529479
RP11-242P2.2	0.391466	0.0529714
SUN5	0.391376	0.0530308
RP11-210L7.3	0.391257	0.053109
COL20A1	0.391248	0.0531152
MZF1-AS1	0.391133	0.0531916
CTD-2410N18.5	0.391092	0.0532184
GTF3C1	0.391089	0.0532202
THEMIS	0.391016	0.0532689
RP5-1142A6.10	0.390992	0.0532845
TMEM140	0.390929	0.0533264
LPIN1	0.390907	0.0533412
ENTPD3	0.390744	0.053449
L34079.4	0.390665	0.0535019
TCEB3B	0.390563	0.05357
AC079742.4	0.390368	0.0536999
SPINK1	0.390353	0.0537095
RASGEF1B	0.390335	0.0537215
RP11-78B10.2	0.390255	0.0537753
RGS1	0.390173	0.0538301
PLPPR1	0.390149	0.0538458
RP11-231E19.1	0.39013	0.0538585
HEPHL1	0.389914	0.0540029
CTD-2377O17.1	0.3899	0.0540123
RP11-177F15.1	0.389876	0.0540288
HMHB1	0.389876	0.0540288
MAPK10	0.389843	0.0540508
DNER	0.389786	0.0540892
IGF1R	0.389689	0.0541539
CLDN11	0.389636	0.0541894
MCOLN2	0.389566	0.0542369
CHAF1B	0.389535	0.0542573
GRM7	0.38943	0.0543281
RP11-573D15.3	0.38938	0.0543618
EGFR	0.389362	0.054374
FGF10-AS1	0.389351	0.0543815
COMMD5	0.389344	0.054386
CRB2	0.389207	0.0544784
C16orf45	0.389206	0.0544789
RP6-114E22.1	0.389206	0.054479
AC069155.1	0.38915	0.0545169
FOXN1	0.38915	0.0545169
RP11-443B20.1	0.38915	0.0545169
RP11-756K15.2	0.38915	0.0545169
AQP12A	0.38915	0.0545169
RP11-158I9.5	0.389137	0.0545256
RP4-550H1.4	0.389135	0.0545271
SFTPC	0.389058	0.0545789
PM20D2	0.389038	0.0545924
UTP14A	0.388935	0.054662
C10orf126	0.388846	0.0547226
GPC5	0.38883	0.0547333
RP11-2C15.1	0.388592	0.0548945
RP11-234K24.3	0.38859	0.054896
LINC00499	0.388493	0.0549619
MYO1B	0.388208	0.0551554
WBSCR22	0.388189	0.0551686
EPHX4	0.388106	0.0552252
RP11-706O15.7	0.387987	0.0553062
TRAPPC5	0.387942	0.055337
RP11-439L18.1	0.387867	0.0553883
POU6F2-AS2	0.387864	0.05539
TRDV3	0.38785	0.0554
SAMD4A	0.387837	0.0554089
NHS	0.387802	0.0554326
AC007193.8	0.387613	0.0555622
CTD-2297D10.2	0.387609	0.0555646
ENPP7	0.387556	0.055601
OTX1	0.387541	0.0556117
RP11-46C24.3	0.38752	0.0556255
RP11-42O4.2	0.387481	0.0556522
PJA2	0.387386	0.0557177
CH17-302M23.1	0.387381	0.0557212
CTD-2026K11.2	0.387341	0.0557487
CTD-3179P9.1	0.387281	0.0557896
FLT4	0.387235	0.0558216
SLC7A5	0.387218	0.0558331
RP11-135D11.2	0.387174	0.0558632
RP11-574K11.5	0.387174	0.0558632
AC004623.2	0.387174	0.0558632
STAT3	0.387165	0.0558693
IFNA4	0.38707	0.0559352
MYOM1	0.386966	0.0560064
RP11-160H22.3	0.386953	0.0560153
FNDC9	0.386901	0.0560515
NPTN	0.386803	0.0561191
AC012360.4	0.386727	0.0561716
LRRC71	0.386691	0.0561964
TRIM38	0.386661	0.0562171
GLI3	0.386649	0.0562251
COL24A1	0.386597	0.0562615
RP11-573D15.9	0.386487	0.0563378
MAPK8IP1	0.38629	0.0564738
PRDM14	0.386184	0.0565475
ABCC1	0.386151	0.0565702
TEKT2	0.386056	0.0566362
LSM6	0.385993	0.0566805
KDR	0.385886	0.0567551
RP11-461M2.2	0.385882	0.0567578
ACTN2	0.385868	0.0567677
RP11-482E14.1	0.38568	0.0568982
MYH15	0.385624	0.0569372
ACOT7	0.385619	0.0569411
RP11-767C1.2	0.385459	0.0570531
CLDN1	0.385398	0.0570957
HTR3B	0.38538	0.0571082
MAGI2-AS2	0.385336	0.0571389
VSTM4	0.385301	0.0571634
RP4-665J23.4	0.385215	0.0572233
ROS1	0.3852	0.0572343
DCAF8L2	0.385058	0.0573338
RP11-57C13.3	0.385053	0.0573373
SLC18A1	0.385046	0.0573419
PSMB7	0.385016	0.0573634
SLC7A4	0.384923	0.0574284
DLX4	0.384912	0.0574362
RP11-245G13.2	0.384911	0.0574366
RUVBL1-AS1	0.384822	0.0574996
PLA2G2C	0.384773	0.0575341
G6PC2	0.384773	0.0575341
RP11-440G5.2	0.38465	0.0576204
ZCCHC8	0.384642	0.0576261
GIMAP5	0.384521	0.0577115
RP11-508M8.1	0.384512	0.0577179
RP3-395M20.3	0.384357	0.057827
TAF5L	0.384344	0.0578367
ZFAS1	0.384273	0.0578868
RP11-436F21.1	0.384231	0.0579161
RP11-59N23.3	0.384216	0.0579267
HNF4A	0.384207	0.0579336
AC092684.1	0.384131	0.0579872
CTD-2207O23.12	0.384046	0.0580474
RP11-93B14.9	0.384041	0.0580512
AC002539.1	0.384024	0.0580628
DIP2C	0.383978	0.0580957
CDKN2B-AS1	0.383921	0.0581363
C6orf10	0.383834	0.0581975
PFDN2	0.383734	0.0582689
PLEKHH2	0.383643	0.0583332
MGAT3	0.383494	0.0584399
ANKRD22	0.38346	0.0584639
EPS8L2	0.383434	0.0584825
RP11-245P10.6	0.383369	0.0585289
C9orf3	0.383324	0.0585605
YBX3	0.383255	0.0586104
RUBCN	0.383207	0.0586444
MGAM	0.383143	0.05869
DRAM1	0.383143	0.0586903
RP11-680G24.6	0.383088	0.0587297
ANKH	0.38306	0.0587495
CES1	0.38302	0.0587777
PIM1	0.382906	0.0588594
HIST1H2BJ	0.382735	0.058982
ZNF2	0.38268	0.0590214
RP11-150O12.3	0.382654	0.0590406
ATP6V1G3	0.382484	0.0591629
RP13-1039J1.3	0.382484	0.0591629
LINC00208	0.382484	0.0591629
RP4-714D9.2	0.382459	0.0591808
RP11-377G16.2	0.382435	0.0591978
BLOC1S2	0.382424	0.0592055
KCNK15	0.382281	0.0593084
PTH2R	0.382236	0.0593408
RP11-15M15.1	0.382225	0.0593492
ERVV-2	0.382225	0.0593492
AC091177.1	0.382225	0.0593492
RP1-288L1.4	0.382225	0.0593492
RP11-575F12.1	0.382078	0.0594549
RBPMS-AS1	0.381951	0.0595471
FAM134B	0.381921	0.0595682
CITED1	0.381839	0.0596277
TSPEAR-AS2	0.381786	0.0596662
OLFML2B	0.381691	0.059735
HCRTR2	0.381606	0.0597964
ANKFN1	0.381534	0.0598484
RLF	0.381502	0.0598722
PTPN13	0.381114	0.0601544
SLC14A2	0.381037	0.0602103
CTC-479C5.10	0.381023	0.0602201
C9orf57	0.380978	0.0602532
RP11-297P16.4	0.38097	0.0602589
KLHL21	0.380864	0.0603365
BMPR1A	0.380787	0.0603929
AL157359.4	0.380783	0.0603956
RP11-390F4.6	0.380713	0.0604465
RP11-619A14.3	0.380699	0.0604569
SMARCA5-AS1	0.380648	0.0604941
RP3-416H24.4	0.38049	0.0606103
AP000349.2	0.38049	0.0606103
TBC1D3H	0.38049	0.0606103
AC090286.4	0.38049	0.0606103
RP11-768B22.2	0.38049	0.0606103
HIST1H2BG	0.380413	0.0606663
RP5-888M10.2	0.380411	0.0606676
RP11-356C4.3	0.380305	0.0607454
RP11-624A4.1	0.380305	0.0607454
AL356585.2	0.380305	0.0607454
TTTY9B	0.380305	0.0607454
RP11-63G10.3	0.380305	0.0607454
RP11-178L8.8	0.380305	0.0607454
RP11-99H20.1	0.380305	0.0607454
[truncated: 43,069 more rows]

## Sheet: Endocardium
Gene	Pearson Coefficient	P-value
TRMT6	0.694656	0.000116687
KIF11	0.692788	0.000123878
RP11-598F7.6	0.680839	0.000179746
RP5-968D22.3	0.65427	0.000388303
C19orf57	0.637792	0.000604061
RIMS1	0.632509	0.000692306
MIR4435-2HG	0.632129	0.000699063
TNXB	0.630291	0.000732565
CHI3L2	0.627905	0.000778103
RHOU	0.62452	0.000846918
RP11-1223D19.1	0.623985	0.000858266
TMEM154	0.621343	0.000916217
RYR3	0.618513	0.000982028
FBXL20	0.617645	0.00100299
ADARB1	0.614005	0.00109526
CTB-113I20.2	0.605381	0.00134346
MYOT	0.602981	0.00142059
LMO7DN	0.602971	0.00142092
ELMSAN1	0.600757	0.00149541
LINC00994	0.600105	0.001518
CEP41	0.599131	0.00155227
DPP3	0.594662	0.0017181
GATS	0.589919	0.00191047
LRP1B	0.586369	0.00206627
CTIF	0.584762	0.00214029
SPHK2	0.580881	0.00232845
LINC00152	0.577514	0.00250295
LINC00346	0.575522	0.00261132
SCN2A	0.574663	0.00265928
NUTF2	0.571859	0.00282111
MAP4K4	0.571683	0.00283152
KRTCAP2	0.568042	0.00305477
RP11-307P5.1	0.56784	0.0030676
ZNF439	0.567497	0.00308949
RASA3	0.567139	0.00311242
SLC38A5	0.564883	0.00326042
RP11-242O24.3	0.561383	0.00350191
BID	0.561289	0.00350857
ZNF442	0.558393	0.00372004
AP001172.2	0.558241	0.0037314
RP11-24F11.2	0.555959	0.00390599
RP11-867G2.5	0.554478	0.00402289
AGO4	0.554213	0.00404414
CAPN11	0.553827	0.00407526
KAZN	0.553542	0.00409835
CMTM8	0.553505	0.00410134
PAX2	0.551856	0.00423719
SMIM10L2A	0.551524	0.00426502
RP11-79P5.9	0.549734	0.00441767
LINC00894	0.549152	0.00446828
VAC14-AS1	0.549011	0.00448066
ABR	0.548565	0.00451978
SPSB1	0.548225	0.00454993
CYFIP2	0.548102	0.00456081
TCFL5	0.546647	0.00469169
CTF1	0.545776	0.00477159
KIAA1456	0.545192	0.00482579
OGFR	0.543075	0.00502662
USP7	0.5421	0.00512145
RP11-457K10.1	0.541822	0.0051488
APPL2	0.541064	0.00522387
RPS6KL1	0.540273	0.00530321
DPYSL2	0.539648	0.00536663
SAMD5	0.538737	0.00546024
LINC00299	0.538035	0.00553319
ALYREF	0.538035	0.00553321
RBMS1	0.537921	0.00554517
PPP2R5C	0.537183	0.00562297
C3orf79	0.536315	0.00571566
FLJ31104	0.535832	0.00576782
REPS2	0.535489	0.00580499
SYT17	0.53547	0.0058071
SYNE2	0.535356	0.0058196
RP11-594C13.1	0.535175	0.00583936
SBSPON	0.534898	0.00586972
RP11-285F7.2	0.53358	0.00601611
LINC01428	0.533303	0.00604729
TBC1D22A	0.532873	0.00609595
USB1	0.53261	0.00612584
FAM187B	0.532508	0.00613745
SYT15	0.531003	0.00631132
RP11-38L15.3	0.529834	0.00644916
AL589743.1	0.529528	0.00648563
KCNJ16	0.527408	0.00674319
RP11-122C21.1	0.527131	0.00677749
RGS3	0.526891	0.00680739
AC005592.2	0.526633	0.00683957
BST1	0.526517	0.00685409
ZNF611	0.526321	0.00687858
ATP6V0D1	0.526312	0.00687978
XKR8	0.525775	0.00694755
RFTN1	0.525738	0.00695218
DOK2	0.525721	0.00695437
TXK	0.525581	0.00697212
EDA2R	0.525237	0.00701595
CTC-459F4.3	0.524997	0.00704657
CD96	0.522008	0.00743847
KLHL7-AS1	0.521519	0.00750431
P4HA2	0.521297	0.00753431
NLRX1	0.52103	0.00757058
MSX1	0.520442	0.00765089
RP11-204L24.2	0.520152	0.00769083
TMEM74B	0.518991	0.0078523
DTX1	0.518774	0.00788274
PPP4C	0.518463	0.00792663
RRAGD	0.518374	0.00793923
XXYLT1-AS2	0.518114	0.00797616
CTD-2135D7.5	0.517817	0.00801841
ANKRD13A	0.516339	0.00823181
MED15	0.516048	0.00827439
PTAFR	0.515731	0.00832086
SLC25A19	0.514535	0.00849856
RP11-425A23.1	0.513291	0.00868667
2021-03-04	0.512898	0.00874687
RP11-382E9.1	0.512626	0.00878867
RP11-815J21.2	0.511225	0.00900687
AC046143.3	0.510612	0.00910367
KIFC1	0.509994	0.00920215
BEX1	0.509638	0.00925934
FGFBP2	0.508569	0.00943264
DTNBP1	0.508203	0.00949264
LINC01513	0.507914	0.00954024
PDZD2	0.50718	0.00966198
RP11-1105G2.4	0.506713	0.00974011
C6orf120	0.506523	0.00977206
EPG5	0.506482	0.00977897
PXMP4	0.506003	0.00985986
RAB3IL1	0.505839	0.00988775
TOMM20L	0.505666	0.00991719
CTD-2547H18.1	0.504744	0.0100753
PSMG3	0.504356	0.0101426
GALNT15	0.503456	0.0102998
AC010976.2	0.50297	0.0103855
LATS2	0.502812	0.0104136
PRSS23	0.502164	0.010529
WNT9A	0.501985	0.0105612
NACC1	0.500667	0.0108
U73166.2	0.500168	0.0108915
MYO7B	0.499335	0.0110459
NODAL	0.499124	0.0110852
RP11-112J3.15	0.498991	0.0111102
TENM4	0.498621	0.0111795
RP11-830F9.5	0.498434	0.0112147
SUCLA2-AS1	0.496872	0.0115126
BRF1	0.496871	0.011513
KIAA0355	0.496868	0.0115134
SPRED2	0.496537	0.0115775
AC003101.1	0.496448	0.0115948
CTD-2517M22.17	0.495829	0.0117153
RP11-261C10.5	0.495361	0.0118071
DPEP2	0.495277	0.0118238
POTEJ	0.495108	0.0118569
HSPG2	0.494815	0.0119149
NOL4L	0.494755	0.011927
RP11-169K16.4	0.494602	0.0119574
ANKRD55	0.494535	0.0119706
AC010524.4	0.494174	0.0120427
KLB	0.493755	0.0121268
RP4-781K5.2	0.493199	0.0122392
HACD4	0.492676	0.0123457
AGAP2-AS1	0.492222	0.0124386
TMEM255B	0.49215	0.0124535
RP5-1172A22.1	0.491961	0.0124923
IQCD	0.491172	0.012656
RP11-338I21.1	0.490822	0.0127293
ZNRF3	0.490729	0.0127486
TPH2	0.490589	0.0127781
SLC46A2	0.490584	0.0127791
RP11-91I20.4	0.490489	0.0127991
GAS6	0.490458	0.0128057
RP11-65N13.8	0.490183	0.0128637
ACVR1	0.490174	0.0128656
GLRA3	0.489613	0.0129845
RP1-239B22.5	0.489442	0.013021
PDGFB	0.488812	0.013156
AC007249.3	0.488812	0.0131561
LAMC3	0.488425	0.0132396
CHRNB3	0.487766	0.0133829
AC008073.7	0.487436	0.013455
RP1-265C24.8	0.487384	0.0134666
GALNT2	0.487064	0.0135369
EBPL	0.48698	0.0135555
MGME1	0.486779	0.0135998
RP11-775B15.2	0.486486	0.0136646
MOB2	0.486325	0.0137005
COX20	0.486091	0.0137528
LAMA3	0.486076	0.013756
CARHSP1	0.485787	0.0138207
MRAP	0.485257	0.0139399
ARG1	0.484924	0.0140154
RP11-260O18.1	0.484814	0.0140403
ZMAT5	0.48481	0.0140412
MORC2	0.484755	0.0140536
RP1-122P22.2	0.48363	0.0143114
ADGRF2	0.483097	0.0144347
LINC01500	0.483052	0.0144451
NOTCH1	0.482516	0.0145702
ITGA6	0.482309	0.0146187
CTC-510F12.2	0.482308	0.014619
ALPL	0.482275	0.0146267
FSHR	0.482242	0.0146344
B3GALT6	0.482039	0.0146824
RP11-274B21.10	0.481256	0.0148677
EML1	0.481147	0.0148938
ZNF865	0.480193	0.0151227
ARMC10	0.480016	0.0151654
RHOD	0.479527	0.015284
RRP7A	0.479302	0.0153389
FAH	0.478663	0.0154957
CTD-2571L23.8	0.478609	0.0155089
RP4-666F24.3	0.478466	0.0155442
DDX11-AS1	0.477841	0.0156991
RAB3C	0.477516	0.0157803
ASIC2	0.477459	0.0157946
RP11-128A17.2	0.477213	0.0158561
RP11-625I7.1	0.477073	0.0158914
IFT52	0.477029	0.0159024
SIGLEC9	0.476397	0.016062
THEMIS	0.476348	0.0160746
RNF219-AS1	0.476156	0.0161234
ZNF257	0.475859	0.016199
RP11-615I2.6	0.475825	0.0162078
RP11-506N2.1	0.475725	0.0162332
SCN10A	0.475625	0.016259
RP11-278C7.4	0.475349	0.0163298
ROBO4	0.474924	0.0164392
C9orf152	0.474786	0.0164751
HK2	0.474716	0.0164931
IGSF5	0.474379	0.0165807
FASTKD3	0.474229	0.0166197
APLN	0.474153	0.0166396
ARRB1	0.4739	0.0167057
GNGT1	0.473544	0.0167992
ZBTB42	0.473419	0.0168323
SLC44A2	0.473094	0.0169179
RP11-532F6.3	0.472984	0.0169472
TUBA8	0.472778	0.0170018
RP11-573D15.8	0.472757	0.0170074
FAM208A	0.472714	0.0170189
RP11-445P17.8	0.472551	0.0170622
AC006273.5	0.472493	0.0170777
UBAC2-AS1	0.472258	0.0171404
SMCO3	0.472159	0.0171669
ALOX12	0.472034	0.0172005
VSTM5	0.471948	0.0172235
IKZF3	0.471877	0.0172428
GZMA	0.471809	0.017261
KNDC1	0.471348	0.0173852
ATP2C2	0.471115	0.0174486
RP11-100L22.1	0.470856	0.0175189
DIAPH2-AS1	0.470735	0.0175519
ADAMTS7	0.470543	0.0176044
RP11-398J10.2	0.470342	0.0176594
MYH9	0.470239	0.0176876
AP000695.4	0.469955	0.0177656
NRG3	0.469855	0.0177933
AC087499.10	0.469089	0.0180055
CFAP54	0.468688	0.0181174
LINC01591	0.468543	0.0181582
RNF38	0.468506	0.0181686
RP4-568F9.6	0.468403	0.0181973
RP11-211G3.2	0.468108	0.0182803
DIRC3-AS1	0.467822	0.0183613
CTC-501O10.1	0.467708	0.0183936
TTC6	0.467479	0.0184585
TFCP2L1	0.467415	0.0184767
IGFBP7-AS1	0.467266	0.0185192
RP11-126L15.4	0.466925	0.0186164
IFT140	0.466898	0.0186241
L3MBTL2	0.466072	0.0188619
INAFM2	0.465017	0.0191692
ECE1	0.465005	0.0191725
ADCY8	0.464664	0.0192728
QRFPR	0.464237	0.0193988
ANLN	0.464111	0.0194362
RP5-1120P11.1	0.463592	0.0195903
TMEM92-AS1	0.463287	0.0196815
RP11-152P23.2	0.463097	0.0197386
SLC9A1	0.463077	0.0197446
FAM134B	0.462814	0.0198238
FAS	0.462809	0.0198253
RP11-48B3.5	0.462443	0.0199358
C19orf12	0.46238	0.0199549
RP11-930O11.2	0.462255	0.0199925
LRIG1	0.462078	0.0200465
LINC01348	0.461986	0.0200744
RP11-44N21.1	0.461781	0.0201369
MLH3	0.46175	0.0201462
RP11-46D6.1	0.461675	0.0201691
CTC-270D5.1	0.461542	0.02021
SLC7A5	0.460927	0.0203987
TTC39C	0.460924	0.0203996
PLEKHG1	0.460143	0.0206415
DAPK3	0.459579	0.0208178
CTD-2331H12.8	0.459395	0.0208756
RP11-217B1.2	0.459327	0.0208968
ARAP3	0.459206	0.020935
TOPAZ1	0.459152	0.0209521
HAL	0.459104	0.0209671
ART5	0.457863	0.0213615
BAHD1	0.457861	0.021362
NFIC	0.457801	0.0213811
NLRP2	0.457631	0.0214358
DOCK5	0.457593	0.0214481
DTX4	0.457349	0.0215265
ATP11A-AS1	0.457329	0.0215327
RP11-263K4.5	0.45727	0.0215517
HAND2	0.45726	0.0215552
SLC25A30	0.457243	0.0215605
PCYT1B	0.457052	0.0216223
RP11-251G23.5	0.456926	0.0216631
SAP30L-AS1	0.456829	0.0216943
FASN	0.456788	0.0217077
RP11-455F5.3	0.456786	0.0217083
SYCP3	0.456703	0.0217353
ZBTB18	0.456682	0.0217422
LRRC37A	0.456291	0.0218694
ADAMTS17	0.456156	0.0219134
UBASH3B	0.455946	0.0219821
RP5-1065P14.2	0.455808	0.0220273
MAP4K1	0.455796	0.0220315
PLXDC1	0.455677	0.0220704
RP11-333O1.1	0.455546	0.0221134
ETV4	0.455505	0.0221269
ABCB11	0.454995	0.0222954
ZFHX3	0.454904	0.0223256
KB-1592A4.15	0.45481	0.0223568
RSPH9	0.454749	0.0223771
GNAZ	0.454648	0.0224107
GPR62	0.454412	0.0224893
ACTN4	0.454349	0.0225104
RP11-799O21.2	0.454282	0.0225328
ITPK1	0.454169	0.0225707
NPNT	0.453599	0.022762
SLC19A3	0.45312	0.022924
PTCHD4	0.452859	0.0230125
CA12	0.452784	0.0230382
AC010504.2	0.45265	0.0230835
RP11-161I6.2	0.452646	0.0230851
RP11-381O7.3	0.452608	0.0230981
SOX6	0.452531	0.0231241
EXOC3	0.452515	0.0231297
SLC9B1	0.452382	0.0231752
ANO7	0.452223	0.0232297
RP11-552D8.1	0.452154	0.0232533
SEMA6B	0.451625	0.0234353
MED9	0.451545	0.0234628
NR2C2	0.451489	0.023482
RP11-360I2.1	0.451153	0.0235985
RP11-69H7.3	0.451153	0.0235985
FGF9	0.451089	0.0236206
AC004009.3	0.450959	0.0236659
CPEB1	0.450916	0.0236808
FGD6	0.45074	0.0237421
AC005281.1	0.450548	0.0238093
DYX1C1	0.450544	0.0238105
TRABD2B	0.450398	0.0238617
ATP6V0E2	0.450288	0.0239001
HSPB9	0.449956	0.0240168
RP11-493L12.5	0.449565	0.0241548
LINC00681	0.449507	0.0241752
PCSK6	0.449471	0.0241879
RFESD	0.449135	0.024307
CTBP1	0.449118	0.0243132
SZT2	0.449058	0.0243344
RP11-151A6.6	0.448952	0.0243724
RGS12	0.448859	0.0244056
TMEM240	0.448765	0.0244391
SGIP1	0.448655	0.0244783
VSIG8	0.448362	0.0245832
LINC01615	0.448286	0.0246102
GAS7	0.448273	0.024615
ITPR3	0.44818	0.0246484
FAM234A	0.447977	0.0247216
RP11-526P5.2	0.447502	0.024893
ASB12	0.447424	0.0249214
PACS1	0.447347	0.0249494
POLDIP3	0.446829	0.0251379
AC019048.1	0.44677	0.0251596
CTD-3113P16.5	0.446581	0.0252286
POC1A	0.446581	0.0252287
RNF135	0.446424	0.0252862
GLE1	0.446189	0.0253725
MAP3K14	0.445702	0.025552
SMAD6	0.445679	0.0255608
AC083949.1	0.445451	0.0256454
GSTA3	0.445324	0.0256922
EFNA3	0.445212	0.025734
TLN1	0.445138	0.0257616
LINC00619	0.445098	0.0257766
LLNLR-245B6.1	0.445015	0.0258073
MIRLET7BHG	0.44488	0.0258577
ATP1B2	0.444798	0.0258885
SFXN4	0.444555	0.0259796
RP11-757F18.5	0.444007	0.0261856
UBOX5	0.443571	0.0263505
SLC34A3	0.443476	0.0263868
CTC-264K15.6	0.442614	0.0267155
RP11-10O22.1	0.442215	0.0268691
CHST3	0.442205	0.0268726
ANKFY1	0.442167	0.0268876
GRHL2	0.442118	0.0269063
TUBAL3	0.442081	0.0269206
PPFIBP1	0.441988	0.0269567
FAM163A	0.441956	0.0269691
QPCT	0.441613	0.0271015
RP11-1101K5.1	0.441548	0.0271268
SMPDL3B	0.441485	0.0271512
SLU7	0.441291	0.027227
TP73	0.441126	0.0272912
LINC00970	0.441035	0.0273265
EGR1	0.440957	0.0273573
SLC22A18	0.440716	0.0274515
RP11-707A18.1	0.440563	0.0275115
SLC6A9	0.440474	0.0275466
LINC01483	0.440119	0.0276862
SH3BP4	0.44005	0.0277135
TAOK3	0.439817	0.0278056
FAM26F	0.439808	0.0278092
LINC00511	0.439772	0.0278235
ADGRL3-AS1	0.439545	0.0279136
RP11-397A16.1	0.438904	0.0281691
JMJD4	0.438559	0.0283075
HEPACAM	0.438553	0.0283102
KISS1	0.438512	0.0283265
RP11-68E19.2	0.438334	0.0283982
DYRK2	0.438225	0.028442
TMEM181	0.438093	0.0284956
ZNF295-AS1	0.437977	0.0285424
IPCEF1	0.437729	0.0286428
GRB2	0.437574	0.0287058
GYPC	0.437505	0.0287338
ZSCAN2	0.436938	0.0289652
AC011247.3	0.436887	0.028986
CD300LF	0.436885	0.0289867
AC004540.5	0.436875	0.0289907
CTB-180A7.8	0.436715	0.0290566
RP11-378J18.9	0.436519	0.0291371
TMLHE-AS1	0.436076	0.0293197
TRGC2	0.435951	0.0293714
AL591893.1	0.435917	0.0293854
LRRC7	0.435589	0.0295213
OSBPL2	0.435563	0.0295321
HYAL3	0.43513	0.0297124
BMF	0.435061	0.0297414
ARID1A	0.434854	0.0298279
SNX22	0.434834	0.0298365
RP11-627G18.2	0.43361	0.030353
VEPH1	0.433536	0.0303847
FOSL2	0.433293	0.0304882
VIT	0.433133	0.0305564
2021-03-02	0.432986	0.030619
MYT1L	0.432922	0.0306467
TRPV3	0.432898	0.0306568
RP11-148L24.1	0.432804	0.0306972
AC009133.23	0.432793	0.0307018
FAM66A	0.432769	0.0307122
ASTN2-AS1	0.432748	0.030721
RP11-108M9.6	0.432457	0.0308463
SYT5	0.432335	0.0308987
MDP1	0.432114	0.030994
MFSD13A	0.431998	0.0310441
RP11-320P7.2	0.431983	0.0310506
KDM2B	0.430887	0.0315279
CEP126	0.430835	0.0315509
ZC3H3	0.430575	0.0316648
RP11-646I6.5	0.430459	0.0317157
C5orf47	0.430412	0.0317364
RP11-230G5.2	0.430358	0.0317605
INSC	0.430303	0.0317847
NCAPD2	0.430206	0.0318272
LINC00957	0.430046	0.0318979
GALNT18	0.429891	0.0319668
WIPF1	0.429846	0.0319864
KCNK6	0.429687	0.0320573
CNTROB	0.429667	0.0320661
CXXC5	0.429627	0.0320836
IL20RA	0.429477	0.0321504
PTHLH	0.429474	0.0321517
NOX4	0.429369	0.0321984
PLAC1	0.429294	0.032232
C9orf131	0.429281	0.0322376
RP4-704D21.2	0.429067	0.0323334
LINC00935	0.429008	0.0323597
ATP6AP1L	0.428585	0.0325493
HEG1	0.428378	0.0326426
CTD-2545M3.8	0.428333	0.0326627
KIF25	0.428245	0.0327023
PCDHB3	0.428156	0.0327425
DPYSL3	0.427919	0.0328498
C15orf52	0.427753	0.0329248
NCR3LG1	0.427723	0.0329385
ANKRD30B	0.427578	0.0330045
FGF13	0.427558	0.0330133
RP11-370I10.10	0.427212	0.033171
RP11-574K11.31	0.427068	0.0332367
RP11-227G15.10	0.427045	0.0332471
AC016682.1	0.426966	0.0332835
ADGRG2	0.426705	0.0334028
TCF7L2	0.426412	0.0335373
SUSD6	0.426173	0.0336476
TAGAP	0.426097	0.0336829
RP11-348N5.9	0.425841	0.0338011
JAML	0.425686	0.0338731
GPR19	0.425343	0.0340324
CTC-297N7.1	0.425342	0.0340328
ANGPT4	0.425342	0.0340328
C7orf57	0.42534	0.0340336
RP11-50D9.3	0.425086	0.0341521
WBP1	0.424868	0.0342539
TGOLN2	0.424856	0.0342599
ITGA8	0.424845	0.0342648
STX12	0.424617	0.0343719
RP11-65J3.14	0.4245	0.0344268
CTD-2081C10.7	0.424483	0.0344346
MIRLET7DHG	0.424007	0.0346591
KIAA1324	0.423738	0.0347861
SAMHD1	0.423736	0.0347873
FAM124B	0.423634	0.0348354
TRBC1	0.423604	0.0348496
ETV5-AS1	0.423557	0.0348722
ABHD16A	0.423465	0.0349158
PVRL2	0.42336	0.0349658
RP11-190P13.2	0.422721	0.0352706
LMO3	0.422605	0.0353262
RP11-98J9.1	0.422594	0.0353319
RELL1	0.422276	0.0354847
RP11-338C15.3	0.422274	0.0354855
WISP2	0.42225	0.0354969
RP11-279O9.4	0.422208	0.0355175
ABCC12	0.422104	0.0355673
PIK3CB	0.422024	0.0356062
CETP	0.421927	0.0356529
MCOLN3	0.421894	0.0356689
JAK2	0.421785	0.0357214
RP11-328C8.4	0.421706	0.0357597
GAL3ST1	0.421706	0.0357597
TAX1BP3	0.421498	0.0358605
EPN2	0.421456	0.0358808
LINC00264	0.421412	0.0359021
RP11-481J2.2	0.421241	0.0359855
TGFA	0.421177	0.0360166
CDH15	0.420907	0.0361483
KSR1	0.420514	0.0363407
NMT2	0.420477	0.0363589
ARHGEF39	0.420348	0.0364224
RP11-333I13.1	0.420317	0.0364373
SLC7A7	0.419752	0.0367163
RP11-445P17.3	0.419402	0.0368895
RP4-550H1.7	0.419242	0.0369691
RP4-798A10.2	0.418779	0.0372001
CETN3	0.418755	0.0372117
C7orf69	0.418664	0.0372576
CAMK2A	0.41863	0.0372744
RP5-1198O20.4	0.418185	0.0374978
TOP1MT	0.417894	0.0376441
RP11-67C2.2	0.417851	0.0376661
FIBCD1	0.417676	0.0377544
RP4-651E10.4	0.417397	0.0378958
RP11-436D23.1	0.417331	0.0379293
TMEM256-PLSCR3	0.417137	0.0380276
RP11-596D21.1	0.417032	0.0380812
ETV6	0.416959	0.0381183
P2RX7	0.416765	0.0382172
CEP89	0.416753	0.0382234
ARID3A	0.416625	0.0382886
CRB2	0.416374	0.0384174
ADCY4	0.416319	0.0384454
RP11-61L14.6	0.416317	0.0384464
CCDC26	0.416202	0.0385056
MUC20	0.416162	0.038526
ZNF418	0.416147	0.0385338
AF127936.9	0.415991	0.0386143
FCRL3	0.415968	0.0386261
RP11-563P16.1	0.415924	0.0386485
RAB42	0.415812	0.0387065
RP5-1121H13.4	0.415542	0.038846
RP1-92O14.6	0.415464	0.038886
MTMR8	0.415442	0.0388976
APOBEC3F	0.41537	0.038935
NUPR1	0.415124	0.0390627
LEF1	0.415013	0.0391203
ZMAT3	0.414987	0.0391339
LPAR3	0.414978	0.0391385
AC024592.12	0.414799	0.0392315
RP11-211C9.1	0.414503	0.0393864
WDR25	0.414429	0.0394247
RP11-42O4.2	0.414371	0.0394552
RP11-398H6.1	0.413984	0.0396582
ZNF124	0.413956	0.0396731
SFTPB	0.41369	0.0398131
MYO7A	0.413663	0.0398276
MCTP2	0.413557	0.0398834
LIPC	0.413553	0.0398855
RP11-1246C19.1	0.413441	0.0399447
ULK1	0.413409	0.0399617
FLG2	0.413328	0.0400042
RP11-55K13.1	0.413284	0.0400279
RP11-541G9.1	0.412937	0.0402116
TCAF2	0.412807	0.0402807
RP11-709D24.6	0.412694	0.0403413
LINC01087	0.412644	0.0403678
KCND3	0.412269	0.0405683
ANP32A	0.411956	0.0407361
RANBP10	0.411941	0.0407441
LIMS3	0.411845	0.0407955
CYB561D1	0.411805	0.0408171
RP11-566K11.5	0.411705	0.0408708
C4orf48	0.411233	0.0411256
RUNX1	0.411138	0.041177
TEC	0.411137	0.0411776
CTD-2591A6.2	0.411048	0.0412257
MAGI1-AS1	0.410996	0.0412539
HIST2H2AA4	0.410981	0.0412625
RP11-289H16.1	0.410962	0.0412727
RP11-103H7.5	0.410898	0.0413075
GOLM1	0.410864	0.0413257
SLC17A7	0.410632	0.0414519
RP11-673P17.4	0.410632	0.0414519
RP11-96K19.2	0.410469	0.0415405
AC008834.1	0.410301	0.0416324
AC093642.3	0.410135	0.0417234
UBE2D4	0.410009	0.041792
ANKMY2	0.410003	0.0417955
DOCK2	0.409835	0.0418879
THOC7-AS1	0.409808	0.0419024
ARHGAP9	0.409752	0.0419331
AC092684.1	0.409709	0.0419566
AC093673.5	0.409688	0.0419687
RTN4RL2	0.409421	0.0421155
NLRP11	0.409373	0.0421421
CH507-513H4.6	0.40935	0.0421544
ZSWIM3	0.409056	0.0423172
ENTPD3-AS1	0.408529	0.0426093
PXN	0.40849	0.0426315
C2orf74	0.40838	0.0426925
NRL	0.408371	0.0426974
MAL	0.40801	0.0428989
C9	0.40775	0.0430449
AC010987.5	0.407617	0.0431192
AGPAT3	0.407311	0.0432918
RP11-124B13.1	0.407244	0.0433294
LLNLR-246C6.1	0.407192	0.0433589
CCDC94	0.407157	0.0433786
KCNJ4	0.407105	0.0434075
RP11-476H16.1	0.406957	0.0434914
RP11-513G11.3	0.406911	0.0435176
DNAI1	0.406847	0.0435534
RP11-92K15.1	0.406659	0.0436601
RP11-552E20.4	0.406622	0.0436814
TBC1D16	0.406606	0.0436903
CTC-329D1.2	0.406357	0.043832
AC023469.1	0.406178	0.0439339
SCML4	0.406168	0.0439391
PGPEP1	0.406083	0.0439881
RP11-324E6.6	0.405911	0.0440859
TMEM104	0.405792	0.044154
GATSL3	0.405784	0.0441586
C19orf52	0.405739	0.0441843
RP5-1021I20.4	0.405611	0.0442579
HARBI1	0.405369	0.0443965
RP11-123K19.1	0.405239	0.0444714
SLC26A2	0.40517	0.0445112
AC144831.1	0.404993	0.0446134
RP11-448G15.1	0.404788	0.0447317
RP11-526A4.1	0.404683	0.0447923
RP11-420B22.1	0.40456	0.0448634
RP11-465N4.4	0.40454	0.0448754
RP11-679C8.2	0.404124	0.0451167
RFFL	0.40406	0.0451539
F11-AS1	0.403905	0.0452447
CTD-2297D10.2	0.403904	0.0452452
CXCR6	0.40374	0.0453407
RP11-95F22.1	0.403688	0.045371
WHSC1	0.403578	0.0454357
PDCL3	0.403491	0.0454867
MEX3C	0.403389	0.045546
CTD-2058B24.3	0.403385	0.0455487
MSX2	0.40333	0.0455811
NT5C1B-RDH14	0.403274	0.0456135
RP11-617D20.2	0.403257	0.0456238
CHST7	0.4032	0.0456575
RASSF5	0.403159	0.0456815
SYT1	0.403094	0.0457195
RP11-148K1.12	0.403069	0.0457342
RP11-433J20.1	0.402656	0.0459776
DACT2	0.402609	0.0460056
LINC01402	0.402515	0.0460612
KCNK5	0.402416	0.0461198
ZNF83	0.402391	0.0461342
LINC01144	0.402252	0.0462167
ANKRD18B	0.402081	0.0463181
AC116035.1	0.402022	0.0463537
IL7	0.401991	0.0463722
RP13-726E6.1	0.401897	0.0464277
SLC16A8	0.401774	0.0465012
C10orf10	0.401755	0.0465127
DPP9	0.401716	0.0465357
RP11-216B9.9	0.401548	0.0466361
PM20D1	0.401539	0.0466413
SHISA5	0.401513	0.0466567
RP11-148B6.1	0.401501	0.0466644
RP11-722G7.1	0.401415	0.0467153
CYP26C1	0.401323	0.0467704
FAM19A5	0.401263	0.0468067
RCSD1	0.401075	0.0469193
CTA-363E19.2	0.401039	0.046941
RP11-666E17.1	0.400899	0.0470249
TEAD4	0.400749	0.0471152
PRRT4	0.400493	0.0472697
PTK2B	0.400491	0.0472707
GS1-259H13.2	0.400053	0.0475357
FLJ22763	0.399925	0.0476137
ABHD3	0.399731	0.0477316
RP11-298A8.2	0.399549	0.0478425
LINC01088	0.399548	0.0478429
ECT2L	0.399478	0.0478858
NAV1	0.399349	0.047964
DRD2	0.399293	0.0479982
GAREM2	0.399165	0.0480765
HEXA-AS1	0.398943	0.0482128
TUFT1	0.398868	0.0482588
LINC01021	0.398757	0.048327
VAC14	0.398492	0.0484897
MACF1	0.398454	0.0485131
AC097495.2	0.398335	0.0485867
CTD-3096M3.1	0.398335	0.0485867
LINC01494	0.398335	0.0485867
HECA	0.39812	0.0487197
RP11-699L21.2	0.398043	0.0487672
ANXA4	0.397926	0.0488395
LIMS2	0.39783	0.0488991
LINC00908	0.397751	0.0489483
RP11-483L5.1	0.397731	0.0489603
DOT1L	0.397638	0.0490182
MOCOS	0.397426	0.0491498
FRMD8	0.397407	0.0491617
LRRC24	0.39734	0.0492036
CYP27A1	0.397245	0.049263
NEK5	0.397235	0.049269
ELAVL4	0.397175	0.0493067
NKIRAS1	0.397073	0.0493698
PDE6A	0.397023	0.0494015
MAN2B2	0.397022	0.0494019
RP11-98D18.17	0.396993	0.0494201
RP11-12A16.3	0.396993	0.0494201
RHAG	0.396993	0.0494201
STX18-AS1	0.39696	0.0494411
DOCK6	0.396784	0.0495511
ZNF766	0.396769	0.0495602
SYT3	0.39675	0.0495725
PAIP2	0.396481	0.0497412
TSKU	0.396427	0.0497753
RP11-507K2.2	0.396328	0.0498374
SLC12A4	0.396324	0.0498399
LCK	0.396305	0.0498518
SMCR5	0.396294	0.0498584
KCNE4	0.39608	0.0499938
ZADH2	0.396074	0.0499971
KIAA0319	0.39583	0.0501514
FAM169A	0.395578	0.050311
DNASE1	0.395515	0.050351
RP11-797H7.5	0.395345	0.050459
CTB-49A3.2	0.395321	0.0504741
MYBPC1	0.39529	0.0504941
FUT10	0.39516	0.0505768
ASTN2	0.395107	0.05061
GABPB2	0.39489	0.0507487
RP1-111C20.4	0.394723	0.0508556
AL450992.2	0.394477	0.0510125
ARHGAP27	0.394416	0.051052
XX-C2158C12.1	0.394272	0.0511442
HECW1	0.394245	0.0511616
NTN4	0.394162	0.051215
RP11-477N12.6	0.394028	0.0513009
RP11-403I13.5	0.394001	0.0513183
TMEM225	0.393935	0.0513611
2021-09-09	0.393768	0.0514687
ZRSR2	0.393661	0.0515376
ALPK2	0.393649	0.0515453
KIF21B	0.393574	0.0515939
CTC-454I21.3	0.393012	0.0519584
RP11-47A8.5	0.392594	0.0522308
C21orf2	0.392569	0.0522473
AMBRA1	0.392558	0.0522545
RP11-661A12.5	0.392554	0.0522571
RP11-449D8.5	0.392331	0.0524027
SCTR	0.392279	0.0524367
RP13-516M14.1	0.392048	0.0525883
LARGE	0.39202	0.0526063
RP11-342M3.5	0.392006	0.0526158
LINC01143	0.391845	0.0527217
PRMT8	0.391621	0.0528687
GCDH	0.391585	0.0528927
AC004231.2	0.391479	0.0529624
AC092431.3	0.391421	0.0530008
RIN2	0.391353	0.053046
LMO7-AS1	0.39132	0.0530678
ZNF776	0.391255	0.0531105
RP11-77H9.8	0.391142	0.0531853
CRIP1	0.391114	0.0532039
RP11-863P13.4	0.391043	0.0532512
SLC28A2	0.390925	0.0533292
ACVR1C	0.390849	0.0533798
WDFY4	0.390782	0.0534242
ST3GAL5-AS1	0.39072	0.0534651
WDR64	0.390556	0.0535744
RP11-386G11.10	0.390547	0.0535805
RP11-481J13.1	0.39054	0.0535848
TAF1A-AS1	0.390159	0.0538393
AC093901.1	0.390072	0.0538972
DDRGK1	0.390066	0.0539015
RP11-400N13.3	0.389922	0.0539981
MVB12B	0.389854	0.0540436
TMEM213	0.389833	0.0540575
STK24	0.389781	0.0540924
AC073641.2	0.389761	0.0541058
CD27	0.389602	0.0542127
MATK	0.389471	0.0543006
COPRS	0.389427	0.05433
RP11-563E2.2	0.389421	0.0543346
GPS2	0.389383	0.05436
C2orf61	0.389113	0.0545419
AC034243.1	0.389084	0.0545613
RP11-170N16.3	0.389014	0.0546088
CFAP126	0.388952	0.0546507
SLC25A48	0.388825	0.0547367
ATP6V0E2-AS1	0.388771	0.0547729
RANBP3	0.388493	0.0549617
AC004540.4	0.388439	0.0549985
MOGAT2	0.388411	0.0550178
F2R	0.388369	0.055046
FOS	0.388153	0.0551934
PSD3	0.387962	0.0553236
DRC1	0.387868	0.0553877
RP11-479O16.1	0.387724	0.0554859
ADGRF4	0.387693	0.0555075
IL10RB	0.387686	0.055512
ALKBH3-AS1	0.387684	0.0555132
UBTF	0.387682	0.055515
ZNF674	0.387584	0.0555816
STEAP1	0.387561	0.0555976
CELF4	0.387483	0.0556511
ARHGEF10L	0.387451	0.0556732
OTUD5	0.38727	0.0557976
INS-IGF2	0.387259	0.0558049
LINC01212	0.387259	0.0558049
DLEU1-AS1	0.387259	0.0558049
DOPEY2	0.387197	0.0558479
NMU	0.38715	0.0558798
PIP4K2A	0.386927	0.0560334
SLC25A31	0.386781	0.056134
GRAPL	0.386767	0.0561436
RRM2	0.386702	0.056189
KLRC4-KLRK1	0.386644	0.0562285
PEAR1	0.386601	0.0562585
CCL14	0.386598	0.0562604
RP11-227F19.5	0.38648	0.0563422
CTC-524C5.2	0.386457	0.0563581
RP11-435O5.2	0.386383	0.0564097
NUP50-AS1	0.386295	0.0564709
HELB	0.38626	0.056495
C5orf66	0.386153	0.0565692
F2RL1	0.385935	0.0567208
DNAH5	0.38592	0.0567314
CFB	0.385907	0.0567399
TTC29	0.385675	0.0569019
AC005537.2	0.385583	0.0569661
CTB-113P19.5	0.385484	0.0570352
AC104534.2	0.385321	0.0571494
RP11-79E3.3	0.385214	0.0572242
ZFP14	0.385179	0.0572487
RP11-79H23.3	0.385158	0.0572638
C12orf49	0.385097	0.0573064
C11orf1	0.385004	0.0573718
RP5-901A4.1	0.38498	0.0573882
BAIAP2-AS1	0.384962	0.0574009
STEAP3-AS1	0.384954	0.057407
CTD-3138B18.5	0.384765	0.0575393
APBB1IP	0.384571	0.0576763
RP11-200A1.1	0.384484	0.057738
CHD5	0.38445	0.0577613
INTS5	0.384356	0.0578283
LINC00587	0.384349	0.0578327
PCDHB8	0.384099	0.0580095
HCRT	0.384025	0.0580623
AC019117.1	0.38396	0.0581087
TBKBP1	0.383956	0.058111
IL17RD	0.383809	0.0582157
CTC-367F4.1	0.38374	0.0582644
NETO1	0.383632	0.0583416
CORO2A	0.383617	0.0583522
RP11-129K12.1	0.38359	0.0583712
LINC00111	0.383543	0.058405
NUP50	0.383465	0.0584602
CCDC179	0.38335	0.0585425
DRAM1	0.383318	0.0585649
RP3-425P12.2	0.383219	0.0586358
CLIP1	0.383134	0.0586963
AC226118.1	0.383118	0.0587079
C15orf39	0.383007	0.0587874
ADRA1B	0.383001	0.0587914
CCZ1B	0.382834	0.0589109
RP11-371E8.4	0.382761	0.0589632
SV2A	0.38275	0.0589715
CD48	0.382719	0.0589937
LECT1	0.3827	0.0590075
PRSS3	0.382699	0.0590084
GPR18	0.382597	0.0590811
TRIML2	0.382595	0.0590825
TMTC2	0.382584	0.0590906
INTS1	0.38257	0.0591003
DDB2	0.382555	0.0591116
PIGV	0.382313	0.0592856
MC2R	0.382184	0.0593783
ZNF852	0.382062	0.0594666
RDH13	0.382037	0.0594844
PRKAR1B	0.382012	0.0595028
IL17B	0.382011	0.0595033
BCAS1	0.381987	0.0595205
MAP2K7	0.381957	0.0595427
SERPINF2	0.381782	0.0596693
HRASLS5	0.381709	0.0597217
GUCY2C	0.381698	0.0597298
AC096772.6	0.38153	0.0598518
LRRTM3	0.381354	0.0599794
RP5-862P8.2	0.381337	0.059992
AP1M1	0.381287	0.0600281
TMEM127	0.381227	0.0600721
ABC7-42404400C24.1	0.381109	0.0601579
COPZ2	0.381061	0.060193
ATP12A	0.380876	0.060328
CTD-2126E3.4	0.380793	0.0603884
AF067845.2	0.380771	0.0604043
LINC01397	0.380738	0.0604282
SLC38A7	0.380664	0.0604826
RP11-60L3.1	0.38062	0.0605145
CDCA5	0.380615	0.0605188
RP11-795J1.1	0.380536	0.0605762
CA10	0.380524	0.060585
GPX7	0.380154	0.0608563
LINC01449	0.380145	0.0608632
RP11-463O12.3	0.380089	0.0609043
LINC00992	0.380002	0.0609686
RP11-886D15.1	0.379912	0.0610345
CTD-2260A17.2	0.379873	0.0610636
IGHG2	0.379824	0.0610998
PALD1	0.379796	0.0611199
CTD-2192J16.20	0.379793	0.061122
DGKK	0.379688	0.0611998
CTD-2142D14.1	0.379603	0.0612623
AP000892.4	0.379481	0.0613528
MUC7	0.379248	0.061525
RP11-304F15.3	0.379088	0.061644
RP11-126O1.5	0.37903	0.0616872
TPM4	0.379026	0.0616902
RP1-158P9.1	0.378998	0.061711
RP5-952N6.1	0.378914	0.061773
Z69720.2	0.37885	0.0618206
KIAA1211L	0.378774	0.0618772
GOLGA7B	0.378712	0.0619235
ULBP2	0.378604	0.0620042
PFDN4	0.378604	0.0620043
AC025171.1	0.378518	0.0620686
ZBTB7C	0.37851	0.0620741
JDP2	0.378467	0.0621065
CMTM3	0.37845	0.0621188
AP001046.5	0.378419	0.0621423
RP11-466F5.8	0.378369	0.0621796
AP001412.1	0.378352	0.0621923
MYLK-AS1	0.378298	0.0622324
NFATC3	0.378254	0.0622654
RECQL4	0.378252	0.0622671
PCDHB16	0.378146	0.0623466
GIT1	0.377902	0.0625295
CYP4A22	0.377849	0.0625688
OR1J4	0.377799	0.0626069
C2orf70	0.377704	0.0626779
HDAC4	0.377679	0.062697
SLC2A5	0.377493	0.0628368
RAD51L3-RFFL	0.377456	0.062865
RP11-503L19.1	0.377438	0.062878
CTD-3193O13.12	0.377361	0.0629367
MAP3K14-AS1	0.377251	0.0630197
PHACTR2-AS1	0.377168	0.0630823
RP11-466A19.3	0.3771	0.0631339
AC079135.1	0.376966	0.063235
RP11-693J15.4	0.376953	0.063245
IGLC3	0.376917	0.0632719
PTTG1	0.376895	0.0632888
STX8	0.376877	0.063302
CAMK1D	0.376864	0.0633122
PROM2	0.376551	0.0635495
PCDH1	0.376548	0.0635519
RP11-537H15.3	0.376509	0.0635816
WASH1	0.376492	0.0635945
COX7B2	0.376447	0.0636285
APOBEC3H	0.376317	0.063728
LINC00235	0.376211	0.0638086
BEST1	0.376065	0.0639198
OSR1	0.375995	0.0639734
CASC9	0.375868	0.0640702
CTRL	0.375754	0.0641578
GPR158	0.375735	0.0641725
GNA14	0.37573	0.064176
N4BP3	0.375685	0.0642108
RP11-298D21.3	0.375576	0.0642941
ATG13	0.375563	0.064304
C9orf92	0.37545	0.0643907
CRTAC1	0.375348	0.0644691
KCNN2	0.375305	0.0645018
CBFA2T2	0.375281	0.0645204
ANKRD13D	0.375239	0.0645531
RP11-190A12.8	0.375116	0.0646478
AC007193.9	0.375115	0.0646485
RP11-762H8.5	0.374812	0.0648819
RP11-650J17.1	0.374586	0.065057
CTD-2015H3.2	0.374508	0.0651171
RP5-1007H16.1	0.374508	0.0651171
C2CD4B	0.374347	0.0652421
C6orf58	0.374329	0.0652561
RP11-572O17.1	0.374307	0.0652728
AC090505.6	0.374199	0.065357
RP11-945A11.2	0.374027	0.0654906
ROR1	0.373989	0.0655203
SLC22A3	0.373718	0.0657309
HHLA3	0.373627	0.0658021
TRAK1	0.373398	0.0659813
TMC1	0.373321	0.0660409
RP11-124N3.3	0.373214	0.066125
ZNF208	0.373211	0.0661273
PSENEN	0.373157	0.0661696
UHRF1	0.373097	0.0662168
TANGO2	0.372872	0.0663939
LPA	0.372823	0.0664317
RP1-50J22.4	0.372732	0.0665034
RP11-431M7.3	0.372718	0.0665147
GS1-393G12.14	0.372708	0.0665227
RP1-202O8.3	0.372606	0.0666025
ELF4	0.372575	0.0666274
ARHGEF10	0.372505	0.0666827
RP5-1024G6.5	0.372481	0.0667013
MTBP	0.372408	0.0667588
PALM	0.372297	0.0668468
RP11-388G22.1	0.372266	0.0668714
GDF9	0.372185	0.0669353
DNTTIP1	0.37216	0.0669551
TIGD2	0.372056	0.0670376
RP11-190A12.7	0.372039	0.0670509
ZDHHC7	0.3719	0.0671606
APH1B	0.371864	0.0671891
FALEC	0.371786	0.0672517
ARHGEF9	0.371584	0.0674119
RP11-253M7.4	0.371561	0.0674299
ANAPC7	0.371497	0.0674809
RP13-753N3.1	0.371462	0.0675092
AC003956.1	0.371433	0.0675317
ATP11A	0.371362	0.0675887
KIRREL3	0.371288	0.0676473
PDZK1	0.371214	0.0677068
FAM81B	0.371207	0.0677121
RP11-655C2.3	0.371157	0.0677525
RP11-21A7A.2	0.371024	0.0678582
PAQR8	0.371006	0.0678726
ANO4	0.370868	0.0679832
CTB-186H2.3	0.370838	0.068007
LINC00620	0.370827	0.0680159
CTD-2007A10.1	0.37081	0.0680296
SLC15A1	0.370792	0.0680442
RP11-847H18.2	0.370666	0.068145
LINC01580	0.370649	0.0681587
CTD-2201E9.4	0.370649	0.0681587
PRAMEF6	0.370649	0.0681587
EIF4A1	0.370587	0.068208
BACH2	0.37042	0.0683421
EPHX4	0.370307	0.0684331
CLVS2	0.370226	0.0684982
AC013480.2	0.370216	0.0685069
LINC00589	0.370125	0.0685796
GNAO1	0.37007	0.0686242
SMIM11A	0.369939	0.0687298
CNGB1	0.369921	0.0687444
TMEM133	0.36992	0.0687453
UROS	0.369829	0.0688188
GSG1L	0.369686	0.0689342
AP2A2	0.36964	0.0689713
RP11-284F21.7	0.36961	0.0689956
RP11-348F1.2	0.36953	0.0690605
LINC00520	0.369509	0.0690775
TDRD1	0.36947	0.0691089
BMP4	0.369451	0.0691245
MAD1L1	0.369401	0.069165
RP11-268I9.3	0.369357	0.0692011
FKBP1B	0.369327	0.0692255
ST8SIA1	0.369317	0.0692332
RP11-561O23.5	0.369172	0.0693513
EMX2OS	0.369171	0.0693519
GRID1	0.369158	0.0693624
CSGALNACT2	0.369115	0.0693972
AC002401.1	0.369107	0.0694043
CABIN1	0.369036	0.0694615
DNAL4	0.368893	0.069578
KLK13	0.368709	0.0697283
TLX1	0.368445	0.0699437
CEP55	0.368445	0.0699437
PRKCG	0.368423	0.0699616
RP11-426C22.8	0.368415	0.069968
OGDHL	0.368415	0.069968
RP11-307C12.11	0.368382	0.0699955
XRCC3	0.368366	0.0700085
LINC01568	0.368362	0.0700114
ATCAY	0.368273	0.0700845
S1PR5	0.368211	0.0701351
TRIM41	0.36821	0.0701361
CPNE9	0.368138	0.0701955
RP11-405K6.1	0.367906	0.070386
ZPLD1	0.367884	0.070404
ABTB2	0.367814	0.0704614
MYBPHL	0.367756	0.0705091
RP3-324O17.8	0.36774	0.0705228
RP11-50C13.1	0.36774	0.0705228
RP11-996F15.4	0.367673	0.0705772
RP11-348J24.2	0.367544	0.0706837
RP11-752D24.2	0.367378	0.0708212
XKR4	0.367378	0.0708212
NOV	0.367355	0.0708397
RP5-834N19.1	0.367353	0.0708414
CTB-50L17.7	0.367207	0.0709622
RIMBP2	0.367135	0.071022
FAM174B	0.367006	0.0711285
RP11-24D15.1	0.366997	0.0711357
VARS2	0.366987	0.0711445
OCIAD2	0.366985	0.0711458
RABEPK	0.366741	0.0713486
PGF	0.366663	0.071413
C12orf75	0.366632	0.0714387
HMCN2	0.36655	0.0715074
RBFOX1	0.366521	0.0715312
CCDC102A	0.366452	0.0715888
SP4	0.366366	0.0716608
AC064865.1	0.366341	0.0716813
NUGGC	0.366325	0.0716949
RP11-400G3.5	0.366304	0.0717121
BLK	0.366266	0.0717443
LIPH	0.366215	0.0717866
FAM183A	0.366159	0.0718332
GRASP	0.366082	0.0718979
LINC01288	0.365909	0.0720421
SEC14L6	0.36588	0.0720663
HFE	0.36581	0.0721251
RP11-428C19.4	0.365784	0.0721464
RALA	0.365784	0.0721464
ESM1	0.365688	0.0722273
RP11-275I4.1	0.365688	0.0722273
FBXL18	0.365681	0.0722334
ITPRIPL1	0.36566	0.0722508
RCBTB1	0.365653	0.0722566
SDC2	0.365632	0.0722739
RAB9B	0.365569	0.0723271
FLT3	0.365507	0.0723793
CTRC	0.36539	0.0724776
TUBD1	0.365222	0.0726186
C1QTNF2	0.365156	0.072674
ARNTL	0.365089	0.0727311
RP11-176N18.2	0.364959	0.0728401
RP11-887P2.5	0.364801	0.0729741
RP11-110I1.11	0.364791	0.0729822
RP4-765H13.1	0.364772	0.0729988
ACPP	0.364724	0.0730393
SNAP25-AS1	0.364694	0.0730641
ENTHD1	0.364596	0.0731473
PART1	0.364492	0.0732354
RP11-88H9.2	0.364418	0.0732982
RP11-321G12.1	0.364157	0.0735198
PPP1R12C	0.363988	0.073663
TFCP2	0.363827	0.0738005
EPHB6	0.363806	0.0738186
LINC01502	0.363717	0.0738946
TCEAL5	0.363717	0.0738946
RP11-351A20.1	0.363717	0.0738946
CTB-33O18.1	0.363717	0.0738946
RP11-643G5.6	0.363717	0.0738946
IFNA4	0.363717	0.0738946
DKFZP434K028	0.363717	0.0738946
SLC25A22	0.363701	0.0739083
KCND2	0.363629	0.0739697
KIAA0430	0.363445	0.074127
AC135050.5	0.363317	0.0742358
RP5-1172N10.2	0.363316	0.074237
GPR37L1	0.363292	0.0742571
GLYATL1P3	0.363292	0.0742571
RP11-538I12.3	0.363292	0.0742571
ABCC5	0.363228	0.0743126
UNC5D	0.36321	0.0743274
FGFR3	0.363207	0.0743304
VOPP1	0.363161	0.0743695
SOS1	0.363101	0.0744215
HS6ST1	0.363062	0.0744544
C3orf70	0.363019	0.0744917
INPP5F	0.362851	0.0746356
TMEM252	0.36283	0.0746541
NEFH	0.362787	0.074691
RP11-669M16.1	0.362766	0.0747088
RP11-141A19.2	0.362741	0.0747303
BX004987.4	0.362587	0.0748631
SNTB1	0.362555	0.0748911
KIAA0101	0.362394	0.0750292
RP11-295D22.1	0.362383	0.0750393
CTSB	0.36235	0.0750676
LRRC8D	0.362282	0.0751265
LINC01361	0.362142	0.0752474
LYN	0.362089	0.0752929
CTD-2653D5.1	0.362089	0.0752932
RCE1	0.361939	0.0754229
SNED1	0.361938	0.0754236
RAB7B	0.361786	0.0755558
RP11-1079H9.1	0.361722	0.0756112
CBY1	0.361608	0.0757107
CEP85	0.361595	0.0757212
ATP2B3	0.361331	0.0759515
POLE2	0.361228	0.0760406
RP11-586L23.1	0.361153	0.0761066
XX-FW83563B9.5	0.361093	0.0761585
SULF1	0.36106	0.0761876
CTD-2231E14.8	0.361036	0.0762083
C1QTNF9	0.361024	0.076219
SERPINA1	0.361009	0.0762324
SLCO4C1	0.361008	0.0762328
CH507-513H4.1	0.361008	0.0762329
SKOR2	0.360996	0.076244
CTC-345K18.2	0.360996	0.076244
ATP6V0D2	0.360996	0.076244
SMURF2	0.360881	0.0763437
SLC5A2	0.360868	0.0763554
LINC00221	0.360868	0.0763554
ZNF710	0.360852	0.0763698
XXbac-BPGBPG55C20.3	0.360832	0.0763869
SATL1	0.360807	0.0764087
OR4F21	0.360807	0.0764087
RP5-998N21.4	0.360807	0.0764087
ZNF532	0.360799	0.0764159
RP11-539L10.3	0.360793	0.0764209
SIRT5	0.360762	0.0764479
ITGB3	0.360727	0.0764787
CTB-96E2.7	0.360708	0.0764955
CTD-2256P15.4	0.360669	0.07653
CHKB-CPT1B	0.36066	0.0765377
RP11-15I11.2	0.360622	0.0765708
AC092301.3	0.360485	0.0766912
CTD-2561J22.3	0.360448	0.0767231
PHYHD1	0.360266	0.0768835
UTP14C	0.360232	0.0769134
RP5-971N18.3	0.360197	0.0769438
USP20	0.360128	0.0770045
RP5-1142A6.2	0.360126	0.0770066
TRPC5	0.360116	0.0770153
HCG16	0.360011	0.0771082
GPSM2	0.359796	0.0772972
BEAN1	0.359655	0.0774225
HPN-AS1	0.359622	0.0774514
CTGF	0.359353	0.0776897
SNAP91	0.359196	0.0778288
CHTF18	0.359193	0.0778317
MFNG	0.359172	0.0778496
EIF2B4	0.359156	0.0778642
AFAP1	0.359021	0.0779837
RP11-663P9.1	0.358979	0.0780214
EFCC1	0.358949	0.0780478
UCHL1	0.358925	0.0780695
RP11-505E24.2	0.358902	0.07809
CLDN14	0.358757	0.0782193
ZNF778	0.358452	0.0784914
ATP6V1G2	0.358424	0.0785163
OR5H15	0.358386	0.0785497
XXbac-B562F10.12	0.358319	0.0786095
AC002550.6	0.358319	0.0786095
RP11-473O4.3	0.358319	0.0786095
RP11-175E9.1	0.358317	0.0786116
BEGAIN	0.358158	0.078754
RP11-238K6.1	0.358141	0.0787695
MIR3976HG	0.358105	0.0788011
CHST6	0.358026	0.078872
MIR2117HG	0.357883	0.0790006
LL22NC03-2H8.4	0.357798	0.0790769
FUT8	0.35777	0.079102
RP11-347E10.1	0.357684	0.079179
SRGAP2C	0.357674	0.0791883
RP5-968P14.2	0.357543	0.0793061
DOK7	0.357471	0.0793712
CMIP	0.357453	0.0793874
GOLGA8H	0.357284	0.07954
CDK7	0.357169	0.0796431
FURIN	0.357149	0.079661
RP11-20I23.1	0.357064	0.0797382
METTL11B	0.357042	0.079758
SGK1	0.357025	0.0797732
LIN52	0.35696	0.0798324
RP11-3P17.4	0.356905	0.0798822
PMEPA1	0.356891	0.0798952
RP4-564F22.6	0.356849	0.0799332
ZNF28	0.356814	0.0799643
PPP1R1B	0.356812	0.0799666
TMEM241	0.356791	0.0799852
PGAM4	0.356767	0.0800075
MROH1	0.356534	0.0802186
SMTNL2	0.356509	0.0802415
KANK2	0.356495	0.0802543
AC004593.3	0.356394	0.0803454
LINC00309	0.356394	0.0803454
RP11-115J16.2	0.356394	0.0803454
DTHD1	0.356394	0.0803454
RP5-894D12.5	0.356394	0.0803454
CALCA	0.35635	0.0803855
COMP	0.356244	0.0804823
RP11-90M2.5	0.356237	0.0804886
CTB-50L17.9	0.356187	0.0805338
ARHGAP30	0.356185	0.0805357
XXbac-BPG32J3.22	0.356163	0.0805556
CTD-2302E22.2	0.356126	0.0805897
XXbac-BPG181M17.6	0.356063	0.0806474
RP11-401F2.3	0.356018	0.0806878
KLRF1	0.355903	0.0807931
TP53TG3C	0.355872	0.0808218
CTTNBP2	0.355844	0.0808471
CBFA2T3	0.355806	0.0808816
RP11-571L19.8	0.355781	0.0809046
LINC01608	0.355656	0.0810187
TAF4	0.355656	0.081019
SBK2	0.355629	0.0810439
CCDC39-AS1	0.355629	0.0810439
IGSF23	0.35553	0.0811338
HIGD2B	0.355494	0.0811666
C9orf24	0.355457	0.0812011
IL36RN	0.355451	0.0812065
RP11-101O21.1	0.355451	0.0812065
NXPH4	0.355451	0.0812065
RP11-131L12.2	0.355451	0.0812065
RP11-486M23.2	0.355451	0.0812065
RP11-723G8.1	0.355451	0.0812065
PRR27	0.355451	0.0812065
RP3-468B3.2	0.355451	0.0812065
CHRNA4	0.355451	0.0812065
RP11-441F2.5	0.355451	0.0812065
IFNG	0.355451	0.0812065
RP11-298H24.1	0.355451	0.0812065
RP11-260E18.1	0.355451	0.0812065
RP11-790J24.1	0.355451	0.0812065
RP11-498C9.3	0.355318	0.0813287
ARNTL2	0.355116	0.0815137
MIR34AHG	0.355056	0.0815689
RP11-153K16.2	0.354971	0.0816477
FLRT1	0.354966	0.0816518
ZNF692	0.354962	0.0816552
CYP3A43	0.354943	0.0816728
RP11-26J3.1	0.354799	0.0818062
RP11-468E2.10	0.354726	0.0818735
RP11-206M11.7	0.354712	0.0818864
CPT1A	0.354661	0.0819329
PNOC	0.35464	0.0819524
ABCD1	0.354508	0.0820741
JADE2	0.35444	0.0821369
CH507-42P11.8	0.354391	0.0821826
RP11-572B2.1	0.354312	0.0822554
CTLA4	0.354265	0.0822993
COL7A1	0.354194	0.0823646
WSCD2	0.35403	0.0825169
HEXIM2	0.354017	0.0825289
LINC00094	0.353901	0.082637
GRM7	0.353784	0.0827453
CD3D	0.353738	0.0827879
TRAPPC3L	0.353684	0.0828383
PTOV1-AS1	0.353681	0.0828407
RP11-279O17.3	0.353596	0.0829199
RP11-75C10.9	0.353472	0.083036
BBS1	0.353472	0.083036
CTD-2091N23.1	0.353449	0.0830574
CTAGE6	0.353449	0.0830574
HAGLR	0.353449	0.0830574
AC144450.2	0.353449	0.0830574
RP11-217E22.5	0.353449	0.0830574
LINC01442	0.353449	0.0830574
RP11-114F10.2	0.353419	0.083085
CYSLTR2	0.353394	0.0831086
RP11-613M10.6	0.353274	0.0832204
RP11-474O21.5	0.353267	0.0832273
STON2	0.353156	0.0833304
NMT1	0.353109	0.0833744
TTBK2	0.353021	0.0834566
GTF2E1	0.352935	0.0835374
AC002480.4	0.35277	0.0836922
ATRIP	0.352729	0.0837302
HTR2B	0.352645	0.0838094
ZFP92	0.352435	0.0840068
WDR11-AS1	0.352363	0.0840748
RP1-179P9.3	0.3523	0.0841339
SPATA24	0.352255	0.0841759
RP11-38G5.2	0.352249	0.0841819
LINC01412	0.35217	0.0842556
PPP1R3B	0.352162	0.084264
RP11-1072A3.4	0.352118	0.0843049
PKP3	0.352048	0.084371
LGI1	0.35204	0.0843785
USF2	0.351899	0.0845113
LINC01426	0.351896	0.0845146
ZNHIT2	0.351828	0.0845787
HOTAIRM1	0.351798	0.0846071
XXbac-BPGBPG55C20.2	0.351663	0.0847348
SH2D3C	0.351484	0.0849048
TTC1	0.351375	0.0850081
DRP2	0.351325	0.0850555
UCHL1-AS1	0.351278	0.0850997
TRPM8	0.351278	0.0850997
RP11-397O8.7	0.351278	0.0850997
RP11-923I11.3	0.351278	0.0850997
NLRP4	0.351278	0.0850997
TARS2	0.351274	0.085104
PSAT1	0.351267	0.0851103
SOX9	0.351218	0.0851566
GATAD2B	0.351217	0.0851575
PAPPA2	0.351182	0.0851908
PPP1R3G	0.351137	0.0852336
CTC-254B4.1	0.351113	0.0852568
PLA2G4E	0.351103	0.0852659
GLMN	0.351086	0.0852822
ABCB4	0.351062	0.0853056
RP11-334A14.5	0.35104	0.0853257
RP13-1032I1.11	0.350961	0.0854015
YIPF1	0.350932	0.0854293
RP11-867G23.3	0.350927	0.0854339
TFAP2A	0.35056	0.085784
AP002856.5	0.350539	0.0858042
RP11-99J16--A.2	0.350513	0.0858288
TEX33	0.350513	0.0858288
RP11-686O6.2	0.350508	0.0858333
PCP4	0.350481	0.0858591
EEF1G	0.350435	0.0859031
PGRMC2	0.350378	0.0859576
FAM150B	0.350366	0.0859689
SH2D3A	0.350324	0.0860092
JSRP1	0.350313	0.0860199
ADH6	0.350313	0.0860199
LINC00337	0.350313	0.0860199
RP11-1099M24.7	0.350313	0.0860199
TMEM200C	0.350313	0.0860199
RP11-258B16.1	0.350313	0.0860199
CTD-2215L10.1	0.350313	0.0860199
WFDC13	0.350313	0.0860199
CTC-505O3.3	0.350313	0.0860199
BCAR4	0.350313	0.0860199
FDXACB1	0.350313	0.0860199
RP11-338L18.1	0.350313	0.0860199
RP11-557C18.4	0.350313	0.0860199
RP11-334A14.8	0.350313	0.0860199
KCNA1	0.350313	0.0860199
SLC7A4	0.350313	0.0860199
RP11-257K9.8	0.350225	0.0861037
RP11-718B12.2	0.350225	0.0861037
PLPPR4	0.350196	0.086132
ISG20	0.350176	0.0861509
DAGLB	0.350118	0.0862065
AC007620.3	0.350109	0.0862157
SLC22A18AS	0.350066	0.086257
ELK3	0.34998	0.0863394
TFAP2D	0.349935	0.0863822
FAM163B	0.34981	0.0865022
RP11-363J20.1	0.349798	0.0865145
RP4-598P13.1	0.34969	0.0866178
TOP3A	0.349681	0.0866267
AC092657.2	0.349677	0.08663
CEACAM20	0.349573	0.0867303
CTD-2135D7.4	0.349522	0.0867795
ZNF414	0.349477	0.0868227
LINC01456	0.349463	0.0868368
PRKCA	0.349446	0.0868534
UBASH3A	0.349418	0.0868795
CACNG2	0.349418	0.0868795
LINC00349	0.349418	0.0868795
USP17L1	0.349418	0.0868795
RP11-430H10.4	0.349418	0.0868795
RDH10-AS1	0.349356	0.0869395
CD3E	0.349355	0.0869406
ZNF175	0.349338	0.0869574
CTD-2006O16.2	0.3492	0.0870908
CTD-2024I7.13	0.349139	0.0871491
CTA-339C12.1	0.349077	0.0872093
REXO2	0.349021	0.087263
SLIT1	0.348861	0.0874186
EMC4	0.34884	0.0874385
PARVG	0.348786	0.0874908
SEMA4B	0.348629	0.0876437
RP11-286H15.1	0.348588	0.0876831
RP11-817G13.3	0.348554	0.0877164
CTB-31O20.8	0.348554	0.0877164
RP11-326N17.2	0.348554	0.0877164
RP11-334E6.3	0.348554	0.0877164
EMX2	0.348554	0.0877164
RP11-624G17.3	0.348554	0.0877164
RP11-860B13.3	0.348554	0.0877164
RP11-12J10.4	0.348554	0.0877164
ANGPTL3	0.348554	0.0877164
TMEM151A	0.348554	0.0877164
RP11-566K11.2	0.348554	0.0877164
RP11-116A1.1	0.348536	0.0877334
SCML2	0.348522	0.0877477
BIK	0.348504	0.0877646
AC019206.1	0.348373	0.0878919
AC011747.6	0.348373	0.0878919
AL162759.1	0.348338	0.0879267
AC002383.2	0.348205	0.0880556
PROB1	0.348204	0.0880569
CAMK2G	0.348194	0.0880661
RP11-328J2.1	0.348037	0.0882195
RP1-261G23.7	0.347939	0.0883149
UGT2B7	0.347918	0.088336
AL928654.7	0.347913	0.0883404
EIF3C	0.347857	0.0883952
CNTN3	0.347774	0.0884761
RP5-898J17.1	0.347499	0.088746
RGS16	0.347454	0.0887897
OR10G8	0.347375	0.0888674
VPS53	0.347358	0.0888835
ALG14	0.347234	0.0890055
RP11-394O4.6	0.347227	0.0890127
HS6ST3	0.347176	0.0890628
RP11-4L24.3	0.347099	0.0891378
MROH9	0.347075	0.089162
CDH4	0.346996	0.0892396
FAM222B	0.346952	0.0892827
RP3-333H23.8	0.346927	0.0893072
LINC01169	0.346924	0.0893101
RP11-318G21.4	0.346904	0.0893304
LINC00596	0.34687	0.0893635
TMEM246-AS1	0.346812	0.089421
USP43	0.346771	0.0894611
DAGLA	0.346719	0.0895122
IGLV3-1	0.346712	0.0895199
RP11-945C19.4	0.346691	0.0895405
MKNK1-AS1	0.34666	0.0895709
GRAP	0.346659	0.0895719
RP11-407N17.5	0.346644	0.0895866
RP11-388C12.5	0.346603	0.0896273
TACC3	0.346547	0.089682
TNPO3	0.346455	0.0897729
RP11-108O10.2	0.346441	0.0897872
LL22NC03-104C7.1	0.346363	0.0898643
NSMCE1	0.346302	0.0899245
APCDD1	0.346189	0.0900362
LACC1	0.346162	0.0900633
MAB21L2	0.346124	0.0901007
AC019117.2	0.346123	0.0901014
RP11-469A15.2	0.346116	0.0901091
AC010149.4	0.346092	0.0901329
NUF2	0.346075	0.0901499
PTPRO	0.345928	0.0902951
RP11-17A4.2	0.345862	0.0903604
HIST1H4B	0.345829	0.0903936
SPATA41	0.345795	0.0904278
GIMAP4	0.345772	0.0904502
CREB1	0.345769	0.0904533
TNRC6C	0.34567	0.0905516
ZNF66	0.345595	0.0906266
RAMP3	0.345261	0.0909592
HOXD3	0.34526	0.0909604
ANO5	0.34517	0.0910505
ZNF804A	0.345065	0.0911553
TACSTD2	0.345041	0.0911794
TXNDC5	0.345023	0.0911977
CCDC67	0.344944	0.0912759
LRRIQ3	0.344895	0.0913257
DISP1	0.344842	0.0913787
ZNF365	0.344839	0.0913814
SLC35G6	0.344818	0.0914029
TCF19	0.344795	0.0914254
RP11-1101H11.1	0.344729	0.0914913
MAPK9	0.344728	0.0914926
CTD-2325M2.1	0.344676	0.0915448
MYO15B	0.344645	0.0915757
HMHA1	0.344576	0.0916451
AQP7	0.344576	0.0916451
TMEM164	0.344572	0.0916494
SH3GL3	0.344558	0.0916635
HIST1H2AH	0.344549	0.091672
CTD-2503O16.4	0.34444	0.0917814
ZNF185	0.344374	0.0918478
MEIS2	0.344187	0.092036
CACNA1C-AS2	0.344163	0.0920606
DLGAP4	0.344068	0.0921563
RP11-299G20.2	0.34404	0.0921843
LINC01620	0.344024	0.0922009
LINC00672	0.34402	0.0922049
TBL1Y	0.344017	0.0922073
CLIP1-AS1	0.343918	0.0923072
LINC01322	0.343861	0.092365
RP11-756H6.1	0.343823	0.092403
RP11-421M1.8	0.343765	0.092462
ZNF286A	0.343596	0.0926326
RP11-219E7.3	0.343572	0.0926576
SLC4A9	0.343572	0.0926576
NPM3	0.34356	0.092669
CTB-178M22.2	0.34345	0.0927813
ZNF777	0.343428	0.092803
TSTA3	0.343389	0.0928427
C1orf53	0.343334	0.0928983
CHN1	0.343319	0.0929134
L1CAM	0.3433	0.0929333
SLC6A11	0.343264	0.0929698
TULP3	0.343258	0.0929758
BISPR	0.343209	0.0930251
LINC01336	0.343205	0.093029
CH17-140K24.2	0.34306	0.0931765
CRISP1	0.342925	0.0933135
FAM182B	0.342894	0.0933451
RP11-250B2.6	0.342854	0.0933862
LINC01451	0.342703	0.0935401
C16orf45	0.342624	0.0936204
ELOVL2-AS1	0.342481	0.0937667
CCR9	0.342481	0.0937667
CMTM2	0.342481	0.0937667
RP11-232M24.1	0.342481	0.0937667
THBS2	0.342469	0.0937789
IMPDH2	0.342258	0.0939947
XXbac-BCX196D17.5	0.342075	0.0941818
MUC12	0.342023	0.0942349
CFAP74	0.342021	0.0942371
TNFAIP8L1	0.342003	0.0942555
RP11-500M8.7	0.341871	0.0943907
DPH6-AS1	0.341855	0.0944077
SCN8A	0.341779	0.0944859
PHKG2	0.341707	0.0945597
CTD-2568A17.1	0.341426	0.0948488
NT5C1A	0.341218	0.0950627
LINC01214	0.341201	0.0950806
ZNF284	0.341153	0.0951304
RP11-63E5.6	0.341105	0.0951795
MTA3	0.341079	0.0952067
SORCS2	0.341013	0.0952749
TOX3	0.340987	0.0953019
GLTSCR1L	0.340899	0.0953931
FDXR	0.340819	0.0954751
CTD-2140G10.2	0.340732	0.0955657
LINC01349	0.340721	0.0955772
AGBL1	0.340712	0.0955865
PDE4B	0.340635	0.0956661
CCL23	0.340533	0.0957723
CTD-2083E4.6	0.34048	0.0958267
CAPN14	0.340468	0.095839
RP11-348F1.3	0.340392	0.0959186
AC004947.2	0.340388	0.0959226
TNIP3	0.340268	0.0960474
AC006277.2	0.340121	0.0961998
ENO2	0.340055	0.0962686
AC108938.5	0.33999	0.0963361
AATK	0.33987	0.0964621
RP4-800F24.1	0.339806	0.0965283
PPP4R4	0.339732	0.0966054
RP11-141O11.2	0.339656	0.0966848
ASAH2	0.339648	0.0966937
CELSR1	0.339624	0.0967187
CTC-250I14.6	0.339548	0.096798
IGF2BP2-AS1	0.339545	0.0968016
KIAA0196-AS1	0.33949	0.0968587
RP11-831F12.2	0.339386	0.0969681
AC027119.1	0.339244	0.0971167
RP11-654D12.2	0.339178	0.0971852
RP11-84C10.4	0.339149	0.0972157
B4GALT7	0.339143	0.0972228
BTBD11	0.339088	0.09728
TMPRSS9	0.339063	0.0973061
RP3-425P12.1	0.339041	0.0973291
TRBC2	0.339041	0.0973291
YPEL3	0.338892	0.0974858
FOXM1	0.338874	0.0975054
RP11-552F3.10	0.33886	0.0975195
BRI3	0.338812	0.0975705
RP11-234K24.3	0.338811	0.0975708
RP11-967K21.1	0.338757	0.097628
RPS6KA1	0.338718	0.0976695
ARHGDIG	0.33868	0.0977087
LRRK1	0.338645	0.0977459
ZBTB38	0.338595	0.0977986
FAM129C	0.338593	0.0978011
SNTG1	0.338507	0.0978912
RP11-348N5.7	0.338464	0.0979362
FGD3	0.338369	0.0980375
CHST2	0.338319	0.0980902
PI4KA	0.33823	0.0981839
CIB2	0.338034	0.098391
CTSG	0.338021	0.0984047
SBNO2	0.338015	0.0984111
RP11-713P17.3	0.337959	0.0984707
SLN	0.337909	0.0985233
BACH1	0.337787	0.0986533
EHD2	0.337784	0.0986564
TP73-AS1	0.337702	0.0987431
LOX	0.337637	0.0988122
ZNF385B	0.337627	0.0988231
SLAMF6	0.337588	0.0988637
PLS1	0.337582	0.098871
PRRG3	0.337492	0.098966
CDHR5	0.337487	0.098971
FAM72B	0.337375	0.0990909
RP11-433J8.1	0.337347	0.0991207
RP11-245P10.8	0.337347	0.0991207
FGF12-AS3	0.337347	0.0991207
RP11-327F22.1	0.337347	0.0991207
FKBP9	0.337247	0.0992265
CSF2RB	0.337234	0.0992405
LINC01600	0.337136	0.0993455
ALOX12B	0.337076	0.0994097
RP11-627J17.1	0.337028	0.0994603
LINC00844	0.337013	0.0994766
AC079305.11	0.336967	0.0995257
KLHDC9	0.33692	0.0995759
NCRNA00250	0.33691	0.0995862
TAF3	0.336631	0.0998851
RP11-301L8.2	0.33654	0.0999819
LINC01598	0.336474	0.100053
AF001548.5	0.336446	0.100083
AMACR	0.336443	0.100086
SSBP3-AS1	0.336409	0.100123
RP4-742C19.13	0.336378	0.100156
SERPINB9P1	0.336351	0.100185
HIST1H2BH	0.336203	0.100344
FCF1	0.336166	0.100384
CCL5	0.336163	0.100387
AC114763.1	0.336116	0.100438
RP11-32K4.1	0.336065	0.100492
C16orf71	0.336053	0.100505
CBLN2	0.336021	0.100539
THRSP	0.336013	0.100548
GNAI2	0.335976	0.100588
ATP6V1G2-DDX39B	0.335968	0.100597
SCN4B	0.33582	0.100756
ZNF860	0.335791	0.100787
NES	0.335525	0.101074
LINC00498	0.335472	0.101132
SUZ12	0.335462	0.101142
AC005082.12	0.335422	0.101185
DSCR4	0.335337	0.101277
AIRN	0.335337	0.101277
AF131215.8	0.335337	0.101277
DIO1	0.335337	0.101277
RP11-338K17.8	0.335337	0.101277
THEGL	0.335293	0.101325
RP11-6C14.1	0.335266	0.101354
AC018766.4	0.335233	0.10139
CTD-2282P23.2	0.335193	0.101433
LINC01381	0.335177	0.101451
RNF112	0.335048	0.101591
TRAPPC5	0.335038	0.101601
LRRC53	0.335022	0.101618
ZAR1L	0.334985	0.101659
LINC01338	0.334985	0.101659
CTD-2370N5.3	0.334985	0.101659
LINC01035	0.33497	0.101675
AC009950.2	0.334812	0.101846
OR10G6	0.334657	0.102015
CTB-167B5.1	0.334656	0.102016
RP1-45N11.1	0.334478	0.10221
NXPH3	0.334301	0.102403
APAF1	0.334276	0.10243
NRBP2	0.334268	0.102439
LINC00961	0.334252	0.102456
CTC-552D5.1	0.33418	0.102535
LINC01618	0.334155	0.102563
NR1H4	0.334148	0.10257
CEP170B	0.334132	0.102587
SLFN12	0.334116	0.102605
SPAG6	0.334105	0.102617
HES5	0.334093	0.10263
SNRPB	0.334069	0.102656
PAH	0.334	0.102731
CCDC39	0.333968	0.102766
RP11-290D2.6	0.333872	0.102871
RP11-271M24.2	0.333838	0.102909
SRRM4	0.333724	0.103033
TRIO	0.333692	0.103069
RPL13A	0.333609	0.10316
GFRA2	0.333487	0.103293
ONECUT2	0.333484	0.103297
RP11-140I16.3	0.333424	0.103362
LPCAT1	0.333338	0.103457
PHKA2-AS1	0.33333	0.103465
RP5-1116H23.3	0.333327	0.103469
PGAM5	0.333298	0.1035
RP11-640N11.2	0.333225	0.103581
HDAC7	0.333204	0.103604
DEFB107B	0.333203	0.103606
CD300E	0.333203	0.103606
IGF1R	0.333161	0.103651
RP11-28H5.2	0.333129	0.103686
AC016700.5	0.332999	0.10383
CNTN2	0.332947	0.103887
LAMB4	0.332842	0.104003
SNAP29	0.332721	0.104136
AC100802.3	0.3327	0.10416
RP11-315D16.4	0.332691	0.10417
ALOXE3	0.332617	0.104252
NKG7	0.33254	0.104336
CISTR	0.332484	0.104399
SAA2-SAA4	0.332454	0.104432
REC114	0.332446	0.104441
BPTF	0.332424	0.104464
DYNC1I2	0.332416	0.104474
PPP2R3C	0.332373	0.104522
AC137932.4	0.332317	0.104583
SLC26A11	0.332238	0.104671
RP11-255P5.3	0.332232	0.104677
RP4-660H19.1	0.332223	0.104688
KRT5	0.332211	0.1047
RP11-672A2.6	0.332169	0.104747
TMCC1	0.332151	0.104768
NF2	0.332061	0.104867
MTMR14	0.332057	0.104872
SPATA12	0.331981	0.104956
RP11-71E19.2	0.331962	0.104977
RP11-543D5.1	0.33195	0.10499
CTD-2562J17.4	0.33195	0.10499
KRT8	0.331876	0.105073
FYB	0.331862	0.105088
RALBP1	0.331794	0.105164
RP4-594I10.3	0.33178	0.10518
RP11-672F9.1	0.33178	0.10518
LAIR1	0.331677	0.105294
MRPL53	0.331607	0.105373
PLAC9	0.331572	0.105411
NDST3	0.331509	0.105482
CTD-2545M3.2	0.331401	0.105602
RP11-166N17.3	0.331394	0.10561
CXCL9	0.33138	0.105625
DNASE2B	0.331329	0.105682
KIF25-AS1	0.331277	0.105741
DAPL1	0.33124	0.105782
RP11-630C16.2	0.33123	0.105793
RP11-855O10.2	0.331229	0.105794
DERA	0.331005	0.106044
RP11-702F3.3	0.330964	0.10609
LINC00658	0.330898	0.106165
CTD-2366F13.1	0.330842	0.106227
RP11-466I1.1	0.330834	0.106236
RP11-432J22.2	0.330821	0.106251
RNPEPL1	0.330741	0.10634
XAF1	0.330661	0.10643
RP11-404I7.2	0.330588	0.106512
ST6GALNAC1	0.330561	0.106542
TCTEX1D4	0.330528	0.106579
CXCL6	0.330528	0.106579
RP11-353M9.1	0.330458	0.106657
NBPF3	0.33045	0.106667
EIF4EBP3	0.330449	0.106668
PPP1R7	0.330439	0.10668
AC004862.6	0.33041	0.106712
CTD-3187F8.11	0.330353	0.106776
MEGF11	0.330349	0.106781
CTD-2561F5.1	0.330307	0.106828
SPINK2	0.330291	0.106846
GNA11	0.330283	0.106855
FERMT1	0.330209	0.106938
FAM221B	0.330204	0.106943
TSPAN14	0.330125	0.107032
RP11-297H3.3	0.330114	0.107046
RP11-648K4.2	0.329984	0.107191
AC074011.2	0.329936	0.107245
IGKV2-28	0.329876	0.107314
KCNC1	0.329876	0.107314
RP11-59O6.3	0.329876	0.107314
RP11-620J15.2	0.329851	0.107342
LINC00926	0.329708	0.107504
VASH1	0.329666	0.107551
PYCARD-AS1	0.329657	0.107561
CHRM1	0.329626	0.107596
ING1	0.329546	0.107686
CRYM-AS1	0.329427	0.107821
ITIH2	0.329399	0.107854
TRIM39-RPP21	0.329376	0.107879
RP11-529E15.1	0.329337	0.107924
EPS15L1	0.329334	0.107926
IL16	0.329324	0.107938
TMEM141	0.329317	0.107946
CDKN2B-AS1	0.329299	0.107966
PTCSC3	0.329299	0.107967
CDH20	0.329175	0.108107
FAM134C	0.329152	0.108134
RP11-567J20.1	0.329147	0.108138
INSL6	0.329036	0.108265
MOSPD3	0.328981	0.108328
LINC01558	0.32897	0.10834
EHMT1	0.328915	0.108403
LINC00332	0.328852	0.108474
TCF23	0.32866	0.108693
MLPH	0.328647	0.108707
U91324.1	0.328447	0.108935
PCCA-AS1	0.328415	0.108972
LMX1B	0.328407	0.108982
RP11-876F14.1	0.328386	0.109005
ANXA8	0.328386	0.109005
DMRT1	0.328386	0.109005
FAM84B	0.328375	0.109018
OVGP1	0.328348	0.109049
RP11-145M9.5	0.328333	0.109066
HORMAD2	0.328312	0.10909
RP11-603J24.17	0.328283	0.109124
TBC1D31	0.328235	0.109178
TISP43	0.328216	0.1092
RP11-296L22.8	0.328115	0.109316
CORO7	0.327897	0.109565
GAB2	0.327895	0.109568
ZNF554	0.327872	0.109594
FLNB-AS1	0.32779	0.109688
RP11-273B20.3	0.327762	0.10972
DNPEP	0.327705	0.109785
RP11-110I1.6	0.327664	0.109833
ATP1B3-AS1	0.327635	0.109866
RP11-1020A11.2	0.327584	0.109924
GINS1	0.327579	0.109931
DOCK4-AS1	0.327542	0.109973
RP11-712L6.5	0.327522	0.109996
TPSD1	0.32751	0.110009
RP4-790G17.7	0.327405	0.11013
SYNE1-AS1	0.32735	0.110194
RAB11FIP1	0.327326	0.110221
AC142472.6	0.327325	0.110222
RP1-102E24.10	0.327229	0.110333
CTB-49A3.4	0.327215	0.110349
RP11-1379J22.5	0.32715	0.110424
VILL	0.327059	0.110529
HHEX	0.326939	0.110668
AGTR1	0.32691	0.110701
AF186192.1	0.326886	0.110729
C4orf36	0.326868	0.11075
HIST1H4J	0.326865	0.110753
RP11-411B10.3	0.326864	0.110754
HOXA3	0.326864	0.110754
RP11-551L14.6	0.326864	0.110754
LAMP5	0.326864	0.110754
ANKRD60	0.326864	0.110754
OR11A1	0.326864	0.110754
RP11-2C24.7	0.326864	0.110754
LINC00448	0.326864	0.110754
RP11-57H14.2	0.326828	0.110795
ALG8	0.326804	0.110824
GNS	0.326769	0.110864
GNAL	0.326758	0.110876
DNAAF3	0.326735	0.110903
SMAD1-AS2	0.32668	0.110967
IPP	0.32667	0.110979
TIAM1	0.326476	0.111203
CR2	0.326476	0.111204
SHANK3	0.32636	0.111338
CITF22-1A6.3	0.326342	0.111358
TMC3	0.326317	0.111388
FMO3	0.32622	0.1115
SLC38A10	0.326215	0.111507
SSUH2	0.326177	0.11155
TMEM163	0.326169	0.11156
RP11-227D13.5	0.326117	0.11162
CTC-498M16.2	0.326042	0.111708
CTD-2503I6.1	0.326042	0.111708
RP13-554M15.8	0.325936	0.111831
ADAM23	0.32587	0.111908
RP4-777O23.1	0.325832	0.111951
CTB-11I22.1	0.325804	0.111984
RP3-449M8.6	0.325791	0.112
RP11-158H5.8	0.325789	0.112002
RP11-1006G14.2	0.325786	0.112005
RP11-686O6.1	0.32577	0.112024
LINC01106	0.325768	0.112026
OSBPL10-AS1	0.325762	0.112034
MEGF9	0.325733	0.112067
TOR2A	0.325649	0.112165
SYN3	0.325612	0.112208
RP11-102N12.3	0.325591	0.112232
RREB1	0.325585	0.11224
LIPJ	0.325565	0.112263
MAST1	0.325507	0.112331
INSL3	0.325488	0.112353
KCNA2	0.325488	0.112353
CACNA2D3-AS1	0.325488	0.112353
RP11-70F11.8	0.325488	0.112353
UGT2A3	0.325488	0.112353
CTB-32H22.1	0.325457	0.112389
TTPA	0.325457	0.112389
FRMD1	0.325457	0.112389
BEND6	0.325457	0.112389
SFMBT2	0.325455	0.112391
AC006130.3	0.325264	0.112615
RIPK3	0.325262	0.112617
NOVA2	0.325255	0.112625
PCED1B	0.325156	0.112741
RP11-217C7.1	0.324919	0.113019
FXYD3	0.324783	0.113179
TOR1AIP1	0.324759	0.113207
RP11-661A12.9	0.324755	0.113211
SPTY2D1-AS1	0.324739	0.11323
HTRA1	0.3247	0.113277
ADAMTSL3	0.324689	0.113289
SIRT4	0.324668	0.113314
SMAD9	0.324638	0.113349
RFC5	0.324602	0.113391
[truncated: 43,069 more rows]

## Sheet: Endothelium
Gene	Pearson Coefficient	P-value
CMTM4	0.677958	0.000196132
SLC22A23	0.662404	0.000309178
KCNK6	0.659552	0.000335155
HCP5B	0.640442	0.000563587
ST3GAL3	0.638998	0.000585344
RP11-256I9.3	0.614498	0.00108235
FAM196A	0.611613	0.00115977
ZCCHC3	0.609367	0.00122332
RP11-727F15.11	0.602054	0.00145137
RP11-404I7.2	0.593752	0.00175367
RP11-1348G14.5	0.592318	0.001811
BTC	0.589833	0.00191413
CTC-228N24.2	0.589767	0.00191693
CTD-2034I4.1	0.589402	0.00193253
NOG	0.589353	0.00193463
B9D2	0.584908	0.00213347
LINC00461	0.582199	0.00226304
PTER	0.57939	0.00240438
PTGFR	0.579246	0.00241184
RAB27B	0.576056	0.00258189
RP11-488C13.6	0.571324	0.00285291
CTB-99A3.1	0.569948	0.00293611
KCTD10	0.565944	0.00319012
LAMA1	0.563801	0.00333351
SLC9A7	0.563011	0.00338773
AL589743.1	0.562599	0.00341637
THOC5	0.562435	0.0034278
DPP10	0.561599	0.00348656
LCMT1-AS2	0.559472	0.00364003
PHF2	0.559002	0.00367466
NUDCD3	0.557349	0.00379881
AC133528.2	0.557287	0.00380356
AC008073.7	0.556762	0.0038438
RP11-449P15.2	0.556068	0.00389746
IQCJ-SCHIP1-AS1	0.555233	0.00396291
PDGFD	0.553666	0.00408829
ST18	0.552406	0.00419151
XXyac-YRM2039.3	0.551657	0.00425387
WNK4	0.55126	0.0042873
RUNX1	0.550188	0.00437853
RP11-10L12.4	0.546289	0.00472441
CTD-2026K11.5	0.545202	0.0048249
RP11-379C10.4	0.545148	0.00482994
MYL5	0.544199	0.00491911
DHRS7B	0.544141	0.00492468
RIMS1	0.544087	0.00492975
RP11-96A15.1	0.543575	0.00497856
RGS3	0.543491	0.00498657
THEMIS	0.543139	0.00502044
MIR325HG	0.541958	0.00513539
CELA2B	0.541929	0.00513822
NLRP2	0.540622	0.00526803
RP11-56B16.4	0.54043	0.00528736
SLC22A25	0.539608	0.00537065
CLDN18	0.53815	0.00552119
ZNF83	0.536852	0.0056582
AP000223.42	0.535419	0.00581262
RP11-722E23.2	0.535393	0.00581554
MLANA	0.53404	0.00596469
GRHL2	0.534015	0.0059675
PAPPA-AS1	0.533486	0.00602672
TTC7A	0.533334	0.0060438
WDR81	0.532952	0.00608698
ELOVL7	0.532726	0.00611266
DNM1P35	0.531843	0.00621379
LINC00589	0.531519	0.00625124
RP11-537A6.9	0.529807	0.00645229
ABI3BP	0.529701	0.00646496
RP11-268G12.1	0.529491	0.00649011
PTPN13	0.529162	0.00652956
EP400	0.527357	0.00674954
ROR1-AS1	0.526518	0.00685389
RP11-1348G14.8	0.526419	0.00686637
RP11-697E22.1	0.526269	0.0068852
ADD2	0.525999	0.00691915
JAZF1-AS1	0.523814	0.0071996
Z69720.2	0.523531	0.00723663
CACNA1C-AS1	0.522314	0.00739748
CCDC67	0.52222	0.00741012
SRRD	0.520765	0.00760677
RP11-68E19.2	0.520732	0.00761122
RP11-359G22.2	0.520449	0.00764997
RP3-508I15.19	0.520103	0.00769756
MEFV	0.51885	0.00787217
GNG4	0.518274	0.00795344
LHFPL1	0.516969	0.0081403
ATP13A4	0.515867	0.00830092
RP11-103H7.5	0.515841	0.00830467
RP11-188P17.2	0.515716	0.00832311
VASH1	0.515709	0.0083242
RP11-1085N6.2	0.513215	0.00869837
TAF4	0.512809	0.00876055
ADARB2	0.512131	0.0088652
LIG3	0.511789	0.00891842
FAM19A2	0.511672	0.00893672
TMEM201	0.510773	0.00907819
ZNF250	0.510155	0.0091764
STX18-AS1	0.510093	0.00918631
RP11-521B24.5	0.509274	0.00931801
GABBR2	0.509245	0.00932282
IGF2-AS	0.508659	0.00941795
RP1-149A16.12	0.508264	0.00948263
HOTAIRM1	0.507206	0.0096576
CTC-360G5.8	0.507137	0.00966922
TMEM132D	0.507024	0.00968807
POLRMT	0.506948	0.00970079
RP11-923I11.8	0.506478	0.00977969
RP1-154K9.2	0.505709	0.00990996
LINC00376	0.505691	0.00991297
RP11-332J15.3	0.505583	0.00993129
ZNF222	0.505051	0.0100224
RP11-815J21.4	0.504816	0.0100628
NPAS2	0.504318	0.0101491
LINC01485	0.504263	0.0101586
AC004540.5	0.504081	0.0101904
PCDH10	0.503735	0.0102508
RAB39A	0.503695	0.0102577
MIR4435-2HG	0.503493	0.0102932
NTM	0.502754	0.0104237
CCAT1	0.502386	0.0104894
RP11-268G12.3	0.501888	0.0105785
LMF1-AS1	0.501808	0.0105929
FRMPD3-AS1	0.498637	0.0111766
RP4-651E10.4	0.498594	0.0111846
SLC22A1	0.4981	0.0112779
ZNF474	0.49745	0.0114016
ATG10	0.497021	0.011484
HOXA-AS2	0.496481	0.0115883
HOXB-AS3	0.4964	0.0116041
HSF2BP	0.496319	0.0116197
LINC01136	0.495998	0.0116822
RP11-181G12.4	0.495947	0.0116922
ZNF236	0.495846	0.0117119
NEB	0.492735	0.0123335
FGF14	0.492562	0.012369
ELF4	0.491961	0.0124924
CTD-2349P21.12	0.491777	0.0125303
CTD-3113P16.11	0.491612	0.0125647
LINC00303	0.491535	0.0125806
RP11-293P20.2	0.491181	0.0126542
MGAT3	0.490626	0.0127702
RP11-977G19.11	0.490391	0.0128199
ARAP2	0.488648	0.0131914
ITGB1BP1	0.488074	0.0133158
BTBD11	0.488062	0.0133184
PTPRJ	0.487739	0.0133887
DNAH11	0.48725	0.0134958
WDR4	0.487109	0.013527
AC007193.6	0.487019	0.0135467
RP11-406H21.2	0.486169	0.0137352
CLEC1B	0.485684	0.0138437
TPSG1	0.48494	0.0140116
RANBP3	0.484909	0.0140186
DUSP7	0.484492	0.0141135
ALDH1B1	0.484297	0.0141581
MCPH1	0.483473	0.0143476
RIBC1	0.483182	0.0144151
RP11-588P8.1	0.482656	0.0145374
RP11-6N17.10	0.482439	0.0145882
RP11-436K8.1	0.481874	0.0147213
MSH3	0.481431	0.0148261
AC005625.1	0.480856	0.0149632
RP11-66B24.5	0.480795	0.0149779
CDR2L	0.480182	0.0151253
TGFBRAP1	0.479983	0.0151733
RP11-325K19.1	0.47943	0.0153077
OSTN-AS1	0.479155	0.0153748
WSCD2	0.479022	0.0154076
ARNT2	0.478422	0.0155552
CTD-2616J11.11	0.47774	0.0157243
TPBG	0.477644	0.0157482
PKHD1	0.477554	0.0157709
QPCTL	0.477502	0.0157839
PCNXL2	0.477444	0.0157982
NUMBL	0.476997	0.0159105
RP5-1142A6.10	0.476891	0.0159372
SLC25A18	0.476853	0.0159468
KAZN	0.476826	0.0159535
PDZD2	0.476781	0.015965
RP11-67H2.1	0.475846	0.0162024
SNX24	0.475468	0.0162991
C22orf23	0.475048	0.0164072
PRAP1	0.474958	0.0164306
SH3KBP1	0.474885	0.0164493
AC010761.8	0.474832	0.0164631
CHMP6	0.47469	0.0165
AC005537.2	0.47454	0.0165389
SPRED3	0.473891	0.0167081
AC002310.7	0.473278	0.0168693
IRGQ	0.473271	0.0168713
CTD-2509G16.5	0.472887	0.0169728
FAT2	0.472657	0.017034
GRIK4	0.472112	0.0171794
KNDC1	0.471571	0.0173251
CH507-513H4.6	0.471492	0.0173464
CDK20	0.471184	0.0174298
ASMTL-AS1	0.470977	0.0174859
HOXB6	0.470549	0.0176027
TCF7L1	0.470372	0.0176511
RXFP2	0.469191	0.0179772
PLEKHN1	0.469146	0.0179896
AP000962.2	0.468103	0.0182818
LCN8	0.46796	0.0183222
SLC44A3	0.467768	0.0183765
RP3-428L16.2	0.467758	0.0183793
CFAP77	0.467188	0.0185415
ARHGEF11	0.467093	0.0185684
RP11-554E23.2	0.467025	0.018588
ITPR3	0.466873	0.0186315
LRRC19	0.466191	0.0188275
LINC01138	0.466166	0.0188348
LINC01116	0.466165	0.018835
RP11-654A16.3	0.465919	0.0189063
RP1-251M9.2	0.465786	0.0189448
RP11-774D14.1	0.465771	0.0189491
BIK	0.465334	0.0190764
CP	0.465177	0.0191223
SERPINB2	0.464301	0.01938
PTCH1	0.463864	0.0195095
CTD-2547H18.1	0.463606	0.0195862
RP11-35G9.3	0.463081	0.0197433
TRPS1	0.462912	0.0197943
PTPRQ	0.462606	0.0198864
POLD4	0.462586	0.0198925
RBM15B	0.462543	0.0199054
RP1-28O10.1	0.462379	0.019955
WWC2	0.462348	0.0199643
AC006372.4	0.462322	0.0199723
DUSP4	0.462202	0.0200086
CTB-43P18.1	0.461941	0.0200881
SGSM1	0.460747	0.0204544
CDKN3	0.460646	0.0204856
CTD-3065B20.3	0.460632	0.0204899
CEP72	0.460555	0.0205136
HMP19	0.460282	0.0205985
PLD2	0.460225	0.0206162
RP4-530I15.6	0.459714	0.0207755
NAP1L5	0.459482	0.0208481
TCEAL2	0.459143	0.0209548
LRRK2	0.458961	0.0210122
ARHGAP23	0.458534	0.0211475
PMP2	0.458501	0.0211581
CTC-431G16.2	0.45809	0.0212887
LINC00607	0.457957	0.0213312
KRTAP13-2	0.457862	0.0213617
RRP7A	0.457813	0.0213775
AF213884.2	0.457784	0.0213868
AC002064.5	0.457618	0.02144
CDA	0.457377	0.0215173
AC144831.3	0.457192	0.0215769
PRLR	0.45712	0.0216004
RP11-498C9.12	0.4571	0.0216067
RP11-483A20.3	0.457032	0.0216286
RP11-6B4.1	0.456998	0.0216398
RP11-894P9.1	0.45665	0.0217525
CHRM1	0.456551	0.0217845
RP3-449M8.9	0.456508	0.0217986
ONECUT2	0.456452	0.021817
RP4-539M6.22	0.456295	0.0218681
BORCS5	0.455777	0.0220377
FRMPD3	0.455718	0.0220569
MAN1B1-AS1	0.45558	0.0221023
NOS1	0.455497	0.0221296
AC142472.6	0.455268	0.0222052
RP11-287D1.4	0.455115	0.0222558
HECW1	0.454783	0.0223658
RP11-545J16.1	0.454776	0.0223682
SNRPB	0.45456	0.0224399
GLIS2	0.453431	0.0228186
RP1-90G24.6	0.452559	0.0231147
VAV2	0.452515	0.0231297
ARHGEF10L	0.45246	0.0231486
ERC2	0.452394	0.0231711
CTC-340D7.1	0.452227	0.0232283
CTC-281M20.1	0.452114	0.0232671
2021-09-09	0.452052	0.0232881
CTA-228A9.3	0.451943	0.0233258
AC012322.1	0.451892	0.0233433
RP3-369A17.6	0.451731	0.0233985
PHACTR2-AS1	0.451415	0.0235078
RP5-1050D4.3	0.451227	0.0235727
AC064874.1	0.451156	0.0235975
CTD-2130O13.1	0.450947	0.0236702
AC004837.5	0.450382	0.0238673
RP11-383H17.4	0.449397	0.024214
DNAH9	0.449139	0.0243057
FAM53A	0.449107	0.0243173
CTIF	0.448812	0.0244222
CTD-2340D6.2	0.448218	0.0246348
DEFB107B	0.448177	0.0246496
RP11-862L9.3	0.447731	0.0248104
RP11-299H21.1	0.44773	0.0248105
C18orf8	0.447493	0.0248964
NTN1	0.447091	0.0250424
LRP4	0.446783	0.0251546
CCDC79	0.446278	0.0253399
TMEM179	0.4462	0.0253686
SLC2A13	0.446197	0.0253696
ZNF432	0.446179	0.0253761
ERGIC1	0.446023	0.0254337
PLEKHB1	0.445924	0.0254701
MLXIP	0.445577	0.0255985
RIMS4	0.445077	0.0257843
GRB10	0.445036	0.0257996
LRRIQ3	0.44482	0.0258804
MAP3K5	0.44482	0.0258804
RP11-483H20.4	0.444818	0.0258808
RP11-218M22.1	0.44449	0.0260039
CCDC129	0.444489	0.0260041
RTKN2	0.444464	0.0260135
CTBP2	0.444423	0.0260291
RP11-535A5.1	0.444189	0.0261171
RP11-10K17.6	0.443854	0.0262434
SPG20-AS1	0.443801	0.0262634
RP11-805F19.2	0.443773	0.026274
CTD-2210P24.6	0.443607	0.0263369
CTD-2184C24.2	0.443544	0.0263609
ARHGEF19	0.443494	0.0263797
SKI	0.443413	0.0264106
SERINC5	0.443145	0.0265125
HOXB2	0.443021	0.0265599
C4orf22	0.442794	0.0266465
AC073257.2	0.442669	0.0266946
CEP89	0.442506	0.026757
HMGA2	0.442016	0.0269459
RP11-468E2.6	0.441561	0.0271218
RXRA	0.441382	0.0271914
CTB-66B24.1	0.441187	0.0272672
CPLX2	0.440894	0.0273819
RANBP2	0.440676	0.0274672
MYO7B	0.440642	0.0274805
AC006116.12	0.44029	0.0276191
DNAJC17	0.44029	0.0276191
TNFAIP8	0.439719	0.0278445
GLP1R	0.439677	0.0278611
AC091878.1	0.439438	0.0279564
GRIA1	0.439102	0.0280901
IQSEC2	0.43907	0.0281029
CCDC183	0.439013	0.0281258
MORF4L2-AS1	0.438943	0.0281535
FAM149A	0.43868	0.0282591
AC011247.3	0.438664	0.0282656
KIAA1024	0.438468	0.0283442
RAD51L3-RFFL	0.438184	0.0284588
RP11-593F23.1	0.437991	0.0285368
ZNF280B	0.437383	0.0287835
PRSS55	0.436813	0.0290161
RP11-553A10.1	0.436682	0.0290699
PARL	0.436682	0.0290701
HOXA3	0.436662	0.0290783
RP11-701H16.4	0.436609	0.0290998
SLC30A2	0.436554	0.0291227
SLC25A10	0.436165	0.0292827
RP11-791G15.2	0.436128	0.0292981
RP11-17A4.2	0.436081	0.0293174
ARHGEF1	0.436027	0.0293398
AC016735.3	0.435928	0.0293807
ITSN2	0.43592	0.0293839
GLI4	0.435683	0.0294823
SPDYE6	0.435608	0.0295135
SCN8A	0.435564	0.0295318
STEAP1	0.43543	0.0295875
BACH1-AS1	0.435421	0.0295914
KRTDAP	0.435082	0.0297325
SLC5A4	0.435055	0.0297439
FAM120B	0.435045	0.0297482
OXTR	0.435037	0.0297516
ANGPTL6	0.434973	0.0297782
DAB1-AS1	0.434812	0.0298457
AC007365.3	0.434644	0.0299163
RPA1	0.434553	0.0299546
AC005009.1	0.434469	0.0299897
CNTNAP4	0.434286	0.0300667
AC004014.3	0.434019	0.0301797
EIF3D	0.433895	0.030232
RP11-111K18.2	0.433827	0.0302611
MYLK	0.43304	0.0305961
MGAM	0.433017	0.0306058
DLG5	0.432869	0.0306691
LINC00113	0.432817	0.0306914
SYT10	0.432741	0.0307241
RP11-890B15.2	0.432515	0.0308211
IER5	0.432487	0.0308331
CSNK1G1	0.432336	0.0308983
ZC3H3	0.432097	0.0310014
EPHA6	0.431625	0.0312061
STOX1	0.431531	0.0312468
RP5-901A4.1	0.431529	0.0312476
RP11-386M24.9	0.431426	0.0312924
DGCR5	0.431153	0.0314114
RP11-724N1.1	0.430918	0.0315146
RP11-157L3.12	0.430684	0.0316172
RP5-965F6.2	0.430419	0.0317334
GGN	0.430313	0.0317804
AP001468.58	0.430078	0.0318837
MIPOL1	0.429911	0.0319576
RIMS3	0.429815	0.0320003
PCDHB12	0.429764	0.0320228
PUDP	0.429715	0.0320448
RP11-428J1.4	0.42955	0.0321181
COL18A1-AS1	0.429422	0.0321751
FAM89A	0.429344	0.0322099
RP4-530I15.9	0.429282	0.0322371
RP11-409K20.6	0.429144	0.032299
LINC01289	0.428645	0.0325222
CACNA1C	0.428639	0.0325252
SLAMF6	0.428604	0.032541
FDXR	0.428531	0.0325735
CDH7	0.428233	0.0327079
FCAR	0.427916	0.0328509
RP11-404E16.1	0.427676	0.0329597
ZBTB42	0.427375	0.0330965
SLC43A2	0.427224	0.0331657
RP11-9G1.3	0.426985	0.0332748
ZSCAN20	0.426877	0.0333242
C11orf80	0.426648	0.0334292
RP11-22N19.2	0.426621	0.0334416
IL4R	0.426335	0.0335731
CTA-992D9.11	0.426323	0.0335785
PTPN7	0.426265	0.033605
TDRD5	0.426219	0.0336264
KIAA1211	0.426053	0.0337032
ZNF182	0.425889	0.0337789
CCDC181	0.425592	0.0339168
EXD3	0.425524	0.0339483
RP11-221N13.3	0.425352	0.034028
GPR107	0.425336	0.0340357
RYR3	0.425219	0.03409
AC011290.4	0.425123	0.0341348
CTB-49A3.2	0.425079	0.0341555
CTC-441N14.1	0.425014	0.0341857
ZNF48	0.424898	0.03424
ZNF750	0.424826	0.0342737
HOXA1	0.424676	0.0343442
FOXD2	0.424659	0.0343521
MAP4K4	0.424141	0.0345958
SCGB1D2	0.424129	0.0346015
RP11-1212A22.4	0.42388	0.0347189
DAB2IP	0.423756	0.0347777
RP11-380P13.1	0.423746	0.0347823
PRMT7	0.423467	0.0349149
CACNA1E	0.42327	0.0350087
RP11-129M16.4	0.42322	0.0350325
RP11-789C17.3	0.423204	0.0350401
IDI2	0.423121	0.0350794
RP11-442O1.4	0.423017	0.0351292
NCOR2	0.422855	0.0352067
RP11-286E11.1	0.422752	0.0352557
ANO8	0.422749	0.0352573
ARSJ	0.422638	0.0353105
EHHADH	0.422491	0.0353809
KRT86	0.422477	0.0353878
PDP2	0.422456	0.035398
CERKL	0.422325	0.0354608
ILDR2	0.422151	0.0355446
RP11-1033H12.1	0.421805	0.0357119
IFNLR1	0.421729	0.0357484
SH3BP4	0.421645	0.0357893
USP46-AS1	0.421635	0.0357941
AC010761.6	0.421624	0.0357997
DGAT2L6	0.421396	0.0359103
PRR5	0.421315	0.0359494
SPTSSB	0.42127	0.0359716
FBXO17	0.421191	0.0360096
AC005307.3	0.420918	0.036143
SEMA6B	0.420903	0.0361503
FAAP24	0.420861	0.0361711
A2ML1	0.420855	0.0361739
RP11-121A14.2	0.420799	0.0362013
RP11-77H9.6	0.420691	0.0362541
RP11-492E3.51	0.420639	0.0362793
2021-03-04	0.420546	0.036325
PPP2R2D	0.420545	0.0363257
UNC13D	0.420529	0.0363335
RP11-320M16.2	0.420383	0.0364051
RP11-353N4.5	0.420217	0.0364866
CTC-251D13.1	0.420134	0.0365275
RP11-15M15.2	0.420062	0.0365628
L1CAM	0.420011	0.0365884
AC135050.5	0.419778	0.0367032
MAP3K9	0.419611	0.0367859
GPR176	0.419598	0.0367921
RP11-506N2.1	0.419588	0.0367975
HIST1H2BF	0.41946	0.0368609
RP11-326L2.1	0.419154	0.0370127
RP11-452H21.1	0.41901	0.0370844
CENPBD1	0.418675	0.0372517
RP11-983P16.4	0.418504	0.0373376
RP11-337N6.1	0.418424	0.0373777
CD207	0.418346	0.0374168
RP11-258C19.7	0.418283	0.0374482
FUT11	0.418094	0.0375433
LINC00392	0.418038	0.0375715
RP11-23F23.2	0.41797	0.0376058
LTV1	0.417771	0.0377064
SLC4A11	0.417182	0.0380047
ASGR1	0.416877	0.0381599
AC015688.3	0.416866	0.0381657
GGCT	0.416295	0.0384579
RP1-67K17.4	0.416198	0.0385076
TSPAN16	0.416037	0.0385902
RP11-302M6.4	0.415862	0.0386804
AC055866.1	0.415772	0.0387271
NAALADL2-AS1	0.415772	0.0387271
LRRC4B	0.415672	0.0387788
TUBB2A	0.415671	0.0387791
CTD-2055G21.1	0.415313	0.0389646
LINC00473	0.415282	0.0389804
CTD-2331H12.8	0.415214	0.0390157
EVPL	0.415125	0.0390618
GRPR	0.415083	0.0390839
CTD-2525I3.2	0.41502	0.0391166
ANKDD1B	0.414927	0.0391651
RP3-453P22.2	0.41478	0.0392415
RP11-290F24.6	0.414757	0.0392537
BDKRB1	0.414677	0.0392954
APBB2	0.414581	0.0393453
AC073130.3	0.414206	0.0395415
ZNF14	0.414019	0.0396398
RAB40C	0.41392	0.0396917
GRIN2B	0.413893	0.039706
ASB5	0.413397	0.039968
AC084809.2	0.413312	0.0400129
ANKRD33B	0.413275	0.0400324
SULT1A3	0.413194	0.0400756
HOXB3	0.413181	0.0400823
RP11-88H9.2	0.413017	0.0401695
RP11-617I14.1	0.412981	0.0401883
SLC13A4	0.412906	0.0402282
GRIP1	0.412586	0.0403986
BOC	0.412408	0.0404938
TNR	0.412324	0.0405384
AC087501.1	0.412177	0.0406173
POC1B-GALNT4	0.412125	0.0406454
UHRF1	0.412097	0.0406604
TTLL4	0.411914	0.0407583
ZNF346	0.411893	0.0407697
PINK1-AS	0.411738	0.0408529
RP11-458D21.5	0.411449	0.0410088
SLC25A47	0.411401	0.0410348
SCNN1G	0.411271	0.041105
PODXL	0.410804	0.0413585
LA16c-60D12.1	0.410708	0.0414108
ZBTB4	0.4107	0.0414147
RP11-73M18.10	0.410692	0.0414191
RTN4R	0.410665	0.0414339
SLC17A8	0.410524	0.0415107
C1orf186	0.410512	0.0415173
MS4A5	0.410387	0.0415854
RP11-1123I8.1	0.41036	0.0416
AR	0.410058	0.0417654
RP11-39M21.2	0.409942	0.0418289
TMPRSS9	0.409903	0.0418501
TCF3	0.40986	0.0418742
RP11-465N4.4	0.409443	0.0421032
RP11-752D24.2	0.409342	0.0421593
SLC1A4	0.409159	0.0422601
ULK4	0.408945	0.0423788
PIWIL2	0.408872	0.0424192
TBC1D21	0.408766	0.0424777
GHRH	0.408766	0.0424777
RP11-734I18.1	0.408598	0.042571
SERPINF2	0.408592	0.0425745
TVP23B	0.408584	0.0425791
COL4A2-AS2	0.40851	0.0426199
LRAT	0.408273	0.0427521
CTD-2507G9.1	0.408151	0.04282
CEP55	0.407489	0.0431914
RAPGEF6	0.407471	0.0432014
AC098820.2	0.407313	0.0432906
PC	0.407286	0.0433057
CTB-178M22.1	0.407168	0.043372
PRODH	0.406691	0.0436419
RP11-461M2.2	0.406598	0.0436946
FAM83H-AS1	0.406598	0.0436946
SOST	0.406598	0.0436946
SLC35D2	0.406525	0.0437361
RP11-630C16.1	0.406343	0.0438398
GPR62	0.405694	0.0442105
RP11-38L15.8	0.405694	0.0442105
CTD-3154N5.2	0.405647	0.0442374
CSMD2	0.405627	0.0442487
CDH9	0.405599	0.0442648
RP11-722P11.4	0.405582	0.0442742
FAM19A5	0.405402	0.0443779
LINC00574	0.405269	0.0444542
RASL10A	0.405054	0.0445779
LINC00382	0.40499	0.0446151
LL0XNC01-116E7.2	0.404962	0.0446309
NFYC	0.404937	0.0446455
SMYD4	0.404812	0.044718
AF129408.17	0.404808	0.0447201
TCF24	0.404717	0.0447728
RNF4	0.404658	0.0448067
TNNC2	0.404619	0.0448293
AL450992.2	0.404442	0.0449322
GOLGA8M	0.404437	0.0449348
RP11-374M1.5	0.404419	0.0449453
HDLBP	0.404404	0.044954
RP11-357N13.2	0.404386	0.0449645
SLC25A19	0.404254	0.045041
U91328.22	0.404201	0.045072
RAI1-AS1	0.404189	0.0450791
BLOC1S2	0.40417	0.04509
RP11-431J24.2	0.403946	0.0452205
RPS3A	0.403911	0.045241
EXOSC6	0.403569	0.045441
TSNARE1	0.403567	0.0454421
CRB2	0.403153	0.045685
CACNB4	0.403032	0.045756
MIR34AHG	0.402934	0.0458139
CELSR3	0.402911	0.0458274
ZC3H13	0.40262	0.0459989
ZNF26	0.402365	0.0461499
RP11-461F16.3	0.40228	0.0462003
FBXL22	0.40226	0.046212
OTOA	0.402222	0.0462348
DIAPH3	0.40197	0.0463844
HOXD3	0.401926	0.0464109
CTD-2302E22.4	0.401924	0.046412
RP11-446H18.5	0.401892	0.0464309
RP11-20B7.1	0.401692	0.0465498
RP11-154H17.1	0.401615	0.0465961
PP2D1	0.401258	0.0468094
PTDSS2	0.401207	0.0468401
CACNA1C-AS2	0.401041	0.0469396
LINC00884	0.401027	0.046948
COPS7B	0.400831	0.047066
AP001462.6	0.400453	0.0472937
OR4N2	0.400443	0.0472995
SLC8A2	0.400426	0.04731
ZBTB46-AS1	0.400272	0.0474032
HES5	0.400079	0.04752
HSH2D	0.400051	0.0475373
HIST1H2BC	0.399811	0.0476827
TSSK6	0.399665	0.0477718
ACSF3	0.399545	0.0478446
LINC01568	0.39953	0.0478537
HEBP2	0.399523	0.0478579
CBLN2	0.399084	0.0481261
WBSCR27	0.398943	0.0482125
MCOLN2	0.398829	0.0482826
CD200	0.39879	0.0483068
ERICH3	0.398655	0.0483899
VSX2	0.398627	0.0484065
BCL2L14	0.398576	0.0484384
GRAP	0.398215	0.0486609
GP6	0.398198	0.0486713
AMOTL2	0.398194	0.048674
RP11-153F10.2	0.398141	0.0487062
ABCC11	0.397963	0.0488168
RP11-138A23.2	0.397944	0.0488287
ZNF783	0.397927	0.0488391
TBCE	0.397861	0.0488795
RP11-245G13.2	0.397754	0.0489461
RP11-355B11.2	0.397752	0.0489472
CTB-55O6.12	0.397727	0.0489632
LINC00311	0.3977	0.0489795
TSPAN9	0.39763	0.0490234
KCND3	0.397611	0.0490352
RP1-90G24.10	0.397473	0.0491206
NEK6	0.397296	0.049231
IHH	0.397263	0.0492514
MSRA	0.397062	0.0493771
RP11-797D24.4	0.396474	0.0497456
CHST2	0.396451	0.0497597
IKBKE	0.396443	0.0497647
EPO	0.396055	0.0500092
RP11-881L2.1	0.395925	0.0500915
SLC26A5	0.395854	0.0501361
RP11-94H18.1	0.395828	0.0501528
CNGB1	0.395823	0.0501557
RP11-266N13.2	0.395794	0.0501739
CTA-125H2.2	0.395774	0.0501867
ANKRD30BL	0.395759	0.0501963
SSBP4	0.39567	0.0502528
GNA12	0.395598	0.050298
SHCBP1	0.395558	0.0503239
GS1-256O22.5	0.395531	0.0503407
PCDH9-AS2	0.39523	0.0505319
CTB-31O20.3	0.395079	0.0506279
RP11-307C12.12	0.39506	0.0506399
NOTCH1	0.394821	0.0507929
AC024060.1	0.39478	0.0508186
B4GALT7	0.39477	0.0508251
C9orf131	0.394763	0.0508299
LINC00578	0.394756	0.050834
JDP2	0.394718	0.0508588
RP11-20D14.6	0.394661	0.0508948
LINC01310	0.394634	0.0509124
TPRXL	0.394572	0.0509517
ATXN1L	0.394475	0.0510142
WWC3	0.394334	0.0511047
TOX2	0.394306	0.0511222
EYA4	0.394272	0.0511446
DDX54	0.394147	0.0512248
RP5-1074L1.1	0.394001	0.0513187
RP11-315D16.2	0.393958	0.0513465
RP11-363E6.4	0.39361	0.051571
SNUPN	0.393588	0.0515853
KCNH4	0.393291	0.0517775
SCIMP	0.393251	0.0518034
RP3-453C12.15	0.393104	0.0518984
GS1-590J6.3	0.393007	0.0519614
SYNPO	0.392974	0.0519834
RP11-314P15.2	0.392816	0.0520859
PTCHD4	0.392801	0.0520958
AC005780.1	0.392773	0.0521137
CTD-3099C6.7	0.392631	0.0522066
RP11-30L15.6	0.392595	0.0522304
COL4A2-AS1	0.392568	0.052248
RP11-640I15.1	0.392425	0.052341
RP11-540D14.8	0.392382	0.0523694
NOTCH2NL	0.39213	0.0525346
ERICH1-AS1	0.391988	0.0526277
PDCD11	0.391974	0.0526365
ANKRD45	0.391855	0.052715
PLXNA2	0.391765	0.0527739
AIRN	0.391735	0.0527938
RP11-93K22.13	0.391725	0.0528005
WNT7B	0.391696	0.0528198
LDAH	0.391671	0.0528358
LCAT	0.391621	0.0528693
NMNAT2	0.391535	0.0529255
RP11-471B22.2	0.391365	0.053038
WDFY3-AS1	0.39131	0.0530741
IQSEC1	0.391278	0.0530953
NWD1	0.391213	0.0531385
GRM7	0.391183	0.0531581
CDX1	0.391133	0.0531912
RP11-384P7.7	0.391133	0.0531912
RP11-675F6.3	0.391133	0.0531912
RP11-486F17.1	0.391133	0.0531912
SLC6A20	0.391133	0.0531912
LYZL6	0.391133	0.0531912
RP11-622A1.2	0.391133	0.0531912
KRTAP3-1	0.391133	0.0531912
AC130469.2	0.391133	0.0531912
RP11-90C4.3	0.391133	0.0531912
AC000068.10	0.391133	0.0531912
BBIP1	0.391106	0.0532094
RP11-89C3.4	0.390976	0.0532952
RP11-512M8.5	0.390859	0.0533729
LINC01169	0.390778	0.0534265
RP5-971N18.3	0.390757	0.0534407
SGTA	0.3903	0.0537448
XRCC1	0.390191	0.0538179
RP11-285E9.6	0.390176	0.053828
C16orf45	0.390144	0.0538496
RBMS3-AS3	0.390112	0.0538705
SUFU	0.390097	0.0538805
SLX4IP	0.38982	0.054066
AC093323.3	0.389705	0.0541433
ATG13	0.38953	0.0542612
GYPA	0.389497	0.0542832
RP13-465B17.5	0.389475	0.054298
ADCK1	0.389469	0.0543018
RP11-253A20.1	0.389399	0.0543493
MATK	0.389356	0.0543778
POLA1	0.38934	0.0543891
NCK2	0.389196	0.0544861
AC004791.2	0.389145	0.0545202
EEFSEC	0.388722	0.0548067
RP11-557H15.3	0.388504	0.0549545
AC016910.1	0.388474	0.0549746
PLCH2	0.388405	0.0550219
AC012668.2	0.3884	0.055025
DPF1	0.388213	0.0551522
NFIX	0.388191	0.0551672
AGAP14P	0.388168	0.0551831
NBL1	0.388164	0.0551855
RP11-171L9.1	0.388054	0.0552606
RIT1	0.388047	0.0552651
SNCA	0.387863	0.0553909
AC092155.4	0.387844	0.0554039
RP11-474B16.1	0.387635	0.0555467
CERS5	0.387572	0.0555902
SLAIN1	0.387463	0.0556646
GPR18	0.387229	0.0558255
STK32B	0.387111	0.0559064
RP3-406P24.4	0.3869	0.0560522
ZSWIM5	0.386878	0.0560675
AC003088.1	0.386862	0.0560782
PAK7	0.386843	0.0560912
TTC25	0.386779	0.0561356
ATP6V1G2-DDX39B	0.386715	0.0561799
ITPK1	0.386335	0.0564429
AC114808.3	0.386173	0.056555
BRD8	0.386159	0.056565
DUSP9	0.386104	0.0566034
CTD-2568A17.8	0.386104	0.0566034
CTR9	0.385717	0.0568728
RP11-126K1.2	0.3855	0.0570238
RGS7	0.385373	0.0571126
RP5-1093G23.1	0.385213	0.057225
GRK7	0.385126	0.0572863
LINC01508	0.385077	0.0573203
CLDN10	0.385041	0.0573457
MAPK10	0.384856	0.0574759
RP11-93B14.10	0.384508	0.0577208
RP11-99E15.2	0.38444	0.0577685
LRRC9	0.384243	0.0579079
RP11-713M6.2	0.384106	0.0580051
KRT7	0.383643	0.0583335
RP11-38L15.2	0.383641	0.058335
NMT2	0.383628	0.0583441
LINC01189	0.383548	0.0584009
RP11-21L23.3	0.383526	0.0584165
SLC45A3	0.383492	0.0584408
UBE2R2	0.383482	0.0584481
LINC01141	0.383408	0.0585007
PHRF1	0.383299	0.0585785
APBA1	0.383096	0.0587238
FTO	0.383077	0.0587374
LINC01233	0.382958	0.0588224
GRIK1	0.382927	0.0588445
ALDH18A1	0.382787	0.0589446
COL11A1	0.382655	0.0590393
CRLF3	0.382596	0.0590818
CCDC53	0.382551	0.0591143
FKBP1B	0.382533	0.0591275
POLR2A	0.382481	0.0591644
RP11-134K13.4	0.382409	0.0592164
AC009133.17	0.382285	0.0593058
MSANTD1	0.382227	0.0593475
ZNF592	0.382139	0.0594108
RP11-401H2.1	0.381833	0.059632
ARHGEF10	0.381832	0.0596328
CTD-2134A5.3	0.381596	0.0598037
IRX1	0.381285	0.0600297
LINC01281	0.381285	0.0600297
TCAIM	0.381137	0.0601374
RP11-430C1.1	0.380935	0.0602845
TRAPPC9	0.380882	0.0603232
NRG2	0.380879	0.0603253
AC073218.3	0.380828	0.0603629
ILDR1	0.380828	0.0603629
PACS2	0.38079	0.0603905
CHL1	0.380706	0.0604521
AC019117.1	0.380653	0.0604909
MEPE	0.380624	0.0605121
HEG1	0.380591	0.0605363
PAPOLG	0.380416	0.0606644
XRCC3	0.380268	0.0607728
CHRNB2	0.38026	0.0607785
COPG1	0.379966	0.0609947
TSGA13	0.379852	0.0610787
USP40	0.379831	0.0610946
CFDP1	0.379787	0.0611267
POLR3H	0.379683	0.0612037
CDH20	0.379254	0.0615207
FAM227A	0.379244	0.0615281
SLC44A2	0.379225	0.0615425
FOXN2	0.379221	0.0615451
C3orf49	0.378989	0.0617179
RP5-1121H13.4	0.37897	0.061732
RP11-69H7.3	0.37892	0.061769
DNAH5	0.378913	0.0617737
LINC00506	0.378841	0.0618279
PPM1D	0.378821	0.0618427
CASC9	0.378755	0.0618917
RP11-488C13.5	0.378747	0.0618978
CREB1	0.378702	0.061931
ARFGAP3	0.378446	0.0621219
RP11-50C13.1	0.37813	0.0623582
TNKS1BP1	0.377948	0.062495
DTX1	0.377874	0.0625506
C19orf44	0.377633	0.0627312
RP11-63E5.6	0.377606	0.0627521
POMT2	0.377537	0.0628038
RP11-135A24.4	0.377401	0.062906
DIRC3	0.377331	0.0629589
PXT1	0.377059	0.0631643
AC012370.3	0.377052	0.0631697
NCOA6	0.376873	0.0633056
CH507-513H4.3	0.376808	0.0633546
SKAP2	0.376695	0.0634405
ALOX12	0.3766	0.0635126
SCARA3	0.376515	0.0635774
RP5-1092A11.5	0.376448	0.063628
CTD-2270P14.5	0.376284	0.0637527
RP11-85L21.4	0.376227	0.0637961
RAI1	0.376188	0.0638262
RP11-182J1.13	0.37612	0.0638777
DKFZP434L187	0.376064	0.0639209
CTD-2090I13.1	0.376064	0.0639209
CCL28	0.375997	0.0639722
LINC01181	0.375943	0.0640127
RP11-505E24.2	0.375637	0.0642476
MTOR-AS1	0.375608	0.0642692
CTD-3253I12.1	0.375556	0.0643094
BRF1	0.375162	0.0646122
SLC38A3	0.375134	0.064634
CEP131	0.375069	0.0646841
RP11-57H14.2	0.375055	0.0646945
KB-431C1.5	0.374875	0.0648337
RP11-180M15.6	0.37486	0.0648448
RP5-968J1.1	0.374855	0.064849
RP11-419I17.1	0.374851	0.064852
KCNJ16	0.374833	0.0648657
TMCO4	0.374769	0.0649151
RP11-867G2.8	0.374621	0.0650297
RP11-110I1.11	0.374563	0.0650747
WNT9A	0.374526	0.0651033
ADARB1	0.374127	0.065413
STMN2	0.374067	0.0654589
RP11-521D12.5	0.374067	0.0654589
AMBP	0.374067	0.0654589
AVEN	0.374054	0.0654695
SERPINB9P1	0.373916	0.0655766
PTPRN2	0.373744	0.065711
EDDM3B	0.373717	0.0657317
ARHGAP9	0.373655	0.0657799
LINC01606	0.373575	0.0658425
RP11-254F7.2	0.373547	0.0658643
FBXL19	0.373426	0.0659591
RP11-732A19.9	0.373345	0.0660224
PRKCA	0.373321	0.0660414
ZBTB7B	0.373283	0.0660708
RP11-291L22.4	0.373272	0.0660797
RP11-230B22.1	0.373205	0.0661324
GPR17	0.373164	0.0661643
RP11-279O17.1	0.37315	0.0661753
GLRA1	0.373147	0.0661775
RP11-941H19.3	0.372997	0.0662953
TNFRSF1B	0.372967	0.0663185
RP11-410N8.4	0.372872	0.0663935
SIGLEC8	0.372857	0.0664054
LINC00378	0.372857	0.0664054
ZFX-AS1	0.372763	0.066479
RP11-563P16.1	0.372714	0.0665174
IGF2R	0.372485	0.066698
AOC1	0.372371	0.0667881
GPR157	0.372333	0.0668184
C1orf167	0.372305	0.0668404
RP11-486L19.2	0.372296	0.0668473
TSPAN14	0.372081	0.0670178
AC005954.4	0.37206	0.0670344
MSLN	0.371935	0.067133
RP11-398J10.2	0.37191	0.0671533
CTD-2135D7.5	0.371682	0.0673336
RP4-584D14.5	0.371581	0.0674139
AC009133.15	0.371504	0.0674757
SERPINB5	0.371504	0.0674757
RP11-86A5.1	0.371504	0.0674757
RP11-357P18.3	0.371504	0.0674757
CELA2A	0.371504	0.0674757
RP11-528G1.2	0.371504	0.0674757
AF001550.7	0.371504	0.0674757
AC007966.1	0.371167	0.0677444
CTC-215O4.4	0.37112	0.0677819
RP11-123O22.1	0.371096	0.0678007
AC073635.5	0.370952	0.0679157
RABEP2	0.370876	0.067977
LINC00032	0.370854	0.0679947
XXbac-BPG13B8.10	0.370624	0.0681782
DYX1C1	0.370579	0.0682145
BTNL8	0.370535	0.0682501
NUP62CL	0.370365	0.0683866
NACC2	0.370221	0.0685029
GABPB2	0.370001	0.0686797
DAAM2	0.369916	0.0687486
PRC1	0.36989	0.068769
BMP4	0.369884	0.0687743
BCYRN1	0.369872	0.0687843
TRPC6	0.36977	0.0688665
PPP1R36	0.369624	0.0689845
ARAP1-AS2	0.369347	0.0692087
RP11-98G7.1	0.369345	0.0692104
AC009065.4	0.369344	0.0692116
COG7	0.36933	0.0692224
HNRNPCL1	0.369259	0.0692802
GRIN3B	0.369155	0.0693651
HHIPL1	0.369108	0.0694034
AP002856.5	0.368979	0.069508
RP11-161H23.5	0.368916	0.0695592
RP11-463J7.2	0.368891	0.0695794
DPYSL2	0.368856	0.0696081
SKAP1	0.368823	0.0696351
MMP9	0.36882	0.0696375
AC018359.1	0.368808	0.0696473
SMG9	0.368779	0.0696715
NFIC	0.368675	0.0697561
CPQ	0.368627	0.0697949
GRIK1-AS1	0.368529	0.0698749
RIMKLA	0.368382	0.0699954
RP11-111H13.1	0.368222	0.0701267
AC093590.1	0.368215	0.070132
RP11-1391J7.1	0.36801	0.0703007
VANGL1	0.367975	0.070329
ZNF470	0.367903	0.0703883
RP11-697E22.2	0.36762	0.0706216
MIR3945HG	0.367504	0.0707169
FGFBP2	0.367504	0.0707171
CTC-546K23.1	0.367412	0.0707929
LSAMP-AS1	0.367389	0.0708122
NSA2	0.367159	0.0710017
ATP11AUN	0.367132	0.0710247
LINC01269	0.367132	0.0710247
DEPDC1-AS1	0.367126	0.0710293
RP11-822E23.2	0.367056	0.0710871
BYSL	0.366953	0.0711729
CTC-454I21.3	0.366894	0.0712211
SAMSN1-AS1	0.366715	0.0713704
CTD-2503O16.4	0.366634	0.0714371
PAX7	0.3665	0.0715488
FAM65B	0.366478	0.071567
AP3S2	0.366349	0.0716748
LINC01206	0.36629	0.0717241
RP11-364C11.2	0.366204	0.0717954
SH3PXD2A-AS1	0.3662	0.0717987
RP11-473E2.4	0.36616	0.0718328
PTOV1-AS1	0.366135	0.0718529
FAM89B	0.366046	0.0719275
C10orf55	0.366042	0.0719312
LINS1	0.365993	0.0719716
RP11-432J22.2	0.365962	0.0719981
ALOX5	0.365926	0.0720276
ZNF75D	0.365706	0.072212
PLPPR5	0.365603	0.0722985
RP1-37E16.12	0.365599	0.072302
GLI3	0.365563	0.0723322
RP11-106M7.1	0.36544	0.0724358
RP11-8L8.2	0.365439	0.072436
CCNB2	0.365406	0.0724637
INPP5A	0.365242	0.0726016
RP11-93G5.1	0.365188	0.0726474
CCDC87	0.365144	0.072684
TMPRSS11D	0.365106	0.0727166
RP11-739N10.1	0.365081	0.0727376
FAM171A2	0.365064	0.0727518
DTD1	0.364998	0.0728071
ITGBL1	0.364978	0.0728241
IFT140	0.364967	0.0728335
SORD	0.364953	0.0728457
LINC00152	0.364868	0.0729176
FAM66E	0.364849	0.0729334
MAN2B1	0.36478	0.0729919
RP4-591N18.2	0.364723	0.0730402
AC002550.6	0.364706	0.0730542
CTC-459F4.3	0.364691	0.073067
CUX2	0.364619	0.0731274
RP11-304F15.4	0.364477	0.073248
CTC-467M3.1	0.364396	0.0733166
RP11-147L13.11	0.364237	0.0734515
C6orf118	0.364225	0.0734616
CAD	0.364202	0.0734817
BBS12	0.364116	0.0735547
SMIM11B	0.364076	0.0735883
RP4-734G22.3	0.364033	0.0736254
AC093159.1	0.363979	0.0736712
AC069513.4	0.363952	0.0736941
SLC25A43	0.363947	0.0736985
KIF26A	0.363871	0.073763
LINC00407	0.363862	0.0737704
FAM198A	0.363721	0.0738908
RP11-315O6.1	0.363694	0.0739135
U51244.2	0.36367	0.0739341
GALNT13	0.363285	0.0742631
AJ239322.1	0.363271	0.0742751
AC015849.2	0.363162	0.0743687
DUS2	0.362951	0.0745503
LINC01088	0.362924	0.074573
RP1-59D14.5	0.36291	0.0745853
RP11-648L3.2	0.362906	0.0745883
CTD-2380F24.1	0.362843	0.0746429
MAP3K14	0.362772	0.0747039
THADA	0.362732	0.074738
PRRC1	0.362724	0.0747453
RNF216	0.362664	0.0747968
PHF12	0.362564	0.0748832
GNLY	0.362528	0.0749143
MYO5B	0.362357	0.0750615
RP11-110I1.12	0.362298	0.0751124
CTA-125H2.1	0.362113	0.0752721
SMAD6	0.361927	0.0754336
CTA-384D8.36	0.361872	0.0754807
RP11-459F6.3	0.361778	0.0755622
ZNF20	0.361766	0.0755729
MS4A2	0.361603	0.075715
ASTN2	0.36156	0.0757517
CTD-2358C21.4	0.361555	0.075756
SCN1A	0.361483	0.0758191
LINC01260	0.361425	0.0758697
RCC2	0.361264	0.0760095
BFSP1	0.361239	0.0760312
SFT2D2	0.361178	0.0760846
ANKFN1	0.361158	0.076102
CTD-3126B10.1	0.36114	0.076118
RP11-34A14.3	0.361107	0.0761464
CH17-140K24.8	0.361084	0.0761665
PCDH11X	0.361021	0.0762215
RP11-16E12.2	0.360724	0.0764816
MCM8-AS1	0.360663	0.076535
CTD-2104P17.2	0.360431	0.0767387
IGLL5	0.360431	0.0767387
AC010983.1	0.360431	0.0767387
RP11-75C9.2	0.360431	0.0767387
LINC01049	0.360431	0.0767387
DYDC2	0.360431	0.0767387
RP11-167P22.3	0.360431	0.0767387
RP11-189E14.4	0.360431	0.0767387
SP8	0.360431	0.0767387
TRIM46	0.360402	0.0767641
RP11-269C4.2	0.360293	0.0768599
RP11-1348G14.4	0.360266	0.0768837
TRIM27	0.360229	0.0769158
TNFRSF10C	0.360028	0.0770927
NSUN2	0.359898	0.0772076
MEI4	0.359807	0.0772879
CFAP44	0.359768	0.0773219
RP11-614F17.2	0.359706	0.0773768
JCHAIN	0.359686	0.0773945
RP11-320N21.1	0.359664	0.0774137
RP11-173E2.2	0.359664	0.0774137
L3MBTL2	0.359582	0.077487
AL022476.2	0.359458	0.0775961
RP11-17E2.2	0.359385	0.0776608
RP11-742B18.1	0.359335	0.0777057
RGAG1	0.359303	0.0777341
RP11-768B22.2	0.35918	0.0778425
RP11-110I1.14	0.35918	0.0778425
LINC01455	0.35918	0.0778425
TEX33	0.35918	0.0778425
CSH1	0.35918	0.0778425
CTB-31N19.5	0.35918	0.0778425
CTD-2185K10.1	0.35918	0.0778425
AC093585.6	0.35918	0.0778425
AC106706.1	0.35918	0.0778425
RP11-234K24.3	0.35918	0.0778425
CTD-2373N4.5	0.35918	0.0778425
RP11-366L20.4	0.35918	0.0778425
RP11-324D17.1	0.35918	0.0778425
TBX15	0.359113	0.0779021
RP11-505P4.6	0.358607	0.0783524
ARG2	0.358549	0.0784041
FAM168B	0.358545	0.0784082
RP11-1069G10.2	0.358539	0.0784137
AF127577.8	0.358502	0.0784464
NLRP11	0.358446	0.0784966
TMEM104	0.358422	0.0785179
RP11-431K24.1	0.358341	0.0785903
RP11-701P16.2	0.358339	0.0785918
ITPRIPL2	0.358165	0.0787481
AC004951.6	0.358084	0.0788204
RP11-722G7.1	0.357971	0.0789212
DEPDC1B	0.357925	0.0789631
CTD-2201E9.4	0.357915	0.0789722
FAM169B	0.357902	0.0789832
HMSD	0.357654	0.0792067
ASXL1	0.357541	0.0793076
MAP4	0.357354	0.0794761
C4orf19	0.357353	0.0794773
CTA-243E7.2	0.357351	0.0794793
RP11-506O24.1	0.357317	0.0795095
RP11-67M9.1	0.357316	0.0795107
CTB-12A17.3	0.357303	0.0795228
RP11-467C18.1	0.357249	0.0795708
CTD-2561B21.11	0.357206	0.07961
IGLC2	0.357104	0.0797021
CTD-2287O16.4	0.357101	0.0797051
LYL1	0.357052	0.0797488
AC090952.5	0.35671	0.0800592
TCL1A	0.35671	0.0800592
ARMCX4	0.356708	0.0800602
CA10	0.356702	0.0800659
SLC6A11	0.356568	0.0801879
PLXND1	0.356559	0.0801958
LRP4-AS1	0.356426	0.0803169
GAD2	0.356415	0.080327
CTD-2176I21.2	0.356415	0.080327
C10orf76	0.356377	0.0803607
RHCG	0.356332	0.0804024
RP11-762H8.3	0.356332	0.0804024
CTA-392C11.1	0.35621	0.080513
AC005281.1	0.356195	0.080527
RP13-1032I1.10	0.356182	0.0805387
RP11-258F1.1	0.355988	0.0807151
LIMS3	0.355874	0.0808192
KIAA1671	0.355831	0.0808587
RP11-849I19.1	0.355649	0.0810248
PTGES3L-AARSD1	0.355438	0.0812181
FAM90A1	0.35532	0.0813267
RP11-109A6.2	0.355158	0.0814754
APOM	0.355007	0.0816144
RP11-499F3.1	0.354911	0.0817028
RP11-798K3.2	0.354872	0.0817387
AUNIP	0.354778	0.0818247
FCRLB	0.354777	0.0818264
MOG	0.354724	0.0818754
B3GNT7	0.354684	0.0819118
LINC00882	0.3545	0.0820818
GPC5	0.354473	0.0821064
RP1-50O24.6	0.354464	0.0821149
GALNS	0.354374	0.0821978
C12orf75	0.354349	0.0822212
STON2	0.35418	0.0823777
RP11-699L21.2	0.354046	0.0825024
TRIM9	0.354033	0.0825139
TBC1D22A	0.353594	0.0829225
LINC01364	0.353197	0.083292
CTCF	0.353196	0.0832929
EPHA2	0.353029	0.0834499
KCNG4	0.352987	0.0834885
GS1-124K5.11	0.35296	0.0835142
PIK3CB	0.352852	0.0836149
JOSD1	0.352849	0.0836181
ASMTL	0.352611	0.0838409
RXFP4	0.35244	0.084002
SPINK9	0.352411	0.0840294
APBB1IP	0.352361	0.084076
PIGO	0.352291	0.0841421
RUVBL1	0.352281	0.0841517
LINC00477	0.352137	0.0842876
LA16c-390H2.4	0.351943	0.0844699
C14orf178	0.351862	0.0845464
RP11-375H19.2	0.351586	0.084808
GABRP	0.351574	0.0848195
TMEM74B	0.351554	0.084838
LTK	0.351501	0.0848887
HTR4	0.3515	0.0848895
EOMES	0.351405	0.0849794
RP11-153K16.2	0.351225	0.0851499
LINC00920	0.351177	0.0851957
MYEF2	0.351158	0.0852136
NCOA7-AS1	0.35115	0.0852213
TUBA8	0.351065	0.0853027
C8A	0.351039	0.0853272
C3orf22	0.35097	0.0853927
CDH12	0.350911	0.0854494
SH2D2A	0.350852	0.0855048
CRYBB3	0.350665	0.0856836
LMLN	0.35062	0.0857264
CTC-551A13.1	0.350403	0.085934
NTRK1	0.350318	0.0860149
AC093063.3	0.350314	0.0860191
LINC01117	0.350294	0.0860381
CTA-126B4.7	0.350248	0.0860824
CLASRP	0.350142	0.0861842
FAM66A	0.349903	0.0864134
ANKRD30B	0.349855	0.0864596
ANKRD24	0.349673	0.0866346
IGSF1	0.349592	0.0867122
RP11-543F8.2	0.349375	0.0869209
PSTPIP1	0.349363	0.0869329
RP1-40E16.11	0.349304	0.0869895
HNF4A	0.349228	0.0870631
ANKRD61	0.349219	0.0870717
C5orf66	0.34916	0.0871295
RP11-354A14.1	0.34913	0.0871578
DAW1	0.3491	0.0871873
KIAA2022	0.348937	0.0873446
TTPAL	0.34891	0.0873709
RP11-49I11.1	0.348705	0.0875695
HMCN2	0.348699	0.0875759
COL8A2	0.348568	0.0877024
BCOR	0.348355	0.0879102
CTD-2521M24.6	0.348295	0.0879682
SHROOM4	0.348269	0.0879939
LYPD6	0.348246	0.0880154
RP11-481J13.1	0.348154	0.0881051
RP11-680F8.3	0.348123	0.0881355
SPACA7	0.348092	0.0881658
RP11-873E20.1	0.348055	0.088202
RP11-1007O24.3	0.348026	0.0882305
RP11-406D1.2	0.348018	0.0882376
RP11-561I11.4	0.347988	0.0882675
PLPPR4	0.347779	0.0884717
RP11-202K23.1	0.347698	0.0885512
AC016903.2	0.34766	0.0885877
CTD-2515A14.1	0.347652	0.0885955
AC007292.7	0.34763	0.0886172
MZF1	0.347504	0.0887404
TPD52L2	0.347497	0.0887474
RP1-15D23.2	0.347474	0.0887698
AP000797.3	0.347437	0.0888061
ACOXL	0.34743	0.0888136
RP11-644K8.1	0.347392	0.0888508
MEGF10	0.347299	0.0889418
RP11-38G5.2	0.34724	0.0890002
ERAP1	0.347161	0.0890778
LINC01611	0.347127	0.0891104
RP11-407P15.2	0.34706	0.0891764
RP11-397O8.7	0.347057	0.0891794
TMEM74	0.346866	0.0893677
NAT10	0.346814	0.0894191
CAPS	0.346756	0.0894765
KIRREL	0.346672	0.0895591
CRHR2	0.346671	0.0895596
GBF1	0.34647	0.0897587
CACNA2D3	0.346431	0.089797
PUS7	0.346349	0.0898782
PPIL6	0.346337	0.08989
FGF17	0.34629	0.0899366
DRAM1	0.346271	0.0899552
ABR	0.346134	0.090091
ANP32A	0.346103	0.0901214
RP11-473O4.3	0.3461	0.0901247
FAM65A	0.346013	0.0902114
LINC01033	0.345977	0.0902467
NADK	0.345946	0.090277
RP11-654C22.2	0.345912	0.0903115
RP11-622C24.2	0.345876	0.0903469
ROBO2	0.345704	0.0905183
C17orf105	0.345701	0.0905207
THSD4	0.345641	0.0905808
RADIL	0.345579	0.0906423
ILKAP	0.345557	0.0906642
AIM1L	0.345443	0.090778
OR7A5	0.345443	0.090778
STAT4	0.345389	0.0908315
RP5-823G15.5	0.345354	0.0908664
ITGB8	0.345191	0.0910297
LA16c-352F7.1	0.345177	0.091043
SLC35G2	0.345074	0.0911459
LINC00534	0.345072	0.0911479
DDX31	0.345037	0.0911833
MOGAT1	0.344785	0.0914359
XKR6	0.344737	0.0914837
RTN4RL2	0.344495	0.0917268
CD96	0.344467	0.0917551
RP11-729I10.2	0.344368	0.0918542
RP11-384F7.1	0.344356	0.0918664
AC133644.2	0.344307	0.0919154
MAFK	0.344221	0.0920016
SLC18B1	0.344065	0.0921594
NEAT1	0.344057	0.0921673
WDR17	0.344021	0.0922037
KDM4D	0.343918	0.0923077
PDE8B	0.343727	0.0925002
RP11-531A24.5	0.343693	0.0925353
EFEMP1	0.343679	0.0925492
2021-09-14	0.343673	0.0925549
TEX28	0.343616	0.0926126
RP11-379B8.1	0.343498	0.0927327
ACSM2A	0.343277	0.0929562
SEMA3G	0.34325	0.0929841
RGS1	0.343152	0.0930836
AADAC	0.343052	0.0931848
XXbac-BPG170G13.32	0.342901	0.0933381
CYP3A4	0.342883	0.0933565
RP11-755F10.1	0.342864	0.093376
FAT3	0.342845	0.0933959
AMPH	0.342822	0.0934186
CTD-3046C4.1	0.342735	0.0935074
MME-AS1	0.342705	0.0935376
AIRE	0.342623	0.0936214
TTC27	0.342506	0.0937406
LINC00942	0.342424	0.0938245
C15orf39	0.342237	0.0940161
AF146191.4	0.342146	0.0941094
TRPV5	0.342042	0.0942162
C2orf74	0.342025	0.0942329
SLCO4A1-AS1	0.341981	0.0942787
ZNF544	0.341924	0.0943368
MYO5A	0.341861	0.0944011
DOCK2	0.341708	0.0945581
ANKRD23	0.341702	0.0945651
TUBB8	0.341692	0.0945749
GLRX3	0.341687	0.0945805
TRPV4	0.341547	0.0947238
ANTXR1	0.341517	0.0947549
THRSP	0.341484	0.0947891
SNX10	0.341355	0.0949224
TSPAN1	0.34135	0.0949273
CXCR5	0.341324	0.0949535
RP11-67L3.4	0.341247	0.0950337
F13B	0.341247	0.0950337
TEKT4	0.341247	0.0950337
PRPF40B	0.341239	0.095041
PHKG1	0.34097	0.095319
KCNC3	0.340965	0.0953245
LINC00869	0.34081	0.0954844
TCTE1	0.340809	0.0954856
TNK2-AS1	0.340745	0.0955524
CTD-2647L4.1	0.340673	0.0956264
RP11-725D20.1	0.340631	0.0956706
CTD-2189E23.1	0.340559	0.0957454
RP11-395P13.7	0.34051	0.0957957
LINC00609	0.340457	0.0958511
RP11-551L14.4	0.340449	0.0958587
HPSE2	0.340124	0.0961972
RP3-526F5.2	0.340099	0.0962235
RP11-169K17.4	0.340057	0.0962669
SFTPD	0.340011	0.096315
CTD-2555A7.3	0.339939	0.0963898
ENPP3	0.339927	0.0964026
CTC-499B15.5	0.339926	0.0964028
NPIPB8	0.339919	0.0964103
ALG9	0.339877	0.0964548
CAPZB	0.339787	0.0965484
TNXB	0.339695	0.0966443
AC011239.1	0.339646	0.0966952
GLG1	0.339645	0.0966964
ACTN4	0.339601	0.0967422
MIR497HG	0.339522	0.0968251
AC007362.3	0.33952	0.0968273
MEIS2	0.339467	0.0968827
TIMP2	0.33946	0.0968904
RP11-655M14.13	0.339296	0.0970617
RP11-760H22.2	0.339135	0.0972308
TMEM30C	0.33908	0.0972882
HIST1H3I	0.33908	0.0972882
CTA-392E5.1	0.338873	0.097506
USP12-AS2	0.338791	0.0975926
RP11-24F11.2	0.338773	0.0976109
DND1	0.338756	0.0976286
SMCO3	0.338756	0.0976289
TTLL11	0.338635	0.097756
SMIM18	0.338474	0.0979266
PTPN3	0.338342	0.0980658
PEPD	0.338317	0.0980915
ACVR1C	0.338051	0.0983731
RP11-305L7.6	0.338023	0.0984029
CKAP2L	0.337787	0.0986528
RP11-498M5.2	0.337702	0.0987428
CTD-2201I18.1	0.337637	0.0988118
RP11-587H10.2	0.337614	0.0988368
C1orf116	0.337421	0.0990412
RP11-147L13.13	0.337291	0.0991796
ELL	0.337251	0.099223
LINC00665	0.33713	0.0993521
RP1-5O6.5	0.337102	0.0993815
RP11-540N6.1	0.337068	0.0994177
ADGRD2	0.336976	0.0995161
MAP7D3	0.336934	0.099561
LYPD6B	0.336911	0.0995853
CTD-2544M6.1	0.336903	0.0995944
RP11-143K11.7	0.33682	0.0996827
ABAT	0.336799	0.0997057
KLB	0.336732	0.099777
RP11-247A12.8	0.336718	0.0997921
RP11-1006G14.2	0.336618	0.0998988
PARVB	0.336549	0.0999727
RP11-863P13.5	0.336541	0.0999817
SFI1	0.336485	0.100041
RP11-434D11.4	0.336335	0.100202
RP11-400N13.2	0.336238	0.100307
SLC12A3	0.335902	0.100667
FHIT	0.335901	0.100668
RP11-152D8.1	0.335848	0.100726
CLDN1	0.335803	0.100774
CH17-189H20.1	0.335731	0.100852
AC097499.1	0.335706	0.100879
RP11-618P17.4	0.335571	0.101025
NRIR	0.335541	0.101057
FLJ22447	0.335514	0.101086
RP11-1334A24.6	0.335397	0.101212
DDAH1	0.335386	0.101224
RP11-498C9.3	0.335309	0.101308
RP11-676J12.7	0.33529	0.101328
OR56B1	0.335237	0.101386
C1orf228	0.335191	0.101436
RFX7	0.335097	0.101537
DOCK9-AS2	0.334822	0.101836
SP2-AS1	0.334798	0.101861
RP5-858L17.1	0.33476	0.101903
CH507-9B2.5	0.334709	0.101958
CCDC157	0.33469	0.101979
RP11-667K14.5	0.334573	0.102106
RP11-379F4.7	0.334517	0.102168
C2orf73	0.334413	0.102281
RP11-252A24.5	0.334409	0.102285
RP11-109D20.1	0.334401	0.102294
UCHL1-AS1	0.3344	0.102295
RP11-492E3.2	0.3344	0.102295
RP11-818F20.4	0.3344	0.102295
RP13-638C3.3	0.3344	0.102295
IGLV7-43	0.3344	0.102295
GATA1	0.3344	0.102295
KCNN3	0.334375	0.102322
SLC36A2	0.334361	0.102337
FOXK1	0.334259	0.102449
RP11-501O2.4	0.334248	0.102461
LONRF3	0.334164	0.102553
RP11-403P17.6	0.334114	0.102607
RP11-145M9.5	0.333984	0.102749
AC003958.2	0.333907	0.102833
RP11-108P20.2	0.333874	0.102869
RP11-756J15.3	0.333874	0.102869
RP11-16K12.1	0.333874	0.102869
CIB4	0.333874	0.102869
RP11-272B17.1	0.333874	0.102869
LINC01304	0.333874	0.102869
RP11-536C10.7	0.333874	0.102869
RP11-439H13.2	0.333874	0.102869
LINC01114	0.333852	0.102893
CYP21A2	0.333842	0.102904
CATSPER3	0.333832	0.102915
CTD-3224K15.3	0.333832	0.102915
RP11-680B3.2	0.333776	0.102977
CTC-239J10.1	0.333529	0.103247
SYT16	0.333493	0.103287
AF064858.10	0.333391	0.103398
SPRN	0.333391	0.103398
XXbac-BPG248L24.13	0.333391	0.103398
RP13-890H12.2	0.333391	0.103398
RP11-14P20.1	0.333391	0.103398
AC091801.1	0.333391	0.103398
CYP27C1	0.333391	0.103398
CTD-2562J17.4	0.333391	0.103398
RP11-189E14.3	0.333391	0.103398
CABP5	0.333391	0.103398
CTD-2336O2.3	0.333391	0.103398
RP11-1049H7.2	0.333391	0.103398
RP11-102F4.2	0.333391	0.103398
RP3-402G11.25	0.333391	0.103398
MLC1	0.333391	0.103398
AC092301.3	0.333374	0.103417
AMACR	0.333336	0.10346
RP11-732A19.6	0.333332	0.103464
ASAH2B	0.333196	0.103613
2021-03-08	0.333186	0.103624
GOLT1A	0.333181	0.103629
MLH1	0.333109	0.103709
PTPN14	0.3331	0.103719
MAEA	0.333087	0.103733
RP11-770J1.4	0.333084	0.103736
C12orf45	0.333058	0.103766
CMPK2	0.332989	0.103841
XXbac-BPG181M17.6	0.332985	0.103845
CTC-458G6.2	0.332979	0.103852
RP11-59N23.1	0.332843	0.104002
AC115522.3	0.332755	0.104099
MICAL3	0.3327	0.10416
RP11-762H8.1	0.332679	0.104182
GABRA2	0.332678	0.104184
TACC2	0.332551	0.104324
RP11-220C2.1	0.332496	0.104385
FBRSL1	0.332457	0.104428
LRP2	0.332405	0.104486
CHMP7	0.332397	0.104495
RP11-651L5.3	0.33232	0.10458
RP11-127L20.5	0.332314	0.104587
SPDYE3	0.332216	0.104695
RP11-103H7.2	0.332199	0.104714
CTNNB1	0.332111	0.104812
LINC00887	0.332108	0.104815
LINC01106	0.332045	0.104885
AC016682.1	0.332042	0.104888
MIR99AHG	0.332042	0.104889
ITGB7	0.331901	0.105045
SETBP1	0.33188	0.105068
EPHB2	0.331651	0.105323
DLK2	0.331648	0.105327
LINC00301	0.331592	0.105389
SHISA5	0.331527	0.105462
LURAP1	0.331451	0.105546
LIG4	0.331325	0.105687
TYR	0.331306	0.105708
ZNF761	0.331278	0.105739
RP6-109B7.4	0.331165	0.105865
XG	0.331108	0.105929
RP11-638I2.6	0.331054	0.10599
RP11-340E6.1	0.330773	0.106304
CHAC1	0.330737	0.106345
SERPINE2	0.330701	0.106385
RP11-573D15.3	0.330701	0.106385
RP11-77H9.2	0.330363	0.106765
FAM159B	0.33029	0.106847
RP11-415G4.1	0.330262	0.106879
RP11-123O10.4	0.330127	0.107031
RP11-229P13.15	0.330067	0.107098
C2orf72	0.330067	0.107098
RP11-167H9.5	0.330067	0.107098
IRF8	0.330038	0.107131
RP3-467K16.2	0.32989	0.107298
RUBCN	0.329821	0.107376
CNOT10-AS1	0.32978	0.107422
RP11-190A12.8	0.329732	0.107477
AKAP13	0.329725	0.107484
PPIE	0.329712	0.107499
AC142119.1	0.329635	0.107585
DNASE1L3	0.32949	0.10775
H6PD	0.329402	0.107849
KIAA0556	0.329363	0.107894
CTC-436P18.3	0.329301	0.107964
CRISP1	0.329286	0.107982
RP11-598C10.1	0.329139	0.108148
RBM14-RBM4	0.329011	0.108294
CTD-2521M24.10	0.328943	0.108371
NAALADL2	0.328845	0.108482
RP11-297K8.2	0.32884	0.108488
CYBRD1	0.328799	0.108535
ETAA1	0.328742	0.108599
RP11-566K11.5	0.328718	0.108627
RP11-135A24.2	0.328612	0.108748
AC016700.2	0.328605	0.108756
CTD-2600O9.1	0.328581	0.108783
RP11-638I2.8	0.328579	0.108786
CH507-39O4.2	0.328516	0.108858
RP11-455F5.6	0.328495	0.108881
STX19	0.328375	0.109018
GOLGA8H	0.32827	0.109138
CENPF	0.328264	0.109145
TXLNA	0.328242	0.10917
C19orf57	0.328224	0.10919
MYBPC1	0.328202	0.109216
LINC00535	0.32819	0.109229
HCRT	0.32801	0.109436
RIN2	0.327991	0.109458
AC002398.9	0.327916	0.109543
RP11-555J4.4	0.327894	0.109569
MPRIP-AS1	0.327888	0.109575
CTA-929C8.8	0.327775	0.109706
LAMC3	0.327695	0.109797
SH2D3C	0.327576	0.109934
RP11-25B7.1	0.327567	0.109943
RP11-115J16.3	0.327567	0.109943
U95743.1	0.327567	0.109943
RP11-238K6.2	0.327567	0.109943
RP11-90L1.8	0.327567	0.109943
PLCE1-AS1	0.327567	0.109943
RP11-457D2.3	0.327567	0.109943
POTEH	0.327567	0.109943
SFTPC	0.327567	0.109943
RP11-76E17.4	0.327567	0.109943
KRT14	0.327567	0.109943
KIF20A	0.327567	0.109943
HIST1H2BI	0.327567	0.109943
RP11-17A4.4	0.327567	0.109943
ARSG	0.327492	0.110031
CITED1	0.32746	0.110067
RP11-807H22.7	0.327455	0.110072
CDC14B	0.327429	0.110103
BMP8B	0.327383	0.110156
LINC01538	0.327378	0.110161
ASAP2	0.327318	0.11023
CATIP-AS2	0.327263	0.110293
LIMS2	0.327243	0.110317
HORMAD1	0.327159	0.110414
GLB1L3	0.327054	0.110535
WRAP73	0.327046	0.110544
RP11-680G10.1	0.327023	0.110571
RP4-765H13.1	0.327022	0.110572
SAMD14	0.326945	0.110661
CCDC65	0.32686	0.110759
HIST1H1B	0.326673	0.110976
CTD-2194A8.2	0.326656	0.110995
CTAGE15	0.32662	0.111036
RP11-150D5.2	0.326608	0.111051
KLC3	0.326477	0.111202
RP11-523O18.1	0.326474	0.111206
RP11-474G23.2	0.326399	0.111292
RP11-53O19.1	0.326363	0.111334
RCOR2	0.32636	0.111338
RP11-211C9.1	0.32633	0.111373
GPRASP1	0.326295	0.111414
VSIG1	0.326216	0.111505
RP11-218E20.2	0.326103	0.111636
AP001605.4	0.326092	0.111649
KLK13	0.325961	0.111801
CHST3	0.325934	0.111833
SULF2	0.325867	0.111911
RP11-357N13.1	0.325859	0.111921
ARAP3	0.325833	0.11195
RP11-213H15.1	0.325825	0.11196
FGF18	0.325765	0.11203
ADGRB1	0.325701	0.112104
CDC20	0.325678	0.112131
P2RY6	0.325652	0.112161
QRFPR	0.325591	0.112233
LRRC32	0.325514	0.112323
KCTD15	0.325468	0.112376
RP11-635L1.3	0.325451	0.112396
RP11-531H8.1	0.32536	0.112503
HPGDS	0.325357	0.112506
RP11-68L18.1	0.325298	0.112575
CTD-2194D22.4	0.325291	0.112583
NBEAL2	0.325261	0.112618
AC023115.2	0.325256	0.112624
ADGRF4	0.325244	0.112638
AC084219.2	0.325234	0.11265
PTX4	0.325216	0.112671
RNF219-AS1	0.325089	0.11282
REPIN1	0.324964	0.112966
RP11-160H12.2	0.324754	0.113212
ZNF140	0.324729	0.113241
WT1	0.324674	0.113306
AC007879.2	0.324672	0.11331
NETO1	0.324598	0.113396
KIRREL3	0.324373	0.113661
LINC00314	0.324371	0.113663
ANKRD33	0.32408	0.114007
NOP14	0.324042	0.114051
DOCK6	0.323942	0.114169
ACTL10	0.323908	0.114209
LHPP	0.323747	0.1144
SH2D6	0.32373	0.11442
RP11-511P7.5	0.323726	0.114424
PCDH18	0.323691	0.114466
RP11-1085N6.3	0.323557	0.114625
CTC-338M12.2	0.323505	0.114686
RP11-501E14.1	0.323505	0.114687
NLRP4	0.323487	0.114708
RP11-1223D19.1	0.323478	0.114719
A1CF	0.323361	0.114857
ZNF787	0.323252	0.114987
LINC01609	0.323207	0.115041
RP11-359K18.3	0.323077	0.115195
RP1-191J18.66	0.322974	0.115318
ZNF516	0.322906	0.115398
OTOGL	0.322903	0.115402
MAGI2	0.32287	0.115442
RP11-29H23.4	0.322832	0.115487
PHYKPL	0.322797	0.115528
ZNF311	0.32273	0.115608
COL22A1	0.32272	0.115621
LINC01173	0.322694	0.115651
ZNF100	0.322687	0.115659
LRRD1	0.322579	0.115788
LGI2	0.32255	0.115823
WWTR1-AS1	0.322507	0.115874
KRTCAP3	0.322504	0.115878
PAPPA2	0.322499	0.115884
ZNF831	0.32246	0.115931
DFFB	0.322422	0.115976
CHMP4C	0.32236	0.11605
KLHL25	0.322341	0.116072
CD6	0.32231	0.11611
RHCE	0.322112	0.116347
ABCG5	0.322098	0.116364
AC116366.6	0.322095	0.116367
AP3D1	0.322084	0.11638
TIMM23	0.32208	0.116386
LINC01277	0.321998	0.116484
MARK1	0.321957	0.116533
RP1-122P22.2	0.32194	0.116553
UBA1	0.321938	0.116556
RBAK-RBAKDN	0.321924	0.116573
WBP1L	0.321898	0.116603
KIF16B	0.321871	0.116637
GCSAML	0.321868	0.116639
GPR61	0.321759	0.116771
SCML2	0.321757	0.116773
IPO13	0.321742	0.116791
AC140481.4	0.321717	0.116821
AC010524.4	0.3217	0.116842
CTD-2223O18.1	0.321688	0.116856
PIWIL3	0.321687	0.116857
FP325317.1	0.321658	0.116892
RP11-292E2.1	0.32161	0.116949
LINC01019	0.32157	0.116998
NTAN1	0.321506	0.117074
SLC38A10	0.321414	0.117186
CPT1B	0.321402	0.1172
PROZ	0.32138	0.117227
RP11-795F19.5	0.32135	0.117263
AC002383.2	0.32134	0.117275
PPP1R15B	0.321294	0.11733
STRN	0.321287	0.117338
RP11-642D21.2	0.321118	0.117542
ADCY2	0.321113	0.117549
RP11-620J15.4	0.321056	0.117617
GTPBP2	0.32094	0.117758
GNAZ	0.320925	0.117775
TBC1D29	0.320808	0.117918
KREMEN2	0.320786	0.117944
RP11-411B10.3	0.320753	0.117984
RP11-403A21.3	0.320749	0.117989
WNT4	0.320726	0.118016
CMKLR1	0.320705	0.118042
CHAF1A	0.320652	0.118106
WWOX	0.320645	0.118115
PRSS3	0.32057	0.118205
EID2	0.320503	0.118287
FXN	0.320485	0.118308
AC114877.3	0.320475	0.118321
TTC9	0.320465	0.118333
GAK	0.320441	0.118362
FOXJ2	0.320332	0.118494
RP11-18A15.1	0.320317	0.118512
KRT1	0.320317	0.118512
AC037459.4	0.320228	0.118621
MOV10L1	0.320219	0.118632
ADPRH	0.320205	0.118649
GDF15	0.320162	0.1187
CMIP	0.320156	0.118708
CTD-2260A17.3	0.319995	0.118904
C18orf25	0.319986	0.118915
C4orf51	0.319981	0.118921
RP11-697M17.2	0.319972	0.118932
MYO16	0.319944	0.118966
LAMB1	0.319943	0.118968
GRIK5	0.319922	0.118994
PLEKHG6	0.319855	0.119075
AC008074.4	0.319852	0.119079
RP11-281N10.1	0.319822	0.119115
RAB35	0.319772	0.119176
PPP1R14D	0.319706	0.119256
COLQ	0.319669	0.119301
CYFIP1	0.319625	0.119355
CXADRP3	0.319599	0.119387
DSCR4	0.319571	0.119421
CX3CR1	0.319552	0.119444
C2orf61	0.319487	0.119524
WWP2	0.319442	0.119579
AC002454.1	0.319411	0.119617
AC027601.1	0.319293	0.119761
PRC1-AS1	0.319215	0.119857
RGS12	0.319214	0.119857
RP11-154J22.1	0.319019	0.120097
S100A8	0.319008	0.120111
C1orf87	0.318943	0.12019
IDUA	0.318934	0.120202
CAP2	0.318928	0.120209
KLHL10	0.318878	0.12027
PKDREJ	0.318853	0.120301
LINC01478	0.318788	0.120381
NOP56	0.318737	0.120443
PWRN1	0.318736	0.120445
RP13-1016M1.2	0.318728	0.120454
SAGE1	0.318692	0.120498
GUCY2D	0.318692	0.120498
SPANXN4	0.318692	0.120498
FOXP2	0.318681	0.120512
C9orf41-AS1	0.318666	0.12053
CTD-2207P18.1	0.318665	0.120531
SYNJ2	0.318502	0.120732
JMJD6	0.318347	0.120923
AC004895.4	0.318333	0.12094
CTD-2574D22.2	0.318283	0.121001
AC129492.1	0.318277	0.12101
RP11-863P13.4	0.318252	0.12104
TACR1	0.318247	0.121046
RP11-15H20.7	0.31816	0.121154
ZNF44	0.318144	0.121173
WDR25	0.318139	0.121179
CDC25C	0.318093	0.121237
ELFN2	0.318042	0.121299
MUC4	0.31801	0.121338
TULP3	0.31799	0.121364
RP11-691H4.4	0.317803	0.121595
RP11-410E4.1	0.317797	0.121602
CXCR3	0.317753	0.121657
RP11-809N8.4	0.317722	0.121696
INO80B-WBP1	0.317686	0.12174
GAB2	0.317683	0.121743
RP11-18B16.2	0.317669	0.121761
RP11-334C17.5	0.317654	0.12178
AC004237.1	0.317641	0.121795
RP11-443B7.1	0.317615	0.121828
AGAP6	0.317584	0.121866
RP1-223E5.4	0.317539	0.121922
FAM84A	0.317479	0.121997
JAZF1	0.317443	0.122041
FNDC5	0.317312	0.122203
CRYM-AS1	0.317161	0.122391
LINC00282	0.31704	0.122541
CTB-35F21.1	0.316802	0.122838
RNF2	0.316693	0.122974
SEPHS1	0.316666	0.123008
MYH3	0.316614	0.123073
ZADH2	0.316506	0.123208
RP11-1017G21.4	0.3165	0.123216
RP11-266K22.2	0.316487	0.123231
LINC01146	0.316422	0.123312
SLC16A2	0.316392	0.12335
RP11-298D21.1	0.316387	0.123356
PRDM16	0.316385	0.123359
PRPH	0.316359	0.123392
AC023590.1	0.316323	0.123436
CCDC149	0.31632	0.123441
IPO4	0.316203	0.123587
C2orf70	0.316139	0.123667
TBC1D4	0.316105	0.123709
RP5-837I24.4	0.316061	0.123765
TM9SF4	0.316042	0.123789
RP11-756H20.1	0.315994	0.123848
ARHGEF28	0.315976	0.123872
SECTM1	0.315974	0.123874
RP11-160H22.3	0.315926	0.123934
MYO3A	0.31591	0.123954
ARL17A	0.315873	0.124
RP11-525K10.1	0.315672	0.124253
BDNF	0.315629	0.124307
PLAC9	0.3155	0.12447
ZNRF3-AS1	0.315473	0.124504
AC109829.1	0.315456	0.124524
RP11-968A15.2	0.31542	0.12457
RP11-268I9.3	0.315415	0.124577
CTD-2525I3.5	0.315333	0.12468
HMHB1	0.31531	0.124709
CTC-366B18.2	0.315286	0.124738
RP11-333E1.2	0.315235	0.124803
RP11-579D7.2	0.315172	0.124883
RP11-804A23.4	0.315057	0.125028
SEMA7A	0.315009	0.125089
DMRT1	0.314831	0.125313
ANKH	0.314609	0.125594
ZNF264	0.314592	0.125617
C3orf84	0.314524	0.125702
KDM4A	0.314286	0.126004
RP11-790J24.1	0.314217	0.126092
CELSR1	0.314215	0.126095
ZNF503-AS1	0.314151	0.126175
XPNPEP2	0.314126	0.126208
C5orf45	0.314103	0.126238
RP11-400N13.1	0.314083	0.126262
RP11-627G18.1	0.31405	0.126304
VPS41	0.313986	0.126386
CTD-2014B16.3	0.313959	0.12642
AC008703.1	0.313919	0.126471
CTD-2135D7.2	0.31387	0.126533
RP11-557H15.4	0.313847	0.126563
HSFY2	0.313813	0.126606
SLC35C2	0.313641	0.126826
SLC35F3	0.313436	0.127087
ECI1	0.313429	0.127097
MPV17	0.313347	0.127201
RP5-898J17.1	0.313279	0.127288
AP002884.2	0.313277	0.127291
AMBN	0.313275	0.127293
AC078842.3	0.313275	0.127293
RP11-196H14.3	0.313275	0.127293
AC009120.10	0.313275	0.127293
NPM2	0.313232	0.127348
LINC00216	0.313222	0.127362
LYRM5	0.313143	0.127462
RP5-1125A11.4	0.313054	0.127576
RNF32	0.31305	0.127582
FIGN	0.313017	0.127624
RAP1GAP	0.312902	0.127771
ITGA3	0.312865	0.127819
SLC19A3	0.312855	0.127832
NDE1	0.312827	0.127867
TOMM20L	0.312824	0.127872
FCHSD2	0.312818	0.127879
RP11-379J5.5	0.312773	0.127937
RP11-276H7.3	0.312768	0.127943
DDX25	0.312756	0.127958
PAXIP1	0.312743	0.127975
AC105052.2	0.312676	0.128061
HDAC4	0.312645	0.128101
FPGS	0.312573	0.128194
COL6A5	0.312483	0.12831
TENM1	0.312442	0.128363
NAA60	0.312256	0.128602
RP11-776H12.1	0.312089	0.128817
RP3-399L15.3	0.312038	0.128883
CTD-2583P5.3	0.312024	0.128901
EPRS	0.312022	0.128904
IL1RAPL2	0.311983	0.128954
TMC6	0.311899	0.129063
MS4A6E	0.31188	0.129087
NLRP13	0.31188	0.129087
RP11-686D16.1	0.31188	0.129087
LINC01378	0.311872	0.129097
MLIP-AS1	0.311838	0.129142
DOCK1	0.311755	0.129248
RP11-168K11.2	0.311656	0.129378
ZNF569	0.311362	0.129758
MOBP	0.311296	0.129843
RP11-173P15.7	0.31121	0.129955
RP3-514A23.2	0.311207	0.12996
ACER2	0.311185	0.129988
RASGEF1C	0.311129	0.13006
CH507-254M2.2	0.311091	0.130109
CTA-243E7.3	0.3109	0.130358
TMEM220	0.31086	0.130411
FGF23	0.310807	0.130479
TEAD4	0.310759	0.130542
POTEC	0.310632	0.130707
SMIM2	0.310629	0.130712
RP11-522I20.3	0.310597	0.130754
UTRN	0.310344	0.131083
RP11-259O2.3	0.310252	0.131204
HTR1F	0.310252	0.131204
RP5-899B16.2	0.310252	0.131204
CXorf65	0.310252	0.131204
RP11-384O8.1	0.310252	0.131204
RP11-116D17.5	0.310252	0.131204
RP11-335O13.8	0.310252	0.131204
TMEM95	0.310252	0.131204
LINC01297.1	0.310252	0.131204
VWA5A	0.310248	0.131209
NAA11	0.310178	0.131301
GATAD2A	0.310078	0.131431
CTD-3222D19.2	0.310073	0.131438
RP11-122F24.1	0.309971	0.131572
AC010761.9	0.309961	0.131585
CLCN1	0.309944	0.131607
SDR42E1	0.309894	0.131673
RP11-92C4.3	0.309788	0.131812
IMPG1	0.309717	0.131905
GRIA4	0.309713	0.13191
MCPH1-AS1	0.309627	0.132024
CH17-140K24.3	0.309568	0.132101
POF1B	0.309453	0.132253
ENTHD1	0.309415	0.132303
IQGAP3	0.309266	0.132498
SEMA3E	0.309257	0.13251
RP11-159F24.5	0.309192	0.132595
RP11-47J17.2	0.309188	0.132601
REST	0.309155	0.132645
CTC-441N14.2	0.30906	0.13277
AC097721.2	0.309011	0.132835
ZNF611	0.308979	0.132877
RP11-318A15.7	0.308922	0.132952
[truncated: 43,069 more rows]

## Sheet: Epicardium
Gene	Pearson Coefficient	P-value
NMNAT3	0.72829	5.465e-05
ZBTB4	0.708762	0.000105934
CNTN4	0.69829	0.0001479
TTC12	0.695617	0.000160697
FAM19A2	0.675923	0.000288629
RP11-35G9.5	0.656217	0.000497398
MTHFR	0.652222	0.000552834
FLYWCH1	0.650179	0.000583183
ZDHHC15	0.648269	0.000612863
TNRC6C	0.647296	0.000628477
ZNF83	0.640392	0.000749441
ZER1	0.639647	0.000763632
PLAGL2	0.63598	0.000836844
FGF9	0.632658	0.000908293
PKDCC	0.631259	0.000939932
ZNF791	0.630195	0.000964615
CHD8	0.629205	0.000988086
TBCE	0.629203	0.000988139
SLC12A4	0.628454	0.00100622
RFX8	0.621086	0.00119978
TMCO4	0.617886	0.00129329
PLA2R1	0.617512	0.00130463
LINC00630	0.61469	0.00139286
HELQ	0.608788	0.00159403
NRSN2-AS1	0.608087	0.00161953
CMTR2	0.60639	0.00168261
NUBPL	0.605321	0.00172343
MOB1A	0.604791	0.00174398
LRCH4	0.604653	0.00174934
HPS1	0.603427	0.00179782
NENF	0.603023	0.00181404
PDZRN4	0.602415	0.00183867
FAM219A	0.601581	0.00187293
SHC3	0.59918	0.00197465
NDUFV3	0.595062	0.00216006
SLC44A2	0.594666	0.00217864
PACS2	0.594422	0.00219017
AK9	0.59252	0.00228174
NLK	0.590171	0.00239929
PPP2CB	0.588397	0.00249147
CASP9	0.587874	0.00251924
UBN1	0.587573	0.00253531
IGSF3	0.586496	0.00259356
MCM3AP	0.58639	0.0025994
TRANK1	0.586021	0.00261962
OSBPL5	0.57921	0.00301846
BCL2L13	0.576777	0.0031728
FAM85B	0.576305	0.00320358
TBL1X	0.576047	0.00322045
TEX9	0.575342	0.003267
DHX16	0.573324	0.00340339
NAPB	0.572938	0.00343005
RP11-696N14.1	0.571716	0.00351553
ELMO2	0.56898	0.00371346
ERC2	0.568551	0.00374527
N4BP2	0.568545	0.00374575
RDH13	0.567269	0.0038419
RIMBP2	0.566476	0.00390274
ULK2	0.566346	0.00391277
ELFN1	0.566049	0.00393581
ZBTB41	0.565044	0.0040146
C20orf196	0.562602	0.00421158
DNAJB6	0.562508	0.00421936
ATP8B2	0.56126	0.0043233
PCGF3	0.560603	0.00437885
CEP128	0.560385	0.00439746
CEP44	0.560145	0.00441799
POT1	0.559653	0.00446028
ZNF337-AS1	0.558837	0.00453125
TMEM184C	0.558824	0.00453239
FAM184A	0.558601	0.00455199
TMEM220-AS1	0.558311	0.00457756
PGGT1B	0.55815	0.00459174
CD99L2	0.557713	0.00463062
FBXW8	0.55747	0.00465227
PAPD4	0.557344	0.00466361
RP11-115N4.1	0.555931	0.00479174
JUND	0.555823	0.0048017
FAM134A	0.555471	0.00483413
EVC	0.555168	0.00486217
MBOAT2	0.552759	0.0050903
SLC35E2B	0.552249	0.00513978
CREBBP	0.55198	0.00516604
RP11-35J10.5	0.551968	0.0051672
ALDH1L1	0.551579	0.00520535
ADCK3	0.551326	0.00523027
GRAMD3	0.549663	0.00539669
STRN4	0.547884	0.00557959
MTMR8	0.546621	0.00571251
ULK1	0.546389	0.00573731
SYBU	0.54591	0.00578853
RP11-120D5.1	0.54573	0.00580799
AIG1	0.545707	0.00581041
AC003088.1	0.54542	0.00584148
FKBP4	0.543988	0.00599834
ADRA1B	0.542292	0.00618863
TRIM69	0.541776	0.00624757
RP11-64D24.2	0.539859	0.00647054
BECN1	0.539277	0.00653957
ERAP1	0.539259	0.00654163
LDAH	0.538967	0.0065765
MMS22L	0.538799	0.00659668
CEP295	0.538316	0.00665473
CYFIP2	0.537455	0.00675945
WNK3	0.537235	0.00678644
USO1	0.537064	0.00680744
AMN1	0.536339	0.00689719
RP11-333E1.1	0.534535	0.00712489
GNB1L	0.534334	0.0071506
RASSF7	0.533877	0.00720946
C5orf56	0.533541	0.00725302
TJAP1	0.533266	0.00728872
HNRNPUL1	0.533138	0.00730536
ERI3	0.528453	0.00793897
ZFPM1	0.528414	0.00794442
KAT2A	0.528404	0.0079459
PLA2G4A	0.528162	0.00797978
LACE1	0.528105	0.00798782
DBF4	0.527957	0.00800859
LCAT	0.527846	0.00802431
DCAKD	0.52672	0.00818462
SP1	0.526419	0.00822799
COQ4	0.526276	0.00824853
TSC2	0.52534	0.0083847
VRK3	0.524602	0.00849343
LCMT1	0.524381	0.00852614
TUBGCP6	0.524334	0.00853316
MGEA5	0.524286	0.00854035
ANKMY1	0.524216	0.00855073
ZBTB7B	0.523802	0.00861246
SMAD2	0.523394	0.00867376
ARHGEF17	0.523145	0.00871141
DSTYK	0.523068	0.00872301
SF3A1	0.522737	0.00877316
ALDH3B1	0.520905	0.00905554
TMEM230	0.520438	0.00912872
SNX8	0.520299	0.00915055
TNFSF13B	0.520215	0.00916371
POP5	0.520178	0.00916958
SP4	0.520048	0.0091901
CHM	0.520028	0.00919334
ZC4H2	0.519508	0.00927586
RP11-355F16.1	0.518849	0.0093812
C1orf101	0.518676	0.00940905
RXRA	0.518395	0.00945443
PCBD2	0.517915	0.00953244
LOXL1	0.517544	0.009593
TRMT2B	0.517479	0.00960368
WWP2	0.517182	0.00965238
CTD-2587M2.1	0.516391	0.00978329
MIR2052HG	0.516106	0.00983084
RABL2A	0.514877	0.010038
OPHN1	0.514841	0.0100441
FAM13C	0.513855	0.010213
ZNF44	0.513721	0.0102362
UBE2L3	0.513662	0.0102465
PEPD	0.513461	0.0102812
NAT9	0.513315	0.0103065
OBFC1	0.513177	0.0103305
SLC33A1	0.512943	0.0103714
SNUPN	0.512255	0.0104921
FBXO28	0.512121	0.0105158
IQCH	0.511732	0.0105847
CRB2	0.511314	0.0106591
SGIP1	0.510933	0.0107275
SLC27A1	0.51058	0.010791
PPP2R3B	0.510411	0.0108216
CA5B	0.509439	0.0109986
PRKAG2	0.508619	0.0111498
ANKRD20A4	0.508477	0.0111762
RP5-991G20.1	0.508331	0.0112032
NUP160	0.507478	0.0113631
COMT	0.507307	0.0113953
AGFG2	0.507086	0.011437
ZFAND1	0.506864	0.0114791
PPP1CA	0.506641	0.0115217
STARD3NL	0.50585	0.0116731
HSPA4	0.505738	0.0116946
GLMN	0.505636	0.0117144
SENP2	0.50542	0.0117561
C1QTNF3-AMACR	0.505112	0.011816
CNIH3	0.505083	0.0118215
UBLCP1	0.504242	0.0119862
GRHPR	0.504039	0.0120261
MVB12B	0.503678	0.0120976
ITGB1BP1	0.502742	0.0122844
SLC41A3	0.502522	0.0123286
SLC9A7	0.502234	0.0123868
CMTM7	0.502106	0.0124126
ITPA	0.501861	0.0124625
PI4KB	0.501661	0.0125032
ADAMTS12	0.501273	0.0125824
MTMR4	0.501166	0.0126044
PLEKHM2	0.500928	0.0126533
EPS15L1	0.5004	0.0127622
WNT5A	0.500252	0.0127929
GJC2	0.500051	0.0128349
INTS7	0.497409	0.0133947
AC145124.2	0.497209	0.0134379
INPP5B	0.496667	0.0135555
GPNMB	0.49635	0.0136246
RSL24D1	0.495879	0.0137281
CH507-513H4.3	0.495607	0.013788
ASTN1	0.495502	0.0138112
ZFYVE21	0.494675	0.0139951
MEPCE	0.494568	0.0140189
RBCK1	0.494075	0.0141298
MSANTD4	0.493984	0.0141502
AL035610.2	0.493801	0.0141915
SFXN2	0.493204	0.014327
C4orf36	0.493066	0.0143585
USP20	0.492801	0.0144192
EBAG9	0.491802	0.0146495
CTBS	0.491146	0.0148025
ARSA	0.490698	0.0149077
INTS1	0.48927	0.015247
ZFYVE26	0.488956	0.0153224
NUP50-AS1	0.488299	0.0154813
RP11-111H13.1	0.48829	0.0154834
ZC3H6	0.488236	0.0154967
SPTY2D1	0.48822	0.0155005
IQSEC2	0.487242	0.0157396
MZT2A	0.487091	0.0157768
PHKA2	0.486404	0.0159471
CCDC191	0.486164	0.0160069
BCAT2	0.486116	0.0160189
ESR2	0.486039	0.0160381
WDFY2	0.485879	0.016078
FAT3	0.485823	0.0160921
PPP4C	0.485677	0.0161287
C8orf37-AS1	0.48546	0.0161833
THRA	0.485114	0.0162705
MYO5C	0.483887	0.0165832
EZH1	0.48384	0.0165953
DHTKD1	0.483726	0.0166248
RP4-613B23.1	0.483493	0.0166849
OGFRL1	0.48281	0.0168618
FAM157C	0.482776	0.0168707
GAS8	0.482709	0.0168881
MTERF1	0.482707	0.0168886
LSR	0.482483	0.016947
UFSP2	0.482413	0.0169654
ZNF430	0.482232	0.0170129
SEMA3E	0.481483	0.0172101
SHC2	0.481011	0.0173354
TSPAN31	0.480917	0.0173606
PBX3	0.480712	0.0174154
CFAP221	0.480544	0.0174602
EPS8L2	0.480084	0.0175837
C16orf95	0.479735	0.017678
ARHGEF26	0.479665	0.0176969
TENM1	0.479332	0.0177875
C6orf203	0.478966	0.0178872
FAAP100	0.478608	0.0179853
PPIP5K1	0.478562	0.0179977
MPC1	0.478534	0.0180054
RP11-545I5.3	0.478205	0.0180961
TLN2	0.477977	0.0181589
SLBP	0.477842	0.0181963
RP11-305L7.3	0.477828	0.0182001
PAK3	0.477654	0.0182486
EIF4ENIF1	0.477475	0.0182982
KCNMB4	0.477393	0.0183211
DYNC2LI1	0.47726	0.0183583
CEP290	0.476677	0.0185213
ZNF805	0.476525	0.0185642
ASNS	0.476156	0.0186683
TLE2	0.476138	0.0186735
AP1G2	0.475822	0.018763
EDA2R	0.475774	0.0187765
TRIM38	0.475145	0.0189562
SLC38A10	0.474745	0.019071
RP5-857K21.4	0.47463	0.0191041
LINC00467	0.474434	0.0191606
TAF6L	0.474289	0.0192027
SYTL4	0.47416	0.01924
TMED4	0.473476	0.019439
ZBTB38	0.47275	0.0196522
ASTN2	0.47232	0.0197792
FTCDNL1	0.472207	0.0198129
ZSCAN21	0.472061	0.0198562
CNTN3	0.472044	0.0198612
ZNF573	0.471974	0.019882
PLA2G6	0.47186	0.0199162
C2CD5	0.471311	0.0200802
CFAP20	0.471277	0.0200903
ANKRD52	0.471058	0.0201564
PPP5D1	0.471048	0.0201594
TECPR2	0.47089	0.0202068
PRUNE2	0.470558	0.0203071
TMEM154	0.470358	0.0203679
GDI2	0.470117	0.0204413
KCNB1	0.470053	0.0204605
CTD-3131K8.2	0.46992	0.0205013
HYDIN	0.469694	0.0205703
TM9SF3	0.469685	0.020573
TBC1D17	0.469484	0.0206345
ADAMTS15	0.469484	0.0206346
NDUFAF3	0.468929	0.0208056
ZNF81	0.468667	0.0208866
R3HDM1	0.468619	0.0209014
SLC30A9	0.468587	0.0209113
SMG9	0.467562	0.0212311
RASA3	0.466956	0.0214221
WASF3	0.466907	0.0214376
GNB5	0.466888	0.0214436
LRRC58	0.466818	0.0214657
LINC00693	0.466533	0.0215562
EPHA6	0.465725	0.0218143
CUEDC1	0.465567	0.0218649
SSR1	0.465259	0.0219642
TFB1M	0.465166	0.0219944
FAM101A	0.46469	0.0221483
SPATA33	0.464673	0.0221539
ATP8B1	0.464364	0.0222547
OGFOD3	0.463291	0.0226068
OGDH	0.463022	0.0226956
MTHFD1	0.462779	0.0227764
CTDSP2	0.462159	0.0229832
CORO1C	0.462037	0.023024
ERGIC1	0.461529	0.0231949
GATSL2	0.460515	0.0235389
TRPM3	0.460471	0.0235538
OSBPL1A	0.460436	0.0235656
KCTD11	0.460435	0.0235661
AGAP4	0.460281	0.0236188
MOCS2	0.460258	0.0236268
RP11-530C5.1	0.460256	0.0236274
CTD-2555O16.2	0.459857	0.0237642
C14orf132	0.459796	0.0237852
C16orf62	0.459746	0.0238024
ATP6AP1L	0.459742	0.0238037
RP11-514P8.6	0.459717	0.0238124
MFAP1	0.459714	0.0238134
ACACB	0.459675	0.0238268
MKNK1	0.459649	0.0238357
ZNF613	0.459424	0.0239133
RBAK-RBAKDN	0.459379	0.0239291
LINC01503	0.458501	0.0242344
LRCH2	0.458161	0.0243533
ACOXL	0.457866	0.0244568
EXOC8	0.457344	0.024641
HHIP-AS1	0.457218	0.0246858
GMDS-AS1	0.457108	0.0247247
PARP16	0.456991	0.0247662
ZNF264	0.456737	0.0248569
METTL6	0.456407	0.0249749
VPS45	0.455876	0.0251652
CTD-2583A14.10	0.455855	0.0251728
TM9SF4	0.455799	0.025193
C1orf168	0.455548	0.0252835
RAB11B	0.455541	0.0252863
UBA6-AS1	0.455393	0.0253397
DMKN	0.455067	0.025458
SCAF1	0.454775	0.0255643
MIR181A1HG	0.454719	0.0255847
BPTF	0.454579	0.025636
FEZ1	0.454257	0.025754
PNKD	0.453884	0.0258908
TRAF5	0.453874	0.0258945
ZSCAN25	0.45386	0.0258999
RSAD1	0.453669	0.0259704
SMARCA4	0.453498	0.0260334
B4GALT4	0.453291	0.0261102
RP11-405A12.2	0.45318	0.0261514
N4BP2L1	0.453071	0.0261919
BMI1	0.452828	0.0262824
CP	0.452525	0.0263958
MRPS14	0.452303	0.0264789
PIN4	0.452096	0.0265566
LMO3	0.451769	0.0266799
ATP9A	0.451765	0.0266813
DIDO1	0.451538	0.0267669
PCCB	0.451512	0.0267769
S1PR3	0.451464	0.026795
LRRC23	0.451436	0.0268058
EFHC1	0.451425	0.0268099
SCN8A	0.451332	0.0268452
DGKA	0.451289	0.0268614
LIG3	0.451138	0.0269186
EMILIN2	0.451118	0.0269265
GPC3	0.450525	0.0271526
H2AFY2	0.450385	0.0272061
SNTA1	0.450221	0.027269
IK	0.450039	0.0273391
NSD1	0.449975	0.0273636
SCGB2B2	0.449814	0.0274258
MRPL18	0.448946	0.0277622
PAQR5	0.448904	0.0277786
PSMC2	0.448869	0.0277924
CTNS	0.44853	0.0279247
G6PD	0.44847	0.0279484
NEU3	0.44829	0.0280189
LRRC27	0.448261	0.0280302
RABGGTB	0.447386	0.0283756
SPG20	0.446944	0.0285513
RAB22A	0.446916	0.0285625
CBLN2	0.446782	0.0286159
RP11-944L7.4	0.446541	0.0287121
TNPO2	0.446509	0.0287251
CTB-171A8.1	0.446474	0.0287391
EML3	0.446194	0.0288513
RGS22	0.446039	0.0289139
ZNF786	0.446004	0.0289276
CLCN7	0.445919	0.0289622
SAMD4B	0.445813	0.0290048
PCYT2	0.445729	0.0290386
ABCB10	0.445602	0.0290899
LINC01473	0.445588	0.0290959
RP11-351A11.1	0.44553	0.0291192
ZNF3	0.445307	0.0292094
KAT5	0.445204	0.0292513
PIGG	0.445097	0.0292949
MCEE	0.444843	0.0293983
FAR2	0.44484	0.0293995
VAMP8	0.44479	0.0294202
MIR34AHG	0.444776	0.0294259
RFX3-AS1	0.444732	0.0294436
UXT	0.444711	0.0294522
PAQR3	0.444556	0.0295155
EHMT2	0.444545	0.0295203
RP11-637O19.3	0.444198	0.0296624
FMN2	0.444026	0.0297332
IKBIP	0.443829	0.0298144
AVL9	0.44382	0.0298181
CEBPG	0.443577	0.0299183
C2orf88	0.443373	0.0300028
CTC-232P5.3	0.443371	0.0300038
ABCA3	0.443325	0.0300229
DHX32	0.44322	0.0300664
CHD1L	0.442687	0.0302883
TP63	0.442554	0.0303439
RFK	0.442315	0.0304442
LL0XNC01-250H12.3	0.442286	0.0304563
C4orf47	0.442132	0.0305211
YPEL3	0.442035	0.0305617
APOL2	0.441961	0.0305928
DDX55	0.4416	0.0307455
RNF114	0.440927	0.031031
PROSER3	0.440889	0.0310472
KB-1507C5.4	0.44079	0.0310893
CTD-2012K14.6	0.440393	0.0312591
SNX14	0.440373	0.0312677
SLC25A40	0.44013	0.0313719
IMPACT	0.440039	0.031411
CHMP6	0.439903	0.0314697
ALDH6A1	0.439828	0.0315018
C8orf44-SGK3	0.4397	0.0315569
SLC22A15	0.439652	0.0315779
FLII	0.439455	0.0316627
UHRF1BP1L	0.439299	0.0317304
MIER2	0.439211	0.0317688
ZNF566	0.439182	0.0317811
ASB7	0.438918	0.0318959
PHF20L1	0.438789	0.031952
RPA1	0.438761	0.0319643
PPARA	0.438727	0.0319792
POLR3H	0.438685	0.0319977
WRAP73	0.438516	0.0320713
HIF1AN	0.438346	0.0321458
SCARF1	0.438021	0.0322882
ZNF286B	0.437927	0.0323297
RMDN1	0.437875	0.0323528
UBE2Q2L	0.437822	0.0323761
FAM192A	0.437726	0.0324182
LHPP	0.437566	0.0324889
PSD4	0.437514	0.032512
CHURC1-FNTB	0.437188	0.0326561
CTB-50L17.10	0.437063	0.0327119
MASP1	0.436951	0.0327613
EPHA1-AS1	0.436884	0.0327915
RP11-983P16.4	0.436453	0.0329837
RP5-1021I20.5	0.436217	0.0330893
TNIP1	0.43597	0.0332003
HADH	0.435907	0.0332287
CTD-3138B18.5	0.435781	0.033285
ZNF512B	0.435729	0.0333084
SEC61A2	0.435099	0.0335933
ZCWPW1	0.435003	0.0336371
EREG	0.434967	0.0336534
CNTROB	0.434951	0.0336606
DENND3	0.434943	0.0336642
RP11-541G9.1	0.434906	0.0336813
TMEM232	0.43477	0.0337429
AC107218.3	0.434768	0.0337438
CSMD3	0.434595	0.0338228
RLIM	0.434294	0.0339602
PDCL	0.434156	0.0340237
ISG15	0.434067	0.0340644
COL28A1	0.433816	0.0341796
STAM2	0.433615	0.0342722
TCEB3-AS1	0.43356	0.0342973
UBA1	0.433493	0.0343282
SARM1	0.43346	0.0343436
RNF20	0.433459	0.0343441
FAM114A1	0.433384	0.0343789
NUP35	0.433351	0.0343942
HECTD4	0.433279	0.0344273
ZMIZ1-AS1	0.433076	0.0345214
SLC39A11	0.432606	0.0347396
DPYS	0.432108	0.0349726
ZNF154	0.432085	0.0349833
ITGB3BP	0.432008	0.0350192
LZIC	0.431894	0.0350726
ADAMTS2	0.431668	0.0351788
CAMK2G	0.431615	0.0352037
CTTNBP2	0.431423	0.0352943
ARHGAP6	0.431367	0.0353211
MSH2	0.431245	0.0353784
DCUN1D3	0.431198	0.0354008
ARHGEF37	0.431148	0.0354244
CPEB1	0.430722	0.0356266
C3orf67	0.430577	0.0356954
MAN2C1	0.430442	0.0357597
PIWIL4	0.430297	0.0358289
WFS1	0.4301	0.035923
EXOC2	0.429836	0.0360495
SS18L2	0.429654	0.0361369
RP11-74J13.8	0.429642	0.0361429
MRPS18C	0.42964	0.0361438
PTGER3	0.429623	0.0361518
LMAN1	0.42962	0.0361533
DZANK1	0.429522	0.0362005
SP110	0.429465	0.0362277
CD9	0.429321	0.0362973
DENND4C	0.429276	0.0363193
LINS1	0.429237	0.0363381
SUOX	0.429076	0.0364155
TSPAN3	0.428816	0.0365415
ZNF540	0.428754	0.0365718
GPD1L	0.428696	0.0365999
RARA	0.428598	0.0366476
PRKAR1B	0.42849	0.0367
EDRF1	0.428468	0.0367106
RP11-506H20.1	0.428266	0.0368091
TXNRD3	0.42811	0.0368853
TMA7	0.428072	0.0369038
PTPN13	0.427948	0.0369644
AC007038.7	0.427721	0.0370756
ZBTB47	0.427699	0.0370866
CTD-2349P21.11	0.427559	0.0371552
ZNF251	0.42741	0.0372283
PREPL	0.427302	0.0372815
KIAA1328	0.427218	0.0373229
CEP152	0.4271	0.0373816
MBOAT7	0.427091	0.0373861
ACTR2	0.426966	0.0374477
BBOF1	0.426443	0.0377068
XYLT2	0.426239	0.0378086
CNNM2	0.426126	0.037865
TCEAL2	0.426104	0.0378758
IL20RB	0.426065	0.0378951
ANKRD23	0.425996	0.0379295
CBX7	0.425934	0.0379607
LATS2	0.425645	0.0381056
BTN3A3	0.425555	0.0381505
NSG1	0.425357	0.0382499
KIAA2022	0.424996	0.038432
SS18	0.424409	0.0387293
PIR	0.424107	0.0388824
RP11-468E2.1	0.423556	0.039164
MICALL1	0.42346	0.0392135
SUSD3	0.423449	0.0392188
TMEM259	0.423093	0.039402
TUFT1	0.423088	0.0394046
JPX	0.4226	0.0396562
TMEM68	0.422381	0.0397697
HDAC6	0.422336	0.0397932
NDUFAF6	0.422252	0.0398365
DCAF6	0.422201	0.0398632
DFNA5	0.422076	0.0399281
CDS1	0.421806	0.040069
ZC2HC1A	0.421655	0.0401475
C14orf37	0.421567	0.0401934
MKX	0.421549	0.0402029
CTTNBP2NL	0.421455	0.0402523
FEZ2	0.421304	0.0403313
EIF3G	0.421242	0.0403639
AMOTL1	0.420808	0.040592
KLHL8	0.420799	0.0405967
PSMD5-AS1	0.420717	0.04064
DNAJC16	0.420514	0.0407471
TARS2	0.420378	0.0408194
TATDN3	0.420319	0.0408502
ZNF205	0.420185	0.0409214
TRADD	0.419833	0.0411087
PTPN11	0.419822	0.0411143
NRG3	0.419814	0.0411185
ANKZF1	0.419689	0.0411851
ANTXR1	0.419646	0.041208
ADAMTS7	0.41964	0.0412114
OSTF1	0.419592	0.041237
KLF16	0.419357	0.0413621
CHN2	0.419293	0.0413968
ANKAR	0.419254	0.0414176
ADRBK1	0.419198	0.0414474
KCNIP3	0.419189	0.0414522
FBXL14	0.419158	0.0414687
LINC01091	0.419067	0.0415175
MOCOS	0.418428	0.0418619
FAM63A	0.418124	0.0420262
ANGPTL2	0.418118	0.0420294
TSEN2	0.418095	0.0420419
MFN2	0.418021	0.0420818
NEK9	0.417971	0.0421089
EXTL3	0.417903	0.0421459
KIF1C	0.417778	0.0422139
RP11-350J20.5	0.417551	0.0423371
FRMD5	0.417505	0.0423621
HYKK	0.417136	0.0425637
ARFGAP3	0.416803	0.042746
EEPD1	0.416687	0.0428098
ARID4B	0.416459	0.0429352
AC009948.5	0.41622	0.043067
POLDIP2	0.416107	0.0431296
PATL2	0.416027	0.0431738
RAB13	0.415968	0.0432063
GPRASP1	0.415947	0.043218
SLC25A19	0.415898	0.0432451
SIVA1	0.415667	0.0433736
MARK4	0.415617	0.0434012
PROK1	0.415497	0.043468
ANKRD27	0.415315	0.0435693
NALCN	0.415239	0.0436112
EPHB6	0.415197	0.0436347
CNTN5	0.415196	0.0436354
PDHB	0.415134	0.0436699
FAM66D	0.415078	0.0437013
RP11-228B15.4	0.414601	0.0439685
COA4	0.414243	0.0441698
OTUD5	0.414137	0.0442291
COLQ	0.413953	0.0443329
RP11-479O9.4	0.413808	0.0444148
P4HTM	0.413796	0.0444218
KCTD7	0.413626	0.0445181
MAP3K1	0.413407	0.0446424
PIK3CB	0.413258	0.0447272
CTC-459F4.3	0.413146	0.044791
TMEM144	0.413078	0.0448295
MAPRE1	0.412993	0.0448781
LZTR1	0.41283	0.0449709
PCK2	0.412793	0.0449921
ARHGEF10L	0.412644	0.0450774
D2HGDH	0.412392	0.0452217
CIAO1	0.412315	0.045266
SEPT7-AS1	0.412092	0.0453939
FTO	0.412017	0.045437
NIT2	0.411985	0.0454555
C9orf84	0.411896	0.045507
ZNF337	0.411499	0.045736
TADA3	0.411442	0.0457694
CLHC1	0.411386	0.0458014
STK32A	0.411367	0.0458127
NSUN5	0.411361	0.045816
KCTD15	0.411326	0.0458366
RAB30	0.411277	0.045865
CYP4Z1	0.411214	0.0459015
AGPAT1	0.411063	0.0459891
TDP1	0.411042	0.0460015
PLA2G4C	0.4108	0.0461421
DEF8	0.410663	0.0462221
KLHL22	0.41041	0.0463701
AC091878.1	0.410364	0.0463968
ZADH2	0.410216	0.0464832
NUMBL	0.410197	0.0464949
ZFYVE27	0.410098	0.0465526
EGFLAM	0.410084	0.0465608
ZP3	0.409955	0.0466369
SH3BP5L	0.4098	0.0467279
LINC00598	0.409791	0.0467334
CRMP1	0.409754	0.046755
ANGEL1	0.409686	0.0467948
MUSK	0.409638	0.046823
LRSAM1	0.409569	0.0468638
CEP57L1	0.409461	0.0469279
APEX2	0.409157	0.0471072
KHNYN	0.409098	0.0471426
RDH10-AS1	0.408852	0.0472882
PUS7L	0.408747	0.0473505
AC002539.1	0.408371	0.0475751
RP1-122P22.2	0.408346	0.04759
WDR1	0.408312	0.0476101
INMT-FAM188B	0.408275	0.0476322
CREB1	0.408186	0.0476855
IMPDH2	0.407915	0.0478479
BTBD6	0.40791	0.0478507
CATSPERG	0.407851	0.0478862
MTERF4	0.40774	0.0479525
HNRNPA3	0.407691	0.0479821
DNMT3A	0.407531	0.0480782
EPSTI1	0.407503	0.0480949
CD2BP2	0.407463	0.048119
IFT172	0.407434	0.0481368
CASP6	0.407428	0.0481401
ZNF444	0.407417	0.0481468
SAE1	0.407336	0.0481959
SLC25A42	0.407268	0.0482367
ABTB1	0.407129	0.0483204
KRBOX4	0.407036	0.0483767
PPP3CB	0.407031	0.0483799
CABLES1	0.406991	0.0484039
COPS7A	0.406918	0.0484482
FAH	0.406787	0.0485274
PPIE	0.406772	0.0485365
RP11-802E16.3	0.406772	0.0485367
NTMT1	0.406615	0.048632
DCAF8	0.406569	0.0486598
SUN2	0.406513	0.0486939
RABL2B	0.406491	0.0487074
BZRAP1	0.406326	0.0488077
HEBP1	0.406264	0.0488452
SRGN	0.406212	0.0488771
CCDC30	0.406095	0.0489485
ZNF821	0.405917	0.0490572
BAG2	0.405543	0.0492864
AGAP3	0.405484	0.0493224
MDM2	0.405226	0.0494809
IGHMBP2	0.405193	0.0495016
RFTN2	0.405191	0.0495024
CCAR2	0.405108	0.0495537
DNAJB2	0.404885	0.0496911
GLRB	0.404755	0.0497714
NOTCH1	0.404572	0.049885
RAD51B	0.404357	0.0500182
SMCO4	0.404303	0.0500517
ADAT1	0.404188	0.0501234
AP002856.5	0.403919	0.0502905
ZNF33B	0.403741	0.050402
GNS	0.40337	0.0506335
TBCK	0.403157	0.0507676
RP11-106M3.2	0.403108	0.050798
AP000487.5	0.402717	0.0510444
PCMTD2	0.402643	0.0510906
TRAPPC12	0.402596	0.0511204
ZBTB2	0.402516	0.0511712
BAHCC1	0.402402	0.0512434
SNHG19	0.402366	0.0512656
GDI1	0.402359	0.0512705
PANK2	0.402105	0.0514314
EDEM3	0.402067	0.0514556
TRIM22	0.401945	0.0515327
TENM2	0.401734	0.0516671
GYG1	0.401501	0.0518153
ZNF577	0.401312	0.0519361
BTD	0.401295	0.0519471
SCD5	0.401225	0.051992
NSL1	0.401065	0.0520941
C12orf66	0.401026	0.0521191
N6AMT1	0.400852	0.052231
RP11-799B12.4	0.400726	0.0523119
SMARCD1	0.400527	0.0524395
MGAM	0.400485	0.0524667
DCBLD2	0.400099	0.0527158
ST8SIA4	0.400085	0.052725
ASAP3	0.400081	0.0527278
CCND3	0.399995	0.0527833
RP11-452H21.1	0.399923	0.0528298
CXorf40B	0.399846	0.0528795
PLLP	0.399717	0.052963
RP11-72M17.1	0.399534	0.0530824
HLCS	0.399518	0.0530927
PCDH15	0.399491	0.0531099
ZNF525	0.399432	0.0531486
FAM199X	0.39918	0.0533126
MROH8	0.399095	0.0533679
IPP	0.398943	0.0534673
KRI1	0.398937	0.0534713
DGCR2	0.398758	0.0535886
RERG	0.398707	0.0536219
RSPH3	0.398605	0.0536884
LINC01122	0.398546	0.0537276
PPIL2	0.398526	0.0537405
CYLD	0.398492	0.0537628
UBE2V2	0.398392	0.0538283
DUS2	0.398249	0.0539223
MED4	0.398168	0.0539756
ABCB9	0.398105	0.0540173
METTL2A	0.397908	0.0541473
CTH	0.397891	0.0541585
RP11-499P20.2	0.397751	0.0542507
NOTCH3	0.397659	0.0543117
FAM127C	0.397198	0.0546173
KCTD16	0.397193	0.054621
C7orf26	0.39691	0.054809
PPRC1	0.396882	0.0548277
RCAN1	0.396493	0.0550877
DNASE1	0.396463	0.0551075
CXorf23	0.396267	0.0552389
DPH3	0.396132	0.0553294
ICE2	0.396084	0.0553616
CLK3	0.396003	0.055416
COTL1	0.395923	0.0554698
FBXO7	0.395906	0.0554811
RP4-565E6.1	0.3959	0.0554854
NDUFB3	0.395667	0.0556426
RP11-428O18.6	0.395589	0.0556952
EXOC6	0.394944	0.0561314
TMEM8B	0.394943	0.0561325
LLGL2	0.394571	0.0563854
SLC25A46	0.394369	0.0565229
DOPEY2	0.394299	0.0565706
CRB1	0.394146	0.056675
SGOL2	0.394091	0.0567128
KIRREL3	0.394024	0.0567588
FAM63B	0.393941	0.0568155
TCP11L2	0.393895	0.056847
TDRD7	0.393834	0.0568886
DMAP1	0.393799	0.0569131
SNRPC	0.393757	0.0569419
TBC1D5	0.393686	0.0569907
ZNF485	0.393611	0.0570422
CENPB	0.393533	0.0570953
SRGAP3	0.393296	0.0572589
ZNF197	0.393155	0.0573559
GZF1	0.393109	0.0573878
ACTR5	0.393108	0.0573883
OTULIN	0.393048	0.05743
TRIM32	0.392915	0.0575218
TMTC4	0.392839	0.0575748
CD38	0.392818	0.0575893
ACP1	0.392652	0.0577038
ZNF347	0.392348	0.0579154
GNPTG	0.392318	0.0579359
PGRMC2	0.392294	0.0579528
POLD3	0.392228	0.0579987
SHANK2	0.392027	0.058139
CXCL14	0.391925	0.0582098
FAM49A	0.391771	0.0583176
LINC00607	0.391694	0.0583711
C16orf45	0.391678	0.0583829
C3orf38	0.391551	0.0584718
SUPT6H	0.391391	0.0585836
DNAJB12	0.391003	0.0588567
C2orf76	0.390972	0.0588781
SNX12	0.390962	0.0588855
ESD	0.390875	0.0589464
RP11-326C3.11	0.390796	0.0590022
KLHL12	0.390648	0.0591068
FOXO3	0.390615	0.0591304
XRCC6	0.3905	0.0592114
DIRC3	0.39032	0.0593389
GGT1	0.390285	0.0593637
CRYL1	0.390278	0.0593685
INTS3	0.390174	0.0594422
CAMK1	0.390074	0.059513
ZNF500	0.390068	0.0595178
2021-09-06	0.389989	0.0595737
ZNF33A	0.389982	0.059579
LARS2	0.389867	0.0596605
ZBTB20-AS1	0.389783	0.0597203
SPOCK1	0.389723	0.0597627
FAM174B	0.389694	0.0597835
BCL9	0.389693	0.0597843
PREX1	0.38955	0.0598866
PLEKHG5	0.389508	0.0599166
SNRPF	0.389498	0.0599235
MAP3K6	0.389468	0.0599449
MAFB	0.389333	0.060041
CTD-2666L21.1	0.389238	0.0601093
TSEN15	0.389139	0.0601799
DGCR8	0.389074	0.0602264
CYP46A1	0.388755	0.0604558
ODF3B	0.388708	0.0604894
TRIM16	0.388618	0.0605545
RP11-398K22.12	0.388202	0.0608545
APOL3	0.3881	0.0609281
PES1	0.388037	0.0609735
TBC1D2B	0.38793	0.0610509
CFAP36	0.387921	0.0610577
RP5-908M14.9	0.387842	0.061115
TMEM18	0.387797	0.0611474
KIF27	0.387646	0.0612567
CPSF1	0.387469	0.0613859
XPNPEP1	0.38743	0.0614143
AC007563.5	0.387237	0.0615544
VPS50	0.387066	0.0616792
NAALADL2	0.387027	0.0617075
AF146191.4	0.387011	0.0617197
BCL2L14	0.386905	0.0617971
ATP5I	0.386893	0.0618059
PEX2	0.386708	0.0619409
DCTD	0.386605	0.0620162
RPGRIP1L	0.38658	0.0620346
RP11-1084E5.1	0.386495	0.0620969
DESI1	0.386484	0.0621051
BHLHE40-AS1	0.38636	0.0621962
C12orf45	0.386337	0.0622131
CTB-113D17.1	0.386204	0.0623113
TMED10	0.38597	0.0624835
SFI1	0.385803	0.0626066
NSMCE1	0.385576	0.0627742
DIAPH2-AS1	0.385548	0.0627949
RP11-513G19.1	0.385538	0.0628027
CTD-2561J22.3	0.385456	0.0628635
PLEKHM1	0.385385	0.0629156
HOXB3	0.385342	0.0629477
AES	0.385252	0.0630144
PAPSS1	0.385217	0.0630403
CCDC125	0.385084	0.0631392
CECR5	0.384974	0.0632208
ILDR2	0.38496	0.0632317
ENDOV	0.384951	0.0632383
WDR34	0.384887	0.0632861
PHLPP2	0.384499	0.0635753
TMEM181	0.384426	0.0636297
ARPP19	0.384419	0.0636349
LACC1	0.384077	0.0638912
SLC30A1	0.384065	0.0638997
SPOP	0.383982	0.0639623
DTX3L	0.383791	0.0641057
RP11-400L8.2	0.383763	0.0641273
TRERF1	0.383568	0.0642739
TMEM14A	0.383537	0.0642972
FILIP1L	0.383467	0.0643502
FAF2	0.383432	0.064376
RP11-203B9.4	0.383251	0.0645129
IQCB1	0.383154	0.0645865
MIATNB	0.383116	0.0646152
CTB-118N6.2	0.383105	0.0646234
PAIP2	0.383053	0.0646626
FKRP	0.383003	0.0647002
RP11-727A23.10	0.382754	0.0648891
NDUFA1	0.382623	0.0649892
RP11-66B24.5	0.3825	0.0650826
PTK2B	0.382423	0.0651406
CCDC159	0.382312	0.0652256
LINC01133	0.382217	0.065298
RP11-531A24.5	0.382183	0.0653241
KDM5C	0.381971	0.0654856
RP11-106M3.3	0.381921	0.0655243
ZBTB49	0.381821	0.0656002
CD276	0.381709	0.065686
ZNF91	0.381645	0.0657356
UBL7-AS1	0.381632	0.0657449
FAM43A	0.381528	0.0658247
XXbac-BPG294E21.9	0.381469	0.0658702
FAM213A	0.381467	0.0658716
GNA14	0.381379	0.0659396
MEGF9	0.381228	0.0660556
CPE	0.380941	0.0662768
NDUFAB1	0.380884	0.0663208
STAT5B	0.380845	0.0663506
PDE8B	0.380805	0.066382
USP5	0.380693	0.0664682
FBXO8	0.38067	0.0664856
PARK7	0.380609	0.066533
ALPK1	0.380352	0.0667326
CACNB1	0.380304	0.0667694
FAM122C	0.380164	0.0668779
KPNA5	0.380113	0.0669175
SFR1	0.380051	0.0669656
MIR4458HG	0.380024	0.0669869
TARBP2	0.379992	0.0670116
GMEB1	0.379988	0.0670146
ZNF544	0.379986	0.0670162
GAS6-AS1	0.379834	0.0671345
GGA1	0.37981	0.0671537
TCAIM	0.379625	0.0672975
SYNRG	0.379494	0.0674002
ADRBK2	0.379402	0.0674721
GGA3	0.379299	0.0675528
SMTNL2	0.379044	0.0677528
RPL26L1	0.37904	0.0677556
WDR89	0.379026	0.0677666
CTSS	0.378923	0.0678476
EFR3B	0.378827	0.0679226
DDX58	0.378763	0.0679729
HN1	0.378706	0.0680182
RCCD1	0.378678	0.0680401
EPG5	0.378647	0.0680648
KIZ	0.378563	0.0681309
CYP4V2	0.378522	0.0681629
DDX11	0.378507	0.0681751
RP11-448A19.1	0.378263	0.0683673
VPS29	0.37826	0.0683694
RP11-429O1.1	0.378259	0.0683702
ZSCAN20	0.378116	0.0684838
ASMTL	0.378045	0.0685398
COPG2	0.377992	0.0685816
PGBD2	0.37795	0.0686146
ART4	0.377891	0.0686614
SLC37A1	0.37769	0.0688213
MON1B	0.377688	0.068823
GRID2	0.377502	0.0689708
CAV2	0.377284	0.0691443
PIK3R1	0.377278	0.069149
BLCAP	0.377157	0.0692451
RANBP9	0.377125	0.069271
C8orf4	0.377085	0.0693029
SCYL3	0.377029	0.0693478
GOLGA8N	0.377007	0.0693646
RAP2C-AS1	0.376942	0.0694171
ZNF37A	0.376934	0.0694234
TAOK3	0.376925	0.0694304
HAUS5	0.376904	0.0694473
CNTNAP2	0.376891	0.0694579
SMPD4	0.376866	0.0694781
CTD-3193K9.3	0.376857	0.0694845
PFDN4	0.376805	0.0695267
C9orf91	0.376733	0.0695845
COA6	0.376647	0.069653
DNA2	0.376566	0.0697175
CIC	0.376444	0.069816
CLOCK	0.376413	0.0698408
PSMB9	0.376393	0.0698571
CAPRIN2	0.376032	0.0701473
TAF1C	0.375981	0.0701885
MKS1	0.37597	0.0701969
CBR3	0.37591	0.0702451
PMEPA1	0.375909	0.0702463
TRMT10B	0.375902	0.0702521
MOB3B	0.375881	0.0702686
MED19	0.375779	0.0703509
CLDN16	0.375623	0.070477
ZNF618	0.375412	0.0706483
EPB42	0.375403	0.070655
NPC1	0.375156	0.0708553
CNKSR1	0.375033	0.0709553
RP11-317J19.1	0.37493	0.0710396
FAM196A	0.374902	0.0710617
THBS4	0.374834	0.0711176
DAB1	0.374816	0.0711318
TLR5	0.374816	0.0711322
HEBP2	0.374719	0.0712109
PRR3	0.374697	0.0712291
TP73-AS1	0.374602	0.0713067
FAM234A	0.374395	0.0714755
LRRC29	0.374355	0.071508
RP11-541P9.3	0.374296	0.0715567
SPRTN	0.374277	0.0715719
MAGOH	0.374264	0.0715826
H2AFX	0.374211	0.0716256
DHX58	0.374034	0.0717706
RP11-488L18.8	0.37392	0.0718642
SLC35E3	0.373652	0.0720845
GADD45A	0.373616	0.0721146
GLYR1	0.373556	0.0721639
GAL3ST2	0.373488	0.0722194
KIAA0922	0.373374	0.0723137
TLK1	0.373362	0.0723237
ZNF473	0.373357	0.0723277
LYSMD3	0.373275	0.0723952
DARS	0.373255	0.0724112
IFNGR2	0.373059	0.0725733
KIAA0753	0.373038	0.0725905
ADPRM	0.372747	0.072832
PSMB8	0.372736	0.0728409
WDFY4	0.372519	0.0730211
SLC30A6	0.372502	0.0730352
DISC1	0.372473	0.0730595
BTF3L4	0.372464	0.0730663
MAP3K13	0.372391	0.0731278
MCU	0.372369	0.0731453
VWA5A	0.372313	0.0731925
ACOX1	0.372221	0.073269
RALBP1	0.372193	0.0732924
GPR137	0.372095	0.0733736
MTFMT	0.372066	0.0733985
TSC22D4	0.372033	0.0734252
TBC1D14	0.372018	0.073438
CCDC82	0.371927	0.0735137
CPO	0.371839	0.0735878
ANKFN1	0.371824	0.0736004
XYLT1	0.371778	0.0736386
LETM2	0.371753	0.0736593
TMCC3	0.371681	0.0737193
EML2	0.371645	0.07375
CCDC40	0.371606	0.0737824
TCEA3	0.371548	0.0738313
CNOT3	0.371495	0.0738755
CYB5R2	0.371491	0.0738787
RP11-580I16.2	0.371199	0.0741234
KIF22	0.371077	0.0742266
LINC00475	0.371047	0.0742516
RP11-403P17.5	0.37093	0.0743501
RIMS2	0.370905	0.0743709
SLC44A3	0.370715	0.0745312
SHARPIN	0.370617	0.0746142
AMBRA1	0.370608	0.0746217
WBP4	0.37054	0.0746788
RP11-321C24.1	0.370341	0.074847
DMPK	0.370173	0.0749897
GPR107	0.37009	0.07506
C12orf57	0.369977	0.0751557
ANKRD36	0.369916	0.0752073
LMAN2L	0.36978	0.0753231
ZCCHC8	0.369677	0.0754107
C12orf40	0.369605	0.0754724
DNAJC7	0.369596	0.0754798
PDCD1LG2	0.369524	0.0755409
SECISBP2	0.369493	0.0755674
ZNF287	0.369417	0.0756326
THSD1	0.369263	0.0757641
ECI1	0.369203	0.0758148
LRRC8D	0.369149	0.0758616
NDUFB5	0.369118	0.0758876
CNTRL	0.368926	0.0760521
AC008074.3	0.368659	0.0762813
EFCC1	0.368613	0.0763205
SUPT4H1	0.368564	0.0763624
PHKA1	0.368483	0.0764321
F11R	0.368267	0.0766184
RASA2	0.368212	0.0766656
TRPV1	0.368122	0.0767435
FAM66B	0.36783	0.0769953
SLC1A1	0.367815	0.0770084
CTD-2336O2.1	0.367805	0.0770168
ST6GALNAC6	0.367591	0.0772022
LINC01184	0.367575	0.077216
TRUB1	0.367515	0.0772687
AC092718.1	0.367395	0.0773722
IL16	0.367251	0.077497
SMO	0.367179	0.0775603
RNLS	0.367153	0.0775827
INAFM1	0.367085	0.0776419
ZNF771	0.367065	0.0776595
RP11-708B6.2	0.366745	0.0779379
PTPN6	0.36674	0.0779424
WT1-AS	0.366711	0.0779676
SVIL-AS1	0.366586	0.0780772
PGRMC1	0.366569	0.078092
RP11-324I22.4	0.366544	0.0781137
SMIM10L1	0.366499	0.0781525
GFER	0.366495	0.0781564
XKRX	0.366471	0.0781776
CYSLTR2	0.366366	0.0782697
TMEM47	0.366362	0.078273
EXOSC6	0.366068	0.0785307
GPRC5C	0.365932	0.0786503
RNF31	0.365886	0.0786902
ZSCAN22	0.365849	0.0787226
ATAT1	0.365835	0.078735
ABCA7	0.365783	0.0787808
KHDC1	0.365557	0.0789798
FBF1	0.365456	0.079069
RP11-21B21.4	0.365416	0.0791043
RP11-415J8.3	0.365354	0.0791592
ITIH5	0.365282	0.0792227
FAM111A	0.365256	0.0792457
ZNF418	0.3652	0.0792954
RP11-79N23.1	0.365149	0.07934
KLHL3	0.364979	0.0794913
ZNF765	0.364843	0.0796117
KCNJ8	0.364824	0.0796282
RP11-131K5.1	0.364793	0.0796561
RMDN2-AS1	0.364657	0.0797764
BCL2L12	0.364563	0.0798599
MAP3K9	0.364439	0.0799699
ZMAT3	0.364384	0.0800188
RP1-101K10.6	0.364341	0.0800576
RP11-253I19.3	0.364203	0.0801802
PVRL3	0.364104	0.0802691
MICAL1	0.364055	0.0803122
SNX5	0.364052	0.0803149
C7orf49	0.364038	0.0803275
DPP9	0.364022	0.080342
IL7	0.363984	0.0803763
RFC5	0.363949	0.0804076
DPY19L3	0.363848	0.0804979
TTLL9	0.363847	0.0804983
RP11-231C14.7	0.363665	0.0806617
SLC39A9	0.36346	0.0808449
DEF6	0.363427	0.0808748
RAET1G	0.363352	0.0809419
ACVR1	0.363253	0.0810314
HSDL1	0.363205	0.0810737
SLC10A7	0.363173	0.0811032
SZT2	0.363159	0.0811154
RP4-777O23.3	0.363151	0.0811223
TRMT11	0.363064	0.081201
PDCD5	0.363019	0.0812416
BST1	0.362976	0.0812803
ISG20L2	0.362948	0.0813056
PPP1R8	0.362935	0.081317
ZBED3-AS1	0.362847	0.0813968
THYN1	0.362754	0.0814806
NME7	0.362696	0.0815327
IDI1	0.362535	0.0816786
RANBP3	0.362473	0.0817346
RFC1	0.362439	0.0817653
ASPSCR1	0.362363	0.0818335
RP11-318C24.2	0.362312	0.0818801
PRIMPOL	0.362242	0.0819433
CMTR1	0.362219	0.081964
FAM76B	0.36216	0.0820178
SRSF9	0.362087	0.082084
HIST1H4H	0.362083	0.0820876
GTPBP6	0.361952	0.0822065
ZNF528	0.361925	0.0822311
STX16-NPEPL1	0.361902	0.0822521
SLAIN1	0.361846	0.0823029
SPDYE16	0.361734	0.0824049
DRAM2	0.36173	0.0824086
REEP3	0.361724	0.0824144
ITGBL1	0.361555	0.0825684
CNTNAP1	0.361499	0.0826195
UCHL1	0.361492	0.0826251
TMEM72-AS1	0.361472	0.0826439
TBC1D20	0.361419	0.0826923
DDB2	0.361393	0.0827153
RP11-963H4.3	0.361372	0.0827345
ZNF354B	0.361244	0.0828515
IQUB	0.361022	0.0830549
LINC00310	0.360969	0.0831033
RP11-16P20.3	0.36089	0.083176
STK11	0.36084	0.0832221
RP11-642D21.2	0.360628	0.0834158
LPIN3	0.360519	0.0835162
CUL4B	0.360461	0.08357
RP11-798M19.6	0.36045	0.0835797
RP11-739L10.1	0.360323	0.0836966
CTC-458G6.2	0.360297	0.0837209
FAM66C	0.360261	0.0837539
AKAP11	0.360258	0.0837566
HGS	0.360246	0.0837677
ATXN10	0.360199	0.0838115
LINC00346	0.35997	0.0840222
SECTM1	0.359804	0.0841758
OGG1	0.359744	0.0842309
KCND2	0.359642	0.0843262
ABHD17A	0.359499	0.0844583
RP11-166B2.8	0.359494	0.0844626
LINC01271	0.35948	0.084476
RP11-418J17.1	0.359432	0.0845203
TAOK2	0.359358	0.0845888
SLC26A5	0.359283	0.084659
FDXR	0.359028	0.0848958
SACM1L	0.358986	0.0849349
TTLL3	0.358966	0.0849532
AC006486.9	0.358965	0.0849544
ZNF358	0.358956	0.0849633
BTBD19	0.358924	0.0849932
ULK3	0.358851	0.0850612
MMP14	0.358835	0.0850753
NKIRAS1	0.358833	0.0850777
MATN1-AS1	0.358832	0.0850783
SCOC	0.358761	0.0851451
KIF6	0.358737	0.0851671
AC010226.4	0.358723	0.08518
CTC-436P18.1	0.358688	0.0852124
CTC-260E6.6	0.358669	0.0852306
CYBRD1	0.358531	0.0853591
NUCB2	0.358473	0.0854135
PRPF39	0.358461	0.0854251
DENND2A	0.358364	0.0855161
FHIT	0.358353	0.0855256
RP11-1100L3.8	0.358347	0.0855317
RP11-498P14.5	0.358312	0.0855647
WDR70	0.358229	0.0856421
SLC25A43	0.358126	0.0857385
COL11A1	0.358013	0.0858445
GTF2B	0.357926	0.0859264
PHYH	0.357861	0.0859879
ICOSLG	0.357835	0.0860115
SOX6	0.357567	0.0862644
MKNK2	0.357441	0.0863826
ZFP2	0.3574	0.0864212
TTLL1	0.357373	0.0864466
TRAF6	0.357359	0.0864601
PDE8A	0.357356	0.0864629
MTIF3	0.357349	0.0864701
ARRDC4	0.357331	0.086487
HVCN1	0.357309	0.0865071
TRIM61	0.3571	0.0867052
UQCC3	0.357066	0.0867367
RP11-245J9.4	0.357062	0.0867413
ALDH3A2	0.357025	0.0867762
HFM1	0.356935	0.0868615
PPP1R12C	0.356902	0.0868923
RPN2	0.35674	0.0870462
IBA57	0.356732	0.087054
LINC00907	0.356684	0.087099
TBX18	0.356654	0.0871275
LINC01552	0.356632	0.0871488
SYTL2	0.356545	0.0872307
TMEM140	0.356501	0.0872729
HLA-DPB1	0.356477	0.087296
CTD-2020K17.1	0.356464	0.0873075
AC016995.3	0.356432	0.0873386
GABRB3	0.356383	0.0873851
RP11-554I8.2	0.356366	0.0874014
RP11-356I2.4	0.356365	0.0874022
LINC00174	0.356363	0.0874041
ZNRD1-AS1	0.356261	0.0875011
SAP130	0.356158	0.0875992
ZFP28	0.356148	0.087609
SCRN2	0.356142	0.0876144
TIMM22	0.35608	0.0876733
ITGA11	0.356029	0.0877221
PSMD9	0.356	0.08775
IKZF4	0.355954	0.0877939
KCNG2	0.355948	0.0877991
ADCY1	0.355901	0.0878446
DDX51	0.355871	0.0878729
CPEB2	0.35586	0.087884
DUS4L	0.355741	0.0879975
GRIA1	0.355595	0.0881375
SLC26A10	0.355546	0.0881843
HAPLN1	0.355526	0.0882032
SLC9C1	0.355463	0.0882637
FCF1	0.355442	0.0882833
VPS26B	0.355441	0.0882842
CDC42EP4	0.355406	0.0883185
SPTAN1	0.35538	0.0883429
RBBP5	0.355368	0.0883544
RP4-639F20.1	0.35534	0.0883815
RPGR	0.355308	0.0884117
SUCLG2	0.355294	0.0884254
ANXA4	0.355229	0.0884883
GRAMD1C	0.355183	0.0885325
HSD17B14	0.355054	0.088656
RPSA	0.354949	0.0887571
SPRYD7	0.35471	0.088987
TSIX	0.354675	0.0890214
SERPINH1	0.354657	0.0890386
CWF19L1	0.354512	0.0891787
ABCD1	0.3545	0.08919
ATP10A	0.354453	0.0892352
CTD-2331H12.8	0.354449	0.0892398
CLASRP	0.354396	0.0892904
NME6	0.354183	0.0894972
GPATCH1	0.354055	0.0896207
SLC1A5	0.354044	0.0896319
CCDC24	0.353937	0.0897352
TRIT1	0.353915	0.0897568
PRICKLE3	0.353884	0.0897866
LINC00298	0.353866	0.0898037
EPB41L4B	0.353844	0.0898259
LZTFL1	0.353751	0.0899156
ZNF708	0.353661	0.0900033
KPNB1	0.353621	0.090042
TXNDC16	0.353588	0.0900743
RP3-475N16.1	0.353576	0.0900865
RP11-996F15.2	0.353539	0.0901217
RP11-680F20.9	0.353523	0.0901374
TMEM100	0.353523	0.0901377
SLC9A8	0.353386	0.0902716
KLK1	0.353373	0.090284
RP11-789C2.1	0.353345	0.0903111
TMEM56-RWDD3	0.353338	0.0903177
ZNF689	0.353337	0.0903189
ITPR3	0.353304	0.0903515
DNALI1	0.353262	0.090392
CKS1B	0.353239	0.0904141
OXA1L	0.353096	0.0905541
COL16A1	0.353063	0.090586
DEPDC5	0.353001	0.0906468
ZNF438	0.352928	0.0907184
PPP1R12A	0.352895	0.0907502
MSR1	0.352889	0.0907561
ACSS2	0.352829	0.0908153
CASC3	0.352828	0.0908165
WASF2	0.352655	0.090986
ZNF530	0.352627	0.0910136
GLIS1	0.352589	0.0910506
FAM73A	0.352521	0.0911173
MRPL57	0.352515	0.0911233
ZCCHC10	0.352497	0.0911407
PPIL1	0.352481	0.0911569
LINC00162	0.352269	0.0913645
TRAF3IP2	0.352248	0.091385
ARHGEF4	0.352202	0.0914306
PMPCB	0.352118	0.0915138
NUDT5	0.351874	0.091754
AP000350.5	0.351793	0.0918337
CDK5RAP1	0.35171	0.091916
ZBTB8A	0.351627	0.0919981
BOP1	0.351504	0.0921197
IFIH1	0.351441	0.092182
STXBP5-AS1	0.351388	0.0922341
CCDC71	0.351286	0.0923359
SLC35C1	0.351263	0.0923587
NDUFA6	0.351249	0.0923722
PEX7	0.351195	0.0924255
MYH15	0.351183	0.0924377
POLR1B	0.351146	0.0924742
RP11-366L20.2	0.3511	0.09252
PAPLN	0.350974	0.0926456
C19orf25	0.350948	0.092671
TAB1	0.350947	0.0926718
TRIM47	0.350931	0.0926883
C12orf76	0.35092	0.0926992
PCCA	0.350913	0.0927061
RP1-69D17.4	0.350808	0.0928106
GCA	0.350785	0.0928328
FASTKD1	0.350783	0.0928353
NOP14-AS1	0.350757	0.0928608
CA9	0.350723	0.0928943
FKBP8	0.350658	0.0929594
ZNF30	0.350605	0.0930121
CERS3-AS1	0.35054	0.0930773
CERS4	0.350367	0.0932494
GADD45GIP1	0.350281	0.0933357
TAPBPL	0.350244	0.0933723
C1QTNF6	0.350205	0.0934117
ABCC5	0.35013	0.0934868
STK11IP	0.349949	0.0936683
EDARADD	0.349832	0.0937857
ZCWPW2	0.349831	0.0937859
EXOC3	0.349799	0.0938179
RP11-540O11.7	0.349797	0.0938206
NT5C3A	0.349782	0.0938355
TNFRSF1A	0.349773	0.0938446
ABCD2	0.349753	0.0938642
ZEB1-AS1	0.349505	0.0941138
ZNF502	0.34936	0.0942598
SCAMP5	0.34934	0.0942799
TXNDC9	0.349176	0.0944453
AK8	0.349118	0.0945037
DNAJC24	0.349088	0.0945333
AC091133.1	0.349073	0.0945485
NAA38	0.349034	0.0945886
RBM26-AS1	0.348837	0.0947869
TAF1B	0.348834	0.0947901
PARP4	0.348536	0.0950916
MAPKAPK5	0.348525	0.0951029
R3HDM2	0.348493	0.0951353
ZSWIM7	0.348465	0.0951634
ACYP1	0.348463	0.0951656
DENR	0.348399	0.0952307
GDE1	0.348355	0.0952758
SMARCAL1	0.348326	0.0953052
PNPLA7	0.348246	0.0953858
ARMC8	0.348086	0.0955481
RP11-779O18.3	0.347972	0.0956651
ZFP37	0.34793	0.0957075
BTN3A1	0.347923	0.0957149
MRPL21	0.347877	0.0957617
IARS2	0.347695	0.0959468
MMP15	0.347648	0.0959943
PHF21B	0.347646	0.0959967
OSER1-AS1	0.347551	0.0960938
TRPC6	0.347481	0.0961649
RABGAP1	0.347426	0.0962213
FAM98B	0.347339	0.0963108
RP11-319G6.1	0.347318	0.0963321
ZNF394	0.347308	0.0963418
ZNF611	0.347281	0.0963702
LL0XNC01-237H1.2	0.347239	0.0964127
RP11-1000B6.3	0.347157	0.0964971
MTMR10	0.347126	0.0965285
BAP1	0.347078	0.0965775
SLFN13	0.347051	0.0966055
RP11-269F19.2	0.347025	0.096632
SORL1	0.346992	0.0966661
UNC13D	0.346938	0.0967211
DYX1C1	0.346909	0.0967512
AMZ1	0.34683	0.0968322
RP11-475E11.9	0.346633	0.0970348
CKLF	0.346545	0.0971256
CSTF2T	0.346529	0.0971416
STX3	0.346496	0.0971758
TANK	0.346484	0.0971883
PURA	0.346422	0.0972523
TTBK2	0.346336	0.097341
CCDC142	0.346322	0.0973551
RP11-210M15.2	0.346169	0.0975134
AC004160.4	0.346029	0.0976578
AARS2	0.34589	0.0978015
YY1AP1	0.345885	0.0978063
GSTK1	0.345852	0.097841
CRIPT	0.345815	0.097879
AC108938.5	0.345769	0.0979268
HGF	0.345758	0.0979381
ABHD11	0.345671	0.0980286
ADAT2	0.345598	0.0981041
POGLUT1	0.345241	0.0984746
RP11-410D17.2	0.345128	0.0985926
SENP7	0.345124	0.0985958
MED25	0.345025	0.0986999
CARHSP1	0.345024	0.0987
SMURF1	0.344981	0.0987454
MTURN	0.344978	0.0987487
PLPPR2	0.344803	0.098931
FBXO36	0.344791	0.0989437
ZNF567	0.344738	0.0989983
TP53TG1	0.344738	0.0989992
ZNF385B	0.344737	0.0989999
SLC2A4	0.344735	0.0990019
FAM175A	0.344724	0.0990135
AIFM2	0.344275	0.099483
KCNK15	0.34424	0.0995194
ZNF449	0.344238	0.0995218
TMEM246	0.344144	0.0996204
CACNB4	0.344023	0.0997474
EPDR1	0.344022	0.0997479
LXN	0.343959	0.099815
TCOF1	0.34383	0.0999505
GALE	0.343785	0.0999971
RABL3	0.343779	0.100003
NFYA	0.343658	0.100131
TEKT2	0.34365	0.10014
NPIPB8	0.343526	0.10027
ZSWIM4	0.343419	0.100383
TTLL12	0.343397	0.100406
CTD-2600O9.1	0.343316	0.100492
LAT	0.343294	0.100515
MPP7	0.343294	0.100515
HLA-E	0.343207	0.100607
S100A16	0.34318	0.100636
NEK8	0.34304	0.100784
WDR53	0.342977	0.10085
ZNF687	0.342911	0.100919
POLD1	0.342867	0.100967
MAPK15	0.342725	0.101117
RRM1	0.342525	0.10133
ZBTB20	0.342408	0.101453
HOOK2	0.342355	0.10151
CDPF1	0.342258	0.101614
CENPJ	0.342232	0.10164
PYURF	0.34221	0.101664
CEP162	0.342124	0.101756
FBXL18	0.341977	0.101913
HNRNPH2	0.341908	0.101986
RP1-184J9.2	0.341874	0.102023
AC092155.4	0.341848	0.10205
DSCAM	0.341842	0.102057
EMB	0.341804	0.102098
C11orf95	0.341749	0.102156
TMEM167B	0.341596	0.10232
DGKQ	0.341541	0.102378
NICN1	0.341519	0.102402
C9orf114	0.341486	0.102438
TMEFF2	0.341387	0.102543
CUL7	0.341373	0.102559
FXN	0.341248	0.102693
AC083843.1	0.341214	0.102729
LINGO1	0.341092	0.10286
OFD1	0.340972	0.102989
AC073342.12	0.340902	0.103064
PBXIP1	0.340877	0.103091
LINC00893	0.34074	0.103239
STAT5A	0.340738	0.103241
SLC22A18	0.340544	0.10345
SOD1	0.340527	0.103468
NPRL2	0.340449	0.103552
IGSF11	0.340427	0.103576
CTA-292E10.6	0.340343	0.103667
NOL7	0.340062	0.103971
MRS2	0.340061	0.103972
SH3BP4	0.340015	0.104022
TRAPPC10	0.339955	0.104087
DHRS12	0.339952	0.10409
ABAT	0.339887	0.104161
HMGN5	0.339852	0.104198
KCNA4	0.339654	0.104413
UBE2U	0.339596	0.104476
TIMELESS	0.339394	0.104696
AC002456.2	0.339317	0.10478
SH3TC2	0.339308	0.104789
XRCC1	0.339278	0.104822
AGTRAP	0.33909	0.105027
RP11-480C16.1	0.339051	0.105069
ZNF414	0.339039	0.105082
STK38	0.338993	0.105133
GPR137B	0.338982	0.105145
RP11-206L10.9	0.338862	0.105276
PTCH1	0.338856	0.105283
PCSK4	0.338826	0.105316
RP11-77I22.2	0.338778	0.105368
ZMYM5	0.338759	0.105389
POM121C	0.338699	0.105454
GREB1	0.33859	0.105573
POLE3	0.338522	0.105648
PNPLA1	0.338493	0.10568
TSHZ1	0.33834	0.105847
COPS4	0.338325	0.105864
NARS2	0.3383	0.105891
TCEAL6	0.338229	0.105969
AC025171.1	0.338228	0.10597
ADAMTS6	0.338188	0.106014
CA11	0.338118	0.106091
ZNF43	0.338064	0.106151
DANT2	0.337841	0.106396
RNASEH2A	0.337824	0.106415
CCDC106	0.337809	0.106431
SIRT3	0.337576	0.106689
DGUOK-AS1	0.337484	0.106789
MEX3D	0.337465	0.10681
NUGGC	0.337413	0.106868
TBCEL	0.337364	0.106923
ADORA2B	0.337213	0.107089
ARPC2	0.337175	0.107132
POU2F3	0.337155	0.107154
C10orf54	0.337139	0.107172
RABEP2	0.337118	0.107194
ANKRD30A	0.337112	0.107201
DBF4B	0.337078	0.107238
ZNF600	0.336905	0.10743
ALX4	0.336803	0.107544
SMIM8	0.336796	0.107552
TIGD6	0.336629	0.107737
RP11-49K24.4	0.336564	0.107809
ALKBH6	0.336549	0.107826
CASP8	0.336546	0.107829
BBOX1-AS1	0.336528	0.107849
KLF11	0.336428	0.107961
ZNF350	0.336427	0.107962
KCTD5	0.336276	0.108129
RP11-84G21.1	0.336247	0.108163
SDCBP2-AS1	0.336155	0.108265
GOLT1B	0.336105	0.10832
AC092835.2	0.336104	0.108321
Z83001.1	0.336024	0.10841
PJA2	0.336006	0.108432
HDAC1	0.335934	0.108511
ZMIZ1	0.335867	0.108587
RP11-141M1.3	0.335852	0.108603
LPAR1	0.335852	0.108604
TEFM	0.335851	0.108604
GNPNAT1	0.335845	0.10861
RPL17	0.335785	0.108678
CCHCR1	0.335783	0.10868
PNKP	0.335767	0.108698
RHBDL2	0.335691	0.108783
SNX3	0.335644	0.108836
SENP8	0.335581	0.108906
ZNF445	0.335545	0.108947
NOL12	0.335505	0.108991
NOXRED1	0.335483	0.109016
BRWD1	0.335427	0.109079
AP006222.2	0.335308	0.109213
CSRP2BP	0.335269	0.109257
CAPS	0.335226	0.109304
SRD5A3	0.335186	0.109349
PRDM11	0.335118	0.109426
BMP6	0.335104	0.109442
CTU1	0.335093	0.109454
ZNF318	0.335062	0.109489
SYNGAP1	0.335042	0.109511
TRAF1	0.33499	0.109569
SPEN	0.33499	0.10957
FN3KRP	0.334939	0.109628
NKD1	0.334919	0.10965
HHIPL1	0.334814	0.109768
HLA-DQB1	0.334805	0.109778
GLI3	0.33446	0.110168
ERLEC1	0.334298	0.110351
RP5-1024N4.4	0.334254	0.1104
THEMIS2	0.334233	0.110424
VPS52	0.33419	0.110473
RP5-965F6.2	0.334127	0.110545
RP11-162D16.2	0.33412	0.110552
C11orf80	0.334093	0.110583
NKIRAS2	0.334064	0.110616
XPO6	0.334012	0.110674
TMEM234	0.33398	0.110711
CBLN3	0.333931	0.110767
TMOD1	0.333821	0.110891
ATAD3B	0.333787	0.11093
MRVI1	0.33371	0.111018
LDOC1	0.333708	0.111019
ALMS1	0.333691	0.111038
CNRIP1	0.333669	0.111064
ATP13A2	0.333278	0.111509
CAPN10-AS1	0.333168	0.111634
CHMP2A	0.333147	0.111659
BAMBI	0.333104	0.111707
MRPL33	0.333092	0.111721
C17orf67	0.333018	0.111805
SETMAR	0.332864	0.111982
STX8	0.332803	0.112051
MPLKIP	0.332731	0.112134
FAM174A	0.332715	0.112153
PPID	0.332689	0.112182
RP11-457M11.5	0.332625	0.112256
LOXL2	0.33259	0.112295
ATF7IP	0.332481	0.11242
FAM212B	0.332354	0.112566
NUP210	0.332291	0.112639
USP48	0.332265	0.112669
RHOXF1	0.332207	0.112735
HNRNPLL	0.332164	0.112784
ATOH8	0.332062	0.112901
PYM1	0.331992	0.112982
ABCC10	0.331977	0.112999
TTC21A	0.33181	0.113191
RP11-1000B6.8	0.331795	0.113209
CDC42BPB	0.331673	0.11335
ABCB7	0.331657	0.113369
PHC1	0.331614	0.113418
HNRNPH3	0.331561	0.113479
AGBL2	0.331558	0.113483
BTG2	0.331538	0.113505
RP11-31F15.2	0.331292	0.11379
PLBD2	0.331268	0.113818
RP11-736N17.10	0.331265	0.113821
AGT	0.331233	0.113858
LRP3	0.331163	0.11394
FRZB	0.331119	0.11399
PPCDC	0.331032	0.114091
CLIP2	0.330992	0.114138
DUSP22	0.330971	0.114162
BIVM	0.330913	0.114229
TRIM14	0.330859	0.114291
IMPAD1	0.330804	0.114355
FAM13A-AS1	0.330781	0.114382
TLR2	0.330531	0.114672
KRT15	0.33046	0.114755
LRRC66	0.330368	0.114862
SH3YL1	0.330358	0.114874
COX6B1	0.330232	0.115021
CRAMP1	0.330185	0.115075
PNMA1	0.33016	0.115105
FAM134B	0.330011	0.115279
SPATA18	0.330004	0.115288
HPS4	0.329972	0.115324
FANCB	0.329921	0.115384
ANKRD13C	0.329895	0.115415
PDGFRB	0.32985	0.115467
PDSS2	0.329842	0.115477
C6orf120	0.329831	0.115489
GNGT1	0.329816	0.115507
RP11-526I2.5	0.329803	0.115522
RP13-476E20.1	0.329791	0.115536
LATS2-AS1	0.329783	0.115546
HEXIM2	0.329749	0.115585
CMTM6	0.329653	0.115697
MAN1B1	0.329607	0.115751
CTD-2535L24.2	0.329479	0.115901
LINC01260	0.329474	0.115907
RP3-510D11.2	0.329463	0.115921
TMEM44	0.329444	0.115943
SNRPB2	0.329263	0.116155
ZBTB11-AS1	0.329212	0.116214
SPATA6	0.329163	0.116272
KCNH8	0.329153	0.116285
ZNF225	0.329141	0.116299
ERICH1	0.32908	0.116371
NLRP1	0.328963	0.116508
RP11-231C18.3	0.328947	0.116527
PCDHB13	0.328909	0.116572
SPATA32	0.328859	0.11663
TOM1L1	0.328825	0.11667
CACNA2D1	0.3288	0.116699
DGAT2	0.328759	0.116748
GTF2H2C	0.328702	0.116815
HMGB2	0.328647	0.11688
ASCC3	0.328492	0.117063
COX11	0.328347	0.117235
NUDT9	0.328308	0.117281
RP11-563E2.2	0.328279	0.117314
RP11-74M11.2	0.328155	0.117461
CPXM2	0.328085	0.117545
C15orf61	0.328042	0.117596
LINC00106	0.328006	0.117638
PYCARD	0.328004	0.117641
TSHZ3	0.327977	0.117672
TGIF2-C20orf24	0.327959	0.117694
GPRC5B	0.327927	0.117732
RCN3	0.32789	0.117776
ARHGAP22	0.327829	0.117848
CABYR	0.327821	0.117858
STXBP4	0.327767	0.117922
NPL	0.327623	0.118093
RHOT1	0.327594	0.118128
RP11-103J8.1	0.327589	0.118133
EXT1	0.327561	0.118167
PDGFD	0.327543	0.118188
FAM195A	0.327535	0.118197
TMEM98	0.327484	0.118258
KLHL36	0.327451	0.118297
CHL1	0.327447	0.118302
CWC15	0.327446	0.118304
PIGO	0.327392	0.118368
CTC-554D6.1	0.327383	0.118379
SH3BGRL2	0.327364	0.118401
RORB	0.327321	0.118453
GK	0.327286	0.118494
STK38L	0.327282	0.118499
TIMM17A	0.327167	0.118636
FANCG	0.326872	0.118988
AR	0.32686	0.119002
RP11-554D15.1	0.326746	0.119139
LSM10	0.326691	0.119205
ELOVL5	0.326687	0.11921
FLNA	0.326668	0.119233
AC074117.10	0.326613	0.119298
PPP4R4	0.326472	0.119467
TRAPPC13	0.326444	0.119501
STARD5	0.326425	0.119523
ACAA2	0.326417	0.119533
LINC01358	0.326352	0.119611
ADAMTSL1	0.326295	0.11968
ANO1	0.326294	0.11968
KCTD21	0.326281	0.119696
MPHOSPH9	0.326266	0.119714
PRDM5	0.326265	0.119715
ZBED8	0.326238	0.119748
MX1	0.326187	0.119808
SOS2	0.326155	0.119848
C6orf1	0.326144	0.11986
RGMB	0.32609	0.119926
TP53I11	0.326021	0.120009
UBR3	0.326017	0.120013
LINC01355	0.325939	0.120107
CDC26	0.325845	0.12022
PCDHB15	0.325772	0.120308
PPDPF	0.325733	0.120355
CTD-3220F14.1	0.325711	0.120382
ZFP82	0.325605	0.12051
ZCRB1	0.325538	0.120591
SPATA20	0.325513	0.120621
VASN	0.3255	0.120636
C3orf79	0.325346	0.120822
RP11-626G11.5	0.325306	0.120871
RP11-806H10.4	0.325167	0.121039
DLGAP4-AS1	0.325151	0.121058
DDI2	0.325132	0.121081
AP4M1	0.325126	0.121089
TBCCD1	0.325092	0.121129
CHST7	0.325006	0.121234
EAPP	0.324998	0.121243
AC010504.2	0.324993	0.12125
OPTN	0.324916	0.121343
PARP6	0.324874	0.121394
KIAA0825	0.32478	0.121508
NTRK2	0.324762	0.121529
PAPD5	0.324748	0.121546
SRCAP	0.32464	0.121678
BRF2	0.324633	0.121687
C10orf12	0.324548	0.12179
SNAP29	0.324475	0.121878
MIR325HG	0.324361	0.122017
ZNF496	0.324317	0.122071
RPS29	0.324307	0.122084
L2HGDH	0.324293	0.122101
GAS1RR	0.324277	0.122119
RP4-635E18.9	0.323874	0.122611
ZCCHC4	0.323828	0.122667
RPL36AL	0.32381	0.12269
NLGN2	0.323772	0.122736
GPX8	0.323747	0.122766
RP11-146F11.5	0.32369	0.122836
C21orf2	0.323687	0.12284
TOMM7	0.323648	0.122887
RAB32	0.323604	0.122942
ZNF227	0.323541	0.123018
TIMM9	0.323524	0.123039
ST7-AS2	0.323475	0.123099
RP13-726E6.2	0.323466	0.12311
PDGFA	0.323199	0.123438
ANKS1A	0.323194	0.123444
CCDC94	0.323048	0.123623
LINC00276	0.322938	0.123758
LINC01342	0.322893	0.123813
HERC5	0.322871	0.123841
C6orf10	0.322871	0.123841
POU6F1	0.32286	0.123854
RP4-678D15.1	0.322747	0.123994
ABCG1	0.322688	0.124066
DDIT4	0.322612	0.12416
C21orf62	0.322589	0.124189
CNP	0.322582	0.124197
GSDMB	0.322541	0.124247
ZNF639	0.322306	0.124538
LIMK2	0.322203	0.124665
FH	0.322026	0.124884
SH2D4A	0.321762	0.125211
EDEM2	0.321745	0.125232
GPC6	0.321701	0.125287
LINC01426	0.321634	0.12537
ZFYVE19	0.321596	0.125417
MUT	0.321455	0.125592
SMIM15	0.321434	0.125619
TSPAN32	0.321428	0.125626
EXOC7	0.321389	0.125675
ARFGAP2	0.321379	0.125687
AKIRIN1	0.321373	0.125694
ASB1	0.321288	0.1258
AIDA	0.321286	0.125802
VAT1	0.320988	0.126174
TNFAIP1	0.320971	0.126195
ENO4	0.320925	0.126252
BAALC-AS1	0.320765	0.126452
SPC25	0.320755	0.126465
NPTN	0.320736	0.126488
CYP27A1	0.320722	0.126506
CRTAC1	0.320704	0.126529
MDC1	0.320685	0.126553
CYB5R3	0.320611	0.126645
RP5-1187M17.10	0.320471	0.12682
SNX29	0.320465	0.126827
PAFAH1B3	0.32046	0.126833
ATP6AP2	0.320434	0.126866
RP11-582J16.5	0.320432	0.126869
LINC00884	0.320366	0.126951
SYN3	0.32034	0.126984
SSFA2	0.320254	0.127092
ERV3-1	0.320164	0.127204
LINC01169	0.320159	0.127211
PCBD1	0.320158	0.127212
LRP2BP	0.320106	0.127277
CDR1-AS	0.319946	0.127478
HMGXB4	0.319885	0.127555
VLDLR-AS1	0.319836	0.127616
ZNF354C	0.319826	0.127629
INTS9	0.319726	0.127754
ABCA1	0.319695	0.127794
RP5-858L17.1	0.319595	0.12792
NUDT7	0.319526	0.128007
LINC00989	0.319463	0.128086
ZNF536	0.319463	0.128087
DPH6-AS1	0.319435	0.128121
NRL	0.319427	0.128132
LRP5L	0.319418	0.128143
SLCO6A1	0.319381	0.12819
TCAF2	0.319366	0.128209
GRIK1	0.31934	0.128241
NPFFR1	0.319277	0.128321
RP11-23N2.4	0.319225	0.128387
ZBTB10	0.319191	0.12843
ZZEF1	0.319175	0.12845
LYSMD4	0.31905	0.128607
CYB561A3	0.319015	0.128652
PEX11G	0.3189	0.128798
CTD-2562J15.6	0.31877	0.128963
CILP	0.318717	0.12903
RPUSD3	0.318661	0.129101
ZNF362	0.318584	0.129198
RAB5B	0.318579	0.129205
CBWD3	0.318473	0.129339
RP1-179N16.6	0.318308	0.129549
PYCR1	0.3183	0.129559
SLC44A5	0.318291	0.129571
ARID5A	0.318245	0.129629
GORASP1	0.318185	0.129705
AKIP1	0.318164	0.129732
TCF7L2	0.31809	0.129826
PSMG4	0.318089	0.129828
FLAD1	0.318087	0.129831
PPP2R5B	0.317911	0.130054
RP11-399E6.1	0.317849	0.130134
HPR	0.317792	0.130206
PPP2R1B	0.317678	0.130352
BACE2	0.31767	0.130362
KBTBD3	0.317592	0.130462
COX10	0.317561	0.130501
FAM120C	0.317543	0.130524
CDKN2AIP	0.317526	0.130545
NCAPD2	0.317384	0.130727
COL25A1	0.317381	0.130731
KIAA0391	0.317326	0.130802
RP4-669L17.10	0.317279	0.130862
TRAF7	0.317264	0.130881
ZNF783	0.317197	0.130967
MTCP1	0.317112	0.131075
GPSM1	0.317057	0.131146
TSC1	0.317018	0.131197
TRAFD1	0.317017	0.131198
RECQL5	0.316804	0.131472
RP1-43E13.2	0.316672	0.131641
LIFR-AS1	0.316641	0.131681
ZNF823	0.316561	0.131783
SBF2-AS1	0.316459	0.131915
SLC25A12	0.316447	0.13193
DIP2A	0.316427	0.131956
ZNF839	0.316387	0.132007
RP11-298I3.5	0.316366	0.132035
PRR5	0.31632	0.132094
PCTP	0.316303	0.132117
MYPOP	0.316282	0.132143
ALG12	0.316273	0.132154
CAPN1	0.316215	0.132229
RP11-486A14.2	0.316043	0.132452
PXN-AS1	0.316009	0.132495
CROT	0.315996	0.132512
LURAP1L	0.315952	0.132569
RP11-540O11.4	0.315912	0.13262
PGPEP1	0.315874	0.132671
MBNL3	0.315786	0.132783
YTHDF3	0.315758	0.13282
SLC43A3	0.315532	0.133113
ZSCAN16-AS1	0.315464	0.133201
ZXDA	0.315454	0.133214
MON1A	0.315443	0.133229
MRRF	0.315435	0.133239
RP11-173M1.4	0.315341	0.133361
RP11-296O14.3	0.315282	0.133438
CDH23	0.315267	0.133457
MX2	0.315243	0.133487
RP11-324O2.3	0.315198	0.133547
TAX1BP1	0.315176	0.133575
AK6	0.315131	0.133634
TM2D3	0.315109	0.133662
GADD45G	0.315022	0.133776
CFDP1	0.314991	0.133815
YEATS2	0.314984	0.133825
AP000487.6	0.314934	0.13389
PSMG2	0.314902	0.133931
RP1-78O14.1	0.314898	0.133936
TTC9C	0.314837	0.134016
AGO1	0.314705	0.134189
C16orf52	0.314693	0.134204
FHDC1	0.314686	0.134213
CTD-2126E3.3	0.314411	0.134572
HAUS3	0.314331	0.134677
GNB4	0.314294	0.134725
CBARP	0.314228	0.134811
[truncated: 43,069 more rows]

## Sheet: Fibroblast
Gene	Pearson Coefficient	P-value
AC009229.5	0.72098	4.78402e-05
RP3-510D11.2	0.691528	0.000128942
GOLGA8M	0.678793	0.000191254
XG	0.675394	0.0002118
CP	0.673785	0.000222184
EPHA6	0.659833	0.000332512
RP11-305F18.1	0.658655	0.000343701
AC104076.3	0.654787	0.000382801
RP11-941H19.3	0.653941	0.000391844
C2orf42	0.652493	0.000407765
MIR34AHG	0.652323	0.000409669
RASGRF2	0.647047	0.000472785
HOXC4	0.645428	0.000493787
ITGBL1	0.644861	0.000501326
DYDC2	0.64314	0.00052482
RP11-397O8.7	0.641257	0.000551626
LINC00648	0.641053	0.000554591
GRHL2	0.637477	0.000609039
PTPRO	0.636997	0.000616675
CTB-174D11.2	0.636892	0.000618361
CALY	0.627032	0.000795374
LEPR	0.624779	0.000841475
LRRIQ1	0.624093	0.000855958
RP11-98F14.11	0.623993	0.000858099
RP11-168K9.2	0.623993	0.000858099
RP11-125O18.1	0.622716	0.00088569
CREB5	0.620116	0.000944273
AP000476.1	0.619097	0.000968112
RP11-613D13.8	0.618419	0.000984275
BRINP1	0.61496	0.00107037
HNRNPM	0.614716	0.00107667
RP11-444A22.1	0.614234	0.00108924
KLF4	0.613776	0.0011013
LINC00106	0.610885	0.00118006
GS1-600G8.5	0.604775	0.0013626
MUC12	0.603969	0.00138839
C14orf79	0.60366	0.00139841
RP11-863H1.1	0.601359	0.00147484
CDH10	0.600393	0.00150799
RP11-331K21.1	0.59745	0.00161296
AGBL1	0.596995	0.00162971
IRAK2	0.595472	0.00168695
MEI1	0.594503	0.00172425
CDKN2B	0.591842	0.00183037
AC011747.4	0.591381	0.00184932
NDRG1	0.591221	0.00185591
RP11-193H5.1	0.591208	0.00185645
AC092839.4	0.591103	0.00186079
RP11-149I23.3	0.590429	0.00188895
JARID2-AS1	0.590237	0.00189705
CEP152	0.58757	0.0020124
METTL24	0.58753	0.00201417
PDSS1	0.586188	0.00207451
RP11-155L15.1	0.585698	0.00209691
RADIL	0.585592	0.00210178
RP11-655H13.2	0.585407	0.00211034
CRACR2A	0.585001	0.00212914
SLC10A6	0.58489	0.00213431
RP11-148B18.1	0.584146	0.00216928
CYFIP1	0.582214	0.0022623
AC018359.3	0.581871	0.00227914
RP4-710M16.2	0.581871	0.00227914
RP4-684O24.5	0.581702	0.0022875
AC073987.1	0.580132	0.00236636
THSD7B	0.579364	0.00240576
RP11-507J18.2	0.579103	0.00241924
RP11-855A2.5	0.578674	0.00244161
AC009229.6	0.578383	0.00245689
ABI3BP	0.578216	0.00246566
ACP7	0.577978	0.00247827
KCNK12	0.576126	0.00257806
CYP39A1	0.575945	0.00258802
TACR3	0.574824	0.00265023
WNT7A	0.574607	0.00266244
SFTA1P	0.574212	0.00268476
CEND1	0.572491	0.00278393
RP11-222K16.1	0.572383	0.00279027
LINC00922	0.572073	0.00280846
MIR3976HG	0.570894	0.00287873
RAB35	0.570849	0.00288142
PTGFR	0.569784	0.00294617
GGT1	0.569624	0.00295603
MYO1A	0.567496	0.00308953
MYLK	0.566553	0.00315031
RP5-944M2.3	0.56594	0.00319039
TENM1	0.565781	0.00320084
COL11A1	0.56544	0.00322337
MDP1	0.564912	0.00325851
RP11-64B16.5	0.564759	0.00326876
RP11-210G22.1	0.564437	0.0032904
RP11-416N4.4	0.563115	0.00338059
RP11-215A19.2	0.561326	0.00350596
TMEM114	0.56132	0.00350639
CTC-340D7.1	0.560309	0.00357893
CTD-2260A17.2	0.558949	0.00367862
ADCY8	0.558895	0.00368263
LINC00992	0.558706	0.00369668
PAX2	0.558185	0.00373557
CELF5	0.558123	0.00374028
C5orf17	0.558006	0.0037491
RP11-4B16.3	0.555911	0.00390967
IRF2BP2	0.555531	0.00393942
AIM1	0.555253	0.00396135
RP1-149A16.12	0.553727	0.0040833
IL1B	0.553579	0.00409532
NTN4	0.552643	0.00417192
RP11-95M5.1	0.552077	0.00421881
CADPS2	0.551782	0.00424342
SERPINB5	0.551579	0.0042604
ARHGEF28	0.551565	0.00426163
RP11-287F9.2	0.550954	0.00431316
CTD-2562J15.6	0.550534	0.00434886
CTD-2231E14.8	0.548776	0.00450122
UAP1	0.548118	0.00455936
NVL	0.54521	0.0048241
RP11-883A18.3	0.545154	0.00482936
RP4-543J13.1	0.544375	0.00490248
URGCP	0.543362	0.00499902
DCLRE1C	0.54285	0.00504841
RP11-324C10.1	0.542655	0.00506725
CTA-221G9.7	0.542547	0.0050778
LLNLR-245B6.1	0.542254	0.00510639
OPTC	0.541985	0.00513277
RP11-286B14.1	0.541548	0.00517579
LL22NC03-104C7.1	0.541367	0.00519376
RP11-1079H9.1	0.541135	0.00521674
RP11-1078H9.2	0.54034	0.00529647
XXyac-YX65C7-A.2	0.539906	0.00534041
NOM1	0.539876	0.00534337
ETV5	0.539213	0.00541112
RP11-413H22.2	0.539047	0.00542816
MAN2B2	0.538592	0.00547525
RP11-278H7.1	0.538555	0.00547909
SSX5	0.537823	0.00555545
ARHGAP28	0.536652	0.00567957
SLC38A10	0.536497	0.00569611
ANKH	0.53643	0.00570333
TRPC4AP	0.536334	0.00571358
LRFN2	0.53583	0.00576799
COL4A2-AS2	0.535693	0.00578289
MED27	0.535276	0.00582826
BOC	0.535182	0.00583855
LINC00355	0.534794	0.00588117
RP11-404P21.3	0.534794	0.00588117
RP11-290O12.2	0.534488	0.0059149
OVOS2	0.533561	0.00601833
KB-1125A3.11	0.533166	0.00606277
RP11-617I14.1	0.532992	0.00608248
RP11-48F14.1	0.532367	0.00615363
CTC-435M10.3	0.531203	0.00628794
RP11-152K4.2	0.530839	0.00633046
FAM107B	0.529981	0.00643161
APBB1IP	0.529269	0.00651664
CH507-513H4.6	0.528721	0.00658269
SLC43A2	0.528615	0.00659551
FRMD7	0.528567	0.00660142
ADARB2-AS1	0.528362	0.00662624
RP11-420K14.8	0.528042	0.0066653
LRTM1	0.528018	0.00666823
CRHBP	0.527446	0.00673851
CIT	0.527219	0.00676659
C11orf96	0.527024	0.00679082
CTD-2545G14.7	0.526686	0.00683294
EDA2R	0.526146	0.0069007
EMX1	0.525873	0.00693508
DPYSL2	0.525713	0.00695539
CYP8B1	0.52557	0.00697346
SNX22	0.525244	0.00701496
IL21R	0.524985	0.00704812
CTB-176F20.3	0.524735	0.00708024
RP11-146E13.4	0.524716	0.00708268
ANKFN1	0.52388	0.00719103
RP11-21J7.1	0.523793	0.00720238
AC026167.1	0.523118	0.00729085
AC008268.1	0.522922	0.0073168
RP11-624A4.1	0.522922	0.0073168
RP11-148B3.2	0.522922	0.0073168
CTC-265F19.3	0.522922	0.0073168
RP11-38C18.3	0.522922	0.0073168
RP3-422G23.4	0.522922	0.0073168
SCIN	0.521621	0.0074905
RIMS2	0.521399	0.00752045
TMEM132E	0.521069	0.00756532
SLC35F3	0.520839	0.00759655
DNAH5	0.52064	0.00762376
RP11-767C1.2	0.520131	0.00769372
MTSS1	0.519567	0.00777182
EPCAM	0.519497	0.00778159
CITED1	0.519221	0.00782015
RAPGEF1	0.518239	0.00795839
TNK2-AS1	0.517516	0.0080615
RP11-218M22.1	0.517382	0.00808073
RP11-95P13.1	0.517205	0.00810616
HUNK	0.517124	0.00811788
RP11-565A3.2	0.517108	0.00812023
FLYWCH1	0.517016	0.00813351
LINC01016	0.516957	0.00814198
RP11-617B3.2	0.516284	0.00823986
MAFF	0.516247	0.0082452
PTCHD4	0.516217	0.00824959
IQGAP1	0.515951	0.00828853
WSCD1	0.515583	0.00834277
TRIM46	0.515456	0.00836152
MSN	0.51541	0.00836822
LY96	0.515161	0.00840521
URAD	0.514717	0.00847136
ERC2	0.51455	0.00849627
RP11-275N1.1	0.514424	0.00851515
RP11-379B8.1	0.514367	0.0085238
LINC01581	0.514088	0.00856575
RP11-362F19.3	0.513475	0.00865868
SMKR1	0.513475	0.00865868
AL133247.2	0.513012	0.0087294
CCDC172	0.513012	0.0087294
TRPC6	0.512928	0.0087423
FSTL4	0.512771	0.00876642
LINC00477	0.512546	0.00880101
PFKFB1	0.512474	0.0088122
TBC1D22A	0.512407	0.00882252
RP11-62F24.1	0.512357	0.00883025
RP11-45I20.1	0.512357	0.00883025
RP11-480D4.2	0.512357	0.00883025
TCP10L2	0.512357	0.00883025
RP11-298J23.8	0.512357	0.00883025
RP11-401F2.4	0.512357	0.00883025
LINC01375	0.512357	0.00883025
RP11-254I22.3	0.512357	0.00883025
ATP6V1G3	0.512357	0.00883025
CACNG1	0.512357	0.00883025
MAP2K7	0.512025	0.00888179
FGF14	0.51194	0.00889501
DIABLO	0.511698	0.00893266
RP11-7K24.3	0.510664	0.00909538
LL0XNC01-116E7.2	0.510528	0.00911703
AP000266.7	0.509818	0.00923034
RP11-573D15.2	0.509682	0.00925224
ZNF687	0.508921	0.00937527
KLF2	0.508893	0.00937984
FGF1	0.508633	0.0094223
C5orf63	0.508614	0.0094254
RP11-717F1.1	0.508552	0.00943542
LINC01436	0.508111	0.00950776
GRIA1	0.507566	0.00959786
PCDH10	0.507419	0.00962223
TES	0.507132	0.00966994
GAB4	0.506916	0.00970605
ZP3	0.506515	0.00977342
RP11-442J21.2	0.506185	0.00982911
RP11-343K8.3	0.505687	0.0099136
MYO3B	0.50562	0.00992506
PCDHB2	0.505528	0.00994082
B3GALT1	0.505326	0.00997526
SMIM14	0.50499	0.0100329
PRUNE2	0.504957	0.0100387
AC004862.6	0.50441	0.0101332
NLRP1	0.504045	0.0101966
TJP2	0.503687	0.0102593
RP11-395B7.4	0.503492	0.0102934
DLC1	0.503213	0.0103426
FOCAD-AS1	0.503209	0.0103433
MX2	0.503139	0.0103556
BMPR1B	0.503034	0.0103743
PRAMEF26	0.5027	0.0104334
ZNF761	0.502666	0.0104394
KIRREL3	0.501907	0.0105751
RP11-704M14.1	0.501819	0.0105909
NAV3	0.501702	0.0106121
DNAH14	0.50151	0.0106468
RP11-774D14.1	0.501447	0.010658
PLXNB3	0.501013	0.0107368
RP11-96O20.5	0.500646	0.0108038
L1CAM	0.499474	0.01102
MIATNB	0.49939	0.0110356
PAPLN	0.499284	0.0110554
VPS53	0.499215	0.0110682
AGBL4	0.498985	0.0111113
FOSL2	0.498906	0.011126
GLIPR1	0.498835	0.0111393
TULP3	0.498553	0.0111924
RNFT2	0.498122	0.0112738
GLIS2-AS1	0.497994	0.0112981
AF165138.7	0.497881	0.0113196
PDE11A	0.497393	0.0114126
EYA4	0.497308	0.011429
UBASH3A	0.497256	0.0114388
ADGRG5	0.49708	0.0114726
TGFBRAP1	0.497001	0.0114879
ZMAT3	0.49693	0.0115015
NLGN1-AS1	0.49682	0.0115228
U95743.1	0.496757	0.0115348
FAM20A	0.496286	0.0116262
GPC6-AS2	0.49608	0.0116662
UBE2D4	0.49574	0.0117326
PSD2	0.495265	0.011826
AC012322.1	0.495193	0.0118403
RP11-711C17.2	0.493511	0.0121759
KCNQ1DN	0.493511	0.0121759
STMND1	0.493511	0.0121759
CTD-2378E21.1	0.493511	0.0121759
RP3-323A16.1	0.492989	0.0122818
RP11-285E9.6	0.492951	0.0122895
CPLX4	0.492716	0.0123375
RP11-653B10.1	0.492538	0.0123739
PCP4L1	0.492349	0.0124125
RP11-408A13.3	0.492331	0.0124163
RP11-529E10.7	0.492266	0.0124296
NLRP8	0.491867	0.0125118
AHNAK2	0.49146	0.012596
FGL1	0.491003	0.0126914
FRRS1	0.490842	0.012725
MTMR3	0.490268	0.0128456
LINC01579	0.490142	0.0128724
MAP1B	0.489695	0.012967
JAKMIP1	0.489515	0.0130055
RP11-108P20.4	0.489416	0.0130265
RP3-340N1.2	0.489314	0.0130484
OR2AG2	0.489314	0.0130484
PLG	0.48881	0.0131566
AC108463.1	0.488796	0.0131595
RP11-932O9.8	0.488286	0.0132698
KLHDC8A	0.488282	0.0132706
PLSCR4	0.487954	0.013342
RP11-662J14.2	0.487655	0.013407
TAS2R1	0.487655	0.013407
MMP27	0.487143	0.0135195
RP11-218E20.5	0.486921	0.0135683
RP11-281N10.1	0.486882	0.0135769
ANGPTL5	0.48629	0.0137083
RP11-59N23.1	0.486196	0.0137292
HPN	0.48618	0.0137329
ACAD11	0.486133	0.0137433
RP11-434E6.4	0.48606	0.0137596
RP11-359G22.4	0.485971	0.0137795
STMN4	0.485658	0.0138496
RP11-1149O23.4	0.485339	0.0139214
RP11-310P5.1	0.48525	0.0139415
DLGAP4	0.485153	0.0139635
RP5-1024G6.5	0.484176	0.0141858
MAU2	0.483826	0.0142661
TISP43	0.483592	0.0143201
TRIM40	0.483592	0.0143201
UGT2A3	0.483592	0.0143201
CD40LG	0.483592	0.0143201
RP11-66A2.2	0.483592	0.0143201
KRT82	0.483592	0.0143201
C7orf71	0.483592	0.0143201
RP11-313P18.2	0.483592	0.0143201
LINC00890	0.483592	0.0143201
RP4-791M13.5	0.483592	0.0143201
RP11-656A15.1	0.483592	0.0143201
VGLL1	0.483592	0.0143201
RP11-284F21.11	0.483592	0.0143201
RP11-144A16.8	0.483592	0.0143201
RP11-319E12.1	0.483592	0.0143201
AC159540.3	0.483592	0.0143201
BARX1	0.483592	0.0143201
RP11-361I14.2	0.483592	0.0143201
AP000462.2	0.48347	0.0143483
NBL1	0.482595	0.0145517
TICAM1	0.482494	0.0145753
RP1-149A16.17	0.482444	0.014587
CTC-260F20.3	0.482444	0.014587
RP11-25I9.3	0.482444	0.014587
RP11-625L16.1	0.482444	0.014587
TRAV22	0.482444	0.014587
RP11-1070N10.4	0.482444	0.014587
ZFAT	0.482413	0.0145943
TVP23C-CDRT4	0.481285	0.0148609
LINC01272	0.481071	0.014912
RP11-654A16.3	0.480753	0.0149879
RP5-952N6.1	0.480724	0.0149948
RP11-462L8.1	0.480337	0.0150879
CACNG3	0.480218	0.0151166
HIST1H4A	0.480196	0.015122
LINC00427	0.479939	0.0151839
MED25	0.479615	0.0152626
MICU2	0.479537	0.0152817
RP1L1	0.479363	0.015324
ALCAM	0.479352	0.0153268
RP11-354I13.2	0.479231	0.0153564
RFX1	0.478601	0.015511
LIN28B	0.478358	0.0155711
RP11-353N14.4	0.478306	0.0155838
RP11-701H16.4	0.478306	0.0155838
TRDC	0.478275	0.0155915
ATP11AUN	0.47816	0.01562
RP11-220I1.2	0.47816	0.01562
CFI	0.477387	0.0158125
CACHD1	0.477371	0.0158165
UTP20	0.477197	0.0158603
ZNF488	0.476834	0.0159516
WDR38	0.476441	0.016051
FAM189A1	0.476409	0.016059
AC004069.2	0.476391	0.0160637
SFRP2	0.476389	0.0160641
RP11-483H20.4	0.476342	0.0160761
IZUMO1	0.475825	0.0162078
LINC00520	0.475745	0.0162282
RP11-149P24.1	0.475734	0.0162309
RP11-524P6.1	0.475651	0.0162524
RNU6ATAC35P	0.475651	0.0162524
GABRA1	0.475651	0.0162524
DLGAP1-AS1	0.475522	0.0162853
ENPP1	0.475179	0.0163735
LINC01242	0.475165	0.016377
RP5-942I16.1	0.474938	0.0164357
RP11-575L7.2	0.474842	0.0164605
RP11-326C3.2	0.473877	0.0167118
LRRC55	0.473792	0.016734
CTC-273B12.7	0.473708	0.0167563
TMEM130	0.473708	0.0167563
RP11-231E19.1	0.47356	0.0167949
CTB-12O2.1	0.472892	0.0169716
CORO2A	0.472843	0.0169845
RP11-1144P22.1	0.472819	0.0169908
RP5-858B6.1	0.472697	0.0170233
RP11-553A21.3	0.472596	0.0170502
ISM1	0.472507	0.0170739
AC012593.1	0.472424	0.017096
RP11-61O1.1	0.472319	0.0171242
2021-09-14	0.472171	0.0171637
SHANK2	0.471584	0.0173215
PKIB	0.471156	0.0174374
HYAL1	0.471078	0.0174584
RP11-1191J2.2	0.470534	0.0176068
RP11-138M12.1	0.470509	0.0176135
RP11-64B16.4	0.470456	0.0176281
FRMD6-AS2	0.470019	0.0177481
ALAS2	0.469666	0.0178455
NOG	0.469594	0.0178653
RP11-168J19.2	0.469594	0.0178653
AP001468.58	0.469294	0.0179484
CTD-2023N9.3	0.468791	0.0180888
CTD-2542L18.1	0.468686	0.0181182
MRAP2	0.467992	0.018313
LRMP	0.467798	0.0183681
MRPL23-AS1	0.467573	0.0184317
POLR3E	0.467216	0.0185334
VPS33B	0.466288	0.0187994
ANKRD30BL	0.466102	0.0188533
RPPH1	0.465872	0.0189197
CD55	0.465738	0.0189588
RP11-561O23.8	0.465433	0.0190476
SYT1	0.46541	0.0190541
GALNT15	0.465162	0.0191266
ABLIM3	0.465035	0.0191638
NALCN	0.46474	0.0192506
SMCO2	0.46364	0.0195761
PLA2G4E	0.463284	0.0196826
IDO2	0.463093	0.0197398
RP11-310H4.1	0.462994	0.0197695
TUNAR	0.462971	0.0197766
SNAPC4	0.462888	0.0198013
SIPA1L2	0.46259	0.0198912
KLHL2	0.462382	0.0199542
ABC7-42404400C24.1	0.462249	0.0199946
CTC-321K16.1	0.462117	0.0200345
TP63	0.461981	0.0200758
PCNXL2	0.461751	0.0201459
AGBL1-AS1	0.461595	0.0201936
LINC01170	0.461554	0.0202062
HS3ST5	0.461351	0.0202683
CTD-2021J15.1	0.461198	0.0203153
RP11-176N18.2	0.461046	0.0203621
PAPOLG	0.460824	0.0204306
LINC01021	0.460747	0.0204544
NDNF	0.460605	0.0204981
LINC01386	0.460562	0.0205115
CTC-563A5.2	0.460441	0.0205491
RP11-497E19.2	0.460045	0.0206721
OLFML2B	0.459974	0.0206944
C2-AS1	0.459935	0.0207064
RP11-448P19.1	0.459906	0.0207156
RP4-621N11.2	0.459803	0.0207477
POM121L2	0.459583	0.0208165
PCCB	0.459479	0.0208491
RP11-545D19.1	0.458887	0.0210356
FAM83H-AS1	0.458706	0.021093
RP11-354M1.2	0.458706	0.021093
AC124312.1	0.458167	0.0212642
CTD-3099C6.5	0.457896	0.0213507
CTD-3028N15.3	0.457896	0.0213507
ANKRD33	0.457896	0.0213507
CCKAR	0.457896	0.0213507
AC074183.4	0.457896	0.0213507
GLRA3	0.457885	0.0213543
RP11-6D1.3	0.457857	0.0213633
AC015688.3	0.457775	0.0213896
LRRC16B	0.457684	0.0214188
SMPDL3A	0.457638	0.0214333
ZNF365	0.457629	0.0214364
CD8A	0.457383	0.0215154
NINJ2	0.457347	0.0215269
AC016577.1	0.457126	0.0215982
TRPC7-AS1	0.456769	0.0217137
USP10	0.456494	0.0218033
RP11-541F9.2	0.456195	0.0219007
RP11-459K23.2	0.456193	0.0219014
RP11-478B9.1	0.456095	0.0219335
AQP4	0.45603	0.0219546
LINC01095	0.455846	0.0220149
SLC52A1	0.455736	0.0220509
PDE8B	0.455727	0.0220539
RP11-209D14.2	0.455661	0.0220757
TJP3	0.455643	0.0220817
LRRC53	0.455641	0.0220823
LMX1A	0.455633	0.022085
CC2D2A	0.455482	0.0221347
ARHGAP42	0.455332	0.022184
ST3GAL5	0.455053	0.0222763
RP11-762H8.1	0.454877	0.0223348
GRIK3	0.454772	0.0223696
LPA	0.454757	0.0223746
NATD1	0.454717	0.0223877
CDC42BPB	0.454608	0.0224242
MYO1E	0.454474	0.0224688
RP11-217L21.1	0.454472	0.0224694
RP11-314N14.1	0.454457	0.0224745
MUC5AC	0.454304	0.0225256
HTR2A	0.454222	0.022553
RP13-317D12.3	0.45382	0.0226877
RP11-717H13.1	0.45382	0.0226877
CTD-2331D11.2	0.45382	0.0226877
ISX	0.45382	0.0226877
MAFA	0.45382	0.0226877
CEACAM6	0.453653	0.0227437
PCDHB14	0.453625	0.0227533
ZNF280A	0.453296	0.0228642
COPE	0.452865	0.0230106
HSPB2-C11orf52	0.452855	0.0230138
RP11-20D14.6	0.45211	0.0232684
MEDAG	0.452049	0.0232891
S100A5	0.451675	0.0234181
TSG101	0.451616	0.0234381
BORCS8-MEF2B	0.451433	0.0235015
WDR48	0.451203	0.0235812
C1orf132	0.451	0.0236518
RP4-651E10.4	0.450966	0.0236636
LINC00687	0.450916	0.0236807
BTG4	0.4508	0.0237212
LMNTD2	0.450779	0.0237287
LIPH	0.450753	0.0237375
ADAM2	0.450749	0.0237389
RP1-209A6.1	0.450685	0.0237613
RP11-531H8.1	0.450596	0.0237924
RP11-662B19.2	0.45041	0.0238574
CAPN9	0.450055	0.0239821
RP11-94C24.6	0.449789	0.0240755
BLID	0.449737	0.024094
GNG12	0.449463	0.0241909
RP11-677M14.2	0.449149	0.0243023
LINC01281	0.449149	0.0243023
FCER2	0.449106	0.0243175
AC000123.4	0.449106	0.0243175
LINC01424	0.449096	0.024321
AC018742.1	0.44909	0.0243233
NTM	0.449035	0.0243426
RP11-313F23.4	0.448717	0.0244562
PXT1	0.448493	0.0245361
MYEF2	0.448368	0.0245809
RP13-1032I1.10	0.448336	0.0245924
GPR107	0.448295	0.024607
RP11-169D4.2	0.448281	0.0246123
RP11-996F15.4	0.448226	0.0246319
ANKRD34C-AS1	0.448158	0.0246565
TRH	0.44807	0.0246882
RP11-548L20.1	0.448009	0.0247098
BCAS1	0.448006	0.0247111
AC004593.3	0.44793	0.0247386
GALNT12	0.447872	0.0247593
PCDH11X	0.447862	0.0247631
RP5-859D4.3	0.447712	0.0248172
LMO3	0.44767	0.0248324
BTBD11	0.447664	0.0248344
TSSC1	0.447657	0.0248372
AC005008.2	0.447087	0.0250437
HEPHL1	0.44703	0.0250644
MUC22	0.446694	0.0251871
RP11-218I7.2	0.446503	0.0252571
AL589743.1	0.44648	0.0252656
RUFY1	0.446176	0.0253772
RP11-142C4.6	0.445955	0.0254587
KCNJ3	0.445753	0.0255334
FAM219A	0.44566	0.0255679
UBALD2	0.445582	0.0255965
TNFSF10	0.445517	0.0256206
DOCK9	0.445249	0.0257201
SBK1	0.44504	0.0257981
RP11-605F22.1	0.444929	0.0258394
INTS1	0.444851	0.0258686
CABP4	0.444818	0.0258808
EEF1G	0.444564	0.0259762
LINC01495	0.444327	0.0260652
DHX30	0.444253	0.0260928
PSMB7	0.444226	0.0261029
SLAMF1	0.444174	0.0261228
RP11-197K6.1	0.443856	0.0262425
SLC9A4	0.443811	0.0262598
RP11-221N13.3	0.443797	0.0262648
TRIM25	0.443748	0.0262836
CTD-2021H9.2	0.443552	0.0263579
NBR1	0.443551	0.0263582
RP11-548H3.1	0.443299	0.026454
MIR217HG	0.442999	0.0265681
RP4-710M3.2	0.442855	0.0266231
CTD-2021H9.3	0.442855	0.0266231
RP11-65D24.2	0.442855	0.0266231
ANKRD66	0.442855	0.0266231
RP11-89K21.1	0.442855	0.0266231
RP11-393N21.2	0.442855	0.0266231
SPANXN4	0.442855	0.0266231
XKR5	0.442855	0.0266231
SUN5	0.442855	0.0266231
AC011995.1	0.442855	0.0266231
SULT1C3	0.442855	0.0266231
RP11-492L8.2	0.442855	0.0266231
PYHIN1	0.442731	0.0266706
DPY30	0.442701	0.0266824
RNPEPL1	0.442665	0.026696
RP13-467H17.1	0.442498	0.02676
RP11-315I20.1	0.44246	0.0267747
KIF4A	0.442376	0.0268072
CLEC4M	0.442182	0.0268816
RP11-366L20.3	0.442182	0.0268816
IGLV4-60	0.442182	0.0268816
PF4V1	0.442182	0.0268816
CHRNA7	0.442181	0.026882
FOXN4	0.442179	0.0268827
PITX1	0.441992	0.026955
CLEC2A	0.441992	0.026955
C18orf63	0.441956	0.026969
RP11-117D22.2	0.441956	0.026969
FGF21	0.441956	0.026969
AC141928.1	0.441956	0.026969
RP13-820C6.4	0.441956	0.026969
RP11-63B19.1	0.441956	0.026969
LINC00656	0.441956	0.026969
NTN3	0.441956	0.026969
C10orf90	0.441909	0.0269873
OTUD5	0.441689	0.0270722
AC005592.2	0.441656	0.0270849
AC073072.5	0.441332	0.0272111
CELF1	0.441271	0.0272347
THADA	0.441239	0.027247
LINC01307	0.440988	0.027345
RP11-1105G2.3	0.440969	0.0273523
CCDC150	0.440957	0.0273573
LINC00911	0.440957	0.0273573
RP11-394J1.2	0.440878	0.0273881
ABCB5	0.440786	0.0274242
CRCP	0.440732	0.0274453
RP11-375N15.2	0.440562	0.027512
CDH9	0.44056	0.0275127
REXO1	0.440532	0.0275237
ODF3	0.440407	0.0275729
MSLN	0.440307	0.0276123
BST1	0.440278	0.0276236
AC114730.3	0.440252	0.0276339
SHH	0.440252	0.0276339
ARRB1	0.440131	0.0276816
HTR7	0.440042	0.0277167
NHS-AS1	0.439779	0.027821
LINC00853	0.439711	0.0278477
C8orf89	0.439568	0.0279047
IGKV2D-28	0.439536	0.0279171
RP11-790J24.1	0.439254	0.0280293
OTX1	0.439186	0.0280566
RP11-344B5.3	0.439186	0.0280566
CLDN11	0.438819	0.0282035
ARSG	0.438816	0.0282047
RP11-115F18.1	0.43877	0.0282228
CDK5RAP2	0.438665	0.0282652
SP2-AS1	0.43836	0.0283876
LIMS3	0.438185	0.0284581
LINC01497	0.4381	0.0284927
RP11-13N12.1	0.437906	0.028571
CLCN1	0.437896	0.0285751
DPCD	0.437879	0.0285818
RP11-627G18.2	0.437822	0.0286049
UBA1	0.437793	0.0286167
RP11-372E1.4	0.437571	0.0287068
AP1M2	0.437503	0.0287347
AC009480.3	0.437389	0.0287808
CYP4F26P	0.437377	0.0287859
PFKFB3	0.437312	0.0288124
RELN	0.437283	0.0288241
RP11-547C5.1	0.437218	0.0288506
RP11-467L24.1	0.437124	0.0288891
C1orf220	0.43647	0.029157
BRD8	0.436337	0.0292117
SCNN1G	0.436307	0.0292244
IL36G	0.43626	0.0292436
POTEJ	0.43626	0.0292436
AC010880.1	0.436246	0.0292493
T	0.436151	0.0292887
CDO1	0.436112	0.0293046
FAM234A	0.435823	0.0294244
LINC01250	0.435818	0.0294262
RP11-860B13.3	0.435774	0.0294445
LINC01354	0.435488	0.0295636
RP11-536G4.2	0.435378	0.0296093
RP11-1000B6.2	0.435353	0.0296196
RP11-849N15.1	0.435291	0.0296456
RP11-162D9.3	0.435236	0.0296684
CTTNBP2NL	0.434931	0.029796
MRPL53	0.434913	0.0298035
UPK1A-AS1	0.434813	0.0298454
RP11-434D12.1	0.434456	0.0299952
GABRG3	0.434389	0.0300233
RP3-416H24.4	0.434356	0.0300374
C9orf147	0.433709	0.0303111
NELL2	0.433581	0.0303654
RP5-1195D24.1	0.433577	0.0303672
CREBBP	0.433494	0.0304022
SPOCK3	0.433398	0.0304431
ANXA8L1	0.433293	0.0304882
CTD-2547L16.1	0.433238	0.0305114
RP3-402G11.27	0.433202	0.0305269
EGR1	0.433173	0.0305392
RP11-276E17.2	0.433153	0.0305478
LINC00526	0.432954	0.0306326
LRRIQ3	0.432791	0.0307025
RP11-400N13.2	0.432791	0.0307026
PCAT1	0.432643	0.0307663
KLF7	0.43264	0.0307676
RP1-286D6.5	0.432438	0.0308541
IGHV1-3	0.432327	0.0309021
LINC00378	0.432327	0.0309021
RP11-346J10.1	0.432327	0.0309021
DENND2D	0.432021	0.0310341
RP5-1091N2.9	0.431809	0.0311261
MEGF9	0.431783	0.0311373
AC213203.1	0.43162	0.0312082
DNAAF5	0.431555	0.0312366
NEDD9	0.431288	0.0313525
VNN3	0.431072	0.0314471
MGAT3	0.43075	0.0315879
DNAH7	0.430733	0.0315953
C12orf43	0.430694	0.0316126
RP1-302D9.2	0.43063	0.0316407
TTC12	0.430618	0.0316459
RP1-202O8.3	0.430458	0.0317162
AC004951.6	0.430395	0.0317438
RP11-181B11.2	0.42988	0.0319714
PAX9	0.42988	0.0319714
LINC01207	0.429825	0.0319957
MAP2K2	0.429705	0.032049
AC012594.1	0.429609	0.0320919
PRSS57	0.429513	0.0321345
C1QTNF9B	0.429513	0.0321345
RP11-164C12.2	0.429214	0.0322677
RPRML	0.429214	0.0322678
THBS2	0.429188	0.0322794
FUT3	0.429154	0.0322943
PYDC2	0.428969	0.032377
CDKN2B-AS1	0.428647	0.0325213
MDS2	0.428497	0.0325888
TEX26-AS1	0.428483	0.0325951
RP11-436F21.1	0.428058	0.0327867
RP11-114H24.7	0.42805	0.0327905
GPR139	0.42805	0.0327905
AC012354.6	0.427965	0.032829
SNX8	0.427923	0.0328479
RP11-10J21.5	0.427876	0.0328693
RP4-753F5.1	0.427852	0.0328801
ZNF575	0.427753	0.0329247
RNF220	0.427472	0.0330527
LINC00311	0.427418	0.0330771
ABHD16A	0.427407	0.0330819
TMEM184B	0.427141	0.0332032
TMEM71	0.427009	0.0332638
FGD4	0.426984	0.0332751
LINC01202	0.426927	0.0333014
XX-C00717C00720L.1	0.426927	0.0333014
AC096579.13	0.426927	0.0333014
RP5-1028K7.2	0.426919	0.0333048
AC005307.3	0.426898	0.0333145
CBLN2	0.42679	0.033364
TESPA1	0.426682	0.0334135
RP11-276H7.3	0.426625	0.0334397
CENPA	0.426393	0.0335464
IGSF9B	0.426281	0.0335979
AC112518.3	0.426219	0.0336266
PLEKHH2	0.426142	0.0336618
RP11-314D7.2	0.425952	0.0337495
RP11-384F7.1	0.425857	0.0337937
CTAGE1	0.425818	0.0338118
RP11-138H8.3	0.425664	0.0338831
RP11-18A15.1	0.425633	0.0338977
TDRG1	0.425459	0.0339782
OR4F21	0.425359	0.034025
CADM2	0.425348	0.0340299
FAM49A	0.425304	0.0340507
RP11-437F6.1	0.425177	0.0341098
TSPAN8	0.424818	0.0342777
SUPT5H	0.424761	0.0343045
THOP1	0.424664	0.0343498
APBA2	0.424406	0.0344711
CACNA1A	0.424368	0.034489
LRRC63	0.424326	0.0345085
CATSPER4	0.424175	0.0345799
LMLN	0.424049	0.0346392
AC023115.2	0.423911	0.0347046
ADCY2	0.423717	0.0347961
CPXM2	0.423671	0.0348178
CCDC178	0.423496	0.034901
LINC01598	0.423019	0.0351284
INTS4	0.422893	0.0351886
EFHD1	0.422869	0.0352
RAMP3	0.422834	0.0352167
AF124730.4	0.422754	0.0352552
ACSL5	0.422552	0.0353516
RP11-392B6.1	0.422439	0.0354062
IQGAP2	0.422435	0.035408
SLC4A11	0.422378	0.0354355
RP11-191L9.4	0.422294	0.0354759
OTOA	0.422272	0.0354864
ANKRD7	0.422248	0.0354978
ANXA2	0.422136	0.035552
PIEZO2	0.422105	0.035567
OBFC1	0.422023	0.0356064
FIRRE	0.421991	0.0356218
AJ011932.1	0.421869	0.0356808
DEGS2	0.421808	0.0357103
GDF15	0.421758	0.0357348
AMBRA1	0.421667	0.0357786
TMEM200A	0.42142	0.0358985
CTSH	0.42141	0.0359032
CPLX3	0.421217	0.035997
RP11-272K23.3	0.421176	0.0360173
RP11-386G11.10	0.421154	0.0360281
POC5	0.420992	0.036107
PSTPIP1	0.420989	0.0361086
RGMA	0.42083	0.0361858
USP4	0.420817	0.0361922
GATS	0.420492	0.0363517
TMEM233	0.420302	0.0364448
KRT38	0.420218	0.0364863
AC024592.9	0.420218	0.0364863
RP11-719N22.2	0.420218	0.0364863
RP6-65G23.3	0.420218	0.0364863
FER1L6-AS1	0.420218	0.0364863
ELL3	0.420218	0.0364863
AC008691.1	0.420218	0.0364863
ATP13A5-AS1	0.420218	0.0364863
RP5-968J1.1	0.420138	0.0365257
GOLIM4	0.420115	0.0365371
SWAP70	0.41962	0.0367816
ZNF532	0.419438	0.0368716
RP11-112J3.15	0.419208	0.0369862
EVX1	0.418991	0.0370941
TEKT2	0.418991	0.0370941
C2orf70	0.418991	0.0370941
RP11-441F2.5	0.418991	0.0370941
RP11-490B18.6	0.418991	0.0370941
RP5-1142A6.10	0.418991	0.0370941
CYP1B1-AS1	0.418866	0.0371566
RP4-591N18.2	0.418551	0.037314
KCNK2	0.418525	0.0373271
RP5-963E22.4	0.418037	0.0375722
RP11-526P5.2	0.417945	0.0376186
AC005786.7	0.417892	0.0376453
TM9SF4	0.417697	0.0377435
LINC00574	0.417685	0.0377498
ENPP4	0.417669	0.0377578
KANK4	0.417659	0.0377632
XAF1	0.417632	0.0377765
TRIM8	0.417591	0.0377973
CTTNBP2	0.41757	0.0378081
TTC25	0.417477	0.0378551
RP11-122C21.1	0.417353	0.037918
RTN1	0.417333	0.037928
CCDC160	0.417212	0.0379894
RP11-114F10.3	0.417126	0.0380331
RP11-702F3.4	0.416949	0.0381233
RP11-283I3.2	0.416813	0.0381926
KLF3	0.416624	0.0382893
MTG2	0.416557	0.0383238
EPGN	0.416408	0.0383999
COX16	0.416315	0.0384477
PRR11	0.416295	0.0384579
AC009133.15	0.416037	0.0385904
MGRN1	0.415633	0.0387988
AC009518.4	0.415534	0.03885
LILRA4	0.415515	0.0388595
PSEN1	0.41544	0.0388988
LINGO4	0.415408	0.0389154
RP11-749H20.1	0.415263	0.0389905
CPN2	0.41523	0.0390072
CTC-268N12.2	0.415112	0.0390685
AC019117.1	0.414997	0.0391287
RP11-99H20.1	0.414996	0.0391291
RALYL	0.414783	0.03924
RP11-49I11.1	0.414606	0.0393322
RP5-998N21.4	0.414605	0.0393329
STK32B	0.41455	0.0393618
SYNE1	0.414517	0.0393787
RP11-501C14.5	0.414368	0.0394569
C9orf173	0.414368	0.0394569
RP11-63N8.3	0.414331	0.0394759
MED16	0.414237	0.0395256
NCAPD2	0.414155	0.0395685
RP1-167O22.1	0.414083	0.0396064
RP11-61D3.1	0.414012	0.0396438
RP11-216N14.9	0.414012	0.0396438
MAT1A	0.414012	0.0396438
RP11-118K6.3	0.414012	0.0396438
RP5-940F7.2	0.414012	0.0396438
CTB-189B5.3	0.414012	0.0396438
AC079612.1	0.413727	0.0397938
ESRP1	0.413632	0.0398438
AKNA	0.413204	0.0400703
SPATA18	0.413198	0.040073
BBC3	0.41316	0.0400932
KB-1440D3.14	0.413092	0.0401292
CCDC6	0.413023	0.0401659
EP400	0.413002	0.0401773
FLNB-AS1	0.412738	0.0403179
RP11-523L1.2	0.412672	0.0403526
IP6K1	0.412475	0.0404578
THRSP	0.412374	0.0405118
PWRN2	0.412362	0.0405183
AC100802.3	0.412131	0.0406422
ASF1B	0.411695	0.0408761
RP11-89N17.1	0.411659	0.0408957
LINC00906	0.411598	0.0409286
RP11-138P22.1	0.411399	0.0410362
RP11-742B18.1	0.411211	0.0411378
RP11-718G2.5	0.411152	0.0411695
XAGE1B	0.411152	0.0411695
FAM134B	0.41112	0.041187
OR10AD1	0.410935	0.0412875
SHISA6	0.410917	0.0412969
BPIFB2	0.410877	0.0413186
FAM90A26	0.410877	0.0413186
RP11-95H11.1	0.410877	0.0413186
RP1-138A5.3	0.410877	0.0413186
RP11-540K16.1	0.410877	0.0413186
FXYD4	0.410877	0.0413186
RP11-573G6.8	0.410877	0.0413186
RP11-1082A3.1	0.410877	0.0413186
DEFB123	0.410877	0.0413186
IGHV3-33	0.410877	0.0413186
RP5-1185K9.1	0.410877	0.0413186
IL4	0.410877	0.0413186
RP11-265P11.1	0.410877	0.0413186
IGLV1-36	0.410877	0.0413186
TRAV30	0.410877	0.0413186
RP11-58A17.4	0.410877	0.0413186
RP11-693L9.2	0.410877	0.0413186
KRTAP1-3	0.410877	0.0413186
CTD-2058B24.3	0.410877	0.0413186
SCGB3A1	0.410877	0.0413186
RP11-415A20.1	0.410877	0.0413186
RP11-31I22.2	0.410877	0.0413186
AC013727.1	0.410877	0.0413186
RP11-713N11.6	0.410877	0.0413186
TRBJ2-1	0.410877	0.0413186
SEC14L3	0.410877	0.0413186
PRND	0.410877	0.0413186
AC008060.5	0.410877	0.0413186
RP11-976B16.1	0.410877	0.0413186
SPRR2D	0.410877	0.0413186
RP11-422P22.1	0.410877	0.0413186
SP9	0.410877	0.0413186
LGALS9C	0.410877	0.0413186
SPRR2E	0.410877	0.0413186
RP11-112L6.2	0.410877	0.0413186
RP11-317O24.1	0.410877	0.0413186
LINC01267	0.410877	0.0413186
RP11-114H24.6	0.410877	0.0413186
RP11-91K8.5	0.410877	0.0413186
PPIAL4C	0.410877	0.0413186
OR52L1	0.410877	0.0413186
PRAMEF17	0.410877	0.0413186
OTOL1	0.410877	0.0413186
RAX2	0.410877	0.0413186
RP11-17M15.1	0.410877	0.0413186
RP11-185E8.1	0.410877	0.0413186
RP11-429B14.4	0.410877	0.0413186
LCN8	0.410877	0.0413186
AC004125.3	0.410877	0.0413186
LINC01231	0.410877	0.0413186
CTD-2540B15.6	0.410877	0.0413186
CTC-400I9.3	0.410877	0.0413186
RP4-736L20.3	0.410877	0.0413186
XXYLT1-AS1	0.410877	0.0413186
PRSS22	0.410877	0.0413186
RP11-473M20.5	0.410877	0.0413186
RP11-58K22.5	0.410877	0.0413186
CHRM4	0.410877	0.0413186
RP11-63M22.1	0.410877	0.0413186
RP11-398A8.4	0.410877	0.0413186
AC114877.3	0.410877	0.0413186
GABRQ	0.410877	0.0413186
RP1-191L6.2	0.410877	0.0413186
RP11-138E16.1	0.410877	0.0413186
AC007381.3	0.410877	0.0413186
CTRB1	0.410877	0.0413186
RP11-817J15.2	0.410877	0.0413186
RP11-91J3.2	0.410877	0.0413186
RP11-510M2.1	0.410877	0.0413186
PSG4	0.410877	0.0413186
RP13-577H12.2	0.410877	0.0413186
CTD-2373N4.5	0.410877	0.0413186
ADRB3	0.410877	0.0413186
RP11-589C21.6	0.410877	0.0413186
RP11-49I4.3	0.410877	0.0413186
UBL4B	0.410877	0.0413186
ZBED2	0.410877	0.0413186
FLJ16779	0.410877	0.0413186
GS1-278J22.2	0.410877	0.0413186
RP11-552F3.13	0.410877	0.0413186
AC010132.10	0.410877	0.0413186
RP11-1055B8.8	0.410877	0.0413186
RP11-1018N14.4	0.410877	0.0413186
AC011306.1	0.410877	0.0413186
LINC01067	0.410877	0.0413186
RP1-105O18.1	0.410877	0.0413186
OR2W3	0.410877	0.0413186
RP11-1094H24.3	0.410877	0.0413186
LINC00453	0.410877	0.0413186
RP11-139B1.1	0.410877	0.0413186
RP3-398G3.5	0.410877	0.0413186
RP11-173A6.3	0.410877	0.0413186
AC009411.2	0.410877	0.0413186
AC233755.2	0.410877	0.0413186
RP11-778J16.3	0.410877	0.0413186
RP13-895J2.2	0.410877	0.0413186
LINC01043	0.410877	0.0413186
OXGR1	0.410877	0.0413186
RP11-90C1.1	0.410877	0.0413186
LINC01443	0.410877	0.0413186
MC5R	0.410877	0.0413186
TCF15	0.410774	0.0413746
NSUN7	0.410567	0.0414873
RTN4IP1	0.410308	0.0416284
RTP4	0.410202	0.0416866
PHRF1	0.410178	0.0416999
CCNB3	0.410148	0.0417158
SULT6B1	0.410132	0.0417247
RP11-1B20.1	0.410064	0.0417619
IRF4	0.409911	0.041846
CALD1	0.409905	0.0418493
RP11-138H11.1	0.409861	0.0418734
CNOT6	0.409828	0.0418917
LINC01297	0.409766	0.0419256
FAM153A	0.409649	0.0419902
RP11-16E12.1	0.409621	0.0420055
CTC-756D1.2	0.409533	0.0420536
RP11-400D2.2	0.409465	0.0420912
WT1-AS	0.409457	0.0420958
DYNC1I2	0.409456	0.0420961
AC005609.16	0.409434	0.0421081
PRAP1	0.409335	0.042163
DDX58	0.409296	0.0421842
FGF13	0.409053	0.0423186
SLC1A1	0.409035	0.0423286
GJC3	0.408996	0.0423501
RSPH6A	0.408977	0.042361
AMZ1	0.40896	0.0423705
TNFAIP3	0.408884	0.0424125
RP1-249H1.2	0.408836	0.0424388
SLITRK4	0.40883	0.0424423
AC144652.1	0.408827	0.0424441
FDXR	0.408819	0.0424483
RP11-392O17.1	0.408653	0.0425408
RP11-553L6.5	0.40861	0.0425647
PTPN20	0.40852	0.0426144
TBC1D3L	0.40832	0.042726
SULT1A4	0.408248	0.0427663
ZNF48	0.408195	0.0427957
RP11-326A19.3	0.408151	0.0428204
CTD-3023L14.2	0.408057	0.0428729
LINC00904	0.408057	0.0428729
ADARB2	0.408021	0.042893
AC113610.1	0.407833	0.0429985
RP11-275I4.2	0.407812	0.0430099
GATA3-AS1	0.40764	0.0431065
PRMT7	0.407613	0.0431218
IFNK	0.407511	0.0431789
RP11-401O9.3	0.407282	0.0433081
RP11-1070N10.3	0.407022	0.0434548
PDCD6	0.4069	0.0435239
XRCC4	0.406821	0.0435681
FOXK1	0.406812	0.0435736
NOP14-AS1	0.40656	0.0437162
MGARP	0.406317	0.0438548
RP11-545P7.4	0.406263	0.0438854
CTD-2349P21.6	0.406123	0.0439651
BTBD2	0.406035	0.044015
LINC01194	0.406	0.0440355
KCNJ10	0.405944	0.0440671
EZH1	0.405932	0.0440743
SFI1	0.405878	0.044105
RP1-253P7.4	0.405809	0.0441446
CYSRT1	0.405697	0.0442087
NRG3	0.405654	0.0442333
AC108004.3	0.405642	0.0442401
BCL11B	0.40558	0.0442758
RP11-426C22.8	0.405576	0.0442781
CA5A	0.405527	0.0443061
PABPC5-AS1	0.405438	0.0443571
GCGR	0.405359	0.0444025
AC006196.1	0.405291	0.0444415
RP11-59D5--B.2	0.404929	0.0446505
TATDN1	0.404711	0.0447761
RP11-781A6.1	0.404335	0.0449941
FAM25A	0.404325	0.0450002
AP004372.1	0.404292	0.0450192
RBM47	0.404291	0.0450197
RBMXL1	0.403838	0.0452837
PDE4B	0.40377	0.0453234
RP11-217C7.1	0.403545	0.0454549
RP11-71L14.4	0.403535	0.0454608
RP11-1109M24.5	0.403218	0.0456465
CTD-2006K23.2	0.403084	0.0457256
RP11-594C13.1	0.402989	0.0457815
EPSTI1	0.402972	0.0457916
AC010145.4	0.402971	0.0457918
COG7	0.402886	0.0458421
KIAA1217	0.402885	0.0458428
RP11-498C9.12	0.402803	0.045891
RP3-428L16.2	0.402668	0.0459706
AC079354.3	0.402586	0.0460192
RP11-582E3.2	0.402461	0.0460929
HNF4G	0.402021	0.046354
CD177	0.401823	0.0464721
RP11-297A16.2	0.401809	0.0464804
LINC00996	0.401606	0.0466013
ASTL	0.401606	0.0466013
RP11-373J21.1	0.401606	0.0466013
ZIC1	0.401585	0.0466138
PHKG1	0.401559	0.0466293
RBM19	0.401547	0.0466367
RP11-379C10.1	0.401506	0.0466609
RP11-380D15.3	0.401506	0.0466609
RP1-310O13.7	0.401506	0.0466609
SULT1E1	0.401506	0.0466609
RP11-495K9.3	0.401506	0.0466609
AC000099.1	0.401506	0.0466609
RP11-167N24.6	0.401506	0.0466609
TNFRSF13C	0.401506	0.0466609
ROS1	0.401506	0.0466609
AC005276.1	0.401506	0.0466609
PRG4	0.401369	0.0467433
CTD-2332E11.2	0.401161	0.0468674
SLC6A2	0.401158	0.0468692
RP11-147G16.1	0.401148	0.0468757
TGM6	0.401142	0.0468791
RBM11	0.401002	0.0469633
ANK2	0.400938	0.0470014
PARPBP	0.400763	0.0471067
TRIM42	0.400586	0.0472136
RP11-26M5.3	0.400586	0.0472136
DPYD-AS2	0.400586	0.0472136
LINC00358	0.400586	0.0472136
AC079586.1	0.400586	0.0472136
RP11-449L23.2	0.400586	0.0472136
CTC-378H22.2	0.400586	0.0472136
RP11-44F14.2	0.400586	0.0472136
RP11-453A12.1	0.400586	0.0472136
MSLNL	0.400586	0.0472136
RP11-90B22.1	0.400586	0.0472136
CTB-39G8.3	0.400586	0.0472136
GOLGA6A	0.400586	0.0472136
RP11-767N15.1	0.400586	0.0472136
SNTN	0.400586	0.0472136
CAPN13	0.400586	0.0472136
CTB-60B18.6	0.400586	0.0472136
RP11-354H21.1	0.400586	0.0472136
AC017053.1	0.400586	0.0472136
AC109309.4	0.400586	0.0472136
RP11-188C12.3	0.400586	0.0472136
RP11-395B7.2	0.400586	0.0472136
LINC01226	0.400586	0.0472136
LINC01592	0.400558	0.0472302
ZNF676	0.400544	0.0472386
RP11-262A12.1	0.400409	0.0473201
FOS	0.400389	0.0473324
SNX6	0.400336	0.0473647
NLRC5	0.400299	0.0473868
CEP126	0.400138	0.0474845
RP11-328C8.4	0.40008	0.0475198
LINC00678	0.399921	0.0476157
CTD-2647E9.3	0.39992	0.0476168
NCR1	0.399824	0.0476748
AC018717.1	0.399787	0.0476976
RP11-307E17.8	0.399754	0.0477176
ADAP2	0.399738	0.0477271
IRAK1BP1	0.399737	0.0477278
CCR6	0.399667	0.0477704
GABRB2	0.39963	0.0477931
COPZ1	0.399594	0.0478151
AGO4	0.399435	0.0479117
RP5-1021I20.2	0.399332	0.0479748
DCDC2	0.399305	0.0479913
AC009948.5	0.399245	0.0480277
IL10	0.399221	0.0480423
ERCC5	0.399124	0.0481021
RP11-394B2.6	0.398999	0.0481783
AGAP4	0.398925	0.048224
USP22	0.398847	0.0482716
FAM170B	0.39875	0.0483313
CRYL1	0.398686	0.0483707
ATCAY	0.398658	0.0483878
TAT	0.398634	0.0484026
LL0XNC01-237H1.3	0.398617	0.0484129
RP11-227H15.4	0.398617	0.0484133
RP1-228P16.5	0.398564	0.0484455
CCDC57	0.398509	0.0484795
RP11-346D19.1	0.398502	0.0484837
CFB	0.398452	0.0485145
RP11-69H7.2	0.398191	0.0486757
RP11-383D22.1	0.398191	0.0486757
CKMT1A	0.398191	0.0486757
ADAMTS6	0.3981	0.0487318
RP11-192H23.7	0.39783	0.0488987
RP11-115N4.1	0.397818	0.0489067
ASIC3	0.397689	0.0489866
CH507-210P18.4	0.397641	0.0490164
RP11-1042B17.3	0.397346	0.0491997
WDR25	0.397272	0.0492461
GZMH	0.397246	0.0492621
APC	0.397043	0.0493891
TSSK6	0.396745	0.0495755
RP11-359D24.1	0.396469	0.0497489
CTD-2023N9.1	0.396443	0.0497647
VWA8-AS1	0.396381	0.0498038
RP11-722M1.1	0.396361	0.0498163
EFCAB12	0.396179	0.049931
GALNTL5	0.396058	0.0500074
SERPINA12	0.395915	0.0500975
RP3-473L9.4	0.395847	0.0501409
STAM2	0.395839	0.0501457
CTD-2135D7.5	0.395815	0.0501607
ABHD17A	0.395759	0.0501961
RP11-688I9.2	0.39575	0.050202
RIMS4	0.395701	0.0502332
DLX5	0.395666	0.050255
CTD-2013N17.7	0.395427	0.0504069
TAGAP	0.395386	0.050433
CCDC9	0.395236	0.050528
AL157359.4	0.395216	0.0505408
APTR	0.395072	0.0506328
RP11-510J16.5	0.395024	0.0506629
RP11-576E20.1	0.394943	0.0507151
TXNRD2	0.394936	0.0507196
MIR325HG	0.394934	0.0507208
OPN4	0.394916	0.050732
ZFYVE1	0.39472	0.050857
RP1-68D18.4	0.3945	0.0509979
SIRPG	0.394398	0.0510636
LINC01173	0.394265	0.0511488
STOML3	0.394265	0.0511488
AC073130.3	0.394265	0.0511488
ANKS4B	0.394229	0.0511716
LINC01228	0.394125	0.0512389
CTA-363E19.2	0.394103	0.0512531
NELFB	0.394007	0.0513145
AC007161.5	0.393948	0.0513529
GOLGA8O	0.393852	0.0514149
FZR1	0.393844	0.0514199
GPI	0.393668	0.0515332
STAP1	0.393241	0.0518095
RP11-31K23.2	0.393143	0.0518734
RP1-191J18.66	0.393107	0.0518969
PSTK	0.392969	0.0519862
RNF144A	0.39281	0.0520898
RANGAP1	0.392806	0.0520926
GOLGA6D	0.39275	0.052129
CHMP3	0.392722	0.0521471
PTCRA	0.392544	0.0522635
LINC01426	0.392331	0.0524029
AC004448.2	0.392253	0.0524535
FOXP1	0.392183	0.0524994
RP11-549L6.3	0.392129	0.052535
SCN2A	0.392052	0.0525852
MDM2	0.392051	0.0525862
SLX4	0.391984	0.05263
RP5-991G20.1	0.391933	0.0526638
SAA1	0.391855	0.0527151
TLR5	0.391793	0.0527559
SLC12A1	0.391758	0.0527786
RAB1A	0.391675	0.0528334
CD24	0.391641	0.0528555
AP001605.4	0.391635	0.05286
SQRDL	0.391509	0.0529428
RP4-647C14.2	0.391349	0.0530482
MYH9	0.391268	0.0531022
CTC-264K15.6	0.391193	0.0531514
SGIP1	0.391154	0.0531771
TMOD3	0.391095	0.0532165
CH507-9B2.9	0.391021	0.0532657
GPC5	0.3909	0.0533458
AP000640.10	0.390602	0.0535435
TLR1	0.390578	0.0535596
KDM4B	0.390572	0.0535635
FLRT3	0.390527	0.0535935
LCTL	0.390488	0.0536198
AC007277.3	0.390475	0.0536283
CTC-472C24.1	0.390448	0.0536463
CPA6	0.390426	0.0536608
RP4-631H13.2	0.390404	0.0536755
RP4-534N18.2	0.390404	0.0536755
RP11-817J15.3	0.390348	0.0537132
RP5-862P8.2	0.390343	0.0537164
GS1-256O22.5	0.390282	0.0537569
TBC1D32	0.390173	0.0538299
CCDC109B	0.39003	0.0539258
RP11-409I10.2	0.389972	0.0539643
CLSTN2-AS1	0.389929	0.0539928
ZFHX4	0.389787	0.0540884
RP11-88H10.2	0.389635	0.0541903
LIG3	0.3895	0.054281
IGF1R	0.38943	0.0543284
RP11-363N22.2	0.389413	0.0543394
RP11-635N19.1	0.389405	0.0543453
RP11-159H10.3	0.389362	0.054374
CDH23	0.389204	0.0544806
AC006129.1	0.388998	0.0546194
PTK2B	0.388972	0.0546372
AP000233.4	0.388804	0.0547511
OPRM1	0.388654	0.0548526
KCNA7	0.388424	0.0550085
NAMA	0.388263	0.0551179
OSBPL11	0.388157	0.0551901
CDH4	0.388151	0.0551942
TEK	0.388055	0.05526
DPP10	0.387979	0.0553116
RP11-272B17.1	0.387947	0.0553338
RP11-82L7.4	0.387876	0.0553824
NBPF11	0.387681	0.0555157
CLDN10-AS1	0.387662	0.0555283
TMEM200C	0.387317	0.0557653
KRT79	0.387317	0.0557653
RP4-724E16.2	0.387308	0.0557714
AC067961.1	0.387241	0.0558173
RP11-84C13.2	0.387241	0.0558173
RP11-96D1.5	0.387098	0.055916
RP11-360P21.2	0.386994	0.0559876
RP11-879F14.3	0.38677	0.0561418
LINC00475	0.386752	0.0561545
ISLR2	0.386734	0.0561667
AC078883.4	0.386714	0.0561803
RNASE7	0.386692	0.056196
CTC-338M12.9	0.38666	0.0562176
CTC-339F2.2	0.386625	0.0562421
GABRA3	0.386588	0.0562679
TBPL2	0.386576	0.0562758
SLC6A15	0.386555	0.0562906
AF241725.6	0.386532	0.0563065
FAM66E	0.386506	0.0563246
AP001465.5	0.386438	0.0563716
PCAT18	0.386438	0.0563716
LINC00870	0.386438	0.0563716
HNF1A	0.386438	0.0563716
RP4-737E23.2	0.386438	0.0563716
RP4-781K5.2	0.386412	0.0563892
FGF2	0.386375	0.0564151
RP11-33A14.1	0.386219	0.0565232
RP1-168L15.5	0.386173	0.0565551
VAT1L	0.385954	0.0567077
RP4-561L24.3	0.385836	0.0567895
CNGA3	0.38577	0.0568359
CELA3B	0.385693	0.0568895
UGT3A1	0.385693	0.0568895
AC092415.1	0.385582	0.0569668
TUFT1	0.385507	0.0570189
DIO2	0.385493	0.0570289
APP	0.385415	0.0570836
RP11-190J1.3	0.385321	0.0571492
RP5-1011O1.3	0.385321	0.0571492
C1orf141	0.385312	0.0571559
HIST1H2BF	0.385249	0.0572001
CTD-2528A14.5	0.385247	0.0572009
C16orf62	0.385208	0.0572287
GRXCR2	0.385113	0.0572951
BIRC3	0.385086	0.0573142
DSCR4	0.384947	0.0574114
DENND1C	0.384926	0.0574266
KIAA0430	0.384843	0.0574849
CTD-2537I9.16	0.384787	0.0575245
RP11-445P17.8	0.384707	0.0575804
IRF6	0.384611	0.0576483
USP20	0.384597	0.0576577
CCDC64	0.384518	0.0577134
RP11-160H22.3	0.384518	0.0577138
TPD52L3	0.38445	0.0577616
RP11-75C9.2	0.38445	0.0577616
CTB-7E3.1	0.38445	0.0577616
RP5-1185I7.1	0.38445	0.0577616
RP11-74C3.1	0.38445	0.0577616
HOXB-AS4	0.38445	0.0577616
RP11-322E11.2	0.38445	0.0577616
RP11-1030E3.1	0.38445	0.0577616
OR10K2	0.38445	0.0577616
RP11-87G24.6	0.38445	0.0577616
DYNAP	0.38445	0.0577616
BHLHA15	0.38445	0.0577616
OR2A4	0.38445	0.0577616
TCP10	0.38445	0.0577616
RP11-257A22.1	0.38445	0.0577616
DEFB104A	0.38445	0.0577616
RP11-1136G4.1	0.38445	0.0577616
ZCCHC12	0.38445	0.0577616
ZNF648	0.38445	0.0577616
CT45A10	0.38445	0.0577616
BRS3	0.38445	0.0577616
PMP2	0.38445	0.0577616
AF003626.1	0.38445	0.0577616
RP11-293N14.1	0.38445	0.0577616
CTD-2319I12.5	0.38445	0.0577616
RP11-1376P16.1	0.38445	0.0577616
FGA	0.38445	0.0577616
DEFB136	0.38445	0.0577616
LINC01262	0.38445	0.0577616
RP11-97E7.1	0.38445	0.0577616
CTD-3010D24.3	0.38445	0.0577616
CHRNA2	0.38445	0.0577616
SPZ1	0.38445	0.0577616
TM4SF5	0.38445	0.0577616
RP11-264K23.1	0.38445	0.0577616
RP5-1121A15.3	0.38445	0.0577616
RP11-567E21.3	0.38445	0.0577616
PLA2G2E	0.38445	0.0577616
RP11-230C9.3	0.38445	0.0577616
CPA1	0.38445	0.0577616
RP11-42A4.1	0.38445	0.0577616
TRBV7-9	0.38445	0.0577616
RP11-381K20.4	0.38445	0.0577616
RP11-426C22.7	0.38445	0.0577616
RP11-269F21.1	0.38445	0.0577616
RP4-734C18.1	0.38445	0.0577616
MEP1A	0.38445	0.0577616
RP11-416I2.1	0.38445	0.0577616
AC005324.6	0.38445	0.0577616
RP11-297L17.2	0.38445	0.0577616
CRISP3	0.38445	0.0577616
LINC01432	0.38445	0.0577616
RP11-503D12.1	0.38445	0.0577616
HBQ1	0.38445	0.0577616
OR4X1	0.38445	0.0577616
LINC01532	0.38445	0.0577616
RP11-332H14.1	0.38445	0.0577616
SLITRK1	0.38445	0.0577616
LINC00885	0.38445	0.0577616
RP11-145M4.1	0.38445	0.0577616
RP11-100F15.2	0.38445	0.0577616
RP11-116D2.1	0.38445	0.0577616
SHANK2-AS1	0.38445	0.0577616
RP11-132N15.3	0.38445	0.0577616
SLC22A12	0.38445	0.0577616
AP003774.5	0.38445	0.0577616
RP1-228P16.4	0.38445	0.0577616
CTC-490G23.4	0.38445	0.0577616
KRT75	0.38445	0.0577616
RP11-354K1.2	0.38445	0.0577616
RP11-344B5.4	0.38445	0.0577616
PSG5	0.38445	0.0577616
RP1-29C18.10	0.38445	0.0577616
HOXC13-AS	0.38445	0.0577616
RP11-138E2.1	0.38445	0.0577616
RP11-99H8.1	0.38445	0.0577616
RAB43	0.38445	0.0577616
ACCSL	0.38445	0.0577616
DHRS2	0.38445	0.0577616
LINC01044	0.38445	0.0577616
RP11-15I20.1	0.38445	0.0577616
AL157359.3	0.38445	0.0577616
KRTAP5-9	0.38445	0.0577616
CLLU1OS	0.38445	0.0577616
NBPF4	0.38445	0.0577616
C1orf210	0.38445	0.0577616
MSMB	0.38445	0.0577616
OR13A1	0.38445	0.0577616
AC097468.4	0.38445	0.0577616
RP11-490O24.2	0.38445	0.0577616
RP11-202I11.2	0.38445	0.0577616
RP11-105N14.3	0.38445	0.0577616
OR2T1	0.38445	0.0577616
RP11-61O1.2	0.38445	0.0577616
AC079779.5	0.38445	0.0577616
AC112721.1	0.38445	0.0577616
RP11-272L13.3	0.38445	0.0577616
VPREB3	0.38445	0.0577616
CERS1	0.38445	0.0577616
RP11-680F20.4	0.38445	0.0577616
RP11-190J23.1	0.38445	0.0577616
AC005197.2	0.38445	0.0577616
DPRX	0.38445	0.0577616
OR8D2	0.38445	0.0577616
CTA-929C8.6	0.38445	0.0577616
CTD-3185P2.1	0.384356	0.057828
FAM221B	0.384339	0.0578404
RP11-211N11.5	0.384328	0.0578481
CTC-260E6.6	0.384243	0.0579079
RP1-27K12.4	0.384211	0.0579304
CTD-2023M8.1	0.384201	0.0579379
RP11-29B2.6	0.384124	0.0579918
RP3-512E2.2	0.384042	0.0580499
C10orf128	0.383857	0.0581814
DBX2	0.383759	0.0582512
RP11-415D17.4	0.383696	0.0582955
RP3-430N8.11	0.383691	0.0582996
PODXL	0.383655	0.0583253
CTD-2509G16.5	0.383606	0.0583595
KIF18A	0.383554	0.0583968
RUFY4	0.383545	0.0584031
XACT	0.383413	0.0584974
ZNF616	0.383312	0.0585695
RP11-973N13.3	0.383294	0.058582
GLG1	0.383242	0.0586193
AC008278.2	0.383137	0.058694
ANGPTL3	0.383092	0.0587268
RAB8B	0.382937	0.0588375
RP11-89F3.2	0.382936	0.058838
LINC00398	0.382932	0.0588407
LINC01489	0.382889	0.0588716
ANKFY1	0.382554	0.0591125
ADGRF1	0.382345	0.0592625
CTC-398G3.6	0.382345	0.0592625
HTR2C	0.382261	0.0593232
G6PC	0.381974	0.0595298
MIR3180-3	0.381974	0.0595298
RP11-449J10.1	0.381974	0.0595298
RP11-222N13.1	0.381974	0.0595298
AC016903.2	0.381974	0.0595298
RP11-616M22.7	0.381974	0.0595298
OPALIN	0.381945	0.0595512
LINC01204	0.381874	0.0596026
ZSCAN2	0.381858	0.0596138
RP11-237N19.3	0.381836	0.0596303
CIB3	0.381836	0.0596303
SMIM24	0.381836	0.0596303
OR9A2	0.381836	0.0596303
RP11-20G13.5	0.381836	0.0596303
BOD1L1	0.381786	0.0596659
SERPINA1	0.381725	0.05971
SKAP1	0.38161	0.0597935
RFX4	0.381316	0.060007
LINC00545	0.381291	0.060025
CTB-178M22.2	0.381235	0.0600657
RP11-157J24.2	0.381185	0.0601021
RP11-366L20.2	0.381114	0.0601541
CDKL1	0.381104	0.0601615
RP4-644L1.2	0.380988	0.060246
CCDC27	0.380965	0.0602624
AC007386.2	0.380965	0.0602624
OR4N4	0.380883	0.0603226
CCDC83	0.380868	0.0603335
CD9	0.380852	0.0603453
RP13-262C2.3	0.380819	0.0603694
RP13-726E6.2	0.380774	0.0604019
RP11-315A17.1	0.380746	0.0604228
CPB1	0.380681	0.0604705
DTD1	0.38063	0.0605075
AP2A2	0.3806	0.0605298
RP11-208N14.4	0.380599	0.0605298
AMER2	0.380355	0.0607087
CTA-150C2.13	0.380355	0.0607087
RP11-328P23.4	0.380338	0.0607213
GYLTL1B	0.380272	0.0607699
HPS5	0.38022	0.060808
ZNF679	0.38002	0.060955
ARHGAP20	0.379989	0.0609778
RP3-412A9.16	0.379966	0.0609945
RP11-150O12.4	0.379961	0.0609985
ZSCAN5B	0.379953	0.0610043
APOL3	0.379949	0.0610072
BACH2	0.379832	0.0610939
C11orf53	0.379765	0.0611432
C17orf58	0.379754	0.0611512
RXRA	0.379649	0.0612285
TUBGCP4	0.379643	0.0612333
NANOG	0.37955	0.0613016
RINL	0.379549	0.0613023
KIR2DL4	0.379514	0.0613283
C2orf50	0.379504	0.0613355
RP11-279O17.3	0.379453	0.0613736
RP11-553K8.5	0.379429	0.0613916
LVCAT1	0.379429	0.0613916
GC	0.379429	0.0613916
RP11-804A23.2	0.379429	0.0613916
CD109	0.379256	0.0615194
SNX24	0.379022	0.0616929
DROSHA	0.379013	0.0616999
UCKL1-AS1	0.378935	0.0617578
KCNG4	0.378884	0.0617959
RP11-276M12.1	0.378853	0.0618186
SRSF3	0.378662	0.0619606
RP11-1148L6.9	0.378474	0.062101
RP11-830F9.5	0.378366	0.0621817
CEP83	0.378275	0.0622502
GNB1	0.378205	0.062302
COL18A1-AS1	0.378137	0.0623533
RP1-15D23.2	0.378134	0.0623553
MAP6	0.378086	0.0623916
RP11-431M7.2	0.377982	0.0624691
ALKBH8	0.377982	0.0624692
FAM114A1	0.377756	0.0626388
MRPL38	0.377628	0.0627351
CSNK1A1L	0.377537	0.0628035
DEK	0.377495	0.0628354
TMEM151A	0.377409	0.0629001
RP11-567L7.5	0.377297	0.0629847
RP11-443O13.3	0.376918	0.0632709
SLC6A12	0.376861	0.0633146
KCTD19	0.376811	0.063352
TPRG1L	0.376759	0.0633919
USP15	0.376742	0.0634047
TH	0.376687	0.0634465
FAM181B	0.376687	0.0634465
RP11-327L9.1	0.376687	0.0634465
PRDM4	0.376681	0.0634509
EHD4-AS1	0.376673	0.0634572
PEPD	0.376663	0.0634648
RPS6KL1	0.376606	0.0635076
ZNF618	0.376567	0.0635375
SKAP2	0.376536	0.0635612
RP11-52J3.2	0.376476	0.0636067
FLJ40288	0.376472	0.0636101
DYRK4	0.376329	0.0637188
LINC01087	0.376324	0.0637223
NPFFR1	0.376132	0.0638688
TSHZ2	0.376066	0.0639192
DYNC2LI1	0.375993	0.063975
RP11-136F16.1	0.37594	0.0640153
CTD-2325M2.1	0.375903	0.0640436
RP11-686G8.2	0.375861	0.0640761
PRB3	0.375838	0.0640932
AC021224.1	0.37579	0.0641304
MROH2A	0.375789	0.0641306
MYO5B	0.375702	0.0641971
HMGXB4	0.375697	0.0642011
CA12	0.37568	0.0642141
SDR42E1	0.375635	0.0642487
TLR4	0.375498	0.0643539
TMEM132D	0.375472	0.0643735
ABCD2	0.375427	0.064408
CASC1	0.375427	0.0644081
MORC3	0.375355	0.0644638
LINC00461	0.375313	0.0644963
PGM2L1	0.375303	0.0645033
RP11-706C16.8	0.37522	0.0645674
MEGF10	0.3752	0.0645829
RP11-736K20.6	0.375199	0.0645833
VIM-AS1	0.375126	0.0646395
GZMA	0.375099	0.0646605
LINC00935	0.37497	0.06476
RP4-601P9.2	0.374924	0.0647953
RP11-527H14.4	0.374821	0.0648749
SPATA16	0.374761	0.0649212
RP11-326C3.15	0.374668	0.0649932
NPRL3	0.374494	0.0651278
GDA	0.374427	0.06518
MEFV	0.374393	0.0652065
KCNMA1	0.374371	0.0652232
ERBB3	0.374238	0.0653265
TRIO	0.374184	0.0653681
RP11-483P21.2	0.37416	0.065387
AC011747.3	0.374086	0.0654444
RP11-897M7.4	0.374066	0.0654602
CTC-281F24.1	0.374002	0.0655096
RP11-284F21.7	0.373938	0.0655593
IGLV2-11	0.373902	0.0655876
ATL1	0.373871	0.0656117
CTC-558O2.1	0.3737	0.0657453
NLRP2	0.37367	0.0657683
WASH1	0.37366	0.0657762
CTD-2554C21.3	0.373359	0.0660117
RP11-449J21.5	0.37333	0.0660338
NCK2	0.373191	0.066143
TUBA4B	0.373073	0.0662353
F2RL2	0.372966	0.0663195
KDM3B	0.372933	0.0663454
RP11-135J2.3	0.372861	0.0664018
CXorf57	0.372785	0.0664623
RP11-944C7.1	0.372757	0.0664843
HDLBP	0.372559	0.0666402
NPC1L1	0.372539	0.0666554
PRRC2B	0.372469	0.0667106
LINC00578	0.372455	0.0667216
RP11-626G11.3	0.372187	0.0669337
RP11-318E3.9	0.372099	0.0670032
RP11-164P12.4	0.372053	0.0670395
PARG	0.372042	0.0670481
ACOT7	0.371947	0.067124
FOXG1-AS1	0.371865	0.0671884
RP11-472K22.1	0.371805	0.0672366
NUMBL	0.371723	0.067301
RP11-392O17.2	0.371722	0.0673018
CTD-2251F13.1	0.371673	0.0673408
XXYLT1	0.371541	0.0674463
PGM5P3-AS1	0.371469	0.0675034
RP11-45F15.2	0.371453	0.0675158
NDUFS1	0.371232	0.0676922
SMC1A	0.371147	0.0677598
B4GALNT2	0.371082	0.0678122
SLC22A2	0.37103	0.0678534
CTD-2135D7.2	0.371015	0.0678654
AC008937.3	0.37097	0.0679014
CTB-108O6.2	0.370948	0.0679191
RP11-568J23.5	0.370875	0.0679772
FAM57B	0.37087	0.0679817
SH3KBP1	0.370617	0.068184
RP5-828H9.1	0.370519	0.0682629
LINC01509	0.370298	0.0684403
CPQ	0.37029	0.0684466
RP11-284F21.8	0.37023	0.0684955
HSCB	0.370173	0.0685408
RP11-368I7.4	0.370128	0.0685775
LANCL1-AS1	0.370046	0.0686436
STMN2	0.369999	0.0686818
RP11-843B15.2	0.369872	0.0687839
BEX1	0.369869	0.0687864
SLC6A7	0.369625	0.0689833
RP11-191N8.2	0.369518	0.0690701
VGLL4	0.369514	0.0690733
SLC22A10	0.369399	0.0691667
RP11-212I21.2	0.369259	0.06928
LINC01508	0.369232	0.0693019
MMRN1	0.369224	0.0693084
AC093375.1	0.36918	0.0693445
RP11-54O15.3	0.369051	0.0694495
CH17-118O6.3	0.368932	0.0695467
RP11-211N8.2	0.36893	0.0695476
FAM83C-AS1	0.368749	0.0696955
FAM66A	0.368699	0.0697361
EBPL	0.368543	0.0698634
MDGA2	0.368524	0.0698793
WNT3A	0.368477	0.0699174
EPS8L2	0.36837	0.0700048
KRTAP5-8	0.368327	0.0700402
AC023347.1	0.368309	0.070055
AC005281.1	0.368229	0.0701205
ARHGAP1	0.368091	0.0702341
OTOGL	0.368038	0.0702777
AC005609.17	0.367984	0.0703221
KRTAP19-7	0.367984	0.0703221
DLEU1-AS1	0.367984	0.0703221
LINC01549	0.367842	0.0704389
RP11-154H23.5	0.367842	0.0704389
ZG16B	0.367842	0.0704389
RP4-736H5.3	0.367842	0.0704389
FCGR1B	0.367825	0.0704525
RP11-114F3.4	0.36766	0.0705885
RP13-225O21.2	0.367628	0.0706147
CTD-2330K9.3	0.367615	0.0706252
RP11-184A2.3	0.367504	0.070717
SERPINB2	0.367464	0.0707502
BMPR1B-AS1	0.367283	0.0708991
RP11-161H23.9	0.367272	0.0709082
MCAM	0.367042	0.0710992
HAO1	0.366803	0.0712968
ITGA10	0.36676	0.0713327
CCR3	0.366745	0.0713449
HGF	0.366737	0.0713523
SYNPR	0.366703	0.0713803
CAMK1G	0.366653	0.0714214
TENM3	0.366605	0.0714619
CELF3	0.366496	0.0715521
TMEM158	0.366362	0.0716638
CACNA2D4	0.366293	0.0717216
MINOS1	0.366124	0.0718627
RP11-76E12.1	0.366104	0.071879
FBXO48	0.366055	0.0719199
KMT2E-AS1	0.366028	0.0719422
RP11-219D15.3	0.365861	0.072082
ROBO4	0.365745	0.0721798
DLGAP1-AS2	0.365721	0.0721996
SPPL2A	0.365657	0.0722534
RP11-802D6.1	0.365637	0.0722701
TSC22D1-AS1	0.365551	0.0723425
RP11-598F7.4	0.36543	0.0724436
PLXNC1	0.36537	0.072494
RP11-452B18.2	0.365349	0.0725119
AC002550.6	0.365278	0.0725716
EDN1	0.365264	0.0725831
RP11-83N9.5	0.365163	0.0726682
RP11-246A10.1	0.365156	0.0726741
RP1-296L11.1	0.365069	0.0727473
LINC01239	0.36506	0.0727548
NOVA2	0.365006	0.0728007
RP11-476F14.1	0.364912	0.0728805
SLC36A2	0.364912	0.0728805
AC007285.7	0.364791	0.072982
LINC00971	0.364729	0.0730348
ZNF362	0.364652	0.0730999
CTB-147C13.1	0.364629	0.0731193
GOLGA3	0.364494	0.0732338
CTD-2010I22.2	0.364489	0.0732376
RP11-350N15.4	0.364431	0.073287
RP11-4O3.2	0.364401	0.0733121
AC023469.2	0.364401	0.0733121
PROX1-AS1	0.364401	0.0733121
AC062031.1	0.364401	0.0733121
RP11-425M5.8	0.364401	0.0733121
AC009014.3	0.364401	0.0733121
CTD-2306M5.1	0.364401	0.0733121
RP11-261N11.8	0.364401	0.0733121
LINC00279	0.364401	0.0733121
RP11-340A13.3	0.364401	0.0733121
SLC32A1	0.364401	0.0733121
FETUB	0.364401	0.0733121
AC012506.3	0.364401	0.0733121
CTC-360P9.4	0.364401	0.0733121
RP11-420J11.2	0.364401	0.0733121
AF015262.2	0.364401	0.0733121
RNF185-AS1	0.364401	0.0733121
KIR3DL3	0.364401	0.0733121
AC113608.1	0.364401	0.0733121
OR2Z1	0.364401	0.0733121
RP11-2N5.2	0.364401	0.0733121
KRTAP13-4	0.364401	0.0733121
RP11-527D7.1	0.364401	0.0733121
POTEH	0.364401	0.0733121
RP5-1182A14.5	0.364401	0.0733121
RP11-6N13.4	0.364401	0.0733121
CTD-2116N20.1	0.364401	0.0733121
RP3-513G18.2	0.364401	0.0733121
RP11-120A1.1	0.364401	0.0733121
AC093326.1	0.364401	0.0733121
AL133493.2	0.364401	0.0733121
RP11-259P20.1	0.364401	0.0733121
AC079354.5	0.364401	0.0733121
RP11-785G17.1	0.364401	0.0733121
ARL14EPL	0.364401	0.0733121
AGXT	0.364401	0.0733121
RP11-1293J14.1	0.364401	0.0733121
RP11-665I14.1	0.364401	0.0733121
RP4-781K5.9	0.364401	0.0733121
G6PC2	0.364401	0.0733121
KB-51A8.1	0.364401	0.0733121
LYZL4	0.364401	0.0733121
RP5-1103G7.10	0.364401	0.0733121
CSN1S1	0.364401	0.0733121
CSN2	0.364401	0.0733121
LINC01438	0.364401	0.0733121
TTC9B	0.364401	0.0733121
CTA-384D8.35	0.364401	0.0733121
RP11-619L12.4	0.364401	0.0733121
RP11-88H10.3	0.364401	0.0733121
MTRNR2L3	0.364401	0.0733121
DPCR1	0.364401	0.0733121
RP11-316I3.2	0.364401	0.0733121
MIOX	0.364401	0.0733121
RP11-469L4.1	0.364401	0.0733121
POU1F1	0.364401	0.0733121
FLJ41941	0.364401	0.0733121
H1FOO	0.364401	0.0733121
AC007099.2	0.364401	0.0733121
RP11-231E6.1	0.364401	0.0733121
RP11-158I23.1	0.364401	0.0733121
LINC00898	0.364401	0.0733121
BMP10	0.364401	0.0733121
CD207	0.364401	0.0733121
ZIC4	0.364401	0.0733121
RP11-747D18.1	0.364401	0.0733121
RP11-447M4.1	0.364401	0.0733121
FFAR2	0.364401	0.0733121
CH17-140K24.5	0.364401	0.0733121
RP11-9N20.3	0.364401	0.0733121
AP000402.3	0.364401	0.0733121
AP000477.3	0.364401	0.0733121
AMTN	0.364401	0.0733121
RP11-154H12.2	0.364401	0.0733121
LINC01029	0.364401	0.0733121
AC013269.3	0.364401	0.0733121
CTD-2245F17.2	0.364401	0.0733121
PRAMEF25	0.364401	0.0733121
CTD-2296D1.5	0.364401	0.0733121
RP11-781P6.1	0.364401	0.0733121
CTD-2012M11.3	0.364401	0.0733121
NT5DC4	0.364401	0.0733121
RP11-9B6.1	0.364401	0.0733121
CTC-518B2.8	0.364401	0.0733121
AC108868.5	0.364401	0.0733121
RP5-1039K5.18	0.364401	0.0733121
CTD-3222D19.10	0.364401	0.0733121
SLC22A8	0.364401	0.0733121
RP11-284P20.3	0.364401	0.0733121
AL162426.1	0.364401	0.0733121
CTD-2008P7.3	0.364401	0.0733121
AC009365.4	0.364401	0.0733121
RP5-1119O21.2	0.364401	0.0733121
CLEC2L	0.364401	0.0733121
CALML5	0.364401	0.0733121
TRBV6-5	0.364401	0.0733121
RP11-69C17.3	0.364401	0.0733121
CTD-2008P7.10	0.364401	0.0733121
AC234582.1	0.364401	0.0733121
AC004941.3	0.364401	0.0733121
RP11-475A13.1	0.364401	0.0733121
AC021218.2	0.364401	0.0733121
RP5-994D16.9	0.364401	0.0733121
RP5-1142J19.1	0.364401	0.0733121
RP11-20G6.2	0.364401	0.0733121
RP11-429J17.8	0.364401	0.0733121
C11orf88	0.364401	0.0733121
RP11-32B5.8	0.364401	0.0733121
IGHVII-44-2	0.364401	0.0733121
BCL2L10	0.364401	0.0733121
C1QTNF8	0.364401	0.0733121
RP11-349E4.1	0.364401	0.0733121
KB-1615E4.2	0.364401	0.0733121
AC015936.3	0.364401	0.0733121
RP11-26L16.1	0.364401	0.0733121
RP11-163F15.1	0.364401	0.0733121
RP5-1027O11.1	0.364401	0.0733121
OR1L8	0.364401	0.0733121
RP11-404P21.1	0.364401	0.0733121
OR1B1	0.364401	0.0733121
LINC01419	0.364401	0.0733121
RP11-17G2.1	0.364401	0.0733121
NEUROG3	0.364401	0.0733121
RP11-343J18.1	0.364401	0.0733121
AL109767.1	0.364401	0.0733121
LINC01510	0.364401	0.0733121
RP11-218M11.1	0.364401	0.0733121
RP11-168L7.3	0.364401	0.0733121
CASK-AS1	0.364401	0.0733121
RP11-209K10.2	0.364401	0.0733121
RP11-142G1.3	0.364401	0.0733121
RP11-429J17.4	0.364401	0.0733121
CNGA2	0.364401	0.0733121
RP11-780O24.2	0.364401	0.0733121
OR5B17	0.364401	0.0733121
RP11-281J9.2	0.364401	0.0733121
OR51Q1	0.364401	0.0733121
OR5I1	0.364401	0.0733121
OR56A5	0.364401	0.0733121
CTD-2336O2.3	0.364401	0.0733121
USP17L4	0.364401	0.0733121
RP1-273G13.3	0.364401	0.0733121
CYP11B2	0.364401	0.0733121
RP11-430H10.2	0.364401	0.0733121
RP11-114H24.3	0.364401	0.0733121
RP4-683L5.1	0.364401	0.0733121
MRGPRX2	0.364401	0.0733121
RP11-358H18.2	0.364401	0.0733121
CTC-756D1.3	0.364401	0.0733121
TMEM257	0.364401	0.0733121
GIF	0.364401	0.0733121
CTD-3157E16.1	0.364401	0.0733121
MS4A8	0.364401	0.0733121
GAGE13	0.364401	0.0733121
AC129492.6	0.364401	0.0733121
RP11-531A24.7	0.364401	0.0733121
GNG13	0.364401	0.0733121
RP11-672A2.3	0.364401	0.0733121
ESX1	0.364401	0.0733121
OBP2A	0.364401	0.0733121
NCBP2L	0.364401	0.0733121
MOGAT2	0.364401	0.0733121
ENTPD8	0.364401	0.0733121
RP11-692C24.2	0.364401	0.0733121
RP11-554A11.5	0.364401	0.0733121
CTD-3074O7.2	0.364401	0.0733121
CT45A1	0.364401	0.0733121
AP003774.1	0.364401	0.0733121
AL135842.1	0.364401	0.0733121
RP11-855O10.3	0.364401	0.0733121
RP11-698F20.3	0.364401	0.0733121
RP11-168L7.1	0.364401	0.0733121
RP11-512C24.3	0.364401	0.0733121
GS1-18A18.2	0.364401	0.0733121
AC138647.1	0.364401	0.0733121
SPATA31A3	0.364401	0.0733121
TUSC8	0.364401	0.0733121
HSD3B1	0.364401	0.0733121
RP11-180D21.3	0.364401	0.0733121
RP11-312J18.6	0.364401	0.0733121
RP11-412H8.2	0.364401	0.0733121
FAM83A-AS1	0.364401	0.0733121
RP11-110L15.1	0.364401	0.0733121
AC007652.1	0.364401	0.0733121
RP11-195F19.29	0.364401	0.0733121
ASCL4	0.364401	0.0733121
RP11-347L18.1	0.364401	0.0733121
RP11-128P10.1	0.364401	0.0733121
KRT6A	0.364401	0.0733121
RP11-501C14.6	0.364401	0.0733121
LINC00434	0.364401	0.0733121
RP11-433J22.3	0.364401	0.0733121
KRT3	0.364401	0.0733121
AQP2	0.364401	0.0733121
RP11-149F8.5	0.364401	0.0733121
CTD-2135D7.4	0.364401	0.0733121
RP11-476D10.1	0.364401	0.0733121
RP11-95M15.1	0.364401	0.0733121
LINC00572	0.364401	0.0733121
ARID3C	0.364401	0.0733121
RP11-120K24.3	0.364401	0.0733121
RNASE3	0.364401	0.0733121
CTA-363E6.7	0.364401	0.0733121
RP11-23E10.2	0.364401	0.0733121
RP11-535C21.3	0.364401	0.0733121
SPATA31E1	0.364401	0.0733121
[truncated: 43,069 more rows]

## Sheet: Lymphatic
Gene	Pearson Coefficient	P-value
PALD1	0.6911	0.000130704
VPS39	0.634384	0.000659786
MGAT4C	0.605494	0.00133991
RPRD2	0.596614	0.00164388
C3orf35	0.596436	0.00165054
SEPT9	0.595848	0.00167268
ACSM2A	0.595706	0.00167804
GRAP	0.583948	0.00217864
MEGF6	0.576312	0.00256786
DCAKD	0.574723	0.00265595
MAPKAPK3	0.572119	0.00280575
GMCL1	0.569362	0.00297219
RGS17	0.569165	0.00298442
REP15	0.558363	0.00372225
OBFC1	0.547815	0.00458639
UBE2L3	0.545977	0.0047531
TTLL1	0.544438	0.00489656
NRDE2	0.544003	0.00493772
KDR	0.541337	0.00519669
CNTN4	0.540308	0.00529967
ARF4-AS1	0.535766	0.00577489
TUBD1	0.529648	0.00647132
DRG1	0.527689	0.00670861
NFYA	0.52676	0.00682363
TTPAL	0.524162	0.00715433
JMY	0.523413	0.00725213
NPIPA1	0.521931	0.0074488
MAGI2	0.520844	0.00759591
CH507-513H4.1	0.520755	0.00760814
SCNN1B	0.520741	0.00761004
ARHGEF37	0.519305	0.00780837
AGAP5	0.518329	0.00794569
SCN2A	0.517551	0.00805653
TRG-AS1	0.516949	0.00814315
PSEN2	0.516597	0.00819426
CH507-9B2.4	0.514876	0.00844762
HELZ	0.513163	0.00870619
RGS12	0.513084	0.00871838
ATG13	0.512805	0.00876111
IQSEC1	0.5125	0.00880819
RP11-176N18.2	0.510673	0.00909393
HS6ST1	0.510074	0.00918937
GRAPL	0.507769	0.00956414
CYTH2	0.505815	0.00989179
RP11-617F23.1	0.504697	0.0100835
MYO10	0.503658	0.0102644
YLPM1	0.502269	0.0105102
RP11-352G18.2	0.500591	0.0108139
RERE	0.499629	0.0109911
PTER	0.499426	0.0110289
MAP3K3	0.498454	0.0112109
ARHGEF11	0.495985	0.0116847
SLC26A4	0.493976	0.0120825
USF3	0.492629	0.0123552
NDFIP2	0.492013	0.0124818
NUBPL	0.491266	0.0126365
KIAA1671	0.490813	0.0127311
HHIPL1	0.490148	0.012871
LPCAT4	0.490073	0.012887
NOMO2	0.48885	0.013148
SNW1	0.486399	0.0136841
NIFK-AS1	0.485444	0.0138979
STON2	0.485384	0.0139113
NOTCH1	0.483907	0.0142476
METTL17	0.483131	0.0144268
ZNF831	0.482585	0.0145541
NELFA	0.482003	0.0146909
CTD-2587H24.10	0.480545	0.0150379
LSM11	0.480462	0.0150578
HSF4	0.479693	0.0152436
CHST15	0.478436	0.0155516
SLC16A4	0.477534	0.0157759
PLSCR4	0.476742	0.0159749
TSC22D1	0.476435	0.0160524
BTBD8	0.476405	0.0160599
PHACTR4	0.476372	0.0160684
CRACR2A	0.475902	0.016188
WNT9A	0.475778	0.0162198
ADRBK1	0.475447	0.0163045
PHF2	0.474968	0.0164279
RP11-654A16.3	0.473334	0.0168547
C10orf82	0.472124	0.0171763
TANGO2	0.471103	0.0174518
EMILIN2	0.470444	0.0176314
NXN	0.469853	0.0177936
RASA3	0.468686	0.0181182
BRD8	0.467589	0.0184271
SAMD8	0.467293	0.0185114
JADE2	0.466602	0.0187091
PQLC1	0.466482	0.0187437
EXOC7	0.466238	0.0188138
REEP1	0.465776	0.0189477
SYT1	0.465574	0.0190063
DIRAS3	0.464923	0.0191967
RP11-407P15.2	0.464707	0.0192601
ARMCX2	0.46466	0.0192739
ELMOD2	0.464605	0.0192901
CBR4	0.464449	0.0193362
CTD-2349B8.1	0.464008	0.0194667
CCDC106	0.463733	0.0195483
RAI2	0.463607	0.0195859
RP11-134L10.1	0.463536	0.0196071
FOCAD	0.462644	0.019875
FASTK	0.462296	0.0199803
PIK3CD	0.460594	0.0205017
RPL36AL	0.460032	0.0206763
SLC27A4	0.459741	0.0207671
TENM4	0.459065	0.0209793
POU2F1	0.458889	0.0210351
MARK4	0.457115	0.021602
FAM107B	0.456916	0.0216663
C1orf95	0.456886	0.021676
CACFD1	0.456702	0.0217356
AC096649.3	0.456595	0.0217704
ALKBH5	0.456559	0.021782
SLC41A3	0.455794	0.0220321
ZNF248	0.452685	0.0230718
TOLLIP	0.450917	0.0236806
MCM5	0.450643	0.0237762
KLC4	0.450186	0.0239361
TEX26-AS1	0.44979	0.0240751
FAM134C	0.448796	0.0244278
RAPGEF6	0.448713	0.0244577
CCDC30	0.448631	0.0244869
TFB1M	0.448294	0.0246075
TRAF6	0.447237	0.0249894
RP11-166B2.8	0.446693	0.0251876
PPP1R3D	0.446661	0.0251992
NCAPG2	0.44633	0.0253207
CTB-55O6.12	0.445784	0.0255218
PRKCI	0.444616	0.0259567
PRDM10	0.444056	0.026167
AMT	0.443577	0.0263482
AC005363.11	0.442497	0.0267604
VAMP8	0.442113	0.0269084
SCARA3	0.44151	0.0271418
LRP12	0.441317	0.0272168
OARD1	0.44082	0.0274106
TCP11L2	0.439743	0.027835
MSLN	0.439214	0.0280454
MGME1	0.438702	0.0282502
TXNRD2	0.438571	0.0283029
COX18	0.438428	0.0283604
KIAA0355	0.438397	0.0283728
RNF26	0.437105	0.0288969
DEAF1	0.436664	0.0290775
AL354822.1	0.4357	0.0294754
ULK4	0.435411	0.0295954
BPTF	0.434026	0.0301767
MDGA1	0.433644	0.0303388
MPI	0.432917	0.0306489
ZNF444	0.432159	0.0309748
CNBD2	0.430466	0.0317126
AKT2	0.429279	0.0322385
CCSAP	0.429125	0.0323072
YIPF2	0.428829	0.03244
AHCYL1	0.428824	0.0324423
RB1CC1	0.428517	0.0325797
STAM-AS1	0.42835	0.0326549
KANTR	0.428209	0.0327186
PTRHD1	0.428091	0.0327718
COL25A1	0.427483	0.0330475
CCDC159	0.427129	0.0332087
GPSM2	0.427097	0.0332236
CS	0.426381	0.033552
RCSD1	0.425824	0.0338092
SDHC	0.425028	0.0341794
SHMT1	0.424789	0.0342912
SH2D3C	0.424574	0.0343918
EFCAB11	0.424067	0.0346309
LMLN	0.423987	0.0346684
ACSM2B	0.423637	0.0348342
NT5DC2	0.423251	0.0350178
PCNXL4	0.421878	0.0356763
MEDAG	0.421698	0.0357637
SRGAP2-AS1	0.421493	0.0358628
NEK7	0.42148	0.0358693
TFAP4	0.421246	0.0359831
CASP8AP2	0.419993	0.0365969
CCDC15	0.419948	0.0366191
PPIP5K1	0.419534	0.0368243
TBX19	0.418945	0.0371172
RP11-584P21.2	0.418824	0.0371776
SCOC-AS1	0.418681	0.0372489
NCAPD3	0.418159	0.0375107
CHST1	0.417579	0.0378034
TRIM4	0.417519	0.0378336
NDE1	0.417482	0.0378525
ARHGAP27	0.41571	0.0387591
ZNF362	0.415672	0.0387784
RANBP3	0.415177	0.039035
ZNF707	0.413678	0.0398194
ZCCHC24	0.413421	0.0399549
PPP2R3A	0.413141	0.0401033
GCSH	0.412906	0.0402285
AL591893.1	0.41276	0.0403062
ATXN1L	0.412754	0.0403092
ASXL3	0.412631	0.0403747
MAPK6	0.412629	0.040376
RP4-647C14.3	0.412523	0.0404325
EYS	0.412373	0.0405122
STK11	0.412294	0.0405547
NAGLU	0.412283	0.0405604
CNTNAP3	0.412205	0.0406023
ACTR3C	0.411968	0.0407295
ZNF565	0.411934	0.040748
TARBP1	0.411796	0.0408222
MRGBP	0.411402	0.0410341
MAFG	0.41129	0.0410947
REPS2	0.411144	0.0411741
PQLC3	0.411041	0.0412298
CRYL1	0.410782	0.0413706
GRIA1	0.410233	0.0416698
GRB14	0.410214	0.04168
RP11-950C14.3	0.409898	0.0418534
SPANXA2-OT1	0.408775	0.0424726
FAM73A	0.408698	0.0425154
AP2A2	0.408365	0.0427009
CKMT2-AS1	0.408213	0.0427855
TNRC18	0.408041	0.0428817
ANKDD1A	0.40785	0.0429884
SH2B3	0.407769	0.0430339
EPB41L4A	0.407628	0.0431132
PAXIP1	0.407042	0.0434431
ZNF879	0.40692	0.0435124
MTOR	0.406909	0.0435187
MMP17	0.406091	0.0439835
LINC00680	0.40548	0.0443329
STEAP2	0.405428	0.0443625
LZTS2	0.405169	0.0445119
GDF7	0.404781	0.0447354
GLG1	0.404353	0.0449836
WDR37	0.40391	0.0452416
CNTRL	0.402931	0.0458153
CLASP1	0.402808	0.045888
CCDC92	0.402495	0.0460729
GATAD2B	0.401642	0.04658
FAM160A1	0.401419	0.0467133
NOSIP	0.400575	0.0472204
XKR8	0.399933	0.0476086
RP11-69I8.3	0.399048	0.0481484
ERO1B	0.398531	0.0484661
ITGB8	0.398122	0.0487186
SEC22A	0.398018	0.0487827
XIRP1	0.397938	0.0488319
RP11-287D1.3	0.397856	0.0488829
GIGYF1	0.397701	0.0489793
MFAP3L	0.397613	0.0490339
TRIM52	0.397465	0.0491258
KSR1	0.397048	0.0493858
HOXA-AS2	0.397009	0.0494099
ZNF114	0.396804	0.0495387
SUMF2	0.396006	0.0500403
CYTH4	0.395971	0.0500623
EME2	0.395832	0.0501505
LGI4	0.395747	0.0502037
C9orf84	0.395652	0.0502641
OSER1-AS1	0.395523	0.0503457
RP11-575A19.2	0.39503	0.0506595
PLGLB1	0.394957	0.0507056
PFKL	0.394391	0.0510681
RP11-165F24.3	0.39383	0.0514286
DAGLB	0.393366	0.0517289
DDX60L	0.39324	0.0518104
NMT2	0.393209	0.0518306
LINC01470	0.39311	0.0518946
PATZ1	0.39309	0.0519075
RP1-256G22.2	0.391592	0.0528882
GNA15	0.391335	0.0530574
PRMT9	0.391187	0.0531556
CCDC40	0.390892	0.0533511
PTPRE	0.390881	0.0533585
SGSM1	0.390776	0.0534278
NBEAL2	0.390675	0.0534955
RHPN2	0.390284	0.0537558
ZBTB7A	0.390173	0.0538298
RNF168	0.389854	0.0540435
USO1	0.389477	0.0542964
TRABD2A	0.389093	0.0545552
YIPF1	0.388128	0.0552103
FAM114A2	0.38795	0.0553319
ZNF527	0.387883	0.0553776
FBRS	0.387789	0.0554413
BCAT2	0.387233	0.0558225
NHSL2	0.386464	0.0563535
MBD3	0.385858	0.0567746
LINGO1	0.385748	0.0568509
TRIM13	0.385734	0.0568609
RP11-50D16.4	0.385472	0.0570434
SEMA6D	0.385116	0.0572931
SLC44A5	0.385063	0.0573304
TMEM177	0.385051	0.0573387
CLGN	0.384186	0.057948
SLC9A7	0.383302	0.0585764
EPC1	0.383198	0.0586506
TARBP2	0.383148	0.0586867
RP4-651E10.4	0.382763	0.0589624
TRUB2	0.382705	0.0590034
RP11-439K3.1	0.381956	0.0595432
ZNF208	0.381879	0.0595989
C6orf203	0.381655	0.0597612
CREBRF	0.381563	0.0598277
IL34	0.381115	0.0601531
SNRPC	0.380781	0.0603969
PLAGL2	0.380609	0.0605231
OTULIN	0.380452	0.0606378
CFAP44	0.3803	0.0607493
RNFT2	0.379765	0.0611429
PNPLA7	0.379711	0.0611826
RP11-656D10.3	0.379703	0.061189
ARMCX4	0.379588	0.0612734
TSIX	0.378347	0.0621959
TGOLN2	0.378337	0.0622032
SLC9A1	0.377931	0.0625075
ZSWIM3	0.377786	0.0626163
ZNF552	0.377779	0.0626214
FAM53C	0.377668	0.0627054
REEP3	0.37743	0.0628847
NRG1	0.377296	0.0629855
DYNC1I1	0.37718	0.063073
RP11-492E3.51	0.376934	0.0632595
L3MBTL1	0.376516	0.0635761
SMTN	0.376313	0.0637308
RP11-268G12.1	0.376016	0.0639572
ITGA1	0.375914	0.0640356
RUSC1-AS1	0.375888	0.0640551
RP11-299J3.8	0.37581	0.0641147
RP11-1223D19.1	0.375605	0.0642716
SLC48A1	0.375478	0.0643689
STX2	0.375183	0.064596
ZNF766	0.374833	0.0648657
TSR3	0.374677	0.0649864
COX15	0.373908	0.0655833
BMP4	0.3735	0.0659012
GOLPH3L	0.373453	0.0659377
CAMSAP1	0.373445	0.0659445
DNAJC27	0.373003	0.0662909
SCUBE3	0.372965	0.0663206
LYSMD1	0.372692	0.066535
CHMP6	0.37266	0.0665603
ZNF25	0.372634	0.0665806
PDE1A	0.37219	0.0669314
ERCC5	0.37205	0.0670422
AC005037.3	0.371884	0.0671735
LMCD1	0.371723	0.0673013
EP400NL	0.371683	0.0673333
ADD3	0.371648	0.0673608
LPIN1	0.371539	0.0674479
CCDC71L	0.371395	0.067562
MLLT4	0.371328	0.0676159
MGEA5	0.370667	0.0681442
IL16	0.370059	0.0686334
TSPAN14	0.370014	0.0686693
ZNF213	0.370004	0.0686775
SNCA	0.369869	0.068786
ZNF580	0.369502	0.0690836
TNS1	0.369496	0.0690882
ACOX3	0.369396	0.0691695
P4HB	0.369076	0.069429
ZNF699	0.368926	0.0695513
ST8SIA4	0.368098	0.0702279
RP11-15E18.1	0.368049	0.0702688
DHFRL1	0.36795	0.0703496
ASB7	0.367444	0.0707665
CARD8	0.367284	0.0708987
HIC1	0.367212	0.0709583
UBE2Q1	0.36721	0.07096
CLK4	0.36714	0.0710179
KLHL21	0.366934	0.0711884
ARHGEF7	0.366696	0.0713859
KLHL3	0.366604	0.0714623
LINC00886	0.365909	0.0720418
DYNLRB2	0.365905	0.0720454
P2RY8	0.365884	0.0720632
CASP8	0.365482	0.0724004
PPARGC1B	0.365331	0.0725272
CTC-457L16.2	0.365319	0.072537
PDIA5	0.365255	0.072591
BTRC	0.364945	0.0728521
FLT4	0.36489	0.0728991
CYHR1	0.364546	0.0731894
IKZF4	0.364533	0.0732002
ERRFI1	0.364516	0.073215
FNTA	0.36383	0.0737977
TCF7L1	0.363726	0.0738864
RP11-798M19.3	0.363684	0.0739226
SERAC1	0.363551	0.0740358
SASH1	0.363514	0.0740677
LINC00528	0.363175	0.0743575
ZDHHC18	0.362848	0.0746381
ZFPM1	0.362228	0.0751731
TMEM233	0.362172	0.0752209
SOWAHC	0.362076	0.0753044
SAXO2	0.362058	0.0753201
SLC25A42	0.361641	0.0756819
SLC35A3	0.361615	0.0757044
TJAP1	0.360964	0.0762713
STIM1	0.35998	0.0771351
RP11-578F21.6	0.359934	0.0771759
SURF1	0.359684	0.0773962
SFTPD	0.359065	0.0779445
CTD-2054N24.2	0.359001	0.0780022
ITGB3BP	0.358854	0.0781329
CTD-2555O16.1	0.358675	0.0782922
LINC01170	0.358647	0.0783173
MIR4500HG	0.358571	0.0783844
TRIM65	0.358561	0.0783937
CDK2AP1	0.358513	0.0784368
SIX5	0.358183	0.0787314
BAIAP3	0.357874	0.0790089
LRRC40	0.357796	0.079079
BRWD1	0.357523	0.0793243
STK32C	0.357239	0.0795802
RELN	0.357178	0.0796349
KAT8	0.356824	0.0799554
PAK4	0.356581	0.0801756
C1QTNF2	0.355666	0.0810098
IBA57	0.355387	0.0812655
ANKRD26	0.355137	0.0814948
NR2F6	0.354875	0.0817361
KLRG1	0.354768	0.0818343
LRRC75B	0.354625	0.0819658
FLYWCH1	0.354617	0.0819738
MMP25	0.354518	0.0820646
LIPC	0.354124	0.0824297
XPO1	0.354112	0.0824406
NBR1	0.354063	0.0824866
NPIPB11	0.353942	0.0825984
CDC42BPB	0.353763	0.0827646
AEBP2	0.353553	0.0829603
RPS6KA2	0.35336	0.0831406
MDM2	0.353248	0.0832444
HEG1	0.35313	0.0833545
ESRRG	0.353101	0.0833821
GTDC1	0.352978	0.0834971
LINC00630	0.352964	0.0835103
DGCR6L	0.35275	0.0837104
NRG3	0.352514	0.0839322
TUBA1C	0.352403	0.084037
DUOX1	0.352401	0.0840386
RP11-488C13.5	0.352163	0.0842625
CRIM1	0.352024	0.0843934
RP11-231C14.4	0.352012	0.0844048
CHD3	0.351893	0.0845172
SH2D4B	0.351397	0.0849867
LMBR1L	0.351122	0.0852485
PRTFDC1	0.351081	0.0852868
ZNF229	0.351068	0.0852996
LINC01276	0.350666	0.0856821
RCAN3	0.350636	0.0857116
SMIM14	0.350388	0.0859486
ZNF615	0.350367	0.0859679
ATF1	0.350166	0.0861604
CYB5D2	0.349967	0.0863516
CASP10	0.349854	0.08646
UNK	0.349635	0.0866712
RGPD3	0.349499	0.0868022
STARD8	0.349379	0.0869176
EFCAB1	0.34935	0.0869458
BACH2	0.349228	0.087063
SRRD	0.349016	0.0872687
TNK2	0.348588	0.0876834
ITFG1	0.348069	0.088188
PPP1R14A	0.347812	0.0884389
BCL7C	0.347756	0.0884944
CHSY1	0.347738	0.0885116
WDR83OS	0.347394	0.0888486
FZR1	0.347325	0.0889161
RP11-830F9.6	0.347312	0.0889289
PDE2A	0.347095	0.0891419
DIO2-AS1	0.346932	0.0893026
DPYD-AS1	0.346741	0.0894912
MPND	0.345608	0.0906136
MAEA	0.345562	0.0906591
RBL2	0.345493	0.0907278
GRIK1	0.345274	0.0909463
ARFGEF3	0.345272	0.0909488
CLEC16A	0.345214	0.091006
SPTY2D1-AS1	0.344996	0.0912243
AGAP3	0.344615	0.0916063
PRKAG2	0.344303	0.0919195
DCK	0.344272	0.0919508
CACTIN	0.34427	0.0919531
TRIM39	0.344199	0.0920247
HSD17B13	0.344165	0.0920581
PPP2CA	0.344037	0.0921878
RBM5	0.343919	0.0923066
ZFP62	0.343904	0.0923221
RP11-89K11.1	0.343842	0.092384
NSUN2	0.343776	0.092451
PHLPP1	0.343694	0.0925334
COL28A1	0.343422	0.0928093
SGCA	0.343393	0.0928387
HERC3	0.343172	0.0930626
AGL	0.342975	0.0932635
PLIN5	0.342718	0.0935246
CXCL1	0.342613	0.0936314
ABHD5	0.342391	0.0938589
STK25	0.342361	0.0938896
CNTN5	0.342332	0.0939185
RP11-215P8.3	0.342202	0.0940522
RP11-701H24.9	0.341969	0.0942903
CLEC4F	0.341925	0.0943358
MPRIP	0.341805	0.0944586
ACAT2	0.341805	0.0944591
DAB1	0.341726	0.0945404
PRPF38B	0.34169	0.0945767
AC104820.2	0.341589	0.0946811
NKAP	0.341493	0.0947802
ADNP	0.341298	0.094981
CAV3	0.341229	0.095052
ZNF492	0.34093	0.0953607
RP11-446J8.1	0.340567	0.0957368
ORC4	0.340562	0.0957418
SIL1	0.340085	0.0962378
KCNN3	0.339878	0.0964533
FLJ31104	0.339748	0.0965888
UQCC2	0.339453	0.0968976
RP11-88I18.2	0.339137	0.0972289
CHURC1-FNTB	0.338923	0.0974533
MINPP1	0.338652	0.0977384
MAPRE2	0.338424	0.0979792
OGFOD2	0.338317	0.0980919
RP11-247L20.4	0.338223	0.0981914
BNC1	0.337817	0.0986211
MAP2K2	0.337599	0.0988524
RP11-499F3.2	0.336917	0.0995794
TAGAP	0.336892	0.0996054
PCDH15	0.336881	0.0996176
RP11-452L6.1	0.336837	0.0996648
PPP1R14B	0.336797	0.0997075
CD36	0.336723	0.0997869
AC004540.5	0.336654	0.0998605
VARS2	0.336454	0.100074
MMACHC	0.336202	0.100345
RP11-386G11.10	0.336127	0.100426
SMYD2	0.335931	0.100636
DCBLD2	0.33576	0.10082
AC018462.2	0.335336	0.101278
PTDSS2	0.335188	0.101439
NRG2	0.335113	0.10152
OAZ2	0.334804	0.101855
ZNF639	0.334732	0.101934
TAF6L	0.334651	0.102021
CTB-30L5.1	0.334409	0.102285
ZNF395	0.334382	0.102315
SMG5	0.334101	0.102621
ITGA4	0.333713	0.103046
CTC-459M5.2	0.333433	0.103352
CYB5D1	0.333361	0.103432
RP11-74M11.2	0.333307	0.103491
FBXL20	0.333162	0.10365
EVI5L	0.332904	0.103935
GABRB3	0.332888	0.103952
ANKRD29	0.332757	0.104096
LRRN2	0.332571	0.104303
FAM19A5	0.332555	0.10432
RP11-486A14.2	0.332428	0.10446
RP4-714D9.2	0.332309	0.104592
ECE1	0.332296	0.104607
ZNF701	0.332255	0.104652
EFNA5	0.332211	0.104701
FBXO21	0.332115	0.104807
SUCLG1	0.331954	0.104986
PPP1R26-AS1	0.331951	0.104989
RP4-777O23.3	0.331734	0.105231
CTB-113D17.1	0.331668	0.105304
EXOC6	0.331489	0.105504
MPDZ	0.331319	0.105693
ARHGEF17	0.331312	0.105701
C10orf12	0.331298	0.105717
AC138035.2	0.330933	0.106125
PGM5	0.330847	0.106221
LINC01330	0.330808	0.106265
CLUAP1	0.330566	0.106536
IGSF3	0.330512	0.106597
RP11-53O19.3	0.330497	0.106615
AL035610.2	0.330406	0.106716
FANCB	0.330213	0.106933
ADARB1	0.329929	0.107254
ZNF518B	0.329849	0.107345
SLC50A1	0.329749	0.107457
MAVS	0.329498	0.107741
SFI1	0.32943	0.107818
TSNAX-DISC1	0.329366	0.10789
NLRP1	0.329362	0.107895
SUMO1	0.329356	0.107902
FAM96A	0.329285	0.107983
KDM5A	0.329206	0.108072
BAZ2B	0.329036	0.108265
GIPC2	0.328979	0.108329
CDH22	0.328869	0.108455
BPGM	0.328854	0.108472
MIRLET7BHG	0.328523	0.108849
AP3M2	0.327994	0.109454
GID4	0.327877	0.109588
FAXDC2	0.327798	0.109679
IAH1	0.327702	0.109789
SRP14-AS1	0.327698	0.109794
SPDYE5	0.327357	0.110186
RBM7	0.327353	0.11019
LRRIQ3	0.327322	0.110226
AC002117.1	0.327268	0.110288
LEKR1	0.327077	0.110509
RPS15A	0.327063	0.110524
CTD-2260A17.1	0.327013	0.110583
RECK	0.326939	0.110667
ACAD9	0.326691	0.110954
MOB2	0.326646	0.111006
RP11-779O18.3	0.326586	0.111076
USP31	0.326279	0.111432
RP11-445P17.8	0.326154	0.111577
MYEF2	0.325991	0.111767
AMY2B	0.325912	0.111859
RMND5A	0.325852	0.111929
SULF2	0.325767	0.112027
CH17-118O6.3	0.325661	0.112151
EYA4	0.325286	0.112589
NUSAP1	0.32528	0.112596
RP11-371F15.3	0.325126	0.112776
CASP6	0.324994	0.112931
CTB-113I20.2	0.324929	0.113007
RASSF3	0.324759	0.113206
RP4-569M23.2	0.324641	0.113346
ALG1	0.324434	0.113589
AC015849.19	0.323901	0.114218
RP11-254F7.2	0.323276	0.114958
RHD	0.323206	0.115042
TMEM245	0.323157	0.115099
FAM207A	0.323086	0.115184
FAR1	0.323061	0.115213
SLC25A19	0.323019	0.115264
AAMDC	0.322665	0.115686
VPS51	0.322611	0.11575
HAGLR	0.322543	0.115831
AC004951.6	0.322457	0.115934
FRMD6	0.3223	0.116122
RTN2	0.322272	0.116156
STX8	0.322163	0.116286
NDUFAF1	0.322148	0.116304
BBS4	0.32185	0.116661
ZNF250	0.321338	0.117277
RNF121	0.3212	0.117443
RP11-977G19.11	0.321091	0.117575
TMEM186	0.321046	0.117629
ASNS	0.320874	0.117837
CDC42BPA	0.320873	0.117838
NEK3	0.320819	0.117904
SLX4IP	0.320679	0.118074
TPCN1	0.320656	0.118101
SLC19A1	0.320599	0.118171
POLN	0.320562	0.118216
JMJD8	0.320477	0.118318
KDM4B	0.320248	0.118596
ST6GALNAC4	0.3202	0.118654
FAM193A	0.320051	0.118835
ZNF415	0.31978	0.119166
TXK	0.319279	0.119779
C21orf91-OT1	0.319089	0.120011
TRIM8	0.319019	0.120096
GLTSCR1L	0.318503	0.120731
RP11-413P11.1	0.318261	0.121029
RXRA	0.317971	0.121387
IQCA1	0.31788	0.121499
NDRG3	0.317653	0.12178
RP11-514P8.6	0.317515	0.121952
ZNF117	0.317186	0.12236
ZKSCAN5	0.317163	0.122389
CSPG4	0.31715	0.122404
ZNF571	0.317141	0.122417
DOCK5	0.317138	0.12242
RP11-707G18.1	0.316994	0.122599
OAF	0.316915	0.122698
NOV	0.31689	0.122728
MORF4L2-AS1	0.316593	0.123099
RP11-932O9.7	0.316587	0.123107
CTD-2231H16.1	0.316493	0.123224
BROX	0.316459	0.123266
XKR6	0.316429	0.123304
CHST12	0.31629	0.123478
TTC13	0.316207	0.123582
PEX7	0.315941	0.123915
ZNF814	0.3154	0.124595
CNNM3	0.315289	0.124735
DAPK2	0.315283	0.124743
STYXL1	0.315205	0.124841
LMTK2	0.315164	0.124893
RP11-100L22.1	0.315122	0.124946
44257	0.315118	0.124952
LINC01322	0.315083	0.124995
UPK3B	0.315049	0.125038
AC011288.2	0.314978	0.125128
TMEM260	0.314779	0.12538
PHC3	0.314669	0.125518
MTERF1	0.314106	0.126233
EHMT1	0.314093	0.12625
CH17-80A12.1	0.313552	0.12694
DTX1	0.313408	0.127124
GALNT7	0.313283	0.127284
RP11-390K5.3	0.31326	0.127313
DPY30	0.313135	0.127473
ACOT1	0.313122	0.12749
MICALL2	0.313064	0.127563
TMEM33	0.313018	0.127623
SLC38A10	0.31298	0.127671
IGSF21	0.312833	0.12786
NOVA2	0.312667	0.128073
EML6	0.312287	0.128561
RP11-499P20.2	0.312237	0.128627
CDCP1	0.312212	0.128658
PSMC3IP	0.312119	0.128779
AL358852.1	0.312081	0.128827
AC010127.3	0.312003	0.128929
CDKN2B-AS1	0.31185	0.129126
ZCCHC7	0.311828	0.129155
MIEF2	0.31176	0.129243
SLC22A23	0.311644	0.129393
RP11-405A12.2	0.311522	0.12955
RP11-403I13.7	0.311439	0.129658
C12orf49	0.311369	0.129749
CHD6	0.311341	0.129786
RP11-160E2.11	0.311254	0.129898
ANK3	0.311245	0.129909
ERICH1-AS1	0.311015	0.130209
YPEL1	0.310965	0.130274
ZNF263	0.310872	0.130395
PIGO	0.310634	0.130705
ZNF471	0.310497	0.130884
PPFIA1	0.310472	0.130916
PA2G4	0.310452	0.130942
RP1-71H24.1	0.310389	0.131024
MAPKAPK2	0.310374	0.131045
KNOP1	0.310341	0.131088
TSPEAR-AS2	0.310317	0.131119
ATG10	0.310045	0.131474
PHF8	0.310031	0.131493
AP001412.1	0.31	0.131533
RABIF	0.309974	0.131568
NME4	0.309932	0.131623
RP4-545C24.1	0.309923	0.131635
DLG3	0.309901	0.131664
NTN1	0.309884	0.131686
FPR3	0.309675	0.13196
STPG1	0.309609	0.132047
FAM214A	0.309411	0.132307
CH17-340M24.3	0.309392	0.132332
PLXNC1	0.309112	0.132701
LSP1	0.309084	0.132738
VAV3	0.30899	0.132862
HCLS1	0.30892	0.132954
OLFM2	0.30861	0.133365
RP11-727F15.9	0.308553	0.133439
MITD1	0.308428	0.133606
MYO9A	0.308365	0.133689
MATK	0.3083	0.133774
PDE12	0.307811	0.134425
GFER	0.307793	0.134449
PACS2	0.307676	0.134605
HIST4H4	0.307632	0.134662
HRAS	0.307488	0.134855
NLRP11	0.307471	0.134878
GRM1	0.30744	0.134919
LYN	0.307404	0.134967
C9orf85	0.307082	0.135398
RP5-1024G6.2	0.307055	0.135434
GPN1	0.306975	0.13554
SAA1	0.306677	0.13594
GAA	0.306587	0.136061
CEBPZ	0.306528	0.13614
TSC1	0.30645	0.136245
GABPA	0.306428	0.136274
WRAP53	0.306352	0.136376
KLHL24	0.30627	0.136487
HMGB3	0.306207	0.136572
RTTN	0.30616	0.136635
KDM6A	0.306144	0.136657
NDST3	0.306	0.13685
RCC1	0.305927	0.136949
NPIPA5	0.305852	0.137051
ANKRD16	0.305782	0.137145
LIMS1	0.305703	0.137252
EIF2AK3	0.305642	0.137334
UXT	0.305498	0.137529
ANTXR1	0.305229	0.137893
WDR55	0.305074	0.138104
TSGA10	0.30507	0.138109
ACPP	0.305065	0.138115
HID1	0.304919	0.138313
ENPP4	0.304477	0.138914
RARG	0.304276	0.139189
PPP2R2A	0.304229	0.139253
ELMO1-AS1	0.304184	0.139315
RP11-267M23.4	0.304136	0.13938
NR2F2-AS1	0.304117	0.139406
RP11-380M21.4	0.303969	0.139609
BCL11B	0.303969	0.139609
PJA1	0.303878	0.139733
HDAC10	0.303869	0.139745
MOV10L1	0.303802	0.139836
TOM1L2	0.303634	0.140067
BAALC-AS1	0.303598	0.140117
BANP	0.303589	0.140128
RXFP1	0.303548	0.140186
SORCS1	0.303464	0.140301
COMMD9	0.303382	0.140413
DOK6	0.30338	0.140416
FBXO25	0.303148	0.140735
PLS3	0.303073	0.140838
ELOF1	0.303069	0.140844
NFS1	0.30301	0.140925
GAS1RR	0.302978	0.140969
NKIRAS1	0.302947	0.141011
KLHL17	0.302938	0.141024
AC137934.1	0.302724	0.141319
LRIG1	0.302712	0.141336
ST6GAL1	0.302691	0.141364
RP11-359B12.2	0.302553	0.141555
DOPEY2	0.302504	0.141623
RP1-142L7.5	0.302427	0.141729
TOX2	0.302179	0.142072
RP11-123O22.1	0.302066	0.142229
FAM212B	0.301915	0.142438
AC100830.3	0.301889	0.142474
ZNF587	0.301245	0.14337
NIPAL2	0.301202	0.14343
SCAMP3	0.301184	0.143456
ATG12	0.301128	0.143533
USP33	0.301103	0.143568
EFCAB5	0.301064	0.143622
MIPOL1	0.300964	0.143762
SPTAN1	0.300778	0.144022
RP11-103C16.2	0.3007	0.144131
TEX14	0.300644	0.144209
CTC-260E6.6	0.300598	0.144274
FOSB	0.300414	0.144532
EMP3	0.300161	0.144886
RP11-262H14.3	0.300078	0.145003
MAN2B2	0.30004	0.145057
ZMIZ1-AS1	0.299897	0.145259
LINC00648	0.299845	0.145331
PLCB3	0.299793	0.145404
PLXDC2	0.299755	0.145458
RAB20	0.299707	0.145526
DNAJC12	0.299626	0.14564
MAN2A2	0.299506	0.14581
ARRDC1-AS1	0.299477	0.145849
ZNF608	0.29942	0.14593
CRTC3-AS1	0.29936	0.146015
NFU1	0.299254	0.146165
CTD-2527I21.14	0.299176	0.146275
SIPA1L3	0.299152	0.146309
TFPT	0.298993	0.146534
TRIM62	0.298918	0.14664
GIMAP2	0.298914	0.146646
RUNDC1	0.29877	0.14685
CIZ1	0.298742	0.146889
PREP	0.298668	0.146994
TMUB2	0.298476	0.147268
BTBD19	0.298237	0.147607
ZMYM4-AS1	0.297867	0.148135
RP6-159A1.4	0.297838	0.148176
PRB1	0.297808	0.148219
PAXIP1-AS2	0.297532	0.148613
RP11-20I20.2	0.297498	0.148662
AGO4	0.297492	0.14867
GHDC	0.297475	0.148694
PSTPIP1	0.297129	0.14919
PLAC9	0.297043	0.149313
TRIM45	0.296988	0.149392
TRPC4	0.296921	0.149489
EGR1	0.296876	0.149553
FOXRED1	0.296864	0.149571
LINC01598	0.296621	0.14992
CCDC61	0.296585	0.149972
KLHL13	0.296556	0.150014
PPP1R16B	0.296399	0.150239
RWDD2B	0.296263	0.150437
CTD-2561J22.3	0.296216	0.150504
C9orf41-AS1	0.296203	0.150522
KCNIP1	0.295984	0.150839
ZNF134	0.295872	0.151001
BAALC	0.295681	0.151277
CTD-2555O16.2	0.295613	0.151376
FAM208A	0.295362	0.151739
PHF23	0.295341	0.151771
TRAPPC13	0.295338	0.151775
CTSH	0.295252	0.151899
RP11-66N11.8	0.295239	0.151918
RP11-386G11.5	0.295075	0.152157
DLGAP2	0.294914	0.15239
RNASE10	0.294893	0.152422
MAP3K9	0.294729	0.152661
BMS1P14	0.294722	0.152671
ATG16L2	0.294693	0.152713
PIEZO1	0.294627	0.15281
ALG10B	0.294424	0.153106
EMC10	0.294409	0.153128
ZFP28	0.294367	0.153189
RP11-452H21.1	0.294214	0.153412
ZNF774	0.293806	0.15401
ANKRD30BL	0.293718	0.15414
ITGB4	0.293657	0.154228
RP11-334C17.5	0.293512	0.154442
TUBGCP4	0.293464	0.154513
CHST8	0.293433	0.154558
ADAM12	0.293274	0.154792
SNHG22	0.293108	0.155037
AL589743.1	0.293062	0.155104
TMEM63A	0.293033	0.155148
TBCK	0.292955	0.155262
FAR2	0.292951	0.155268
KIAA1211L	0.292895	0.15535
ZC4H2	0.292729	0.155597
CENPE	0.292651	0.155712
HPSE	0.292533	0.155886
SHANK3	0.292418	0.156057
ZFHX3	0.292142	0.156466
PEX11A	0.292049	0.156603
SGK223	0.291996	0.156682
ZNF681	0.291886	0.156845
RPS27L	0.291872	0.156866
PIK3IP1	0.291853	0.156895
HNRNPA1L2	0.291821	0.156942
RP11-548M13.1	0.291791	0.156986
EMB	0.291723	0.157087
DNM2	0.291659	0.157183
RP11-96H19.1	0.29158	0.1573
KDELR3	0.291526	0.157381
ZDHHC20	0.2914	0.157569
RP11-1275H24.1	0.291385	0.157592
TSPAN18	0.291145	0.157949
FGD1	0.291061	0.158074
DNAJB2	0.290884	0.158339
AC005550.3	0.290864	0.158369
BEND7	0.29086	0.158374
RP11-400F19.6	0.290435	0.159012
CTC-459F4.3	0.290323	0.15918
RFX3-AS1	0.290316	0.15919
PCCA-AS1	0.290213	0.159345
WDR26	0.290191	0.159378
CD82	0.29019	0.159379
ERGIC1	0.289972	0.159708
CAPRIN2	0.289836	0.159913
MLIP-AS1	0.289702	0.160114
DVL1	0.289536	0.160365
FAM102B	0.289532	0.160371
URGCP	0.289297	0.160726
EPS8L1	0.289294	0.16073
CANT1	0.289187	0.160892
RABL6	0.28914	0.160964
TSPAN9	0.288957	0.16124
LACC1	0.288923	0.161291
MORN3	0.288599	0.161783
COPG1	0.288527	0.161894
RP11-371E8.4	0.288467	0.161984
SGCB	0.288376	0.162123
DNAJC27-AS1	0.28825	0.162314
ZNF316	0.288156	0.162458
LINC00342	0.288101	0.162542
BTD	0.288054	0.162614
CCDC188	0.28805	0.162619
LYST	0.287984	0.16272
AKAP8L	0.287913	0.162828
AGO1	0.28789	0.162864
SLC2A8	0.287697	0.163158
RAP2B	0.287695	0.163161
ECI2	0.28766	0.163214
UGDH-AS1	0.287514	0.163437
PART1	0.287503	0.163454
SIPA1	0.287323	0.16373
DGKH	0.287125	0.164033
BACE2	0.287122	0.164038
CSGALNACT1	0.287	0.164226
MLLT4-AS1	0.286992	0.164238
ORAI2	0.286991	0.16424
MOB3A	0.286972	0.164268
INTS2	0.286808	0.16452
DUSP18	0.286707	0.164676
ZNF28	0.286643	0.164774
RUSC2	0.286572	0.164884
RNF34	0.286541	0.164931
IDS	0.286503	0.16499
SDC3	0.286437	0.165091
CEP170B	0.286128	0.165568
ZNF675	0.285988	0.165784
MORC4	0.285877	0.165955
CDCA8	0.285682	0.166257
GNE	0.28567	0.166276
ZFC3H1	0.285666	0.166282
YWHAE	0.285662	0.166288
RP5-944M2.3	0.285584	0.166409
RNF144A	0.285583	0.166411
PNPLA1	0.285577	0.166419
CIT	0.285427	0.166653
RBM4	0.285394	0.166703
ORAI1	0.285363	0.166751
NDUFB3	0.285325	0.16681
NSMCE1	0.28528	0.16688
GALNT11	0.285101	0.167159
INTS8	0.285038	0.167257
TOPBP1	0.284968	0.167366
SNRNP200	0.284907	0.167459
HYDIN	0.284901	0.16747
MRPL46	0.284843	0.16756
TMLHE	0.284628	0.167895
CH507-528H12.1	0.2846	0.167938
UTRN	0.284466	0.168147
RBAK-RBAKDN	0.284431	0.168203
RP11-206M11.7	0.284061	0.16878
RP11-793A3.2	0.283999	0.168877
SSPO	0.283993	0.168886
FUK	0.283859	0.169096
C6orf3	0.283545	0.169589
DNHD1	0.283529	0.169614
RP5-894A10.2	0.283517	0.169633
CIR1	0.28338	0.169847
ATP6V1D	0.28336	0.169879
CSF2RA	0.283145	0.170218
KAT2A	0.28306	0.170352
HSPG2	0.282946	0.170531
LINC01106	0.282917	0.170576
ARHGAP29	0.282894	0.170614
ZNF727	0.282769	0.170809
GPATCH1	0.28267	0.170967
NCAM1	0.282504	0.171229
SNX31	0.282384	0.171419
VASH1	0.282355	0.171464
NDUFA5	0.282293	0.171563
PTPN23	0.282024	0.171988
RP11-302B13.5	0.281997	0.172031
FAM200B	0.281913	0.172165
PPP1R13B	0.281868	0.172236
ATP7B	0.281812	0.172324
RPS6KA5	0.281397	0.172984
ZNF335	0.281372	0.173025
TCEA2	0.281349	0.173061
SUSD1	0.281315	0.173115
HERC1	0.281306	0.173129
SYNM	0.28124	0.173235
ISCU	0.281225	0.173259
VAMP5	0.281146	0.173385
LINC00924	0.281086	0.17348
CNOT1	0.280988	0.173636
RP11-304L19.13	0.280926	0.173736
TTC38	0.280856	0.173848
CERK	0.280708	0.174084
UBE4A	0.280503	0.174412
SH3BP5L	0.28045	0.174497
C2orf81	0.280445	0.174505
ALDH2	0.280382	0.174605
NDUFAF3	0.280359	0.174642
SMAGP	0.280058	0.175124
FSCN1	0.279997	0.175223
AF127936.9	0.279624	0.175823
UBALD2	0.279466	0.176078
NOB1	0.279393	0.176195
HHEX	0.279274	0.176387
PRCC	0.279106	0.176659
RP4-639F20.1	0.279073	0.176712
ACSS1	0.278972	0.176875
PCMTD1	0.27893	0.176944
FP325317.1	0.278811	0.177136
KITLG	0.278612	0.177458
CAPN12	0.278528	0.177593
RP5-1021I20.1	0.278486	0.177662
RP5-1068E13.7	0.278308	0.17795
SHC2	0.278247	0.17805
SSBP3	0.278169	0.178176
KRBOX4	0.278157	0.178196
BMPR1B	0.277802	0.178774
GIT2	0.277739	0.178876
XIST	0.277703	0.178935
GRAMD3	0.277627	0.179059
GRAMD4	0.277477	0.179303
GRIK3	0.277466	0.179322
CHRNB1	0.277405	0.17942
G3BP2	0.277326	0.17955
INTS3	0.277318	0.179563
GRIN2B	0.277235	0.179699
LYSMD2	0.277169	0.179806
HOXB-AS3	0.277118	0.179891
TBC1D31	0.277077	0.179956
CWC22	0.276969	0.180134
DENND5B	0.276604	0.180732
CH507-9B2.3	0.276533	0.180848
PDE4A	0.27644	0.181002
CCND3	0.276363	0.181128
C19orf52	0.276274	0.181274
SUMF1	0.276064	0.18162
HGSNAT	0.27578	0.182087
ARID3B	0.275754	0.18213
U2AF1L5	0.275712	0.182201
SLC9A5	0.275687	0.182242
POLR2J3	0.275665	0.182278
PLCE1	0.27542	0.182682
TMEM9B-AS1	0.275295	0.182889
ZNF213-AS1	0.275258	0.18295
CARD9	0.275143	0.18314
KCTD1	0.27509	0.183229
FBXL4	0.275036	0.183318
DDX19A	0.274805	0.183701
CAMK1D	0.274738	0.183813
DIP2B	0.274341	0.184472
NACC2	0.274089	0.184892
AC091633.3	0.273957	0.185112
ECSCR	0.273694	0.185552
FAM78A	0.27369	0.185557
LINC00649	0.273588	0.185729
CEP68	0.273566	0.185766
RP3-512E2.2	0.273464	0.185935
ACTN1	0.27338	0.186076
CUBN	0.273354	0.18612
PTCHD1-AS	0.273295	0.186219
EPHA6	0.273276	0.186251
GNMT	0.273134	0.186488
RP11-360F5.3	0.273134	0.186488
ANKRD55	0.273109	0.186531
TUBA3E	0.273075	0.186588
CHST11	0.273039	0.186648
PHRF1	0.272976	0.186754
FMO4	0.272962	0.186777
DPY19L2	0.272952	0.186795
EDC3	0.272756	0.187123
RP11-78F17.1	0.272736	0.187157
AC096772.6	0.272732	0.187163
EP300	0.272646	0.187308
TMED7-TICAM2	0.272626	0.187342
ZC3H4	0.27255	0.18747
RP11-14N7.2	0.272413	0.187701
WDR48	0.272298	0.187894
TMTC4	0.272289	0.18791
SERTAD2	0.272095	0.188237
MPZL2	0.272021	0.188362
FAM210B	0.271969	0.188449
TCEB3	0.271933	0.18851
RP11-31F15.2	0.271891	0.188581
THY1	0.271752	0.188816
SLC26A11	0.271613	0.189051
RAB11FIP5	0.271596	0.189081
PTPN21	0.271574	0.189117
C2orf74	0.271188	0.189771
RP11-734K23.9	0.271151	0.189834
PIAS4	0.271108	0.189909
ATG4A	0.270848	0.190349
DNAJC5	0.270834	0.190374
RP11-276M12.1	0.270756	0.190506
TOMM40L	0.270525	0.1909
GALE	0.270462	0.191007
CEACAM21	0.270204	0.191448
EPHB2	0.270165	0.191513
MDM4	0.270038	0.191731
NFE2L3	0.270014	0.191771
RP11-493L12.4	0.27	0.191796
SFXN2	0.269819	0.192105
DEXI	0.269763	0.192201
NYNRIN	0.269667	0.192366
CAPN15	0.269665	0.192369
MVB12B	0.269561	0.192547
UBAC2	0.269508	0.192639
TAF3	0.269455	0.19273
CENPQ	0.269454	0.192732
UMPS	0.269224	0.193126
EML1	0.269213	0.193144
SMARCC2	0.268979	0.193547
RAB40B	0.268838	0.193789
MAGED4B	0.268836	0.193792
UFD1L	0.268767	0.193912
GGACT	0.268537	0.194308
PSD4	0.268485	0.194398
RP11-545I5.3	0.268233	0.194832
RP11-673E1.4	0.268214	0.194865
UNC5B	0.268214	0.194866
BBS7	0.268212	0.19487
RP11-669M16.1	0.268166	0.194949
RGS7	0.268106	0.195052
ABR	0.26774	0.195687
AK4	0.267644	0.195852
SCIMP	0.267552	0.196012
RP11-486O13.4	0.267527	0.196056
NUP133	0.267447	0.196195
GZF1	0.267326	0.196404
AC147651.4	0.267253	0.196531
LINC01024	0.267176	0.196666
UBL7-AS1	0.267137	0.196733
CNGB1	0.267121	0.196762
POLR3GL	0.267085	0.196824
LINC01273	0.267039	0.196903
IQGAP1	0.266943	0.197072
MTX3	0.266931	0.197093
AC002310.11	0.266895	0.197155
SPRY4	0.266886	0.197171
CCT2	0.266865	0.197206
ZNF37A	0.266752	0.197404
ATXN3	0.266724	0.197453
PEX26	0.26668	0.197529
RHCE	0.266663	0.19756
MAN1B1	0.266456	0.19792
HADH	0.26628	0.198228
NRAV	0.266274	0.198238
SH3YL1	0.26607	0.198595
ZNF490	0.265985	0.198744
LINC00339	0.265944	0.198816
SUPT4H1	0.265926	0.198847
AMDHD2	0.26591	0.198876
KATNAL1	0.265882	0.198925
DCTN5	0.265805	0.199059
SIRT7	0.265805	0.199061
AP000769.1	0.265716	0.199215
MYO5C	0.26571	0.199227
MTCP1	0.265649	0.199334
MSI2	0.265566	0.199479
LHX4	0.265411	0.199752
HRH1	0.265385	0.199798
TLE4	0.265382	0.199802
ZC3H12B	0.265373	0.199819
CFAP57	0.265315	0.199921
LINC01355	0.265123	0.200259
CAMLG	0.265024	0.200432
PRSS48	0.264922	0.200613
APC	0.264781	0.200862
MGAT4B	0.264765	0.20089
SPEF2	0.264598	0.201184
SASS6	0.264452	0.201443
NID2	0.264367	0.201593
MYO16	0.264346	0.201629
AP001628.6	0.264305	0.201703
GPR137B	0.264039	0.202173
ZBTB3	0.263858	0.202495
TGFB1I1	0.263668	0.202832
HIP1	0.263597	0.202958
CALCOCO2	0.26358	0.202988
ISOC1	0.263532	0.203073
C1QTNF1-AS1	0.263528	0.203081
PAQR3	0.26352	0.203094
UBN1	0.263492	0.203145
BCKDHA	0.263421	0.203271
EMG1	0.263339	0.203417
FAM71F2	0.263298	0.203489
WDTC1	0.263297	0.203491
GALNT14	0.26326	0.203558
RP11-464F9.20	0.263057	0.203919
BRF2	0.263009	0.204004
LINC01166	0.262999	0.204022
LINC00662	0.262995	0.204029
AGA	0.26291	0.204182
LRRC63	0.262897	0.204205
MGST2	0.26276	0.204448
NUDCD2	0.262755	0.204457
RP11-481J2.4	0.26269	0.204574
ZDHHC8	0.26263	0.204681
NFAM1	0.262554	0.204816
ASPM	0.262438	0.205025
APPL2	0.262381	0.205127
RP11-46F15.2	0.262349	0.205184
PNRC1	0.26211	0.205613
DNAJB1	0.262057	0.205706
FGD3	0.262052	0.205715
RP11-342M3.5	0.261905	0.20598
PPP5D1	0.261867	0.206048
TSSK3	0.261835	0.206106
NPTN	0.261806	0.206157
TGIF1	0.261708	0.206333
CTD-2547H18.1	0.261658	0.206423
C7orf60	0.261642	0.206452
COX7A2L	0.261544	0.206628
PNPLA6	0.261497	0.206713
PLPPR4	0.261481	0.206741
TSC22D4	0.261351	0.206976
TBX3	0.261269	0.207123
RP11-476K15.1	0.261269	0.207123
CFAP44-AS1	0.261269	0.207123
AC007682.1	0.261263	0.207134
SPOPL	0.261258	0.207143
CCDC127	0.261177	0.20729
CCDC126	0.26113	0.207374
JAG2	0.261111	0.207408
WDR19	0.260962	0.207677
PPP1R36	0.260921	0.207751
CELF4	0.260855	0.20787
LINC01197	0.260753	0.208054
HMGN5	0.260693	0.208164
SHFM1	0.260589	0.208352
ZNF45	0.260505	0.208504
KCNIP2	0.260319	0.208839
NRROS	0.260275	0.20892
ZNF720	0.260211	0.209035
SNAPC4	0.260203	0.20905
RBMX2	0.260132	0.20918
RP11-673E1.1	0.260065	0.2093
ZNF549	0.260061	0.209307
BBOF1	0.260018	0.209386
RP11-615I2.1	0.26001	0.209399
RP11-403P17.5	0.260009	0.209402
ZBTB48	0.25982	0.209745
RASSF7	0.259794	0.209793
AC074212.6	0.25979	0.209799
SNED1	0.259781	0.209816
ACOT7	0.259653	0.210049
FREM2	0.259649	0.210056
AC098617.1	0.259593	0.210158
RP11-412D9.4	0.259499	0.210329
C1orf143	0.259486	0.210353
TRMT61B	0.259403	0.210504
WDR60	0.259312	0.21067
AC009495.4	0.259295	0.210701
RCN3	0.259272	0.210743
TTLL12	0.259206	0.210862
ZNF706	0.259187	0.210897
TIPIN	0.259125	0.21101
CARM1	0.259097	0.211062
AF196970.3	0.259078	0.211096
MRPL4	0.259078	0.211096
SRGAP2	0.259068	0.211115
KIAA1958	0.258927	0.211372
AC069277.2	0.258784	0.211634
RILPL1	0.258758	0.211681
FAM89A	0.258694	0.211797
TOP2A	0.258678	0.211827
SLPI	0.258641	0.211895
ATL3	0.258618	0.211938
RP11-1228E12.2	0.258554	0.212054
PLEKHG3	0.258466	0.212215
WDR27	0.258458	0.212229
IGHMBP2	0.258435	0.212273
SHROOM2	0.258333	0.212459
RIC8B	0.258198	0.212706
TMEM104	0.258016	0.213041
PITHD1	0.257895	0.213263
PLCD3	0.257855	0.213337
RP11-35G9.3	0.257779	0.213476
ZNF420	0.257652	0.213709
LINC01115	0.257598	0.213809
GMPPA	0.257513	0.213966
ZCCHC17	0.257363	0.214241
TNRC6B	0.257195	0.214551
PTPRF	0.257038	0.214841
UBE3D	0.257015	0.214885
ABHD17B	0.256949	0.215005
RP11-60I3.4	0.256913	0.215072
PRKCD	0.256781	0.215316
ENPP1	0.256762	0.215352
PKIA-AS1	0.256644	0.21557
NRGN	0.256547	0.21575
ELL	0.256504	0.21583
RP11-347C12.1	0.256432	0.215962
ZNF33A	0.256356	0.216104
A2M-AS1	0.25634	0.216134
CDH13	0.256295	0.216217
OLFML3	0.256272	0.216259
MRVI1-AS1	0.25627	0.216263
FBXO33	0.256262	0.216277
ENPP3	0.256167	0.216453
SHANK2	0.256161	0.216466
RNF215	0.256042	0.216686
EBI3	0.255982	0.216798
GEMIN8	0.255918	0.216917
RP11-613D13.5	0.255902	0.216946
SLC19A2	0.255473	0.217744
RP11-440L14.1	0.255466	0.217757
RP11-760H22.2	0.255465	0.21776
MEN1	0.255376	0.217926
PPP1R15B	0.255198	0.218257
TRAF3IP2-AS1	0.255185	0.218281
HDAC8	0.255065	0.218506
LINC00685	0.255031	0.218569
ZNF503	0.255031	0.21857
LTB4R2	0.254997	0.218633
UQCC1	0.254959	0.218703
RP11-102G14.1	0.254894	0.218825
PDDC1	0.254751	0.219093
ZNF487	0.254676	0.219233
DCTN6	0.254618	0.219341
RPL38	0.254321	0.219899
PTCH1	0.254298	0.219941
CNR1	0.253991	0.220517
RFFL	0.253876	0.220735
FN3KRP	0.2538	0.220877
MAP4K2	0.253621	0.221215
LHX6	0.253489	0.221463
AC016629.3	0.253476	0.221487
TJP2	0.25343	0.221573
TPP1	0.25334	0.221744
RP11-731C17.2	0.253317	0.221787
CXCL13	0.253202	0.222004
OPCML	0.252873	0.222626
DNAJC16	0.252761	0.222837
ST6GALNAC1	0.25276	0.222838
CLTCL1	0.252659	0.223031
RP11-317G6.1	0.252656	0.223036
UBE2J2	0.25258	0.223181
BID	0.252375	0.223569
IMPA1	0.252252	0.223802
NPIPB8	0.252183	0.223932
TRPC5	0.252085	0.224119
RP11-486G15.2	0.252075	0.224139
IRF5	0.252023	0.224237
RNFT1	0.252014	0.224254
CHPF2	0.25196	0.224358
MED18	0.251953	0.224371
CREBL2	0.251951	0.224375
TMPRSS11D	0.251941	0.224393
MOCS2	0.25193	0.224414
RP11-622C24.2	0.251878	0.224514
ADAMTS19	0.251875	0.224519
TEK	0.251868	0.224531
NDUFAF6	0.251864	0.22454
CREB3	0.25179	0.22468
SHE	0.251771	0.224716
TCP11L1	0.251735	0.224786
RPS18	0.251721	0.224812
EHMT2	0.25168	0.22489
GATSL2	0.251649	0.224949
KCNH1	0.251624	0.224996
TCOF1	0.25161	0.225023
RP11-138A9.1	0.251555	0.225128
DGCR2	0.251554	0.22513
SEC61G	0.251442	0.225343
RP11-93I21.3	0.251167	0.225869
PTPRN2	0.251153	0.225895
PLEKHM1	0.251145	0.22591
NPM3	0.251121	0.225955
RP11-481J13.1	0.250372	0.22739
LRRC20	0.250314	0.227501
TTC26	0.250256	0.227612
RP11-399E6.1	0.250215	0.227691
RP11-307P5.1	0.250191	0.227736
BCAS4	0.250074	0.227961
APTR	0.250038	0.228031
HOXB3	0.250013	0.228079
FECH	0.249984	0.228135
SLC35F6	0.249932	0.228234
MICAL1	0.249821	0.228448
STXBP5-AS1	0.249769	0.228548
CASP9	0.249744	0.228597
AVEN	0.249713	0.228656
BZRAP1-AS1	0.249679	0.228721
RP11-351M8.2	0.249551	0.228967
BACE1	0.249521	0.229025
RP11-297C4.1	0.24947	0.229123
HS2ST1	0.24941	0.229239
ACAA2	0.249406	0.229247
TNFRSF10C	0.249307	0.229437
NRIP2	0.249269	0.229512
INO80B	0.249214	0.229617
RP11-449D8.1	0.249213	0.22962
RP11-802E16.3	0.249202	0.229642
RP11-88E10.4	0.248824	0.230372
LATS1	0.248626	0.230755
ATG4B	0.24858	0.230844
OSBPL10	0.248572	0.230859
GAS6	0.248263	0.231459
ZNF264	0.248229	0.231525
ART4	0.248174	0.231632
CLEC2D	0.24807	0.231833
LRTOMT	0.248022	0.231927
SYT11	0.247991	0.231987
DMAP1	0.247949	0.232068
ASPSCR1	0.247898	0.232167
HDAC6	0.247891	0.232182
FBN2	0.247817	0.232326
EYA2	0.247802	0.232353
AKR1C3	0.247726	0.232502
ARHGAP17	0.24767	0.23261
ANKRD13D	0.247616	0.232716
UEVLD	0.247512	0.23292
SDCBP2-AS1	0.247295	0.233342
TFEB	0.247213	0.233502
FOS	0.247108	0.233707
CTD-2194A8.2	0.247082	0.233759
TNRC6A	0.24705	0.233821
TCEAL1	0.247047	0.233826
ATG14	0.246975	0.233968
TMEM206	0.246918	0.234079
C16orf45	0.246724	0.234459
RP11-707P17.1	0.246634	0.234635
KPNA6	0.246615	0.234671
CTD-2666L21.1	0.246577	0.234746
NSMCE2	0.246571	0.234758
RP11-340I6.8	0.246565	0.234771
TMEM214	0.246546	0.234807
PPP1R21	0.246526	0.234846
UBAC1	0.246325	0.23524
FAM155A	0.246211	0.235464
FOXO1	0.246038	0.235803
ZFP90	0.246029	0.235822
AP002884.2	0.245958	0.235962
SORBS3	0.245872	0.23613
STX1A	0.245864	0.236146
TIMM10	0.245772	0.236326
DLEC1	0.245695	0.236479
RP11-268G12.3	0.245496	0.23687
LINC00271	0.245431	0.236998
PRKCA	0.245393	0.237073
ZSWIM5	0.245356	0.237145
RNMT	0.245324	0.23721
RP11-50I19.2	0.245311	0.237235
TMEM107	0.245272	0.237312
SBF2-AS1	0.245055	0.237741
ZNF786	0.245028	0.237794
FAM184A	0.244997	0.237855
SNTB1	0.244851	0.238144
RP11-630C16.2	0.244729	0.238386
RP11-46C24.7	0.244713	0.238416
LAT2	0.244671	0.238499
SLC6A8	0.244637	0.238567
RP11-1379J22.5	0.244593	0.238654
ZNF850	0.244571	0.238698
BAIAP2L2	0.244521	0.238797
CTSO	0.244487	0.238865
C17orf67	0.24432	0.239196
RP11-115D19.4	0.244296	0.239244
CYP2R1	0.244189	0.239455
GTF2F2	0.244185	0.239462
RP11-39M21.1	0.244173	0.239487
FILIP1	0.24407	0.239691
TADA3	0.24404	0.23975
TBC1D32	0.243989	0.239853
CTD-2535L24.2	0.243895	0.240039
ABLIM3	0.243849	0.240131
ANKHD1-EIF4EBP3	0.243528	0.24077
AP4B1	0.243504	0.240817
BCLAF1	0.243481	0.240862
EAF2	0.243352	0.241119
RIMS1	0.243254	0.241315
LRRC2	0.243188	0.241447
RP11-767I20.1	0.243031	0.24176
SUMO3	0.24299	0.241842
MMS19	0.242966	0.241891
SDSL	0.242945	0.241932
FOXC1	0.242894	0.242035
HS6ST3	0.242865	0.242092
B3GALT4	0.242808	0.242206
RP11-544L8--B.4	0.242754	0.242316
ZNF133	0.242702	0.242419
KDM3A	0.242682	0.242458
DEK	0.242669	0.242485
STXBP6	0.242663	0.242497
CTC-232P5.1	0.242624	0.242575
PEX13	0.242521	0.24278
SLC29A2	0.242497	0.242829
GCNT1	0.242493	0.242837
CTDSPL	0.242344	0.243135
CCDC85A	0.242329	0.243165
SPHKAP	0.242314	0.243196
PLD1	0.242238	0.243349
ZNF773	0.242176	0.243472
TMEM154	0.242028	0.24377
OST4	0.241897	0.244033
RP11-173M1.4	0.241788	0.244252
RHOC	0.24177	0.244287
TAF8	0.24174	0.244348
RAB18	0.241641	0.244548
TTC7B	0.24163	0.244569
CCDC57	0.241575	0.244681
STX6	0.241503	0.244826
LINC00853	0.24148	0.244871
MTERF4	0.241435	0.244962
PCBD2	0.241213	0.245409
ARRB2	0.241206	0.245424
SMARCE1	0.241137	0.245563
RP11-1096G20.5	0.241068	0.245704
ZNF74	0.240945	0.245951
PPP2R5D	0.240903	0.246037
PCGF1	0.240881	0.246081
RP1L1	0.240861	0.24612
UVRAG	0.240774	0.246296
HSD17B3	0.240754	0.246337
DCLRE1B	0.240746	0.246353
TSEN2	0.240582	0.246685
SYNDIG1L	0.24054	0.246771
C5orf66	0.240433	0.246987
ZNRD1-AS1	0.240373	0.247108
MAP4K5	0.240334	0.247188
RP11-435I10.4	0.240317	0.247221
HIST1H1D	0.240252	0.247354
LL22NC03-86G7.1	0.240219	0.24742
THOP1	0.240167	0.247526
AHSA2	0.240035	0.247793
CP	0.240016	0.247833
CHD8	0.239884	0.2481
DNTTIP2	0.239835	0.2482
HID1-AS1	0.239769	0.248333
ZNF449	0.239597	0.248684
BMP2K	0.239588	0.248701
HYAL1	0.239539	0.248802
FXYD6-FXYD2	0.239505	0.248871
CRMP1	0.239365	0.249157
PRICKLE3	0.239345	0.249197
CCDC102B	0.239325	0.249238
OAS1	0.239323	0.249242
PRPSAP2	0.239299	0.249291
KRCC1	0.239281	0.249328
PCTP	0.239206	0.249481
C4orf36	0.239105	0.249686
COPRS	0.239001	0.249898
MGAT3	0.238692	0.250531
CELF2-AS2	0.238637	0.250643
LNX1	0.238592	0.250735
RP1-149A16.12	0.238565	0.250789
IGF1R	0.238556	0.250807
TYK2	0.238484	0.250956
ZNF260	0.238441	0.251044
CTB-46B19.2	0.238439	0.251048
CD72	0.238278	0.251376
SLC26A6	0.238121	0.251699
44262	0.238113	0.251715
SLFNL1-AS1	0.237967	0.252015
TYSND1	0.237856	0.252243
UBE2D4	0.237854	0.252247
SEMA6A	0.23781	0.252337
PLCB4	0.237798	0.252362
SART1	0.237787	0.252384
RRP7A	0.237739	0.252483
HRAT92	0.237685	0.252594
CLEC4G	0.23762	0.252728
ARHGAP39	0.237605	0.252757
ZNF780B	0.237508	0.252959
BARD1	0.23738	0.253222
MTMR3	0.237221	0.253548
AC007285.6	0.237145	0.253705
PPP1R1A	0.237108	0.253781
CHFR	0.237065	0.25387
KB-1460A1.5	0.237051	0.2539
RP11-120D5.1	0.237022	0.25396
C5orf45	0.237	0.254005
AP000350.5	0.236987	0.254032
UXS1	0.23677	0.254478
DAAM1	0.23672	0.254582
MRFAP1L1	0.236657	0.254714
NETO2	0.236641	0.254747
NFIA	0.236551	0.254931
AGK	0.236545	0.254945
RP11-530I17.1	0.236469	0.255102
FAM72B	0.236267	0.25552
PRX	0.23624	0.255576
RUNDC3B	0.23611	0.255846
RP11-468E2.5	0.23608	0.255906
RP11-109P14.10	0.235986	0.256103
SEPSECS	0.235937	0.256203
RP11-526P5.2	0.235916	0.256246
MICAL3	0.235865	0.256354
NDUFB4	0.235778	0.256533
RP1-78O14.1	0.235713	0.256669
BANK1	0.235706	0.256684
RP11-1103G16.1	0.235662	0.256775
C1QTNF6	0.235647	0.256806
PRRG2	0.235646	0.256808
TGFBRAP1	0.235586	0.256931
CEP120	0.235531	0.257047
GPC1	0.235456	0.257202
ZBTB49	0.235403	0.257312
EID2B	0.235325	0.257475
RP11-733O18.1	0.235203	0.257729
PIP5K1C	0.235177	0.257782
AP000487.6	0.235166	0.257807
C14orf37	0.235082	0.257981
ZNF334	0.235003	0.258145
ABCA3	0.234929	0.258299
IKBKG	0.23492	0.258318
C12orf75	0.2349	0.258361
UBP1	0.234735	0.258706
GNG2	0.234709	0.25876
RP11-798K3.4	0.234648	0.258886
KLF2	0.234619	0.258947
MTMR1	0.234549	0.259093
CDIP1	0.234459	0.259281
TRAPPC10	0.23445	0.259301
STAG2	0.23437	0.259468
RAB5B	0.234339	0.259532
RP11-355B11.2	0.234337	0.259536
TRIOBP	0.234236	0.259748
RALBP1	0.234206	0.259811
MAST3	0.234191	0.259842
SH3BGRL2	0.234123	0.259984
RTN4RL1	0.234119	0.259992
MEPCE	0.234112	0.260007
BORCS6	0.233998	0.260247
AC006273.5	0.233922	0.260405
RPH3AL	0.233915	0.26042
FAM73B	0.233604	0.261072
AC005264.2	0.233596	0.261089
TMEM116	0.233593	0.261095
ARFRP1	0.233531	0.261226
VRK3	0.23346	0.261375
TDRD7	0.233364	0.261578
MED24	0.233332	0.261645
CCDC17	0.233292	0.261729
IRAK1	0.233268	0.261779
ATF6B	0.233203	0.261916
SPATA7	0.233151	0.262025
SIRT4	0.233089	0.262155
ZNF366	0.233057	0.262223
MED8	0.232923	0.262506
MOSPD1	0.23284	0.26268
DCUN1D1	0.23271	0.262954
AC007620.3	0.232671	0.263037
FNDC5	0.232597	0.263193
FAHD1	0.232594	0.263199
GSTM3	0.232535	0.263325
SLC39A7	0.232507	0.263384
DPH3	0.232456	0.26349
FEZ2	0.232403	0.263602
WDR49	0.232341	0.263734
RHOBTB2	0.232076	0.264293
HECTD4	0.232058	0.264333
WASH1	0.232028	0.264396
ZNF341	0.232003	0.264449
SUGP2	0.231718	0.265053
FAM149B1	0.231648	0.2652
RP11-759A24.3	0.231626	0.265247
RNF122	0.23152	0.265472
RNF111	0.231485	0.265547
LBX2-AS1	0.231438	0.265647
SMIM12	0.231391	0.265747
RP11-56D16.8	0.231111	0.266341
AC010761.6	0.231111	0.266341
RP11-817O13.9	0.231068	0.266433
FOXP4	0.23099	0.266599
ESRRA	0.23095	0.266683
CISD2	0.230919	0.266749
SNHG15	0.230771	0.267066
C11orf54	0.230709	0.267197
FBXO34	0.230666	0.267288
CTNNBIP1	0.23044	0.267772
RP11-527F13.1	0.230405	0.267847
ZADH2	0.23038	0.2679
CABIN1	0.230367	0.267927
S100A8	0.230236	0.268206
RHOU	0.230135	0.268422
FAM234B	0.230035	0.268636
SLC35A1	0.230009	0.268693
RP11-352M15.2	0.229985	0.268744
PRR13	0.229891	0.268944
SNRK-AS1	0.229869	0.268993
ARNTL	0.229859	0.269014
C5orf24	0.229799	0.269142
ERAP2	0.229795	0.269149
SAP30L	0.229529	0.269719
KIAA1107	0.229467	0.269853
WDR5	0.22941	0.269976
FAM46C	0.229405	0.269986
ATAD3C	0.229327	0.270154
PXDN	0.229229	0.270364
DLEU2	0.229132	0.270573
CTD-2008L17.1	0.229066	0.270715
RP11-367J11.3	0.229017	0.27082
XX-FW83563B9.5	0.228776	0.271337
ARRB1	0.228673	0.27156
RP11-133F8.2	0.228659	0.271589
BPHL	0.228549	0.271826
RP11-321N4.5	0.228519	0.271892
RP11-739G5.1	0.228434	0.272075
CTD-2033A16.3	0.228421	0.272104
SLX1B	0.228269	0.272431
PCGF3	0.228259	0.272451
SMG9	0.228224	0.272528
PDGFRL	0.228215	0.272546
SPOP	0.228198	0.272583
RP11-154H23.4	0.228051	0.272901
GNB1L	0.228024	0.272959
CTD-2135D7.5	0.228003	0.273005
MAP2K6	0.227803	0.273439
USH2A	0.22779	0.273466
ZNF776	0.227636	0.273799
RP11-6N13.1	0.227632	0.273809
BRICD5	0.22763	0.273811
TIGD4	0.227618	0.273838
TNFRSF8	0.227586	0.273907
CFAP20	0.227544	0.273997
CTD-2288O8.1	0.227466	0.274167
RP11-350J20.5	0.227437	0.274231
POLE	0.227412	0.274284
RP4-742J24.2	0.227293	0.274543
ZNF230	0.227198	0.274748
NEU3	0.227185	0.274777
CEACAM8	0.227172	0.274805
PLA2G4C	0.227126	0.274904
RTCA-AS1	0.227116	0.274927
ZNF785	0.227077	0.275012
CRISP2	0.227067	0.275033
DGUOK-AS1	0.227005	0.275168
SNRNP27	0.226961	0.275264
DNAJC3	0.226936	0.275316
AC013461.1	0.226929	0.275332
THBS2	0.226897	0.275402
ADGRA2	0.226871	0.275459
TRIM11	0.226792	0.275629
FASN	0.226774	0.275669
BCL2L14	0.226774	0.275669
JRKL	0.226739	0.275744
HS3ST4	0.226692	0.275848
ZSCAN4	0.226659	0.27592
JUND	0.226649	0.275942
RP11-45F15.2	0.226613	0.276019
APBA3	0.226398	0.276487
ATP6V1B2	0.22636	0.276571
RP11-48B3.4	0.22634	0.276614
CEP164	0.226316	0.276666
PEPD	0.226276	0.276754
RP11-642D21.2	0.226245	0.27682
MCPH1-AS1	0.226127	0.277078
AC009303.1	0.225926	0.277516
YPEL5	0.225908	0.277557
RP11-378J18.8	0.225762	0.277876
DLG5	0.225642	0.278138
RP1-101K10.6	0.225566	0.278303
SHQ1	0.225491	0.278468
UBA5	0.225485	0.278481
RP11-588H23.3	0.225439	0.278581
USP40	0.225431	0.2786
CFH	0.22539	0.278688
UBE4B	0.225354	0.278768
CTC-523E23.4	0.225245	0.279007
PHOSPHO1	0.225159	0.279196
KLF16	0.22513	0.279258
DBT	0.225104	0.279316
FAM132A	0.225025	0.279488
PEF1	0.224982	0.279583
MAP1LC3B	0.224929	0.2797
DLGAP1	0.224905	0.279752
RP11-4L24.3	0.224846	0.279881
FZD9	0.224778	0.280031
SRA1	0.224721	0.280156
RP11-274B18.4	0.224708	0.280185
FOXP2	0.224619	0.280379
GDI2	0.224573	0.28048
STEAP3	0.224542	0.28055
SOX12	0.22453	0.280575
ARHGAP44	0.224507	0.280626
ADGRA3	0.22442	0.280817
AATK	0.224398	0.280866
MED25	0.224376	0.280915
PLGLB2	0.224311	0.281057
SMIM20	0.22431	0.28106
SH3BP4	0.224192	0.28132
ING2	0.223995	0.281755
ZNF697	0.223935	0.281886
SH3GLB2	0.223853	0.282067
SPATA18	0.22382	0.28214
KLHL36	0.223808	0.282166
OCIAD1-AS1	0.223683	0.282442
RP11-458J1.1	0.223664	0.282485
FAAH2	0.22361	0.282604
RP11-318C2.1	0.223569	0.282693
RP11-736K20.6	0.223483	0.282883
EFCC1	0.223351	0.283176
DARS2	0.223324	0.283236
SOS2	0.223296	0.283296
SPSB4	0.223265	0.283366
ATP6V0E2-AS1	0.223139	0.283645
CHCHD5	0.223127	0.283671
AHR	0.223059	0.283821
CLIP4	0.223021	0.283906
CLN3	0.222898	0.284178
RP11-706O15.1	0.222888	0.284202
DTNB	0.22288	0.28422
GARNL3	0.222865	0.284253
FBXO46	0.222863	0.284256
ARHGEF2	0.22283	0.28433
WIPI1	0.222785	0.284431
TNRC6C	0.222673	0.284678
RP11-603J24.17	0.222662	0.284702
RP11-295K2.3	0.222649	0.284731
CDC37L1	0.222442	0.285192
MSANTD3-TMEFF1	0.222343	0.28541
AC010883.5	0.222343	0.28541
CTD-2562J15.6	0.222234	0.285652
RP11-553A21.3	0.222209	0.285708
AC007750.5	0.222207	0.285713
HOXD-AS2	0.222194	0.285741
DENND2A	0.222181	0.285772
ZNF557	0.222167	0.285802
TOP1MT	0.222107	0.285935
SMARCD1	0.222077	0.286003
NSG1	0.222075	0.286006
RP11-111M22.2	0.222046	0.286072
FAM208B	0.222015	0.286141
UROS	0.222002	0.28617
AP000473.8	0.221994	0.286187
PTCHD4	0.221972	0.286237
NEIL2	0.221914	0.286364
GLI4	0.221797	0.286626
ERAL1	0.221756	0.286717
PCAT14	0.221701	0.286841
RP11-62I21.1	0.221641	0.286975
C4orf51	0.221632	0.286994
LINC00958	0.221582	0.287106
SULT1A4	0.221582	0.287106
DLEU7-AS1	0.221573	0.287125
KCTD18	0.221541	0.287197
ADD1	0.221467	0.287361
RAB15	0.221442	0.287417
DEPTOR	0.221434	0.287437
ZNF613	0.221334	0.287659
DNMBP	0.221271	0.287801
AC253572.1	0.221237	0.287876
ITIH5	0.221234	0.287883
DMWD	0.221203	0.287951
RP3-492J12.2	0.221181	0.288001
ZNF674	0.221051	0.288293
TSPEAR	0.221048	0.288298
EMC7	0.221022	0.288357
ST3GAL2	0.220939	0.288542
GTF3C3	0.220895	0.28864
ISM1	0.220886	0.288661
TTC31	0.220817	0.288817
SLC25A15	0.220716	0.289042
TMEM44	0.220697	0.289084
TBC1D10A	0.22064	0.289212
RP11-190C22.9	0.220605	0.289291
RP11-242D8.1	0.220582	0.289342
N6AMT2	0.220577	0.289353
SCYL3	0.220523	0.289474
HAS1	0.220487	0.289555
RP11-1055B8.4	0.220481	0.289569
NPIPB9	0.220469	0.289594
USP2	0.22046	0.289617
ACTR5	0.220264	0.290056
HDLBP	0.220237	0.290115
STK32B	0.220157	0.290295
PHKA2	0.220121	0.290377
HAUS1	0.220095	0.290435
RP11-385F5.4	0.220067	0.290498
CUL1	0.220052	0.290532
LINC01358	0.220023	0.290598
ADAM9	0.220001	0.290647
UCKL1	0.219868	0.290946
BOLA3-AS1	0.219843	0.291001
RP11-756G20.1	0.219786	0.291129
DANT2	0.219768	0.291171
44264	0.219755	0.2912
HLA-DQB1	0.219642	0.291455
STT3A	0.21963	0.291481
DENND5B-AS1	0.219628	0.291486
CNNM4	0.219589	0.291574
RP11-468E2.4	0.219585	0.291582
CATSPER2	0.21955	0.291661
CCDC28A	0.219403	0.291992
CCDC65	0.219185	0.292486
APPBP2	0.219178	0.2925
RP11-440L14.4	0.219167	0.292524
PAXIP1-AS1	0.219117	0.292638
HLA-DPA1	0.219093	0.292692
RP11-513M1.1	0.218812	0.293328
AC087501.1	0.218807	0.29334
FAM98B	0.218783	0.293393
ARMC8	0.218746	0.293476
TP53INP1	0.218723	0.293528
KLHL14	0.218719	0.293539
EDRF1	0.218673	0.293643
NEK1	0.218644	0.293709
MCCC2	0.218636	0.293726
PALLD	0.218626	0.293747
TOMM20	0.218594	0.293821
POLR3E	0.21856	0.293898
TBL1X	0.218555	0.293908
THEMIS	0.218503	0.294027
PSMD10	0.218455	0.294134
NCOA2	0.218423	0.294209
ZNF136	0.218385	0.294294
ZNF788	0.218365	0.29434
RP11-774D14.1	0.218288	0.294514
FANCC	0.2182	0.294714
TBC1D12	0.218155	0.294814
NBPF14	0.218095	0.294953
NFIX	0.218075	0.294996
TRABD2B	0.218066	0.295018
RP11-508N22.12	0.218046	0.295062
ABHD4	0.218039	0.295078
SLC35G2	0.217935	0.295315
ARHGAP33	0.217853	0.295501
TET1	0.217834	0.295544
CCBL1	0.217788	0.295649
CSGALNACT2	0.217766	0.295699
FREM3	0.217757	0.295719
MAPK8	0.217705	0.295838
RNF43	0.217702	0.295844
PLB1	0.217701	0.295846
CLP1	0.217624	0.296023
CTD-2118P12.1	0.217541	0.29621
LIPT2	0.21748	0.296348
MFSD11	0.217354	0.296636
TTC39C	0.217288	0.296786
RNF139-AS1	0.217244	0.296886
TACC3	0.217125	0.297158
RP11-276H7.2	0.217114	0.297183
GALNS	0.217033	0.297368
ASTN2	0.216974	0.297503
PLK3	0.216907	0.297654
LRRC6	0.216888	0.297699
WSCD1	0.216882	0.297713
COG4	0.21678	0.297945
OSBPL7	0.216745	0.298025
POGZ	0.216616	0.298319
LRRC8A	0.216614	0.298323
CXorf36	0.216415	0.298778
NPEPPS	0.21639	0.298837
EFEMP1	0.216382	0.298856
AC004076.7	0.216342	0.298946
[truncated: 43,069 more rows]

## Sheet: Mast
Gene	Pearson Coefficient	P-value
RP11-712B9.2	0.648084	0.000459756
FCHO1	0.626875	0.000798508
RP11-324I22.4	0.611518	0.00116239
RP3-477O4.14	0.608138	0.00125933
SLC9A8	0.607122	0.00128979
U52111.14	0.604665	0.0013661
SPTY2D1-AS1	0.60304	0.00141864
NEU4	0.585346	0.00211312
TMEM63A	0.584182	0.00216757
ESYT2	0.583386	0.00220546
IMPG2	0.580697	0.00233772
CIDEB	0.569554	0.00296032
TSPAN3	0.56937	0.00297172
C17orf62	0.567374	0.00309731
RAP2B	0.564062	0.00331578
RSBN1	0.560426	0.0035705
TPM4	0.556477	0.00386576
RP4-651E10.4	0.553832	0.00407481
RP11-114N19.3	0.551167	0.00429515
CTA-747E2.10	0.544904	0.00485267
TYW5	0.544613	0.00488008
SLC7A5	0.541862	0.00514482
SIAH2	0.540238	0.00530673
HMHA1	0.538946	0.0054386
ZC3H6	0.538744	0.00545948
MEI4	0.533726	0.00599976
PDE3A	0.530953	0.00631709
DLGAP4-AS1	0.530857	0.00632831
ESRRB	0.529541	0.00648413
AC007879.2	0.528221	0.0066435
U91319.1	0.525122	0.00703059
PSMG3-AS1	0.524925	0.00705585
DCLRE1A	0.5243	0.00713638
TBC1D22A	0.522934	0.00731513
RP11-7O11.3	0.520867	0.00759277
MED20	0.516946	0.00814365
POLR2A	0.516511	0.00820672
PYROXD1	0.516002	0.00828107
MBTD1	0.514952	0.00843628
MIS18BP1	0.513601	0.00863951
AC058791.1	0.513044	0.00872445
SMAD7	0.512274	0.00884303
TLE3	0.511918	0.00889838
PORCN	0.510076	0.00918903
RARS	0.509606	0.00926446
EHD4	0.509398	0.009298
CTD-2015H6.3	0.508784	0.00939759
LEMD2	0.508624	0.00942367
AC007098.1	0.507082	0.00967831
MYCBP2-AS1	0.506524	0.0097719
PLD5	0.50544	0.00995578
RASGRP1	0.50379	0.0102411
C4orf36	0.502443	0.0104792
BCL3	0.501913	0.0105741
SMIM20	0.50043	0.0108433
CD55	0.499279	0.0110563
ZNF280D	0.499085	0.0110925
AC002117.1	0.497388	0.0114136
TIMM22	0.493944	0.0120889
PNPLA4	0.493874	0.0121029
AMFR	0.493189	0.0122412
ZNF160	0.493084	0.0122625
RP11-739N20.2	0.491507	0.0125864
MTAP	0.491142	0.0126624
TM2D1	0.490665	0.0127621
KLHDC4	0.489954	0.0129121
YPEL2	0.489883	0.0129271
PARL	0.488477	0.0132283
TFB1M	0.486157	0.0137381
CYTH2	0.485651	0.0138513
MAP4K1	0.482167	0.0146521
ZNF785	0.481918	0.0147107
RP11-158M2.3	0.480635	0.0150162
NOC4L	0.48011	0.0151427
DEAF1	0.478534	0.0155275
NFKBIZ	0.478519	0.0155311
PTP4A1	0.478197	0.0156109
CPM	0.477047	0.015898
DYNC1LI2	0.47649	0.0160386
STXBP2	0.47643	0.0160538
HERPUD2	0.476385	0.0160652
MYEF2	0.476304	0.0160858
GMIP	0.475588	0.0162685
ADSL	0.47505	0.0164068
GRID2	0.475039	0.0164097
FBRSL1	0.474567	0.0165318
CHAF1A	0.474005	0.0166783
ZNF829	0.473749	0.0167455
RAB3C	0.471628	0.0173096
IRAK2	0.471413	0.0173678
SREBF2	0.471178	0.0174314
STK17A	0.471134	0.0174434
RFXANK	0.46992	0.0177752
MTMR9	0.469732	0.0178273
CNTNAP3	0.468457	0.0181821
LINC00243	0.468445	0.0181856
CTD-3179P9.1	0.466273	0.0188038
KDELC2	0.466126	0.0188463
LTV1	0.465737	0.0189589
C18orf25	0.464419	0.0193449
HORMAD2	0.463953	0.019483
RPA1	0.463655	0.0195715
RP11-106M3.2	0.463544	0.0196047
SLC2A3	0.462907	0.0197957
KLF2	0.462384	0.0199536
PQLC1	0.461744	0.0201481
RP11-481C4.1	0.461502	0.0202221
HAUS8	0.460889	0.0204103
CUL4A	0.459741	0.0207672
ERCC5	0.459536	0.0208313
KLF9	0.457586	0.0214502
DCDC1	0.457486	0.0214823
TIMM10B.1	0.455895	0.0219987
SLK	0.455156	0.0222422
CCL5	0.454346	0.0225115
ARF5	0.454268	0.0225376
CAMKK2	0.454244	0.0225454
RAB10	0.454108	0.0225909
LINC00571	0.454068	0.0226044
XXbac-BPG154L12.5	0.453843	0.02268
ZBTB5	0.4537	0.0227281
S100A8	0.453022	0.022957
RP11-981P6.1	0.452946	0.0229829
EFTUD2	0.452867	0.0230096
AP000695.4	0.452094	0.0232737
GOLT1B	0.451906	0.0233382
GID8	0.451391	0.0235159
USP51	0.450863	0.0236992
ARHGAP30	0.450709	0.0237528
HEXIM1	0.450096	0.0239676
SLX4	0.449825	0.0240628
GRPEL2	0.448948	0.0243736
PI4KB	0.448636	0.0244848
MRPS2	0.448319	0.0245985
CFAP44	0.44744	0.0249155
NRG1	0.447176	0.0250115
FAM129A	0.447035	0.0250628
MAP3K4	0.446891	0.0251152
FMN1	0.446634	0.0252092
PPFIA3	0.446572	0.0252318
RP11-111A22.1	0.444908	0.0258475
KIAA0141	0.444602	0.0259617
ZFP3	0.443862	0.0262404
NSDHL	0.443861	0.0262407
VPS37B	0.443217	0.026485
CENPJ	0.442794	0.0266467
PTCD2	0.442523	0.0267504
CTC-329D1.2	0.44237	0.0268092
SORBS3	0.441005	0.0273383
CTD-2515A14.1	0.440475	0.027546
RP13-516M14.1	0.439349	0.0279915
CLPTM1	0.438507	0.0283286
NIPSNAP3B	0.438064	0.028507
FANCC	0.437295	0.028819
KDSR	0.437271	0.0288288
PDCD6IP	0.436975	0.0289499
SYAP1	0.436185	0.0292744
RARRES3	0.435901	0.0293921
ZNF529-AS1	0.435421	0.0295911
DAGLA	0.435097	0.0297264
TTC7A	0.434559	0.0299518
KIAA1324L	0.43441	0.0300148
IL13RA1	0.434341	0.0300438
WDR11-AS1	0.43339	0.0304465
C4orf45	0.433028	0.0306012
RP11-321C24.1	0.432531	0.0308144
TCERG1L	0.432376	0.0308809
PRRC2A	0.432305	0.0309117
RNF115	0.43218	0.0309656
CAD	0.4321	0.0310002
COL10A1	0.43102	0.0314698
SGOL2	0.430816	0.0315592
ARAP1-AS1	0.430249	0.0318085
CNNM4	0.429966	0.0319333
LETMD1	0.429568	0.0321099
DAXX	0.429303	0.0322277
HDX	0.428273	0.0326898
WASL	0.42803	0.0327996
RP11-978I15.10	0.427952	0.0328348
DGCR2	0.426379	0.0335527
RANBP1	0.42407	0.0346292
CTD-3105H18.18	0.423028	0.0351237
KIAA1522	0.422487	0.0353829
EAF1	0.422064	0.0355866
SIGIRR	0.421979	0.0356276
LEKR1	0.421892	0.0356699
AIDA	0.421282	0.0359655
RP11-452H21.1	0.421234	0.0359887
TLK1	0.421074	0.0360669
TRG-AS1	0.421031	0.0360877
CDH26	0.420531	0.0363324
MIR193BHG	0.420498	0.0363486
SPATA6L	0.420492	0.0363514
JAK3	0.420217	0.0364865
CTC-550B14.7	0.419551	0.0368156
ZNF586	0.418	0.0375909
CHAF1B	0.417569	0.0378087
SP2	0.417228	0.0379815
CDADC1	0.416855	0.0381714
HPS6	0.416638	0.0382824
SH3BP4	0.416503	0.0383511
PTGER2	0.415989	0.038615
DAPK1	0.414813	0.0392245
ZNF689	0.414788	0.0392374
SCD	0.414605	0.0393331
GTPBP1	0.414225	0.0395319
CIC	0.414055	0.0396208
SGK1	0.413639	0.0398399
LINC00473	0.413545	0.0398896
MMAB	0.413356	0.0399897
PLXNA4	0.411588	0.0409338
TMEM150B	0.411345	0.0410649
SELP	0.411277	0.0411017
TM2D2	0.410607	0.0414658
ZNF485	0.410356	0.0416026
ATAD3C	0.410202	0.0416866
RP11-65M17.3	0.410154	0.0417131
ZNF761	0.409391	0.042132
CEBPZ	0.408881	0.042414
PHLPP2	0.408808	0.0424545
ZNF350-AS1	0.408636	0.0425502
AC159540.2	0.4079	0.0429605
KIAA1551	0.407202	0.0433528
DGAT2	0.407075	0.0434249
CCDC60	0.406874	0.0435382
LRRC37A3	0.406849	0.0435527
PIP5K1C	0.406804	0.0435777
PPP2R2B	0.406155	0.0439469
SNX11	0.406155	0.043947
RP1-313I6.12	0.405935	0.0440722
ZNF304	0.405721	0.0441946
PTRH1	0.405673	0.0442223
RYR3	0.405431	0.0443612
C5orf51	0.405422	0.0443664
MEMO1	0.404573	0.0448559
F5	0.404344	0.044989
GTPBP2	0.404177	0.0450863
CTD-2135J3.4	0.403985	0.0451981
CHSY3	0.403774	0.0453212
AMT	0.403602	0.0454213
P2RX4	0.403422	0.0455268
ZNF557	0.402398	0.0461306
RP11-180I4.2	0.402134	0.0462867
RP11-10O17.3	0.401636	0.0465835
TMCO4	0.401552	0.0466336
FGR	0.401377	0.0467384
RP5-1029F21.4	0.401351	0.0467537
PCNT	0.401308	0.0467796
PHF23	0.400312	0.0473791
NECAB1	0.400288	0.0473934
FAM21A	0.400183	0.047457
DNAJC28	0.400034	0.0475473
CISD2	0.399671	0.047768
ZNF250	0.399362	0.0479561
APOM	0.399051	0.0481468
FAM185A	0.398853	0.0482679
TRPM2-AS	0.398307	0.0486039
EMC7	0.398249	0.0486395
RP11-42I10.1	0.398188	0.0486776
SEC11A	0.397855	0.0488834
KDM3B	0.397782	0.0489291
PLET1	0.397703	0.0489779
RP11-116O18.3	0.397639	0.0490176
CDK13	0.397235	0.049269
SERHL2	0.396979	0.0494288
PDXK	0.396966	0.0494372
WIPF2	0.396872	0.0494957
RAB5A	0.396863	0.0495015
REXO1	0.396795	0.049544
RP11-40E6.1	0.396575	0.0496817
HCK	0.396531	0.0497098
PNPO	0.396499	0.04973
EVI2A	0.396487	0.0497374
AREG	0.396202	0.0499164
JAK2	0.396028	0.0500261
EPHB6	0.395866	0.0501284
PILRA	0.395467	0.0503812
MAP2K7	0.395359	0.0504501
FAM66D	0.395263	0.0505109
RBPJ	0.395134	0.0505934
MEPCE	0.395082	0.0506261
SIRPG	0.394744	0.0508418
CTD-2651B20.3	0.394684	0.0508803
CTB-91J4.1	0.394645	0.0509052
CHST10	0.394426	0.0510454
BHLHE41	0.394391	0.051068
RGPD3	0.39437	0.0510812
SLC9C2	0.394272	0.0511442
MEST	0.394017	0.0513082
RP4-613B23.1	0.393908	0.0513783
DUSP2	0.393707	0.0515083
SNX8	0.393256	0.0517999
FLJ20021	0.393219	0.0518237
RP11-439L18.2	0.392568	0.0522479
MEI1	0.392502	0.0522909
RBM47	0.392381	0.0523701
LINC01185	0.392224	0.0524727
RP5-1033H22.2	0.392206	0.0524847
PPP1R13L	0.39203	0.0526002
RP4-545C24.1	0.391683	0.0528283
WIZ	0.39166	0.052843
COX4I2	0.391536	0.0529248
RASGEF1B	0.391406	0.0530105
KIAA0040	0.391183	0.0531579
DUSP7	0.390586	0.0535545
MCC	0.39048	0.053625
PIAS4	0.390477	0.053627
MEDAG	0.390356	0.0537078
ARL5B	0.390261	0.0537713
ZNF664	0.390201	0.0538111
DGKD	0.39006	0.0539054
CACNA1H	0.390008	0.0539403
ZNF324	0.389902	0.054011
ASB15	0.389853	0.0540441
DNAI2	0.389774	0.0540974
CITF22-92A6.1	0.389666	0.0541697
EXOSC7	0.389577	0.0542296
CD3D	0.3894	0.0543482
NICN1	0.38925	0.0544498
CRYBA1	0.389224	0.0544673
ZNF215	0.389179	0.0544976
AGAP6	0.388833	0.0547311
SNRNP35	0.388034	0.0552745
RP11-519G16.2	0.388005	0.0552939
CCDC97	0.38783	0.0554133
RP11-414H17.5	0.387724	0.0554861
C14orf169	0.387653	0.0555349
SULF2	0.387603	0.0555691
NIPAL3	0.387467	0.0556618
RP11-816J8.1	0.387365	0.0557322
RAB6C	0.387339	0.05575
RP11-944L7.4	0.387107	0.0559094
TMOD1	0.386544	0.0562979
SIPA1L3	0.386387	0.0564066
FDXR	0.386381	0.0564108
ICK	0.386328	0.0564476
CASC3	0.385886	0.056755
ADPRHL2	0.385658	0.0569139
SOCS1	0.385645	0.0569226
NOL11	0.385309	0.0571575
RP11-307L3.4	0.384957	0.0574043
ITGB6	0.38489	0.0574515
HERC5	0.38475	0.0575499
FAM206A	0.38475	0.0575501
ARAP2	0.384671	0.0576057
SUPT4H1	0.384598	0.0576569
MICALCL	0.384531	0.0577044
SFMBT1	0.384142	0.0579793
CD2	0.38402	0.0580661
RTFDC1	0.383998	0.0580816
SH2D2A	0.383584	0.0583756
RP11-894P9.2	0.383574	0.0583823
RAB11FIP4	0.383541	0.0584059
PBX4	0.383396	0.0585097
HIF1A-AS2	0.383363	0.0585332
RAB32	0.383115	0.0587098
MICAL3	0.382938	0.0588368
CTD-3037G24.3	0.38264	0.0590507
GBF1	0.382242	0.0593367
BATF2	0.38218	0.0593811
SPNS2	0.382158	0.0593976
TMEM181	0.382035	0.0594859
TMEM262	0.381897	0.059586
PLGLB1	0.38179	0.0596629
SETDB2	0.381762	0.0596834
RAD18	0.381668	0.0597519
BTBD19	0.381611	0.0597928
RP11-840I19.3	0.381327	0.059999
AC092839.3	0.380822	0.060367
SKI	0.380728	0.0604359
CNGA1	0.380655	0.0604894
SLC47A1	0.380058	0.0609274
OCIAD1-AS1	0.380049	0.0609335
TECPR1	0.379791	0.0611239
JOSD2	0.379714	0.0611809
SDF2	0.379676	0.0612085
CAPZA2	0.379658	0.0612222
GCC1	0.379539	0.0613101
ZNF597	0.379208	0.0615551
HSPA4L	0.378882	0.0617968
RP4-535B20.1	0.378842	0.0618271
CELF4	0.378482	0.0620953
RAN	0.378427	0.0621366
ATG4A	0.378254	0.0622656
ACSS2	0.377968	0.0624801
P2RY12	0.377754	0.0626407
GFPT1	0.377494	0.0628362
MYO3B	0.377489	0.0628401
DPP10	0.377146	0.0630985
MIR325HG	0.377082	0.0631469
MDFIC	0.376658	0.0634682
LINC00486	0.3766	0.0635126
COL9A1	0.376594	0.0635168
OGFRL1	0.376392	0.0636707
USP19	0.376095	0.0638967
RP11-432J24.2	0.375938	0.0640166
RP11-701H24.4	0.375938	0.0640166
RP11-452C8.1	0.375916	0.0640335
POM121C	0.375827	0.0641016
SIRPA	0.375705	0.0641948
RP11-734I18.1	0.375601	0.0642752
KMT2E-AS1	0.3754	0.064429
AC008592.7	0.375334	0.0644797
HDAC1	0.375305	0.0645018
RP5-1091N2.9	0.375008	0.0647308
NDUFS1	0.374764	0.0649193
RHBDF2	0.374706	0.0649642
NUS1	0.37466	0.0649991
RP11-295K3.1	0.374511	0.065115
AGPAT5	0.374506	0.0651185
LINC01181	0.374466	0.0651497
DPP6	0.374331	0.0652546
CHST7	0.374282	0.0652924
SERTAD1	0.374225	0.0653366
TNFAIP1	0.374164	0.0653838
CRTC3-AS1	0.373946	0.0655535
FAT2	0.373813	0.0656573
RP11-553L6.5	0.3737	0.065745
SHISA5	0.3734	0.0659795
C1orf132	0.3733	0.0660577
FAM214B	0.373004	0.0662894
PRKX-AS1	0.372838	0.0664203
LINC01605	0.372308	0.0668377
BEAN1	0.371997	0.0670836
RP11-126O1.4	0.371979	0.0670984
CNTLN	0.371812	0.0672309
WSB2	0.37151	0.0674705
RP11-61J19.5	0.371394	0.0675632
CH507-513H4.3	0.371296	0.0676414
C1orf74	0.371094	0.0678025
GTF2H5	0.370987	0.0678877
C1orf204	0.370903	0.0679554
RP11-304M2.6	0.37073	0.0680937
THRA1/BTR	0.370726	0.0680968
RP11-305L7.6	0.370682	0.0681324
SPANXA2-OT1	0.370537	0.0682482
RP11-1105G2.3	0.37038	0.0683748
FAM179A	0.370211	0.0685108
PSMG1	0.370166	0.0685468
CTDP1	0.370069	0.0686249
BDNF	0.369756	0.068878
RP4-728D4.2	0.369723	0.068904
SP3	0.369713	0.0689124
RP11-706O15.1	0.369561	0.0690356
NUP50-AS1	0.369465	0.0691135
SEC24B	0.369334	0.0692196
ZFP64	0.369075	0.06943
MTHFD2	0.369067	0.0694366
C5orf56	0.368986	0.0695023
DOCK8	0.368985	0.0695035
C14orf159	0.368916	0.0695591
MFNG	0.368858	0.0696066
C7orf26	0.368752	0.0696933
CCL28	0.368549	0.0698586
RP4-781K5.6	0.368513	0.0698879
RP5-1052I5.2	0.368474	0.06992
PECR	0.368406	0.0699762
DNHD1	0.368402	0.0699791
PKD1	0.368169	0.0701699
FGD6	0.367859	0.0704244
RP11-894J14.5	0.367833	0.0704458
GSDMB	0.367739	0.0705232
CEP164	0.367697	0.0705578
RP11-239H6.2	0.367609	0.0706307
VAV3-AS1	0.367556	0.0706743
CTD-2561J22.3	0.367336	0.070856
SLC35E4	0.36659	0.0714739
SCARF1	0.366508	0.0715423
LINC01073	0.366153	0.0718381
SMU1	0.365981	0.071982
EXD2	0.365955	0.0720038
TCEB3CL	0.365931	0.0720237
GRK7	0.365929	0.0720253
CTC-537E7.2	0.365915	0.0720369
MCAM	0.365707	0.0722111
CAPN3	0.365638	0.0722691
ABCA5	0.365527	0.0723621
NR2C2	0.365451	0.0724266
RTN4RL1	0.36539	0.0724776
KMT5B	0.365299	0.0725543
DUSP16	0.365211	0.0726281
SYF2	0.365144	0.0726844
ZNF730	0.365018	0.0727906
PLEKHO1	0.364691	0.0730671
RPL13A	0.364655	0.0730972
GANC	0.364496	0.0732322
TMEM246-AS1	0.364314	0.0733861
NUTM2B	0.364291	0.0734058
CEACAM1	0.364167	0.0735112
NAAA	0.363939	0.073705
TBC1D15	0.363884	0.0737518
CNOT10	0.36368	0.0739254
ZMAT2	0.36367	0.0739347
BDH1	0.363651	0.0739506
TNFRSF1B	0.363651	0.0739506
CTB-102L5.4	0.363643	0.0739578
PRKRIR	0.363563	0.0740256
RP3-461F17.3	0.363255	0.0742889
AKR1C2	0.362961	0.074541
MIRLET7BHG	0.362932	0.0745665
TSTD2	0.36288	0.0746113
KDM5C	0.362849	0.0746375
GDPD1	0.362683	0.0747803
TBXAS1	0.362565	0.0748823
RP11-106M3.3	0.362466	0.074967
CFAP97	0.362447	0.0749842
LMBR1	0.362205	0.075193
SNAP23	0.362201	0.0751962
RPL7L1	0.361882	0.0754728
RP11-343C2.9	0.361827	0.0755198
ANO6	0.361799	0.0755447
KIF11	0.361766	0.0755727
RP5-1068E13.7	0.361737	0.0755981
PLCG2	0.361344	0.0759397
RP11-504P24.9	0.361169	0.0760927
TOMM70A	0.361009	0.0762324
IQCA1	0.360986	0.0762524
RSF1	0.3609	0.0763278
TAF1A	0.36077	0.0764416
ARRDC3	0.360728	0.0764778
RP11-35G9.5	0.360448	0.0767237
BRD4	0.360366	0.076796
PLXNB3	0.360339	0.0768191
PYHIN1	0.360079	0.0770478
ZNF33A	0.360076	0.0770505
KCNJ14	0.359969	0.0771451
TAOK1	0.359936	0.0771743
2021-03-01	0.35987	0.0772321
RNF215	0.359818	0.0772778
ZNF428	0.35977	0.0773208
RAB6A	0.359645	0.0774306
C1orf109	0.359405	0.0776433
RP5-1027G4.3	0.35937	0.077674
TMEM74B	0.359335	0.0777055
CACNA2D3	0.359234	0.0777945
GLYCTK	0.359121	0.0778955
SGCG	0.359055	0.0779542
TTYH3	0.35898	0.0780201
F2RL3	0.358903	0.0780889
TGFB1	0.358731	0.0782419
DNAJC17	0.35872	0.0782517
RP11-142C4.6	0.358257	0.0786657
SETMAR	0.358235	0.0786846
RP11-488L18.8	0.35811	0.0787971
ABO	0.358038	0.0788614
LL0XNC01-116E7.2	0.357891	0.0789933
FKBP8	0.357757	0.0791134
LRRC32	0.357676	0.0791865
RASEF	0.357617	0.0792396
RP11-750H9.5	0.357335	0.0794937
PLEKHG3	0.356619	0.0801411
RP11-114G22.1	0.356551	0.0802028
GNB2	0.356326	0.0804073
C6orf25	0.355691	0.0809866
SERINC3	0.355359	0.0812907
ZC3H7B	0.35524	0.0813996
STRIP2	0.355052	0.0815726
FYTTD1	0.354985	0.0816346
TM4SF19-AS1	0.35471	0.0818882
KLHL6	0.35465	0.0819427
ZFP36	0.354125	0.0824283
MS4A6A	0.354121	0.0824322
RP11-443B7.1	0.354099	0.0824531
IFRD1	0.354024	0.0825224
LINC01137	0.353778	0.0827512
CCT2	0.35365	0.0828704
RP11-1017G21.4	0.353529	0.0829825
RP11-231C14.7	0.353197	0.0832924
CDK5RAP2	0.352881	0.0835882
RP11-493L12.4	0.352742	0.0837181
CARD10	0.352396	0.0840429
MS4A6E	0.352352	0.084085
RP4-798A10.7	0.352228	0.0842017
SLC4A4	0.352166	0.0842601
BMPR1A	0.351793	0.0846121
MGEA5	0.351766	0.0846379
TMEM170B	0.351737	0.0846648
RP11-264B14.1	0.351661	0.0847368
CUL2	0.35163	0.0847664
SNTB2	0.35155	0.0848421
SEMA3F-AS1	0.351514	0.0848757
ZXDA	0.351287	0.0850918
ATP10B	0.351278	0.0850996
AC074212.6	0.350966	0.085397
TSR3	0.350863	0.0854943
FAM213A	0.350691	0.0856586
PTOV1	0.350678	0.0856706
TADA2A	0.350648	0.0856995
CAMK2G	0.35048	0.0858602
LRRC6	0.350119	0.086206
BRICD5	0.34991	0.0864063
TOMM40L	0.349871	0.0864437
RP11-350J20.5	0.349836	0.0864779
DYNLT1	0.349693	0.0866148
SUSD3	0.34957	0.0867333
ANXA8L1	0.34948	0.0868198
RNF125	0.349312	0.0869819
TARBP1	0.349295	0.0869981
VWC2L	0.349273	0.0870199
LINC00970	0.349273	0.0870199
LINC01126	0.349273	0.0870199
RP5-823G15.5	0.349273	0.0870199
GMPPA	0.348584	0.0876874
HIRIP3	0.34853	0.0877399
RETSAT	0.348475	0.0877925
CTC-548K16.2	0.348289	0.0879738
SMUG1	0.348257	0.0880055
RP11-799B12.4	0.34809	0.088168
PNO1	0.347951	0.0883038
CMC1	0.347903	0.0883508
NYAP2	0.347815	0.0884367
AEBP2	0.347732	0.0885179
ST3GAL1	0.347688	0.0885607
FAM196A	0.347653	0.0885949
RP11-505P4.7	0.347637	0.0886109
PATL2	0.347636	0.0886114
CTD-2140B24.6	0.347607	0.0886402
EPHB4	0.347494	0.0887507
EIF1AX	0.346928	0.0893061
INVS	0.346873	0.0893604
RP11-176N18.2	0.346834	0.0893991
NAV2	0.346668	0.089563
WDR49	0.346593	0.0896371
IMP4	0.346574	0.0896556
DPF3	0.346513	0.0897158
METTL4	0.346503	0.0897262
RP4-665N4.8	0.346324	0.089903
RP11-466A19.3	0.346309	0.089918
C1QL3	0.346309	0.089918
AXIN1	0.346279	0.0899471
HIP1R	0.346242	0.0899844
MAK16	0.346191	0.0900349
DCAF12	0.346105	0.0901194
HTR2B	0.345963	0.0902603
EMILIN2	0.345869	0.0903543
RP11-817O13.8	0.345408	0.0908125
PLCG1-AS1	0.345159	0.0910609
RTN2	0.344988	0.0912322
RP11-349P19.1	0.344984	0.0912367
TLN1	0.344969	0.0912508
SLC9A9	0.34496	0.0912602
TXNDC15	0.344756	0.0914645
RP11-304M2.5	0.34454	0.091681
PCDHB7	0.34443	0.0917915
RP11-369F10.2	0.34443	0.0917915
TMEM126B	0.344268	0.0919543
SCML4	0.34404	0.0921846
VEZF1	0.343902	0.0923237
PRG4	0.343833	0.0923933
CDKN2C	0.343328	0.0929046
TMEM104	0.343226	0.0930082
CTA-481E9.4	0.342975	0.0932627
AC114730.3	0.342975	0.0932627
MICAL2	0.342909	0.0933297
FAM101A	0.342893	0.0933468
ZNF502	0.342821	0.0934202
SRF	0.342758	0.0934843
RP11-472N13.3	0.342727	0.0935159
NBPF19	0.342725	0.0935172
AMOT	0.342512	0.0937348
ZFPL1	0.342409	0.0938404
SUGP1	0.342306	0.0939452
RFFL	0.342121	0.0941351
SDAD1	0.341983	0.0942761
ARHGAP39	0.341963	0.0942964
AC009948.5	0.341944	0.0943166
LRP6	0.341891	0.0943705
TMEM260	0.341859	0.0944036
RP11-464F9.20	0.341746	0.0945197
FAM207A	0.341599	0.0946702
RTN1	0.341528	0.094744
RP11-739G5.1	0.341507	0.0947654
C20orf197	0.341342	0.0949352
AAED1	0.341261	0.0950184
AC009542.2	0.34096	0.0953297
TRIM16L	0.340885	0.0954074
CCM2	0.340678	0.0956214
GNAL	0.340432	0.0958768
FAM155A	0.34042	0.0958895
RP11-162D16.2	0.340202	0.0961159
PAN3-AS1	0.339926	0.0964037
SPTY2D1	0.339699	0.0966401
LINC00937	0.339567	0.096778
RP11-49K24.4	0.339349	0.0970059
RPUSD3	0.33928	0.0970788
RP11-689B22.2	0.339216	0.0971458
GATS	0.339028	0.0973426
SHROOM1	0.338875	0.0975042
HIST1H4C	0.338631	0.0977602
SS18L2	0.338628	0.0977638
POMP	0.338428	0.0979749
CTD-2521M24.6	0.338399	0.0980052
RP11-318K12.2	0.338393	0.0980122
[truncated: 44,375 more rows]

## Sheet: Myeloid
Gene	Pearson Coefficient	P-value
[truncated: 45,068 more rows]

[truncated: 4 more sheets: Neurons, Pericyte, Smooth Muscle, TNK Cell]
