# Supplementary material for: Single-cell transcriptomics reveals cell-type-specific diversification in human heart failure
Source: Nat Cardiovasc Res. Author manuscript; Available in PMC 2022 Aug 10. (PMC9364913; doi:10.1038/s44161-022-00028-6)
Supplement: Supplemental Table 26 [file NIHMS1824360-supplement-Supplemental_Table_26.xlsx]

## Sheet: Adipocyte
Gene	Pearson Coefficient	P-value
MAOA	0.910038	0.00025677
RFX1	0.893621	0.000491883
ETFB	0.872837	0.00097849
HEXDC	0.855888	0.0015799
FAM195B	0.854838	0.00162427
CSRNP1	0.848235	0.00192439
SKIV2L	0.841371	0.0022769
JDP2	0.840754	0.00231075
OBSCN	0.835434	0.00261754
CAPN10	0.833841	0.00271487
ZSCAN32	0.825845	0.00324299
TATDN3	0.824345	0.00334976
DDX49	0.819417	0.00371824
GPS1	0.809868	0.00451348
OAZ2	0.809507	0.00454576
ANKEF1	0.803531	0.00510405
RP11-557N21.1	0.799389	0.00551863
RP11-166B2.1	0.798412	0.00561981
URB2	0.795532	0.00592573
PPP5D1	0.794212	0.00606981
MAP3K3	0.782164	0.00750261
RP11-436D23.1	0.779822	0.00780674
ANKHD1-EIF4EBP3	0.776736	0.00822051
AC074212.6	0.776704	0.00822487
RP11-1101K5.1	0.774331	0.00855345
ALDH18A1	0.771281	0.0089894
TPPP	0.767402	0.00956633
ACTR5	0.766417	0.00971676
IL17RE	0.763585	0.0101589
NFATC1	0.763502	0.010172
MYADM	0.760644	0.0106327
SLC25A18	0.759506	0.0108202
FIBP	0.756668	0.0112977
RP11-427J23.1	0.756528	0.0113217
GMEB1	0.755222	0.0115468
WNT3	0.753214	0.0118987
IL20RB	0.751196	0.0122602
MED25	0.750218	0.012438
PLEKHG5	0.74814	0.0128219
RNF139-AS1	0.747793	0.0128867
CEP128	0.744873	0.0134421
KDM1B	0.740508	0.0143031
OTUD5	0.74046	0.0143126
RNF220	0.73806	0.0148023
ALDH1A1	0.737421	0.0149347
NOC4L	0.736791	0.0150658
SMYD5	0.736647	0.015096
AMDHD2	0.734217	0.0156104
TSPAN15	0.733255	0.0158176
WEE1	0.732373	0.016009
UBALD1	0.72722	0.0171599
BCO2	0.725431	0.0175727
TMEM11	0.725264	0.0176115
CKMT1B	0.724107	0.0178825
FOSB	0.723643	0.0179919
WDFY1	0.723243	0.0180867
NR2F2	0.7212	0.018576
EIF2B2	0.71913	0.0190811
TACC2	0.717835	0.0194018
ZNF785	0.716904	0.0196348
TOR3A	0.716237	0.0198029
YJEFN3	0.713404	0.0205275
LPIN3	0.713188	0.0205835
VEGFB	0.709384	0.0215872
AKR7A2	0.708791	0.0217467
HSPA12A	0.708648	0.0217852
CHURC1-FNTB	0.707373	0.0221313
CCDC92	0.70449	0.0229275
ZNF212	0.703722	0.0231427
ZKSCAN5	0.70193	0.0236507
RAPGEFL1	0.701414	0.0237983
DMTN	0.700364	0.0241009
CHST3	0.699245	0.024426
CREB3L2	0.698091	0.0247645
SLC35D2	0.696562	0.025218
AC009495.4	0.696543	0.0252237
ACAP3	0.696365	0.025277
UBXN11	0.695365	0.0255773
LONRF3	0.694744	0.0257648
PDGFRL	0.694567	0.0258185
FBXO7	0.692228	0.0265345
WDR24	0.692038	0.0265932
PFKM	0.691795	0.0266685
PLEKHF2	0.691037	0.0269045
CC2D1A	0.690264	0.0271462
SOX9	0.686166	0.0284536
SNTA1	0.685926	0.0285313
CTPS1	0.685672	0.0286141
NRCAM	0.685616	0.0286323
FBXO31	0.684728	0.0289222
HEBP1	0.684527	0.0289883
LINC00174	0.684307	0.0290606
TYRO3	0.683971	0.0291711
P3H3	0.682917	0.0295199
IL17RC	0.682087	0.0297967
AP3S2	0.681135	0.0301164
NEIL2	0.680977	0.0301696
ZNF783	0.679754	0.0305843
HMOX1	0.679248	0.0307569
CCAR2	0.67911	0.0308041
SLC14A2	0.678963	0.0308543
RP11-260O18.1	0.677749	0.031272
PACRG	0.676636	0.0316585
FAM234B	0.676443	0.0317258
XYLB	0.676432	0.0317298
XBP1	0.675212	0.0321575
TSSK3	0.674016	0.0325809
MIR34AHG	0.671825	0.0333662
BRF1	0.671282	0.0335627
DHDDS	0.671282	0.0335628
ZMYM3	0.669803	0.0341022
TMC1	0.668824	0.0344622
DNAH1	0.668156	0.0347095
FAM66D	0.667891	0.034808
PFKL	0.66774	0.0348641
PAIP1	0.665158	0.0358342
WDR17	0.665092	0.0358594
OXSM	0.66474	0.0359931
COTL1	0.663967	0.0362875
FAM166B	0.662608	0.0368098
EFNA1	0.6625	0.0368515
MAGED2	0.661181	0.0373637
ZNF79	0.659983	0.0378329
HAND2	0.659983	0.0378329
WDR31	0.659504	0.0380217
NBPF26	0.657185	0.0389443
TECPR1	0.654773	0.0399197
RP11-1020A11.2	0.65456	0.0400068
RP3-475N16.1	0.653514	0.0404356
SLC35A1	0.653297	0.0405248
UBQLN2	0.652174	0.0409891
DHX34	0.649644	0.0420485
ADGRE5	0.649418	0.0421443
PPAT	0.648633	0.0424771
GATSL3	0.648557	0.0425094
RILPL2	0.648495	0.042536
GOLGA3	0.647747	0.0428551
DDX19A	0.64654	0.0433732
LINC00311	0.64587	0.0436628
RP11-793H13.10	0.645689	0.0437415
HNRNPL	0.644506	0.0442565
NT5DC3	0.644468	0.0442732
KLF4	0.644311	0.0443415
RAB8A	0.644286	0.0443525
C6orf58	0.644286	0.0443525
MAP3K10	0.644222	0.0443804
BMP1	0.644108	0.0444303
FOPNL	0.64364	0.0446357
UNC93B1	0.643384	0.0447486
AC068138.1	0.64278	0.0450152
ZNF786	0.64265	0.0450725
AREL1	0.642499	0.0451392
ZNF202	0.638961	0.0467248
AC007325.2	0.638944	0.0467322
ZNF239	0.638432	0.0469649
AC138035.2	0.637848	0.0472307
UBALD2	0.636405	0.0478927
RP11-739L10.1	0.635592	0.0482681
ZDHHC11B	0.635567	0.0482796
WDFY4	0.634843	0.0486161
GCLC	0.634678	0.0486929
MEF2D	0.634398	0.0488234
RP3-525N10.2	0.633486	0.0492502
LONRF2	0.63336	0.0493093
DCAF4	0.633248	0.0493619
TMEM88	0.633201	0.0493842
ZRSR2	0.631476	0.0501999
RNF141	0.631042	0.0504066
RAB35	0.630894	0.0504772
RP11-615J4.3	0.630484	0.050673
ST6GALNAC4	0.630484	0.050673
RP11-196G11.2	0.630484	0.050673
DEF6	0.629208	0.051286
RP11-434H6.7	0.629129	0.0513241
CTD-2583A14.9	0.629129	0.0513241
AL132709.8	0.629129	0.0513241
TLN2	0.627096	0.0523112
LCAT	0.626893	0.0524104
AP2S1	0.626787	0.0524622
LINGO1	0.626284	0.0527087
C9orf16	0.625006	0.0533388
PTCHD4	0.624148	0.0537649
NMT1	0.624067	0.0538052
IRX6	0.623682	0.0539967
RP4-791M13.3	0.623611	0.0540325
CD96	0.622569	0.0545541
CTC-254B4.1	0.622279	0.0546999
GNB5	0.621728	0.0549777
ASMTL-AS1	0.621348	0.0551701
ZNF649	0.620193	0.0557569
GID8	0.619422	0.0561506
C2orf42	0.619271	0.0562279
NACC1	0.61926	0.0562334
STIL	0.619257	0.056235
FGD1	0.619199	0.0562649
NCK1-AS1	0.618782	0.056479
TMEM86B	0.618477	0.056636
IFFO2	0.618477	0.056636
AC087294.2	0.618108	0.0568261
CTC-250I14.6	0.617888	0.0569397
TOP1MT	0.61744	0.0571714
TTC7A	0.61744	0.0571717
CHRNA7	0.617036	0.057381
METAP1	0.61514	0.0583719
TTLL3	0.615054	0.058417
DESI1	0.61493	0.058482
POC5	0.614012	0.0589664
PDIA2	0.613144	0.059427
AC092155.4	0.613144	0.059427
RP11-258C19.7	0.612473	0.0597842
BMP2	0.612455	0.0597935
PER1	0.61242	0.0598126
CDIP1	0.612237	0.0599105
GSTM2	0.611186	0.0604736
LRRC2	0.610628	0.060774
RP11-799B12.4	0.610327	0.0609369
SLC25A22	0.610183	0.0610147
MAP2K6	0.60985	0.0611948
CELF2	0.609698	0.0612772
MTURN	0.609546	0.06136
RP11-77H9.2	0.608223	0.0620809
CASQ1	0.607571	0.0624383
CTIF	0.607565	0.0624417
SRPRB	0.606942	0.0627845
BORCS8-MEF2B	0.606602	0.0629722
GSK3A	0.606593	0.0629771
LINC00623	0.606487	0.0630354
ERMAP	0.605347	0.0636678
GRK6	0.605253	0.0637198
SPAG17	0.605091	0.06381
RP11-407P15.2	0.604915	0.0639082
FAM132A	0.604644	0.0640595
CNPY3	0.604187	0.0643153
LTB4R	0.60416	0.0643302
ZDHHC11	0.604069	0.0643814
DHRS3	0.603734	0.0645693
LHPP	0.60325	0.0648415
AADACL2-AS1	0.603147	0.0648991
HPR	0.603147	0.0648991
XRCC1	0.602671	0.0651681
FOXK1	0.60214	0.0654682
NARFL	0.60203	0.0655303
DNAH7	0.601507	0.0658273
TBC1D9	0.60101	0.0661105
MRPL42	0.600853	0.0662
HIC2	0.600238	0.0665514
IPMK	0.600201	0.0665725
BRD1	0.600186	0.0665812
AC073635.5	0.599688	0.0668671
RP11-507B12.2	0.599483	0.0669849
NFE2L1	0.59936	0.0670557
RP11-798G7.6	0.599338	0.0670684
AP5B1	0.599115	0.0671965
FAM46C	0.598899	0.0673212
MRPL11	0.598899	0.0673212
OVOL2	0.598899	0.0673212
ACBD3	0.598847	0.0673512
TEX11	0.598555	0.0675199
RP11-894J14.5	0.598555	0.0675199
C7orf43	0.597348	0.0682203
RP11-144F15.1	0.596189	0.0688968
ENTPD6	0.593821	0.0702932
TUBG1	0.592792	0.0709056
RAET1E-AS1	0.592792	0.0709056
RP11-932O9.9	0.592565	0.071041
PRDM11	0.591676	0.0715737
PLPP7	0.59159	0.0716252
KLHL35	0.59065	0.0721916
TBC1D22B	0.590423	0.0723288
F3	0.590288	0.0724105
ZNF784	0.589957	0.0726108
PCGF2	0.589707	0.0727628
ACOT7	0.589707	0.0727628
MAP2K2	0.589347	0.072981
PDCL	0.589171	0.0730881
POLRMT	0.589023	0.0731783
PRKCSH	0.588637	0.0734138
ZNRD1	0.588453	0.073526
RP11-439A17.10	0.588256	0.0736465
LINC01591	0.587515	0.0741008
RP1-193H18.3	0.587208	0.0742899
ABLIM3	0.586928	0.0744621
SEPN1	0.586918	0.0744685
SLC6A13	0.586741	0.0745774
HORMAD2-AS1	0.586559	0.0746898
RP2	0.58643	0.0747691
RP5-940J5.6	0.586081	0.0749851
SOWAHC	0.586081	0.0749851
LINC00265	0.585649	0.0752527
D2HGDH	0.585581	0.0752952
RP11-551L14.4	0.585488	0.0753527
CTD-2562J15.6	0.584154	0.0761838
NR4A1	0.583902	0.0763418
LRRC29	0.583439	0.0766322
RP11-274H2.3	0.583355	0.0766848
RAB2B	0.583254	0.0767482
SYT1	0.583145	0.0768169
C4orf47	0.582781	0.0770457
ZNF639	0.58264	0.0771349
RMND5A	0.582582	0.0771714
INPPL1	0.58242	0.0772736
TM6SF1	0.582173	0.0774293
SLC12A8	0.582173	0.0774293
FAM86C1	0.581695	0.0777319
AC104532.2	0.581522	0.0778415
DRC3	0.581522	0.0778415
SEMA6C	0.580947	0.0782068
FANCG	0.580947	0.0782068
RP4-724E13.2	0.580947	0.0782068
TTLL12	0.580256	0.078647
MT1M	0.580165	0.0787051
EXTL3-AS1	0.58006	0.078772
PRCC	0.579901	0.0788738
RP11-439C8.1	0.577898	0.0801618
RP11-666O2.2	0.577898	0.0801618
TCOF1	0.577254	0.0805788
DUSP14	0.576838	0.0808489
ADARB1	0.576217	0.0812527
SIRPA	0.575581	0.0816682
NUP37	0.575343	0.0818242
SERPINF2	0.574932	0.0820935
ARMC2	0.574816	0.0821697
CNOT10	0.574454	0.0824076
PCLO	0.574067	0.0826622
ORAI1	0.573952	0.0827383
RP4-548D19.3	0.573952	0.0827383
ABCG2	0.573952	0.0827383
LLfos-48D6.2	0.573578	0.0829854
EPDR1	0.573525	0.0830204
CTC-428H11.2	0.572779	0.0835144
CCDC154	0.57271	0.0835602
ERICH1-AS1	0.57271	0.0835602
FBXO40	0.57271	0.0835602
LL22NC03-86G7.1	0.57271	0.0835602
AC015971.2	0.57271	0.0835602
UFD1L	0.572153	0.0839302
ANKRD31	0.572142	0.0839381
MAP7	0.571825	0.0841493
COX17	0.571657	0.0842611
CERCAM	0.570833	0.0848121
MOV10	0.570084	0.0853152
LYAR	0.569796	0.0855091
DEPDC4	0.569705	0.0855704
RP11-809N8.4	0.569705	0.0855704
DYX1C1	0.569084	0.0859898
RP11-473M20.16	0.568861	0.0861402
ABCG1	0.568757	0.0862107
RP11-1379J22.2	0.568481	0.0863979
PLEKHH3	0.568335	0.0864968
AGO1	0.568128	0.0866378
FBXO46	0.568104	0.0866542
LMCD1	0.566218	0.0879414
SLCO5A1	0.56577	0.0882494
CNNM3	0.565436	0.0884793
LINC01572	0.564566	0.0890793
WDR13	0.56436	0.0892223
ZMIZ2	0.564305	0.0892604
FRMD8	0.564229	0.0893126
MAP2K1	0.563144	0.0900668
ZFYVE28	0.562226	0.0907074
PGRMC2	0.561909	0.0909297
AMPD3	0.561796	0.0910086
MGAT1	0.561765	0.0910302
RP1-137D17.1	0.561039	0.0915404
DRD4	0.561029	0.0915472
IRAK3	0.560606	0.0918458
TADA2A	0.560292	0.0920671
MYOM1	0.559748	0.0924521
SMARCA4	0.559557	0.0925872
CCDC40	0.559486	0.0926379
THSD4-AS1	0.559154	0.0928734
UBE2H	0.558753	0.0931588
PORCN	0.558181	0.0935662
EPHB6	0.558181	0.0935662
HIPK1	0.558167	0.0935763
SF3A1	0.558162	0.0935796
CTD-2319I12.2	0.558027	0.0936759
AC253572.1	0.557955	0.0937274
ZNF827	0.557411	0.0941166
WEE2-AS1	0.55741	0.0941175
KCNQ3	0.557285	0.0942071
KIAA1614	0.556947	0.0944496
ANKRD65	0.556867	0.0945067
TMEM198	0.556867	0.0945067
KRBA1	0.556867	0.0945067
ASAP2	0.556834	0.094531
SLC25A33	0.556646	0.0946656
KCNE3	0.556408	0.0948371
RDH14	0.556213	0.0949777
NDUFC2	0.555582	0.095433
RP11-637O19.3	0.554972	0.0958747
ARNTL	0.554799	0.0960001
SMS	0.554661	0.0961002
DHRSX	0.554567	0.0961684
RAB7B	0.553847	0.0966922
RP11-123O10.4	0.553818	0.096713
ZSWIM8	0.553059	0.0972676
LINC00923	0.552641	0.0975737
BRCA2	0.552602	0.0976022
RP11-466F5.8	0.551643	0.0983068
PTK7	0.551643	0.0983068
ERBB4	0.551367	0.0985101
TPGS2	0.551118	0.0986944
AC010127.3	0.55105	0.0987444
SVEP1	0.550652	0.0990389
RP11-298I3.1	0.550444	0.0991925
OSBPL11	0.550053	0.0994826
SLC9A1	0.549991	0.0995288
SPPL2B	0.549669	0.0997679
AC006994.2	0.549651	0.0997811
SLC44A3	0.549311	0.100034
SLC22A14	0.549121	0.100176
GPRC5A	0.549121	0.100176
PPP1R9B	0.548875	0.100359
DNAH5	0.548875	0.100359
RP13-348B13.2	0.548875	0.100359
RP11-362K2.2	0.548494	0.100644
SRD5A3	0.548113	0.100929
REXO2	0.54743	0.101441
CRIPAK	0.547281	0.101553
MED16	0.54663	0.102044
ZBTB7A	0.54621	0.10236
TICAM1	0.546137	0.102416
HTRA1	0.546109	0.102437
PTPN23	0.546099	0.102444
RP11-173D3.1	0.545997	0.102521
RP11-311H10.4	0.545958	0.102551
RP11-115J23.1	0.545937	0.102567
SDC4	0.545814	0.10266
PCDH12	0.545643	0.102789
EIF3L	0.545552	0.102858
MGC39584	0.54494	0.103323
NTRK3	0.544728	0.103485
FBXL18	0.544634	0.103555
HYAL2	0.544627	0.103561
MMP17	0.544477	0.103675
PTPRF	0.544426	0.103714
RP11-305L7.3	0.544058	0.103995
ADA	0.543965	0.104065
ACTR1B	0.543626	0.104325
RP11-315O6.1	0.543592	0.104351
SNRPC	0.543563	0.104373
TRIM13	0.543078	0.104745
SLX4	0.543032	0.104779
ZNF536	0.542855	0.104916
HGH1	0.542855	0.104916
RP11-282O18.3	0.542855	0.104916
THAP1	0.542855	0.104916
HYI-AS1	0.542855	0.104916
ZPBP	0.542855	0.104916
RP11-110A12.2	0.542855	0.104916
RHD	0.542855	0.104916
ACY1	0.542855	0.104916
SLC6A9	0.542855	0.104916
FAM89B	0.542855	0.104916
USP46-AS1	0.542855	0.104916
FAM104B	0.542855	0.104916
HTR7	0.542395	0.105269
ARFRP1	0.541116	0.106255
PURB	0.541035	0.106319
CDH4	0.540823	0.106482
NATD1	0.540823	0.106482
EFTUD1	0.540727	0.106557
GRASP	0.540675	0.106597
LINC00649	0.54064	0.106624
INHBB	0.540472	0.106754
KLF2	0.540335	0.106861
SLC7A5	0.539934	0.107173
MRPL44	0.539928	0.107177
PITRM1	0.539855	0.107234
PHACTR3	0.539769	0.107301
MEIOC	0.539722	0.107337
PHKA2-AS1	0.539722	0.107337
SLC2A8	0.539296	0.107669
ST6GALNAC2	0.539122	0.107806
PAK4	0.539114	0.107812
PTPN18	0.53851	0.108284
SLC25A43	0.538456	0.108326
TMEM55A	0.538301	0.108448
FGF12	0.538094	0.10861
CCDC173	0.53782	0.108825
LRRC32	0.537675	0.108939
TPRG1	0.537581	0.109013
SYN2	0.537539	0.109046
ANKRD30A	0.537433	0.109129
TRAF3IP2	0.536987	0.10948
CTD-2288O8.1	0.536827	0.109606
BLNK	0.536827	0.109606
RP13-582O9.6	0.536519	0.10985
RP11-176H8.1	0.536458	0.109898
METRNL	0.536421	0.109927
APOBEC2	0.536421	0.109927
EFCAB12	0.536421	0.109927
CPSF1	0.536404	0.109941
AKR1B1	0.536113	0.110171
SDCCAG3	0.535841	0.110386
C15orf59	0.535778	0.110436
GAA	0.535649	0.110539
DBX2	0.535425	0.110716
ZSWIM2	0.535152	0.110933
CLDN20	0.535152	0.110933
RAB24	0.535152	0.110933
ZGLP1	0.535152	0.110933
LINC00444	0.535152	0.110933
TP53I11	0.535152	0.110933
SCG5	0.535152	0.110933
C1orf168	0.535152	0.110933
AMOTL2	0.534891	0.11114
RP4-564F22.5	0.534748	0.111254
AGAP9	0.534547	0.111415
RP11-578F21.6	0.533632	0.112145
DNAH10	0.533592	0.112178
EPCAM	0.533592	0.112178
RP11-485F13.1	0.533592	0.112178
LINC01137	0.53353	0.112227
MAOB	0.533417	0.112318
RP11-167H9.4	0.533292	0.112418
TRDN	0.533105	0.112568
ZNF727	0.533012	0.112643
PAK3	0.533005	0.112648
LEP	0.532899	0.112734
LINC00970	0.532654	0.11293
ZNF692	0.532435	0.113106
KCNB1	0.532251	0.113255
FMNL2	0.532146	0.113339
CDK10	0.532012	0.113447
SQRDL	0.531971	0.11348
bP-21264C1.2	0.531753	0.113655
CCDC3	0.531691	0.113706
CLPB	0.530941	0.114312
MAST3	0.530849	0.114387
SLC39A6	0.530657	0.114543
AGBL1	0.530072	0.115018
RP11-469A15.2	0.529458	0.115517
CIB4	0.529305	0.115642
ITGB1BP2	0.529178	0.115746
GSKIP	0.529178	0.115746
PROCA1	0.528215	0.116534
RP11-310E22.5	0.528215	0.116534
IL3RA	0.528108	0.116622
DDA1	0.527784	0.116888
RNU6ATAC35P	0.527685	0.116969
PGR	0.527421	0.117186
RP11-384J4.2	0.527119	0.117434
NAIF1	0.527119	0.117434
RP5-1042K10.14	0.527119	0.117434
AC013472.4	0.527119	0.117434
PCDHB4	0.527119	0.117434
AP000473.8	0.527119	0.117434
AP000705.7	0.527047	0.117494
KIAA1191	0.52686	0.117648
RELT	0.526298	0.118112
ATP2B2	0.526298	0.118112
LINC01106	0.526298	0.118112
FSTL5	0.526298	0.118112
GHRL	0.526298	0.118112
C4orf46	0.526298	0.118112
LINC01285	0.526298	0.118112
RP11-227G15.8	0.526298	0.118112
AC006159.5	0.526298	0.118112
RP11-135A1.2	0.526298	0.118112
CTC-559E9.4	0.52615	0.118235
FAAP20	0.526039	0.118326
RP11-505K9.1	0.525809	0.118517
FBF1	0.525681	0.118623
CTD-3193K9.4	0.525654	0.118645
CD14	0.52563	0.118665
DHX58	0.525515	0.118761
COL5A3	0.525511	0.118764
SYCE1L	0.525212	0.119012
CSMD3	0.524775	0.119375
MAPK3	0.523624	0.120336
PLXNA4	0.523389	0.120532
WDR74	0.523292	0.120614
ATF3	0.522315	0.121434
RP11-65J21.4	0.52224	0.121497
CHAF1B	0.522129	0.121591
CLCNKA	0.522129	0.121591
PLK1	0.522129	0.121591
KDR	0.522129	0.121591
SMCO4	0.522063	0.121646
ORAI3	0.521504	0.122117
EFEMP1	0.521143	0.122422
PPP1R15A	0.52099	0.122551
MYLK3	0.520797	0.122715
CTSK	0.520688	0.122807
FAT3	0.520336	0.123106
CSTF2T	0.520086	0.123318
ZNF672	0.519949	0.123434
AC008074.3	0.519934	0.123447
PLD6	0.519934	0.123447
C14orf80	0.519934	0.123447
MLLT11	0.519785	0.123573
ANKRD7	0.519785	0.123574
CSF2RA	0.519493	0.123822
COL25A1	0.518998	0.124244
C1orf198	0.518459	0.124704
GATSL2	0.51805	0.125054
NPC1	0.517948	0.125142
KIF26B	0.517667	0.125383
NALT1	0.517564	0.125471
RP11-10K16.1	0.517506	0.125521
IL16	0.516887	0.126053
MAPK4	0.516394	0.126478
KLHL6	0.516394	0.126478
CACNA1A	0.516394	0.126478
RP11-211G3.2	0.516394	0.126478
FRRS1	0.516394	0.126478
PSMG3	0.516394	0.126478
SH3GLB2	0.516146	0.126693
SLC25A45	0.51605	0.126775
SLC39A4	0.516031	0.126792
ALDH3B1	0.516031	0.126792
RP11-428J1.5	0.516031	0.126792
PPM1B	0.515667	0.127106
AC005037.3	0.515584	0.127178
ASPSCR1	0.515471	0.127276
C11orf57	0.515115	0.127585
LRRC8A	0.514875	0.127793
SPI1	0.514332	0.128265
ZNF90	0.514332	0.128265
FPR3	0.51399	0.128562
CKMT1A	0.513436	0.129046
AC096649.3	0.513414	0.129065
MLF1	0.513376	0.129099
BCAR1	0.513086	0.129352
ATG3	0.512817	0.129587
ZBTB2	0.512779	0.129621
SAMD4A	0.512651	0.129733
RP11-430C7.5	0.512016	0.13029
RP11-390K5.3	0.512016	0.13029
NEURL4	0.512016	0.13029
RASL11A	0.512016	0.13029
GABARAP	0.512016	0.13029
RTEL1-TNFRSF6B	0.512016	0.13029
GDPGP1	0.512016	0.13029
RBM38	0.512016	0.13029
AC068533.7	0.512016	0.13029
RP3-436N22.3	0.512016	0.13029
AC006547.8	0.512016	0.13029
FAM24B	0.512016	0.13029
CTD-2288F12.1	0.512016	0.13029
AC007950.2	0.512016	0.13029
LINC01473	0.511973	0.130328
ABHD4	0.511263	0.130953
MED15	0.511258	0.130957
CERK	0.510788	0.131372
MYO9B	0.51072	0.131432
PITPNM1	0.510591	0.131546
HUNK	0.510591	0.131546
GALNT8	0.510591	0.131546
SP110	0.510591	0.131546
PLA1A	0.510591	0.131546
ALDH1L1	0.510553	0.131579
CTD-2528L19.6	0.510377	0.131735
GADD45GIP1	0.510251	0.131847
PHLDB3	0.510113	0.131969
C10orf88	0.51004	0.132034
HRAS	0.509922	0.132138
MED24	0.509679	0.132354
OCA2	0.509542	0.132475
RP11-159F24.5	0.509542	0.132475
CYP2J2	0.509542	0.132475
RP11-176N18.2	0.509542	0.132475
RP1-209A6.1	0.509542	0.132475
NYAP2	0.509542	0.132475
FAM107A	0.509542	0.132475
RP11-326G21.1	0.509542	0.132475
RFNG	0.509429	0.132575
KCNK6	0.50892	0.133028
RP11-556E13.1	0.508809	0.133127
RP11-670E13.6	0.508754	0.133176
ATOX1	0.508361	0.133527
ATP2A1	0.50834	0.133545
RGS19	0.50834	0.133545
ARHGEF1	0.50824	0.133634
ZNF787	0.508075	0.133781
CTC-232P5.3	0.508016	0.133834
TEX26	0.508016	0.133834
RP11-348F1.2	0.508016	0.133834
TFAP2E	0.508016	0.133834
RP11-46C24.7	0.508016	0.133834
PLAU	0.508016	0.133834
C5orf67	0.508016	0.133834
ACSF3	0.507647	0.134164
SLC26A6	0.507408	0.134378
CH17-140K24.8	0.507293	0.134481
RP11-458D21.1	0.50722	0.134546
RP11-401O9.4	0.50722	0.134546
PDE4DIP	0.507182	0.13458
RP3-510L9.1	0.506865	0.134865
TTC25	0.50619	0.135471
MIATNB	0.506027	0.135618
GNGT1	0.505526	0.13607
RP11-350N15.6	0.505526	0.13607
FBLIM1	0.505526	0.13607
RP11-250B2.6	0.505526	0.13607
ZFP1	0.505526	0.13607
AC006277.2	0.505261	0.136309
C1orf95	0.505187	0.136376
EDA2R	0.505187	0.136376
RP11-118F19.1	0.504591	0.136915
HCRT	0.504591	0.136915
HOXD3	0.504591	0.136915
UBE2F	0.504591	0.136915
RP11-315D16.2	0.504591	0.136915
RP11-499E18.1	0.504591	0.136915
KLK14	0.504591	0.136915
KB-1458E12.1	0.504591	0.136915
U47924.31	0.504591	0.136915
PIFO	0.504591	0.136915
RP11-328C8.4	0.504591	0.136915
CXCR5	0.504591	0.136915
AMIGO1	0.504591	0.136915
CSTA	0.504591	0.136915
RP11-84A19.2	0.504591	0.136915
CAGE1	0.504591	0.136915
CTB-73N10.1	0.504591	0.136915
RP11-624D11.2	0.504591	0.136915
STK25	0.503757	0.137672
SLC17A9	0.503451	0.137951
DAXX	0.503418	0.137981
ZNF804A	0.502858	0.138491
CTD-3193K9.3	0.502858	0.138491
PAXIP1-AS2	0.502579	0.138746
FHL1	0.502489	0.138827
ACOT11	0.502215	0.139078
RHPN2	0.501937	0.139333
LINC01169	0.501758	0.139496
RANBP3	0.501633	0.139611
LINC00596	0.501315	0.139903
AC109829.1	0.501315	0.139903
POLR1E	0.501233	0.139978
ARMC5	0.500916	0.14027
PNP	0.500579	0.14058
CMTR2	0.500573	0.140585
NMRAL1	0.500402	0.140742
RGS1	0.500309	0.140828
RP11-666E17.1	0.500019	0.141096
TAF1	0.499968	0.141143
CTD-2260A17.1	0.499706	0.141385
RIMS1	0.499548	0.141531
RP1-256G22.2	0.499309	0.141751
BIN3	0.499043	0.141998
RANBP3L	0.499027	0.142013
RP11-541G9.1	0.498648	0.142364
FSTL1	0.498406	0.142589
SYNPR	0.498399	0.142596
RP11-6N13.1	0.498399	0.142596
PPP1R32	0.498399	0.142596
RP11-526N18.1	0.498399	0.142596
PLS1	0.498399	0.142596
NAGA	0.498399	0.142596
UCN	0.498399	0.142596
EPS8L2	0.498399	0.142596
CTD-2017F17.2	0.498399	0.142596
TTLL1	0.498399	0.142596
SLC16A5	0.498399	0.142596
RAB36	0.498399	0.142596
TSC22D2	0.498225	0.142757
CTC-329D1.2	0.4975	0.143432
BRPF1	0.497495	0.143436
ARHGEF16	0.497402	0.143524
ARPIN	0.497402	0.143524
IRX5	0.497402	0.143524
PPP1R1C	0.497402	0.143524
LINC01119	0.497402	0.143524
LINC00704	0.497402	0.143524
ADAM29	0.497402	0.143524
RP11-146E13.4	0.497402	0.143524
DDX39B-AS1	0.497402	0.143524
GAS6-AS1	0.497402	0.143524
RP11-566H8.3	0.497402	0.143524
PIK3AP1	0.497402	0.143524
CTD-2117L12.1	0.497402	0.143524
MAGIX	0.497402	0.143524
RP5-1061H20.4	0.497402	0.143524
RP4-756G23.5	0.497402	0.143524
RP11-742B18.1	0.497402	0.143524
CRTAC1	0.497402	0.143524
IL20RA	0.497402	0.143524
RP11-189B4.7	0.497402	0.143524
PLPPR1	0.497258	0.143657
EML6	0.49687	0.14402
CDON	0.496792	0.144093
KPTN	0.496772	0.144111
RP11-314P15.2	0.496638	0.144237
SCARF2	0.496461	0.144402
PQLC2L	0.496116	0.144725
N4BP2L1	0.496091	0.144749
DDO	0.496063	0.144775
ZNF608	0.496001	0.144833
2021-09-05	0.495882	0.144945
SLC25A19	0.495882	0.144945
MAATS1	0.495882	0.144945
ABCB10	0.495848	0.144977
CTB-50L17.10	0.495547	0.145259
TMEM38A	0.495366	0.145429
FBXO33	0.494774	0.145986
GPR156	0.494634	0.146118
PTPRJ	0.494453	0.146289
LINC01504	0.494351	0.146385
NDUFA2	0.494327	0.146408
DMPK	0.494083	0.146638
GRM5	0.493983	0.146733
RP11-1069G10.1	0.493753	0.146951
LINC00884	0.493565	0.147128
HIST1H4H	0.493499	0.14719
PPM1H	0.49333	0.147351
RP11-250B2.3	0.493042	0.147624
CTH	0.492252	0.148374
CDC34	0.492061	0.148556
SLC45A4	0.491624	0.148973
RP11-268J15.5	0.491437	0.149151
LMAN2	0.491257	0.149323
SMTN	0.491073	0.149499
PLCD3	0.491004	0.149565
CABLES1	0.490855	0.149707
CCR3	0.490678	0.149877
CFAP43	0.490678	0.149877
RP11-927P21.1	0.490678	0.149877
AC015849.19	0.490678	0.149877
RFC5	0.490678	0.149877
EEF2KMT	0.490678	0.149877
ITGA2	0.490678	0.149877
EBF4	0.490678	0.149877
RAB3C	0.490678	0.149877
ATP9A	0.490044	0.150485
C18orf8	0.489655	0.150858
GLRB	0.48965	0.150863
WIPF3	0.489536	0.150973
INHBA	0.489477	0.151029
UBE2Q2	0.489473	0.151034
CSMD2	0.489365	0.151137
RRAS	0.489345	0.151156
RP11-150C16.1	0.489218	0.151278
GLMP	0.48919	0.151305
ZNF630	0.48918	0.151315
LRP8	0.489137	0.151356
GIT1	0.48913	0.151363
KCNJ5	0.489116	0.151376
LINC00309	0.489116	0.151376
AC096669.2	0.489116	0.151376
MGC15885	0.489116	0.151376
AC007682.1	0.489116	0.151376
RP11-204C23.1	0.489116	0.151376
GNA15	0.489116	0.151376
AC068286.1	0.489116	0.151376
ZNF562	0.488802	0.151679
MMP19	0.488756	0.151723
CPSF3	0.488632	0.151843
IDI1	0.488505	0.151966
RP5-901A4.1	0.488172	0.152287
SAMD12-AS1	0.488172	0.152287
GABRG3	0.48763	0.152812
UBQLN4	0.487618	0.152824
LZTFL1	0.487545	0.152895
CH507-9B2.9	0.487336	0.153097
AGAP14P	0.487336	0.153097
RP11-17A1.3	0.487247	0.153183
RGPD4	0.486983	0.15344
RP11-98D18.3	0.48698	0.153443
TMEM52	0.48698	0.153443
AC008746.3	0.48698	0.153443
ACTR1A	0.486824	0.153594
DOCK3	0.486614	0.153799
OCIAD2	0.486354	0.154052
KCNB2	0.486354	0.154052
PSD4	0.486354	0.154052
RP11-6O2.3	0.486354	0.154052
HRAT92	0.486354	0.154052
HHIP	0.486354	0.154052
LINC00222	0.486354	0.154052
DAAM1	0.486186	0.154215
PKN3	0.486175	0.154225
SLC4A3	0.48598	0.154415
RP11-452L6.5	0.485856	0.154537
WDR78	0.485762	0.154628
TMCC3	0.485602	0.154784
PPP5C	0.48548	0.154904
CTD-2021J15.1	0.485317	0.155062
DHRS4L2	0.485287	0.155092
TSPEAR	0.48527	0.155109
ANKRD16	0.484612	0.155752
QPCTL	0.484565	0.155798
VCAM1	0.484368	0.155992
RGPD3	0.484314	0.156045
FKBP6	0.484056	0.156298
ZNF879	0.484056	0.156298
RPH3AL	0.483937	0.156415
TMEM101	0.483804	0.156546
IMPA2	0.483804	0.156546
REPS2	0.483756	0.156593
RNF215	0.483672	0.156675
COMTD1	0.483643	0.156704
SEMA3F	0.483643	0.156704
RAPGEF6	0.483643	0.156704
CENPE	0.483643	0.156704
CELF4	0.483643	0.156704
THAP8	0.483643	0.156704
GOLGA6L10	0.483643	0.156704
NEURL1	0.483643	0.156704
OFCC1	0.483643	0.156704
LMX1B	0.483643	0.156704
PDE2A	0.483643	0.156704
PDCD2L	0.483643	0.156704
SYNDIG1L	0.483643	0.156704
RP11-861E21.2	0.483643	0.156704
RP11-239H6.2	0.483643	0.156704
FCHSD1	0.483643	0.156704
PRICKLE2-AS1	0.483643	0.156704
LILRB3	0.483643	0.156704
RBPMS-AS1	0.483643	0.156704
NELL1	0.483643	0.156704
MLPH	0.483521	0.156823
DNAJC16	0.483255	0.157086
RP11-68E19.2	0.483043	0.157295
FAM153A	0.483043	0.157295
DARS-AS1	0.483043	0.157295
RP11-259K5.2	0.483043	0.157295
AC007163.6	0.483043	0.157295
RP11-227G15.9	0.483043	0.157295
CTB-129O4.1	0.483043	0.157295
RP11-29H23.4	0.483043	0.157295
RP11-1105G2.4	0.483043	0.157295
RP11-746B8.1	0.483043	0.157295
CTD-2145A24.5	0.483043	0.157295
RP11-6J21.2	0.483043	0.157295
BAIAP3	0.483043	0.157295
SLC5A1	0.483043	0.157295
PLA2G10	0.483043	0.157295
LINC01605	0.483043	0.157295
CTC-232P5.1	0.483043	0.157295
EID2	0.483043	0.157295
ARHGEF33	0.483043	0.157295
CCDC115	0.483043	0.157295
BCAS4	0.483043	0.157295
RP11-297C4.2	0.483043	0.157295
RP11-517C16.2	0.483043	0.157295
YIPF7	0.483043	0.157295
SERINC2	0.483043	0.157295
VWC2L	0.483043	0.157295
REEP6	0.483043	0.157295
RP4-761J14.10	0.483043	0.157295
AC018643.4	0.483043	0.157295
STRC	0.483043	0.157295
RIN1	0.483043	0.157295
CTC-366B18.4	0.483043	0.157295
TCEANC2	0.482847	0.157488
USP18	0.482738	0.157595
CACNB1	0.481859	0.158465
CAPS	0.481775	0.158548
TBX19	0.481551	0.158769
ATAT1	0.481463	0.158857
C12orf40	0.48137	0.158949
FERMT1	0.480638	0.159676
RP11-26L20.3	0.480608	0.159706
RP11-147L13.13	0.480608	0.159706
SLIT1	0.480529	0.159785
MTMR12	0.48046	0.159854
MIIP	0.480405	0.159908
CXorf40B	0.480265	0.160048
ST3GAL5	0.479922	0.160389
LEAP2	0.479862	0.160449
NEK10	0.479746	0.160565
C1QB	0.479616	0.160695
GNRH1	0.479616	0.160695
INO80C	0.479616	0.160695
NIM1K	0.479616	0.160695
RP6-201G10.2	0.479616	0.160695
ZNF669	0.479616	0.160695
NREP-AS1	0.479616	0.160695
RP11-90C4.1	0.479616	0.160695
TADA2B	0.479616	0.160695
RP11-644N4.1	0.479616	0.160695
RP11-555M1.3	0.479616	0.160695
DGKQ	0.479616	0.160695
PLGLB2	0.479616	0.160695
RNF26	0.479616	0.160695
RP11-109N23.4	0.479616	0.160695
PTCHD1-AS	0.479616	0.160695
FBXW10	0.479616	0.160695
HMGA1	0.479616	0.160695
CTD-2647E9.3	0.479616	0.160695
RP11-400G3.5	0.479616	0.160695
FLJ31356	0.479616	0.160695
RP11-136K7.2	0.479616	0.160695
RP11-779P15.2	0.479616	0.160695
EDARADD	0.479616	0.160695
SYNE4	0.479616	0.160695
DNAH12	0.479581	0.160729
ARHGAP20	0.479348	0.160962
CTD-2555O16.1	0.479278	0.161033
MAP4K3	0.47917	0.16114
EIF4A3	0.478924	0.161387
AC104654.2	0.478831	0.16148
SEC14L2	0.478785	0.161526
TJAP1	0.478581	0.16173
RP11-228B15.4	0.477584	0.162731
PRPF8	0.477561	0.162755
FOSL1	0.477339	0.162978
RP11-325F22.2	0.47719	0.163128
RPL39	0.477039	0.163281
ACSBG1	0.476516	0.163809
HNRNPH2	0.476329	0.163997
ADM	0.476142	0.164186
DNALI1	0.475785	0.164548
TMEM8A	0.475684	0.16465
EME2	0.475593	0.164742
RP11-110I1.13	0.475574	0.164761
CTD-2033D15.3	0.475572	0.164764
JADE3	0.475451	0.164886
SULT1A2	0.475408	0.164929
RPL26L1	0.475125	0.165217
CENPI	0.475007	0.165336
ZNF674	0.474851	0.165495
TNS1	0.474736	0.165612
TMEM104	0.474633	0.165717
FRS3	0.474416	0.165938
AC092684.1	0.474315	0.16604
RALYL	0.474118	0.166241
RAD52	0.474006	0.166355
RP11-266K4.9	0.473984	0.166378
EFCAB3	0.473944	0.166419
RP4-678D15.1	0.473901	0.166462
RIPK1	0.473861	0.166504
BTBD16	0.473725	0.166642
KRI1	0.47328	0.167097
SGCZ	0.472999	0.167383
FZD5	0.472803	0.167584
CD276	0.4721	0.168305
CCDC150	0.471804	0.168609
CCDC134	0.471804	0.168609
GMFG	0.471433	0.16899
PRRT3-AS1	0.471347	0.169079
BCR	0.471197	0.169234
PARD6B	0.471174	0.169258
MYO7A	0.471134	0.169298
CTD-2521M24.10	0.470841	0.169601
SCARNA2	0.470841	0.169601
KCNE4	0.470715	0.169731
RP11-124N14.3	0.470432	0.170023
ZSCAN18	0.470245	0.170216
SIRT7	0.470169	0.170294
LYNX1	0.470131	0.170334
DRAIC	0.470131	0.170334
P3H2	0.470114	0.170351
AC023590.1	0.470014	0.170455
AC138969.4	0.469974	0.170496
EYA2	0.469895	0.170578
SEPT4-AS1	0.469656	0.170825
C9orf9	0.468938	0.17157
FAM20B	0.468921	0.171588
OXSR1	0.468878	0.171633
CACNB3	0.468863	0.171648
CTD-3185P2.1	0.468614	0.171907
LINC00167	0.468614	0.171907
RP5-902P8.10	0.468584	0.171938
RP11-58A18.1	0.468584	0.171938
CTC-457E21.9	0.468584	0.171938
CTU1	0.468584	0.171938
MCOLN2	0.468584	0.171938
CBS	0.468584	0.171938
RGAG4	0.468584	0.171938
RP11-48B3.5	0.468584	0.171938
ASB2	0.468584	0.171938
RP11-849F2.5	0.468584	0.171938
SELPLG	0.468584	0.171938
AC005775.2	0.468584	0.171938
MYH11	0.468584	0.171938
RP11-53I6.3	0.468584	0.171938
DGKA	0.468523	0.172001
CTC-529I10.1	0.468521	0.172004
ALPK3	0.468466	0.172061
AC010084.1	0.468445	0.172082
STK24	0.468435	0.172093
PDE8B	0.468331	0.172201
FGD4	0.468146	0.172393
GCAT	0.467609	0.172954
RP11-146I2.1	0.467583	0.172981
TNFRSF25	0.467423	0.173148
RP11-712B9.2	0.467314	0.173261
SSPO	0.467284	0.173293
DIRC3	0.467244	0.173334
GIPC1	0.467162	0.17342
C18orf63	0.466831	0.173767
AL591893.1	0.466831	0.173767
HAVCR2	0.466739	0.173863
TRIM63	0.466559	0.174052
AC074363.1	0.466559	0.174052
RP11-384F7.1	0.466559	0.174052
AC104654.1	0.466559	0.174052
HOPX	0.466559	0.174052
SAA4	0.466559	0.174052
LHX6	0.466509	0.174104
NABP2	0.466375	0.174244
ZNF550	0.466114	0.174518
ZNF341	0.465959	0.17468
FHL2	0.465686	0.174967
RP11-21B21.4	0.465645	0.175011
PTCH2	0.465531	0.17513
PDE7A	0.465211	0.175467
JUND	0.465202	0.175476
CTD-2033D15.1	0.464558	0.176154
CTNND2	0.464558	0.176154
SPINK6	0.464164	0.17657
PATL2	0.464087	0.176652
RP11-379B8.1	0.464034	0.176708
MIB2	0.46397	0.176775
SGMS1-AS1	0.463557	0.177213
PINLYP	0.463532	0.177239
RP11-54A4.2	0.463356	0.177425
RP11-10O17.3	0.463218	0.177572
PGBD4	0.46315	0.177644
ENTPD5	0.463147	0.177647
PDE1A	0.463046	0.177754
WDHD1	0.462863	0.177948
ERCC1	0.462647	0.178178
C12orf65	0.462623	0.178203
HIF3A	0.462601	0.178227
SGTB	0.462588	0.17824
ZNF865	0.462377	0.178464
HSPB7	0.461828	0.179048
CNBD2	0.461556	0.179338
RP11-170M17.1	0.461206	0.179712
BORCS7-ASMT	0.461186	0.179733
PRKD2	0.461166	0.179755
FASTKD3	0.461054	0.179874
PBLD	0.460976	0.179958
RP11-135J2.3	0.460933	0.180004
RP11-392O17.1	0.460933	0.180004
FAM66E	0.460933	0.180004
GALNT12	0.460933	0.180004
P2RY6	0.460933	0.180004
RP11-856M7.6	0.460933	0.180004
RP11-323I1.1	0.460933	0.180004
TMEM97	0.460933	0.180004
RP11-459F6.3	0.460933	0.180004
GRIN2A	0.460933	0.180004
RP11-343H19.1	0.460933	0.180004
RP3-428L16.2	0.460933	0.180004
ADGB	0.460933	0.180004
CCDC74B	0.460933	0.180004
ERICH6B	0.460933	0.180004
HRH2	0.460933	0.180004
TMEM141	0.460933	0.180004
TM4SF19-AS1	0.460933	0.180004
UTAT33	0.460933	0.180004
RASL10A	0.460933	0.180004
CEACAM21	0.460933	0.180004
RP3-414A15.2	0.460933	0.180004
CTD-2509G16.5	0.460933	0.180004
MPL	0.460933	0.180004
KRT16	0.460933	0.180004
PNLDC1	0.460933	0.180004
VIPR1	0.460933	0.180004
MAGED4	0.460933	0.180004
LGR6	0.460933	0.180004
TM6SF2	0.460933	0.180004
RP11-760H22.2	0.460933	0.180004
LINC01410	0.460933	0.180004
CTD-3096P4.1	0.460933	0.180004
RP4-593H12.1	0.460933	0.180004
CCDC144NL-AS1	0.460702	0.18025
RNASEH1-AS1	0.460614	0.180344
TEX29	0.460598	0.180361
RP11-474O21.5	0.460289	0.180693
RP11-277K23.1	0.460289	0.180693
C4A	0.460289	0.180693
LINC01476	0.460289	0.180693
KB-1732A1.1	0.460289	0.180693
TARBP2	0.460262	0.180721
VPS4A	0.459889	0.181121
GCNT2	0.459509	0.181529
FBXL2	0.459442	0.1816
CTD-2619J13.14	0.459287	0.181767
GFRA2	0.459287	0.181767
SCARA3	0.459287	0.181767
AC079922.3	0.459287	0.181767
CBLN3	0.459287	0.181767
RENBP	0.459287	0.181767
RP13-726E6.1	0.459287	0.181767
ZNF358	0.459287	0.181767
RP11-467J12.4	0.459287	0.181767
CTB-129P6.11	0.459287	0.181767
KDM4A-AS1	0.459287	0.181767
CACNA1D	0.459287	0.181767
CCER2	0.459287	0.181767
NPTXR	0.459287	0.181767
PKIA-AS1	0.459158	0.181906
C16orf89	0.459158	0.181906
HSH2D	0.459158	0.181906
ADO	0.459158	0.181906
KIAA1549L	0.459158	0.181906
KIF21B	0.459158	0.181906
LINC01569	0.459158	0.181906
CDK2	0.459158	0.181906
TXLNB	0.459158	0.181906
GPSM3	0.459158	0.181906
ELOVL7	0.459158	0.181906
DOK7	0.459158	0.181906
KBTBD4	0.459158	0.181906
RGS18	0.459158	0.181906
PRCAT47	0.459158	0.181906
VWDE	0.459158	0.181906
RP11-367G18.1	0.459158	0.181906
OPRK1	0.459158	0.181906
RP11-283G6.3	0.459158	0.181906
RP11-800A3.7	0.459158	0.181906
RP11-236L14.2	0.459158	0.181906
RIMS2	0.459158	0.181906
LINC01080	0.459158	0.181906
RP11-317N12.1	0.459158	0.181906
RP11-44N12.2	0.459158	0.181906
PI4K2B	0.459158	0.181906
BATF	0.459158	0.181906
KLHL1	0.459158	0.181906
TMEM200A	0.459158	0.181906
CELSR3	0.459158	0.181906
TMEM191B	0.459158	0.181906
GOLGA8Q	0.459158	0.181906
PRC1	0.459158	0.181906
RP11-83M16.6	0.459158	0.181906
TNFSF4	0.459158	0.181906
COLEC11	0.459158	0.181906
AC008592.8	0.459158	0.181906
JAKMIP2	0.459158	0.181906
FAM127C	0.459158	0.181906
FAM135B	0.459158	0.181906
PRSS51	0.459158	0.181906
ELOVL4	0.459158	0.181906
RP5-1074L1.1	0.459158	0.181906
IFT22	0.459158	0.181906
CORO1A	0.459158	0.181906
RP11-410D17.2	0.459158	0.181906
RP11-467L24.1	0.459158	0.181906
RP11-15K19.2	0.459158	0.181906
ZNF367	0.459158	0.181906
MANSC1	0.459158	0.181906
BHMT	0.459158	0.181906
PRPH2	0.459158	0.181906
RP11-4K16.2	0.459158	0.181906
CTD-2587H24.5	0.459158	0.181906
COL11A1	0.459158	0.181906
EHBP1L1	0.459158	0.181906
PDZRN3-AS1	0.459158	0.181906
RP11-958F21.1	0.459158	0.181906
RP5-1112D6.4	0.459158	0.181906
ISY1-RAB43	0.459158	0.181906
RP11-890B15.2	0.459158	0.181906
ANO9	0.459158	0.181906
RP11-325B23.2	0.459158	0.181906
CTD-2363C16.1	0.459158	0.181906
PCDH11X	0.459127	0.181939
GMPPA	0.459115	0.181951
LINC00346	0.459074	0.181996
RAPH1	0.458198	0.18294
SEL1L3	0.457996	0.183157
SYNM	0.457775	0.183396
IL6R	0.457493	0.183701
AGPAT5	0.45741	0.183791
GABRB3	0.456725	0.184533
IKZF5	0.4567	0.184559
GPR137B	0.456653	0.184611
CNN2	0.456594	0.184675
MTERF3	0.45626	0.185037
ZFY-AS1	0.455885	0.185445
FBP1	0.455577	0.18578
CASS4	0.455577	0.18578
PCDHB13	0.455577	0.18578
CARKD	0.455525	0.185837
RP11-123O22.1	0.455512	0.18585
ACRBP	0.455512	0.18585
STX17-AS1	0.455512	0.18585
SHISA9	0.455512	0.18585
RP11-575F12.1	0.455512	0.18585
XX-FW83563B9.5	0.455512	0.18585
ANKRD35	0.455512	0.18585
C1orf74	0.455512	0.18585
RP11-116O18.3	0.455512	0.18585
CTD-2547H18.1	0.455512	0.18585
RP11-217B7.2	0.455512	0.18585
RNASEH2B-AS1	0.455512	0.18585
MPZL2	0.455512	0.18585
IGFN1	0.455512	0.18585
SNAP91	0.455512	0.18585
SLAMF1	0.455512	0.18585
KIAA1211L	0.455512	0.18585
RP6-1O2.1	0.455512	0.18585
GALR1	0.455512	0.18585
GS1-293C5.1	0.455512	0.18585
SLC35E4	0.455512	0.18585
JPH2	0.455512	0.18585
CTD-3025N20.3	0.455512	0.18585
TMEM132D	0.455512	0.18585
CCDC153	0.455512	0.18585
RP11-23E10.3	0.455512	0.18585
RP11-178C3.2	0.455512	0.18585
GAP43	0.455512	0.18585
HPX	0.455512	0.18585
RGL4	0.455512	0.18585
KIF26A	0.455512	0.18585
MFAP2	0.455512	0.18585
FAM66A	0.455512	0.18585
DNMBP-AS1	0.455512	0.18585
NTF3	0.455512	0.18585
RSPH4A	0.455512	0.18585
MYH13	0.455512	0.18585
AC012499.1	0.455512	0.18585
ZNF28	0.455512	0.18585
RP1-151F17.2	0.455512	0.18585
ZNF620	0.455512	0.18585
ASB16	0.455512	0.18585
AC116614.1	0.455512	0.18585
SLC30A8	0.455512	0.18585
CNDP1	0.455512	0.18585
WDR60	0.455289	0.186094
FAM169B	0.455139	0.186257
ZSCAN21	0.454992	0.186417
LINC00961	0.454983	0.186428
ZNF267	0.454973	0.186438
CDH15	0.454935	0.18648
CTD-2240J17.1	0.454935	0.18648
RP1-59D14.10	0.454935	0.18648
AC008079.10	0.454935	0.18648
KIF18A	0.454935	0.18648
CYB561D2.1	0.454935	0.18648
AP000473.6	0.454935	0.18648
RP5-877J2.1	0.454935	0.18648
RP11-552F3.12	0.454935	0.18648
LINC00570	0.454935	0.18648
ADRA1B	0.454871	0.18655
RUSC2	0.454866	0.186555
PKNOX2	0.454845	0.186578
GPC5	0.454173	0.187312
ATP13A4	0.45407	0.187425
SKI	0.453914	0.187596
HIST2H2BF	0.4538	0.18772
ITGAX	0.4538	0.18772
POLD4	0.4538	0.18772
POU2F2	0.4538	0.18772
MAP7D2	0.4538	0.18772
SLC25A10	0.4538	0.18772
KLHL18	0.453701	0.187828
PTMA	0.45354	0.188006
RP11-806H10.4	0.453207	0.188371
MMGT1	0.453029	0.188565
ZBTB11	0.452918	0.188688
C16orf74	0.452911	0.188695
AC007271.3	0.452911	0.188695
LINC01344	0.452911	0.188695
MMP3	0.452911	0.188695
HAVCR1	0.452911	0.188695
IL1R2	0.452911	0.188695
C10orf126	0.452911	0.188695
LRRTM3	0.452911	0.188695
FGF18	0.452911	0.188695
RP11-524D16--A.3	0.452911	0.188695
OPRM1	0.452528	0.189117
TMEM27	0.452528	0.189117
MACC1	0.452528	0.189117
SDE2	0.452349	0.189314
GPAA1	0.452329	0.189335
SERAC1	0.452309	0.189358
TBC1D25	0.452231	0.189444
TNIP1	0.451783	0.189937
DNASE1L1	0.451699	0.19003
AC003088.1	0.451461	0.190292
SAYSD1	0.451461	0.190292
WDR34	0.451346	0.190419
PDXK	0.450989	0.190814
DUSP1	0.450965	0.19084
PAAF1	0.450919	0.190891
ZNF182	0.450831	0.190989
RP11-480A16.1	0.450831	0.190989
CFAP54	0.450831	0.190989
CRTC3	0.450696	0.191139
EIF3I	0.450689	0.191145
MARVELD1	0.450524	0.191328
SPIRE2	0.450524	0.191328
KIAA0895	0.450438	0.191424
RP11-420A23.1	0.45002	0.191887
AP1S3	0.449971	0.191942
CH507-513H4.1	0.449925	0.191992
PTPN14	0.449736	0.192202
TBL1Y	0.449305	0.192681
HEMK1	0.449187	0.192813
HSPA1A	0.447883	0.194267
ARFGAP3	0.447745	0.194421
NYAP1	0.447641	0.194537
ZNF284	0.447641	0.194537
SULT1A3	0.447641	0.194537
RECQL4	0.447641	0.194537
HDAC11	0.447641	0.194537
RP11-817O13.8	0.447641	0.194537
SMAGP	0.447465	0.194734
C14orf178	0.447465	0.194734
KIAA0319	0.447465	0.194734
CFAP46	0.447465	0.194734
CTC-482H14.5	0.447465	0.194734
RP11-148O21.6	0.447465	0.194734
RP11-34D15.2	0.447465	0.194734
LINC00349	0.447465	0.194734
RP11-148O21.2	0.447465	0.194734
AL928654.7	0.447465	0.194734
RP11-822E23.2	0.447465	0.194734
RP11-114J13.1	0.447465	0.194734
WEE2	0.447465	0.194734
MBOAT4	0.447465	0.194734
AC005391.2	0.447465	0.194734
RP11-173P15.9	0.447465	0.194734
CTC-360G5.8	0.447465	0.194734
CYP4F3	0.447465	0.194734
SCUBE1	0.447465	0.194734
RP11-493E12.1	0.447465	0.194734
CTD-2012J19.3	0.447465	0.194734
RP1-127H14.3	0.447465	0.194734
CATSPERD	0.447465	0.194734
GRIN2C	0.447465	0.194734
RP11-53I6.4	0.447465	0.194734
GPR150	0.447465	0.194734
RP11-64P14.7	0.447465	0.194734
ODF3L2	0.447465	0.194734
RP11-158I9.5	0.447465	0.194734
XXcos-LUCA11.5	0.447465	0.194734
GAGE10	0.447465	0.194734
BAAT	0.447465	0.194734
CTD-2027I19.3	0.447465	0.194734
RP11-89N17.1	0.447465	0.194734
TEX28	0.447465	0.194734
RP11-589P10.7	0.447465	0.194734
PET100	0.447465	0.194734
RP11-451B8.1	0.447465	0.194734
STKLD1	0.447465	0.194734
CTD-2207P18.2	0.447465	0.194734
MED7	0.447465	0.194734
RP11-142M10.2	0.447465	0.194734
RP4-693M11.3	0.447465	0.194734
LOXHD1	0.447465	0.194734
RP11-341G23.4	0.447465	0.194734
SLC25A41	0.447465	0.194734
KBTBD8	0.447465	0.194734
RP1-251M9.3	0.447465	0.194734
LMNTD2	0.447465	0.194734
AC011290.4	0.447465	0.194734
AC096570.2	0.447465	0.194734
RP11-326C3.12	0.447465	0.194734
RP11-627G18.2	0.447465	0.194734
RP11-112J3.16	0.447465	0.194734
CTD-2366F13.2	0.447465	0.194734
CTC-546K23.1	0.447465	0.194734
KIF4A	0.447465	0.194734
ONECUT2	0.447465	0.194734
AC109333.10	0.447465	0.194734
DNAJB13	0.447465	0.194734
LINC00431	0.447465	0.194734
HHIP-AS1	0.447465	0.194734
KB-68A7.1	0.447465	0.194734
RP11-49K4.2	0.447465	0.194734
AC068491.2	0.447465	0.194734
CTD-2600O9.2	0.447465	0.194734
KB-1460A1.1	0.447465	0.194734
RLTPR	0.447465	0.194734
RP5-1116H23.3	0.447465	0.194734
ILDR2	0.447465	0.194734
AF121898.3	0.447465	0.194734
MOGAT2	0.447465	0.194734
AC012462.3	0.447465	0.194734
RP11-50D9.3	0.447465	0.194734
AC004471.9	0.447465	0.194734
CYP21A2	0.447465	0.194734
KB-208E9.1	0.447465	0.194734
RP11-1035H13.3	0.447465	0.194734
RP11-104E19.1	0.447465	0.194734
CTD-2537I9.18	0.447465	0.194734
AC007880.1	0.447465	0.194734
CASC21	0.447465	0.194734
TNFSF18	0.447465	0.194734
COLEC10	0.447465	0.194734
LAMA5-AS1	0.447465	0.194734
RP11-727F15.11	0.447465	0.194734
MIR137HG	0.447465	0.194734
ZNF543	0.447465	0.194734
GRIN2D	0.447465	0.194734
SLCO1A2	0.447465	0.194734
TULP2	0.447465	0.194734
RP5-1112D6.7	0.447465	0.194734
TMEM17	0.447322	0.194894
OSBPL2	0.447053	0.195195
AGRN	0.447025	0.195227
EEPD1	0.447015	0.195238
THG1L	0.446708	0.195582
MAP1LC3B	0.446641	0.195658
FLVCR2	0.44636	0.195973
JAKMIP3	0.446294	0.196047
FAM157C	0.446208	0.196144
OGFR	0.446148	0.196211
RGAG1	0.446018	0.196357
CYP4Z1	0.446018	0.196357
INTS3	0.44597	0.196411
FAM228A	0.445603	0.196825
HELZ2	0.445488	0.196954
MICAL3	0.445271	0.197199
PPP1R3B	0.445236	0.197238
DGKZ	0.445201	0.197277
PLOD1	0.444898	0.197619
KBTBD12	0.444887	0.197632
ANAPC7	0.444879	0.197641
GPD2	0.444718	0.197822
DPH3	0.44466	0.197887
RP11-962G15.1	0.444433	0.198144
AP3B2	0.444433	0.198144
HPS4	0.444394	0.198189
EPHA2	0.44426	0.19834
RP11-488C13.5	0.444116	0.198503
YPEL3	0.444053	0.198574
BCAS2	0.444039	0.19859
PLP2	0.444022	0.19861
LOX	0.444022	0.19861
LURAP1L-AS1	0.444022	0.19861
RP5-908M14.9	0.443891	0.198758
LINC01126	0.443849	0.198805
C5orf34	0.443849	0.198805
CAP2	0.443634	0.199049
RP11-231C14.4	0.443616	0.199069
RHOC	0.443507	0.199193
SGK3	0.443507	0.199193
ODF2	0.443483	0.19922
SALL4	0.443082	0.199675
RP11-424G14.1	0.442882	0.199903
PKIB	0.442595	0.200229
CENPW	0.44234	0.200518
KCNK1	0.44234	0.200518
HES6	0.44234	0.200518
CTD-3105H18.14	0.44234	0.200518
RP11-575F12.3	0.44234	0.200518
S1PR3	0.44234	0.200518
AF064858.6	0.44234	0.200518
RP11-420L9.5	0.44234	0.200518
RP11-86A5.1	0.44234	0.200518
DAW1	0.44234	0.200518
SPA17	0.44234	0.200518
HSPA6	0.44234	0.200518
APOA1	0.44234	0.200518
RP11-254F7.2	0.44234	0.200518
ASF1B	0.44234	0.200518
PRB1	0.44234	0.200518
AC107218.3	0.44234	0.200518
SAA2	0.44234	0.200518
RGS14	0.44234	0.200518
MIR133A1HG	0.44234	0.200518
RP11-736G13.1	0.44234	0.200518
TPRN	0.44234	0.200518
WISP1	0.44234	0.200518
TMSB4Y	0.44234	0.200518
AP001505.10	0.44234	0.200518
MDC1-AS1	0.44234	0.200518
CENPO	0.44234	0.200518
LINC01194	0.44234	0.200518
SCIN	0.44234	0.200518
RP11-56B16.5	0.44234	0.200518
RNF31	0.441788	0.201148
ARHGEF10L	0.441236	0.201777
LSMEM2	0.441103	0.201929
IL20RB-AS1	0.441103	0.201929
PPP1R14C	0.440901	0.202161
RP11-575L7.4	0.440824	0.202249
RNASE6	0.440824	0.202249
PGAM5	0.440824	0.202249
RP11-6B19.1	0.440824	0.202249
CLEC12B	0.440824	0.202249
RP11-238K6.1	0.440824	0.202249
RP11-689C9.1	0.440824	0.202249
ORMDL2	0.440824	0.202249
RP11-142A23.1	0.440824	0.202249
SMIM17	0.440824	0.202249
E2F7	0.440824	0.202249
RP13-884E18.2	0.440824	0.202249
GRM7-AS1	0.440824	0.202249
MYBL2	0.440824	0.202249
RP11-365O16.6	0.440824	0.202249
AC016700.5	0.440824	0.202249
ACAD11	0.440824	0.202249
RP11-406H23.2	0.440824	0.202249
RP11-548H3.1	0.440824	0.202249
SOX15	0.440824	0.202249
KCNK17	0.440824	0.202249
RP11-446F17.3	0.440824	0.202249
LRFN1	0.440824	0.202249
PDGFB	0.440824	0.202249
TM4SF1-AS1	0.440824	0.202249
RP11-473L15.3	0.440824	0.202249
GPC2	0.440824	0.202249
HIST1H3E	0.440824	0.202249
DNAH11	0.440824	0.202249
RP1-187B23.1	0.440824	0.202249
CPA5	0.440824	0.202249
ADGRG3	0.440824	0.202249
RP11-881L2.1	0.440824	0.202249
ECSCR	0.440824	0.202249
AC104653.1	0.440824	0.202249
AC069363.1	0.440824	0.202249
RP11-401H2.1	0.440824	0.202249
RP11-66B24.2	0.440824	0.202249
MAFF	0.440745	0.202339
LAT	0.440591	0.202515
APBB2	0.440553	0.202559
WIPI1	0.440391	0.202744
KAT2A	0.440129	0.203044
C6orf47	0.43991	0.203295
ADAMTS10	0.439242	0.204063
C1orf228	0.438892	0.204466
RP11-554D15.3	0.43874	0.204641
NOP14-AS1	0.438676	0.204714
JADE1	0.438381	0.205054
FXR2	0.43835	0.20509
TSNARE1	0.438166	0.205302
TMEM107	0.438073	0.20541
KLKB1	0.437888	0.205624
KANK2	0.437789	0.205738
NELFCD	0.437757	0.205775
RP4-545C24.1	0.43775	0.205783
EPHB4	0.437747	0.205787
CFAP53	0.437747	0.205787
AC010884.1	0.437747	0.205787
METTL18	0.437747	0.205787
SH3BP1	0.437747	0.205787
FGFBP3	0.437716	0.205822
NUDT14	0.437589	0.205969
RUSC1-AS1	0.437589	0.205969
TCTE3	0.437589	0.205969
RP11-110I1.12	0.437589	0.205969
GDAP1L1	0.43684	0.206836
SLC38A4	0.43684	0.206836
RP11-390D11.1	0.43684	0.206836
FBXO10	0.43684	0.206836
RP11-727A23.10	0.436442	0.207298
BRK1	0.436339	0.207417
NLRP1	0.435995	0.207817
CUBN	0.435797	0.208047
GPC1	0.435531	0.208356
LINC00989	0.435496	0.208397
PPP1R12C	0.434996	0.208979
ZNF746	0.434964	0.209016
TAF6L	0.43482	0.209184
LRSAM1	0.434746	0.209271
RDX	0.434601	0.209441
C17orf89	0.434307	0.209784
RP11-539G18.3	0.434227	0.209877
RP11-505K9.4	0.433887	0.210274
CERKL	0.433603	0.210607
RP11-491H19.1	0.433603	0.210607
RP11-831H9.11	0.433603	0.210607
RP11-702B10.1	0.433603	0.210607
TRPC5	0.433603	0.210607
DIABLO	0.433603	0.210607
RASL11B	0.433603	0.210607
RP4-781K5.4	0.433603	0.210607
CENPH	0.433603	0.210607
SPX	0.433603	0.210607
RP11-480C22.1	0.433603	0.210607
GOLGA8S	0.433603	0.210607
RP11-436D10.3	0.433603	0.210607
RP13-81N3.2	0.433603	0.210607
SLC37A2	0.433603	0.210607
DNAH3	0.433603	0.210607
RP11-203B7.2	0.433603	0.210607
EGR2	0.433603	0.210607
CTB-13F3.1	0.433603	0.210607
LINC01609	0.433603	0.210607
RP11-395F4.1	0.433603	0.210607
LA16c-321D4.2	0.433603	0.210607
AC068831.15	0.433603	0.210607
AC005224.2	0.433603	0.210607
TECTB	0.433603	0.210607
RP11-723O4.9	0.433603	0.210607
RP11-304M2.6	0.433603	0.210607
PADI1	0.433603	0.210607
FGFR4	0.433603	0.210607
FAM209A	0.433603	0.210607
RP11-503P10.1	0.433603	0.210607
SKOR1	0.433603	0.210607
SLC16A6	0.433603	0.210607
GAPLINC	0.433603	0.210607
CBLN2	0.433603	0.210607
POC1B-GALNT4	0.433603	0.210607
LINC01260	0.433603	0.210607
AF127936.3	0.433603	0.210607
RGMB-AS1	0.433603	0.210607
ABCC12	0.433603	0.210607
ABCA13	0.433603	0.210607
ARMC3	0.433603	0.210607
BMP7	0.433603	0.210607
RP11-1006G14.1	0.433603	0.210607
C3orf49	0.433603	0.210607
SLC22A13	0.433603	0.210607
KCNG2	0.433603	0.210607
RP11-313D6.3	0.433603	0.210607
FBXL19	0.433603	0.210607
RP11-15K3.1	0.433603	0.210607
PRAMEF26	0.433603	0.210607
RP11-637A17.2	0.433603	0.210607
2021-12-01	0.433603	0.210607
AP000769.7	0.433603	0.210607
RP11-884K10.7	0.433603	0.210607
KCNC2	0.433603	0.210607
AMH	0.433603	0.210607
RP11-560G2.1	0.433603	0.210607
ASB14	0.433603	0.210607
RP11-3P22.2	0.433603	0.210607
SEL1L2	0.433603	0.210607
MIS18A-AS1	0.433603	0.210607
STPG2-AS1	0.433603	0.210607
RP11-373D23.3	0.433603	0.210607
CTB-49A3.2	0.433603	0.210607
CTB-25B13.12	0.433603	0.210607
AC093590.1	0.433603	0.210607
SLC6A12	0.433603	0.210607
bP-2171C21.3	0.433603	0.210607
RP11-799O21.2	0.433603	0.210607
NRG4	0.433603	0.210607
AF064858.8	0.433603	0.210607
RNU11	0.433603	0.210607
PPP4R4	0.433603	0.210607
GUCA1B	0.433603	0.210607
RP11-364L4.3	0.433603	0.210607
RP11-533O20.2	0.433603	0.210607
GS1-114I9.1	0.433603	0.210607
RORC	0.433603	0.210607
FBXW9	0.433603	0.210607
OTUB2	0.433603	0.210607
RP11-73M7.6	0.433603	0.210607
PROM2	0.433603	0.210607
RP11-766N7.3	0.433603	0.210607
RP11-371E8.4	0.433603	0.210607
GNG4	0.433603	0.210607
HTR2B	0.433603	0.210607
DNM1P35	0.433603	0.210607
RP11-244N9.4	0.433603	0.210607
FAM110D	0.433603	0.210607
SNAP25	0.433603	0.210607
LNP1	0.433603	0.210607
RP11-407N17.3	0.433603	0.210607
MURC	0.433603	0.210607
IRX3	0.433603	0.210607
CH507-338C24.1	0.433603	0.210607
LOXL1-AS1	0.433603	0.210607
LINC00485	0.433603	0.210607
NTNG1	0.433603	0.210607
URGCP-MRPS24	0.433603	0.210607
AC005498.4	0.433603	0.210607
FAXC	0.433603	0.210607
RP11-543C4.1	0.433603	0.210607
RP11-532F6.5	0.433603	0.210607
C15orf53	0.433603	0.210607
ZNF572	0.433603	0.210607
ZCCHC3	0.433603	0.210607
LYSMD2	0.433603	0.210607
GS1-590J6.3	0.433603	0.210607
RBFOX3	0.433603	0.210607
PMFBP1	0.433603	0.210607
RASSF2	0.433603	0.210607
RAB4B-EGLN2	0.433603	0.210607
MMEL1	0.433603	0.210607
TRIB3	0.433603	0.210607
RP11-481J13.1	0.433603	0.210607
AIM2	0.433603	0.210607
SLC25A30-AS1	0.433603	0.210607
UCP3	0.433603	0.210607
RP11-15I11.2	0.433603	0.210607
RP3-395M20.12	0.433603	0.210607
RP1-35C21.2	0.433603	0.210607
PRMT8	0.433603	0.210607
RP11-680G10.1	0.433603	0.210607
RP11-148K1.12	0.433603	0.210607
RP11-644C3.1	0.433603	0.210607
UBE2T	0.433603	0.210607
NUDT1	0.433603	0.210607
CTC-559E9.1	0.433603	0.210607
FGFR3	0.433603	0.210607
RP11-535A19.2	0.433603	0.210607
PROM1	0.433603	0.210607
ANKRD20A3	0.433603	0.210607
RP11-380B4.3	0.433603	0.210607
KCNH7	0.433603	0.210607
NECAB1	0.433603	0.210607
BDNF	0.433603	0.210607
ZMAT4	0.433603	0.210607
ZFHX4-AS1	0.433603	0.210607
RP11-230B22.1	0.433603	0.210607
CTD-2116N24.1	0.433603	0.210607
AC018359.1	0.433603	0.210607
AC133528.2	0.433603	0.210607
IDH1-AS1	0.433603	0.210607
RP11-290K4.2	0.433603	0.210607
PZP	0.433603	0.210607
ANGPT4	0.433603	0.210607
OTX2-AS1	0.433603	0.210607
SSX5	0.433603	0.210607
NMNAT2	0.433603	0.210607
OSTN-AS1	0.433603	0.210607
DKFZP434L187	0.433603	0.210607
VSX2	0.433603	0.210607
ZFP69B	0.433603	0.210607
WDR62	0.433603	0.210607
AC069277.2	0.433603	0.210607
CTD-2134P3.1	0.433603	0.210607
RP11-936I5.1	0.433603	0.210607
RP11-484D2.5	0.433603	0.210607
SOX17	0.433603	0.210607
PTK2B	0.433581	0.210632
OSR2	0.433441	0.210796
AC026167.1	0.433036	0.211271
CNTROB	0.432941	0.211383
SHROOM2	0.432832	0.211511
TYW3	0.432711	0.211654
PWRN1	0.432433	0.21198
CDR2L	0.432358	0.212069
ANAPC13	0.432257	0.212187
MICALCL	0.432209	0.212244
ZMYND8	0.432172	0.212287
SPATA2	0.432148	0.212316
NPIPA8	0.432148	0.212316
GPR65	0.432134	0.212331
ZNF229	0.432134	0.212331
OSGIN1	0.432021	0.212464
RAB2A	0.43187	0.212643
CHTOP	0.431755	0.212778
CAAP1	0.431393	0.213204
PALM	0.431381	0.213219
RP11-296K13.4	0.431363	0.21324
E2F5	0.431363	0.21324
ATRNL1	0.431363	0.21324
RP3-406P24.3	0.431363	0.21324
DMRT2	0.431363	0.21324
RP11-390P24.1	0.431363	0.21324
C12orf43	0.431098	0.213552
FAM178B	0.431098	0.213552
AC017074.2	0.431098	0.213552
KCCAT211	0.430816	0.213885
HSD17B3	0.430782	0.213926
LY86-AS1	0.430416	0.214358
RP11-304L19.13	0.430234	0.214574
DDX51	0.430103	0.214729
TENM1	0.429874	0.215
HIBCH	0.429872	0.215003
SLC14A2-AS1	0.429718	0.215185
TOMM40	0.429413	0.215547
MFAP3L	0.429272	0.215714
ZNF70	0.429139	0.215872
BCL9L	0.428895	0.216163
HERPUD1	0.428597	0.216517
NUTF2	0.428588	0.216528
DDX43	0.428487	0.216648
TIMM17B	0.428388	0.216765
NES	0.428388	0.216765
IKBKE	0.428219	0.216966
NCF4	0.428219	0.216966
FCGR3A	0.428219	0.216966
LA16c-444G7.1	0.428219	0.216966
NTNG2	0.428219	0.216966
RP11-255M2.3	0.428219	0.216966
FAM179A	0.428219	0.216966
CTD-2201G3.1	0.428219	0.216966
RASGEF1C	0.428219	0.216966
SLC25A23	0.428219	0.216966
REM2	0.428219	0.216966
RP11-699A5.2	0.428219	0.216966
MAPK13	0.428219	0.216966
LINC01320	0.428219	0.216966
SYT6	0.428219	0.216966
FANCI	0.428219	0.216966
RPS6KA1	0.428219	0.216966
CUZD1	0.428219	0.216966
FAM43A	0.428219	0.216966
AC008992.1	0.428219	0.216966
XIRP1	0.428219	0.216966
UNC13C	0.428219	0.216966
LA16c-352F7.1	0.428219	0.216966
RP4-726N1.2	0.428219	0.216966
P2RY11	0.428219	0.216966
CCL8	0.427877	0.217374
GS1-124K5.11	0.427643	0.217653
ZNF418	0.427485	0.217843
SAP25	0.427485	0.217843
BBOX1	0.427456	0.217877
SIRT6	0.427239	0.218136
ARNTL2-AS1	0.427066	0.218343
FST	0.427066	0.218343
VIM-AS1	0.426911	0.218529
ZBTB16	0.426802	0.218658
HSPB3	0.426623	0.218873
DHX16	0.426445	0.219086
KRR1	0.426347	0.219204
LRP5L	0.426248	0.219322
BTN2A1	0.426089	0.219513
GLA	0.425922	0.219714
DAP	0.42592	0.219715
TIMM13	0.425901	0.219738
CCDC24	0.425877	0.219767
PKDCC	0.425841	0.219811
CTNS	0.425836	0.219816
TUBB2B	0.425601	0.220099
ANKRD33B	0.425601	0.220099
CNN1	0.425601	0.220099
ERVK-28	0.425601	0.220099
ARHGEF39	0.425601	0.220099
RP11-690P14.4	0.425601	0.220099
RP11-230G5.2	0.425601	0.220099
RP11-47I22.2	0.425601	0.220099
B4GALT1-AS1	0.425601	0.220099
CH507-42P11.8	0.425601	0.220099
RP11-96A15.1	0.425601	0.220099
RP11-138H11.1	0.425601	0.220099
RP11-57H14.2	0.425601	0.220099
C10orf71	0.425601	0.220099
PARD3-AS1	0.425601	0.220099
CTC-458G6.2	0.425601	0.220099
SRSF12	0.425601	0.220099
FAM105A	0.425601	0.220099
RP11-454K7.1	0.425601	0.220099
RP11-431N15.2	0.425601	0.220099
CTD-2246P4.1	0.425601	0.220099
TMEM30B	0.425601	0.220099
RP3-510D11.2	0.425601	0.220099
CNTN1	0.425601	0.220099
LINC00601	0.425601	0.220099
EFCAB8	0.425601	0.220099
RP13-580B18.4	0.425601	0.220099
RP11-47J17.3	0.425601	0.220099
AC061992.2	0.425601	0.220099
CTC-508F8.1	0.425601	0.220099
RAB40AL	0.425601	0.220099
P4HA2-AS1	0.425601	0.220099
RP11-415J8.3	0.425601	0.220099
BCL2L15	0.425601	0.220099
PKD1L3	0.425601	0.220099
FAM83G	0.425601	0.220099
PNMA2	0.425601	0.220099
RP11-154B12.3	0.425601	0.220099
RP13-941N14.1	0.425601	0.220099
AQP9	0.425601	0.220099
TREM1	0.425601	0.220099
FAM106A	0.425601	0.220099
RP4-758J18.13	0.425601	0.220099
PWRN3	0.425601	0.220099
CYP27C1	0.425601	0.220099
AC012074.2	0.425601	0.220099
TEX26-AS1	0.425601	0.220099
RP11-285E18.2	0.425601	0.220099
AC092620.3	0.425601	0.220099
TEKT3	0.425601	0.220099
RP11-81H14.2	0.425601	0.220099
RP11-493L12.4	0.425601	0.220099
SERPINI2	0.425601	0.220099
LINC01192	0.425601	0.220099
RP11-247L20.4	0.425601	0.220099
DHRS13	0.425601	0.220099
ZNF763	0.425601	0.220099
PCDH19	0.425601	0.220099
RP11-191N8.2	0.425601	0.220099
GRAMD1B	0.425601	0.220099
KCNE5	0.425601	0.220099
RP1-193H18.2	0.425601	0.220099
SIRPG	0.425601	0.220099
LINC01073	0.425601	0.220099
C10orf71-AS1	0.425601	0.220099
RP11-243J16.7	0.425601	0.220099
LINC00702	0.425601	0.220099
SPON2	0.425521	0.220195
AC108938.5	0.425417	0.22032
RP11-106M3.5	0.425009	0.22081
RP11-177G23.2	0.42476	0.22111
HIST1H2BJ	0.42476	0.22111
RP5-858L17.1	0.42476	0.22111
RP11-463D19.2	0.42476	0.22111
AC007292.4	0.42476	0.22111
IL17D	0.42476	0.22111
KIAA1161	0.42476	0.22111
MAP3K2	0.42451	0.221412
DDX1	0.424306	0.221657
MYH3	0.424237	0.22174
RP11-227G15.10	0.424237	0.22174
STEAP3	0.424095	0.221911
C3orf70	0.424005	0.222021
CEP85	0.423732	0.222349
RAD51	0.423608	0.2225
CHIA	0.423608	0.2225
BCKDHA	0.423608	0.2225
ARVCF	0.423608	0.2225
MEGF11	0.423608	0.2225
RP11-67M9.1	0.423608	0.2225
GDF7	0.423608	0.2225
RP11-149P24.1	0.423608	0.2225
RP11-389G6.5	0.423608	0.2225
RPGRIP1	0.423608	0.2225
HPSE	0.423608	0.2225
PANO1	0.423608	0.2225
GAL3ST1	0.423608	0.2225
[truncated: 43,069 more rows]

## Sheet: Cardiomyocyte
Gene	Pearson Coefficient	P-value
CTA-204B4.2	0.860833	0.000157845
NFIL3	0.829707	0.000449792
TGFBI	0.825197	0.000514576
RP11-644F5.10	0.814162	0.000704472
BTBD2	0.789321	0.0013345
GUCY2F	0.781772	0.00159447
RBM10	0.780658	0.00163597
GIT2	0.780653	0.00163614
RBM14-RBM4	0.777395	0.00176235
BCAR1	0.776554	0.00179615
CTD-2309O5.3	0.775825	0.00182586
RP11-26L20.3	0.773523	0.00192215
RASSF5	0.77334	0.00192996
JAKMIP2-AS1	0.769113	0.00211764
FP325317.1	0.768224	0.00215889
FZD3	0.767632	0.00218665
RP11-662G23.1	0.766558	0.0022378
NPIPB15	0.766101	0.00225983
NPIPA5	0.759218	0.00261276
SIN3A	0.756665	0.002754
ADAMTS13	0.753198	0.00295523
TFR2	0.753043	0.0029645
RP11-505E24.3	0.753043	0.0029645
AC006946.16	0.753043	0.0029645
RP1-86D1.5	0.753043	0.0029645
MAPK8IP2	0.753043	0.0029645
AC124312.1	0.753043	0.0029645
CTA-243E7.4	0.753043	0.0029645
RP11-236P24.3	0.753043	0.0029645
B3GNT6	0.753043	0.0029645
RP11-275I4.2	0.753043	0.0029645
LINC01202	0.753043	0.0029645
MATN3	0.753043	0.0029645
RP11-307P5.2	0.753043	0.0029645
MCCC1-AS1	0.753043	0.0029645
MANSC4	0.753043	0.0029645
NLRP4	0.753043	0.0029645
ARG1	0.753043	0.0029645
SPACA5	0.75261	0.00299046
RP11-3G20.2	0.75261	0.00299046
IQUB	0.752221	0.00301396
AC138035.1	0.748519	0.00324472
DNAH10	0.746713	0.00336218
ANAPC7	0.746079	0.00340414
NMNAT1	0.745561	0.00343879
IDS	0.742552	0.00364527
NALCN	0.741348	0.00373054
GABRR2	0.740328	0.00380395
MFSD12	0.739712	0.00384887
C1orf162	0.737992	0.00397637
EEFSEC	0.733512	0.00432373
RP11-981P6.1	0.732283	0.00442307
WDR82	0.731823	0.00446067
PTPN13	0.728685	0.00472386
CPA6	0.726314	0.00493051
ATP2B2	0.724387	0.00510349
PHF21B	0.723887	0.00514915
ZNF311	0.723103	0.00522138
RPS10-NUDT3	0.722924	0.00523801
RP11-188D8.1	0.72228	0.00529806
ALPK2	0.721154	0.00540423
TTC29	0.720365	0.00547968
AC074117.10	0.718702	0.00564128
DPP10	0.716152	0.00589619
TMEM184B	0.715843	0.00592774
CYP21A2	0.71518	0.00599563
TUBD1	0.714938	0.00602059
CHP1	0.713895	0.00612915
ANKRD31	0.713537	0.00616672
NRL	0.713024	0.00622081
ZNF592	0.712464	0.00628039
HPSE2	0.710741	0.00646635
ENDOG	0.710374	0.00650649
RP11-745L13.2	0.709337	0.00662096
ANKRD23	0.709239	0.0066318
TRIM5	0.70804	0.00676628
MTO1	0.70734	0.00684567
ALK	0.707319	0.00684812
PIAS4	0.704937	0.00712384
ATF3	0.70309	0.00734343
ABRA	0.702106	0.00746249
CTD-2213F21.3	0.700979	0.00760061
AC108051.3	0.700979	0.00760061
TFCP2	0.699737	0.00775524
DNAJC5	0.699526	0.0077817
RP11-614F17.2	0.698976	0.00785109
ANKRD40	0.698606	0.00789798
TENM1	0.698208	0.00794876
RP11-392O1.4	0.698191	0.00795087
ZNF365	0.698118	0.00796024
RP11-548L20.1	0.698069	0.00796649
RP3-508I15.10	0.696524	0.00816612
CTTN	0.696289	0.00819678
RP11-70P17.1	0.695835	0.00825634
PRR14L	0.695468	0.00830474
GRIK2	0.695456	0.00830633
RP11-305L7.1	0.695275	0.00833023
HRH1	0.694261	0.00846533
CD247	0.69415	0.00848028
COG8	0.694066	0.00849154
AP2A2	0.692995	0.0086364
TMEM232	0.692307	0.00873037
LINC01372	0.691946	0.00878011
YIPF7	0.690725	0.00894955
ZNF652	0.689513	0.00912035
AL132709.8	0.689102	0.00917881
RP11-505P4.7	0.688342	0.00928762
LINC00871	0.688228	0.00930397
CPNE8	0.687773	0.00936967
HNRNPH1	0.68575	0.00966613
JMJD6	0.685058	0.0097692
FAM175B	0.684821	0.00980473
RP11-406D1.2	0.683913	0.00994156
CTC-360G5.8	0.682517	0.0101547
NOVA1-AS1	0.680863	0.0104118
TIMM10B.1	0.680072	0.0105363
RP11-179B15.5	0.679696	0.0105961
AQP4	0.679514	0.010625
ZFYVE1	0.678821	0.0107358
ZNF474	0.678572	0.0107758
SPP1	0.677659	0.0109236
TAF12	0.677553	0.0109409
AC004076.9	0.676717	0.0110776
RP11-478C1.7	0.676503	0.011113
KIF9-AS1	0.675507	0.011278
DNAJC21	0.675426	0.0112915
KSR2	0.674956	0.0113701
RAMP1	0.67478	0.0113997
RP11-95P13.1	0.674347	0.0114727
RERGL	0.673566	0.0116051
RP11-60A24.3	0.673439	0.0116266
PRDM10	0.672653	0.0117613
2021-03-02	0.672592	0.0117718
RP11-714G18.1	0.672508	0.0117863
RAB11FIP1	0.672025	0.0118697
CACNA1D	0.671616	0.0119409
IQCH-AS1	0.670324	0.0121673
RP1-302D9.2	0.668958	0.0124101
RP4-734C18.1	0.668958	0.0124101
OLIG1	0.66868	0.01246
XXbac-BPGBPG55C20.1	0.668602	0.0124741
SGTA	0.668018	0.0125795
LINC01476	0.666486	0.0128591
IKBKAP	0.665592	0.0130245
AC139099.4	0.662745	0.0135615
RP4-734P14.4	0.662693	0.0135715
YRDC	0.662593	0.0135907
GPC5	0.662154	0.0136751
RP11-159N11.3	0.661117	0.0138762
TCP10L2	0.661117	0.0138762
RP11-347E10.1	0.661117	0.0138762
GAGE10	0.661117	0.0138762
RP11-346C20.3	0.661117	0.0138762
SLC10A4	0.661117	0.0138762
C20orf197	0.661092	0.0138809
RP13-228J13.1	0.660956	0.0139074
SPINK1	0.660873	0.0139238
RALYL	0.660487	0.0139993
ITPKC	0.660139	0.0140678
KCNAB2	0.660086	0.0140782
GMEB1	0.659083	0.0142768
DHTKD1	0.658763	0.0143406
TAB1	0.658532	0.0143869
RP11-94M14.2	0.658524	0.0143885
RP11-200A1.1	0.658159	0.0144618
GPR35	0.65789	0.0145158
NEK9	0.657111	0.0146736
LINC00535	0.657022	0.0146916
RP11-218M22.2	0.655944	0.0149122
NAA60	0.655216	0.0150625
PCID2	0.654975	0.0151125
CLIP1	0.654576	0.0151957
RBM6	0.654474	0.0152169
ZSCAN21	0.654189	0.0152766
ABR	0.65395	0.0153266
KMT5A	0.653859	0.0153459
ZCWPW2	0.653788	0.0153606
CFTR	0.653685	0.0153825
ZMPSTE24	0.653254	0.0154735
ALPK1	0.653253	0.0154735
SH3RF2	0.652749	0.0155805
NPAS3	0.652618	0.0156084
LINC01317	0.652156	0.015707
GABRA3	0.651851	0.0157723
GABRA6	0.651454	0.0158576
CAMK4	0.651341	0.0158821
RP11-1144P22.1	0.650984	0.0159591
FBXL16	0.650975	0.0159612
CTB-161M19.4	0.650292	0.0161096
SPTLC3	0.649488	0.0162856
KLC1	0.649126	0.0163652
SH2B3	0.649099	0.0163712
HAPLN2	0.648783	0.0164409
RP4-655J12.4	0.64803	0.0166083
UBE2R2	0.647827	0.0166537
CPB1	0.647504	0.0167259
RP11-195C7.1	0.647062	0.0168254
RP11-269F21.3	0.646759	0.0168936
OGDH	0.646146	0.0170325
RP11-116D17.3	0.646108	0.0170413
RP11-458D21.5	0.645896	0.0170895
TERF2	0.644956	0.0173046
DFFA	0.644643	0.0173767
DLX1	0.644259	0.0174656
VCX3B	0.644259	0.0174656
KIAA1683	0.643884	0.0175526
C19orf71	0.643629	0.0176118
LINC01239	0.643504	0.0176409
PFKFB1	0.643039	0.0177499
LATS2-AS1	0.643004	0.017758
CYYR1-AS1	0.642805	0.0178047
RP5-965F6.2	0.642392	0.017902
RP5-857K21.4	0.642229	0.0179405
ZNF276	0.641031	0.0182251
CHST9	0.640969	0.0182399
UBASH3A	0.640713	0.0183014
SMPD5	0.640713	0.0183014
AJ239322.3	0.640713	0.0183014
UBOX5	0.640327	0.018394
MILR1	0.639775	0.0185274
HDLBP	0.639731	0.018538
SLC25A28	0.63963	0.0185625
CTB-12O2.1	0.639548	0.0185824
DNAJB1	0.639214	0.0186634
NINJ2	0.639134	0.018683
NDE1	0.639109	0.0186891
RP11-59C5.3	0.639016	0.0187118
NFU1	0.63885	0.0187523
TRIP11	0.638308	0.0188849
RNPEP	0.638289	0.0188897
RP4-583P15.15	0.637901	0.018985
KIAA0232	0.637792	0.019012
UBXN2A	0.637696	0.0190357
EVPL	0.637329	0.0191264
DSCR8	0.637329	0.0191264
RP11-316I3.2	0.637329	0.0191264
RP11-118A3.1	0.637329	0.0191264
LINC01181	0.637329	0.0191264
LINC01425	0.637088	0.0191861
RP11-485F13.1	0.634969	0.019718
GRAMD1C	0.634595	0.0198131
ZSWIM3	0.634384	0.0198669
NMU	0.634337	0.0198789
AC015849.2	0.634142	0.0199287
ATP1B3-AS1	0.633961	0.019975
RYR1	0.63351	0.0200905
TAPT1-AS1	0.633255	0.0201562
ITGA7	0.633101	0.020196
SGSM2	0.633078	0.0202018
TRAPPC12	0.632033	0.0204731
PDE4A	0.631153	0.0207035
RP11-277P12.20	0.631086	0.0207211
DGKZ	0.630793	0.0207984
ENTPD6	0.630698	0.0208234
RNF219-AS1	0.629877	0.0210409
FAM219A	0.629645	0.0211027
CTD-2535L24.2	0.629086	0.0212523
RP11-262H14.3	0.629063	0.0212584
AC005786.7	0.62899	0.0212778
ZNF555	0.628936	0.0212924
COPZ2	0.62825	0.0214772
NIPA1	0.628173	0.0214979
CYTH1	0.627849	0.0215857
FTCDNL1	0.627246	0.0217498
AC016730.1	0.626682	0.021904
RP11-454P21.1	0.626256	0.0220208
SLC13A3	0.626105	0.0220625
AAK1	0.625973	0.0220991
AC129778.2	0.625839	0.022136
AC092684.1	0.625823	0.0221404
ANKRD27	0.625614	0.0221981
FUBP3	0.625399	0.0222578
C7orf61	0.625351	0.0222711
LMO3	0.624959	0.0223802
RASEF	0.624918	0.0223915
AXIN2	0.624869	0.0224052
HDAC1	0.624795	0.0224259
RP11-162A12.2	0.624401	0.022536
MTSS1L	0.62436	0.0225475
RP11-571L19.7	0.624276	0.022571
LINC01460	0.623887	0.0226803
MSH4	0.623064	0.0229127
RP11-684B21.1	0.622746	0.023003
ASB3	0.622384	0.0231059
GOLGA8N	0.622023	0.023209
PINK1	0.621943	0.0232321
AMOTL1	0.621942	0.0232322
LINC00704	0.621658	0.0233137
RP11-45A12.2	0.621576	0.0233374
DPM1	0.621527	0.0233514
LOXL4	0.62134	0.0234052
PPP1R26-AS1	0.620664	0.0236004
PPP6R1	0.620642	0.0236067
NRXN3	0.620579	0.0236249
HTT-AS	0.620339	0.0236947
CCDC89	0.620312	0.0237026
RP11-565A3.2	0.619739	0.0238697
RP11-98F14.11	0.619216	0.0240227
NOVA1	0.619069	0.024066
KIF9	0.61878	0.0241511
L3MBTL2	0.618747	0.0241606
SLC35D2	0.618604	0.0242029
NADK	0.61835	0.0242781
CERS3-AS1	0.618169	0.0243317
ITGB1BP2	0.617706	0.0244691
RP11-118F19.1	0.617687	0.0244747
WBP1L	0.617273	0.0245982
CDK12	0.617268	0.0245998
BLM	0.617199	0.0246201
AL133249.1	0.616997	0.0246807
RP11-99J16--A.2	0.616415	0.0248554
KIFC3	0.616348	0.0248758
RP11-707M3.3	0.616315	0.0248857
PKD1	0.616102	0.0249498
RP11-271F18.4	0.615724	0.025064
FAM20C	0.615037	0.025273
WBSCR16	0.614764	0.0253561
RP11-92G12.3	0.614616	0.0254014
RP11-341G23.4	0.614575	0.025414
RP5-1180C18.1	0.614341	0.0254856
TTC6	0.614315	0.0254935
AL596220.1	0.613942	0.0256081
RP11-664I21.5	0.613942	0.0256081
KIF25	0.613942	0.0256081
RP11-806J6.1	0.613942	0.0256081
CTB-35F21.1	0.613427	0.0257672
OVGP1	0.613386	0.0257799
TEX9	0.613343	0.025793
ITGAM	0.613159	0.0258501
MEF2D	0.612965	0.0259102
GTF2IRD1	0.612767	0.0259717
CTC-347C20.1	0.61265	0.0260082
DIAPH2	0.612423	0.026079
HSD17B3	0.61237	0.0260953
PHEX-AS1	0.611552	0.0263516
PLA2G12B	0.611104	0.0264929
CTD-2589M5.4	0.610983	0.0265311
RP11-1079H9.1	0.610983	0.0265311
LINC01363	0.610748	0.0266052
RP3-508I15.9	0.610552	0.0266675
RP11-989E6.10	0.608446	0.0273415
GAL3ST2	0.608284	0.0273936
FAM227A	0.608191	0.0274238
CRACR2A	0.60805	0.0274695
POLL	0.607913	0.027514
ERVH-1	0.607576	0.0276233
SAP30	0.60745	0.0276644
RP11-554K11.2	0.607269	0.0277233
CDH18	0.606807	0.0278744
RP11-462L8.1	0.606383	0.0280135
LINC00917	0.606207	0.0280717
GLIPR2	0.606128	0.0280974
NIN	0.605967	0.0281505
INTS2	0.605951	0.0281561
FBXO10	0.605696	0.0282403
NFIC	0.605592	0.0282745
A4GALT	0.605546	0.0282898
RP3-414A15.2	0.605485	0.02831
CTA-223H9.9	0.605438	0.0283256
LINC01301	0.604961	0.0284839
ARHGAP20	0.604378	0.0286787
CATSPERG	0.604231	0.0287278
STX5	0.604199	0.0287384
RP5-1136G13.2	0.603305	0.029039
PRSS38	0.60325	0.0290578
RP11-202I11.2	0.603121	0.0291015
STPG2	0.603009	0.0291393
TMEM120B	0.602913	0.0291718
LGI1	0.602817	0.0292044
CPNE5	0.602794	0.0292122
CBY1	0.602566	0.0292896
ATAD3B	0.602532	0.0293011
NLRP3	0.602158	0.0294283
MAFA	0.601935	0.0295043
CHRDL2	0.601854	0.0295321
DNM2	0.601602	0.0296184
ADAMTS20	0.601466	0.0296651
HAVCR1	0.60135	0.0297047
RP4-651E10.4	0.60126	0.0297355
AC009878.2	0.60106	0.0298045
LINC01004	0.600462	0.0300106
CTB-180A7.8	0.599829	0.0302301
CABLES2	0.599741	0.0302608
CLK1	0.599672	0.0302849
RP11-547C5.2	0.599645	0.0302941
RP11-518L10.5	0.599549	0.0303277
RP11-227G15.11	0.599544	0.0303295
PRPF6	0.599314	0.0304098
FSD1	0.599207	0.0304471
RP11-397O4.1	0.599207	0.0304471
USP17L15	0.599207	0.0304471
CTB-134F13.1	0.599207	0.0304471
GJC3	0.599207	0.0304471
RP1-267L14.3	0.599207	0.0304471
LINC00392	0.599207	0.0304471
NWD2	0.599011	0.0305157
CAP1	0.598845	0.0305738
SIX3	0.598803	0.0305884
CCDC187	0.598803	0.0305884
HSD11B2	0.598803	0.0305884
CDC42BPG	0.598803	0.0305884
AADACL3	0.598803	0.0305884
RP4-694A7.2	0.598803	0.0305884
RP11-15E18.4	0.598803	0.0305884
RP11-473C19.1	0.598803	0.0305884
AC010745.2	0.598803	0.0305884
RP4-583P15.16	0.598803	0.0305884
RP5-1067M6.3	0.598803	0.0305884
AC006960.7	0.598803	0.0305884
C1QTNF9-AS1	0.598803	0.0305884
RP11-802F5.1	0.598803	0.0305884
FAM3D	0.598803	0.0305884
ZNF23	0.598803	0.0305884
AC010967.3	0.598803	0.0305884
RP11-554L12.1	0.598803	0.0305884
SECTM1	0.598803	0.0305884
RP11-147C23.1	0.598803	0.0305884
DBH-AS1	0.598803	0.0305884
RP11-897M7.4	0.598803	0.0305884
RP11-381N20.1	0.598803	0.0305884
AC138647.1	0.598803	0.0305884
AC124944.3	0.598803	0.0305884
AC008937.3	0.598803	0.0305884
RP11-325L12.7	0.598803	0.0305884
RP11-49I4.3	0.598803	0.0305884
RP11-235E17.2	0.598803	0.0305884
AC010646.3	0.598803	0.0305884
CTCFL	0.598803	0.0305884
CTC-548H10.2	0.598803	0.0305884
AP000472.2	0.598803	0.0305884
CLUL1	0.598803	0.0305884
USH1G	0.598803	0.0305884
SIGLEC9	0.598803	0.0305884
KB-1562D12.1	0.598803	0.0305884
CYB561D2.1	0.598803	0.0305884
RND1	0.598803	0.0305884
MAGI2-AS2	0.598803	0.0305884
CTD-2283N19.1	0.598803	0.0305884
RP11-730K11.1	0.598803	0.0305884
AC007731.1	0.598803	0.0305884
FABP7	0.598803	0.0305884
CTA-243E7.2	0.598803	0.0305884
XCR1	0.598803	0.0305884
DPPA3	0.598803	0.0305884
RASGRP4	0.598803	0.0305884
MS4A3	0.598803	0.0305884
PCK1	0.598803	0.0305884
FAM197Y5P	0.598803	0.0305884
TGM4	0.598803	0.0305884
RP11-569G13.2	0.598803	0.0305884
RP11-80I3.1	0.598803	0.0305884
RP11-439E19.7	0.598803	0.0305884
RP11-656A15.1	0.598803	0.0305884
RP11-65J21.1	0.598803	0.0305884
RP5-1066H13.4	0.598803	0.0305884
C17orf99	0.598803	0.0305884
GS1-204I12.4	0.598803	0.0305884
RP11-78J21.4	0.598803	0.0305884
WDR87	0.598803	0.0305884
RBBP8NL	0.598803	0.0305884
CTC-563A5.2	0.598803	0.0305884
LINC01312	0.598803	0.0305884
FCRL4	0.598803	0.0305884
AC018866.1	0.598803	0.0305884
AC104777.1	0.598803	0.0305884
TAAR2	0.598803	0.0305884
KRT15	0.598803	0.0305884
RP11-18H21.1	0.598803	0.0305884
RP11-1029J19.2	0.598803	0.0305884
RP11-17G2.1	0.598803	0.0305884
RP11-597M12.2	0.598803	0.0305884
CTB-33O18.3	0.598803	0.0305884
RP4-576H24.4	0.598803	0.0305884
CTD-2313J23.1	0.598803	0.0305884
RP11-232C2.2	0.598803	0.0305884
SLC39A2	0.598803	0.0305884
PGAM4	0.598803	0.0305884
CTD-2176I21.2	0.598803	0.0305884
CTC-281M20.1	0.598803	0.0305884
RLN2	0.598803	0.0305884
AC002465.2	0.598803	0.0305884
RP11-118E18.4	0.598803	0.0305884
TAC3	0.598803	0.0305884
ADGRG3	0.598803	0.0305884
RP11-29B9.1	0.598803	0.0305884
RP11-295G12.1	0.598803	0.0305884
AC092484.1	0.598803	0.0305884
RP11-677M14.2	0.598803	0.0305884
TTC24	0.598803	0.0305884
USP44	0.598638	0.0306465
ZNF461	0.598572	0.0306697
F7	0.598483	0.0307009
CENPW	0.598483	0.0307009
GOLT1A	0.598483	0.0307009
CMB9-22P13.1	0.598312	0.0307611
RP11-110L15.2	0.598299	0.0307658
RP11-508M8.1	0.597924	0.030898
RP1-317E23.6	0.597924	0.030898
RP11-598D14.1	0.597924	0.030898
RP11-385F5.5	0.597924	0.030898
WDR78	0.597698	0.0309777
MKLN1	0.59765	0.0309947
RP11-332J15.1	0.597202	0.0311539
RP11-1114A5.4	0.597115	0.0311846
RP11-1081M5.1	0.596998	0.0312265
CWH43	0.596353	0.0314566
RRAS	0.596162	0.0315251
LGR5	0.595571	0.0317375
ZMIZ1-AS1	0.594998	0.0319443
CPO	0.594945	0.0319636
ZNF358	0.594327	0.032188
ELFN1	0.593995	0.0323091
RGS7BP	0.593525	0.0324811
ANKRD16	0.592956	0.03269
ADAMTS8	0.592942	0.0326952
MIR1-1HG	0.592439	0.0328807
SRSF3	0.592436	0.0328817
CTD-2012I17.1	0.592356	0.0329117
SBF1	0.591783	0.0331239
RP11-815M8.1	0.591734	0.0331421
NVL	0.591687	0.0331599
UBE2U	0.591642	0.0331764
PEX5L	0.591556	0.0332085
POU6F2-AS2	0.591542	0.0332136
LINC01435	0.591379	0.0332745
TMEM259	0.591107	0.033376
NPC1	0.590698	0.0335292
KIAA0141	0.590546	0.0335862
ZNF487	0.590366	0.033654
PRRG4	0.590015	0.0337861
RP11-88E10.4	0.590015	0.0337861
RP11-498C9.3	0.590015	0.0337861
RP11-432J24.3	0.590015	0.0337861
ARC	0.590015	0.0337861
PPP1R14D	0.590015	0.0337861
RP1-309K20.6	0.590015	0.0337861
BEST2	0.590015	0.0337861
OR7A5	0.590015	0.0337861
FAM85B	0.589998	0.0337924
RP11-707G18.1	0.589935	0.0338161
HIC2	0.589598	0.0339436
B4GALNT2	0.589573	0.033953
KLRD1	0.589343	0.0340401
OSBPL6	0.589246	0.0340771
CTC-498M16.4	0.588546	0.0343436
TNNI3K	0.588387	0.0344044
OSBPL5	0.588277	0.0344464
PHF24	0.588115	0.0345082
RP11-115J16.2	0.588115	0.0345082
LINC01134	0.587868	0.034603
TRIM28	0.587662	0.0346821
FAM20B	0.587496	0.0347461
MGST1	0.587283	0.0348281
CTD-2245E15.3	0.587242	0.0348437
PBX4	0.587031	0.0349251
RABEP1	0.586539	0.0351159
KCNAB3	0.586483	0.0351375
SBNO1	0.585488	0.0355252
RNF19B	0.585471	0.0355319
LYSMD4	0.585399	0.0355602
MED24	0.584717	0.0358277
FRG1	0.584465	0.0359272
RP11-380P13.1	0.584329	0.0359809
POR	0.584172	0.0360428
WI2-87327B8.1	0.584146	0.0360532
AC008746.3	0.583999	0.0361112
HTR2A-AS1	0.583999	0.0361112
PLD4	0.583279	0.036397
SIGLEC1	0.583212	0.0364238
CTD-2116N24.1	0.583158	0.0364453
RP11-38M8.1	0.583154	0.0364468
SNHG22	0.583058	0.0364851
TDRD5	0.582975	0.0365184
TSEN2	0.582973	0.036519
AMD1	0.582397	0.0367494
ELK4	0.582216	0.0368222
RP5-1119A7.14	0.581983	0.0369161
RP11-163F15.1	0.581961	0.0369246
GYS2	0.581679	0.0370382
SARM1	0.581565	0.0370842
ABL1	0.581521	0.0371021
LIN28B	0.581367	0.0371643
CASC4	0.581298	0.0371923
HDAC5	0.580953	0.0373321
ADCY9	0.580826	0.0373836
RP11-90C4.2	0.580707	0.0374317
ABCD2	0.580497	0.0375172
MIR325HG	0.580154	0.037657
PPP2R5C	0.580143	0.0376616
ENPEP	0.579944	0.0377429
ADAM8	0.579481	0.0379325
RP11-112J3.16	0.579225	0.0380376
NSD1	0.579166	0.0380617
CYP27C1	0.578968	0.0381435
RP1-27K12.4	0.578968	0.0381435
SLC25A16	0.578896	0.0381732
RP4-669P10.20	0.57863	0.0382829
PHACTR3	0.578521	0.0383277
RNF135	0.577665	0.0386831
GREB1L	0.577471	0.0387637
UNC79	0.577463	0.0387673
AP000695.4	0.577458	0.038769
COQ5	0.577419	0.0387854
DIABLO	0.577368	0.0388066
CCNB1IP1	0.577226	0.0388658
DNASE1L2	0.577175	0.0388872
IGSF9B	0.576842	0.0390267
VWA3A	0.576802	0.0390434
RP11-74J13.8	0.576714	0.03908
XG	0.576701	0.0390858
CACNA2D3	0.57669	0.0390903
EARS2	0.576549	0.0391493
SAA2-SAA4	0.576494	0.0391724
AC005009.2	0.576494	0.0391724
MIR3142HG	0.576494	0.0391724
IQCF1	0.576494	0.0391724
LINC00868	0.576494	0.0391724
RP11-993B23.3	0.576494	0.0391724
RP13-870H17.3	0.576494	0.0391724
LINC00565	0.576494	0.0391724
RP3-333A15.1	0.576494	0.0391724
GCGR	0.576494	0.0391724
CDRT8	0.576494	0.0391724
TRAPPC9	0.575675	0.0395176
LINC00609	0.575528	0.0395797
AC106870.2	0.575431	0.0396209
RP11-518I13.1	0.575431	0.0396209
RP11-188P17.2	0.575431	0.0396209
RP11-101E5.1	0.575431	0.0396209
APOBR	0.575431	0.0396209
AC079354.5	0.575431	0.0396209
AC007750.5	0.575431	0.0396209
CTC-465D4.1	0.575431	0.0396209
AC004449.6	0.575431	0.0396209
AC006373.1	0.575431	0.0396209
RP11-180P8.3	0.575431	0.0396209
LINC01548	0.575431	0.0396209
CH17-140K24.1	0.575431	0.0396209
AC091493.2	0.575431	0.0396209
RP11-844P9.1	0.575431	0.0396209
SOX10	0.575431	0.0396209
RP11-554A11.8	0.575431	0.0396209
RP11-184A2.3	0.575431	0.0396209
RP11-249C24.10	0.575431	0.0396209
RP11-121P12.1	0.575431	0.0396209
AC073636.1	0.575431	0.0396209
SPINT3	0.575431	0.0396209
KRTAP9-9	0.575431	0.0396209
RP1-86C11.7	0.575431	0.0396209
LINC00437	0.575431	0.0396209
RP1-153P14.8	0.575431	0.0396209
PACERR	0.575431	0.0396209
OR4F17	0.575431	0.0396209
AC016912.3	0.575431	0.0396209
IL36B	0.575431	0.0396209
LINC01305	0.575431	0.0396209
CTB-161C1.1	0.575431	0.0396209
TLDC2	0.575431	0.0396209
LINC01381	0.575431	0.0396209
AC007362.3	0.575431	0.0396209
AC073321.4	0.575431	0.0396209
RP11-449H15.2	0.575431	0.0396209
NXF3	0.575431	0.0396209
RP5-1112D6.4	0.575397	0.0396353
MAPT	0.575244	0.0396999
RP11-281A20.1	0.575235	0.0397041
DHRS9	0.575193	0.0397219
EEF1A2	0.574868	0.0398598
HUS1	0.574757	0.0399071
PARVB	0.574509	0.0400126
CRYGS	0.574455	0.0400356
ARL9	0.574204	0.0401428
RP11-197K6.1	0.574131	0.0401741
RP11-525K10.3	0.574039	0.0402137
LINC00976	0.573968	0.040244
DESI1	0.573814	0.0403098
AC002472.11	0.573777	0.0403259
TPM3	0.573772	0.040328
RP11-463D19.2	0.573491	0.0404487
AC108938.5	0.573439	0.040471
RP11-1020M18.10	0.573405	0.0404856
PROB1	0.573353	0.040508
IFIT1B	0.572938	0.0406867
SLC9A5	0.572621	0.0408237
XPNPEP3	0.572419	0.0409114
CPT1A	0.572369	0.040933
MAU2	0.572152	0.0410274
MAPK8IP3	0.572144	0.0410308
KIAA1324	0.572139	0.041033
PAK6	0.571937	0.0411205
VWDE	0.571722	0.0412141
ADCY6	0.571689	0.0412287
AC005943.2	0.57123	0.041429
REXO1	0.57123	0.041429
RP11-362K2.2	0.570772	0.0416296
SACS	0.570622	0.0416957
RP11-313F23.4	0.570593	0.0417086
KIAA2012	0.570398	0.0417942
KCNT2	0.569744	0.0420826
PCSK6	0.569469	0.0422045
RP5-898J17.1	0.568954	0.0424334
ABI3BP	0.568931	0.0424436
C1orf228	0.568903	0.0424561
SYNPO	0.568292	0.0427287
LINC01299	0.568252	0.0427466
RP11-707P17.1	0.568227	0.0427578
C3orf22	0.568007	0.042856
FAM150B	0.567942	0.0428855
CNTNAP5	0.567908	0.0429006
ZNF703	0.56748	0.043093
SH2D4B	0.567403	0.0431275
UBXN6	0.567402	0.0431279
ZFYVE28	0.567396	0.0431305
AF064858.11	0.567264	0.04319
RP11-40E6.1	0.567233	0.0432039
MARVELD2	0.566972	0.0433219
PTH2R	0.565868	0.0438227
RP13-270P17.3	0.565855	0.0438286
CTB-120L21.1	0.565607	0.0439419
TNFSF8	0.565478	0.0440004
LINC00298	0.565364	0.0440527
ABCC1	0.56532	0.0440726
AP003900.6	0.56483	0.0442975
TWIST1	0.564588	0.0444085
NFKBIZ	0.564554	0.0444239
RUNDC3A	0.564423	0.0444845
TRAP1	0.564124	0.0446222
AP3D1	0.563442	0.0449378
ZAN	0.563333	0.0449886
RP11-460M2.1	0.563166	0.0450659
IFNG-AS1	0.562692	0.0452868
SH3BP1	0.562645	0.0453087
PLIN5	0.562566	0.0453454
FBXW4	0.562544	0.0453556
AMN1	0.562449	0.0454002
IL17B	0.562159	0.0455358
RP1-199J3.7	0.562148	0.045541
SNAI3	0.562133	0.045548
FAM171B	0.561972	0.0456234
RP11-286H15.1	0.561774	0.045716
CUBN	0.561511	0.0458399
SGPP1	0.561446	0.0458704
UQCC1	0.561377	0.0459027
MXRA7	0.561285	0.0459462
CDH22	0.561046	0.046059
RASL11A	0.560994	0.0460833
AF127577.8	0.560894	0.0461308
YTHDF2	0.560809	0.0461708
R3HDM2	0.560398	0.0463658
SGCZ	0.559978	0.0465649
PARD6B	0.559765	0.0466667
CTD-2540F13.2	0.559718	0.0466888
GCN1	0.559715	0.0466902
KB-1460A1.5	0.559606	0.0467426
L1TD1	0.559489	0.0467981
KCTD8	0.559393	0.0468442
DNAH5	0.559327	0.0468754
LINC00964	0.559196	0.0469381
ERICH3	0.559193	0.0469397
RP11-298A8.2	0.559133	0.0469684
PKN2-AS1	0.559033	0.0470165
SDHC	0.558948	0.0470573
GRIN2A	0.558897	0.0470814
GGPS1	0.558895	0.0470824
SAP25	0.558767	0.0471439
COL7A1	0.558343	0.0473478
RP11-116O18.3	0.558293	0.047372
SERPINI2	0.558253	0.0473912
RP11-428C19.5	0.558038	0.0474949
SULT1C2	0.55799	0.0475179
RPS6KB1	0.557705	0.0476559
DUSP10	0.557453	0.047778
CTC-242N15.1	0.55737	0.0478178
EVI5L	0.557288	0.0478579
PCYT1A	0.557192	0.0479046
NFIX	0.557039	0.0479789
AC016907.3	0.557004	0.047996
GMFG	0.556678	0.0481543
EIF4EBP2	0.556634	0.0481758
PCP4L1	0.556514	0.0482344
RP11-867G23.12	0.556514	0.0482344
CNFN	0.556441	0.0482702
SLC14A2	0.555659	0.0486529
RP11-344N10.5	0.555652	0.0486565
CLCN4	0.555641	0.0486616
ECE1	0.555614	0.0486752
CTC-347C20.2	0.555107	0.0489245
SFTPD	0.554872	0.0490407
AC138035.2	0.554842	0.0490555
PRKAR2A	0.554794	0.0490791
MYH7	0.554793	0.0490798
FOXC2	0.554423	0.0492628
HTT	0.554367	0.0492906
SLC7A2	0.554141	0.0494027
CSGALNACT1	0.553984	0.0494803
RP11-87M18.2	0.553588	0.0496778
RP11-114G11.5	0.553558	0.0496924
ZCCHC3	0.553341	0.049801
TMCO2	0.553318	0.0498123
DNAJC8	0.553288	0.0498273
PLEKHM2	0.553015	0.0499636
RUSC1-AS1	0.552909	0.0500167
WT1-AS	0.552808	0.0500673
RP11-403B2.7	0.552744	0.0500997
RP11-286N22.8	0.552696	0.0501238
RP11-46A10.5	0.552669	0.0501374
CTD-2308B18.3	0.552058	0.0504444
IP6K1	0.551733	0.0506084
INSR	0.551664	0.0506431
AP001596.6	0.551453	0.0507501
RP11-720L8.1	0.551417	0.0507681
TAS2R8	0.551318	0.0508185
TMEM63C	0.551023	0.0509678
FOXK2	0.55076	0.0511014
SNX6	0.550664	0.0511501
CTB-25B13.5	0.550345	0.0513127
IGHV3-74	0.550064	0.0514565
VSTM2A	0.550064	0.0514565
RP5-994D16.11	0.550064	0.0514565
FGF10-AS1	0.550064	0.0514565
CTA-929C8.8	0.550064	0.0514565
RP11-679B19.2	0.550064	0.0514565
BATF	0.550064	0.0514565
LINC00547	0.550064	0.0514565
CRYBB3	0.550064	0.0514565
C15orf43	0.550064	0.0514565
TMPRSS11E	0.550064	0.0514565
RP4-553F4.2	0.550064	0.0514565
AC102948.2	0.550064	0.0514565
CTB-167B5.1	0.550064	0.0514565
RP11-677I18.4	0.550064	0.0514565
C9orf173-AS1	0.550064	0.0514565
PSKH2	0.550064	0.0514565
AL157359.4	0.550064	0.0514565
VAX2	0.550064	0.0514565
ADCYAP1	0.550064	0.0514565
RP1-288H2.2	0.550064	0.0514565
RP11-395D3.1	0.550064	0.0514565
LINC01047	0.550064	0.0514565
XKR5	0.550064	0.0514565
KCNV1	0.550064	0.0514565
LINC01136	0.550064	0.0514565
RP11-473A10.2	0.550064	0.0514565
RP11-554D13.1	0.550025	0.0514765
CTD-2544N14.3	0.549778	0.0516029
RP11-512N4.2	0.549745	0.0516198
CTB-32O4.4	0.549745	0.0516198
TMEM61	0.549745	0.0516198
DEFB126	0.549745	0.0516198
LINC01519	0.549745	0.0516198
RP11-536C5.2	0.549745	0.0516198
RP11-433J22.3	0.549745	0.0516198
CTD-2516F10.4	0.549745	0.0516198
CTD-2542C24.8	0.549745	0.0516198
REN	0.549745	0.0516198
CTD-2636A23.2	0.549745	0.0516198
RP11-396F22.1	0.549745	0.0516198
KCNF1	0.549745	0.0516198
RP11-186B7.7	0.549745	0.0516198
TMIGD1	0.549745	0.0516198
RP11-889D3.2	0.549745	0.0516198
ALOXE3	0.549745	0.0516198
VMO1	0.549745	0.0516198
RP11-334G22.1	0.549745	0.0516198
RP11-92B11.3	0.549745	0.0516198
ECEL1	0.549745	0.0516198
RP11-454C18.1	0.549745	0.0516198
DPPA2	0.549745	0.0516198
RAB19	0.549745	0.0516198
AC013480.2	0.549745	0.0516198
CCL8	0.549745	0.0516198
FKBP1B	0.549745	0.0516198
AC016903.2	0.549745	0.0516198
RP1-102D24.5	0.549745	0.0516198
AC026471.6	0.549745	0.0516198
AC008103.3	0.549745	0.0516198
LEP	0.549745	0.0516198
OTUD7A	0.549364	0.051815
INTS9	0.54924	0.0518787
RP11-254F7.2	0.549161	0.0519196
RP1-8B1.4	0.54915	0.051925
RP11-274B21.9	0.549073	0.0519648
ZBTB11	0.549017	0.0519934
KIAA0556	0.548985	0.0520102
RP5-828H9.1	0.548869	0.0520697
SETX	0.548715	0.0521493
VPS72	0.5484	0.0523121
MUCL1	0.548319	0.0523536
CTD-2033C11.1	0.548261	0.0523841
VAC14-AS1	0.548259	0.0523851
RP11-379J13.2	0.548259	0.0523851
SSBP3-AS1	0.548246	0.0523918
PLEC	0.547995	0.052522
RP4-665J23.4	0.547972	0.0525337
RP11-149B9.2	0.547972	0.0525337
KRTAP5-AS1	0.547652	0.0526999
COQ3	0.547538	0.0527591
KLHL25	0.547221	0.0529242
SLC25A33	0.547144	0.0529646
TMC8	0.547033	0.0530222
AC005487.2	0.546958	0.0530614
UBE2L3	0.546592	0.0532528
RNF121	0.546445	0.05333
RP11-1145L24.1	0.546309	0.0534015
BEGAIN	0.546078	0.0535228
RP11-266K22.2	0.545991	0.0535686
TMEM252	0.545957	0.0535864
CTD-2066L21.3	0.545906	0.053613
WFIKKN1	0.54578	0.0536794
RP11-799B12.4	0.545679	0.0537328
PSPN	0.545676	0.0537343
AC005754.8	0.545563	0.0537938
TWIST2	0.545416	0.0538715
OVCH1-AS1	0.545373	0.0538941
PLIN4	0.545343	0.0539101
KCTD21-AS1	0.545079	0.0540499
AC073254.1	0.544687	0.0542573
LINC01141	0.544661	0.0542716
APOB	0.544543	0.0543339
GNA11	0.5445	0.054357
FURIN	0.544386	0.0544175
DNAH7	0.544361	0.0544306
AKR1B15	0.544351	0.054436
NAIP	0.544321	0.0544522
RP11-1228E12.1	0.544105	0.0545671
RP3-448I9.1	0.543972	0.054638
HSPA1L	0.543712	0.0547767
DGCR5	0.54359	0.0548423
RP11-166B2.7	0.54359	0.0548423
PDX1-AS1	0.543432	0.0549265
RP11-324I22.2	0.543022	0.0551467
RP3-461P17.10	0.54295	0.0551851
TPTE2	0.542948	0.0551863
BAZ1B	0.542943	0.0551888
NPLOC4	0.542839	0.0552449
CPLX2	0.542697	0.0553215
GALNT18	0.542604	0.0553715
RP11-384F7.1	0.542582	0.0553831
TMPRSS7	0.54253	0.0554109
RP11-316M21.7	0.542035	0.0556785
LINC01104	0.542035	0.0556785
C9orf92	0.541676	0.0558728
NDUFV3	0.541643	0.0558907
GALNT6	0.541553	0.0559395
FAM222B	0.541096	0.0561875
AC016738.3	0.541081	0.0561958
RP11-422P24.10	0.54097	0.0562565
ALDH1L1-AS1	0.54097	0.0562565
OTULIN	0.540625	0.0564443
TMEM256-PLSCR3.1	0.540514	0.0565051
RP11-245G13.2	0.540484	0.0565215
DYNC1I1	0.540383	0.0565769
RP11-307C19.2	0.540264	0.056642
RP1-151F17.2	0.540092	0.0567361
DPH6-AS1	0.539938	0.0568205
UBE2J2	0.539917	0.056832
SEC11A	0.539762	0.0569173
YTHDF1	0.539635	0.056987
RP11-729M20.1	0.53955	0.0570333
P2RX6	0.539419	0.0571054
PRKCQ	0.539245	0.0572016
MAN2A2	0.539082	0.0572913
ZNF705A	0.538842	0.057424
RP5-998N21.4	0.538758	0.0574704
DEAF1	0.538631	0.0575406
SEC24A	0.53859	0.0575632
AGAP3	0.538471	0.0576293
RP3-460G2.2	0.53835	0.0576963
PPP1R12C	0.538309	0.0577189
RP5-899B16.2	0.538218	0.0577696
CH507-513H4.1	0.538169	0.0577967
RP11-297A16.2	0.538168	0.0577972
LPIN2	0.537804	0.0579994
SEMA4A	0.537791	0.0580071
RRP36	0.537775	0.0580156
EP300	0.537453	0.0581952
CLSTN1	0.537373	0.0582398
LIPC	0.537242	0.0583128
GYPB	0.537236	0.0583161
RBM38	0.537179	0.0583483
ARFGAP2	0.537177	0.0583495
TBC1D3G	0.537131	0.0583751
LRRC3C	0.537104	0.0583903
SCNN1D	0.536834	0.0585415
ITPR1	0.536792	0.058565
AC105052.2	0.536685	0.0586248
VRTN	0.536685	0.0586248
RP11-167J8.3	0.536685	0.0586248
RP11-404O13.1	0.536495	0.0587315
RP11-550H2.1	0.536376	0.0587982
KREMEN1	0.536192	0.0589019
NTRK3	0.53615	0.0589253
GABPB2	0.536113	0.0589462
CACNA1A	0.53603	0.0589931
NCOA6	0.535987	0.0590172
LINC00862	0.535976	0.0590235
C1orf159	0.535946	0.0590405
ANKRD24	0.535581	0.0592463
ABHD17A	0.53538	0.0593598
TMEM132B	0.53513	0.0595015
GLI4	0.535116	0.0595093
RP11-387H17.4	0.534968	0.0595933
C5orf47	0.534967	0.0595942
MUC20	0.534666	0.0597648
SRRM2	0.534586	0.0598103
RP11-84A19.2	0.534518	0.0598493
BMPR1B	0.534508	0.0598546
BAALC-AS1	0.534447	0.0598898
INCA1	0.534435	0.0598962
UBE2Z	0.534335	0.0599531
CHST7	0.53429	0.059979
RP11-27M9.1	0.534221	0.0600185
HIP1	0.534034	0.0601252
AC079305.8	0.534016	0.0601356
DENND4B	0.533913	0.0601942
GRPR	0.533857	0.0602264
KBTBD11	0.533343	0.0605206
CCPG1	0.533289	0.0605514
ALKBH3-AS1	0.532989	0.0607239
AC002310.13	0.532925	0.0607605
RP11-352M15.1	0.531995	0.0612971
RP11-170M17.1	0.531981	0.0613057
PSTK	0.531937	0.0613309
RP11-98J9.1	0.531899	0.0613529
RAB14	0.531785	0.0614188
RP1-28O10.1	0.531639	0.0615036
GRM4	0.531613	0.0615187
CXCL13	0.531127	0.061801
HELZ2	0.530973	0.0618911
AP000230.1	0.530932	0.0619147
LCK	0.5308	0.0619921
NCOR2	0.530791	0.0619973
HSDL1	0.530762	0.0620139
C4orf22	0.530253	0.0623115
CLOCK	0.530059	0.062425
DOCK3	0.530009	0.0624547
DUSP5	0.529806	0.0625737
LINC01491	0.52972	0.0626242
RP11-875H7.5	0.52972	0.0626242
HEPHL1	0.529702	0.062635
FOXM1	0.529634	0.0626751
RFX6	0.529634	0.0626751
WDR27	0.529611	0.0626885
IKZF4	0.529585	0.0627039
DPYSL4	0.52956	0.0627181
CTD-2246P4.1	0.529532	0.0627347
RP11-392O17.2	0.529491	0.0627589
SNN	0.529462	0.0627761
RGPD2	0.529248	0.0629022
CTD-2020K17.3	0.529202	0.062929
AC145212.2	0.529165	0.0629512
LYST	0.528945	0.0630811
RP11-439L18.1	0.528581	0.0632964
CUEDC1	0.528324	0.0634483
EFCAB8	0.52817	0.0635395
FHL2	0.528009	0.0636352
RAB33A	0.527966	0.0636609
MAPKAPK2	0.527518	0.0639277
RP11-6N13.1	0.527482	0.0639494
FAH	0.527407	0.0639942
LINC00506	0.527369	0.0640164
PRDM7	0.527249	0.0640883
SMIM11A	0.527212	0.0641103
AC096649.3	0.527178	0.0641307
AC024084.1	0.527148	0.0641485
ZDHHC14	0.527144	0.0641509
NR1H4	0.527091	0.064183
WFS1	0.527002	0.0642359
GTF2H2C	0.526914	0.0642888
MIR762HG	0.526889	0.0643039
RP11-16D22.2	0.526691	0.0644223
SCX	0.526476	0.064551
NUP50-AS1	0.526194	0.0647204
ZSWIM4	0.526141	0.0647527
NRF1	0.526103	0.0647756
CHODL-AS1	0.526064	0.0647989
RP11-484N16.1	0.526036	0.0648157
YWHAZ	0.525921	0.0648848
ZNF282	0.525887	0.0649057
OSCAR	0.525759	0.0649829
LINC01204	0.525579	0.0650915
KPNA6	0.525543	0.0651131
MBNL3	0.525505	0.0651363
RP11-227G15.9	0.525337	0.0652379
LINC01410	0.52524	0.0652962
LINC01102	0.525214	0.0653123
RP11-831F12.2	0.525214	0.0653123
FMN1	0.524948	0.0654733
C2orf42	0.524882	0.0655133
SELPLG	0.524343	0.0658407
PLCZ1	0.524228	0.0659106
FOSB	0.52376	0.0661963
LINC00922	0.523629	0.0662764
LINC00159	0.523543	0.0663294
FAM156B	0.523528	0.066338
RBMX	0.523473	0.0663722
FBXO46	0.523383	0.066427
KCNJ4	0.523242	0.0665135
FRMD7	0.523208	0.0665342
CTC-535M15.2	0.522936	0.0667012
ADPRHL1	0.522903	0.0667217
TFAP2E	0.522899	0.0667239
CLEC9A	0.522837	0.0667619
HAVCR2	0.522759	0.06681
RP11-475O6.1	0.522717	0.0668358
FGF8	0.522627	0.0668912
SLC22A25	0.522549	0.0669393
BCO2	0.522382	0.0670425
MIER2	0.522215	0.067145
CERK	0.522189	0.0671613
NRSN2-AS1	0.522092	0.0672215
KLRC1	0.521846	0.0673734
RP11-326N17.2	0.521701	0.067463
CAPZB	0.52164	0.0675008
PRRC2C	0.521596	0.0675284
GRAMD2	0.521567	0.0675459
LIMCH1	0.521339	0.0676878
DNAJC12	0.521313	0.0677038
POLDIP3	0.521029	0.06788
TRNAU1AP	0.520873	0.0679775
FAM184B	0.520831	0.0680032
MARK2	0.520779	0.0680357
RP11-709D24.6	0.520755	0.0680506
ZBTB4	0.520748	0.0680551
RP11-766N7.3	0.520699	0.0680855
LRGUK	0.520584	0.0681576
TOX4	0.520558	0.0681738
TSPAN16	0.520399	0.0682727
LINC00276	0.520148	0.06843
DLAT	0.520057	0.0684868
ADCY10	0.520031	0.0685029
AQP4-AS1	0.52002	0.0685101
RP11-314N14.1	0.519806	0.0686436
RP5-1112D6.8	0.519558	0.0687996
MYT1L	0.519525	0.0688204
MFSD11	0.519525	0.0688205
RAB39A	0.519	0.0691505
CDC42BPB	0.518973	0.0691677
RP11-867G23.1	0.518927	0.0691966
RP5-919F19.5	0.518927	0.0691966
RP11-254F7.1	0.518927	0.0691966
RP11-80H18.4	0.518927	0.0691966
SNCB	0.518927	0.0691966
HBG2	0.51885	0.0692448
RP11-587H10.2	0.518708	0.0693347
AC079779.6	0.5187	0.0693394
SEMA3E	0.518657	0.0693668
PCNXL2	0.51857	0.0694218
CD180	0.518523	0.0694514
MIR4458HG	0.51835	0.0695611
AL035610.2	0.518307	0.0695882
GTPBP2	0.518257	0.0696199
RP11-178F10.2	0.517859	0.0698719
AC018731.3	0.517859	0.0698719
GAL3ST1	0.517859	0.0698719
RP5-823G15.5	0.517859	0.0698719
CTD-2050N2.1	0.517859	0.0698719
RP11-723O4.2	0.517859	0.0698719
AC006041.1	0.517859	0.0698719
TANGO2	0.517804	0.0699073
RP11-480D4.1	0.517722	0.0699594
CCNF	0.51771	0.069967
RP13-514E23.2	0.51768	0.0699858
ENDOV	0.517543	0.0700729
MYO15A	0.517245	0.0702625
RP11-507B12.2	0.517118	0.0703434
RP11-452K12.7	0.517068	0.0703756
CARMN	0.517064	0.0703782
RP11-359M6.1	0.516996	0.0704215
HS6ST3	0.516913	0.0704744
ZCCHC10	0.51675	0.0705784
MYO3B	0.516714	0.0706015
MOK	0.51665	0.0706427
SEMA3G	0.516473	0.0707556
RP1-167G20.1	0.516388	0.0708103
PTPN9	0.516377	0.0708176
STK38	0.516222	0.0709166
RP11-455O6.8	0.51547	0.0714004
RP11-16C1.1	0.515322	0.0714956
RP11-350N15.3	0.515307	0.0715052
CTB-4E7.1	0.515217	0.0715636
RP11-513G11.4	0.515217	0.0715636
SLC7A1	0.515214	0.071565
GNRH1	0.515147	0.0716083
RP11-673E1.4	0.514781	0.0718453
POLN	0.514746	0.0718676
ARL8A	0.514738	0.0718731
STXBP5L	0.514643	0.0719343
PEBP4	0.513781	0.0724945
CCR3	0.513598	0.0726133
SCGB1B2P	0.513532	0.0726564
NUP210L	0.513369	0.0727631
CLEC4G	0.513256	0.0728371
CTD-2207P18.1	0.513256	0.0728371
CRYL1	0.513163	0.0728978
KLKB1	0.513158	0.0729013
EGLN3	0.513014	0.0729952
RP11-553P9.2	0.512989	0.0730115
UNC5A	0.512833	0.0731139
RP11-758M4.4	0.512647	0.073236
ARID1A	0.512505	0.0733288
ALKBH3	0.512487	0.0733407
LINC01076	0.512468	0.0733534
THBS3	0.512368	0.0734185
NPHS1	0.512321	0.07345
RP11-1082L8.3	0.512321	0.07345
RP11-252A24.5	0.512321	0.07345
LINC01255	0.512321	0.07345
HRAT17	0.512269	0.0734842
TDRD9	0.512245	0.0734995
RP11-62H20.1	0.511999	0.0736616
ATG101	0.511991	0.0736667
RP11-536C10.4	0.5119	0.073727
GGNBP2	0.511883	0.0737377
TRIM50	0.511843	0.0737646
OTOG	0.511783	0.0738041
PPIL6	0.511626	0.0739074
PTPN18	0.511576	0.0739406
CTC-459F4.5	0.511451	0.074023
MINK1	0.511153	0.0742204
COX19	0.511095	0.0742589
RP5-884C9.2	0.510974	0.0743391
COMT	0.510758	0.0744822
RP1-232P20.1	0.510593	0.0745917
AC016751.3	0.510469	0.0746744
RP1-7G5.6	0.510469	0.0746744
DCLK3	0.510469	0.0746744
RP11-875O11.2	0.510469	0.0746744
SLC25A18	0.510372	0.0747387
LINC00691	0.510347	0.074755
RP11-368I23.2	0.510238	0.0748275
HERC4	0.510235	0.07483
JAM3	0.510215	0.0748433
NTN4	0.510205	0.0748498
LINGO2	0.510087	0.0749285
FNDC4	0.509995	0.0749898
RP11-394O4.6	0.509711	0.0751794
CTD-2334D19.1	0.509604	0.0752506
RP11-467L24.1	0.509481	0.0753333
ATP8B4	0.509395	0.0753904
CLDN2	0.50925	0.0754875
IRAK2	0.509161	0.0755477
SLC27A1	0.509121	0.0755741
RP11-260E18.1	0.509083	0.0755998
SUFU	0.508748	0.0758249
ZNF614	0.508723	0.0758415
CTD-2288F12.1	0.50872	0.0758432
LRTM1	0.508714	0.0758478
YY1	0.508524	0.0759754
RHOD	0.508475	0.0760083
HACD1	0.508446	0.0760279
RP11-511B23.2	0.508112	0.0762528
NSUN4	0.508002	0.0763272
RP11-1070N10.4	0.50784	0.0764367
AVPI1	0.507795	0.0764673
BCAR3	0.507713	0.0765228
RP11-307B6.3	0.507628	0.07658
AC009120.4	0.50747	0.0766867
C9orf24	0.507319	0.0767891
RP1-85F18.6	0.507253	0.0768342
KIAA0355	0.507222	0.0768552
RAB1A	0.507045	0.0769753
FGL1	0.506929	0.0770544
CTC-559E9.4	0.506845	0.0771111
FGFR1OP2	0.506756	0.0771718
AC009410.1	0.506687	0.0772187
RP11-305L7.3	0.506633	0.0772554
HSPA12A	0.5066	0.0772782
RP11-687M24.8	0.506572	0.0772973
RP11-526A4.1	0.506567	0.0773004
AC058791.1	0.506402	0.0774131
G3BP2	0.506363	0.0774397
MYH14	0.506227	0.0775321
ARCN1	0.506177	0.0775663
TUSC5	0.506161	0.0775771
FNDC7	0.506161	0.0775771
SPATS2	0.50615	0.0775846
GS1-124K5.11	0.506075	0.0776361
AC024560.2	0.506006	0.0776833
RP11-522I20.3	0.505986	0.0776967
CA10	0.505912	0.0777473
TMEM132D	0.505749	0.0778587
RP11-121C2.3	0.505481	0.0780429
CTC-575N7.1	0.505363	0.0781237
NLGN2	0.505174	0.0782531
CRYBB2	0.505174	0.0782536
TTLL6	0.505151	0.0782692
PLPPR4	0.505151	0.0782692
PTPRR	0.505134	0.078281
FRMD6-AS2	0.505056	0.0783341
CCDC158	0.505051	0.0783377
TMEM178B	0.504868	0.0784639
CNBD1	0.504843	0.0784809
NHS	0.504597	0.0786505
AP3B2	0.504436	0.0787616
SH2D2A	0.504333	0.0788327
LMOD1	0.504261	0.078882
ACACB	0.504113	0.0789847
DHRSX	0.504026	0.079045
ZCCHC2	0.504005	0.0790594
PMEPA1	0.504003	0.0790609
ARHGEF5	0.503382	0.0794911
LRP11	0.503236	0.0795928
PUS10	0.503099	0.079688
CDS1	0.503014	0.0797468
GALNT15	0.503013	0.0797477
C19orf18	0.502923	0.0798101
RP13-766D20.2	0.502717	0.0799537
KEL	0.502647	0.0800028
TACR2	0.502594	0.08004
DIRC3	0.50239	0.080182
RP11-104N10.1	0.502351	0.0802092
BEX2	0.502064	0.0804102
ARHGAP23	0.502049	0.0804209
RRP12	0.50193	0.0805042
FAM43A	0.501929	0.0805047
CDC37L1-AS1	0.501854	0.0805575
SEZ6	0.501762	0.0806221
LINC00678	0.501675	0.0806832
LINC01504	0.501355	0.0809077
RP11-407P15.2	0.501284	0.0809575
FAM135B	0.501198	0.0810181
IL19	0.501086	0.0810971
RP1-69D17.4	0.501054	0.0811196
USP20	0.500945	0.081196
MAFK	0.500938	0.0812009
LPA	0.500737	0.0813428
TRAF1	0.500379	0.0815957
GPR179	0.500378	0.0815969
CTD-2506J14.1	0.50019	0.0817298
LRP2BP	0.500139	0.0817658
RNF215	0.500125	0.0817753
DPEP1	0.49984	0.0819778
ALB	0.49984	0.0819778
KRTAP19-3	0.49984	0.0819778
FAM156A	0.499725	0.082059
NANOG	0.499721	0.0820618
TRGC2	0.499691	0.0820832
EHMT1	0.499684	0.0820881
AC159540.1	0.499674	0.0820953
COL17A1	0.499657	0.0821078
CASZ1	0.49961	0.0821411
RP11-230C9.4	0.499466	0.0822433
AC009784.3	0.49946	0.0822479
CTC-546K23.1	0.499415	0.0822795
CDR2L	0.499408	0.0822845
NPIPB4	0.49934	0.0823329
RP5-1011O1.2	0.499304	0.0823583
DYNLL2	0.499263	0.0823879
TXNDC11	0.499044	0.0825438
LINC00299	0.498666	0.0828138
KCTD16	0.49854	0.0829036
XIAP	0.498437	0.0829775
SNAP91	0.498431	0.0829814
RP11-430L16.1	0.498298	0.0830771
IL21-AS1	0.498195	0.0831503
RP5-1029K10.2	0.498115	0.0832082
AP000320.6	0.49802	0.0832758
NTNG2	0.497924	0.0833452
NAV1	0.497788	0.083443
AC006296.1	0.497786	0.0834441
AIM1L	0.497753	0.0834676
PIGBOS1	0.497753	0.0834681
RP11-519M16.1	0.497689	0.0835136
PKHD1	0.497608	0.0835716
HELB	0.497109	0.0839311
DLGAP1-AS2	0.497066	0.083962
LRRC69	0.496726	0.0842078
CTD-2555O16.1	0.496674	0.0842455
SLA2	0.496531	0.0843487
MIDN	0.496513	0.0843619
FAM78B	0.496502	0.08437
CTC-510F12.7	0.49638	0.0844581
KCNH2	0.496172	0.0846092
TUBB1	0.496107	0.0846559
TREM1	0.49581	0.0848717
GLRA1	0.495793	0.0848838
RP11-124G5.3	0.495688	0.0849607
RP11-167H9.5	0.495598	0.0850261
SLC22A3	0.495596	0.0850276
PHF20	0.495509	0.0850904
NXF1	0.495287	0.0852523
PIP5K1A	0.495275	0.085261
RP11-787I22.3	0.495159	0.0853456
ANAPC16	0.495149	0.0853531
SBSPON	0.495096	0.0853916
PPP2R2C	0.495087	0.0853981
RP11-123K19.1	0.495077	0.0854058
BTG4	0.495077	0.0854058
GPBAR1	0.494977	0.085479
RP11-11N7.5	0.494851	0.0855708
AC091729.9	0.494771	0.0856295
RP11-282I1.1	0.494403	0.0858986
IMPDH1	0.494063	0.0861477
SVOP	0.494014	0.0861837
AC009404.2	0.493977	0.0862115
CTNNBIP1	0.493963	0.0862214
SPTY2D1-AS1	0.493857	0.0862996
CTD-2630F21.1	0.493781	0.0863553
CCDC186	0.493753	0.0863756
C5orf45	0.493625	0.0864703
AC007179.1	0.493563	0.0865157
CTD-2235C13.2	0.493563	0.0865157
RP11-102C16.3	0.493563	0.0865157
AC063976.3	0.493563	0.0865157
RP11-257A22.1	0.493563	0.0865157
STAT5B	0.493536	0.0865355
RP4-791M13.3	0.493421	0.0866202
FAM19A1	0.493161	0.0868122
AMPD3	0.493077	0.086874
SUMO1	0.492705	0.087149
STK17A	0.492586	0.0872373
MAP2K2	0.492271	0.087471
ADGB	0.492205	0.0875197
GBX1	0.491841	0.0877906
SRSF5	0.491632	0.0879456
SETD9	0.491625	0.0879509
RP11-526N18.1	0.491606	0.087965
SRSF6	0.49157	0.087992
UBN1	0.49144	0.0880887
UGT2B28	0.491374	0.088138
C21orf91-OT1	0.491334	0.0881681
AC011997.1	0.491209	0.0882615
HMCES	0.491172	0.0882887
LINC01019	0.491042	0.0883861
CTC-270D5.1	0.491041	0.0883867
NOL4	0.491019	0.0884036
SMIM5	0.491006	0.088413
SIRPD	0.490962	0.0884461
SLC6A15	0.490962	0.0884461
NRN1L	0.490962	0.0884461
PABPC4	0.490601	0.0887163
ANKRD45	0.490459	0.0888226
ZNF586	0.490417	0.0888544
PCNT	0.490257	0.0889742
GANAB	0.49015	0.0890546
LIMS3	0.490126	0.0890729
IL31RA	0.49008	0.089107
RP11-439A17.10	0.489762	0.0893464
LAMA4	0.489667	0.0894182
SLC25A25-AS1	0.489524	0.0895258
SLC29A2	0.489496	0.0895465
FOLH1	0.489457	0.0895759
PPP6R2	0.489437	0.0895913
GALNT16	0.489372	0.0896402
AC007879.2	0.489297	0.0896968
UBN2	0.48929	0.0897026
BSN	0.489077	0.0898632
NOL9	0.488888	0.0900059
AJ006995.3	0.488784	0.0900848
CHPT1	0.488591	0.0902312
LINC01428	0.488458	0.0903322
EAF1	0.488373	0.0903963
RP11-17E2.2	0.488302	0.0904506
CPEB2-AS1	0.488292	0.090458
MCAT	0.488282	0.0904658
RP11-38G5.2	0.488262	0.0904811
C19orf73	0.488252	0.0904884
KCNK18	0.488177	0.0905455
RP11-442J21.2	0.488177	0.0905455
RP5-1164C1.2	0.488177	0.0905455
TMEM207	0.488177	0.0905455
EPPK1	0.488177	0.0905455
RP11-1030E3.1	0.488177	0.0905455
MORN5	0.488177	0.0905455
TCP11	0.488177	0.0905455
AF124730.4	0.488177	0.0905455
RP11-757O6.1	0.488177	0.0905455
PIWIL1	0.488177	0.0905455
IGLL1	0.488177	0.0905455
RP5-1173A5.1	0.488177	0.0905455
FETUB	0.488177	0.0905455
RP11-467J12.4	0.488177	0.0905455
HRH3	0.488177	0.0905455
RP11-394O4.3	0.488177	0.0905455
NEFM	0.488177	0.0905455
PCAT2	0.488177	0.0905455
RCAN3	0.48804	0.0906493
GNB3	0.487984	0.0906924
DCAF10	0.487964	0.0907071
RP11-386G11.10	0.487931	0.0907324
CTD-2249K22.1	0.4878	0.090832
RP11-20B7.1	0.487708	0.0909026
RP11-773H22.4	0.487658	0.0909404
CACNA1E	0.487315	0.0912023
RP11-203J24.8	0.487269	0.0912372
CTD-2555O16.2	0.487255	0.0912478
DCC	0.487184	0.0913018
SLC45A2	0.487026	0.0914228
ZNF780B	0.486843	0.0915632
RP11-725D20.1	0.486738	0.0916435
TMEM121	0.48666	0.0917032
RP11-672L10.3	0.486478	0.091843
RP11-445L13--B.3	0.486478	0.091843
LINC01525	0.486437	0.0918742
AC098823.3	0.486437	0.0918742
SLC8A3	0.486295	0.0919833
RP11-744I24.2	0.486067	0.0921585
DSCAM	0.485923	0.0922693
P3H3	0.48589	0.0922944
SLC27A5	0.485786	0.092375
MDS2	0.485649	0.0924805
SLC6A13	0.485632	0.0924934
ANKRD30B	0.485581	0.0925331
PRMT8	0.48554	0.0925647
GNE	0.485276	0.0927681
RP11-238I10.1	0.484574	0.0933121
AC016995.3	0.484546	0.0933333
LINC00158	0.484307	0.093519
RP11-285E9.6	0.484244	0.0935681
LINC00304	0.484244	0.0935681
C16orf54	0.484244	0.0935681
RP11-687D19.1	0.484244	0.0935681
RP11-557C18.4	0.484244	0.0935681
RAB44	0.484244	0.0935681
RP11-196G11.2	0.484106	0.0936754
SCTR	0.484071	0.0937024
NMRK1	0.484002	0.0937559
MGEA5	0.483888	0.0938454
MICALCL	0.483838	0.093884
OVAAL	0.483829	0.0938912
AQP9	0.483693	0.0939967
PVRL4	0.483383	0.0942391
RP11-2C24.7	0.483383	0.0942391
RP11-184M15.1	0.483383	0.0942391
RP11-258O13.1	0.483383	0.0942391
LSM12	0.483366	0.0942519
RP11-459O1.2	0.483343	0.0942699
NFATC2	0.483252	0.0943409
NR6A1	0.483225	0.0943627
CALN1	0.48317	0.0944057
AC079354.3	0.483139	0.0944297
RP5-968D22.1	0.483139	0.0944297
TMEM130	0.483139	0.0944297
IL13RA2	0.483139	0.0944297
RP11-530C5.2	0.483135	0.0944324
RP11-707F2.1	0.483135	0.0944324
STOX2	0.482949	0.0945781
SCN5A	0.482948	0.0945789
ZSCAN25	0.482746	0.0947376
RP11-379H8.1	0.482706	0.0947691
RP11-723O4.9	0.482582	0.094866
CHD3	0.482546	0.0948938
RP11-444A22.1	0.482544	0.0948961
PRSS42	0.482541	0.0948979
RP11-193H5.1	0.48233	0.0950637
ADCK1	0.482248	0.0951279
ZNF41	0.482157	0.0951998
L34079.2	0.48205	0.0952837
MEGF10	0.482002	0.0953218
RAB27A	0.481881	0.0954169
PRDM4	0.481797	0.0954836
RP11-1391J7.1	0.481792	0.0954875
C16orf45	0.481557	0.0956728
FBRSL1	0.481534	0.0956907
AC008592.4	0.481527	0.0956963
SLC24A2	0.481491	0.0957245
SLC5A9	0.48146	0.0957493
RASSF3	0.481132	0.0960083
MARK3	0.480976	0.096132
NEK5	0.480902	0.0961907
IQCE	0.480667	0.096377
RP1-35C21.2	0.480664	0.0963791
RP11-260G13.1	0.480649	0.0963912
GABRA5	0.480649	0.0963912
RP11-620J15.3	0.480516	0.0964963
CCDC178	0.480512	0.0964992
RP11-323I1.1	0.480392	0.0965947
ZNF862	0.480262	0.0966978
CYP4B1	0.480011	0.0968977
TG	0.479989	0.0969157
GGA2	0.479972	0.0969291
SPTAN1	0.479835	0.0970384
RAPGEFL1	0.47976	0.0970975
MZT2B	0.47962	0.0972093
KIZ	0.479439	0.0973542
RP11-202K23.1	0.479396	0.0973879
CYP27A1	0.47937	0.097409
CLDN14	0.479218	0.0975302
LINC00370	0.479082	0.0976391
RP5-1011O1.3	0.478994	0.0977095
RP11-348P10.2	0.478623	0.0980073
RP11-256I23.3	0.478459	0.0981386
RP11-4B16.4	0.478458	0.0981397
DUSP8	0.478455	0.0981421
RNF6	0.478364	0.098215
IGFLR1	0.478275	0.098287
ASXL2	0.478231	0.0983223
SPANXA2-OT1	0.478017	0.0984941
CTB-147C22.9	0.47795	0.0985484
PRKRIP1	0.477934	0.0985607
SPESP1	0.477893	0.098594
TFCP2L1	0.477777	0.0986877
RP11-550H2.2	0.477718	0.0987351
AC008269.2	0.477631	0.098805
RANGAP1	0.477618	0.0988157
RP11-115J16.1	0.477436	0.0989623
RP11-18B16.2	0.477434	0.0989646
AF241725.4	0.477434	0.0989646
AC113610.1	0.477434	0.0989646
RP5-1042K10.13	0.477434	0.0989646
C2orf83	0.477434	0.0989646
RP11-431M7.3	0.477434	0.0989646
CRB2	0.477333	0.0990459
RP11-159D23.2	0.477333	0.0990459
RP11-5N11.4	0.477333	0.0990459
AC091801.1	0.477333	0.0990459
RP11-76C10.2	0.477333	0.0990459
APELA	0.477333	0.0990459
RP11-46J23.1	0.477333	0.0990459
LHFPL1	0.477333	0.0990459
CLCA2	0.477333	0.0990459
CYP2C8	0.47724	0.0991206
RP11-298E9.6	0.476968	0.0993412
ACSF2	0.476953	0.0993528
FAM134C	0.476906	0.0993913
RAB30-AS1	0.476855	0.0994324
CPM	0.47685	0.0994368
RP11-501O2.5	0.476842	0.0994433
SIPA1L3	0.476825	0.099457
BNIPL	0.476785	0.0994894
AF131217.1	0.476764	0.0995062
TEKT1	0.476748	0.099519
ZNF503-AS1	0.476729	0.099535
CTC-459M5.1	0.476642	0.0996049
NACC2	0.476427	0.0997799
LINC01135	0.476397	0.0998042
AC093627.7	0.476344	0.0998476
ZNF812P	0.476344	0.0998476
AC079776.3	0.476344	0.0998476
LINC00398	0.476344	0.0998476
RP1-10C16.1	0.476344	0.0998476
C17orf98	0.476344	0.0998476
MFRP	0.476344	0.0998476
UBQLN4	0.476259	0.099916
HS6ST1	0.476231	0.0999392
CENPF	0.476183	0.0999782
MED1	0.476168	0.0999899
NRCAM	0.47582	0.100274
TUBA8	0.475611	0.100444
CTD-3065B20.3	0.475426	0.100595
SAMD15	0.475378	0.100634
RP11-539L10.2	0.475336	0.100668
CHSY1	0.475333	0.100671
IQCA1L	0.475238	0.100749
GATAD2B	0.475147	0.100823
RP11-202G18.1	0.475107	0.100855
RNF182	0.475075	0.100882
BRD3	0.475035	0.100915
RP1-178F10.1	0.475033	0.100916
CTBP1	0.474875	0.101046
LINC01386	0.474726	0.101167
POTEC	0.474726	0.101167
CTD-2231H16.1	0.474726	0.101167
NAA11	0.474723	0.101171
PI4KB	0.474607	0.101265
DPP6	0.474496	0.101357
PAPPA2	0.474328	0.101495
C1RL-AS1	0.474285	0.101529
ZBTB46	0.474261	0.101549
RP11-406O16.1	0.474216	0.101586
PSMB7	0.47418	0.101616
ABCC5	0.474145	0.101645
MTRNR2L12	0.474137	0.101651
RP11-182J1.13	0.474054	0.101719
ZNF562	0.473997	0.101767
CTD-2201G16.1	0.473974	0.101786
PALMD	0.473862	0.101878
RHOB	0.473757	0.101964
CEP170B	0.473653	0.10205
CNTN3	0.473437	0.102229
CCT4	0.473248	0.102384
SMTNL2	0.473234	0.102396
RP11-580I1.1	0.472916	0.102659
RP11-293M10.2	0.472568	0.102947
LPAR2	0.472491	0.103011
RP11-1252I4.2	0.472304	0.103167
RP5-1069C8.2	0.472275	0.10319
LINC01347	0.472273	0.103193
TFEB	0.472197	0.103255
NUFIP2	0.472042	0.103384
TRIM4	0.471886	0.103514
RP11-153K16.2	0.471804	0.103583
LINC01482	0.47174	0.103636
SMYD4	0.471711	0.10366
CEP126	0.471674	0.103691
LINC00293	0.471521	0.103818
RP11-661A12.9	0.471461	0.103869
RP11-15I11.2	0.471461	0.103869
RP11-514P8.2	0.471461	0.103869
KCNK1	0.471267	0.10403
RP11-150O12.4	0.471011	0.104245
LINCR-0001	0.470803	0.104418
RP11-315O6.1	0.470457	0.104709
RP11-115J23.1	0.4704	0.104757
RP11-73G16.3	0.470131	0.104982
LINC01117	0.470131	0.104982
STXBP1	0.470116	0.104995
RP5-1166F10.1	0.469976	0.105113
SERPINA12	0.469976	0.105113
RP11-4L24.3	0.469882	0.105192
RP11-418I22.3	0.469874	0.105199
PTGDR	0.469707	0.10534
LRRIQ3	0.469651	0.105387
RP11-384J4.2	0.469577	0.105449
SRF	0.469561	0.105463
PIK3C2B	0.469434	0.10557
ZNF521	0.469431	0.105572
PDGFA	0.469373	0.105621
GMNC	0.469304	0.105679
MBNL1-AS1	0.469261	0.105715
CASC16	0.469222	0.105749
DNTT	0.469222	0.105749
TH	0.469222	0.105749
E2F5	0.469159	0.105802
RP11-867G2.6	0.469128	0.105828
CTB-99A3.1	0.469044	0.1059
LRRD1	0.46902	0.10592
C9orf153	0.468768	0.106132
RP11-439C8.1	0.468684	0.106204
RP11-453M23.1	0.468366	0.106474
FAM132B	0.468366	0.106474
RP1-200K18.1	0.468366	0.106474
RP11-268P4.4	0.468366	0.106474
XXbac-BPG32J3.22	0.468366	0.106474
RP11-556I13.2	0.468366	0.106474
RP11-159D12.11	0.468366	0.106474
CACNA1G-AS1	0.468366	0.106474
MCHR2-AS1	0.468321	0.106512
LINC00907	0.468316	0.106516
LINC01552	0.46829	0.106538
TMEM9	0.468275	0.106551
NOS1	0.468269	0.106556
CTD-2013M15.1	0.468174	0.106636
SRP68	0.468158	0.106651
CMTM7	0.468044	0.106747
RP11-266O8.1	0.467952	0.106825
FER1L5	0.467735	0.10701
LINC00968	0.467727	0.107017
EPHA6	0.467725	0.107019
AC005037.3	0.467456	0.107248
RP11-576N17.5	0.46745	0.107253
RRAD	0.467449	0.107254
RP5-1110E20.1	0.467419	0.10728
C2orf91	0.467285	0.107394
LINC01470	0.467279	0.107399
NETO1	0.467124	0.107531
AP000473.5	0.46702	0.10762
MGAT4A	0.466898	0.107724
RP11-96B2.1	0.466839	0.107775
SMIM2-AS1	0.46677	0.107834
OPA3	0.466739	0.107861
RP11-333I13.1	0.466734	0.107865
MARK4	0.466723	0.107874
AC005780.1	0.46666	0.107928
LINC00216	0.466579	0.107998
CDK5RAP1	0.466542	0.108029
EFCAB6	0.466384	0.108165
SLC45A1	0.466337	0.108206
PDCD7	0.466224	0.108302
FNTB	0.466218	0.108308
PCSK7	0.466034	0.108466
RP11-12M5.4	0.465942	0.108544
RP11-554F20.1	0.465928	0.108556
IL23R	0.465918	0.108565
AP000275.65	0.465839	0.108633
RP11-441O15.3	0.465712	0.108743
GOLGA7B	0.465686	0.108765
POLR2M	0.465644	0.108801
TFEC	0.465526	0.108903
CASC1	0.465521	0.108907
BORCS8-MEF2B	0.465337	0.109065
MAPK12	0.465243	0.109147
PDLIM3	0.465098	0.109272
FBXO21	0.465057	0.109307
RSPH10B	0.464992	0.109363
GATA3	0.464902	0.109441
RP11-714L20.1	0.464826	0.109507
CAMK2G	0.46454	0.109754
LINC01592	0.464539	0.109755
SLAIN1	0.464516	0.109775
COL20A1	0.464414	0.109864
SLN	0.464391	0.109884
CTC-490G23.6	0.464301	0.109962
RP11-314P15.2	0.464242	0.110013
HK3	0.464235	0.110019
MPP3	0.464055	0.110176
ADRBK1	0.463883	0.110325
CFAP161	0.463879	0.110328
CLEC19A	0.463874	0.110332
RP11-31K23.2	0.463874	0.110332
RP11-332J15.2	0.463874	0.110332
RP11-718G2.5	0.463834	0.110368
TLK2	0.463734	0.110455
RP11-575L7.4	0.463594	0.110576
RP11-467C18.1	0.463483	0.110673
MFAP1	0.463461	0.110692
NPIPA3	0.463265	0.110863
ZNF445	0.462956	0.111133
PPP1R35	0.462867	0.111211
TNFRSF8	0.462769	0.111297
CTD-2384B11.2	0.462758	0.111306
RP11-150D5.2	0.462758	0.111306
DNAH8	0.462748	0.111315
RP11-192H23.4	0.462722	0.111338
CUX1	0.462547	0.111491
CYP51A1	0.462544	0.111494
RP3-402G11.28	0.462472	0.111556
AC005355.1	0.462404	0.111615
AC104654.1	0.462337	0.111675
RP11-72L22.1	0.462281	0.111723
RP11-428C19.4	0.462267	0.111736
CDC14B	0.462244	0.111756
CTB-164N12.1	0.462054	0.111922
RP11-152K4.2	0.462005	0.111966
RP11-113D6.6	0.461981	0.111987
RP11-788H18.1	0.461868	0.112086
CNPY1	0.461771	0.112171
FAM25A	0.461771	0.112171
RP11-402L5.1	0.461765	0.112176
TGM3	0.461765	0.112176
LINC01068	0.461679	0.112253
FAM179A	0.461567	0.112351
RP11-342M3.5	0.461407	0.112492
RP11-161I6.2	0.461344	0.112547
XXbac-BPG299F13.17	0.461315	0.112573
RNF4	0.461095	0.112767
NFYA	0.461026	0.112828
NOD2	0.461021	0.112832
AC012668.2	0.461021	0.112832
CARS2	0.460982	0.112867
RP11-213G2.2	0.460913	0.112927
AP000998.2	0.460816	0.113013
RP11-84C13.2	0.460782	0.113043
SVIP	0.460624	0.113183
GAD2	0.460381	0.113398
LINC01100	0.460381	0.113398
ING3	0.460337	0.113437
ZNF398	0.460258	0.113507
RP11-775G23.1	0.460239	0.113524
APC2	0.460085	0.11366
CTC-228N24.2	0.460002	0.113734
RP11-142A23.1	0.45999	0.113744
GCSAML	0.45999	0.113744
RRM2	0.45999	0.113744
LINC00560	0.45999	0.113744
RP11-818F20.4	0.45999	0.113744
RP11-961A15.3	0.45999	0.113744
TMCO5A	0.45999	0.113744
INS-IGF2	0.45999	0.113744
CTC-493L21.1	0.45999	0.113744
PCAT18	0.45999	0.113744
RPE65	0.45999	0.113744
POU3F3	0.45999	0.113744
BDKRB2	0.45999	0.113744
FCGR1B	0.45999	0.113744
KRTAP3-1	0.45999	0.113744
RP11-572C15.5	0.45999	0.113744
C7orf71	0.45999	0.113744
TCEB3B	0.45999	0.113744
CMP21-97G8.2	0.45999	0.113744
RP5-921G16.2	0.45999	0.113744
ZZEF1	0.459943	0.113786
MFHAS1	0.459732	0.113974
RAG1	0.459697	0.114005
POM121	0.45969	0.114011
ZBTB1	0.459632	0.114063
VWA5A	0.4596	0.114091
LRRC24	0.459597	0.114094
RP11-977G19.10	0.459491	0.114188
RP11-84G21.1	0.459412	0.114258
TGM6	0.459411	0.114259
MAML1	0.459365	0.1143
WSB2	0.459088	0.114547
USP39	0.459058	0.114574
FOXP4	0.459049	0.114582
PRR22	0.458998	0.114627
NRXN1	0.458885	0.114728
LINC01320	0.458815	0.114791
FAM133A	0.458733	0.114864
RP11-405K6.1	0.458703	0.114891
CTD-2341M24.1	0.458256	0.115291
NWD1	0.45825	0.115296
SLC2A9	0.458241	0.115304
PCSK4	0.458235	0.115309
FAM118B	0.458178	0.115361
RP11-624C23.1	0.458096	0.115434
PPAN-P2RY11	0.458051	0.115474
RP11-378J18.9	0.458035	0.115488
COL8A2	0.457962	0.115554
RP11-90C4.1	0.457948	0.115566
CTC-251D13.1	0.457942	0.115572
RP11-665G4.1	0.457813	0.115688
C19orf25	0.457717	0.115774
TUBB8	0.45771	0.11578
FAM66C	0.457463	0.116002
FAM169B	0.457202	0.116237
TP63	0.457047	0.116377
SAA1	0.456845	0.116559
GDF11	0.456817	0.116584
RP11-580I16.2	0.456792	0.116607
NMT1	0.456685	0.116703
RP11-521D12.2	0.456405	0.116957
SLC26A2	0.456373	0.116985
RP11-160O5.1	0.456237	0.117108
IKBKE	0.456107	0.117226
RP11-351I21.11	0.455998	0.117325
GCSAM	0.455926	0.11739
SUPT5H	0.455826	0.11748
TAF5L	0.455652	0.117639
ADAMTSL4	0.455631	0.117658
RP11-313E19.2	0.455581	0.117703
GOLGA8A	0.455546	0.117735
PRAP1	0.45552	0.117759
CFAP65	0.45552	0.117759
AC007292.4	0.455418	0.117851
IFNLR1	0.455416	0.117853
TADA2B	0.45523	0.118022
RP11-324D17.1	0.455215	0.118036
RP11-157L3.12	0.455197	0.118052
FNBP1	0.455183	0.118065
CCNL2	0.455169	0.118077
KCNIP2	0.454999	0.118232
AGO3	0.454927	0.118298
RPS4Y2	0.454879	0.118341
FAM224A	0.454879	0.118341
LINC01397	0.454879	0.118341
RP11-588P8.1	0.454879	0.118341
ADAM32	0.454823	0.118393
BIN1	0.45478	0.118432
AC006372.4	0.454742	0.118467
LINC01358	0.454714	0.118492
HSDL2	0.454658	0.118544
AC016768.1	0.454655	0.118546
SH3YL1	0.45453	0.11866
EIF2B5	0.454513	0.118675
RP11-655C2.3	0.454457	0.118727
DAAM2	0.454451	0.118732
BRI3BP	0.454382	0.118795
RYR3	0.454251	0.118915
DLGAP4	0.454221	0.118942
CDC42EP1	0.454137	0.119019
CCDC57	0.454076	0.119075
LIAS	0.454063	0.119087
CTB-119C2.1	0.454054	0.119095
CEACAM20	0.453889	0.119246
LMNA	0.453851	0.119281
LINC01038	0.453826	0.119304
FBXW12	0.453826	0.119304
TMEM203	0.453523	0.119582
PDS5A	0.453492	0.11961
U2AF2	0.453458	0.119642
RP11-65M17.3	0.453409	0.119686
LST1	0.453382	0.119711
DNAJB2	0.453338	0.119752
REPS2	0.453333	0.119756
GFI1	0.453281	0.119804
HDAC6	0.453229	0.119852
RP11-659O3.1	0.453131	0.119942
IWS1	0.452927	0.12013
CLRN1-AS1	0.452644	0.12039
PAK2	0.452552	0.120476
SPSB1	0.452507	0.120517
CTNNA2	0.452483	0.120539
TECPR2	0.45234	0.120671
XKRX	0.452319	0.120691
AC026167.1	0.452287	0.12072
NSUN7	0.452268	0.120737
LINC00614	0.452224	0.120778
RP11-407N8.5	0.452224	0.120778
RP11-761N21.1	0.452164	0.120834
SERBP1	0.452089	0.120903
CTD-3037G24.3	0.452025	0.120962
ARHGAP31	0.451964	0.121019
SAT1	0.451886	0.12109
RP11-716O23.1	0.451867	0.121109
RP11-555J4.4	0.451866	0.121109
PRAMEF26	0.451784	0.121185
LINC00971	0.451731	0.121234
CTD-2600O9.2	0.45173	0.121235
PPP3CB	0.451616	0.121341
ZHX1-C8orf76	0.451603	0.121352
LYVE1	0.451562	0.121391
ESRRA	0.451511	0.121438
SCAMP5	0.451436	0.121508
BAIAP2	0.451424	0.121519
AC068533.7	0.451397	0.121544
PPP1R15A	0.451298	0.121636
RP11-286O1.1	0.451282	0.12165
MOB3A	0.45128	0.121652
IL4R	0.451204	0.121723
COL11A1	0.451176	0.121749
RP11-521M14.1	0.451138	0.121784
LINC00977	0.451138	0.121784
RP11-527F13.1	0.451078	0.12184
RP11-505K9.4	0.450963	0.121947
AC018799.1	0.450952	0.121957
PRUNE2	0.450804	0.122095
KRTAP13-2	0.450613	0.122272
[truncated: 43,069 more rows]

## Sheet: Endocardium
Gene	Pearson Coefficient	P-value
PTCHD4	0.814557	0.000696849
VEGFA	0.812316	0.000741035
FAM66D	0.800313	0.00101668
GS1-124K5.11	0.79467	0.00117139
USP42	0.788108	0.00137386
PCDH11X	0.786058	0.00144245
C16orf46	0.782346	0.00157339
CHST15	0.776556	0.00179606
MFHAS1	0.759957	0.00257292
ZDHHC16	0.759064	0.0026211
ZC3HAV1	0.749003	0.00321382
HIP1R	0.745834	0.00342053
SERPINE2	0.738614	0.00392986
TESK1	0.732068	0.0044406
PFKFB3	0.730823	0.00454327
ZNF230	0.72933	0.00466876
CERS4	0.728934	0.00470248
IKZF3	0.728282	0.00475844
KIF9-AS1	0.724593	0.00508484
ALDH1A1	0.723837	0.00515374
ADAMTSL2	0.722227	0.00530294
PEX5	0.721406	0.00538035
COQ2	0.719781	0.00553602
TAOK1	0.719343	0.00557855
PITPNA	0.718554	0.00565585
ELOF1	0.718533	0.00565791
ARVCF	0.715423	0.00597065
POU6F1	0.711199	0.00641652
GALNT1	0.710231	0.00652213
PDXK	0.708522	0.00671197
IRF6	0.707654	0.00680992
RP3-508I15.14	0.705915	0.00700965
HRH1	0.705123	0.00710197
ZMAT3	0.704834	0.00713594
RP11-96C21.2	0.701812	0.0074984
CTB-35F21.1	0.701607	0.00752348
AXIN1	0.701119	0.00758334
PPT2-EGFL8	0.699827	0.00774398
IL1RAPL1	0.69503	0.00836276
SARNP	0.692748	0.00867012
GPM6A	0.691025	0.00890776
FAM85B	0.690425	0.00899158
GABRR2	0.690405	0.00899447
NACC2	0.684816	0.00980536
ZNF586	0.684295	0.00988376
RP11-157P1.4	0.683601	0.00998877
ZNF365	0.680783	0.0104243
SLC25A22	0.680266	0.0105058
JDP2	0.679372	0.0106476
ZFPM1	0.676348	0.0111385
CNTN5	0.675331	0.0113074
TTC7A	0.67358	0.0116026
RP3-399L15.3	0.671817	0.0119058
PLXNB2	0.671321	0.0119922
KLRD1	0.671251	0.0120045
LINC01021	0.668845	0.0124304
RP11-181G12.4	0.668433	0.0125045
CYFIP2	0.667168	0.0127339
SCARA5	0.667081	0.0127498
DIRC3	0.666191	0.0129135
GOLGA6L4	0.663925	0.0133368
NBEAL2	0.663795	0.0133614
FAM13B	0.662885	0.0135347
MARK4	0.662642	0.0135813
SLC6A6	0.661861	0.0137316
SOD2	0.661352	0.0138304
RP11-278C7.4	0.660453	0.0140059
CBL	0.660329	0.0140303
CCDC40	0.659489	0.0141962
ZNF423	0.65933	0.0142276
ALPL	0.659099	0.0142736
PAPD5	0.65829	0.0144354
RBM5	0.656548	0.0147883
ZNF343	0.656308	0.0148374
HMCN2	0.655368	0.0150311
SH2D3C	0.655149	0.0150764
C1orf226	0.654932	0.0151215
LSMEM1	0.654885	0.0151313
HMHA1	0.654449	0.0152222
PTP4A2	0.654264	0.0152608
CD247	0.651738	0.0157966
BAG2	0.651623	0.0158212
SLC1A3	0.651404	0.0158683
POU6F2	0.651168	0.0159193
RERG	0.650311	0.0161053
BRD1	0.650272	0.0161138
CPT1C	0.649825	0.0162116
ATP5S	0.649512	0.0162802
TLE3	0.648419	0.0165218
MYO15B	0.647398	0.0167497
EIF1AD	0.647136	0.0168086
IRAK2	0.644461	0.0174188
NRIR	0.644401	0.0174326
ATXN7L3	0.643767	0.0175796
ABCA7	0.643409	0.0176631
SAFB	0.643204	0.0177111
POLR1E	0.642831	0.0177985
ANKRD17	0.641755	0.0180527
NPIPB5	0.641601	0.0180894
EP300	0.641131	0.0182013
KCNMB2-AS1	0.640697	0.018305
TPRG1	0.639685	0.0185492
MEG3	0.638771	0.0187716
LRIT3	0.637546	0.0190728
ELL	0.636562	0.0193172
BICD2	0.636003	0.0194572
RP11-529K1.3	0.634585	0.0198155
AP001347.6	0.634365	0.0198716
GPT2	0.633424	0.0201127
GRB7	0.632736	0.0202904
GBP1	0.632655	0.0203114
HK1	0.630588	0.0208523
SUPT5H	0.630301	0.0209282
CTB-50L17.14	0.629662	0.0210983
AC133528.2	0.629576	0.0211212
GRAMD4	0.627498	0.021681
ELMO3	0.627097	0.0217904
USB1	0.626973	0.0218244
TEAD4	0.626222	0.0220302
NFYA	0.625657	0.0221864
SPNS2	0.625429	0.0222496
GOLGA3	0.624391	0.0225389
RP11-446F17.3	0.623052	0.022916
PAQR7	0.621606	0.0233288
RP11-518L10.5	0.62091	0.0235293
GNL3	0.620893	0.0235341
JAZF1-AS1	0.620473	0.0236558
RP11-95O2.5	0.619896	0.0238238
EFCAB2	0.619339	0.0239866
U91319.1	0.618963	0.0240971
DNA2	0.618588	0.0242076
KPTN	0.618411	0.02426
RP4-564F22.5	0.618101	0.0243516
PLAC8	0.617995	0.0243831
RBBP5	0.616476	0.0248371
ODF2	0.615127	0.0252455
RP3-461P17.10	0.614362	0.0254793
C2CD4B	0.61436	0.0254797
CMIP	0.614208	0.0255266
UBE2K	0.613739	0.0256707
ENSA	0.613142	0.0258553
PAPSS2	0.612628	0.0260152
PALM2	0.612147	0.026165
CCDC85C	0.612	0.0262112
KIAA0355	0.611937	0.0262309
TFEB	0.61177	0.0262832
LINC00866	0.611546	0.0263534
LRSAM1	0.610953	0.0265403
ADAM8	0.610937	0.0265453
RP11-396B14.2	0.607773	0.0275593
CEP89	0.607617	0.0276099
NDUFAF5	0.607413	0.0276765
CTD-3088G3.8	0.607282	0.0277192
KCNC4	0.606714	0.0279049
SERGEF	0.606143	0.0280926
GOLGA8B	0.604955	0.0284861
RBM47	0.604808	0.0285351
CYP4F35P	0.604708	0.0285684
PRKAG2	0.604467	0.0286488
DIO2	0.604395	0.0286729
KIF5C	0.603971	0.0288149
C7orf43	0.603807	0.0288701
CLCN2	0.602958	0.0291564
RP11-115J23.1	0.60287	0.0291865
LINC01504	0.602733	0.0292327
FAM47E	0.602585	0.0292829
KIF5B	0.601797	0.0295515
OSBPL5	0.601373	0.0296969
FAM129B	0.600809	0.0298909
ZP3	0.600442	0.0300175
PRKD2	0.600292	0.0300696
CECR5	0.600243	0.0300866
GHRLOS	0.600203	0.0301005
SEMA6B	0.600063	0.0301491
NIPA2	0.599895	0.0302072
TMEM217	0.599818	0.030234
RP11-543C4.1	0.599815	0.030235
DCC	0.59937	0.0303902
CLIP1	0.598937	0.0305416
GDPD3	0.598552	0.0306765
SHISA5	0.598525	0.0306861
SRL	0.597778	0.0309497
CTD-2555O16.1	0.597675	0.030986
RP11-10O17.3	0.597652	0.0309942
SCARF2	0.597101	0.0311899
C1orf145	0.596391	0.031443
RP11-287D1.3	0.59569	0.0316947
WIPF2	0.595328	0.0318251
DUSP18	0.595157	0.0318871
RIOK2	0.594542	0.0321099
ALDH8A1	0.593893	0.0323464
RP5-1172A22.1	0.593778	0.0323883
DCAF8	0.593505	0.0324883
ARHGEF3	0.5935	0.03249
CDH13	0.59313	0.032626
ADAMTS3	0.59261	0.0328175
MAPK1	0.59259	0.032825
CIB2	0.592401	0.0328948
ISG20	0.591445	0.0332498
DDX46	0.590996	0.0334174
SLC25A34	0.590881	0.0334607
RP11-510I5.4	0.589515	0.0339751
CADPS	0.589012	0.0341658
LAG3	0.588734	0.0342718
ACACB	0.588723	0.0342759
LUZP1	0.588404	0.0343978
ATP2A1	0.587496	0.0347459
MFSD2B	0.586847	0.0349964
PNPLA6	0.58662	0.0350843
SARS2	0.586391	0.0351733
RP11-325F22.2	0.586359	0.0351856
HSF4	0.586132	0.0352739
FAM193B	0.585973	0.035336
ADAMTSL4	0.585818	0.0353963
FGF17	0.585355	0.0355773
TENM2	0.585103	0.035676
BLVRA	0.584921	0.0357477
LDB3	0.584534	0.0358999
LINC00922	0.584307	0.0359895
IL21R-AS1	0.583809	0.0361866
SUV39H2	0.583767	0.0362032
LYPLA2	0.583684	0.0362363
IBA57	0.583606	0.0362673
RP11-793H13.10	0.583215	0.0364228
RP11-281O15.4	0.583015	0.0365023
DGAT1	0.582942	0.0365317
RNF43	0.582092	0.036872
SAE1	0.582045	0.036891
DOCK6	0.58088	0.0373614
PER2	0.580724	0.037425
BANP	0.580484	0.0375226
MBOAT7	0.579949	0.0377407
LAMA1	0.579503	0.0379236
RP11-140K17.3	0.579268	0.0380198
KCMF1	0.578867	0.0381849
ADARB1	0.57876	0.0382292
SYTL4	0.578603	0.0382941
EFR3B	0.578349	0.038399
SPATA2L	0.578189	0.0384654
TMC6	0.578149	0.0384817
ITGB4	0.577541	0.0387346
LSM12	0.577329	0.0388228
CHN2	0.576712	0.0390809
SERF1B	0.576569	0.0391411
RP1-102E24.8	0.576199	0.0392967
DYSF	0.575311	0.0396718
KIRREL	0.57512	0.0397528
C20orf203	0.57487	0.0398591
ADAP2	0.574852	0.0398665
STAU1	0.574507	0.0400136
SNX6	0.574277	0.0401117
NPIPB8	0.574277	0.0401117
PHLDA3	0.574239	0.0401281
RBM6	0.573208	0.0405705
ADRA1B	0.573182	0.0405816
HDAC5	0.572845	0.0407272
CH507-254M2.2	0.572759	0.0407642
LRP2	0.572061	0.0410666
AGAP3	0.572052	0.0410706
SH2B3	0.571797	0.0411816
TANGO2	0.571498	0.0413117
ZC3H18	0.570626	0.0416938
FAM20A	0.569887	0.0420194
GTF2IRD1	0.569793	0.0420609
FAM73B	0.569421	0.0422257
SPATS2	0.569332	0.0422652
LARP1	0.569214	0.0423175
SCAMP4	0.568865	0.0424729
GRIA3	0.568622	0.0425813
SNX31	0.568223	0.0427594
FAM193A	0.567967	0.0428741
FAM134B	0.567383	0.0431365
RGAG4	0.566916	0.0433473
RP11-580I16.2	0.566614	0.043484
SIMC1	0.566614	0.043484
SPAG1	0.566206	0.0436691
FAM102B	0.565017	0.0442116
SCARNA2	0.563502	0.0449097
RP11-314P15.2	0.563404	0.0449552
CCDC62	0.563329	0.0449904
RP11-162A12.2	0.563248	0.0450276
GPR158	0.562844	0.0452157
AOC2	0.562819	0.0452276
GPR135	0.562733	0.0452675
SBNO2	0.562089	0.0455684
ZNF367	0.561935	0.0456405
RP11-49K24.4	0.561812	0.0456985
TSPAN14	0.561766	0.0457197
BEND7	0.561642	0.0457781
SPATA6L	0.561321	0.0459294
RP11-39E3.3	0.560947	0.0461057
RP1-179N16.6	0.560904	0.0461259
NPIPB3	0.560611	0.0462648
SORCS2	0.56058	0.0462792
CLK1	0.559979	0.0465647
CTB-178M22.2	0.559844	0.0466288
LRRC20	0.559479	0.0468031
RP11-166B2.1	0.559272	0.0469021
ZNF140	0.559186	0.0469433
ZNF395	0.559142	0.0469641
GATS	0.55911	0.0469793
TMEM8A	0.558907	0.0470768
ZNF2	0.558461	0.047291
CHEK2	0.557964	0.0475306
PRDM15	0.557823	0.0475989
ZCCHC8	0.557677	0.0476693
FAM214B	0.557648	0.0476833
GABPB2	0.557556	0.0477278
AP1S3	0.557352	0.0478266
WDFY1	0.557085	0.0479565
WDYHV1	0.557069	0.0479639
PALM	0.556756	0.0481167
STX1A	0.556616	0.0481848
RAI1	0.556466	0.048258
DNASE1L2	0.556399	0.0482909
STK40	0.555919	0.0485255
NUAK2	0.555852	0.0485581
L3MBTL2	0.555153	0.0489021
ZC3HC1	0.554864	0.0490445
CSF2RB	0.554646	0.0491522
POLR2A	0.554518	0.0492158
BRIP1	0.554462	0.0492434
TRIB1	0.554448	0.0492504
RFC2	0.554433	0.0492576
CRISPLD2	0.554096	0.049425
FAS	0.553533	0.0497049
UBA2	0.553436	0.0497532
TMEM9B-AS1	0.553188	0.0498771
GATA2	0.552984	0.0499795
BCAR1	0.552734	0.0501045
NT5DC3	0.551723	0.0506134
NPRL3	0.551639	0.050656
CEACAM19	0.551612	0.0506694
CHFR	0.551452	0.0507505
B3GALNT2	0.551295	0.0508297
MADD	0.551231	0.0508624
NUMBL	0.55113	0.0509137
NSMF	0.551006	0.0509766
DGKA	0.550882	0.0510396
SMAD6	0.550708	0.0511277
RABEP1	0.550701	0.0511316
SLC35D2	0.550677	0.0511436
MYOM3	0.549895	0.051543
ZC3H3	0.549414	0.0517892
GREB1	0.548888	0.0520601
WIPF3	0.548879	0.0520645
CH507-216K13.2	0.54882	0.0520952
CTC-508F8.1	0.548458	0.052282
LINGO1	0.548374	0.0523255
LUCAT1	0.548268	0.0523802
EPHA6	0.548074	0.0524807
PXYLP1	0.547583	0.0527358
SLC10A6	0.547229	0.0529199
NCAM2	0.547229	0.0529202
RP11-1437A8.6	0.547176	0.0529475
KCNH2	0.547176	0.0529475
ABR	0.546807	0.0531404
ZBTB4	0.546685	0.0532046
GNPNAT1	0.54649	0.0533064
ADGRL3	0.546442	0.0533314
LAMA5	0.546078	0.0535225
MIR34AHG	0.54607	0.0535271
CCDC102A	0.545877	0.0536284
USP4	0.54571	0.0537165
KCTD5	0.545593	0.0537783
AHRR	0.545125	0.0540255
TTL	0.544665	0.0542691
RYR1	0.544343	0.0544404
BCL2L2	0.544311	0.0544574
BZRAP1	0.543807	0.0547259
CTD-2135D7.5	0.543772	0.0547448
TBRG4	0.543209	0.0550462
ZBTB34	0.543149	0.0550783
IL4R	0.542839	0.0552449
SLC8A1-AS1	0.542752	0.0552916
SHANK3	0.542388	0.0554879
RP11-463D19.2	0.542289	0.0555414
ARHGAP23	0.542278	0.0555469
DGKG	0.542128	0.0556283
PSMC3IP	0.541665	0.0558788
PAPPA2	0.541642	0.0558912
FPGS	0.541277	0.0560895
PPP2R5B	0.541206	0.0561277
RUFY3	0.541139	0.0561643
LINC00475	0.541013	0.0562328
CBFB	0.54068	0.0564144
JAK3	0.540651	0.0564301
OGDH	0.54001	0.0567811
PRKCA	0.539858	0.0568643
GATAD2B	0.539412	0.0571093
VPS16	0.538927	0.0573771
OVCH1	0.53888	0.057403
RP11-671P2.1	0.538846	0.0574217
FANCE	0.538516	0.0576041
KIF1B	0.538503	0.0576117
TICAM1	0.538403	0.0576669
LAT2	0.537454	0.0581945
MIR1-1HG	0.53731	0.0582751
SHANK1	0.537246	0.0583109
GBF1	0.537045	0.058423
BACE1	0.536899	0.0585048
GRK7	0.536854	0.0585298
AF001548.5	0.53674	0.0585939
RP11-586K2.1	0.53665	0.0586442
ADCK5	0.536646	0.0586469
C18orf42	0.536121	0.0589417
GSTM2	0.536102	0.0589527
RP11-304F15.3	0.535666	0.0591981
RP11-532N4.2	0.535635	0.059216
XYLT1	0.535612	0.0592288
PPM1L	0.535472	0.059308
PPAT	0.535158	0.0594858
MYO5A	0.534874	0.0596466
XXbac-BPGBPG55C20.1	0.534608	0.0597982
TBC1D24	0.534411	0.0599103
SERPINF2	0.534386	0.0599243
RAB11FIP3	0.534213	0.0600229
RP11-211C9.1	0.533961	0.0601667
NPEPPS	0.533673	0.0603313
SLC25A25-AS1	0.533399	0.0604884
PTPRF	0.533384	0.0604968
PKD1	0.533383	0.0604974
PTPRO	0.533029	0.0607008
RP5-1112D6.4	0.532519	0.0609946
AC007879.1	0.532369	0.0610811
IFT46	0.53225	0.06115
HS3ST3B1	0.532101	0.061236
BOP1	0.532018	0.0612838
KLHL29	0.5319	0.0613521
EZH1	0.531762	0.0614321
RP11-876N24.4	0.531525	0.0615697
GAK	0.531245	0.0617323
RP11-653J6.1	0.531236	0.0617377
POFUT1	0.53062	0.0620967
USP12	0.530282	0.0622945
FAM110A	0.529557	0.0627199
NAB2	0.529503	0.0627518
NYAP2	0.529256	0.0628973
C2orf27B	0.528899	0.0631078
LINC00937	0.528869	0.0631256
RP11-250B2.5	0.528209	0.0635169
SLC12A7	0.528199	0.0635227
HIC2	0.527997	0.0636425
RRAD	0.527438	0.0639756
EHMT1	0.526958	0.0642625
SDR42E2	0.526859	0.0643215
ZNF600	0.526418	0.0645863
ANXA4	0.526386	0.0646052
ZNRF3	0.526133	0.0647575
CTC1	0.526031	0.0648191
RP11-258F22.1	0.525718	0.0650072
GALNT10	0.525669	0.0650372
AKIRIN1	0.525599	0.0650795
LLGL2	0.525576	0.0650929
DNAJA4	0.525089	0.0653876
SNTA1	0.525063	0.0654037
RP11-301L8.2	0.524868	0.0655216
SPP1	0.524618	0.0656738
RP11-138I17.1	0.524403	0.0658046
JHDM1D-AS1	0.524278	0.0658802
PPP1R13L	0.523265	0.0664994
BAHCC1	0.523258	0.066504
BHLHE40-AS1	0.523098	0.066602
PPIP5K1	0.522938	0.0667
SOX13	0.522865	0.0667449
HP1BP3	0.52272	0.0668339
RP11-12M5.4	0.522006	0.0672742
DAP3	0.521848	0.067372
SNX11	0.521686	0.0674724
HEATR3	0.521378	0.0676634
DFNB31	0.521189	0.0677806
PHF13	0.521184	0.0677838
CTD-3193K9.4	0.520814	0.0680137
EFCAB5	0.520647	0.0681181
RP1-43E13.2	0.520594	0.068151
ZCCHC10	0.520443	0.0682455
DDO	0.520346	0.0683059
RP11-24I21.1	0.519708	0.0687051
RND1	0.519431	0.0688791
AVIL	0.519398	0.0689003
PKNOX1	0.519152	0.0690546
MYPN	0.518918	0.0692021
AP000265.1	0.518595	0.069406
TMCO2	0.518566	0.0694244
FAM109A	0.518422	0.0695154
PPP1R12C	0.518422	0.0695156
MPRIP	0.518066	0.0697408
NDEL1	0.517756	0.0699377
RP11-321A17.6	0.517718	0.069962
SMIM9	0.517687	0.0699815
NCOR2	0.517508	0.0700952
GJC2	0.517483	0.070111
AC104534.3	0.517381	0.0701757
RP11-527F13.1	0.517066	0.0703767
MTRNR2L8	0.517017	0.070408
ZBTB43	0.516891	0.0704883
PRRC2B	0.516795	0.0705498
SAP25	0.516669	0.0706303
PI4KA	0.516285	0.0708765
AC145212.4	0.516213	0.0709227
CACFD1	0.515983	0.0710704
ZNF487	0.515959	0.0710851
AC104820.2	0.515584	0.0713265
CTD-2058B24.2	0.515304	0.071507
MKNK2	0.515248	0.071543
LINC01423	0.515153	0.0716045
RP11-462L8.1	0.51512	0.0716258
KIF3B	0.514952	0.0717346
MSH6	0.514853	0.0717983
DCLRE1A	0.51479	0.0718393
SNRNP70	0.514151	0.0722535
CTB-161M19.4	0.513733	0.0725258
TLR8-AS1	0.513561	0.0726375
MAP7D3	0.513471	0.0726965
TIGAR	0.513161	0.0728993
RP11-165J3.6	0.51284	0.0731092
RHBDF2	0.512629	0.0732478
GLYR1	0.5125	0.0733322
FGF13	0.512495	0.0733352
DNAH2	0.51249	0.0733386
ERBB4	0.511661	0.0738847
MAN1A1	0.511638	0.0738999
C11orf57	0.511426	0.0740399
HSD3B7	0.511266	0.0741454
DUSP16	0.511196	0.074192
CTCF	0.511185	0.0741992
SGPP1	0.510901	0.0743876
YWHAH	0.510849	0.0744216
FAM219A	0.510787	0.0744626
RP11-356N1.2	0.510507	0.0746492
RP1-167G20.1	0.509952	0.0750187
AC007879.2	0.509499	0.0753209
FAM209A	0.509489	0.0753276
NAA15	0.509301	0.0754535
NKD2	0.509017	0.0756442
OPN3	0.508647	0.0758923
FGD5	0.508463	0.0760165
STYK1	0.508143	0.0762322
SPOCK1	0.508015	0.0763181
SFTPD	0.508002	0.0763271
ZNF219	0.507296	0.0768051
CATSPERG	0.507053	0.0769698
PAPD7	0.506932	0.0770518
TAF4	0.506605	0.0772748
MIR194-2HG	0.506506	0.077342
AL589743.1	0.50595	0.0777213
PTPN23	0.505887	0.0777643
RP11-576N17.5	0.505746	0.077861
GRIP2	0.505712	0.0778844
GPSM1	0.505571	0.0779811
GAGE10	0.5055	0.0780295
STRIP1	0.505409	0.078092
STIP1	0.505233	0.0782131
RP11-136K7.2	0.505222	0.0782205
TMEM120B	0.505006	0.0783687
BRINP1	0.50495	0.078407
AC116614.1	0.504905	0.0784381
AK8	0.504513	0.0787082
PNP	0.504149	0.0789598
TERF2	0.503807	0.0791966
ROPN1L	0.503713	0.0792613
RP11-458F8.4	0.503394	0.0794826
KCNAB1	0.503044	0.079726
AC018766.6	0.50289	0.0798332
TRPC7	0.502724	0.0799492
SGSM1	0.502709	0.0799594
HYAL4	0.502612	0.0800274
RILPL2	0.50226	0.0802729
PPP1R42	0.501887	0.0805344
CDS1	0.501765	0.0806198
GALE	0.501636	0.0807103
PYCARD-AS1	0.501579	0.0807504
CUEDC1	0.501551	0.0807696
PLA2G10	0.501538	0.0807788
RP11-384K6.8	0.501485	0.0808165
RAPGEF3	0.500578	0.0814551
HRAT17	0.50049	0.0815177
FAM227A	0.500276	0.0816686
FIZ1	0.500066	0.0818178
BCL3	0.500042	0.0818345
RP4-756G23.5	0.499949	0.0819005
LZTR1	0.499917	0.0819233
RBPMS-AS1	0.499815	0.0819956
FAM171A1	0.499627	0.0821293
SLC22A1	0.499612	0.0821397
MIR217HG	0.498475	0.0829502
POLR3D	0.498465	0.0829571
DNM1	0.498161	0.0831749
LAMC3	0.497871	0.0833831
ARHGEF15	0.497344	0.0837617
ERI1	0.497343	0.083763
RP11-505E24.2	0.497334	0.0837694
CABP4	0.497297	0.0837958
DEPDC1B	0.497008	0.0840041
AMPD3	0.496964	0.0840358
RASD1	0.496795	0.0841581
PRRG1	0.496699	0.0842273
KCNIP2	0.496021	0.0847188
EEF1E1-BLOC1S5	0.495847	0.0848446
RP11-10O22.1	0.495472	0.085118
FGFRL1	0.495422	0.0851539
CACNA2D4	0.495351	0.0852056
KBTBD2	0.495328	0.0852224
VEGFB	0.495114	0.085379
L34079.2	0.494989	0.0854697
LTB4R	0.494642	0.0857234
SRRM2	0.494513	0.0858178
PVRL2	0.494502	0.0858264
SPIRE1	0.494394	0.0859051
WRAP53	0.494343	0.0859427
CHMP4B	0.494324	0.0859567
RP11-115J16.1	0.494024	0.0861769
DNAJC9	0.49333	0.0866874
SLC35E4	0.493327	0.0866893
PIP5K1A	0.493288	0.0867184
CNKSR1	0.49292	0.0869904
NTM	0.49291	0.0869978
WNK2	0.492767	0.0871033
TAL2	0.492702	0.0871517
ZNF16	0.492675	0.0871717
A1BG	0.492627	0.087207
RP11-66B24.4	0.492281	0.0874632
CDK7	0.492113	0.0875883
FAM83B	0.491507	0.0880392
AFTPH	0.491427	0.0880986
ECHDC2	0.491157	0.0883003
RNF220	0.490972	0.0884381
MIRLET7BHG	0.49045	0.0888293
TNS1	0.490307	0.0889364
SMURF1	0.490216	0.0890052
GRK5	0.490129	0.0890706
MARK2	0.489611	0.0894598
FBXO5	0.489401	0.0896185
AK7	0.489289	0.0897028
LINC01134	0.48897	0.0899438
RP11-265E18.1	0.488926	0.0899771
NPIPB15	0.488916	0.0899851
GSDMB	0.488812	0.090064
RP11-234B24.6	0.488657	0.0901808
RAB40C	0.488513	0.0902905
STX3	0.488406	0.0903716
RGS4	0.48837	0.0903991
RNF19B	0.48834	0.0904216
CBARP	0.488271	0.0904736
LMO7-AS1	0.488268	0.090476
DHX37	0.487726	0.0908882
HSH2D	0.487662	0.090937
STK10	0.487162	0.0913188
LL21NC02-21A1.1	0.487133	0.0913413
CTD-2666L21.1	0.486881	0.0915335
GABBR1	0.486833	0.0915704
RTCA	0.486634	0.0917234
ZNF436	0.486516	0.0918137
IL18RAP	0.486323	0.0919618
WNT2B	0.486308	0.0919734
KCTD21-AS1	0.486301	0.0919786
RP11-17E2.2	0.486181	0.0920708
ALLC	0.48614	0.0921027
NUFIP2	0.486057	0.0921662
RP11-266K4.9	0.485939	0.0922567
NTRK2	0.48589	0.0922948
CRK	0.48578	0.0923797
BMF	0.485486	0.092606
KIAA0232	0.485445	0.0926377
RP11-983G14.1	0.485399	0.0926735
OCRL	0.484464	0.0933974
CTD-2349P21.12	0.484368	0.0934721
RP11-753H16.3	0.48416	0.0936332
DENND4B	0.484149	0.0936418
RIMBP2	0.483902	0.0938341
GPR153	0.483308	0.0942972
ANKRD54	0.482892	0.0946231
SLIT1	0.482818	0.0946809
ADCY4	0.482744	0.094739
PPARA	0.482361	0.0950391
ADAM11	0.482005	0.0953198
AC231657.1	0.481993	0.0953291
LINC00487	0.481659	0.0955924
BCAT2	0.481602	0.0956367
TNK2	0.481227	0.0959333
CD86	0.481127	0.096012
GCKR	0.481127	0.0960123
ZNFX1	0.481008	0.0961068
AAK1	0.480933	0.0961655
ADH1B	0.480829	0.0962485
ZNF558	0.480708	0.0963441
MARS	0.480636	0.096401
CTB-140J7.2	0.480418	0.0965744
RP4-791M13.3	0.480404	0.0965851
RILPL1	0.480374	0.0966093
SLC35A4	0.480151	0.0967867
SGSM2	0.48001	0.096899
GLP2R	0.479983	0.0969202
SELE	0.47963	0.0972016
RP1-92O14.3	0.479571	0.0972489
FBP1	0.479541	0.0972729
MICAL3	0.479398	0.0973869
DDAH1	0.479261	0.0974963
LINC00334	0.479247	0.0975075
SVEP1	0.479243	0.0975108
RP11-109A6.3	0.479209	0.097538
AC005355.1	0.479164	0.0975734
AC005592.2	0.479066	0.0976519
EGFLAM	0.478847	0.0978277
RP11-1348G14.4	0.478707	0.0979396
LINC01284	0.478408	0.09818
KMT2A	0.478263	0.0982963
ATG4B	0.477768	0.098695
RIMS4	0.477757	0.0987038
CTD-2199O4.6	0.477653	0.0987876
B4GALT2	0.477581	0.0988451
RP4-734P14.4	0.477552	0.0988685
CH507-9B2.5	0.477494	0.098916
PLK3	0.477298	0.0990739
ARMC3	0.477004	0.099312
AC068533.7	0.476668	0.0995843
QDPR	0.476573	0.0996614
MAD1L1	0.476519	0.0997047
AC093901.1	0.476391	0.099809
MGAM2	0.476363	0.099832
ADPRHL1	0.476204	0.0999612
AC006486.9	0.476172	0.0999869
RP11-340I6.8	0.476121	0.100029
CTD-2201I18.1	0.476118	0.100031
PARP16	0.476008	0.100121
PPP2R2C	0.475703	0.100369
RP11-35J10.5	0.47513	0.100837
FOXC2	0.475099	0.100862
SHANK2	0.474956	0.100979
CTD-3193K9.3	0.474954	0.100981
XIAP	0.474648	0.101231
RP11-587H10.2	0.474495	0.101357
RP11-323I1.1	0.474022	0.101746
CAMK1D	0.474002	0.101763
ZBTB26	0.473655	0.102049
ASS1	0.473528	0.102153
ERGIC1	0.473439	0.102227
RP11-74E22.6	0.473338	0.10231
BCO2	0.473095	0.102511
TAF7L	0.47307	0.102532
CAB39	0.472995	0.102594
EBF4	0.472991	0.102597
RP11-666A20.4	0.47297	0.102614
LINC01265	0.472773	0.102778
PTGFR	0.472699	0.102839
ARL8A	0.47255	0.102962
RP11-404P21.8	0.472267	0.103197
PRKAR2A	0.472139	0.103303
NAIP	0.471638	0.103721
ST8SIA5	0.471596	0.103756
AP000476.1	0.471184	0.1041
MACROD1	0.471158	0.104121
NCKIPSD	0.471104	0.104167
HID1-AS1	0.470955	0.104291
ZBTB46	0.470907	0.104331
TMEM191B	0.47076	0.104455
TBC1D10A	0.470457	0.104709
PRR11	0.470444	0.10472
BBC3	0.470119	0.104993
HIPK3	0.470056	0.105046
GSDMD	0.469276	0.105703
GCGR	0.469229	0.105743
RP1-78O14.1	0.46878	0.106123
RP11-80H5.9	0.468776	0.106126
ITGA5	0.468708	0.106183
FGFR3	0.468619	0.106259
BRF1	0.468507	0.106354
LINC01435	0.468378	0.106463
ABCA3	0.468254	0.106569
AB015752.3	0.4682	0.106614
C18orf25	0.468189	0.106624
GNA12	0.468136	0.106669
RP11-321N4.5	0.468104	0.106696
GAB2	0.468094	0.106705
PARP3	0.467738	0.107007
FHL3	0.467679	0.107058
LINC01239	0.467339	0.107348
PITPNM3	0.467298	0.107382
NAT14	0.467058	0.107588
IL12RB2	0.467019	0.107621
CACNG8	0.466959	0.107672
EHBP1L1	0.466626	0.107957
REEP1	0.466579	0.107997
FUBP3	0.466577	0.107999
LRRC42	0.466573	0.108003
SUGP2	0.466573	0.108003
VWA1	0.466492	0.108073
KMT2E	0.466481	0.108082
PAWR	0.466472	0.108089
PI4KB	0.466427	0.108128
MAN2B2	0.466423	0.108132
RP11-420N3.2	0.466324	0.108216
COL19A1	0.466055	0.108448
COL7A1	0.465979	0.108513
SLC5A11	0.465676	0.108774
EDA2R	0.465608	0.108832
SSPO	0.465529	0.1089
RIMKLA	0.465521	0.108907
ATG9A	0.465334	0.109068
RANBP9	0.465127	0.109247
TTYH3	0.46499	0.109365
RNF121	0.464837	0.109497
RP5-1052I5.2	0.46447	0.109815
SCIN	0.464134	0.110107
GRIA1	0.463223	0.1109
CHST9	0.462986	0.111107
TMEM259	0.462789	0.111279
DYNC1I1	0.462654	0.111397
PLPP4	0.462444	0.11158
CTD-2246P4.1	0.462432	0.111591
CMKLR1	0.462376	0.111641
ELOVL7	0.462247	0.111754
NOB1	0.462116	0.111869
SLC9A3	0.461845	0.112107
STX19	0.461813	0.112135
FBXO15	0.461622	0.112303
RP3-330M21.5	0.461461	0.112444
TYR	0.4614	0.112498
PYY	0.461382	0.112514
UBE2S	0.46137	0.112524
MB21D2	0.461361	0.112532
TLR1	0.461234	0.112644
ALCAM	0.461082	0.112778
ILKAP	0.461078	0.112782
ANKRD18B	0.461025	0.112828
CTD-2530N21.4	0.461002	0.112849
RP11-464F9.21	0.460995	0.112855
EYA4	0.460988	0.112862
CTD-2540B15.9	0.460917	0.112924
RP4-728D4.2	0.460917	0.112924
RRP12	0.460851	0.112982
CTC-786C10.1	0.460612	0.113193
CTD-2653M23.3	0.460606	0.113199
CHRM2	0.460467	0.113322
PPP1R7	0.460215	0.113545
COL12A1	0.460171	0.113584
SNRNP25	0.459945	0.113785
RP1-30M3.5	0.459669	0.11403
GLIS2	0.459643	0.114053
ABCC9	0.459603	0.114089
SMARCA4	0.459553	0.114133
LRP8	0.459067	0.114565
PTPRU	0.458974	0.114649
TFAP4	0.458769	0.114832
CNTNAP5	0.458726	0.11487
POLA2	0.45865	0.114938
PLA1A	0.458634	0.114952
SHISA9	0.458625	0.11496
SCAP	0.458473	0.115097
CLEC18B	0.458034	0.11549
RP11-806H10.4	0.458008	0.115512
TRPM8	0.457944	0.11557
CTD-2329K10.1	0.4576	0.115879
LINC01606	0.457486	0.115982
BSDC1	0.457418	0.116042
OVCH2	0.457407	0.116052
ARHGEF28	0.457187	0.116251
RIT1	0.457114	0.116316
IGFBP7-AS1	0.456979	0.116438
CTD-2117L12.1	0.456918	0.116493
RP11-540N6.1	0.456885	0.116523
ELOVL6	0.456696	0.116694
LONRF3	0.456581	0.116797
ZSWIM4	0.456359	0.116998
FLI1	0.456325	0.117029
MYO9B	0.456259	0.117089
WDR17	0.456244	0.117102
NMB	0.455983	0.117338
WHSC1	0.45587	0.117441
CCDC97	0.455833	0.117474
ANGPTL2	0.4558	0.117505
FAM177A1	0.455772	0.11753
RP11-10L7.1	0.455607	0.117679
RP11-620J15.2	0.455557	0.117725
CLDN14	0.455296	0.117962
SMARCD2	0.455294	0.117964
HBA1	0.455276	0.11798
DNAH11	0.455191	0.118058
CCDC173	0.45509	0.118149
CA11	0.455072	0.118166
BNIPL	0.455061	0.118176
A4GALT	0.454629	0.11857
TIMM23	0.454547	0.118645
DDIAS	0.454321	0.118851
ZSCAN18	0.454309	0.118862
BDNF	0.454281	0.118887
SHKBP1	0.453995	0.119149
MATR3	0.453648	0.119467
LINC00609	0.453627	0.119486
C6orf62	0.453548	0.119559
TET3	0.453543	0.119563
TOM1L2	0.453504	0.119599
TRAPPC9	0.453386	0.119708
OR52N2	0.453303	0.119784
KB-1208A12.3	0.453213	0.119867
RP11-467J12.4	0.453153	0.119921
AMDHD2	0.453093	0.119977
CLDN15	0.453083	0.119986
RP11-98D18.9	0.453043	0.120023
SCHLAP1	0.452797	0.120249
IRF2	0.45248	0.120542
DCHS2	0.452366	0.120647
WAPL	0.452314	0.120694
IL6R	0.452182	0.120817
DDX26B	0.452016	0.12097
RP11-143A12.3	0.451815	0.121156
CCSAP	0.451787	0.121182
EFCAB8	0.451739	0.121227
ATP6V1C2	0.451602	0.121354
RASSF8	0.451471	0.121475
ASIC3	0.451352	0.121585
FAM104A	0.451333	0.121603
STX2	0.451309	0.121626
ANKRD42	0.451293	0.12164
NPLOC4	0.450976	0.121934
RP13-672B3.2	0.450841	0.122061
RP11-217B1.2	0.450794	0.122104
CTD-2506J14.1	0.450746	0.122148
LIMS2	0.450511	0.122367
TNNI3K	0.450429	0.122444
TGFB1	0.450325	0.122541
MAP3K3	0.449899	0.122939
ZBTB11	0.449859	0.122977
CFHR3	0.449857	0.122978
LGI4	0.449821	0.123012
RP5-940J5.6	0.449756	0.123073
CFAP44-AS1	0.449721	0.123105
THBS1	0.449664	0.123159
PLEKHH3	0.449651	0.123171
RP11-153F1.1	0.449377	0.123428
TRPC6	0.449119	0.12367
R3HCC1L	0.449093	0.123694
SPATA32	0.448995	0.123786
MUC1	0.448951	0.123827
AF121898.3	0.448625	0.124134
MOV10L1	0.44848	0.12427
NAV1	0.448266	0.124472
BCL11A	0.448223	0.124513
GACAT3	0.448176	0.124557
GABRA4	0.448122	0.124608
CNIH2	0.448092	0.124636
CTD-2218G20.2	0.447686	0.12502
POPDC3	0.447368	0.125321
UCK1	0.447336	0.125351
PACS1	0.447214	0.125466
RHBDL2	0.447091	0.125583
AC010524.2	0.447056	0.125616
SERINC2	0.446989	0.12568
CIZ1	0.446602	0.126047
PPP4R2	0.446434	0.126207
RP11-202G18.1	0.446204	0.126426
PARP12	0.44618	0.126449
SDCCAG3	0.446176	0.126453
CAMSAP1	0.446102	0.126524
TMEM201	0.445926	0.126691
RP11-390P24.1	0.445915	0.126701
MIR2052HG	0.445894	0.126722
AIM2	0.445881	0.126734
FEM1B	0.445795	0.126816
RP11-491H19.1	0.445741	0.126868
RP11-440L14.4	0.445573	0.127029
NTN5	0.445555	0.127045
RUFY1	0.445476	0.127121
CTC-360G5.8	0.445468	0.127128
GRHL1	0.445434	0.127161
AC105760.3	0.445191	0.127393
CSNK1G2	0.445155	0.127428
RP11-706O15.5	0.445112	0.127469
CTD-2147F2.1	0.445101	0.12748
FBXW9	0.445069	0.12751
RP11-1101K5.1	0.444986	0.12759
PPP2R5C	0.444971	0.127604
COX4I2	0.444879	0.127693
AC016995.3	0.444756	0.12781
SLC16A2	0.444654	0.127908
TSEN54	0.444439	0.128115
HCLS1	0.444285	0.128263
KIF1A	0.444265	0.128283
FAM95B1	0.444149	0.128393
AGMO	0.444114	0.128427
DNMBP	0.444083	0.128458
FAM20C	0.443818	0.128712
VSNL1	0.443809	0.128721
RP11-404O13.1	0.443796	0.128734
AMD1	0.443709	0.128818
KIAA1257	0.443574	0.128948
SNAP25	0.443567	0.128955
UBR4	0.443266	0.129245
GMFG	0.44311	0.129396
CDH3	0.443067	0.129437
ZFR	0.44306	0.129445
PIP4K2A	0.443044	0.12946
PRR14	0.442894	0.129606
RP11-307C19.2	0.442893	0.129607
RIBC2	0.442817	0.12968
C1orf162	0.442758	0.129737
RASGRF1	0.442636	0.129855
CLIP2	0.442578	0.129912
RP11-813I20.2	0.442492	0.129995
TNIP3	0.442368	0.130115
RP11-131K5.1	0.442293	0.130188
ZNF496	0.442267	0.130213
ZCWPW1	0.442096	0.13038
HIP1	0.442083	0.130393
PPL	0.442078	0.130397
STXBP5-AS1	0.442073	0.130402
CTD-2659N19.10	0.441671	0.130794
NUP93	0.441554	0.130907
GOLGA8M	0.441456	0.131003
TTLL2	0.441381	0.131076
RP11-490M8.1	0.441346	0.131111
RP11-251G23.5	0.441292	0.131163
RUNX1	0.441239	0.131215
MUC20	0.441181	0.131272
C6orf132	0.441123	0.131328
RP11-488C13.6	0.441073	0.131376
TRAF3IP1	0.44091	0.131536
CNKSR2	0.440892	0.131553
LATS2	0.440825	0.131619
MAEA	0.440615	0.131824
RP11-654C22.2	0.440595	0.131844
RN7SL832P	0.440395	0.13204
ZNF529-AS1	0.440341	0.132093
RP3-510D11.2	0.440324	0.13211
GLRX5	0.440314	0.13212
PCAT29	0.440168	0.132263
LINC00323	0.440168	0.132263
FBXO46	0.440062	0.132367
AL591893.1	0.439923	0.132503
VWA3A	0.439835	0.13259
CYTH2	0.439717	0.132706
EFEMP1	0.439501	0.132919
PDE6A	0.439312	0.133105
RP11-196G11.1	0.439278	0.133139
TUBB6	0.43926	0.133156
WSB2	0.439155	0.13326
SEMA4A	0.439044	0.13337
PCBP4	0.438971	0.133442
PAH	0.438525	0.133882
RP13-766D20.2	0.438351	0.134055
PRPF18	0.438112	0.134291
INTS6-AS1	0.438108	0.134295
ASB2	0.438063	0.13434
MLLT1	0.437991	0.134411
GATAD2A	0.437942	0.13446
DNAL4	0.437846	0.134555
PLIN1	0.437729	0.134671
RALYL	0.437629	0.13477
PKDCC	0.437489	0.134909
ST6GAL2	0.437486	0.134913
FAM107B	0.43739	0.135008
PPM1E	0.437387	0.135012
RBM14-RBM4	0.437146	0.135251
RP11-181C3.1	0.436824	0.135572
CHST11	0.436737	0.135659
POM121	0.436725	0.135671
RP11-15K19.2	0.436709	0.135687
CLPTM1L	0.436528	0.135868
KIFC3	0.436484	0.135912
RP11-550P17.5	0.436399	0.135996
MAP3K19	0.436376	0.13602
NTAN1	0.436363	0.136033
SIGLEC1	0.436341	0.136055
PPM1D	0.436232	0.136164
UBE2R2-AS1	0.436202	0.136193
PFKFB4	0.436135	0.136261
RP11-506N2.1	0.436102	0.136294
KCNK13	0.436095	0.1363
SLC27A4	0.436055	0.13634
TLCD2	0.435969	0.136427
CTD-2410N18.5	0.435944	0.136453
RP11-298I3.5	0.435831	0.136565
C11orf70	0.435539	0.136858
TRIOBP	0.435509	0.136888
ZUFSP	0.435452	0.136946
GALNT3	0.435309	0.13709
SYNPO	0.435207	0.137192
CDK1	0.434799	0.137602
VSIG10L	0.434783	0.137619
CUX1	0.434603	0.1378
SETD3	0.434592	0.137811
ITPR3	0.434588	0.137815
RP11-557N21.1	0.434545	0.137858
STPG2-AS1	0.433896	0.138514
ITGA11	0.433793	0.138618
XXbac-BPG181B23.7	0.433705	0.138707
LHFPL1	0.43363	0.138784
RP11-556E13.1	0.433493	0.138923
ANKFN1	0.433126	0.139295
GNB1L	0.43288	0.139545
RP11-404F10.2	0.43287	0.139555
ZC3H12B	0.432734	0.139694
GLI4	0.432675	0.139753
XXbac-B562F10.12	0.432267	0.140169
ZNF473	0.432213	0.140225
NEAT1	0.432104	0.140335
CYP11A1	0.432075	0.140365
RP11-227G15.10	0.43193	0.140514
FGF18	0.431884	0.14056
HACD1	0.431691	0.140758
HBEGF	0.431638	0.140812
LINC01355	0.431464	0.140989
BCAS4	0.431426	0.141028
NPIPB4	0.431066	0.141398
RP11-539L10.3	0.430945	0.141522
ITGA3	0.430857	0.141612
ZNRF1	0.430849	0.14162
MLPH	0.430727	0.141745
SKI	0.430638	0.141837
ATAD3C	0.43063	0.141845
SOGA1	0.430557	0.14192
LINC00395	0.430544	0.141934
SMCO2	0.430544	0.141934
STAC	0.43054	0.141938
RGS7	0.430536	0.141942
TENM1	0.430517	0.141962
COQ9	0.430512	0.141967
GRAMD1A	0.430256	0.142229
LINC01399	0.430044	0.142449
SLC2A5	0.430037	0.142456
FLJ22447	0.429922	0.142574
TNR	0.42982	0.142679
RP11-488I20.8	0.429173	0.143348
DNAJC5	0.429066	0.143459
FAM231D	0.428983	0.143544
ZZEF1	0.428733	0.143804
RP11-276H7.3	0.42872	0.143818
C6orf99	0.428713	0.143824
ZNF385A	0.428656	0.143884
CCP110	0.428606	0.143936
STYXL1	0.428352	0.1442
LINC00384	0.428283	0.144271
AUTS2	0.428266	0.144289
CH507-513H4.6	0.428245	0.144311
RP11-850A17.1	0.428224	0.144332
CSNK1D	0.428113	0.144448
AGO2	0.428072	0.144491
RP11-977B10.2	0.428019	0.144546
LINC01474	0.427964	0.144602
FAM46C	0.427855	0.144716
CTD-3193O13.12	0.427807	0.144766
CASC4	0.427723	0.144853
AC008079.10	0.427556	0.145028
RP3-402G11.27	0.427535	0.14505
GS1-256O22.5	0.427535	0.14505
RP11-498M5.2	0.427476	0.145112
AC011747.6	0.427476	0.145112
RP11-63G10.2	0.427476	0.145112
DNAJC5G	0.427398	0.145193
MGRN1	0.427201	0.145398
ANKRD24	0.427172	0.145428
RASL10A	0.427158	0.145443
TMEM187	0.427123	0.14548
TDRD1	0.427033	0.145574
RP11-297A16.2	0.427006	0.145602
IQGAP1	0.426907	0.145705
GYPA	0.426869	0.145746
RP11-208K4.1	0.426746	0.145874
KCNRG	0.426731	0.14589
AF038458.3	0.426716	0.145905
ZC3H12D	0.426643	0.145982
PAX2	0.426638	0.145987
GPR157	0.426619	0.146007
RP11-22A3.2	0.426582	0.146046
RP11-548K23.11	0.426332	0.146308
ZDHHC23	0.42631	0.146331
UBN2	0.42631	0.146331
POLR2D	0.426251	0.146393
UNC79	0.426045	0.146609
STRN3	0.426013	0.146643
CTC-250I14.3	0.425998	0.146659
COG3	0.425994	0.146663
MAPK11	0.425935	0.146725
CASC18	0.425919	0.146742
BRMS1L	0.425784	0.146884
RNF122	0.425729	0.146941
AC004009.3	0.42571	0.146962
RAB27B	0.425659	0.147015
DNAH7	0.425363	0.147327
FAM71F2	0.425361	0.147329
ZSCAN21	0.425348	0.147343
IL17RC	0.425266	0.147429
RP11-488L18.10	0.425067	0.147639
FAM156B	0.425054	0.147653
RALGAPA1	0.424876	0.14784
CTD-2251F13.1	0.424771	0.147951
HSD17B3	0.424756	0.147967
COCH	0.424621	0.14811
AOC3	0.424458	0.148283
WSCD1	0.424343	0.148405
TMEM71	0.42429	0.148461
PTPRH	0.424251	0.148502
TOB2	0.42413	0.14863
RP11-81A22.5	0.424074	0.148689
RGS14	0.424057	0.148707
FMNL1	0.423902	0.148872
FMN1	0.423787	0.148993
AC007292.4	0.423706	0.149079
PYGL	0.423574	0.14922
TMEM56-RWDD3	0.423571	0.149223
BICD1	0.423522	0.149275
GUCD1	0.423357	0.14945
FOXL1	0.42306	0.149767
RP11-459O1.2	0.422384	0.150488
CECR7	0.422365	0.150508
CCDC126	0.422277	0.150602
CABIN1	0.422252	0.150629
RP11-739N20.2	0.422246	0.150635
NPNT	0.4222	0.150684
GPR17	0.422001	0.150897
SLC2A14	0.421902	0.151003
TMEM44	0.421855	0.151054
HOMEZ	0.421823	0.151087
LMO7DN	0.421797	0.151116
RP11-197K6.1	0.421774	0.15114
HSPH1	0.421764	0.151151
PDE2A	0.421705	0.151214
ARMC4	0.42166	0.151262
IRGQ	0.421655	0.151268
AC009410.1	0.421616	0.15131
CTD-2524L6.3	0.421244	0.151709
SNAI1	0.421135	0.151826
ARC	0.420946	0.152029
FZD7	0.420882	0.152098
RP11-1029J19.5	0.420762	0.152228
SSC5D	0.420752	0.152238
SLC25A44	0.42065	0.152347
TBKBP1	0.420583	0.15242
CH507-513H4.1	0.420572	0.152432
GJC1	0.420535	0.152472
AC004951.6	0.420491	0.152519
GAN	0.420414	0.152602
WDR93	0.420231	0.152799
HABP4	0.420199	0.152834
RP5-823G15.5	0.419967	0.153084
RP11-60A24.3	0.419944	0.15311
RNF216	0.419855	0.153206
KDM2A	0.419825	0.153237
ADNP2	0.419781	0.153285
RNF126	0.419697	0.153376
IGDCC4	0.419467	0.153625
SERF1A	0.419364	0.153737
KIAA0513	0.419301	0.153805
SDS	0.418948	0.154188
CDK11A	0.418886	0.154255
ARHGAP19-SLIT1	0.418548	0.154622
TNKS1BP1	0.418355	0.154833
LTA	0.417903	0.155325
AC073072.5	0.417888	0.155341
PVRL1	0.417876	0.155355
NCBP2	0.41785	0.155383
UBA1	0.417793	0.155445
HARBI1	0.417791	0.155447
ZNF276	0.417695	0.155551
TMEM249	0.417424	0.155848
PRICKLE3	0.417273	0.156013
ATAD3B	0.417166	0.15613
IKBKAP	0.417121	0.156179
YWHAG	0.417106	0.156196
S100A13	0.416988	0.156325
RP11-515E23.1	0.416956	0.15636
DDX19A	0.416948	0.156368
RP11-546M21.6	0.416792	0.15654
AQP5	0.416713	0.156626
MYCBPAP	0.416621	0.156727
CENPBD1	0.416608	0.156742
RP11-102N12.3	0.416588	0.156763
SLC20A1	0.416515	0.156843
ELFN2	0.416402	0.156967
AC104653.1	0.416183	0.157208
RP11-407N8.5	0.415893	0.157527
CCDC170	0.415861	0.157562
XKRX	0.415778	0.157653
PVT1	0.415606	0.157844
WDR13	0.415597	0.157853
JAKMIP1	0.415436	0.15803
SLC16A10	0.415429	0.158038
NRN1L	0.41524	0.158247
RP11-166B2.8	0.415186	0.158307
UBXN2A	0.415176	0.158318
FCGR2B	0.415111	0.158389
KCNG2	0.41501	0.158501
VMP1	0.414903	0.158619
LAMB3	0.414795	0.158739
RAPGEF4	0.414766	0.15877
RP11-146N18.1	0.414761	0.158776
RP11-286E11.1	0.414601	0.158953
AC003101.1	0.414548	0.159012
EME2	0.414267	0.159323
ATP8B3	0.414059	0.159554
PITPNM2	0.413433	0.160249
SIAH2	0.413292	0.160407
AC114765.1	0.413291	0.160407
KIAA1522	0.413182	0.160529
RP11-227G15.11	0.41316	0.160554
IRF7	0.41295	0.160787
ELF4	0.41282	0.160932
RP11-716O23.1	0.412811	0.160942
EXD2	0.412778	0.160979
TNFRSF1B	0.412753	0.161007
MTRF1L	0.412618	0.161158
RAB8A	0.412551	0.161233
PSD	0.412457	0.161338
STK32C	0.412332	0.161478
THAP8	0.412277	0.161539
IL18	0.412221	0.161602
CRY1	0.412215	0.161609
INTS6	0.412206	0.161619
VIPR2	0.412107	0.161729
DCAF7	0.412016	0.161832
LMNTD2	0.411882	0.161982
CTD-2537I9.18	0.41188	0.161984
RP11-445F12.1	0.411872	0.161993
RP11-514O12.4	0.411865	0.162001
RP3-331H24.5	0.411852	0.162016
MOXD1	0.411819	0.162052
UHRF1	0.411766	0.162112
ZNF764	0.411713	0.162171
ST3GAL5-AS1	0.411675	0.162213
ILF3	0.411626	0.162268
FHOD1	0.411574	0.162327
DNAJB6	0.41128	0.162657
TOP1MT	0.411273	0.162665
AQP8	0.41118	0.16277
AQP9	0.41118	0.16277
LHX4	0.411174	0.162777
PRKCI	0.410958	0.163019
RP11-162P23.2	0.410816	0.16318
TMEM256-PLSCR3	0.410795	0.163202
CARS	0.410652	0.163364
ANKLE1	0.410452	0.16359
FAM47E-STBD1	0.410452	0.16359
SKIDA1	0.410425	0.16362
PCGF5	0.410267	0.163798
AC012507.3	0.410249	0.163819
BRDT	0.410249	0.163819
IGF1R	0.410055	0.164038
UBTD1	0.410008	0.164091
MATN4	0.409856	0.164263
RBM11	0.409763	0.164367
LIN54	0.409763	0.164368
MSN	0.409727	0.164408
ZNF320	0.409657	0.164488
PPP2CB	0.409652	0.164493
RP13-1032I1.11	0.409649	0.164496
CBLC	0.409649	0.164496
CTD-3046C4.1	0.409649	0.164496
PRKAG2-AS1	0.409556	0.164602
NF2	0.409554	0.164604
RP11-428C19.4	0.409519	0.164643
MTMR1	0.409469	0.164701
SGTA	0.409401	0.164777
CTD-2571L23.8	0.409346	0.164839
RBM20	0.409324	0.164864
SLC45A4	0.409195	0.16501
KIAA0556	0.409026	0.165203
RP11-400L8.2	0.409019	0.165211
CH507-254M2.1	0.409011	0.16522
GLP1R	0.408959	0.165278
CPT1B	0.408804	0.165454
RPA2	0.408701	0.165572
FPR3	0.408626	0.165657
SSX5	0.408588	0.165701
CPEB1	0.408538	0.165757
GPR68	0.408403	0.165911
LINC01146	0.40834	0.165982
DDR1	0.408339	0.165983
SV2C	0.408306	0.166021
SNRK-AS1	0.408283	0.166047
CTNND2	0.40818	0.166164
XPC	0.408138	0.166212
RP11-96C23.15	0.407956	0.16642
CR1L	0.407836	0.166557
IQCJ-SCHIP1	0.407831	0.166562
PEX6	0.407756	0.166648
TRAF1	0.407753	0.166651
CAMK4	0.407711	0.1667
TATDN2	0.407689	0.166725
MED24	0.407567	0.166864
RP11-521L9.1	0.407551	0.166882
NKAIN4	0.407474	0.166971
DLGAP1-AS4	0.407317	0.167149
ZAN	0.407278	0.167194
IL2RB	0.407255	0.16722
RP11-750H9.5	0.407252	0.167224
SDK2	0.407248	0.167229
EXTL3-AS1	0.407217	0.167264
RP11-802E16.3	0.40699	0.167524
C17orf62	0.40687	0.167661
TRIM59	0.406814	0.167725
CTD-2369P2.10	0.406656	0.167906
IL12A-AS1	0.406483	0.168105
FAM57A	0.40631	0.168303
DAPK3	0.406293	0.168323
FCMR	0.406178	0.168455
PLIN2	0.406066	0.168584
RGS19	0.406038	0.168616
KCTD16	0.405995	0.168666
CXCL5	0.405769	0.168926
CTSW	0.405769	0.168926
XXYLT1	0.405558	0.169169
CDA	0.405494	0.169242
ZGLP1	0.405485	0.169253
CSNK2A2	0.405434	0.169312
LINGO2	0.405373	0.169382
MIR133A1HG	0.40536	0.169397
IPO7	0.405208	0.169573
XPO6	0.405177	0.169609
TLE2	0.405148	0.169641
SEMA4G	0.405135	0.169656
NENF	0.405123	0.169671
CTD-2050E21.1	0.405076	0.169725
ZNF697	0.404511	0.170378
RP11-734I18.1	0.404486	0.170407
CCDC181	0.404473	0.170422
GLDN	0.404362	0.170551
RP5-1070G24.2	0.404265	0.170663
PIEZO1	0.404258	0.170671
COL6A5	0.404134	0.170815
LINC01460	0.404134	0.170815
YWHAE	0.404129	0.170821
PELP1	0.403992	0.17098
NUB1	0.403969	0.171006
ITIH6	0.403948	0.17103
CTBP1-AS2	0.403869	0.171123
BTBD7	0.403836	0.171161
CTD-2384A14.1	0.403567	0.171473
PSEN1	0.403403	0.171664
PPM1N	0.403344	0.171733
RP11-883A18.3	0.403315	0.171767
RP13-580B18.4	0.403177	0.171927
PCDHB13	0.403144	0.171965
PTDSS2	0.403111	0.172003
DCAF17	0.403105	0.172011
RP11-774O3.3	0.402906	0.172243
GRIA2	0.402786	0.172382
RP11-611O2.5	0.402706	0.172476
RP11-876N24.2	0.402696	0.172487
TFR2	0.402637	0.172556
LINC01598	0.402637	0.172556
CAMSAP2	0.402534	0.172676
RP11-697E22.2	0.402489	0.172729
BCL6	0.402484	0.172735
TTLL10	0.402395	0.172839
RP11-261P24.2	0.402301	0.172949
BCL2L13	0.402276	0.172978
IL17RE	0.402228	0.173034
DENND2C	0.40219	0.173078
LINC01137	0.402142	0.173134
CASKIN1	0.402122	0.173158
ABC7-42404400C24.1	0.402114	0.173168
CABP1	0.402011	0.173288
ATXN1L	0.401947	0.173363
ZNF689	0.401813	0.17352
ARID3A	0.401806	0.173528
STAB1	0.401781	0.173558
DHX15	0.401681	0.173675
2021-03-01	0.401629	0.173735
RP11-196G11.2	0.401448	0.173947
RP11-690J15.1	0.401389	0.174017
CTD-2319I12.2	0.401383	0.174023
RP11-499P20.2	0.401294	0.174128
WEE1	0.40128	0.174145
MED25	0.401184	0.174258
SPA17	0.401181	0.174262
NTF3	0.401097	0.174359
HDAC7	0.400815	0.174691
CCDC6	0.400772	0.174742
IGLL1	0.400771	0.174743
CTD-2116N24.1	0.400771	0.174743
ARAP1-AS2	0.400771	0.174743
CNBD1	0.400753	0.174764
CTD-2047H16.4	0.400707	0.174818
ST3GAL2	0.400613	0.174929
KLHL25	0.40047	0.175098
SETD2	0.400453	0.175117
BTG4	0.40038	0.175203
CDC42EP1	0.400378	0.175206
SYNPO2	0.400252	0.175354
TSHZ1	0.400231	0.175379
CDK5R1	0.400103	0.17553
NUMB	0.400071	0.175568
BLNK	0.400044	0.1756
SLFN11	0.400009	0.175641
ENTPD6	0.399847	0.175832
NES	0.399783	0.175907
PAM16	0.399716	0.175987
ACBD3	0.399713	0.175991
MTHFSD	0.399689	0.176019
PNPLA7	0.399665	0.176048
ATP13A3	0.399537	0.176198
PDCD10	0.399506	0.176235
RP11-176N18.2	0.399499	0.176243
TPRN	0.399461	0.176288
ZSWIM3	0.399344	0.176428
FOXK1	0.399297	0.176482
TOMM40L	0.399134	0.176676
RP11-286H15.1	0.398995	0.17684
FLAD1	0.398989	0.176848
RP11-596D21.1	0.398773	0.177104
RP1-122K4.3	0.398682	0.177212
ANKRD53	0.398667	0.177229
RP6-159A1.4	0.398448	0.177489
C3orf58	0.398344	0.177613
LYPLAL1-AS1	0.398247	0.177729
VAV2	0.398177	0.177812
PASK	0.398091	0.177914
CTD-2589H19.6	0.398072	0.177937
AC003973.4	0.398072	0.177937
RP11-329E24.6	0.398072	0.177937
RP11-504I13.3	0.398072	0.177937
DPY19L2	0.397831	0.178223
NMI	0.397831	0.178224
RP1-35C21.2	0.397704	0.178375
F2RL1	0.397659	0.178429
CAPS	0.397583	0.178519
ZBTB12	0.397549	0.17856
LINC01201	0.397542	0.178569
TBC1D22B	0.397326	0.178826
KLHL1	0.397323	0.17883
ADAP1	0.397042	0.179166
TDRD10	0.397028	0.179183
PEX11G	0.396956	0.179268
NAGS	0.396897	0.179338
CLDN4	0.39684	0.179408
TOX2	0.396783	0.179475
SF3B3	0.396623	0.179666
RP11-253M7.4	0.396578	0.179721
ATG2A	0.396506	0.179807
YJEFN3	0.396413	0.179918
KDM5B	0.396378	0.179961
LINC01428	0.396326	0.180022
ZNF774	0.396245	0.18012
C1orf168	0.396222	0.180147
PLXNA3	0.396083	0.180314
NFATC2IP	0.396062	0.180339
AC097499.1	0.395955	0.180467
RP11-121G22.3	0.395946	0.180478
RP13-516M14.1	0.395803	0.180651
RP11-160H12.2	0.395799	0.180656
LPIN3	0.395732	0.180736
DNMT3A	0.395597	0.180898
TAF5	0.395568	0.180933
RP11-263K4.3	0.395393	0.181144
RP11-260O18.1	0.395337	0.181211
SNAP91	0.39524	0.181327
OTOG	0.39519	0.181388
ELF2	0.395033	0.181577
LINC00680	0.395003	0.181613
LMNB2	0.394919	0.181715
PSTPIP1	0.394894	0.181744
SLC38A1	0.394863	0.181783
RITA1	0.394823	0.181831
HEXDC	0.394813	0.181843
RP5-1057I20.5	0.394676	0.182008
RP11-26J3.4	0.394676	0.182008
RP11-486O12.2	0.394672	0.182012
MRVI1	0.394651	0.182038
ZNF470	0.394633	0.18206
RP11-809N8.4	0.394598	0.182102
ZNF530	0.394305	0.182456
ADGRG1	0.394163	0.182628
RP11-90J7.3	0.393721	0.183163
TRIM7	0.393667	0.183228
PHLPP2	0.393574	0.183341
TMEM184B	0.39348	0.183455
DCX	0.393388	0.183567
SLC15A3	0.393303	0.183671
GMDS	0.393082	0.183939
KCND2	0.393034	0.183998
NOXRED1	0.393023	0.184011
KRTDAP	0.392977	0.184066
LCMT1	0.39265	0.184465
PAX7	0.392649	0.184466
ZNF497	0.392631	0.184487
AMN	0.392581	0.184549
WDR63	0.392581	0.184549
AATK	0.392528	0.184613
RPL21	0.39245	0.184708
TBC1D10B	0.392415	0.18475
RP11-230C9.4	0.392343	0.184838
APBA3	0.392104	0.18513
ZNF184	0.391909	0.185368
RP11-513M16.8	0.391754	0.185557
RP11-544M22.13	0.391742	0.185573
CTD-2026G6.3	0.391542	0.185817
RP11-11N7.5	0.391405	0.185984
MACF1	0.391364	0.186034
CTD-2265O21.7	0.391327	0.18608
BHMG1	0.391327	0.18608
AF038458.5	0.391327	0.18608
RP11-662I13.2	0.391327	0.18608
MOG	0.391327	0.18608
HGFAC	0.391327	0.18608
RP1-249F5.3	0.391327	0.18608
HPN-AS1	0.391327	0.18608
RP11-565A3.1	0.391327	0.18608
OPRD1	0.39129	0.186125
RP11-259K5.2	0.391276	0.186143
BIVM-ERCC5	0.391211	0.186222
AP001505.10	0.39115	0.186297
PLEKHA4	0.39107	0.186395
PAPPA	0.390994	0.186489
C2orf44	0.390967	0.186521
MTAP	0.390954	0.186537
FDXR	0.390949	0.186543
KBTBD8	0.390917	0.186582
ATP13A2	0.390817	0.186705
TMEM51-AS1	0.390791	0.186738
AC004603.4	0.390759	0.186776
RP11-798G7.6	0.390727	0.186815
RP11-191L9.4	0.39061	0.18696
SKIL	0.390551	0.187032
RP11-498C9.15	0.390522	0.187067
LINC01322	0.390477	0.187123
ABHD17C	0.390356	0.187271
ZNF552	0.390351	0.187277
TWIST2	0.390291	0.187352
FBXO18	0.390288	0.187355
PLPPR1	0.39028	0.187365
TGIF2-C20orf24	0.39022	0.187438
RP11-654A16.1	0.390112	0.187571
FAM129C	0.390101	0.187586
RP11-320G10.1	0.390091	0.187597
PYGO2	0.39001	0.187698
MME-AS1	0.389636	0.188158
RP11-87M18.2	0.389636	0.188158
CFAP54	0.389408	0.188439
FAM170B-AS1	0.389368	0.188488
PPP1R14C	0.389275	0.188603
MIR4458HG	0.389156	0.18875
SS18L1	0.389156	0.18875
RP11-99L13.1	0.389145	0.188763
RP11-26L16.1	0.388855	0.189122
RP11-1085N6.5	0.388855	0.189122
STAT5B	0.388766	0.189232
RP11-814P5.1	0.388734	0.189272
RP11-755B10.3	0.388639	0.18939
RGMA	0.388527	0.189528
TAB2	0.388358	0.189738
SLC2A8	0.388336	0.189765
RP11-191L17.1	0.388292	0.189819
NAT1	0.388235	0.189891
MICB	0.388198	0.189937
RELL1	0.388145	0.190002
EPHA2	0.388121	0.190032
MED18	0.388004	0.190176
RP11-600F24.7	0.387956	0.190236
PLEK	0.387902	0.190304
RNF10	0.387363	0.190974
LLNLR-246C6.1	0.387344	0.190997
ZNF627	0.38732	0.191028
RP11-324E6.10	0.38684	0.191626
RP11-122C21.1	0.386757	0.191729
RP11-444A22.1	0.386354	0.192232
AP001464.4	0.38628	0.192324
RP11-230G5.2	0.386277	0.192329
FRAT1	0.386196	0.192429
AP4S1	0.386177	0.192454
RP11-97N19.3	0.386127	0.192516
CTU2	0.386105	0.192544
DUSP14	0.386097	0.192553
FGFBP2	0.386026	0.192643
RP6-109B7.5	0.386026	0.192643
DHRS13	0.385986	0.192692
CREB1	0.385925	0.192769
MYBL1	0.385848	0.192865
TMEM246	0.385485	0.19332
RP11-1079H9.1	0.385438	0.193379
DIRC3-AS1	0.385438	0.193379
PRAMEF6	0.38539	0.193439
DPP4	0.385254	0.19361
FRMD6-AS1	0.385235	0.193634
ERN1	0.385207	0.19367
CTD-3105H18.14	0.385205	0.193672
TRPV1	0.385134	0.193761
RP11-543N12.1	0.385114	0.193786
RP11-114J13.1	0.385045	0.193872
RP11-434D12.1	0.385014	0.193911
LASP1	0.384997	0.193933
RP11-361D15.2	0.384888	0.194069
RP1-315G1.3	0.384864	0.1941
CDK16	0.38484	0.194131
APOB	0.384818	0.194157
RP11-360L9.8	0.384797	0.194184
ST6GALNAC6	0.38459	0.194445
PDE1A	0.384447	0.194625
CTD-3064M3.7	0.384439	0.194635
RP11-624C23.1	0.384359	0.194735
TBXA2R	0.383836	0.195396
SYK	0.383803	0.195437
CCDC167	0.383771	0.195477
CEP72	0.383768	0.195482
ALG1	0.383734	0.195525
BVES	0.383667	0.195609
MATK	0.383563	0.195741
RUNDC1	0.38354	0.19577
HSPG2	0.383517	0.195798
DENND4A	0.383466	0.195864
RP11-435O5.2	0.383428	0.195911
NRDC	0.383369	0.195985
NUP88	0.383334	0.19603
RP11-158K1.3	0.383318	0.196051
SETD9	0.383262	0.196121
ACAD11	0.383206	0.196192
CBY1	0.383161	0.196249
MRTO4	0.38308	0.196352
AAED1	0.383052	0.196387
MSANTD4	0.383006	0.196445
CPSF4L	0.382913	0.196564
AC006227.1	0.382913	0.196564
RASL12	0.382913	0.196564
AC002310.7	0.382829	0.19667
PARD6G-AS1	0.382766	0.196749
AC104532.4	0.382613	0.196943
STK17A	0.382543	0.197033
PKN3	0.38254	0.197036
NRARP	0.382505	0.19708
CELF1	0.382335	0.197297
PPP1R3G	0.382329	0.197304
PPCDC	0.382262	0.19739
WBSCR17	0.382182	0.197491
ECE1	0.382073	0.197629
MYHAS	0.382039	0.197673
NUTM2A	0.381914	0.197832
CUX2	0.381798	0.197979
CCDC77	0.381757	0.198032
TMEM178B	0.381682	0.198127
LMNA	0.381673	0.198138
RP11-13N12.2	0.381615	0.198213
NPC1L1	0.381615	0.198213
NLRP4	0.381594	0.198239
CORO2B	0.381525	0.198328
ATP8B2	0.381506	0.198352
RP11-753C18.12	0.381416	0.198467
ZNF728	0.381207	0.198732
RP11-539L10.2	0.381202	0.198739
C3orf70	0.381055	0.198927
ZNF562	0.381044	0.198941
PES1	0.381042	0.198943
MPO	0.380974	0.19903
CGREF1	0.380762	0.199301
RP5-1159O4.2	0.380516	0.199616
DIAPH1	0.380474	0.199669
KIAA1683	0.380347	0.199832
ADGB	0.380304	0.199887
CENPN	0.380269	0.199932
LINC01588	0.380261	0.199942
RP13-726E6.2	0.380235	0.199975
LINC01301	0.380138	0.2001
OTUD5	0.380093	0.200157
RP11-133F8.2	0.379668	0.200702
RP11-573D15.9	0.379589	0.200805
TCEAL2	0.379589	0.200805
GALNT13	0.379533	0.200876
NUMA1	0.379524	0.200887
PDCD11	0.379472	0.200955
CRADD	0.379432	0.201006
GLIPR1L1	0.379357	0.201102
MMP19	0.3793	0.201176
TSPEAR-AS2	0.379207	0.201296
CTA-14H9.5	0.379207	0.201296
NOTCH1	0.379139	0.201383
CLDN18	0.378981	0.201586
SYT15	0.378936	0.201644
ATP10B	0.3789	0.201691
NAA20	0.378895	0.201697
DNASE1L3	0.378753	0.20188
CXCR6	0.378723	0.201919
RP11-274B21.9	0.378679	0.201975
DHRS11	0.378641	0.202025
VASH1	0.378626	0.202043
PKP1	0.378604	0.202072
C10orf90	0.378604	0.202072
CTD-2349P21.5	0.37846	0.202257
RP13-279N23.2	0.378364	0.202382
SEZ6L	0.378332	0.202423
HUNK	0.378278	0.202493
LINC00282	0.378196	0.202598
SLC25A17	0.378021	0.202825
SMG9	0.377986	0.20287
TMEM106A	0.377983	0.202874
RP11-388G22.1	0.377956	0.202909
MAPT-AS1	0.377954	0.202912
RP11-119D9.1	0.377931	0.202941
RP5-1069C8.2	0.377905	0.202975
HPN	0.377889	0.202995
NPHP4	0.377771	0.203148
IL1B	0.37777	0.20315
AC096570.2	0.3777	0.20324
ARIH2	0.377567	0.203412
ABCF1	0.377526	0.203466
RP11-460I13.2	0.377499	0.2035
STK11	0.377366	0.203673
CAD	0.377304	0.203752
GDF11	0.377107	0.204008
IL7R	0.376988	0.204162
XPO5	0.376979	0.204174
NSUN6	0.376951	0.20421
AC008592.7	0.376805	0.2044
LDLRAP1	0.376776	0.204437
STAT2	0.376657	0.204592
PLA2G12B	0.376398	0.204929
CTD-2587H19.3	0.376398	0.204929
CHMP1A	0.37633	0.205018
HPSE2	0.376227	0.205151
MYO7B	0.376114	0.205299
RP11-286N22.10	0.376083	0.205339
RP11-445F6.2	0.375921	0.20555
NEDD8-MDP1	0.375812	0.205692
CHMP6	0.375714	0.20582
WDR64	0.375653	0.205899
RP3-403L10.3	0.375609	0.205957
BRD4	0.375603	0.205964
ADSS	0.375331	0.20632
HS6ST2	0.37533	0.206321
RP11-90C4.2	0.375211	0.206477
TP53	0.375167	0.206535
ZNF587	0.375161	0.206542
NASP	0.375128	0.206585
PPP1R13B	0.375026	0.206718
VAV1	0.374971	0.206791
RP11-513H8.1	0.374933	0.206841
TRAP1	0.374883	0.206906
AC093495.4	0.37483	0.206976
CSTF3	0.374793	0.207023
RP11-977G19.10	0.374754	0.207075
CTC-444N24.6	0.374724	0.207114
MAP6D1	0.374684	0.207166
FYB	0.374629	0.207238
OPRM1	0.374615	0.207257
CHST8	0.374606	0.207268
CYP3A4	0.374556	0.207334
PDZD4	0.374383	0.207561
COQ7	0.374376	0.20757
NRGN	0.374326	0.207636
FAM122C	0.374319	0.207645
PLB1	0.374296	0.207674
PLA2G5	0.374195	0.207807
NACAD	0.374117	0.20791
IGSF21	0.374013	0.208046
CDC37L1	0.373891	0.208207
RP11-57H12.5	0.373741	0.208403
OTOP1	0.373678	0.208486
GINS3	0.373666	0.208502
RPF2	0.37365	0.208522
RP11-775C24.5	0.373498	0.208722
CXorf49	0.373498	0.208722
SRSF6	0.373305	0.208977
RP4-777O23.1	0.373266	0.209029
ZNF98	0.373235	0.209069
AC022007.5	0.373119	0.209222
CLDN2	0.372999	0.20938
GOLPH3L	0.37293	0.209471
CIPC	0.372887	0.209528
ANO10	0.372854	0.209572
SNX4	0.372788	0.209659
RP11-348F1.3	0.372583	0.209929
GOLT1A	0.372296	0.210308
RP11-1275H24.3	0.37223	0.210395
RP11-204L24.2	0.37221	0.210422
CCNA2	0.371867	0.210876
RP11-488C13.5	0.371714	0.211078
LIMS3	0.371701	0.211096
GBA2	0.371657	0.211154
CTD-2521M24.5	0.371487	0.211379
RP11-533E19.7	0.37147	0.211402
RP11-350J20.5	0.371451	0.211427
RP11-302B13.5	0.371408	0.211485
UGT2B11	0.371354	0.211555
AK3	0.371354	0.211556
PDLIM7	0.371348	0.211563
SCN1B	0.371348	0.211563
DDX47	0.371255	0.211687
KRBA1	0.371161	0.211812
CTC-465D4.1	0.371141	0.211838
RP11-745O10.4	0.37113	0.211853
CGB7	0.371127	0.211857
ZNF879	0.37111	0.211879
PDC	0.371074	0.211927
FILIP1L	0.370849	0.212226
RP11-864I4.3	0.370792	0.212302
PLEKHM1	0.37078	0.212317
FHL5	0.370764	0.212339
RP5-858L17.1	0.370749	0.212359
INPP5K	0.370742	0.212369
NEK6	0.370673	0.21246
TMOD1	0.370646	0.212496
PLAGL2	0.370613	0.212541
AC001226.7	0.370593	0.212567
RP11-365H22.2	0.370593	0.212567
RP11-342D14.1	0.370575	0.212591
AC061992.2	0.370476	0.212723
PRKRIP1	0.370368	0.212867
LRP1B	0.370264	0.213005
PELI3	0.370233	0.213047
ECT2L	0.37019	0.213104
ANKRD30BL	0.370154	0.213151
ERVH48-1	0.370119	0.213198
C7orf57	0.370119	0.213198
LLNLR-268E12.1	0.370119	0.213198
ESRRA	0.370065	0.21327
TEX2	0.370059	0.213278
FNTA	0.370008	0.213346
KCNC3	0.369967	0.213401
AC114763.1	0.369827	0.213587
ARHGAP17	0.369746	0.213695
GAPDHS	0.369731	0.213716
BMPR2	0.369682	0.213781
CD84	0.369634	0.213845
RP11-394O4.5	0.369278	0.214321
SHOX2	0.36924	0.214372
SGMS2	0.369201	0.214424
VEPH1	0.369187	0.214443
TAZ	0.368901	0.214825
SLCO4A1	0.368749	0.21503
ERVK-28	0.368693	0.215104
OCLN	0.368651	0.21516
ADCY8	0.368643	0.215172
FCER1G	0.368452	0.215428
LIMK2	0.368429	0.215459
RP11-548H3.1	0.368407	0.215487
P4HA3	0.368319	0.215606
KYNU	0.368261	0.215684
TGFA	0.368222	0.215736
C9orf24	0.368204	0.21576
RP11-497H16.9	0.368187	0.215783
UAP1	0.368166	0.215812
TKFC	0.368	0.216034
RP11-961A15.1	0.367958	0.216091
RP11-514D23.2	0.367937	0.216119
ATP11A-AS1	0.367809	0.216291
KLHL32	0.367709	0.216425
CACNA1S	0.367667	0.216482
VWA7	0.367667	0.216482
RP11-262A12.1	0.367667	0.216482
CTD-3051D23.4	0.367667	0.216482
NT5C1B-RDH14	0.367301	0.216975
DMTN	0.367301	0.216976
RP11-152K4.2	0.367249	0.217046
GFPT1	0.367159	0.217167
AF165138.7	0.366992	0.217391
LINC00491	0.366975	0.217415
LAMC2	0.36677	0.217692
TTC36	0.366654	0.217849
ANO3	0.366582	0.217946
APBA2	0.36654	0.218001
LTBP3	0.366501	0.218054
MYO10	0.366466	0.218103
RP11-557H15.4	0.366381	0.218217
GPR75-ASB3	0.366359	0.218246
LY86-AS1	0.366304	0.218322
AC006196.1	0.366302	0.218324
SAG	0.366115	0.218577
PNOC	0.365899	0.218869
DQX1	0.365899	0.218869
LINC01387	0.365787	0.219021
ADGRF3	0.365684	0.21916
DGKI	0.365653	0.219202
AGAP9	0.365575	0.219308
NPTX2	0.365408	0.219535
DDX25	0.365266	0.219728
KLHL38	0.365266	0.219728
RP11-335L23.5	0.365266	0.219728
SI	0.365266	0.219728
RTN4RL1	0.365221	0.219789
ZHX2	0.365189	0.219832
KIAA0895	0.365139	0.219901
LINC00868	0.365107	0.219943
RP3-402G11.28	0.36505	0.220021
RP11-145E5.5	0.365004	0.220084
LINC00393	0.36497	0.22013
CTD-3252C9.2	0.364969	0.220131
RP11-96O20.4	0.364969	0.220131
ARRB2	0.364958	0.220147
ATG9B	0.364943	0.220167
ICOSLG	0.364888	0.220242
CTD-2203K17.1	0.36484	0.220308
ZCCHC14	0.364832	0.220318
CDH12	0.364808	0.220351
RP11-177F15.1	0.364758	0.220419
CTA-363E6.6	0.364758	0.220419
LL09NC01-254D11.1	0.364758	0.220419
MSI1	0.364758	0.220419
LINC01256	0.364703	0.220493
RP1-111B22.3	0.364703	0.220493
RP11-554K11.2	0.364703	0.220493
Z69720.2	0.364703	0.220493
RP11-231I16.1	0.364703	0.220493
SYDE2	0.364694	0.220505
RP11-88E10.5	0.364487	0.220788
NRXN1	0.36446	0.220824
CALCB	0.36431	0.221029
ACRBP	0.364269	0.221084
PIP4K2B	0.364267	0.221087
MLIP-AS1	0.364256	0.221103
VIT	0.364059	0.221371
ACTN1	0.363799	0.221726
RP11-722P11.4	0.363796	0.22173
[truncated: 43,069 more rows]

## Sheet: Endothelium
Gene	Pearson Coefficient	P-value
CHFR	0.924929	6.01389e-06
NPR2	0.890227	4.53974e-05
PPP4R3A	0.874021	9.37396e-05
MIR34AHG	0.851752	0.000219418
NPIPA5	0.846953	0.000258917
CCSER1	0.842536	0.000300078
UNC5C	0.841498	0.000310473
EDA2R	0.840007	0.000325891
LINC01021	0.834755	0.00038512
KCNMB2-AS1	0.833313	0.000402777
GBA2	0.829572	0.000451632
GALE	0.819564	0.000605637
PLK3	0.818956	0.000616183
E2F3	0.818109	0.000631102
ZSWIM5	0.815887	0.000671623
ELOVL7	0.813122	0.000724894
HRH1	0.812124	0.000744926
PTCHD4	0.810405	0.000780414
USP4	0.803926	0.000926426
PLEKHA6	0.796311	0.00112462
SIRPA	0.796069	0.00113141
PPFIBP2	0.79569	0.00114213
SEMA3G	0.794865	0.00116573
RNLS	0.792292	0.00124183
ATAD3C	0.784146	0.00150877
RP11-286H15.1	0.784025	0.00151307
MYOF	0.782714	0.00156003
MYEF2	0.7824	0.00157142
BMPR2	0.781063	0.00162077
IL6R	0.780964	0.00162448
RP5-965F6.2	0.780946	0.00162514
KCNH4	0.779858	0.00166626
BTBD7	0.775147	0.0018538
RAB4B-EGLN2	0.773678	0.00191551
CD58	0.773223	0.00193496
CYP4X1	0.772786	0.00195377
FAM171A1	0.769041	0.00212098
TPK1	0.768313	0.00215473
PHLDB1	0.767369	0.00219912
TMEM178B	0.765971	0.00226614
DOC2B	0.765894	0.00226988
GOLPH3L	0.765723	0.00227822
MKL2	0.764235	0.00235162
MPZL3	0.762893	0.00241939
NPL	0.758298	0.002663
KYNU	0.754656	0.0028693
ABCB1	0.754533	0.00287644
HOXD9	0.754006	0.00290739
RP11-542K23.9	0.754006	0.00290739
AC002064.4	0.754006	0.00290739
NSMCE4A	0.75347	0.00293905
EPHA6	0.753395	0.00294355
LRRC1	0.752519	0.00299597
ENTPD1	0.752427	0.00300151
LINC00882	0.752131	0.00301944
ZNF676	0.751819	0.00303843
DENND2D	0.751274	0.00307177
CABP1	0.750972	0.00309039
TRPM4	0.750268	0.00313409
DENND5A	0.749984	0.00315182
SMAD6	0.749827	0.0031617
ITGB4	0.746796	0.00335669
DOCK5	0.746316	0.00338841
POF1B	0.746307	0.00338903
MMP9	0.745909	0.00341549
SPAM1	0.745909	0.00341549
EPB41L3	0.745701	0.00342938
YTHDF2	0.745531	0.00344079
RP11-342M21.2	0.745466	0.00344514
RP11-216B9.6	0.744754	0.00349328
PTPRG	0.74454	0.00350778
JAG2	0.743177	0.00360161
CADM3-AS1	0.741761	0.00370111
VWCE	0.741593	0.00371305
TSPAN2	0.741264	0.00373654
SLC35F2	0.741085	0.00374939
IRAK2	0.740916	0.00376152
RNASE2	0.740861	0.00376544
TEKT4	0.740861	0.00376544
RP11-238I10.1	0.740861	0.00376544
CTCFL	0.740861	0.00376544
CTD-2589M5.4	0.740861	0.00376544
RAI1-AS1	0.740861	0.00376544
RP11-845M18.7	0.740861	0.00376544
GHET1	0.740861	0.00376544
RP11-395E19.6	0.740861	0.00376544
TMEM238	0.740861	0.00376544
CCDC109B	0.740676	0.00377875
RP11-138M12.1	0.740494	0.00379191
FGFR3	0.739409	0.0038711
OVCH1	0.738177	0.00396244
UTP14C	0.737112	0.00404279
RP4-545C24.1	0.734446	0.00424944
CTA-292E10.6	0.73404	0.00428167
LINC00540	0.73365	0.00431268
LUZP1	0.733538	0.0043217
MET	0.732882	0.00437447
PPP1R12C	0.732684	0.00439044
RP11-731F5.2	0.732385	0.00441477
AP000289.6	0.732385	0.00441477
FOXCUT	0.732385	0.00441477
VSTM1	0.732385	0.00441477
RP4-753D10.5	0.732385	0.00441477
RP11-457P14.5	0.732385	0.00441477
RP4-657D16.6	0.732385	0.00441477
KIF18B	0.732385	0.00441477
AC114813.1	0.732385	0.00441477
HTR3B	0.732385	0.00441477
PPP1R27	0.732385	0.00441477
LLNLR-284B4.1	0.732385	0.00441477
CTD-2373N4.5	0.732385	0.00441477
RP11-181B11.2	0.732385	0.00441477
MIR4290HG	0.732385	0.00441477
OOEP-AS1	0.732385	0.00441477
RP11-511B23.3	0.732385	0.00441477
AC144835.1	0.732385	0.00441477
RP11-14N9.2	0.732385	0.00441477
RP11-25I9.2	0.732385	0.00441477
RP11-127L20.5	0.732385	0.00441477
AC004941.3	0.732385	0.00441477
RP11-10C24.1	0.732385	0.00441477
RP11-461L13.4	0.732385	0.00441477
AL356585.2	0.732385	0.00441477
CTA-384D8.34	0.732385	0.00441477
LA16c-390E6.5	0.732385	0.00441477
FAM150B	0.732385	0.00441477
CDH16	0.732385	0.00441477
AC091801.1	0.732385	0.00441477
RP11-495O10.1	0.732385	0.00441477
RP11-146N23.4	0.732385	0.00441477
KLRB1	0.732385	0.00441477
RP11-889D3.1	0.732385	0.00441477
RP11-756P10.4	0.732385	0.00441477
AATBC	0.732385	0.00441477
PARD3-AS1	0.732385	0.00441477
RP11-1149M10.1	0.732385	0.00441477
ESPNL	0.731744	0.00446712
UBXN2B	0.731732	0.00446808
PLEC	0.730691	0.00455422
NES	0.730438	0.00457537
LLGL2	0.730311	0.00458597
SCUBE1	0.729814	0.00462784
MLPH	0.729057	0.00469204
LPIN3	0.728426	0.00474608
TBX19	0.728116	0.00477277
ARL8A	0.727905	0.00479108
CRK	0.727303	0.00484346
FAM49B	0.726916	0.0048774
OR2A1-AS1	0.726692	0.00489712
DUSP18	0.726522	0.00491212
NALCN	0.725407	0.00501139
C9orf142	0.724854	0.00506115
SPATA6L	0.724691	0.00507588
CLIC3	0.724355	0.00510641
RP11-313F23.4	0.724227	0.00511806
EGFR-AS1	0.723615	0.0051741
TTC7A	0.723159	0.00521617
ZNF727	0.722816	0.00524798
FCHSD1	0.721962	0.00532786
ANXA3	0.721455	0.00537574
MDM2	0.721307	0.00538972
USP53	0.720962	0.00542254
SYNE1	0.720807	0.00543738
NUP210L	0.720741	0.00544362
SLC52A3	0.720721	0.00544558
CADM3	0.720462	0.00547036
SMAD9	0.72039	0.0054773
EPDR1	0.718207	0.00569016
RRAS	0.717962	0.00571442
ZMAT3	0.717541	0.00575629
PAQR5	0.716551	0.00585572
RP11-517C16.4	0.716313	0.00587984
KMO	0.713478	0.00617296
TBC1D1	0.713194	0.00620282
GLIS2	0.713155	0.00620699
FZD2	0.712472	0.0062795
KCTD21-AS1	0.712239	0.0063044
PHTF1	0.711713	0.00636093
STC1	0.711484	0.0063856
CCDC178	0.711389	0.00639596
SRPK2	0.71115	0.00642182
RP4-753F5.1	0.710689	0.00647196
RP11-706D8.3	0.710689	0.00647196
FAM198A	0.710689	0.00647196
AC006196.1	0.710689	0.00647196
PDILT	0.710689	0.00647196
RP11-426C22.4	0.710689	0.00647196
KCND3-AS1	0.710689	0.00647196
RP5-1096D14.3	0.710689	0.00647196
AP000476.1	0.710506	0.00649205
NBEAL2	0.710118	0.00653462
RAB31	0.710009	0.00654662
FAM189A1	0.709788	0.00657097
ITGA5	0.709702	0.00658043
SLC35D2	0.709513	0.00660144
ELFN1	0.709446	0.00660885
OSBPL5	0.709099	0.00664739
CMKLR1	0.707658	0.00680946
CHN2	0.707344	0.00684525
PLEKHA7	0.706128	0.00698487
PARD3	0.706065	0.00699223
ABCC4	0.704733	0.00714787
STK36	0.704304	0.00719849
ITPR3	0.704286	0.00720066
CSK	0.70387	0.00725002
RP11-363E6.4	0.703299	0.00731835
PACS2	0.703125	0.00733918
PITPNM1	0.703014	0.00735253
SIDT1	0.702977	0.00735706
RP3-510D11.2	0.702966	0.00735831
RP11-374M1.4	0.702909	0.00736521
ATAD3B	0.702872	0.00736962
KCND3	0.701997	0.00747576
GCN1	0.700799	0.0076229
FBXO34	0.700689	0.00763655
LINC01169	0.700449	0.00766629
TRIOBP	0.700203	0.00769692
ACVR1B	0.699596	0.00777292
TES	0.699154	0.00782861
PTPRH	0.69846	0.00791656
MUC12	0.698168	0.0079538
AC007740.1	0.697636	0.00802214
RP5-1063M23.1	0.697636	0.00802214
SLC6A18	0.697636	0.00802214
NDUFAF5	0.69712	0.00808869
RTN1	0.695973	0.00823818
SPTAN1	0.695336	0.00832218
ADAMTSL2	0.694385	0.00844882
RP4-613B23.5	0.694183	0.00847582
FES	0.693959	0.00850592
RP11-147L13.12	0.692723	0.00867345
ZNF208	0.692052	0.00876542
NFE2L2	0.691837	0.00879507
LSR	0.691713	0.00881227
PLCG2	0.691658	0.00881985
DNAH14	0.691403	0.00885521
PHRF1	0.691027	0.00890748
PPP2R4	0.690748	0.00894637
RP11-14N7.2	0.69054	0.00897548
TRABD2B	0.690404	0.00899454
FAM129B	0.690336	0.00900415
ZNF320	0.690143	0.00903123
PHKA1	0.690111	0.00903573
SMAD7	0.689657	0.00909991
LINC00469	0.689566	0.00911278
DNAJC7	0.68881	0.00922046
RP13-465B17.5	0.688573	0.00925437
SEMA4A	0.688321	0.00929063
FAM219A	0.687587	0.00939668
HHAT	0.687172	0.00945707
XXbac-BPG181B23.7	0.686539	0.00954978
RP11-686O6.1	0.686369	0.00957465
CTC-268N12.2	0.686369	0.00957465
GRB14	0.685352	0.00972533
ZNF44	0.684143	0.00990669
RP5-907D15.4	0.68413	0.00990867
TEC	0.682287	0.0101901
ALPL	0.681686	0.0102832
KPNA6	0.681144	0.0103677
LRRFIP1	0.681074	0.0103786
RP11-173P15.9	0.680941	0.0103994
TBC1D14	0.680789	0.0104233
RAB1A	0.679585	0.0106136
SLC6A9	0.678746	0.0107479
LINC00314	0.678737	0.0107493
ECT2	0.678245	0.0108285
ZNF117	0.677506	0.0109485
AHSA2	0.676614	0.0110946
MAPK11	0.676286	0.0111488
CDA	0.675904	0.011212
HEY2	0.675861	0.0112191
GJA5	0.675614	0.0112602
MTRF1L	0.675327	0.011308
MAOB	0.675178	0.011333
AC007255.8	0.674366	0.0114693
SAMD12	0.673986	0.0115337
FBXW4	0.673641	0.0115923
LINC01137	0.673614	0.0115968
AP000695.4	0.673229	0.0116625
RP11-484P15.1	0.672739	0.0117466
AF038458.5	0.672588	0.0117725
LA16c-380H5.3	0.672588	0.0117725
CNTN4-AS1	0.672588	0.0117725
RP11-384G23.1	0.672588	0.0117725
PTHLH	0.671672	0.011931
RALYL	0.67143	0.0119732
FGF12	0.671131	0.0120253
RP11-112J3.16	0.670888	0.012068
CTTNBP2NL	0.670492	0.0121376
CTTN	0.670112	0.0122047
HABP4	0.668835	0.0124321
CTC-338M12.6	0.667856	0.0126087
WWC3	0.666873	0.012788
GNA11	0.666058	0.0129381
CTNNBL1	0.665755	0.0129941
RP11-147L13.13	0.665698	0.0130048
ZNF768	0.664536	0.0132217
SEMA3E	0.664307	0.0132648
RP1-309K20.6	0.663804	0.0133598
DTHD1	0.663615	0.0133957
ZNF775	0.663557	0.0134066
ZNF81	0.663175	0.0134794
DPY19L1	0.661999	0.0137051
EFHD2	0.661877	0.0137287
CLK1	0.661427	0.0138157
TOPAZ1	0.661237	0.0138528
RP4-585I14.3	0.661237	0.0138528
HOXB7	0.661237	0.0138528
AF121898.3	0.660082	0.014079
TMEM54	0.660036	0.0140879
DNAJC21	0.659889	0.014117
PIP4K2A	0.659844	0.0141259
ZBTB34	0.659827	0.0141292
MDP1	0.659638	0.0141667
ZNF586	0.659512	0.0141916
RP11-499P20.2	0.659348	0.014224
DNAJC5	0.659315	0.0142307
CLDN11	0.658488	0.0143957
CYP4A22-AS1	0.658212	0.014451
AC005355.2	0.658191	0.0144552
UNC13D	0.658117	0.0144701
ELF4	0.657353	0.0146244
ABR	0.657185	0.0146586
ZNF487	0.657164	0.0146628
CCDC3	0.656758	0.0147455
TMEM232	0.656666	0.0147643
SRP68	0.655776	0.0149468
KIAA1614	0.655688	0.0149649
PTPN20	0.655207	0.0150645
ENO2	0.654777	0.0151537
NOS3	0.653886	0.01534
SKI	0.653469	0.0154279
PTPN14	0.653401	0.0154422
AC007566.10	0.653373	0.0154482
ERVK3-1	0.653316	0.0154602
MAP6D1	0.653247	0.0154748
ANXA1	0.653162	0.0154928
ACOT7	0.653017	0.0155237
LPGAT1	0.652081	0.015723
TRABD2A	0.651826	0.0157776
UBOX5	0.651523	0.0158429
RP11-460B17.3	0.651425	0.015864
VIT	0.651125	0.0159287
AZIN1	0.65022	0.0161251
AIG1	0.650018	0.0161693
SMCR5	0.64955	0.0162718
CYP4Z1	0.649452	0.0162934
TMEM87B	0.649427	0.0162989
AL035610.2	0.64859	0.0164838
NFKBID	0.647517	0.0167231
MTCL1	0.6467	0.016907
OVGP1	0.64661	0.0169272
C11orf63	0.646406	0.0169735
MFHAS1	0.64631	0.0169954
ASAP2	0.646151	0.0170315
GTF2H2	0.64557	0.0171639
CCDC92	0.645537	0.0171714
FAM27C	0.645371	0.0172094
TRMT11	0.645335	0.0172175
MND1	0.645282	0.0172298
FBXO18	0.643947	0.0175379
KIF1C	0.643409	0.0176632
F5	0.643267	0.0176964
PRMT8	0.643237	0.0177033
PCSK5	0.642947	0.0177714
RHBDF1	0.642278	0.0179289
CSF1	0.641789	0.0180447
ZRSR2	0.641565	0.0180979
SAT1	0.641303	0.0181601
LINC01569	0.640884	0.0182604
PLXNA4	0.640779	0.0182854
FGR	0.640236	0.0184161
RBM47	0.640215	0.018421
LSMEM1	0.639676	0.0185512
RP5-956O18.2	0.639492	0.018596
PFKFB3	0.638973	0.0187222
PLA1A	0.638961	0.018725
ZNF385A	0.638908	0.0187382
CUX1	0.638832	0.0187566
LARP1B	0.638753	0.0187759
ALPK1	0.638541	0.0188278
ZBTB7C	0.638214	0.018908
CNTNAP3	0.638204	0.0189106
ANKRD24	0.638203	0.0189109
CPSF7	0.637972	0.0189676
DUBR	0.637825	0.0190038
ZYX	0.637226	0.0191519
SNX6	0.636711	0.0192801
CMAS	0.636634	0.0192992
ANKRD33B	0.636045	0.0194466
ST7-AS1	0.635709	0.0195311
TDRD10	0.635634	0.0195499
IQGAP3	0.635391	0.0196114
NMT1	0.635335	0.0196255
TNFRSF10C	0.634616	0.0198078
DLX6-AS1	0.634218	0.0199091
RP11-432I5.6	0.634218	0.0199091
AC018717.1	0.634218	0.0199091
HES6	0.634218	0.0199091
RP11-347J14.8	0.634218	0.0199091
RP11-136O12.2	0.634218	0.0199091
AIF1L	0.634101	0.0199392
CCDC40	0.6338	0.0200161
AMT	0.633729	0.0200343
MAPKBP1	0.632841	0.0202631
TIAM2	0.632725	0.0202932
GS1-24F4.2	0.631924	0.0205013
WI2-87327B8.2	0.631924	0.0205013
DNM2	0.63192	0.0205025
EYA4	0.631314	0.0206612
ZNRF1	0.630203	0.0209542
ZNF777	0.629554	0.021127
MOBP	0.629287	0.0211985
LINC01166	0.629036	0.0212655
IKZF2	0.628953	0.0212878
GPR161	0.628729	0.0213481
ABCA3	0.628684	0.0213601
MEI1	0.628259	0.0214747
SLCO3A1	0.628065	0.0215273
TWSG1	0.628059	0.0215289
SLA	0.627904	0.0215709
DDB2	0.627839	0.0215885
SCGB1A1	0.627827	0.0215916
UBE4A	0.626956	0.0218288
RP11-453O5.1	0.626926	0.0218371
TNFSF18	0.626926	0.0218371
ZNF276	0.626636	0.0219165
FAM155B	0.626409	0.0219788
MUC5B	0.626125	0.0220569
AP000936.4	0.626125	0.0220569
PPEF2	0.626125	0.0220569
ARAP2	0.625991	0.0220939
UBE2E2	0.625673	0.0221818
EML2	0.625	0.0223686
MFN2	0.624823	0.0224181
MAGI3	0.624648	0.022467
CCAT1	0.624584	0.0224849
ARHGEF10	0.624018	0.0226434
FAM20A	0.623799	0.0227049
SLC35C1	0.623796	0.0227057
SLC7A9	0.623707	0.022731
RP11-785H20.1	0.623439	0.0228065
TFCP2	0.622355	0.0231144
TOR2A	0.621991	0.0232182
USP42	0.621636	0.0233202
IPPK	0.621579	0.0233363
NEK11	0.62154	0.0233476
SLCO5A1	0.621348	0.0234029
CFAP46	0.621344	0.0234039
AC015849.2	0.620862	0.0235431
SLC5A9	0.619775	0.023859
FPGS	0.619642	0.023898
HFM1	0.619312	0.0239947
GSR	0.61925	0.0240127
RP11-147L13.14	0.618988	0.0240898
CNTNAP4	0.618549	0.0242192
SERPINB8	0.618311	0.0242896
KLC1	0.618285	0.0242972
WNT5B	0.617849	0.0244265
ABCA2	0.617458	0.024543
AIM2	0.617306	0.0245884
PLGRKT	0.61701	0.0246769
PACS1	0.616792	0.0247421
RP11-60L3.6	0.616691	0.0247724
UBE2U	0.616545	0.0248164
AC008074.4	0.616545	0.0248164
NIPA1	0.616165	0.024931
CRLS1	0.616058	0.0249631
MPZL2	0.616016	0.0249757
ST6GALNAC1	0.615752	0.0250558
TPST2	0.61519	0.0252262
DYNLL2	0.614967	0.0252943
RAPGEF4	0.614841	0.0253325
RUFY2	0.614615	0.0254017
GRTP1	0.614204	0.0255278
RP11-1157N2--B.2	0.614099	0.02556
ARNTL2	0.614053	0.0255743
TRIM7	0.613745	0.025669
MVP	0.613479	0.0257512
ADGRG4	0.613474	0.0257527
BLOC1S5-TXNDC5	0.613395	0.025777
HDHD2	0.613375	0.0257833
NABP1	0.613172	0.025846
CACNA1E	0.61271	0.0259896
GS1-590J6.3	0.61251	0.0260517
TRAF3IP1	0.612492	0.0260573
IQGAP1	0.611886	0.0262467
LINC01504	0.611849	0.0262585
ARFGEF3	0.611589	0.0263399
RP11-203M5.8	0.611576	0.0263442
PRR14L	0.611055	0.0265081
CTD-2545M3.8	0.610994	0.0265275
LINC00371	0.610784	0.0265937
NXF3	0.610497	0.0266847
C5AR2	0.610445	0.0267013
RP11-697E2.12	0.610359	0.0267285
PKHD1	0.61035	0.0267316
PLEKHM2	0.610239	0.0267667
ADRA1B	0.610232	0.0267688
SYT6	0.609998	0.0268435
CRY1	0.609944	0.0268607
DVL1	0.60991	0.0268715
RP11-254F7.2	0.60982	0.0269002
CASKIN2	0.609357	0.0270481
PTPRJ	0.608986	0.0271674
SLC8B1	0.608562	0.0273039
GTF2H2C	0.608514	0.0273195
IDS	0.608286	0.027393
DANT2	0.608038	0.0274732
RP11-265E18.1	0.607965	0.0274971
DAB2IP	0.607864	0.0275299
CNTF	0.607839	0.0275377
KIR2DL4	0.607839	0.0275377
PPP1R1B	0.607839	0.0275377
GAL3ST1	0.607839	0.0275377
RP11-498C9.16	0.607839	0.0275377
RP11-172E9.2	0.607839	0.0275377
TMEM253	0.607839	0.0275377
RP11-175P13.2	0.607839	0.0275377
S100A12	0.607839	0.0275377
GNAS-AS1	0.607598	0.0276164
SMG5	0.607501	0.0276478
KCNK1	0.606619	0.0279361
AHNAK2	0.606473	0.0279842
AC008753.6	0.60625	0.0280573
ASF1B	0.606124	0.0280989
MTURN	0.606097	0.0281077
AC008746.12	0.606031	0.0281296
BRINP2	0.605812	0.0282019
ITGA3	0.605727	0.02823
LMO3	0.605653	0.0282543
PDZD4	0.605602	0.0282713
SIRT1	0.605195	0.0284061
AC067959.1	0.605153	0.0284204
CTB-50L17.9	0.604562	0.028617
TBC1D3K	0.604562	0.028617
GRIA4	0.604277	0.0287125
LINC01004	0.60422	0.0287313
RIMS1	0.604203	0.0287373
TANGO2	0.603919	0.0288326
RP11-435J9.2	0.603349	0.0290243
AC006116.12	0.603349	0.0290243
STAT6	0.603321	0.0290338
LINC00937	0.60331	0.0290375
RAB27A	0.603299	0.0290411
CEACAM19	0.603222	0.0290673
WDR64	0.602941	0.0291623
ZBTB17	0.602774	0.0292187
CMIP	0.602735	0.0292319
SDR16C5	0.602656	0.0292588
CNR1	0.602614	0.0292731
SNCA	0.6026	0.0292778
NR4A3	0.602539	0.0292986
MVB12B	0.602344	0.0293649
SLC7A6	0.602049	0.0294655
AXIN1	0.601229	0.0297464
AL354828.1	0.601129	0.0297808
RP11-368I23.4	0.601129	0.0297808
C1orf168	0.600984	0.0298305
VEZF1	0.600975	0.0298335
GRAMD2	0.600933	0.0298482
AGMO	0.600737	0.0299159
ARID1A	0.600411	0.0300282
PARP15	0.600273	0.0300761
RP11-136K7.2	0.599572	0.0303196
SLC6A3	0.599164	0.0304621
RIPK1	0.598756	0.0306051
NLGN1	0.598744	0.0306092
CCL18	0.59865	0.0306421
GULP1	0.598502	0.0306941
CHST3	0.598397	0.0307312
RP11-326C3.15	0.59831	0.0307616
SELP	0.598289	0.0307693
TBC1D22B	0.598236	0.0307879
ITIH5	0.598144	0.0308204
ITGA2	0.598101	0.0308356
MFSD11	0.597942	0.0308916
RP11-996F15.4	0.597834	0.0309296
EPHA7	0.597283	0.0311251
NPIPB15	0.597277	0.0311273
ECHDC2	0.597016	0.0312201
IBA57	0.596673	0.0313422
HPGDS	0.596623	0.0313603
NAIP	0.596319	0.031469
SPTLC2	0.596141	0.0315325
TNFRSF1B	0.595993	0.0315856
RP1-149A16.12	0.595922	0.0316113
GNL3	0.595852	0.0316365
CFHR3	0.595839	0.0316409
TLL2	0.59573	0.0316801
PSMD14	0.595627	0.0317175
SFI1	0.595557	0.0317427
DCAF10	0.595433	0.0317872
CUEDC1	0.5953	0.0318352
RP11-517C16.2	0.5953	0.0318353
TNKS1BP1	0.594757	0.0320316
TCF7L2	0.594661	0.0320666
L1CAM	0.594412	0.0321572
NMD3	0.5943	0.0321978
SNX24	0.594167	0.0322465
RP11-284F21.7	0.594054	0.0322878
AATK	0.593911	0.0323399
TMPRSS2	0.593657	0.0324328
BCR	0.593567	0.0324658
XXyac-YRM2039.3	0.593503	0.032489
FAM151B	0.592789	0.0327515
ELL	0.592485	0.0328637
GMEB2	0.591788	0.033122
PHLPP2	0.591181	0.0333484
NOL6	0.590968	0.0334282
C1orf132	0.590883	0.0334599
EIF2B5	0.590873	0.0334637
MMP19	0.590745	0.0335117
MGARP	0.590723	0.0335197
CRP	0.590723	0.0335197
CABIN1	0.590455	0.0336206
ZRANB2	0.590402	0.0336405
TTLL6	0.590336	0.0336652
RP11-1212A22.4	0.590241	0.033701
PURG	0.590185	0.0337219
WWC2	0.589998	0.0337926
MRPS31	0.589962	0.0338061
TMEM182	0.589896	0.0338311
SLC8A1	0.589708	0.0339019
RHEBL1	0.589619	0.0339358
ODF2	0.589423	0.03401
GABPB2	0.589387	0.0340236
RP11-1100L3.8	0.589242	0.0340785
APBB2	0.5888	0.0342465
LINC01355	0.588779	0.0342545
KRTAP5-7	0.588341	0.0344217
CTD-2540B15.9	0.588341	0.0344217
LINC01151	0.587971	0.0345634
SYT15	0.587803	0.034628
RP11-374M1.3	0.587762	0.0346436
RBM5	0.587348	0.0348028
HMCN2	0.5872	0.0348601
GAS7	0.587175	0.0348696
ADRBK1	0.58716	0.0348756
RP11-201E8.1	0.58687	0.0349874
CLDN15	0.586846	0.0349967
CCDC88A	0.586791	0.0350182
ARAP3	0.586684	0.0350597
RIN1	0.586258	0.0352249
NAP1L3	0.586228	0.0352367
EPHA2	0.586096	0.035288
AC004014.3	0.585776	0.0354127
CCNA2	0.585708	0.0354394
AC006372.4	0.58564	0.0354657
DIAPH1	0.585616	0.0354753
RPL9	0.585387	0.0355648
PDZRN3	0.584771	0.0358065
BCAN	0.584714	0.0358291
SLCO2A1	0.584427	0.0359422
RNF215	0.584304	0.0359908
RNF217	0.584229	0.0360203
GTF3C5	0.583482	0.0363162
RP11-296A16.1	0.583447	0.0363302
RP11-348F1.2	0.583153	0.0364473
C19orf12	0.582949	0.0365287
LINC01123	0.582819	0.0365808
RP4-798A10.2	0.582768	0.036601
TEP1	0.582421	0.03674
PLBD2	0.582396	0.0367501
DHDH	0.581922	0.0369404
WBP1L	0.581897	0.0369503
CELSR1	0.581495	0.0371127
INPP5F	0.581405	0.0371489
NLRC3	0.581231	0.0372193
AP001604.3	0.580422	0.0375478
PROSER2	0.580203	0.0376372
SPIN4	0.580136	0.0376644
PLXNA2	0.579999	0.0377202
ANAPC7	0.57994	0.0377444
CFAP36	0.579484	0.0379311
STK17A	0.579338	0.0379911
LA16c-349E10.1	0.579318	0.0379995
GTF2H3	0.579112	0.038084
GALNT6	0.578935	0.038157
DAP	0.578829	0.0382007
ME3	0.578227	0.0384495
HEG1	0.577992	0.0385469
TRIM2	0.577776	0.0386369
KIR3DL1	0.577438	0.0387775
RP11-211N11.5	0.577438	0.0387775
RP11-6B19.1	0.577438	0.0387775
GALNT12	0.577438	0.0387775
ADCY4	0.576996	0.0389623
RP11-162A12.2	0.576969	0.0389735
HGFAC	0.576911	0.0389976
RP11-883A18.3	0.576911	0.0389976
PBOV1	0.576911	0.0389976
FSCN3	0.576446	0.0391929
EPS8	0.576314	0.0392483
RP11-263K19.4	0.576053	0.0393581
HEATR9	0.575644	0.0395308
PIK3R3	0.575484	0.0395983
UBXN10	0.575046	0.0397841
SCN2B	0.575015	0.0397974
PCDH10	0.574965	0.0398185
C14orf80	0.574849	0.0398678
WNT2	0.574797	0.0398899
CASC3	0.574544	0.0399978
RP5-1031D4.2	0.574528	0.0400044
ORAI1	0.574528	0.0400047
SLC9A9	0.574431	0.0400459
LRRK2	0.57438	0.0400677
KIAA1549L	0.57433	0.0400893
ITGBL1	0.574306	0.0400994
LRRC38	0.574227	0.0401333
AC007292.6	0.574171	0.0401569
MYO1C	0.573859	0.0402908
PTGDR2	0.573751	0.0403371
SLC22A24	0.573667	0.0403732
CPXM2	0.573623	0.0403918
LAIR1	0.573554	0.0404217
YLPM1	0.57348	0.0404535
CTC-551A13.2	0.573455	0.0404641
LPCAT1	0.573141	0.0405994
DMGDH	0.57313	0.0406042
SPNS2	0.573096	0.0406188
CH507-42P11.7	0.572981	0.0406684
CTCF	0.572752	0.0407673
TRPC7	0.572269	0.0409762
RP11-471B22.3	0.572204	0.0410045
RP4-601P9.2	0.571888	0.0411419
RP4-583P15.15	0.571868	0.0411507
CPB2	0.57185	0.0411584
LLNLR-245B6.1	0.571762	0.0411968
LIMA1	0.571614	0.0412612
RP11-396B14.2	0.571304	0.0413967
NCS1	0.570907	0.0415703
EML6	0.5709	0.0415737
RAVER1	0.570722	0.0416519
ZZZ3	0.570713	0.0416558
INPPL1	0.570605	0.041703
SLC25A33	0.57013	0.0419122
THOC5	0.569944	0.0419944
RP11-461M2.2	0.569931	0.0419999
BDNF	0.56961	0.0421422
AC116614.1	0.569433	0.0422203
CLCA2	0.569118	0.0423601
RP11-503L19.1	0.569118	0.0423601
EDNRA	0.568791	0.0425057
CCDC157	0.568338	0.042708
SRSF6	0.568323	0.0427147
AC133528.2	0.568172	0.0427823
MAP7	0.568148	0.0427931
VEGFC	0.568116	0.0428071
KLHL18	0.568096	0.0428165
ABLIM2	0.567912	0.042899
AJ239322.3	0.567879	0.0429137
PCDH7	0.56784	0.0429311
FAM196B	0.567535	0.043068
UBAP1	0.56718	0.0432278
CDC6	0.56715	0.0432416
TANC1	0.567006	0.0433067
PVT1	0.5666	0.0434903
RP11-149P24.1	0.566317	0.0436187
SPATA17	0.566273	0.0436385
WNT9B	0.566053	0.0437384
RP11-492A10.1	0.565476	0.0440013
FAM134B	0.565424	0.0440254
SLC25A37	0.565359	0.0440552
SSFA2	0.565234	0.0441123
RP5-1022P6.7	0.565073	0.044186
TTF2	0.564821	0.0443014
RP11-617I14.1	0.564806	0.0443085
CTD-2066L21.3	0.564757	0.044331
PPP4R1-AS1	0.564739	0.044339
RUNX1	0.56458	0.0444124
CTD-2515O10.5	0.564523	0.0444385
THBS3	0.564393	0.044498
GS1-600G8.5	0.564163	0.0446044
EVPL	0.564163	0.0446044
AC006296.1	0.564163	0.0446044
RP13-638C3.3	0.564163	0.0446044
AC073657.1	0.564163	0.0446044
RP11-338L22.2	0.564163	0.0446044
RP11-433J8.1	0.564163	0.0446044
RP11-379B18.6	0.564163	0.0446044
RP11-797D24.3	0.564163	0.0446044
DMRTA1	0.564163	0.0446044
RP11-96O20.5	0.564163	0.0446044
DNAJB2	0.56415	0.0446102
ATP2A3	0.564015	0.0446723
GSK3A	0.563394	0.0449599
MTMR1	0.563265	0.0450197
FAM114A1	0.563262	0.0450211
EML1	0.563072	0.0451095
BAZ1B	0.56306	0.045115
RP11-680F20.9	0.563057	0.0451167
CCL27	0.563057	0.0451167
RP11-599B13.7	0.563057	0.0451167
RFPL2	0.563057	0.0451167
RP11-318G21.4	0.563057	0.0451167
RP11-173A6.3	0.563057	0.0451167
DPPA2	0.563057	0.0451167
CTD-2574D22.7	0.563057	0.0451167
RP11-168K9.1	0.563057	0.0451167
RP11-375D13.4	0.563057	0.0451167
PF4V1	0.563057	0.0451167
AP000302.58	0.563057	0.0451167
RP11-288L9.1	0.563057	0.0451167
RP11-110I1.14	0.563057	0.0451167
RP11-23F23.2	0.563057	0.0451167
RP11-768B22.2	0.563057	0.0451167
CTD-2561B21.5	0.563057	0.0451167
LINC00452	0.563008	0.0451394
KCNT1	0.562855	0.0452104
RP11-242F11.2	0.562544	0.0453556
RP11-88G17.6	0.562544	0.0453556
CBLN1	0.562544	0.0453556
C11orf97	0.562544	0.0453556
MSLNL	0.562544	0.0453556
SCG2	0.562544	0.0453556
LINC00917	0.562544	0.0453556
AP000472.3	0.562544	0.0453556
RP11-93K22.13	0.562544	0.0453556
AC005150.1	0.562544	0.0453556
PLEKHS1	0.562544	0.0453556
B4GALNT4	0.562544	0.0453556
GPR26	0.562544	0.0453556
TPD52L3	0.562544	0.0453556
NOTUM	0.562544	0.0453556
FAM180B	0.562544	0.0453556
MSI2	0.56254	0.0453574
RP4-655J12.4	0.561709	0.0457468
RP11-488C13.5	0.561705	0.0457484
CASC11	0.561661	0.045769
RP11-526A4.1	0.561489	0.0458503
TFEB	0.561465	0.0458613
CTB-161M19.4	0.561174	0.0459986
RP11-33O4.2	0.561094	0.0460363
BICD2	0.561062	0.0460516
RABGEF1	0.560761	0.0461936
IL12A-AS1	0.560727	0.0462095
2021-09-08	0.560503	0.0463156
EHBP1L1	0.560436	0.0463477
RUSC2	0.559307	0.0468854
INTS3	0.559213	0.0469303
RP11-696N14.1	0.559031	0.0470173
RAB15	0.55891	0.0470752
RP11-390P2.4	0.558817	0.04712
CCDC129	0.558722	0.0471656
AC007192.4	0.558648	0.0472011
RDH5	0.558648	0.0472011
MYO1A	0.558648	0.0472011
RP5-968D22.3	0.558648	0.0472011
RP11-574K11.8	0.558648	0.0472011
INSM2	0.558648	0.0472011
RP11-159L20.2	0.558648	0.0472011
MRAS	0.558501	0.0472718
TACC2	0.558496	0.0472741
KIF5C	0.558402	0.0473192
C3orf67-AS1	0.558396	0.0473222
MAST3	0.557514	0.0477483
TOX2	0.557508	0.0477513
KCNK2	0.557441	0.0477837
CALCR	0.55744	0.047784
SPATA18	0.557413	0.0477971
GRK5	0.557145	0.0479274
VEZT	0.55681	0.0480901
TMEM8B	0.556737	0.0481259
GABRA6	0.55669	0.0481489
NRCAM	0.556686	0.0481507
WDR97	0.556519	0.0482322
TMC5	0.556451	0.0482655
FGF18	0.55641	0.048285
C6orf99	0.556406	0.048287
LINC00305	0.556406	0.048287
PRUNE2	0.556378	0.0483008
ZDHHC8	0.556366	0.0483067
CTD-2313J23.1	0.556213	0.0483815
CTC-273B12.5	0.556213	0.0483815
RP11-248J23.7	0.556143	0.0484156
CLDN2	0.556122	0.0484262
PRKCSH	0.55595	0.0485102
C5orf46	0.555659	0.0486528
AC079145.4	0.555442	0.0487595
PID1	0.555407	0.0487768
OSBPL6	0.555398	0.0487812
RP11-11M20.4	0.554845	0.0490541
FKBP6	0.554669	0.0491408
RP11-766N7.4	0.554669	0.0491408
LCNL1	0.554594	0.0491778
SLC20A2	0.554495	0.0492268
YAP1	0.55446	0.0492442
HTR3C	0.554438	0.0492553
RP3-468K18.7	0.554438	0.0492553
RP4-734C18.1	0.554438	0.0492553
PTPRD-AS1	0.554438	0.0492553
GPR182	0.554438	0.0492553
RP11-326A19.4	0.554427	0.0492606
RP11-187E13.1	0.554427	0.0492606
RP4-583P15.16	0.554427	0.0492606
OSBP2	0.554283	0.0493322
CD86	0.553758	0.049593
PPP1R14B	0.553641	0.0496513
SLC35E4	0.553604	0.0496696
FMNL1	0.553593	0.0496752
SEL1L2	0.553507	0.0497182
LINC00376	0.553469	0.0497368
KCTD15	0.553308	0.0498171
SGMS2	0.553199	0.0498717
PPP4R1	0.553126	0.049908
MAP3K5	0.553117	0.0499126
KIAA0355	0.553002	0.0499704
RP11-528G1.2	0.552939	0.0500017
RP11-90D4.3	0.552939	0.0500017
SPRYD3	0.552665	0.0501391
LINC01207	0.552306	0.0503194
NHS	0.5523	0.0503228
HNCAT21	0.552192	0.0503768
CEP170B	0.552066	0.0504402
TPBG	0.552065	0.050441
JUND	0.551817	0.0505662
RAB11FIP1	0.551747	0.0506011
SKIDA1	0.551733	0.0506084
LIMS2	0.551631	0.0506597
YIPF6	0.551559	0.0506963
TRPV4	0.551555	0.0506984
DDI1	0.551443	0.0507549
TMCO5A	0.551443	0.0507549
RP11-157P1.4	0.551149	0.0509037
TLE2	0.550983	0.0509882
CH507-513H4.1	0.55095	0.0510047
DNM1	0.550762	0.0511004
PUS1	0.550742	0.0511109
RP11-20B7.1	0.550508	0.0512297
DGAT1	0.550503	0.0512323
TRIM9	0.550137	0.0514192
MCF2	0.550125	0.0514254
TRIP11	0.550075	0.0514509
PLEKHA2	0.549715	0.0516352
CTB-174O21.2	0.549692	0.0516465
OCM	0.549692	0.0516465
NEIL3	0.549692	0.0516465
RP11-350J20.12	0.549692	0.0516465
LINC01547	0.549692	0.0516465
CYSLTR1	0.549656	0.0516653
RUNDC1	0.549476	0.0517576
SCARF2	0.549428	0.0517824
MED7	0.549398	0.0517977
AAK1	0.549306	0.051845
HGF	0.54911	0.0519456
CERS5	0.549025	0.0519897
SNTG2	0.548977	0.0520142
PAH	0.548931	0.052038
EFCAB3	0.548768	0.052122
APOBR	0.548618	0.0521991
TTC39B	0.548565	0.0522265
TRIM47	0.548425	0.0522991
PLXNB1	0.548403	0.0523102
KAT2A	0.548129	0.0524522
ZNF32-AS3	0.548078	0.0524785
RP11-175E9.1	0.548027	0.052505
SELE	0.547926	0.0525574
PLCZ1	0.547737	0.0526557
RP11-202G18.1	0.547556	0.0527495
VEGFA	0.547513	0.0527723
HK1	0.547418	0.0528216
SARS2	0.547399	0.0528317
RP5-1139B12.4	0.547341	0.0528615
VEGFB	0.547279	0.0528941
MARK2	0.546929	0.0530767
PRIM2	0.546806	0.0531411
ARHGAP44	0.546395	0.0533563
HSPA4L	0.546377	0.0533655
SDCBP	0.546344	0.0533832
SYNPO	0.546255	0.05343
RUFY4	0.546192	0.0534626
RP5-947P14.1	0.546031	0.0535472
RP1-102E24.8	0.545985	0.0535716
GRAMD1B	0.545918	0.0536069
PAQR8	0.545791	0.0536737
DNASE1L1	0.545624	0.0537617
C4orf36	0.545483	0.0538363
HMOX2	0.545396	0.053882
CALCB	0.545391	0.0538846
NPLOC4	0.545279	0.0539439
RP4-568F9.6	0.545072	0.0540532
CYP2C9	0.544934	0.0541265
LINC01498	0.544934	0.0541265
BCAR1	0.544569	0.05432
RP11-69E11.4	0.544465	0.0543753
PWWP2B	0.544445	0.0543861
MLKL	0.544223	0.0545042
CNTN3	0.544209	0.0545116
SFT2D2	0.544058	0.0545924
PKN3	0.544006	0.0546198
URGCP	0.543956	0.0546468
TMEM8A	0.543807	0.0547262
NDRG1	0.543371	0.0549596
LINC00113	0.54322	0.0550402
DGKA	0.543165	0.0550696
RP11-166B2.1	0.543023	0.0551458
PTGFRN	0.542894	0.0552153
DNAJC24	0.542855	0.0552364
CTSZ	0.542789	0.0552715
LINC-ROR	0.542731	0.0553027
COL2A1	0.542731	0.0553027
FAM20C	0.542713	0.0553124
RP3-522P13.3	0.542698	0.0553205
SHROOM3	0.542627	0.0553589
ZSCAN4	0.542587	0.0553804
ERBB4	0.542555	0.0553979
SLC35F3	0.542432	0.0554642
SOCS6	0.542126	0.0556294
RP11-109E12.1	0.54209	0.0556488
TMEM92	0.54209	0.0556488
AC104650.2	0.54209	0.0556488
RP11-679B17.2	0.54209	0.0556488
RP11-98F14.11	0.54209	0.0556488
SERTAD2	0.541839	0.0557844
PRKCA	0.541783	0.0558145
PPP1R42	0.541718	0.0558497
LINC00698	0.54169	0.055865
AC069363.1	0.541627	0.0558995
RP4-651E10.4	0.541556	0.0559378
FBXW12	0.54154	0.0559465
CTC-526N19.1	0.54154	0.0559465
RP11-334E6.3	0.54154	0.0559465
ATF3	0.541503	0.0559665
SLC38A5	0.541294	0.0560801
UTP6	0.541197	0.056133
ICA1L	0.54055	0.0564853
NSUN6	0.540544	0.0564886
LAMA5	0.540489	0.0565188
IL4R	0.540468	0.0565303
CYFIP1	0.540249	0.0566498
RP11-352M15.2	0.540169	0.0566938
FCN1	0.540077	0.056744
CACNB4	0.540006	0.0567829
HCLS1	0.539949	0.0568141
FRK	0.53992	0.0568303
UBXN7-AS1	0.539864	0.0568611
SP1	0.53979	0.0569017
ZSWIM3	0.53978	0.0569072
FLNA	0.53978	0.0569074
ACACB	0.539718	0.0569415
ITGA8	0.539559	0.0570284
TIPIN	0.539432	0.0570987
CLIP1	0.539369	0.0571332
PCSK4	0.539355	0.0571407
EHD1	0.53928	0.0571822
FAM89B	0.53923	0.0572098
CCL22	0.539179	0.0572379
CKLF-CMTM1	0.539179	0.0572379
EDN2	0.539179	0.0572379
RP11-30L8.1	0.539179	0.0572379
RP11-126K15.1	0.539179	0.0572379
LINC00397	0.539179	0.0572379
SLITRK2	0.539179	0.0572379
GAL3ST3	0.539179	0.0572379
RP11-471M2.3	0.539179	0.0572379
RP5-1111A8.3	0.539179	0.0572379
RP11-164O23.8	0.539179	0.0572379
OR2T2	0.539179	0.0572379
DPYD-AS2	0.539179	0.0572379
GPR142	0.539179	0.0572379
HTR1F	0.539179	0.0572379
CTD-2523D13.1	0.539179	0.0572379
AP000569.9	0.539179	0.0572379
RP4-794I6.4	0.539179	0.0572379
PDHA2	0.539179	0.0572379
RP5-826L7.1	0.539179	0.0572379
RP11-90C4.3	0.539179	0.0572379
PIK3R2	0.539179	0.0572379
SPINK6	0.539179	0.0572379
RP11-863H1.1	0.539179	0.0572379
RP11-498C9.2	0.539179	0.0572379
OR13A1	0.539179	0.0572379
PCDH20	0.539179	0.0572379
RP11-542C16.2	0.539179	0.0572379
KCNQ5-AS1	0.539179	0.0572379
AC002398.11	0.539179	0.0572379
RP11-787D18.1	0.539179	0.0572379
RHOXF2B	0.539179	0.0572379
AC018737.3	0.539179	0.0572379
GJB6	0.539179	0.0572379
LINC00621	0.539179	0.0572379
CTA-520D8.2	0.539179	0.0572379
GOLGA8J	0.539179	0.0572379
AC000068.9	0.539179	0.0572379
C2CD4D	0.539179	0.0572379
CTD-2245E15.3	0.539179	0.0572379
POTEB	0.539179	0.0572379
RP11-293A21.1	0.539179	0.0572379
RP11-338K17.8	0.539179	0.0572379
RP11-321L2.1	0.539179	0.0572379
WNT7A	0.539179	0.0572379
HPVC1	0.539179	0.0572379
RP11-195M16.3	0.539179	0.0572379
IGHV1-69-2	0.539179	0.0572379
RP11-21B23.1	0.539179	0.0572379
RP11-1O10.1	0.539179	0.0572379
RP11-141J13.3	0.539179	0.0572379
RP11-688I9.2	0.539179	0.0572379
RP11-123O10.3	0.539179	0.0572379
LL22NC01-81G9.3	0.539179	0.0572379
RP11-1217F2.15	0.539179	0.0572379
RP5-1061H20.5	0.539179	0.0572379
LA16c-60D12.1	0.539179	0.0572379
FOXD2-AS1	0.539179	0.0572379
TRIM72	0.539179	0.0572379
RP11-527H14.4	0.539179	0.0572379
CTA-212A2.3	0.539179	0.0572379
TPBGL	0.539179	0.0572379
AC006369.3	0.539179	0.0572379
NDP-AS1	0.539179	0.0572379
LINC00614	0.539179	0.0572379
AL928742.12	0.539179	0.0572379
CLSTN2-AS1	0.539179	0.0572379
RP11-955H22.1	0.539179	0.0572379
RP11-776A13.3	0.539179	0.0572379
IL22RA2	0.539179	0.0572379
FCGR1B	0.539179	0.0572379
IL21	0.539179	0.0572379
RP11-107F6.3	0.539179	0.0572379
RP4-705O1.1	0.539179	0.0572379
TFAP2A-AS1	0.539179	0.0572379
LINC01614	0.539179	0.0572379
CD300LB	0.539179	0.0572379
RP1-257I9.2	0.539179	0.0572379
RP11-265D19.6	0.539179	0.0572379
RP11-547C5.1	0.539179	0.0572379
AP003774.4	0.539179	0.0572379
RP11-66N24.7	0.539179	0.0572379
CTB-96E2.2	0.539179	0.0572379
IFNA5	0.539179	0.0572379
LINC01365	0.539179	0.0572379
AC016909.1	0.539179	0.0572379
IL2	0.539179	0.0572379
GOLGA6L6	0.539179	0.0572379
RP11-1081M5.2	0.539179	0.0572379
NPBWR1	0.539179	0.0572379
RP11-111H3.3	0.539179	0.0572379
IYD	0.539179	0.0572379
CTA-305I2.1	0.539179	0.0572379
CTC-537E7.1	0.539179	0.0572379
AC008060.7	0.539179	0.0572379
FCER2	0.539179	0.0572379
LINC01300	0.539179	0.0572379
LINC01625	0.539179	0.0572379
RP11-523L1.2	0.539179	0.0572379
RP11-521D12.1	0.539179	0.0572379
RP11-406O23.2	0.539179	0.0572379
RP11-274J16.5	0.539179	0.0572379
FEZF1	0.539179	0.0572379
FGF19	0.539179	0.0572379
PLK5	0.539179	0.0572379
RP11-276E15.4	0.539179	0.0572379
LINC01299	0.539179	0.0572379
RP11-626H12.2	0.539179	0.0572379
LINC00308	0.539179	0.0572379
KDF1	0.539179	0.0572379
RP11-477N12.6	0.539179	0.0572379
PBK	0.539179	0.0572379
RHPN1-AS1	0.539179	0.0572379
KCNS2	0.539179	0.0572379
ASB17	0.539179	0.0572379
PDX1	0.539179	0.0572379
RP11-329B9.1	0.539179	0.0572379
RP11-402G3.3	0.539179	0.0572379
RP11-354M1.2	0.539179	0.0572379
AC092687.4	0.539179	0.0572379
GFY	0.539179	0.0572379
RP11-472G21.2	0.539179	0.0572379
AC009022.1	0.539179	0.0572379
RP11-94M14.2	0.539179	0.0572379
RP11-111I12.1	0.539179	0.0572379
RP11-10N23.4	0.539179	0.0572379
CCDC172	0.539179	0.0572379
RP11-95I16.4	0.539179	0.0572379
RP11-202D1.3	0.539179	0.0572379
AC006262.4	0.539179	0.0572379
RP11-65D24.2	0.539179	0.0572379
CTC-558O2.1	0.539179	0.0572379
RP11-826N14.2	0.539179	0.0572379
AF127577.12	0.539179	0.0572379
RP11-393N21.2	0.539179	0.0572379
RP11-514F8.2	0.539179	0.0572379
MAGEB5	0.539179	0.0572379
ECEL1	0.539179	0.0572379
TAT	0.539179	0.0572379
AC112721.1	0.539179	0.0572379
LINC00547	0.539179	0.0572379
RP11-635L1.3	0.539179	0.0572379
ERVMER61-1	0.539179	0.0572379
RP11-706F1.1	0.539179	0.0572379
RP11-467D18.2	0.539179	0.0572379
RP11-404P21.3	0.539179	0.0572379
LINC01304	0.539179	0.0572379
CLEC17A	0.539179	0.0572379
PNMA5	0.539179	0.0572379
RP11-203B7.2	0.539179	0.0572379
SMKR1	0.539179	0.0572379
DEFB1	0.539179	0.0572379
WI2-85898F10.1	0.539179	0.0572379
RP11-435D7.3	0.539179	0.0572379
RP11-783L4.1	0.539179	0.0572379
RP11-390F4.3	0.539179	0.0572379
MEPE	0.539179	0.0572379
RP11-307C12.13	0.539179	0.0572379
RP11-561P12.5	0.539179	0.0572379
PADI1	0.539179	0.0572379
OR1B1	0.539179	0.0572379
OR2A1	0.539179	0.0572379
DEFB4B	0.539179	0.0572379
PRR23D1	0.539179	0.0572379
AC055866.1	0.539179	0.0572379
TRIM49D1	0.539179	0.0572379
ELF5	0.539179	0.0572379
XXbac-B135H6.18	0.539179	0.0572379
AC009531.2	0.539179	0.0572379
RP11-114H24.3	0.539179	0.0572379
RP11-28G8.1	0.539179	0.0572379
RP11-677O4.6	0.539179	0.0572379
RP11-168E17.1	0.539179	0.0572379
GCM1	0.539179	0.0572379
XAGE2	0.539179	0.0572379
TRPC5OS	0.539179	0.0572379
RP11-91J3.3	0.539179	0.0572379
CTC-503K11.2	0.539179	0.0572379
RP11-461L13.5	0.539179	0.0572379
CH17-31A6.1	0.539179	0.0572379
PRDM9	0.539179	0.0572379
AC010096.2	0.539179	0.0572379
C15orf32	0.539179	0.0572379
RP4-530I15.6	0.539179	0.0572379
RP11-255G12.2	0.539179	0.0572379
AC005757.6	0.539179	0.0572379
REG3G	0.539179	0.0572379
NEFL	0.539179	0.0572379
CTD-2010I22.2	0.539179	0.0572379
RP11-380D23.2	0.539111	0.0572752
DCSTAMP	0.539111	0.0572752
GAD2	0.539111	0.0572752
MIR3976HG	0.539111	0.0572752
CYP4F35P	0.539111	0.0572752
AC018359.3	0.539111	0.0572752
LINC01491	0.539111	0.0572752
AGRP	0.539111	0.0572752
KCNJ11	0.539111	0.0572752
CTD-2244C20.2	0.539111	0.0572752
RP11-799B12.2	0.539111	0.0572752
CDHR4	0.539111	0.0572752
RP11-143E21.6	0.539111	0.0572752
RP1-251I12.1	0.539111	0.0572752
CTD-2531D15.4	0.539111	0.0572752
RP11-473O4.5	0.539111	0.0572752
RP11-184A2.3	0.539111	0.0572752
SMURF2	0.538899	0.0573923
KIAA0895	0.538758	0.0574704
CTD-2319I12.2	0.538483	0.0576227
NOD2	0.538249	0.0577521
PDLIM7	0.538047	0.0578643
LRRC4B	0.537972	0.057906
KPNA3	0.537829	0.0579858
SENP1	0.537744	0.058033
RP5-1184F4.5	0.537617	0.058104
UMAD1	0.537578	0.0581253
TTC14	0.537244	0.0583119
TGFBR3	0.537117	0.0583828
LINC01471	0.537027	0.0584332
FOXF1	0.537011	0.0584425
LARP4B	0.536979	0.0584601
MAN2B2	0.536892	0.0585089
PCSK7	0.536891	0.0585092
HMHA1	0.536854	0.0585301
GRIN2B	0.536843	0.0585361
TEX35	0.536631	0.0586551
RP5-1102E8.3	0.536569	0.0586902
GNAL	0.536326	0.0588262
SAE1	0.535983	0.0590196
RP11-475O6.1	0.535772	0.0591386
ZDHHC2	0.53558	0.0592468
IL23A	0.535162	0.0594835
RP1-84O15.2	0.535162	0.0594835
CLEC4E	0.534919	0.0596213
SYNE2	0.534769	0.0597062
LINC00309	0.534745	0.0597199
CCDC188	0.534646	0.0597761
DNAJC1	0.534596	0.0598048
TTK	0.534589	0.059809
CTBP1	0.534588	0.0598095
SART3	0.534522	0.0598466
ITIH2	0.53427	0.0599903
LRRIQ1	0.534259	0.0599964
SLC2A5	0.534058	0.0601115
MPP2	0.533766	0.060278
VENTX	0.533635	0.0603533
TSHZ2	0.533348	0.0605178
DLGAP4	0.533325	0.0605307
DDX23	0.533301	0.0605447
PVRL3-AS1	0.533179	0.0606148
RND1	0.533173	0.060618
SRF	0.533059	0.0606836
KCCAT211	0.532974	0.0607327
KIAA1755	0.532926	0.0607599
ZC3H13	0.53288	0.0607868
LY6G6C	0.532868	0.0607932
MSN	0.532857	0.0607999
ANKRD20A1	0.532739	0.0608676
DMXL1	0.532662	0.0609123
JDP2	0.532446	0.0610367
RP11-179A10.1	0.532424	0.0610494
JAZF1	0.532311	0.0611148
CRYBA4	0.532271	0.0611377
FBXO10	0.532252	0.0611488
C9orf131	0.532247	0.0611514
SLC25A53	0.531892	0.0613572
CTC-786C10.1	0.531856	0.061378
ARHGAP23	0.531593	0.0615301
TTLL4	0.531591	0.0615316
CTD-2533K21.4	0.531421	0.0616301
RP11-574F11.3	0.531421	0.0616301
POU6F1	0.531157	0.0617839
PALMD	0.530986	0.0618836
PRKD2	0.530978	0.0618881
JCHAIN	0.530969	0.0618931
HRASLS5	0.530969	0.0618931
BCAR4	0.530969	0.0618931
RP11-258B16.1	0.530969	0.0618931
LCE3C	0.530969	0.0618931
SULT4A1	0.530969	0.0618931
RP11-286N22.8	0.530867	0.0619526
C3orf62	0.530785	0.0620006
RP11-333A23.4	0.530764	0.0620126
PLD1	0.530733	0.0620307
CCDC13	0.530671	0.062067
KIAA0556	0.530634	0.0620888
AC002550.6	0.530581	0.0621196
LINC01205	0.530499	0.0621675
ARHGEF3-AS1	0.530485	0.0621759
RP5-945F2.3	0.53035	0.0622546
CTB-51A17.1	0.530051	0.06243
FLJ46066	0.530051	0.06243
BMF	0.529978	0.0624727
SYDE2	0.529865	0.0625389
C18orf25	0.529615	0.0626858
HBEGF	0.529497	0.0627555
ZNF728	0.529121	0.0629768
DFFB	0.529076	0.0630038
FBXO46	0.529033	0.0630292
TMEM63A	0.529019	0.0630374
POLR3GL	0.528999	0.0630492
2021-12-01	0.528307	0.0634587
MOCOS	0.528273	0.0634785
FAM135B	0.528238	0.0634998
C16orf96	0.528066	0.0636019
SLC8A3	0.528034	0.0636204
PLEKHA3	0.52803	0.063623
NPEPPS	0.527865	0.0637212
SDR42E1	0.527838	0.0637372
TNFRSF10B	0.527774	0.0637754
DFNB31	0.527492	0.0639433
MMP16	0.52746	0.0639623
ZNF217	0.527391	0.0640033
ATL2	0.527354	0.0640256
DAZAP1	0.52711	0.0641712
APOBEC3H	0.52699	0.0642433
DRAM1	0.526956	0.0642635
KATNBL1	0.526954	0.0642649
TXK	0.526937	0.0642749
RGMA	0.526804	0.0643544
RP11-229P13.27	0.526435	0.0645761
CAPRIN2	0.525835	0.0649367
LYST	0.525699	0.0650188
MIR548XHG	0.525547	0.0651108
SH3GLB2	0.525334	0.0652395
CACNA1C	0.525203	0.0653186
NPTXR	0.525041	0.0654166
PRDM16	0.524666	0.0656447
RP11-338N10.3	0.524483	0.0657557
RP11-244H3.4	0.524383	0.0658165
MYO15B	0.523957	0.0660763
FAM209B	0.523835	0.0661503
PRSS23	0.523828	0.0661548
TREM1	0.523679	0.066246
DGKG	0.523592	0.0662994
GNAS	0.523588	0.0663017
RASL10A	0.523563	0.0663167
RP11-53M11.3	0.523464	0.0663775
CNOT8	0.523378	0.0664302
RP11-430C7.4	0.523361	0.0664406
NFAT5	0.523329	0.0664605
GPR176	0.523301	0.0664774
CYGB	0.523272	0.0664949
RP11-691H4.3	0.523103	0.0665985
MAPK1	0.522923	0.0667091
MYEOV	0.522776	0.0667996
ADCY6	0.522558	0.0669341
PTGDR	0.522291	0.0670985
STEAP3	0.522219	0.0671426
LINC00311	0.522087	0.0672246
MAST1	0.522076	0.0672312
AC138647.1	0.522076	0.0672312
FBXL6	0.522028	0.0672609
PGAP2	0.521804	0.0673991
GANAB	0.521798	0.0674031
TRIP10	0.521794	0.0674055
RP11-606D9.1	0.521582	0.0675372
MIR3945HG	0.521582	0.0675372
HAO1	0.521582	0.0675372
RP11-2E11.6	0.521533	0.0675673
GS1-124K5.11	0.521146	0.0678074
LMNA	0.521095	0.0678392
C18orf54	0.521077	0.0678501
FOSB	0.520923	0.0679463
RP11-554D14.6	0.520917	0.0679498
ZMYM5	0.520913	0.0679526
RFWD3	0.520861	0.0679848
THRB	0.520752	0.0680529
LINC00703	0.520672	0.0681024
UNC13B	0.520598	0.0681486
LINC00605	0.520479	0.0682227
PRCD	0.520474	0.0682261
OSCAR	0.520427	0.0682555
PNLDC1	0.520396	0.0682748
WBSCR22	0.520367	0.0682927
SLC25A44	0.520323	0.0683204
RP11-574K11.29	0.520146	0.068431
CTD-3220F14.1	0.520085	0.068469
SYNGAP1	0.520027	0.0685057
NPFFR2	0.519997	0.068524
CTD-3035K23.7	0.519957	0.0685495
ZACN	0.519947	0.0685554
HLF	0.519812	0.0686401
RP11-416N2.4	0.519809	0.0686423
ANXA4	0.519806	0.0686436
ATP8B3	0.519729	0.0686924
ZBTB1	0.519678	0.0687239
SIRT5	0.519351	0.0689294
RP11-69G7.1	0.519285	0.068971
RCVRN	0.519285	0.068971
ATAD1	0.519183	0.0690354
IKBKB	0.51914	0.0690624
GTF2H1	0.519037	0.0691269
RP11-235E17.6	0.518937	0.0691901
FAM184A	0.518887	0.0692219
CTD-3252C9.4	0.518856	0.0692416
RP3-461F17.3	0.518555	0.0694312
SULT1B1	0.518533	0.0694452
AC017060.1	0.518455	0.0694943
MIR4432HG	0.518254	0.0696217
TTC36	0.518254	0.0696217
ACTN1-AS1	0.518247	0.0696263
MAGEC3	0.518228	0.0696382
ZNF780B	0.518228	0.0696383
RP11-452J21.2	0.518212	0.0696481
SUSD1	0.51747	0.0701193
DPH6-AS1	0.517318	0.0702162
LMCD1	0.517286	0.0702365
CTD-2555A7.2	0.517222	0.0702772
RP5-994D16.9	0.517222	0.0702772
ZCCHC5	0.517222	0.0702772
TMEM221	0.517222	0.0702772
ACP7	0.517222	0.0702772
RP11-714L20.1	0.517222	0.0702772
CTD-2311M21.3	0.517222	0.0702772
PTPRN	0.517222	0.0702772
RP11-536G4.1	0.517222	0.0702772
CDCA7	0.517222	0.0702772
RP11-897M7.1	0.517222	0.0702772
RP11-570L15.1	0.517222	0.0702772
CTB-127C13.1	0.517222	0.0702772
RP11-732A21.3	0.517222	0.0702772
RP11-321E8.4	0.517222	0.0702772
AC011516.2	0.517222	0.0702772
RP11-513G11.2	0.517222	0.0702772
GPR37	0.517222	0.0702772
LINC01241	0.517222	0.0702772
AC011718.2	0.517222	0.0702772
MFSD14C	0.517165	0.0703139
WAPL	0.517018	0.0704076
RP11-172F10.1	0.517002	0.0704179
RARS	0.516869	0.0705027
CPNE1	0.51686	0.0705083
TNFRSF10A	0.51655	0.0707063
AC016723.4	0.51652	0.0707259
RP11-653B10.1	0.516305	0.0708637
LINC01354	0.516154	0.0709604
GLIPR2	0.516034	0.0710373
SOX13	0.515765	0.0712101
PHKA2	0.515621	0.0713027
PRDM11	0.51535	0.0714777
FRMPD4	0.51512	0.071626
EGR2	0.515053	0.0716694
XAGE1A	0.514929	0.0717494
RP11-179K3.2	0.514929	0.0717494
RP11-218E20.5	0.514929	0.0717494
LGALS7B	0.514929	0.0717494
KISS1R	0.514929	0.0717494
CTD-2314B22.1	0.514929	0.0717494
CTB-180C19.1	0.514929	0.0717494
RP11-767N15.1	0.514929	0.0717494
AC114730.3	0.514929	0.0717494
RP11-138J23.1	0.514929	0.0717494
LINC00437	0.514929	0.0717494
C8orf87	0.514929	0.0717494
RP11-73G16.2	0.514929	0.0717494
PTCSC2	0.514929	0.0717494
TPSG1	0.514929	0.0717494
RP11-42O15.3	0.514929	0.0717494
GPR84	0.514929	0.0717494
MYF5	0.514929	0.0717494
CTA-929C8.7	0.514929	0.0717494
RP11-388K12.2	0.514929	0.0717494
RP11-346C20.4	0.514929	0.0717494
AC006262.5	0.514929	0.0717494
DRD5	0.514929	0.0717494
CTA-390C10.9	0.514929	0.0717494
RP11-1058N17.1	0.514929	0.0717494
PNLIPRP1	0.514929	0.0717494
CITED1	0.514929	0.0717494
AC003664.1	0.514929	0.0717494
RP11-533E19.2	0.514929	0.0717494
RP11-603J24.9	0.514929	0.0717494
C3orf30	0.514929	0.0717494
OR11G2	0.514929	0.0717494
AC008278.3	0.514929	0.0717494
RP11-345F18.1	0.514929	0.0717494
RP5-851M4.1	0.514929	0.0717494
INHBE	0.514929	0.0717494
CTAGE6	0.514929	0.0717494
CTRB1	0.514929	0.0717494
AC016994.2	0.514929	0.0717494
RP1-86D1.5	0.514929	0.0717494
CTD-3096M3.1	0.514929	0.0717494
GS1-166A23.1	0.514929	0.0717494
AGBL5-AS1	0.514929	0.0717494
AC114808.2	0.514929	0.0717494
LINC01477	0.514929	0.0717494
LMLN-AS1	0.514929	0.0717494
RP11-96L14.7	0.514929	0.0717494
RP11-449J10.1	0.514929	0.0717494
RP11-82L20.1	0.514929	0.0717494
ABHD16B	0.514929	0.0717494
RP11-325O24.6	0.514929	0.0717494
LHX8	0.514929	0.0717494
LGALS7	0.514929	0.0717494
CTD-3118D11.3	0.514929	0.0717494
CHST13	0.514929	0.0717494
GPR37L1	0.514929	0.0717494
TBX4	0.514929	0.0717494
CTD-2195M15.4	0.514929	0.0717494
RP1-32I10.10	0.514929	0.0717494
RP11-460I19.2	0.514929	0.0717494
SAMSN1-AS1	0.514929	0.0717494
XX-FW83128A1.2	0.514929	0.0717494
OTOP3	0.514929	0.0717494
AC067969.2	0.514929	0.0717494
BX322557.13	0.514929	0.0717494
CH507-210P18.1	0.514929	0.0717494
GAL	0.514929	0.0717494
RP11-267A15.3	0.514929	0.0717494
RHOV	0.514929	0.0717494
TRBV6-4	0.514929	0.0717494
MLC1	0.514929	0.0717494
CTA-363E6.7	0.514929	0.0717494
RP11-332J15.1	0.514929	0.0717494
RP11-40A13.1	0.514929	0.0717494
RP11-262I2.2	0.514929	0.0717494
C5orf49	0.514929	0.0717494
CRISP3	0.514929	0.0717494
LA16c-313D11.9	0.514929	0.0717494
PRB3	0.514929	0.0717494
IL9R	0.514929	0.0717494
RP11-673P17.4	0.514929	0.0717494
RP11-135A1.3	0.514929	0.0717494
RP11-43F13.4	0.514929	0.0717494
RP1-137K24.1	0.514929	0.0717494
RP11-340F14.6	0.514929	0.0717494
RP11-84A19.2	0.514929	0.0717494
RP11-202I11.2	0.514929	0.0717494
RP11-536K7.5	0.514929	0.0717494
CTB-60B18.6	0.514929	0.0717494
IGKC	0.514929	0.0717494
PAX9	0.514929	0.0717494
RP11-480D4.2	0.514929	0.0717494
OR2D3	0.514929	0.0717494
RP11-61L19.2	0.514929	0.0717494
EGLN2	0.514929	0.0717494
RP11-397C12.1	0.514929	0.0717494
WNT16	0.514929	0.0717494
DUSP9	0.514929	0.0717494
TMPRSS11B	0.514929	0.0717494
IL12B	0.514929	0.0717494
PRR35	0.514929	0.0717494
EVX1	0.514929	0.0717494
AC022201.4	0.514929	0.0717494
ONECUT3	0.514929	0.0717494
TREML4	0.514929	0.0717494
RP11-4G2.1	0.514929	0.0717494
RP11-75C23.1	0.514929	0.0717494
RP11-383D22.1	0.514929	0.0717494
RP11-874J12.4	0.514929	0.0717494
RP11-211G3.2	0.514929	0.0717494
LIPJ	0.514929	0.0717494
AC010468.2	0.514929	0.0717494
STBD1	0.514929	0.0717494
DEFB133	0.514929	0.0717494
RP11-534C12.1	0.514929	0.0717494
TNK2-AS1	0.514929	0.0717494
AC005276.1	0.514929	0.0717494
C20orf187	0.514929	0.0717494
CTC-490G23.4	0.514929	0.0717494
RP5-986I17.2	0.514929	0.0717494
RP11-2L4.1	0.514929	0.0717494
RP11-794P6.2	0.514929	0.0717494
RP11-470F18.1	0.514929	0.0717494
AP001891.1	0.514929	0.0717494
C1orf233	0.514929	0.0717494
RP11-45A16.4	0.514929	0.0717494
RP11-804A23.1	0.514929	0.0717494
ANKS4B	0.514929	0.0717494
RP11-461F11.3	0.514929	0.0717494
SHANK1	0.514929	0.0717494
LINC00700	0.514929	0.0717494
AC015849.16	0.514929	0.0717494
CTA-384D8.35	0.514929	0.0717494
C2orf83	0.514929	0.0717494
AP001476.2	0.514929	0.0717494
RP11-327L9.1	0.514929	0.0717494
XXyac-YM21GA2.7	0.514929	0.0717494
ONECUT2	0.514929	0.0717494
RP1-167G20.2	0.514929	0.0717494
RP11-536P6.3	0.514929	0.0717494
RP11-38M8.1	0.514929	0.0717494
RP11-684B21.1	0.514929	0.0717494
RP11-454K7.3	0.514929	0.0717494
LINC01247	0.514929	0.0717494
RP11-3B12.5	0.514929	0.0717494
CSNK1A1L	0.514929	0.0717494
RP11-211G23.2	0.514929	0.0717494
IFIT1B	0.514929	0.0717494
OR6N1	0.514929	0.0717494
RP11-899L11.1	0.514929	0.0717494
OR6B3	0.514929	0.0717494
LINC00269	0.514929	0.0717494
RP11-121L11.3	0.514929	0.0717494
RP11-35O7.1	0.514929	0.0717494
CHRNG	0.514929	0.0717494
AC010983.1	0.514929	0.0717494
RP11-131N11.4	0.514929	0.0717494
RP11-278I4.2	0.514929	0.0717494
AC007950.1	0.514929	0.0717494
RP1-23E21.2	0.514929	0.0717494
AP000696.2	0.514929	0.0717494
RP11-730K11.1	0.514929	0.0717494
RP11-442O18.1	0.514929	0.0717494
GAPT	0.514929	0.0717494
AC106869.2	0.514929	0.0717494
CTD-2184D3.3	0.514929	0.0717494
POTEF	0.514929	0.0717494
MOGAT3	0.514929	0.0717494
AC093732.1	0.514929	0.0717494
RP11-184M15.1	0.514929	0.0717494
WNT8B	0.514929	0.0717494
AC062032.1	0.514929	0.0717494
RP1-149C7.1	0.514929	0.0717494
AC007879.3	0.514929	0.0717494
AMER3	0.514929	0.0717494
AC005772.2	0.514929	0.0717494
RP11-28H5.2	0.514929	0.0717494
RP4-765H13.1	0.514929	0.0717494
MIR5689HG	0.514929	0.0717494
ZNF385D-AS2	0.514929	0.0717494
RP11-545P7.4	0.514929	0.0717494
RP1-269M15.3	0.514929	0.0717494
RP13-650J16.1	0.514929	0.0717494
KB-67B5.17	0.514929	0.0717494
RP11-1028N23.3	0.514929	0.0717494
RP4-736H5.3	0.514929	0.0717494
LINC00358	0.514929	0.0717494
LINC01436	0.514929	0.0717494
TTC22	0.514929	0.0717494
AC007563.1	0.514929	0.0717494
KIR2DL1	0.514929	0.0717494
AC105339.1	0.514929	0.0717494
PWRN2	0.514929	0.0717494
RP3-521E19.2	0.514929	0.0717494
RP11-556O15.1	0.514929	0.0717494
RP5-936J12.1	0.514929	0.0717494
AP000679.2	0.514929	0.0717494
TSHB	0.514929	0.0717494
SHOX2	0.514929	0.0717494
KRT76	0.514929	0.0717494
KRT72	0.514929	0.0717494
RP11-402J6.1	0.514929	0.0717494
RP11-302F12.3	0.514929	0.0717494
RP11-359E19.2	0.514929	0.0717494
CA14	0.514929	0.0717494
IGHD	0.514929	0.0717494
PPIAL4G	0.514929	0.0717494
AP003774.1	0.514929	0.0717494
LINC00601	0.514929	0.0717494
VSTM2B	0.514929	0.0717494
CTB-35F21.2	0.514929	0.0717494
RP11-1081M5.1	0.514929	0.0717494
TM6SF2	0.514929	0.0717494
RP11-557C18.4	0.514929	0.0717494
GCG	0.514929	0.0717494
RP11-310H4.1	0.514929	0.0717494
RP11-194G10.3	0.514929	0.0717494
LINC00364	0.514929	0.0717494
CTB-35F21.5	0.514929	0.0717494
CD180	0.514929	0.0717494
IGHV7-81	0.514929	0.0717494
TCP11X2	0.514929	0.0717494
CACNG1	0.514929	0.0717494
RP11-459J23.1	0.514929	0.0717494
PCAT5	0.514929	0.0717494
RP11-439A17.4	0.514929	0.0717494
RP1-149A16.3	0.514929	0.0717494
IGHV3-74	0.514929	0.0717494
ENHO	0.514929	0.0717494
RP11-976B16.1	0.514929	0.0717494
CYSRT1	0.514929	0.0717494
GPHA2	0.514929	0.0717494
RP11-142G1.1	0.514929	0.0717494
RP13-991F5.2	0.514929	0.0717494
RP11-656A15.1	0.514929	0.0717494
SLC39A2	0.514929	0.0717494
RP11-117D22.2	0.514929	0.0717494
RP11-354E11.2	0.514929	0.0717494
AC005152.3	0.514929	0.0717494
AP003774.5	0.514929	0.0717494
ANKRD18B	0.514929	0.0717494
PRDM12	0.514929	0.0717494
OR6J1	0.514929	0.0717494
AC107399.2	0.514929	0.0717494
RP11-188C12.3	0.514929	0.0717494
AF064858.7	0.514929	0.0717494
RP11-1136G4.2	0.514929	0.0717494
NKX6-2	0.514929	0.0717494
RP11-16K12.1	0.514929	0.0717494
ACTL9	0.514929	0.0717494
GPR15	0.514929	0.0717494
POTEB2	0.514929	0.0717494
NLRP8	0.514929	0.0717494
LL09NC01-139C3.1	0.514929	0.0717494
RP5-867C24.5	0.514929	0.0717494
RP4-784A16.4	0.514929	0.0717494
WFIKKN2	0.514929	0.0717494
AC079584.2	0.514929	0.0717494
ATP1B4	0.514929	0.0717494
RP11-595B24.2	0.514929	0.0717494
IFT74-AS1	0.514929	0.0717494
SAMD7	0.514929	0.0717494
SPAG11A	0.514929	0.0717494
LINC01049	0.514929	0.0717494
RP11-589C21.6	0.514929	0.0717494
RP5-1022P6.4	0.514929	0.0717494
HCG22	0.514929	0.0717494
SIGLEC8	0.514929	0.0717494
RP11-778D12.2	0.514929	0.0717494
SIGLEC5	0.514929	0.0717494
WNT10A	0.514929	0.0717494
SERPINA10	0.514929	0.0717494
RP11-678G14.4	0.514929	0.0717494
RNASE9	0.514929	0.0717494
RP11-45K10.2	0.514929	0.0717494
OR2G6	0.514929	0.0717494
RP11-164N3.3	0.514929	0.0717494
LINC01450	0.514929	0.0717494
CTB-127M13.1	0.514929	0.0717494
RP11-285E23.2	0.514929	0.0717494
RP1-273G13.3	0.514929	0.0717494
RP11-462G2.1	0.514929	0.0717494
SOX3	0.514929	0.0717494
RP11-5P18.5	0.514929	0.0717494
RP11-264B17.5	0.514929	0.0717494
RP11-434H6.6	0.514929	0.0717494
TRAV21	0.514929	0.0717494
CTA-392C11.1	0.514929	0.0717494
OTX1	0.514929	0.0717494
ALOXE3	0.514929	0.0717494
HSFX2	0.514929	0.0717494
RP11-831H9.3	0.514929	0.0717494
RP11-103H7.5	0.514929	0.0717494
MGC45922	0.514929	0.0717494
KCNA1	0.514929	0.0717494
WDR87	0.514929	0.0717494
RP11-452L6.8	0.514929	0.0717494
LINC00574	0.514929	0.0717494
TRAV12-2	0.514929	0.0717494
KLK9	0.514929	0.0717494
RP11-535A19.1	0.514929	0.0717494
AC009095.4	0.514929	0.0717494
TRAV8-6	0.514929	0.0717494
RP11-6L6.7	0.514929	0.0717494
CST1	0.514929	0.0717494
DLX2-AS1	0.514929	0.0717494
RP11-108L7.14	0.514929	0.0717494
AP000593.7	0.514929	0.0717494
RP11-227F19.1	0.514929	0.0717494
TRAV38-1	0.514929	0.0717494
OR2T6	0.514929	0.0717494
SPATA31A1	0.514929	0.0717494
RP11-493P1.2	0.514929	0.0717494
C10orf126	0.514929	0.0717494
CXCR2	0.514929	0.0717494
PRDM7	0.514929	0.0717494
PAQR9-AS1	0.514929	0.0717494
RP1-288L1.4	0.514929	0.0717494
RP11-554D20.1	0.514929	0.0717494
RP11-120A1.1	0.514929	0.0717494
SCGB3A2	0.514929	0.0717494
PDZD3	0.514929	0.0717494
RP11-693J15.4	0.514929	0.0717494
IGFBPL1	0.514929	0.0717494
KCNE2	0.514929	0.0717494
AP003068.9	0.514929	0.0717494
CTC-458G6.4	0.514929	0.0717494
CTC-529L17.1	0.514929	0.0717494
PRSS54	0.514929	0.0717494
CTD-2377O17.1	0.514929	0.0717494
RP11-219E7.1	0.514929	0.0717494
AC104777.1	0.514929	0.0717494
RP11-468E2.2	0.514929	0.0717494
KRT78	0.514929	0.0717494
GJB2	0.514929	0.0717494
SHISA8	0.514929	0.0717494
GS1-278J22.2	0.514929	0.0717494
CTD-2013M15.1	0.514929	0.0717494
C16orf92	0.514929	0.0717494
AQP6	0.514929	0.0717494
CTA-714B7.7	0.514929	0.0717494
RP11-344B2.2	0.514929	0.0717494
RP11-114H24.6	0.514929	0.0717494
LINC00302	0.514929	0.0717494
RP11-788H18.1	0.514929	0.0717494
FLG	0.514929	0.0717494
RP11-527H14.6	0.514929	0.0717494
AC002398.9	0.514929	0.0717494
RP11-503D12.1	0.514929	0.0717494
MLN	0.514929	0.0717494
CELA2B	0.514929	0.0717494
RP11-353P15.1	0.514929	0.0717494
FUT7	0.514929	0.0717494
SPDEF	0.514929	0.0717494
UBQLN4	0.514924	0.0717527
RP11-147L13.11	0.514842	0.0718054
KHDRBS2	0.514839	0.0718074
EYA3	0.514708	0.0718925
STK24-AS1	0.514652	0.0719285
PLLP	0.514583	0.0719736
PDCD11	0.514457	0.0720552
RP11-59C5.3	0.514453	0.0720575
RP11-93B14.9	0.514453	0.0720575
LA16c-385E7.1	0.514451	0.0720591
TEAD4	0.514288	0.072165
KCNK13	0.514278	0.0721714
GATAD2A	0.514242	0.0721947
RP11-92F20.1	0.514239	0.0721968
NME1-NME2	0.514174	0.0722384
PALM	0.513887	0.0724253
CTC-444N24.11	0.513856	0.0724452
MSRB3	0.513669	0.0725676
TGM4	0.513662	0.0725719
SHISA5	0.513596	0.0726148
RP11-589M4.3	0.513569	0.0726329
MDM4	0.513301	0.0728078
PDLIM4	0.513296	0.0728108
BORCS8	0.513115	0.0729288
GPC5	0.512986	0.0730135
EFHC2	0.5129	0.0730699
ZNF432	0.512804	0.0731329
ZHX2	0.512755	0.0731651
FILIP1L	0.512747	0.0731699
EXD3	0.512612	0.0732586
BARX2	0.512488	0.0733403
RBKS	0.512486	0.0733415
AC007009.1	0.512419	0.0733855
ALOX5	0.512189	0.0735365
DND1	0.512171	0.0735483
RP11-277P12.10	0.51204	0.0736345
CTD-2282P23.2	0.51204	0.0736345
RP4-784A16.5	0.51204	0.0736345
AC004744.3	0.51204	0.0736345
CSTA	0.51204	0.0736345
RP11-321E2.3	0.51204	0.0736345
SMN2	0.512033	0.0736389
CNKSR1	0.511959	0.0736879
TGFB1	0.511854	0.0737571
DRICH1	0.511831	0.0737722
C2CD4C	0.511814	0.0737838
TRIM67	0.511808	0.0737877
NPM2	0.511688	0.0738663
NBPF19	0.511476	0.0740069
DCDC2B	0.511348	0.0740912
FMN1	0.511346	0.0740925
RASIP1	0.511319	0.0741106
PNPLA6	0.511239	0.0741634
PWRN4	0.5112	0.0741891
TKTL1	0.511196	0.0741919
RP11-305L7.7	0.511103	0.0742532
RCHY1	0.511077	0.0742704
ACOT11	0.511057	0.0742837
SERF1A	0.511	0.0743218
JAML	0.510757	0.0744831
NUPL2	0.510601	0.0745865
RP11-434D11.4	0.510506	0.0746493
RP11-20I23.7	0.510397	0.0747219
GS1-600G8.3	0.510397	0.0747219
SAG	0.510397	0.0747219
AC018878.3	0.510397	0.0747219
RP4-594L9.2	0.510397	0.0747219
NXF5	0.51033	0.0747669
C22orf46	0.510259	0.074814
JADE1	0.510248	0.0748214
NDFIP2	0.510188	0.0748614
TPPP3	0.510153	0.0748844
C17orf82	0.510083	0.0749312
PDS5A	0.509962	0.075012
KIF7	0.509784	0.0751305
ZFHX4-AS1	0.509779	0.0751342
RP11-89K10.1	0.509739	0.0751604
DYNC1I2	0.509528	0.0753016
IMPDH1	0.509432	0.0753659
AC012593.1	0.509345	0.0754239
DCX	0.50931	0.0754477
ABC7-42404400C24.1	0.509163	0.0755461
RP11-401P9.4	0.509157	0.0755503
RP11-956E11.1	0.509157	0.0755503
CTB-49A3.2	0.509157	0.0755503
CHTF8	0.509045	0.0756251
THOC7	0.508973	0.0756733
C15orf41	0.508867	0.0757445
RAB11FIP3	0.508865	0.0757463
RP11-432J24.2	0.508667	0.0758793
RAB11FIP5	0.508625	0.0759072
TBX21	0.508603	0.0759222
DUSP16	0.508584	0.0759347
AC140481.4	0.50843	0.0760385
GACAT2	0.50843	0.0760385
CTB-33G10.6	0.50843	0.0760385
SERPINI2	0.508367	0.0760808
SAMD4B	0.508294	0.0761302
RP4-580N22.2	0.508206	0.0761893
GLRX3	0.508193	0.0761983
NCKAP1	0.508174	0.0762115
TRIB1	0.508126	0.0762435
GRAMD1A	0.508058	0.0762892
NOSTRIN	0.507979	0.0763426
DAPK3	0.507817	0.076452
PRKRIP1	0.50778	0.0764772
RAPGEF3	0.507776	0.0764798
RP5-855D21.1	0.507764	0.0764877
SCN4A	0.507763	0.0764888
UBA2	0.507736	0.0765073
RP11-326G21.1	0.507459	0.0766942
AC091729.9	0.50728	0.0768159
PYGO1	0.506971	0.0770255
UBE2K	0.506907	0.0770688
LINC00982	0.506711	0.077202
FGD5	0.50669	0.0772164
RP11-432J9.6	0.506403	0.0774119
FAM74A6	0.506403	0.0774119
LINC01503	0.506305	0.0774793
PDDC1	0.506273	0.0775008
PLPPR2	0.506256	0.0775123
RP11-290H9.2	0.506149	0.0775854
AC007292.7	0.50604	0.0776601
EZR-AS1	0.50604	0.0776601
AC007126.1	0.50604	0.0776601
SPINT4	0.50604	0.0776601
RP11-1136G11.8	0.50604	0.0776601
RP11-380F14.2	0.50604	0.0776601
AC013727.1	0.50604	0.0776601
TRIM49	0.50604	0.0776601
CTD-2072I24.1	0.50604	0.0776601
RP11-83C7.1	0.50604	0.0776601
LINC00284	0.50604	0.0776601
SBK3	0.50604	0.0776601
AC016735.1	0.50604	0.0776601
RP11-464F9.22	0.50604	0.0776601
RP11-309N24.1	0.50604	0.0776601
RP11-226P1.2	0.50604	0.0776601
AHSP	0.50604	0.0776601
CTD-2521M24.10	0.50604	0.0776601
GOLGA6B	0.50604	0.0776601
KB-1125A3.12	0.50604	0.0776601
RP11-429J17.8	0.50604	0.0776601
LL22NC03-N95F10.1	0.50604	0.0776601
RP11-40E6.1	0.50604	0.0776601
RP11-304C12.3	0.50604	0.0776601
AC010880.1	0.50604	0.0776601
RP11-1094M14.12	0.50604	0.0776601
AC012668.3	0.50604	0.0776601
COA6	0.505938	0.0777293
MYO18A	0.505911	0.0777484
FNBP4	0.505851	0.0777892
UBE2C	0.505773	0.0778427
ACSL6	0.505773	0.0778427
RP11-410L14.2	0.505629	0.0779409
[truncated: 43,069 more rows]

## Sheet: Epicardium
Gene	Pearson Coefficient	P-value
TMEM143	0.823224	0.00100213
CDKN2A	0.799846	0.00178823
C14orf80	0.791905	0.00214129
RP1-28O10.1	0.791279	0.00217127
ZNF438	0.786155	0.00242854
TRAF1	0.785145	0.00248187
C22orf46	0.772556	0.00322471
LINC00894	0.763187	0.00387896
UBA7	0.759593	0.00415493
NOX5	0.758778	0.0042195
TAPBPL	0.750016	0.00496313
TRMT1L	0.745183	0.00541338
TRIB2	0.736857	0.00626058
CRYGS	0.732935	0.00669243
CALCOCO1	0.727268	0.00735561
ATG10	0.723015	0.00788469
IL16	0.719149	0.00838998
TUBG2	0.714652	0.00900767
SENP2	0.71036	0.00962826
FAM111A	0.706946	0.0101443
N6AMT2	0.7064	0.0102287
TRERF1	0.705736	0.0103321
ZNF341	0.702543	0.0108399
GPR137	0.699047	0.0114168
DNA2	0.697914	0.0116086
SRGAP3	0.69645	0.01186
ZNF737	0.694506	0.0121999
PLEKHA8	0.689212	0.0131624
ATXN7L1	0.686142	0.0137457
ADGRE5	0.68221	0.0145202
ADPRHL1	0.67881	0.0152155
RABEP2	0.677546	0.0154802
FTX	0.676874	0.0156223
LOXL3	0.673654	0.0163164
CTBS	0.6726	0.0165484
EXD2	0.671911	0.0167014
WEE1	0.671394	0.0168169
FAM13C	0.669359	0.0172771
ZNF513	0.666204	0.0180088
SPATA7	0.665928	0.0180738
SGCD	0.665346	0.0182116
HSF4	0.664789	0.0183443
SLC25A35	0.664774	0.0183478
ARHGEF37	0.660838	0.0193051
IQCH-AS1	0.659377	0.0196697
SPRYD7	0.658673	0.019847
LACE1	0.654112	0.0210249
CCDC7	0.651569	0.0217034
NUB1	0.651259	0.0217872
SAP30	0.650333	0.0220389
LINC01125	0.646995	0.0229635
RREB1	0.645601	0.0233578
CCDC171	0.641521	0.0245404
EID2B	0.641168	0.0246449
IRF3	0.640744	0.0247706
KNTC1	0.638078	0.0255718
PKN2-AS1	0.637216	0.0258348
RP11-282I1.1	0.637216	0.0258348
MDC1	0.636693	0.0259953
LIPC	0.635803	0.0262703
ADCY5	0.635708	0.0262998
CEP97	0.634285	0.026744
INTS6-AS1	0.633686	0.0269326
PLEKHA6	0.632886	0.0271857
CTPS2	0.632817	0.0272078
RP11-486O13.4	0.632077	0.0274439
CCDC7.1	0.630362	0.0279967
BIVM	0.629599	0.0282451
PNPLA6	0.628383	0.0286441
AC007091.1	0.626295	0.0293391
OSGEPL1	0.625143	0.029728
FAM151B	0.623792	0.0301885
ZNF766	0.620402	0.0313663
RP11-111M22.2	0.620204	0.0314361
TCEB3-AS1	0.619971	0.0315184
C11orf63	0.619861	0.0315573
ZNF836	0.619164	0.0318045
TNFRSF14	0.618247	0.032132
TRIM38	0.61802	0.0322134
ZNF138	0.617908	0.032254
CDKN2B-AS1	0.617865	0.0322693
PARP2	0.616165	0.0328846
LINC01001	0.614309	0.0335662
NOL4L	0.61429	0.033573
LINC00863	0.614261	0.0335839
IMPA2	0.613985	0.033686
TUB	0.613717	0.0337854
PACS2	0.612348	0.034297
TMEM254-AS1	0.609697	0.0353029
PIK3CA	0.609544	0.0353618
MED22	0.608998	0.0355716
MPND	0.60895	0.0355901
RP11-355B11.2	0.60887	0.0356212
WDR19	0.608686	0.0356922
MAP6	0.607308	0.0362274
CPED1	0.604207	0.037453
FAM102B	0.601259	0.0386454
DIRC3	0.600984	0.0387581
RP4-565E6.1	0.60046	0.0389732
XXbac-BPG299F13.17	0.599271	0.0394649
CTB-55O6.8	0.599271	0.0394649
KCNE3	0.599271	0.0394649
ZNF133	0.599044	0.0395592
TRAM2-AS1	0.598802	0.0396595
ZCCHC24	0.598354	0.0398466
ZNF471	0.596011	0.0408345
PVRL3-AS1	0.594707	0.0413917
SLC27A4	0.593098	0.0420869
POLE	0.593006	0.0421271
RP11-262H14.3	0.592391	0.0423948
ZNF287	0.591535	0.0427702
HCG27	0.591415	0.0428228
NTAN1	0.590295	0.0433174
AC009948.5	0.588163	0.0442704
BSDC1	0.587926	0.0443773
SYN3	0.587405	0.0446129
PIPOX	0.587297	0.0446616
PNPLA7	0.587039	0.0447788
WBP2NL	0.586449	0.0450471
RP3-399L15.3	0.586384	0.0450768
PLS3	0.586208	0.0451573
ATXN3	0.58598	0.0452612
C2	0.585391	0.0455313
STXBP4	0.585384	0.0455347
ERCC6	0.585375	0.0455387
ZNF528	0.585338	0.0455558
ZNF425	0.584954	0.0457324
KIAA1841	0.584178	0.0460909
HBG2	0.584039	0.0461553
RP1-122P22.2	0.583689	0.0463179
ELMOD3	0.583394	0.0464554
RP11-373N22.3	0.582447	0.0468982
AF196970.3	0.582051	0.047084
ZNF708	0.581728	0.0472365
RP11-92G12.3	0.580691	0.047727
CTD-2192J16.17	0.580691	0.047727
NPIPB9	0.580691	0.047727
CFAP70	0.580367	0.047881
WDR78	0.57991	0.0480988
DBI	0.577687	0.0491687
ZNF579	0.57761	0.0492063
ZNF337-AS1	0.574308	0.0508266
LSM4	0.57216	0.0519007
LRRD1	0.57153	0.0522187
EVC	0.571011	0.052482
SPSB4	0.570963	0.0525065
PGBD1	0.570776	0.0526013
PTGR2	0.569733	0.0531338
PIGZ	0.569447	0.0532804
THNSL2	0.567995	0.054029
MAML1	0.566411	0.0548541
HDAC6	0.566394	0.0548626
RP11-142A5.1	0.564909	0.0556444
FRRS1	0.56437	0.0559302
ZNF618	0.563324	0.0564873
RP11-296O14.3	0.562732	0.0568043
BORCS8-MEF2B	0.56258	0.056886
AGPS	0.562451	0.0569552
GSTM2	0.561919	0.0572414
RP11-678G14.2	0.561507	0.0574639
ZNF257	0.560779	0.0578587
ZNF362	0.56026	0.0581413
ITIH5	0.559094	0.0587798
TMEM231	0.558491	0.0591117
RAB40B	0.55814	0.0593055
ATP6V1E2	0.55802	0.0593717
HPS4	0.558009	0.059378
MRPL18	0.55679	0.060055
FAM122C	0.556603	0.0601595
ARMCX4	0.55631	0.0603235
CYTH3	0.555744	0.0606404
IFFO1	0.555276	0.0609037
INTS2	0.555053	0.0610296
WWP2	0.554857	0.0611404
NLRP1	0.554422	0.0613863
TPK1	0.553164	0.0621013
ZMIZ1-AS1	0.553067	0.062157
RP11-649G15.2	0.552909	0.062247
SCRN1	0.55255	0.0624527
ZCCHC4	0.55255	0.0624527
RP11-1152H15.1	0.552123	0.0626976
RP11-110G21.1	0.55194	0.0628028
TBX19	0.550834	0.0634414
PIAS4	0.550364	0.0637146
FAM206A	0.549651	0.0641294
ZNF430	0.549151	0.0644218
PRR5L	0.545114	0.0668161
DCUN1D2	0.544664	0.0670865
PARK2	0.544628	0.0671084
AP006621.5	0.544575	0.0671406
ITIH6	0.544496	0.0671882
CTC-435M10.3	0.544496	0.0671882
CAPN1	0.544255	0.0673333
RAMP2-AS1	0.543843	0.0675826
RAPGEF4	0.543696	0.0676717
LINC01139	0.543599	0.06773
RP4-608O15.3	0.54297	0.0681125
WDR81	0.54297	0.0681125
INTS4	0.542935	0.0681337
NFIA-AS2	0.542323	0.0685066
TCFL5	0.541293	0.0691384
XG	0.541043	0.0692923
RP1-66C13.4	0.541043	0.0692923
CXXC1	0.540473	0.0696437
MEOX2	0.540073	0.0698912
MTX3	0.539748	0.0700929
TMOD2	0.53873	0.0707264
MBNL3	0.538721	0.0707322
COQ5	0.538171	0.0710763
PKIB	0.537938	0.0712226
TSNAXIP1	0.537013	0.0718042
TSEN34	0.53697	0.0718317
KAT2B	0.53628	0.0722679
RNF14	0.53596	0.0724712
LINC01250	0.535305	0.0728877
ENO4	0.535303	0.0728893
GLIS2	0.535083	0.0730293
ARRB1	0.534695	0.0732773
ZNF487	0.534426	0.0734497
MLLT10	0.534202	0.0735934
TBC1D5	0.532433	0.0747347
SOAT1	0.53202	0.0750035
KCNMB2	0.531958	0.0750433
HMBS	0.531958	0.0750433
NAGPA	0.531297	0.0754744
TENM1	0.531061	0.0756284
CTD-2054N24.2	0.530796	0.0758019
CCDC53	0.530081	0.076271
CCDC125	0.530019	0.0763118
RP11-21B21.4	0.529687	0.076531
C10orf12	0.529687	0.076531
ABCC5	0.528883	0.0770618
RHBDF1	0.528701	0.0771824
LGALSL	0.528431	0.0773616
CHMP6	0.526596	0.0785869
RP11-644F5.11	0.52649	0.078658
LPIN2	0.526274	0.0788037
SNX27	0.526258	0.0788139
TMEM63A	0.526216	0.0788423
LRRC29	0.525717	0.0791785
LINC00342	0.525424	0.0793767
CCDC88A	0.524428	0.0800515
MGST2	0.524426	0.0800532
FTCDNL1	0.524367	0.0800934
LMO3	0.524325	0.080122
CTB-50L17.10	0.524136	0.0802504
DEPDC7	0.52395	0.0803774
SCN9A	0.523181	0.0809023
CHD9	0.523033	0.0810035
CTC-458G6.2	0.522888	0.0811035
C7orf43	0.522631	0.0812796
CBLN3	0.522526	0.0813517
PAFAH2	0.522399	0.0814389
ERVK3-1	0.52206	0.0816728
GTF2A1	0.521811	0.081844
SLC14A2-AS1	0.520883	0.0824867
UPRT	0.520506	0.0827481
FBXW4	0.520011	0.0830929
RP11-176N18.2	0.519848	0.0832065
CORO6	0.519417	0.0835076
RP11-775H9.2	0.519325	0.083572
SYTL3	0.518892	0.0838755
CTB-113D17.1	0.518693	0.0840154
CPO	0.518691	0.0840171
FAM228B	0.518563	0.0841071
IQCH	0.518532	0.0841286
C7orf60	0.518268	0.0843147
LVRN	0.517894	0.0845782
BBX	0.51746	0.0848847
MAP3K7CL	0.517325	0.0849802
ABCA3	0.516535	0.085541
ATE1-AS1	0.515372	0.0863703
EVI5L	0.514859	0.0867385
RP11-6I2.3	0.513826	0.0874823
RP11-615I2.1	0.513826	0.0874823
FLVCR2	0.513671	0.0875941
ADAMTS10	0.513507	0.0877127
MTFR1L	0.511598	0.0891009
DIXDC1	0.511486	0.0891827
AC007098.1	0.511392	0.0892513
RP11-556I14.2	0.511392	0.0892513
ACOT13	0.51138	0.0892605
PAQR3	0.511231	0.0893691
FAM63A	0.51087	0.0896339
LINC01135	0.510164	0.0901531
DDX43	0.509914	0.0903374
ZNF624	0.509605	0.0905661
CUL9	0.509428	0.0906971
LIG1	0.509156	0.090898
RP11-319G6.1	0.508873	0.0911079
AC016995.3	0.508763	0.0911898
RP11-54O7.3	0.508495	0.0913888
ZSWIM4	0.508356	0.0914922
CLMP	0.507666	0.0920072
AES	0.507636	0.0920291
SMAD9	0.507428	0.0921849
DDB2	0.50713	0.092408
ANAPC16	0.5071	0.0924304
SGIP1	0.506769	0.0926789
AGO1	0.506651	0.0927673
LSP1	0.506516	0.0928689
APBB1IP	0.506493	0.0928862
TMEM204	0.506229	0.0930845
WDR53	0.505781	0.0934222
RIN2	0.50565	0.0935216
FMN2	0.505342	0.0937538
SPTBN2	0.505217	0.0938488
EPS8L2	0.505194	0.0938661
DMGDH	0.505074	0.0939567
KLHL20	0.504762	0.0941934
PUS7L	0.504671	0.0942629
CARMN	0.504528	0.0943714
CTC-436P18.1	0.504477	0.0944104
C2CD2L	0.504447	0.0944328
NECAB3	0.504134	0.0946707
RP11-488L18.8	0.50351	0.095147
ADAMTSL5	0.503488	0.0951635
PAN2	0.50345	0.0951927
LYG1	0.502846	0.0956556
FAM168A	0.502767	0.095716
RP11-622C24.2	0.502186	0.0961626
RP11-843A23.1	0.502186	0.0961626
AOC3	0.502186	0.0961626
RP6-1O2.1	0.502186	0.0961626
CH17-270A2.2	0.502186	0.0961626
FLYWCH1	0.50216	0.0961823
ACER2	0.501732	0.0965123
RP11-214N9.1	0.501614	0.0966034
FAM109A	0.501561	0.0966446
PLEKHH2	0.501185	0.0969346
RP4-683M8.2	0.501099	0.0970015
NEIL2	0.501049	0.0970401
SLC2A1-AS1	0.501049	0.0970401
CTA-293F17.1	0.501049	0.0970401
LEMD2	0.500433	0.0975181
ACADL	0.500428	0.0975219
UBL7-AS1	0.500396	0.0975467
CAMK1	0.500115	0.0977655
CFAP44	0.500114	0.0977658
DPY19L4	0.499565	0.0981939
RP11-614F17.2	0.499161	0.0985097
NR2C1	0.498568	0.098974
CALCOCO2	0.498163	0.099292
RP11-348N5.7	0.498045	0.0993848
CCDC180	0.497822	0.0995606
RP11-156P1.2	0.497822	0.0995606
MCCC1	0.497593	0.0997409
SLC17A9	0.497198	0.100053
RP4-639F20.1	0.497029	0.100186
FYN	0.496241	0.100811
ASAH2B	0.49581	0.101154
TRMT2A	0.495701	0.10124
ACAD10	0.4952	0.10164
ZNF74	0.494739	0.102009
TNS1	0.493886	0.102693
CTD-2269F5.1	0.493833	0.102736
FAM104A	0.493827	0.102741
ZSCAN21	0.493706	0.102838
KIAA1715	0.493561	0.102955
RP13-1032I1.7	0.492507	0.103806
ANKRD36	0.491982	0.104232
LAGE3	0.491735	0.104432
TBXAS1	0.491735	0.104432
ZNF783	0.491462	0.104655
LOXL1-AS1	0.491238	0.104837
MRPL54	0.490908	0.105107
INMT	0.490646	0.105321
SORBS1	0.490095	0.105772
FN3KRP	0.489852	0.105972
THAP9	0.489838	0.105983
RP1-267D11.6	0.489688	0.106106
ATP6AP1	0.489024	0.106653
AC084219.4	0.488809	0.10683
PRKAB2	0.488023	0.107481
ZNF251	0.487372	0.108021
SCNN1A	0.486734	0.108553
AHDC1	0.486681	0.108597
CUEDC1	0.48647	0.108773
MMP23B	0.485991	0.109174
HSPG2	0.485198	0.10984
TMEM135	0.485016	0.109992
PPP1R14B	0.484739	0.110226
LINC01290	0.484318	0.110582
TCF7L2	0.483777	0.111039
PLA2R1	0.483568	0.111216
KLHL17	0.483353	0.111398
LINC01311	0.483353	0.111398
DHX58	0.483353	0.111398
AADACL2-AS1	0.483194	0.111534
DISC1	0.483043	0.111662
FGD3	0.483	0.111699
CTBP1-AS2	0.482169	0.112406
RUFY1	0.48195	0.112593
MLYCD	0.481925	0.112615
PIWIL4	0.48162	0.112876
CAB39L	0.481498	0.11298
C9orf142	0.48102	0.11339
PPFIBP2	0.480957	0.113445
RP11-356I2.4	0.480943	0.113457
SAP30L-AS1	0.480703	0.113663
FANCM	0.480649	0.11371
PHF21B	0.480235	0.114067
RP11-15E18.1	0.480173	0.11412
HBA2	0.480089	0.114192
CCZ1	0.479639	0.114581
PAPLN	0.479086	0.115059
HPSE	0.479058	0.115084
RP11-524D16--A.3	0.478695	0.115399
CH507-513H4.6	0.478695	0.115399
AP001601.2	0.478695	0.115399
CH507-9B2.9	0.478517	0.115554
RASSF2	0.478127	0.115893
PDE6B	0.478011	0.115995
PRPSAP1	0.477306	0.116611
USP33	0.477202	0.116702
LINC01358	0.477029	0.116853
ATP8B2	0.475964	0.117788
FNDC5	0.475771	0.117959
ANO4	0.475371	0.118312
EPB42	0.475329	0.118348
ZNF280D	0.475071	0.118577
PHYH	0.47462	0.118976
CDR2L	0.474483	0.119097
ZNF521	0.474379	0.11919
RP11-554F20.1	0.473714	0.119781
PXMP4	0.4734	0.120061
RP11-93G5.1	0.4734	0.120061
C4orf47	0.473017	0.120403
ZNF846	0.472864	0.12054
LYSMD4	0.472579	0.120794
ELMO3	0.472325	0.121022
CYGB	0.47187	0.121431
CDAN1	0.471841	0.121457
UGDH-AS1	0.471569	0.121701
MFSD11	0.471411	0.121844
LINC01355	0.471363	0.121886
LINC00271	0.47058	0.122593
RERG	0.470503	0.122663
RP5-827C21.4	0.470441	0.122719
RFNG	0.47044	0.12272
ZDHHC24	0.469555	0.123522
CDKN1C	0.469518	0.123556
CCDC30	0.469378	0.123683
MAP3K3	0.469349	0.12371
ZDHHC1	0.468963	0.124061
VILL	0.468803	0.124207
PAMR1	0.468547	0.124441
TMTC4	0.468352	0.124619
AC007620.3	0.468128	0.124823
PHF11	0.467665	0.125248
LINC00265	0.467549	0.125354
SLC25A40	0.466644	0.126186
PRTFDC1	0.466361	0.126447
RP11-776H12.1	0.466229	0.126569
SNAP23	0.466059	0.126726
ATM	0.465732	0.127028
CACNB1	0.465436	0.127302
LINC00989	0.465086	0.127627
TNRC6A	0.464681	0.128003
RP11-637O19.3	0.46462	0.12806
HRAT92	0.46415	0.128498
IL20RB-AS1	0.46415	0.128498
PMS2	0.464008	0.12863
C4orf48	0.463496	0.129108
TTC21A	0.463209	0.129378
NCAPD2	0.462753	0.129805
NLGN3	0.462649	0.129902
VAX2	0.462649	0.129902
URGCP	0.462381	0.130155
TAMM41	0.462326	0.130206
JADE2	0.462272	0.130256
RP5-965F6.2	0.462098	0.130421
CCDC102A	0.462089	0.130429
bP-21264C1.2	0.461921	0.130587
CCDC191	0.461907	0.1306
RP11-384J4.2	0.461849	0.130655
PER1	0.461021	0.131437
FAM174B	0.460969	0.131486
RP11-418J17.1	0.460848	0.131601
ZXDC	0.460527	0.131905
TMEM164	0.460508	0.131923
TRPV4	0.45999	0.132415
TMEM129	0.45978	0.132615
CDC25B	0.459729	0.132663
MILR1	0.459549	0.132835
RP11-138I17.1	0.459302	0.13307
ASAP3	0.459098	0.133265
AC097662.2	0.458154	0.134169
IL11RA	0.457871	0.13444
TBC1D13	0.457831	0.134478
EVC2	0.457717	0.134587
HAUS7	0.457281	0.135007
GALNT12	0.456993	0.135285
RSPH3	0.456834	0.135438
RP11-584P21.2	0.4568	0.135471
CLUAP1	0.456443	0.135816
ARFIP1	0.456311	0.135943
IQSEC2	0.456018	0.136227
RP11-932O9.7	0.455158	0.137061
NCAM1	0.455032	0.137184
SPON2	0.454988	0.137227
BMPR1A	0.454099	0.138093
ATPAF1	0.45377	0.138415
MALRD1	0.453722	0.138463
AC009961.3	0.453684	0.138499
HMCES	0.453394	0.138783
DGKI	0.452936	0.139233
MXD4	0.452717	0.139449
SHC4	0.452456	0.139705
VAMP4	0.45242	0.13974
CPNE4	0.452401	0.139759
UVSSA	0.452394	0.139766
NINJ2	0.452336	0.139824
ZNF41	0.451673	0.140478
HAUS8	0.451442	0.140705
PLCD1	0.451403	0.140744
PATZ1	0.451222	0.140923
DNAH1	0.450928	0.141215
RSAD1	0.45078	0.141361
DNAJB5	0.450517	0.141622
MANSC1	0.450142	0.141995
GABBR1	0.449953	0.142184
ZNF788	0.449707	0.142428
ZNF768	0.449687	0.142449
KLHDC3	0.449672	0.142463
ITGA5	0.449644	0.142491
DPY19L3	0.449455	0.14268
DYNC1H1	0.449069	0.143066
TCIRG1	0.449014	0.14312
CERS4	0.448653	0.143481
TRAK2	0.448424	0.143711
ZNF324	0.448256	0.14388
RP1-178F15.4	0.448052	0.144084
TAGAP	0.448027	0.144109
CDS1	0.447975	0.144162
TTC9	0.447912	0.144225
RPH3AL	0.447372	0.144768
LYRM7	0.447354	0.144786
AC009229.6	0.44734	0.1448
C8orf37	0.446744	0.145401
RPP25	0.446629	0.145518
TMEM187	0.44647	0.145678
TMEM120B	0.446208	0.145944
GKAP1	0.445872	0.146284
SLC25A23	0.445683	0.146475
ASCC1	0.445616	0.146544
MAPK15	0.44545	0.146713
ARMT1	0.44545	0.146713
FAM49A	0.44512	0.147048
ZNF675	0.444759	0.147415
USF2	0.444576	0.147602
IBA57	0.444188	0.147998
RP11-505K9.4	0.443986	0.148205
NGEF	0.443658	0.14854
KAT6B	0.443602	0.148598
ARHGEF9	0.443426	0.148778
TSR2	0.443048	0.149165
FBXO8	0.442847	0.149372
ASIC1	0.442837	0.149382
RP11-1114A5.4	0.442792	0.149429
TMEM45A	0.44272	0.149503
RP1-179N16.6	0.442583	0.149643
BCDIN3D	0.442583	0.149643
LINC01031	0.442094	0.150147
PAQR5	0.441961	0.150284
FAM84B	0.441914	0.150333
RP11-111A21.1	0.441782	0.150469
TMEM9	0.441782	0.150469
LINC01004	0.441624	0.150633
CPEB1	0.441603	0.150654
SLC38A6	0.441528	0.150732
RNASEH1-AS1	0.441505	0.150756
RBM41	0.441404	0.15086
P3H3	0.441308	0.150959
LINC01504	0.441051	0.151225
KCTD18	0.441011	0.151267
CROT	0.440935	0.151346
CTSF	0.440854	0.151429
RBL1	0.440816	0.151469
ANKS3	0.440757	0.15153
C14orf159	0.440651	0.15164
CTD-2245F17.3	0.440641	0.151651
ZBTB10	0.440622	0.15167
IRF2BP1	0.440558	0.151736
AFF3	0.440459	0.151839
TSG101	0.440458	0.15184
DUS2	0.440259	0.152047
STK32B	0.440058	0.152256
ZNF638	0.439913	0.152407
RP4-545C24.1	0.439484	0.152854
ZMIZ2	0.439345	0.152999
TBC1D2	0.439186	0.153165
FBXL20	0.439169	0.153183
ZCCHC9	0.438651	0.153725
ISLR2	0.438611	0.153767
PEX7	0.43861	0.153768
ARIH2OS	0.438593	0.153786
AGBL2	0.438593	0.153786
GSTO2	0.438593	0.153786
KIF27	0.438442	0.153944
TESK1	0.438371	0.154018
TMEM62	0.438028	0.154378
OSBPL5	0.437323	0.155119
R3HCC1	0.437269	0.155176
AAAS	0.437174	0.155276
SPIN2B	0.43717	0.155279
RP11-774D14.1	0.437055	0.155401
NELFCD	0.436923	0.15554
RCCD1	0.436566	0.155917
ARL6	0.436335	0.156161
TSSC1	0.435988	0.156528
DCP1B	0.435715	0.156817
ZSCAN31	0.435368	0.157185
ENPEP	0.435117	0.157452
FAM161A	0.43493	0.157651
ZNF365	0.434871	0.157714
RP11-290H9.2	0.43484	0.157747
ADAM12	0.434293	0.15833
GAS7	0.434285	0.158338
STYX	0.434163	0.158468
STK17B	0.433768	0.158891
BTBD3	0.433582	0.159089
KDM8	0.433384	0.159301
ADGRV1	0.433384	0.159301
MGAM	0.433384	0.159301
RP11-10O17.3	0.433384	0.159301
ANKRD31	0.433384	0.159301
RP11-17A1.3	0.432935	0.159783
ACVRL1	0.432752	0.159978
RP11-78F17.1	0.432181	0.160592
FO538757.2	0.43213	0.160648
RP11-76G10.1	0.432109	0.16067
NSD1	0.432108	0.160671
MUM1	0.431879	0.160917
ERCC2	0.431838	0.160961
TRIM65	0.431421	0.161412
C6orf120	0.431081	0.161779
BANK1	0.430909	0.161966
AGAP4	0.43051	0.162398
IQSEC1	0.430428	0.162486
LINC00602	0.430423	0.162491
SLC27A5	0.430423	0.162491
SMG9	0.429828	0.163138
PLSCR4	0.429672	0.163308
EAF1-AS1	0.429632	0.163351
RP4-548D19.3	0.429632	0.163351
LINC00457	0.429632	0.163351
PPP1R26	0.429288	0.163725
LINC00632	0.429216	0.163804
SPEF2	0.429158	0.163868
AC007563.5	0.428933	0.164113
SQRDL	0.428437	0.164655
TRIM2	0.428367	0.164731
FAM134C	0.428348	0.164752
CXCL14	0.428345	0.164755
STXBP3	0.428314	0.164789
VIPAS39	0.428021	0.165109
RP1-234P15.4	0.427915	0.165226
MAN1B1	0.427906	0.165235
RCOR3	0.427731	0.165428
PPP1R26-AS1	0.426899	0.166342
TRMT10A	0.426899	0.166342
TMEM200B	0.426899	0.166342
HOXD3	0.426801	0.166449
COQ10A	0.426418	0.166871
COL5A1	0.426347	0.166949
C11orf80	0.426078	0.167247
BRAT1	0.425943	0.167396
CREB3L2	0.42587	0.167477
ZNF608	0.425817	0.167535
ATG9A	0.425706	0.167657
ZBTB25	0.425684	0.167682
RP11-10L12.4	0.424987	0.168454
SESTD1	0.424819	0.168641
RP11-392O1.4	0.424743	0.168725
FAM156A	0.42421	0.169318
ARPC3	0.424131	0.169405
HHIPL1	0.423911	0.16965
ING3	0.423822	0.169749
ZNF641	0.42362	0.169975
COQ7	0.423264	0.170372
RP11-98I9.4	0.423142	0.170508
FAM66B	0.423047	0.170615
CEBPB-AS1	0.423028	0.170636
RENBP	0.423028	0.170636
TRIM66	0.421859	0.171947
KNOP1	0.421638	0.172195
SORT1	0.421408	0.172454
ZFY	0.421344	0.172526
STX16	0.421117	0.172781
GMPPA	0.421007	0.172905
ZCCHC14	0.420487	0.173492
OGFOD2	0.420141	0.173884
PTCH1	0.419736	0.174343
CYP3A5	0.419664	0.174424
PIP5K1C	0.41953	0.174576
CTD-2535L24.2	0.419182	0.174971
AXIN2	0.4191	0.175064
PRSS50	0.4191	0.175064
LAT	0.4191	0.175064
GLT8D2	0.418903	0.175289
SEC16B	0.418624	0.175606
RAB3D	0.418426	0.175831
TAB1	0.418251	0.176031
MGEA5	0.417499	0.17689
SH3D19	0.41749	0.1769
AGPAT4	0.41712	0.177324
TPPP3	0.416976	0.177489
TMEM254	0.416315	0.178248
ZNF730	0.416178	0.178405
AP000473.8	0.416133	0.178457
RALGPS1	0.416044	0.178559
PRICKLE4	0.415991	0.17862
AC092684.1	0.415833	0.178802
FBXO17	0.414944	0.179827
TMEM161A	0.414583	0.180246
RP11-161I6.2	0.414546	0.180288
RILPL2	0.414434	0.180417
MAP3K6	0.414405	0.180451
CAND2	0.414381	0.180479
BRWD3	0.414375	0.180486
ZNF776	0.414317	0.180554
RP11-114N19.3	0.414312	0.180559
PRUNE	0.414046	0.180867
LINC00535	0.41365	0.181326
ZNF823	0.41365	0.181326
RP11-468E2.1	0.413489	0.181514
CAPRIN2	0.413424	0.18159
WDR48	0.413152	0.181906
MAN2B2	0.412635	0.182508
CMB9-22P13.1	0.412394	0.18279
KCNS3	0.412176	0.183044
AC006369.2	0.411999	0.183251
RP11-815J21.2	0.411928	0.183335
ZNF114	0.411928	0.183335
STIL	0.411718	0.18358
RP11-408A13.4	0.411718	0.18358
TAPT1-AS1	0.41163	0.183683
SH3KBP1	0.411528	0.183802
TMEM216	0.411393	0.183961
DCHS1	0.411331	0.184033
WWC3	0.411137	0.184261
C3orf70	0.411133	0.184265
MICALCL	0.410793	0.184665
LRRC37A	0.410793	0.184665
GATAD1	0.410202	0.18536
SNX21	0.410198	0.185364
FUT11	0.410133	0.185441
RP11-401O9.4	0.410011	0.185585
RP11-446E24.4	0.409864	0.185758
ICK	0.409836	0.185792
UBP1	0.409689	0.185965
MRAP2	0.409415	0.186288
SPACA6P-AS	0.409266	0.186464
CRTC1	0.409159	0.186591
NEK5	0.409146	0.186606
FANCG	0.408616	0.187234
RP11-371F15.3	0.408549	0.187313
ZNF180	0.40795	0.188024
BPGM	0.407897	0.188087
XKR9	0.407897	0.188087
AGER	0.407897	0.188087
AC003075.4	0.407897	0.188087
MLLT4-AS1	0.407897	0.188087
CTD-2135J3.4	0.407897	0.188087
LBHD1	0.407897	0.188087
DUOX1	0.40762	0.188417
LLGL1	0.407359	0.188728
DYNC2LI1	0.407264	0.188841
HMCN2	0.407039	0.189109
YPEL3	0.407028	0.189122
DGCR8	0.407001	0.189154
BOC	0.40676	0.189441
CFAP54	0.406673	0.189545
TMEM56	0.40649	0.189763
SAT2	0.406259	0.19004
EFCAB2	0.406165	0.190153
NUDT12	0.406105	0.190224
RRAGB	0.405925	0.19044
ARMC7	0.405845	0.190536
TBC1D19	0.405743	0.190658
PPOX	0.404525	0.192121
FAM227A	0.404494	0.192158
CDIP1	0.404162	0.192558
CPOX	0.404162	0.192558
CTHRC1	0.404092	0.192643
CTD-3131K8.2	0.404054	0.192688
WDR92	0.404008	0.192743
TMEM177	0.403812	0.19298
SREBF1	0.40373	0.19308
SPATA18	0.4036	0.193236
KHNYN	0.403381	0.193501
VPS11	0.403269	0.193637
COG1	0.403147	0.193785
SYNC	0.403034	0.193921
CNTN5	0.402946	0.194028
EPHB4	0.402682	0.194348
LENG8-AS1	0.402632	0.194409
CTIF	0.402463	0.194614
AC069277.2	0.40158	0.195687
PLS3-AS1	0.401577	0.19569
APAF1	0.401544	0.195731
JRK	0.401452	0.195844
ATG2B	0.401417	0.195885
RP11-162A12.2	0.401266	0.19607
C5AR2	0.40099	0.196406
C3orf14	0.400609	0.196872
RP11-216L13.17	0.400306	0.197243
RP11-492A10.1	0.400199	0.197373
RP11-26J3.1	0.400199	0.197373
FAM45A	0.400008	0.197608
LINC01088	0.399963	0.197663
FAM46C	0.399857	0.197793
RP11-680F20.9	0.399735	0.197942
P3H1	0.399544	0.198177
NMT2	0.399277	0.198504
RP11-15B24.5	0.399135	0.198678
ETV5	0.398904	0.198963
FGD1	0.398814	0.199074
ALKBH3	0.398513	0.199444
CATSPERG	0.398425	0.199553
RP11-673E1.4	0.398336	0.199663
MRPL48	0.398317	0.199687
GOLGA1	0.398152	0.19989
LPIN3	0.397922	0.200174
ANXA4	0.397521	0.200669
HS1BP3	0.397173	0.2011
ZNF233	0.397132	0.201151
CTD-2583A14.9	0.397132	0.201151
RP11-510M2.2	0.397132	0.201151
LINC01023	0.397132	0.201151
FSTL5	0.397132	0.201151
OXCT1	0.396996	0.201319
PELI2	0.396885	0.201457
PLCB1	0.396869	0.201476
NARFL	0.396422	0.202031
CTB-55O6.12	0.396242	0.202254
SLC12A9	0.395949	0.202619
KIAA1683	0.39589	0.202692
LINC01508	0.39589	0.202692
MSC-AS1	0.395839	0.202756
AP5S1	0.395811	0.20279
TMEM245	0.395779	0.20283
SP4	0.395755	0.20286
CMKLR1	0.395495	0.203185
ACYP1	0.394688	0.204192
SHMT1	0.394645	0.204245
SMAD6	0.394479	0.204453
PRRT1	0.394283	0.204699
RASSF5	0.394283	0.204699
ABCA6	0.394236	0.204757
SNX33	0.394153	0.204861
PTCD2	0.394116	0.204907
CSMD3	0.394016	0.205032
CTB-161M19.4	0.393961	0.205102
RP5-1068E13.7	0.393786	0.205321
INMT-FAM188B	0.393658	0.205481
PYROXD2	0.393627	0.20552
GHDC	0.393595	0.205561
USP35	0.393595	0.205561
TIMM17B	0.393299	0.205933
NUDT2	0.393278	0.205959
2021-09-11	0.393235	0.206013
ZNF808	0.393095	0.206189
RP11-773H22.4	0.392906	0.206427
CLEC18C	0.392906	0.206427
MARVELD1	0.392744	0.206631
CCND2	0.39264	0.206762
DSN1	0.392582	0.206834
MPG	0.392535	0.206893
THAP11	0.392527	0.206904
CYP2R1	0.39247	0.206975
NBR1	0.392307	0.207181
FAP	0.391897	0.207699
CD247	0.391518	0.208178
AC145124.2	0.391478	0.208228
HHAT	0.391274	0.208487
C9orf147	0.391177	0.208609
NR2F2-AS1	0.391163	0.208627
AC009403.2	0.391005	0.208827
MVB12B	0.390554	0.209399
ETV1	0.390366	0.209638
SPATA9	0.389933	0.210189
TFPT	0.389799	0.21036
VDAC3	0.38957	0.21065
NAA11	0.389273	0.211029
NXNL2	0.388891	0.211517
CECR7	0.388665	0.211805
CETN3	0.38862	0.211863
RP11-454P21.1	0.388566	0.211932
INPPL1	0.388555	0.211946
COLQ	0.388549	0.211954
C11orf70	0.388508	0.212007
TRIM16	0.388192	0.21241
BOLA1	0.388052	0.21259
MBOAT2	0.387987	0.212674
RP11-147L13.13	0.38795	0.21272
FXYD1	0.387929	0.212748
PSMG3-AS1	0.387905	0.212779
CTDSP2	0.387887	0.212801
C8orf59	0.38786	0.212836
AZIN2	0.387729	0.213004
RABL2B	0.387641	0.213117
MYLK-AS1	0.387634	0.213125
NAIP	0.387543	0.213243
FAM21C	0.38754	0.213246
STX18-AS1	0.387523	0.213269
PTPN21	0.387453	0.213358
H6PD	0.387435	0.213382
ZSCAN20	0.387097	0.213815
RP11-461O7.1	0.386872	0.214105
CTD-2007H13.3	0.386793	0.214206
DET1	0.386447	0.214652
NPEPL1	0.386424	0.214682
AC074212.6	0.386424	0.214682
INAFM1	0.386416	0.214693
ACYP2	0.386187	0.214987
PAQR8	0.385934	0.215314
PDCD6IP	0.385902	0.215356
LINC00106	0.385901	0.215356
BMP5	0.385844	0.21543
DCAF8	0.385801	0.215485
EPHB1	0.385753	0.215547
RP11-460M2.1	0.38559	0.215758
RP11-307E17.8	0.385584	0.215766
KIAA2012	0.385495	0.21588
SIAH1	0.385483	0.215897
LRRC20	0.385434	0.21596
RGCC	0.385279	0.21616
RP11-774O3.3	0.385134	0.216348
LPAR2	0.385134	0.216348
CIDEB	0.385134	0.216348
AC004381.7	0.385134	0.216348
RP11-10C24.3	0.385134	0.216348
RP11-364L4.3	0.385134	0.216348
RP11-10K17.6	0.385134	0.216348
POU6F2	0.385134	0.216348
RP11-70C1.3	0.38479	0.216794
SPPL2B	0.384739	0.21686
FAM53A	0.384727	0.216875
CTSA	0.384481	0.217194
RP11-692D12.1	0.384461	0.21722
GRM5	0.384455	0.217229
TTTY10	0.384374	0.217333
STK32A	0.384094	0.217698
ANKRD36C	0.384086	0.217708
SLC26A11	0.384014	0.217801
FASTK	0.383986	0.217838
CTD-2349B8.1	0.383943	0.217893
DCAF5	0.383724	0.218179
RP11-563J2.2	0.383635	0.218295
SPSB2	0.383635	0.218295
AC005550.3	0.383635	0.218295
ZNF25	0.383589	0.218354
ENGASE	0.383576	0.218372
CSNK1G1	0.383573	0.218375
GPR39	0.383545	0.218412
ZNF862	0.383519	0.218445
RMDN2	0.383357	0.218656
KLHDC1	0.383243	0.218805
MDM2	0.383028	0.219085
FAM134B	0.382833	0.219339
SLC9A6	0.382826	0.219349
CYP4Z1	0.38257	0.219683
RAB40C	0.382523	0.219745
NUAK1	0.382428	0.219869
ETNK2	0.382187	0.220184
CBFA2T2	0.382173	0.220202
RP11-664H17.1	0.382012	0.220414
STYXL1	0.382007	0.22042
SLC9C2	0.381858	0.220615
ERGIC1	0.381612	0.220937
EDEM1	0.381607	0.220943
PCAT6	0.381531	0.221043
CD82	0.381531	0.221043
GAL3ST2	0.381531	0.221043
PATL2	0.381531	0.221043
RP11-351M8.2	0.381388	0.221232
ADCY4	0.381225	0.221445
SERPINE3	0.380999	0.221743
RP1-56K13.5	0.380999	0.221743
NTNG2	0.380999	0.221743
CTA-392C11.1	0.380999	0.221743
RP11-542F9.1	0.380999	0.221743
ELMO1-AS1	0.380999	0.221743
RP11-771K4.1	0.380999	0.221743
SH3RF3-AS1	0.380999	0.221743
GTF3C1	0.380761	0.222055
ISPD	0.380537	0.222349
HDDC3	0.380473	0.222434
AC144449.1	0.380359	0.222584
MOSPD3	0.380353	0.222593
POMK	0.380318	0.222637
C11orf1	0.380318	0.222637
ANKRD20A3	0.380318	0.222637
RP11-427J23.1	0.380318	0.222637
AL162759.1	0.380317	0.222639
RP11-679C8.2	0.37994	0.223136
PAXBP1-AS1	0.379914	0.22317
LRCH2	0.37976	0.223374
SAXO2	0.379671	0.223491
HRASLS5	0.379651	0.223517
MAP2K5	0.379569	0.223626
SPATA17	0.379303	0.223978
KLHL32	0.379189	0.224128
ADAMTS6	0.379157	0.224171
BRINP2	0.379135	0.224199
DNM3	0.379071	0.224284
KCNN4	0.379054	0.224306
RP11-148L24.1	0.379003	0.224374
FGD5	0.379	0.224378
RP11-18H7.1	0.378913	0.224493
NALT1	0.378913	0.224493
HHLA3	0.378913	0.224493
XXbac-BPG294E21.9	0.378913	0.224493
COG7	0.378873	0.224547
AC012358.8	0.378787	0.22466
SPTLC3	0.378781	0.224668
ZNF98	0.378694	0.224784
HIST1H4H	0.378466	0.225086
CRYM-AS1	0.378377	0.225203
RFC5	0.378224	0.225406
PINK1	0.378221	0.22541
SLC25A53	0.378108	0.225561
AARS2	0.378067	0.225616
RP11-79N23.1	0.377609	0.226223
AC105760.2	0.377576	0.226268
RP11-739G5.1	0.37745	0.226435
ARHGAP12	0.377379	0.226529
KLHL22	0.377276	0.226667
SEPSECS	0.377251	0.2267
PPP2R5B	0.376825	0.227268
TMCO3	0.376718	0.227411
LSM3	0.376654	0.227497
RP11-370I10.12	0.376629	0.227529
CENPN	0.376405	0.227828
MORN4	0.376295	0.227976
ZMAT1	0.375975	0.228403
RP11-273G15.2	0.375628	0.228867
CTD-2240J17.1	0.375628	0.228867
RP11-33A14.1	0.375615	0.228885
TSSK3	0.375612	0.228889
CFAP53	0.375612	0.228889
RP11-446J8.1	0.375612	0.228889
TP53I3	0.375382	0.229197
TSHZ3	0.375372	0.229211
TMEM69	0.375318	0.229284
SYTL2	0.375094	0.229584
TRIM11	0.374775	0.230013
USP20	0.374629	0.230208
RP5-903G2.2	0.374423	0.230486
VRK3	0.374309	0.230639
WIPF1	0.373975	0.231089
PRELID2	0.373949	0.231124
COMMD4	0.373854	0.231251
SMYD4	0.373788	0.23134
MCOLN1	0.373773	0.23136
C14orf37	0.373626	0.231558
NSMCE1	0.373537	0.231679
ULK2	0.37343	0.231823
ABHD15	0.37338	0.23189
LINC00969	0.373316	0.231976
DDX11-AS1	0.373218	0.232109
DOCK11	0.373133	0.232224
TMEM144	0.373046	0.232341
CDKL2	0.372918	0.232515
ODF2	0.372756	0.232733
PHF1	0.372693	0.232819
ARG2	0.372687	0.232827
RP11-894J14.5	0.372413	0.233198
LCA5	0.372329	0.233311
GALNT11	0.372295	0.233358
TMEM44-AS1	0.372254	0.233413
ZSCAN12	0.372133	0.233577
SIGLEC15	0.372039	0.233705
GPC2	0.372039	0.233705
TTC29	0.372039	0.233705
CTC-431G16.2	0.372039	0.233705
RP1-102E24.8	0.372039	0.233705
RP11-385F7.1	0.372039	0.233705
SCRG1	0.372039	0.233705
CNGB3	0.372039	0.233705
SRGAP2B	0.372014	0.233739
IPP	0.371927	0.233856
TNFSF4	0.371623	0.234269
NOVA1	0.37149	0.23445
ZC3H7A	0.371448	0.234507
COL28A1	0.371305	0.234701
LGALS9	0.371132	0.234936
LINC00648	0.371026	0.23508
SCML1	0.371013	0.235098
NFATC4	0.37094	0.235198
SCEL	0.370932	0.235208
LZTS2	0.370828	0.235351
NME5	0.370802	0.235386
RP1-69D17.4	0.370241	0.236151
SNRNP200	0.370157	0.236265
RP11-298I3.4	0.370133	0.236298
KIAA0825	0.370031	0.236437
PGD	0.369781	0.236779
RP11-671P2.1	0.369681	0.236915
NIF3L1	0.369681	0.236915
SLX4	0.369662	0.236942
NSUN3	0.36943	0.237258
UTP23	0.369326	0.237401
HEATR5A	0.369275	0.237471
XAF1	0.369268	0.237481
GMNN	0.369204	0.237569
RP11-282O18.3	0.368723	0.238227
TRPV2	0.368723	0.238227
LGR4	0.368666	0.238306
GSTM4	0.368621	0.238367
PCSK6	0.368313	0.238789
CHST9	0.368171	0.238986
LRRC37A3	0.368091	0.239095
SLC26A6	0.368035	0.239173
FZD4	0.368022	0.23919
MTA3	0.367856	0.239418
IFI27L1	0.367613	0.239753
WDYHV1	0.367578	0.239801
ZDHHC2	0.367535	0.23986
SP2	0.367477	0.23994
AL592183.1	0.367281	0.240209
RP4-678D15.1	0.367256	0.240244
QPCTL	0.367197	0.240326
LIMCH1	0.367093	0.24047
C15orf52	0.367042	0.24054
SH3PXD2A	0.366991	0.24061
NHLRC3	0.366773	0.240911
PLBD2	0.366738	0.240959
SMYD5	0.366725	0.240977
CSMD1	0.366717	0.240988
CTC-436K13.1	0.366711	0.240997
CYP39A1	0.366615	0.24113
TK2	0.366578	0.24118
PHLDA3	0.366266	0.241612
SWT1	0.366019	0.241953
GTPBP10	0.365943	0.242059
C11orf49	0.365895	0.242125
FHL3	0.365696	0.2424
ANGPT2	0.365696	0.2424
SHPK	0.365482	0.242697
RP11-539I5.1	0.365422	0.242781
RFXANK	0.365348	0.242883
ZNF335	0.365297	0.242953
ERMP1	0.365283	0.242973
RP11-420A23.1	0.365156	0.24315
C5orf24	0.365116	0.243205
LINC01605	0.364995	0.243374
SMYD3	0.364993	0.243377
AL354822.1	0.364545	0.243999
ZFYVE19	0.364545	0.243999
JDP2	0.364533	0.244016
PHKA2	0.364381	0.244227
STXBP1	0.364257	0.244399
KDM2A	0.364138	0.244566
HELQ	0.364103	0.244614
C2CD2	0.364093	0.244628
SLC35E3	0.364059	0.244676
CMC1	0.364042	0.2447
CTD-3105H18.14	0.364018	0.244733
DPH6-AS1	0.363913	0.24488
KDM5D	0.363896	0.244902
UBA6-AS1	0.363744	0.245115
SERTAD4-AS1	0.363661	0.245231
RP5-855D21.1	0.36362	0.245287
CENPL	0.36362	0.245287
FTSJ2	0.36362	0.245287
RPS4Y1	0.363573	0.245354
NEK11	0.363531	0.245411
SSH2	0.363408	0.245584
GNPAT	0.363303	0.245731
RP11-324I22.4	0.363147	0.245948
STKLD1	0.362917	0.246271
SRRM3	0.362917	0.246271
ZNF311	0.362917	0.246271
ZKSCAN4	0.362917	0.246271
KCNJ6	0.362917	0.246271
ANKMY2	0.362674	0.24661
NPL	0.362561	0.246768
HLA-DMA	0.362467	0.2469
RP11-77P6.2	0.362326	0.247098
CTF1	0.362326	0.247098
ZNF580	0.362326	0.247098
MIR99AHG	0.362223	0.247242
MFSD3	0.361815	0.247814
FBRS	0.361739	0.24792
TAF6L	0.361572	0.248156
AQP4-AS1	0.36138	0.248426
SEMA4F	0.361251	0.248607
EPOR	0.361162	0.248732
VEZF1	0.361159	0.248737
RP11-400N13.3	0.361122	0.248789
RP11-245J9.4	0.361105	0.248813
CYP4B1	0.360911	0.249085
WDR34	0.360632	0.249479
AC097721.2	0.360549	0.249595
EXOC1	0.360494	0.249673
DYX1C1	0.360353	0.249873
RP13-726E6.2	0.360343	0.249887
NOX4	0.360218	0.250063
CENPE	0.360191	0.250101
VIT	0.360169	0.250131
TRIM73	0.359869	0.250555
ARHGAP5-AS1	0.359801	0.250651
RP1-261D10.2	0.359735	0.250745
ZNF185	0.359735	0.250745
DCC	0.359735	0.250745
MOXD1	0.359398	0.251222
RP11-594C13.1	0.359351	0.251288
TOB1	0.359342	0.251301
ST3GAL2	0.359292	0.251372
EXD3	0.359237	0.251449
LUZP1	0.359206	0.251493
LRIG3	0.359008	0.251774
TSC22D4	0.358829	0.252028
KCTD16	0.358576	0.252386
RP11-434D12.1	0.358411	0.25262
GPRC5D	0.358411	0.25262
RP5-1085F17.3	0.358271	0.252819
NCKAP1L	0.358073	0.2531
OTUD1	0.358073	0.2531
AC105760.3	0.358056	0.253125
RP11-6O2.4	0.358056	0.253125
ARHGAP19-SLIT1	0.358056	0.253125
ADARB2	0.358056	0.253125
RP11-400N13.1	0.358056	0.253125
AL928654.7	0.358056	0.253125
CYP2E1	0.358056	0.253125
GRIA4	0.358056	0.253125
RGS7	0.358056	0.253125
RP11-279O9.4	0.358056	0.253125
FAM231D	0.358056	0.253125
CENPF	0.358056	0.253125
NSL1	0.357849	0.253419
2021-03-01	0.35775	0.25356
PNISR	0.357157	0.254404
KPTN	0.356999	0.25463
GAS2	0.356985	0.254651
FUOM	0.356983	0.254653
FZR1	0.35696	0.254685
HUNK	0.356893	0.254781
WDR17	0.356717	0.255032
HPS5	0.356605	0.255193
LINC00578	0.356364	0.255537
RP5-1065J22.8	0.356088	0.255931
SYNJ2BP-COX16	0.356088	0.255931
NPIPA8	0.356088	0.255931
WDR11-AS1	0.356088	0.255931
PTOV1-AS1	0.356088	0.255931
NPR2	0.355927	0.256161
MID2	0.355892	0.256212
ADCY8	0.35588	0.256229
VPS18	0.355831	0.2563
MYEF2	0.355578	0.256661
FBXL2	0.355528	0.256733
RP11-15A1.3	0.355504	0.256767
DLGAP4	0.355086	0.257368
TCTN2	0.355057	0.257409
DVL2	0.355057	0.257409
MAD1L1	0.354984	0.257514
RP11-195F19.9	0.354606	0.258057
PHLDB1	0.354605	0.258059
DTWD2	0.354601	0.258064
SDCCAG8	0.354599	0.258067
FBF1	0.354565	0.258116
PIP4K2C	0.354557	0.258128
ANKRD37	0.35451	0.258194
ARHGAP22	0.354463	0.258262
C1orf174	0.354345	0.258433
AOX1	0.354307	0.258488
ARHGEF28	0.354226	0.258603
AC079922.3	0.354196	0.258647
TPRN	0.354196	0.258647
RP11-677M14.7	0.354196	0.258647
CTC-340A15.2	0.354196	0.258647
ZDHHC21	0.354143	0.258724
ACCS	0.353886	0.259093
PTEN	0.353874	0.259111
SYTL4	0.353747	0.259294
PBX1	0.353705	0.259354
EFHC1	0.353426	0.259757
GPR157	0.353387	0.259813
MED16	0.353375	0.25983
TET1	0.353312	0.259921
FBXL3	0.35326	0.259996
ACTR10	0.353237	0.260029
RP1-197B17.3	0.353207	0.260073
EXOC3-AS1	0.353207	0.260073
MYO15B	0.353196	0.260089
LINC00473	0.353071	0.26027
MCM3AP	0.353069	0.260273
EPB41L4B	0.352993	0.260383
RP11-99E15.2	0.352945	0.260451
SEC14L2	0.352869	0.260561
IGSF9	0.3528	0.260661
PTCHD4	0.352775	0.260697
CASP8AP2	0.352645	0.260886
CTD-2034I4.1	0.352633	0.260902
C1QTNF7	0.352603	0.260946
FOXP4	0.352326	0.261347
NCAM2	0.352313	0.261366
ZKSCAN7	0.35227	0.261429
GCLC	0.35216	0.261587
NTN4	0.351886	0.261985
ZNF524	0.351806	0.2621
RP11-367J11.3	0.351725	0.262218
RP11-83M16.6	0.351725	0.262218
RP11-403P17.5	0.351627	0.26236
SNX30	0.351527	0.262505
MANEA-AS1	0.351456	0.262609
RP11-686D22.5	0.35145	0.262617
NDUFAF6	0.351038	0.263217
FMNL3	0.350749	0.263637
SLC45A4	0.350712	0.26369
C9orf72	0.350711	0.263692
RP11-197K6.1	0.35069	0.263722
ARHGAP31	0.350649	0.263783
SPIRE2	0.350599	0.263855
TP63	0.35056	0.263912
SF3B1	0.35042	0.264115
SMARCAL1	0.350221	0.264405
COL3A1	0.350185	0.264459
LIMK1	0.350154	0.264504
PLPPR2	0.349973	0.264768
HSPB11	0.349949	0.264803
UMAD1	0.349927	0.264835
CLTCL1	0.349808	0.265008
TMEM220-AS1	0.349501	0.265457
CYR61	0.349452	0.265529
RNF38	0.34901	0.266175
APPL2	0.348981	0.266218
MBNL1	0.348708	0.266617
LNX1	0.348681	0.266657
RP11-461M2.2	0.348603	0.266772
PTPRO	0.348603	0.266772
TTC6	0.348603	0.266772
MYH13	0.348603	0.266772
AC008746.3	0.348603	0.266772
TIMELESS	0.348391	0.267082
INPP5F	0.348197	0.267366
SNAPC4	0.347934	0.267753
LINC01186	0.347656	0.268161
ZNF117	0.347649	0.268171
UTY	0.347566	0.268293
TCAF1	0.34753	0.268347
CTGF	0.347451	0.268463
DMPK	0.347331	0.268639
TLCD2	0.347302	0.268681
KLHL12	0.347216	0.268808
FAM71F2	0.347203	0.268828
MTMR4	0.347057	0.269043
PPIL6	0.347039	0.26907
RP11-281A20.2	0.346952	0.269197
RP11-15K19.2	0.346952	0.269197
RP4-676J13.2	0.346952	0.269197
PCDH9-AS2	0.346952	0.269197
SLC2A13	0.346722	0.269536
HOXB2	0.346331	0.270114
EPHA6	0.346296	0.270164
KIF23	0.346296	0.270164
LINC00536	0.346296	0.270164
ARHGEF26	0.346189	0.270322
GLTSCR1L	0.346173	0.270346
FBXL4	0.346151	0.270379
WRAP73	0.346036	0.270548
AXL	0.345751	0.27097
HYLS1	0.345606	0.271185
RP11-208K4.1	0.345606	0.271185
RAG1	0.345606	0.271185
RNASEH2B-AS1	0.345606	0.271185
RP11-666A8.8	0.345606	0.271185
ZNF415	0.345606	0.271185
MAP3K14-AS1	0.345606	0.271185
FMO5	0.345561	0.271252
ADCY2	0.345505	0.271333
TDRD7	0.345502	0.271339
PKDCC	0.345495	0.271349
KCNAB1	0.345058	0.271995
CASC2	0.34485	0.272305
CYP4X1	0.344758	0.272441
CNTN6	0.344687	0.272546
RP11-354K4.2	0.344597	0.27268
IGFBP1	0.344597	0.27268
FAM208A	0.344271	0.273163
MKKS	0.344238	0.273212
TMEM57	0.344034	0.273516
TARBP2	0.343793	0.273874
TMEM104	0.343741	0.273952
RGMA	0.342978	0.275089
MTF1	0.342667	0.275553
VPS52	0.342649	0.27558
SIRT2	0.342648	0.275581
TSHR	0.342529	0.275759
ITGAM	0.342527	0.275762
LHFPL4	0.342527	0.275762
ZNF837	0.342527	0.275762
RP11-508N22.12	0.342527	0.275762
CLRN1-AS1	0.342527	0.275762
DLEU7	0.342527	0.275762
RP11-4O3.1	0.342527	0.275762
SPRED3	0.342527	0.275762
DNAH3	0.342527	0.275762
SLC18A2	0.342527	0.275762
RP11-1060G2.1	0.342527	0.275762
CTD-2006K23.2	0.342527	0.275762
AC069513.4	0.342527	0.275762
AC007099.1	0.342527	0.275762
ICAM3	0.342527	0.275762
SERPINI2	0.342527	0.275762
SACS-AS1	0.342527	0.275762
NLRC4	0.342527	0.275762
CD33	0.342527	0.275762
LINC01322	0.342527	0.275762
SPATA2	0.342527	0.275762
AC106053.1	0.342527	0.275762
AP006621.8	0.342527	0.275762
RP11-329B9.4	0.342527	0.275762
CCDC79	0.342527	0.275762
RP11-819C21.1	0.342527	0.275762
LINC01392	0.342527	0.275762
PDE6C	0.342527	0.275762
GJB7	0.342527	0.275762
ABCB4	0.342527	0.275762
CTD-2195B23.3	0.342527	0.275762
ANO7	0.342527	0.275762
CHCHD6	0.342424	0.275916
ARID4A	0.342409	0.275938
ARHGAP11B	0.34237	0.275996
SLC35A1	0.342222	0.276218
REC8	0.342206	0.276241
THBS4	0.342053	0.27647
NBPF3	0.342045	0.276482
OLFML2B	0.34202	0.27652
PODXL	0.342008	0.276539
RP11-442N24--B.1	0.341841	0.276787
UBE2H	0.341494	0.277308
DNASE1L1	0.341421	0.277417
BBOX1-AS1	0.341261	0.277656
RBM18	0.341256	0.277665
NBPF12	0.341167	0.277799
LINC00467	0.340989	0.278065
MAGI3	0.340927	0.278159
CLYBL	0.340625	0.278612
CLDN16	0.340615	0.278627
SRF	0.340576	0.278686
SENP7	0.340456	0.278865
ZNF83	0.340456	0.278866
TNRC6B	0.340426	0.27891
MKNK1	0.340083	0.279427
C9orf84	0.340065	0.279453
TLN2	0.340014	0.279531
OCIAD2	0.3399	0.279703
CLCN7	0.339724	0.279968
GRTP1	0.339664	0.280058
RP11-318A15.2	0.33946	0.280365
EHBP1	0.339403	0.280452
PIN4	0.339304	0.2806
CCDC15	0.33924	0.280697
RP11-498P14.5	0.339219	0.280729
RP11-13N12.1	0.339189	0.280774
CTC-529I10.1	0.338703	0.281508
GTPBP2	0.338682	0.28154
DDHD1	0.338425	0.281929
ATL1	0.338391	0.28198
KREMEN1	0.338374	0.282005
ALDH3B1	0.338312	0.282099
PLEKHG2	0.338205	0.282262
TPRG1L	0.338205	0.282262
ZNF575	0.338205	0.282262
CH17-408M7.1	0.338205	0.282262
POU5F1	0.338205	0.282262
LRRC7	0.338205	0.282262
ITGA11	0.338177	0.282305
CKMT1A	0.338087	0.28244
ROGDI	0.338087	0.28244
RP11-499P20.2	0.338012	0.282554
DISP1	0.337893	0.282735
TAF10	0.337828	0.282834
PGF	0.33779	0.282891
RP11-710C12.1	0.337698	0.283029
HEXA	0.337598	0.283181
IL12A-AS1	0.337489	0.283347
LIG4	0.337452	0.283403
HSD3B7	0.337288	0.283652
GNPTAB	0.337233	0.283735
ZCWPW1	0.337213	0.283765
DUSP8	0.337151	0.28386
FAM196B	0.337151	0.28386
RP11-497E19.1	0.337151	0.28386
RP4-555D20.2	0.337151	0.28386
RP5-1112D6.8	0.337151	0.28386
RELL2	0.337151	0.28386
RP11-644F5.10	0.337151	0.28386
LINC01416	0.337151	0.28386
VANGL2	0.337151	0.28386
CCDC154	0.337151	0.28386
AC124861.1	0.337151	0.28386
C14orf79	0.337113	0.283918
DPP8	0.33711	0.283922
TCTN1	0.337028	0.284047
RP11-166B2.1	0.336929	0.284198
AP000695.4	0.336702	0.284542
CAPS2	0.336684	0.284569
C1orf52	0.336268	0.285202
NEO1	0.336127	0.285417
TMEM44	0.336106	0.285449
DENND6B	0.336096	0.285465
RP11-40E6.1	0.33596	0.285672
CCDC94	0.335928	0.28572
PLEKHO1	0.335896	0.28577
RSF1	0.335863	0.285819
MBOAT7	0.335609	0.286207
CAMK2G	0.335578	0.286255
SEMA6A-AS1	0.335326	0.286639
FDXR	0.335299	0.286681
LINC00174	0.335299	0.286681
SMC2	0.335132	0.286936
RP4-651E10.4	0.33506	0.287046
CSRP2BP	0.33506	0.287046
NAB2	0.334997	0.287141
GLRB	0.334902	0.287288
CTC-548K16.5	0.334798	0.287446
KCNMA1-AS1	0.334798	0.287446
MAPT-AS1	0.334798	0.287446
TTC30B	0.334759	0.287506
DUSP10	0.334634	0.287697
NDUFB8	0.334473	0.287944
RP11-428O18.6	0.334403	0.28805
RP11-96C21.2	0.334342	0.288144
NKAPL	0.334342	0.288144
RP13-270P17.3	0.334342	0.288144
MUC12	0.334342	0.288144
RP3-329A5.8	0.334342	0.288144
ZNF391	0.334342	0.288144
RP11-150C16.1	0.334342	0.288144
CRY2	0.334261	0.288268
MED25	0.334135	0.288461
ULK1	0.334082	0.288543
LRRCC1	0.333974	0.288708
F8A1	0.333958	0.288733
PPP1R3E	0.333956	0.288736
WIPI2	0.333797	0.288979
CTD-3252C9.4	0.333695	0.289137
AP1S1	0.33361	0.289267
NEB	0.33357	0.289329
AC007193.6	0.333488	0.289454
MAST3	0.333337	0.289686
GATA5	0.333337	0.289686
TG	0.333337	0.289686
MAPKAPK5-AS1	0.333093	0.290061
TOP2B	0.332996	0.29021
NUDT8	0.33298	0.290234
PTPN13	0.332969	0.290252
SRP14-AS1	0.332738	0.290607
RP11-328D5.1	0.332648	0.290746
NBPF10	0.332589	0.290836
DPY19L1	0.332564	0.290875
SCIN	0.332479	0.291006
PCGF2	0.332476	0.29101
MIR34AHG	0.332385	0.291151
RP11-429O1.1	0.332121	0.291558
EDC3	0.332088	0.291609
MLPH	0.332045	0.291675
MKS1	0.332045	0.291675
CBX7	0.331906	0.291889
FBXO41	0.331861	0.291959
DCDC2	0.331861	0.291959
RNF213	0.331851	0.291974
CYS1	0.331512	0.292498
FANCB	0.331509	0.292502
FUZ	0.331509	0.292502
AK7	0.331509	0.292502
TNRC18	0.331495	0.292524
RP11-187O7.3	0.331267	0.292876
HAPLN1	0.331092	0.293147
TMEM159	0.330823	0.293562
RAET1E-AS1	0.330822	0.293565
MED20	0.330822	0.293565
AGMO	0.330788	0.293617
GBGT1	0.330674	0.293794
KAT7	0.330528	0.29402
RP11-299J3.8	0.33051	0.294047
HAND2	0.330466	0.294116
AC009133.12	0.33032	0.294342
KB-1507C5.4	0.33032	0.294342
MRC2	0.330294	0.294382
MORC2	0.330194	0.294538
COL7A1	0.330166	0.294582
TPRG1	0.330142	0.294618
LDLRAD4	0.329473	0.295656
CTD-2378E12.1	0.329446	0.295698
RP11-879F14.1	0.329208	0.296068
KLF8	0.329192	0.296093
GEM	0.329148	0.296162
TIGD6	0.329067	0.296288
LINC00266-1	0.328818	0.296675
TRIOBP	0.328722	0.296825
CEP164	0.32866	0.296922
NUGGC	0.32858	0.297047
RP11-736K20.6	0.328556	0.297083
UTRN	0.328487	0.297192
MMP28	0.328398	0.297331
LINC01481	0.328339	0.297422
LRRC45	0.328011	0.297934
KIAA0040	0.327924	0.298069
ZNF491	0.327809	0.298249
CNNM2	0.327706	0.29841
PHOSPHO2	0.327702	0.298416
CABYR	0.327702	0.298416
VSNL1	0.327702	0.298416
AC074011.2	0.327702	0.298416
LINC00887	0.327702	0.298416
CLEC4A	0.327702	0.298416
ATP6V0E2-AS1	0.327702	0.298416
CTB-99A3.1	0.327702	0.298416
PALM2	0.327613	0.298555
ZNF738	0.327391	0.298902
C1orf216	0.327276	0.299083
NHSL1	0.327184	0.299226
RP11-180M15.4	0.327183	0.299228
RP11-304L19.4	0.327183	0.299228
CTB-5E10.3	0.327183	0.299228
RP11-548L20.1	0.327183	0.299228
CTD-2655K5.1	0.327183	0.299228
RP11-141A19.2	0.327183	0.299228
RP11-243A14.1	0.327183	0.299228
RP11-54O7.17	0.327183	0.299228
RP11-133F8.2	0.327183	0.299228
RP11-461F11.3	0.327183	0.299228
RP11-358H9.1	0.327183	0.299228
CTD-2015G9.2	0.327183	0.299228
RP11-732A19.8	0.327183	0.299228
LINC01389	0.327183	0.299228
TMEM133	0.327183	0.299228
AC007386.4	0.327183	0.299228
PROK1	0.327183	0.299228
AD001527.7	0.327183	0.299228
RP11-439E19.10	0.327183	0.299228
AC012354.6	0.327183	0.299228
AP000302.58	0.327183	0.299228
CD70	0.327183	0.299228
C16orf47	0.327183	0.299228
RP11-38M8.1	0.327183	0.299228
ZFP91	0.327183	0.299228
ERF	0.327183	0.299228
FER1L6	0.327183	0.299228
HNF1B	0.327183	0.299228
KLHL34	0.327183	0.299228
AC007365.3	0.327183	0.299228
RP11-94H18.1	0.327183	0.299228
RP11-333A23.4	0.327183	0.299228
AC005740.6	0.327183	0.299228
RP11-366L20.3	0.327183	0.299228
LINC01415	0.327183	0.299228
TYR	0.327183	0.299228
REP15	0.327183	0.299228
RP11-10N23.4	0.327183	0.299228
RP11-196G18.23	0.327183	0.299228
CLEC3B	0.327183	0.299228
INSC	0.327183	0.299228
TBC1D3F	0.327183	0.299228
PAQR4	0.327183	0.299228
DRD3	0.327183	0.299228
DNAJC5B	0.327183	0.299228
C6orf3	0.327183	0.299228
FOXI3	0.327183	0.299228
RP11-230C9.4	0.327183	0.299228
ZNF93	0.327183	0.299228
RP11-399K21.14	0.327183	0.299228
CTD-2532K18.1	0.327183	0.299228
RP11-571I18.4	0.327183	0.299228
RP11-571M6.15	0.327183	0.299228
RP11-521D12.1	0.327183	0.299228
RP11-21B23.1	0.327183	0.299228
AC023469.1	0.327183	0.299228
RP11-867G23.3	0.327183	0.299228
GZMK	0.327183	0.299228
TTC4	0.327183	0.299228
RP11-547I7.1	0.327183	0.299228
SYNPO2	0.327164	0.299257
KIAA1109	0.327125	0.299319
RSPO2	0.326831	0.299779
LRIG2	0.326797	0.299831
TBCK	0.32673	0.299937
LINC01340	0.326613	0.30012
ZNF135	0.326514	0.300276
STRN	0.326504	0.300291
PUS10	0.326485	0.300321
CEP112	0.326391	0.300469
ABCA13	0.326351	0.300531
CMYA5	0.326326	0.300571
RP11-712L6.5	0.326186	0.30079
ZNF883	0.326186	0.30079
AC003005.4	0.326186	0.30079
RP11-111M22.3	0.326186	0.30079
SEMA6C	0.326186	0.30079
FANCE	0.326186	0.30079
HIST2H2BF	0.326186	0.30079
C2orf73	0.326186	0.30079
ZNF865	0.326186	0.30079
CTD-2410N18.5	0.326186	0.30079
AC004381.6	0.326186	0.30079
MFSD2B	0.326186	0.30079
GNGT1	0.326186	0.30079
TUBB2B	0.326186	0.30079
OSGIN2	0.326023	0.301046
LRRC37B	0.325948	0.301164
CLSTN3	0.325813	0.301376
RAB27B	0.325752	0.301471
POLK	0.325731	0.301504
MYHAS	0.325706	0.301544
AC007255.8	0.325697	0.301558
AC138969.4	0.325491	0.301882
HKDC1	0.325393	0.302036
RP11-297D21.4	0.325365	0.30208
EIF4EBP2	0.325231	0.30229
ISCA2	0.325196	0.302346
RGPD5	0.325147	0.302422
PTER	0.325052	0.302572
EPDR1	0.325048	0.302578
RP1-111C20.4	0.324982	0.302683
CRB2	0.324672	0.303171
FOXN3	0.324583	0.303312
MEG9	0.324575	0.303323
ZFAND2B	0.324504	0.303436
GAS6-AS1	0.3244	0.3036
PTPN6	0.324248	0.30384
GALC	0.32424	0.303853
KRCC1	0.324206	0.303906
CCDC14	0.323939	0.304328
BRD8	0.323918	0.304361
IQUB	0.323897	0.304394
ECHDC2	0.323659	0.30477
CDKN2AIPNL	0.323643	0.304796
MPP1	0.32361	0.304848
TBX5	0.323488	0.30504
ZNF30	0.322996	0.305819
RP11-536C5.2	0.322996	0.305819
PPT1	0.32293	0.305924
POLL	0.322887	0.305991
BTNL8	0.322874	0.306012
RP11-304L19.13	0.322864	0.306027
EFCC1	0.322853	0.306046
SKP2	0.322823	0.306093
LINC00470	0.322772	0.306174
ZNF665	0.322748	0.306212
CYTH4	0.322729	0.306243
RP11-259O2.1	0.322729	0.306243
TNNC2	0.322729	0.306243
CTD-2026K11.6	0.322729	0.306243
SPNS2	0.322729	0.306243
RP11-685M7.3	0.322729	0.306243
H1FX-AS1	0.322729	0.306243
HCN3	0.322729	0.306243
AFF2	0.322729	0.306243
ZNF396	0.322729	0.306243
INSL6	0.322729	0.306243
HEATR4	0.322729	0.306243
OARD1	0.32258	0.306477
LINC00654	0.322579	0.306479
ASTE1	0.322217	0.307054
ADCY9	0.32221	0.307065
TBC1D8B	0.322137	0.307181
AMOTL2	0.321962	0.307459
TMPRSS3	0.32195	0.307477
MTO1	0.321928	0.307513
COMTD1	0.321803	0.307711
LINC00278	0.321528	0.30815
FAM114A1	0.321323	0.308475
NKAIN2	0.321292	0.308525
ARL15	0.321267	0.308565
RP11-849H4.2	0.321221	0.308638
PDGFA	0.321147	0.308755
LINC00486	0.321133	0.308777
VWA1	0.32109	0.308846
ANKRD36B	0.321075	0.308869
PRKD1	0.321031	0.30894
RP11-958F21.1	0.320948	0.309071
USMG5	0.32092	0.309116
RP6-201G10.2	0.32089	0.309164
TDRD12	0.32089	0.309164
RP11-280O1.2	0.32089	0.309164
AIM2	0.32089	0.309164
RP11-575F12.1	0.32089	0.309164
RP11-113K21.4	0.32089	0.309164
ZNF732	0.32089	0.309164
RP11-742B18.1	0.32089	0.309164
SAMD9L	0.320836	0.309251
FLT3	0.320776	0.309346
TIPIN	0.320513	0.309765
GNPNAT1	0.32023	0.310217
HTR2A	0.320181	0.310296
KIAA1456	0.32008	0.310457
ZCRB1	0.320007	0.310574
LINC00621	0.319986	0.310607
AC108142.1	0.319986	0.310607
MMACHC	0.31995	0.310665
FSHR	0.31994	0.31068
AC006994.2	0.319707	0.311052
CDH12	0.319707	0.311052
LRRC2	0.319707	0.311052
HGF	0.319693	0.311076
SYBU	0.319601	0.311223
AC010883.5	0.319597	0.311228
SMIM7	0.319597	0.311228
FUT10	0.319578	0.311258
RP11-310E22.4	0.319409	0.311529
ABHD4	0.319146	0.31195
ZDHHC11B	0.318943	0.312276
COLCA2	0.318933	0.312292
RP11-477D19.2	0.318933	0.312292
RP5-1074L1.4	0.318869	0.312395
ESYT2	0.31883	0.312456
PTGIS	0.318513	0.312965
H2AFJ	0.318307	0.313295
TMEM19	0.31829	0.313323
CFI	0.318222	0.313432
UNKL	0.318216	0.313442
RSU1	0.318069	0.313678
TRMT61B	0.317992	0.313802
PGBD2	0.317789	0.314128
HECW1	0.317402	0.314749
VASH2	0.317373	0.314797
RMI2	0.317266	0.314969
ADD2	0.317266	0.314969
MIR210HG	0.317266	0.314969
LINC01073	0.317266	0.314969
RP11-269F19.2	0.317266	0.314969
AGAP14P	0.317266	0.314969
AC068490.2	0.317266	0.314969
COL9A2	0.317266	0.314969
RFC4	0.317151	0.315154
IGHMBP2	0.31676	0.315784
POLN	0.316562	0.316103
ZNF254	0.316542	0.316135
UAP1L1	0.316513	0.316182
C1orf123	0.316428	0.316319
CTD-2562J15.6	0.316414	0.316342
RP11-130F10.1	0.316327	0.316482
MAP3K12	0.316294	0.316535
RP11-596C23.2	0.316247	0.316612
SLC27A1	0.316161	0.316751
CTD-2341M24.1	0.316018	0.316982
ELN	0.315833	0.317281
CCS	0.31583	0.317286
ANXA6	0.315722	0.31746
SMARCA2	0.315646	0.317583
MED24	0.315604	0.317651
TRUB1	0.31545	0.317901
GRK5	0.315326	0.3181
ZNF512B	0.315084	0.318492
KLF7	0.314973	0.318672
EP300	0.314696	0.319122
DKK2	0.314567	0.319331
ABHD12B	0.314549	0.319359
NIPAL3	0.314547	0.319362
EIF5A2	0.31452	0.319407
PIH1D1	0.314492	0.319453
EFHC2	0.314475	0.31948
LINC01252	0.314475	0.31948
PDK4	0.314314	0.319741
ERI2	0.314109	0.320074
KMT5C	0.313997	0.320256
RP11-436K8.1	0.313787	0.320597
LDLRAP1	0.313765	0.320632
AGTR1	0.313458	0.321132
SLC44A2	0.313447	0.32115
ACTR1B	0.313296	0.321396
UBE3D	0.313122	0.321679
RP13-942N8.1	0.312893	0.322052
TCEA2	0.312802	0.322201
MRGPRF-AS1	0.312778	0.322239
PSPH	0.312778	0.322239
USP54	0.312571	0.322578
AC092718.1	0.31257	0.32258
CTD-2021J15.1	0.312512	0.322673
ZNF428	0.312455	0.322768
CPEB3	0.312278	0.323056
KANK2	0.312269	0.32307
DENND6A	0.312193	0.323194
HIST1H2BN	0.31212	0.323314
TMEM236	0.31212	0.323314
AC025171.1	0.31212	0.323314
CHCHD4	0.31212	0.323314
SYP	0.31212	0.323314
RP11-526F3.1	0.31212	0.323314
RP1-151F17.2	0.31212	0.323314
C20orf203	0.31212	0.323314
RP11-798K3.2	0.31212	0.323314
MMP24-AS1	0.312119	0.323315
MYLK	0.311821	0.323802
GLYATL2	0.311753	0.323913
CTD-2260A17.2	0.31175	0.323918
RMDN2-AS1	0.311633	0.32411
RNF139-AS1	0.311581	0.324194
PEX6	0.311237	0.324758
HYI	0.310966	0.325202
SSBP3	0.310559	0.325868
SGTB	0.310484	0.325991
ANKDD1B	0.310484	0.325991
NBPF1	0.310377	0.326167
JKAMP	0.310336	0.326234
ADCY6	0.310288	0.326314
FAM192A	0.310254	0.326369
MC1R	0.310203	0.326454
CTC-232P5.3	0.310127	0.326578
MFNG	0.310127	0.326578
RP11-634H22.1	0.310127	0.326578
RP4-684O24.5	0.310127	0.326578
CTD-2058B24.2	0.309991	0.326801
KLHL21	0.309905	0.326942
RP11-317G6.1	0.309904	0.326944
FAM212B	0.309801	0.327113
ATHL1	0.309523	0.327571
SIPA1	0.309421	0.327737
EEF2K	0.309329	0.32789
FCHSD1	0.30926	0.328003
TBC1D2B	0.30904	0.328365
DENND2A	0.30901	0.328415
MICALL2	0.308802	0.328757
C1orf167	0.308694	0.328935
ZBTB14	0.30848	0.329289
CTD-3105H18.18	0.30848	0.329289
MRPS11	0.308175	0.329791
PKD1L3	0.308156	0.329823
WAC-AS1	0.308045	0.330007
RP11-281P23.2	0.308035	0.330022
ANKRD13D	0.307964	0.33014
ZBTB1	0.307894	0.330256
AK8	0.307794	0.330421
CTD-3001H11.2	0.307794	0.330421
CREB3	0.307794	0.330421
RP3-510D11.2	0.307794	0.330421
HRSP12	0.307705	0.330568
MAP6D1	0.307596	0.330749
CNTFR	0.307596	0.330749
C2orf44	0.307596	0.330749
AC099850.1	0.307596	0.330749
KDM4D	0.307596	0.330749
RP11-277P12.20	0.307596	0.330749
CTD-2528L19.6	0.307596	0.330749
CTXN1	0.307596	0.330749
RP11-457M11.5	0.307596	0.330749
RAB24	0.307596	0.330749
ALS2CL	0.307511	0.33089
PPP1R7	0.307339	0.331173
LINC00377	0.307324	0.331199
MAMSTR	0.307294	0.331248
PTPN18	0.30728	0.331271
KITLG	0.307105	0.33156
SLC6A12	0.307086	0.331592
RPS15A	0.30704	0.331669
ZNF182	0.30684	0.332001
CYP46A1	0.306833	0.332011
CD109	0.30678	0.3321
ADO	0.30677	0.332117
ZNF358	0.30677	0.332117
NATD1	0.306679	0.332266
CDH19	0.306665	0.33229
HOMER3	0.306495	0.332572
CDA	0.306398	0.332733
COL25A1	0.306371	0.332777
TMOD1	0.30636	0.332796
SNHG18	0.306342	0.332826
RP11-89K10.1	0.306315	0.332871
CD46	0.306276	0.332935
RP11-14N7.2	0.306246	0.332985
PLEKHG4	0.30624	0.332994
VHL	0.306131	0.333175
ALG10B	0.306013	0.333372
ZNF540	0.305974	0.333436
CPEB2-AS1	0.305878	0.333596
REM2	0.305878	0.333596
RP11-107N15.1	0.305878	0.333596
LINC00950	0.305878	0.333596
CTD-2369P2.12	0.305878	0.333596
RP5-1112D6.7	0.305878	0.333596
CTC-347C20.1	0.305878	0.333596
KCNJ16	0.305878	0.333596
CTB-102L5.4	0.305878	0.333596
SEC61A2	0.305819	0.333693
TSTD3	0.305777	0.333763
RP11-539L10.3	0.305762	0.333788
AF146191.4	0.305619	0.334027
GALM	0.305528	0.334177
SLC46A3	0.305347	0.334479
ZNF568	0.305345	0.334482
LIPA	0.305219	0.334691
TRMT10B	0.305091	0.334905
LINC01301	0.305058	0.33496
CGN	0.305054	0.334966
MPDZ	0.304936	0.335162
TRMT2B	0.304885	0.335247
SCRN3	0.304883	0.335252
CYP21A2	0.304814	0.335366
LZTS1	0.304814	0.335366
MTF2	0.304754	0.335466
IPO9-AS1	0.304448	0.335976
[truncated: 43,069 more rows]

## Sheet: Fibroblast
Gene	Pearson Coefficient	P-value
RAP2C	0.8872	5.24074e-05
PTCHD4	0.87839	7.78741e-05
ITPR3	0.87235	0.000100448
CEP152	0.868877	0.00011562
CTTN	0.864155	0.000139132
WDR82	0.858451	0.000172461
PAPLN	0.844507	0.000281113
CADPS2	0.839292	0.000333497
SERF1B	0.837517	0.000352987
MFSD12	0.819338	0.000609545
ZNF304	0.815159	0.000685344
TBC1D10B	0.810698	0.000774282
GABRR1	0.80754	0.000842559
KIAA0513	0.804096	0.000922329
CXorf57	0.801721	0.000980741
APBB1IP	0.797523	0.00109102
CYP4Z1	0.794688	0.00117085
RP11-328D5.1	0.793068	0.0012185
EDA2R	0.792124	0.00124693
PRKD2	0.791719	0.0012593
PLEKHM1	0.791714	0.00125946
RP11-467J12.4	0.79145	0.00126759
LMO3	0.791086	0.00127884
HAUS2	0.790647	0.00129249
RP11-38J22.3	0.788066	0.00137523
SMIM14	0.78536	0.00146639
CTC-436K13.2	0.782765	0.00155818
PLBD2	0.781767	0.00159463
ZMAT3	0.781354	0.00160992
TDRD10	0.780326	0.00164846
C1orf132	0.775174	0.00185268
PRR14L	0.774394	0.00188526
CCDC69	0.773889	0.00190656
MAP2K2	0.77331	0.00193125
PKDCC	0.772822	0.00195222
AXL	0.772448	0.00196842
FBXO45	0.771174	0.00202441
RP11-1212A22.4	0.770953	0.00203425
TENM1	0.77079	0.00204157
LINC00475	0.768723	0.00213566
MDM2	0.768018	0.00216853
ACSS2	0.764659	0.00233053
SDR9C7	0.763833	0.00237176
LINC00623	0.76264	0.00243233
C3orf67	0.761875	0.00247179
USF3	0.761075	0.00251357
MBD3	0.760876	0.00252405
C2CD2	0.760798	0.00252819
RUFY1	0.759159	0.00261597
DRAM1	0.758586	0.00264718
LINC01133	0.757887	0.00268564
GPAT4	0.75655	0.00276049
CNTN3	0.756546	0.00276072
RP11-745L13.2	0.755887	0.00279822
GRB14	0.75587	0.00279918
GNAI2	0.754836	0.00285878
RBM14-RBM4	0.754313	0.0028893
CIZ1	0.75355	0.00293429
MPP2	0.751175	0.00307785
NBL1	0.750141	0.00314198
PDE3B	0.748969	0.00321596
EPHA6	0.74815	0.0032685
PRR5L	0.747913	0.00328379
LARP6	0.747911	0.00328392
AC105009.1	0.747613	0.00330326
RP3-329E20.2	0.747613	0.00330326
RP11-69H7.2	0.747613	0.00330326
RPE65	0.747613	0.00330326
RP11-528G1.2	0.747613	0.00330326
TRIP11	0.74747	0.00331255
DUSP10	0.74698	0.00334458
RAB29	0.746661	0.00336558
DHTKD1	0.745914	0.00341516
SPATA18	0.745737	0.003427
CSK	0.744976	0.00347822
SARM1	0.744879	0.00348477
KATNBL1	0.74417	0.00353309
ENSA	0.743481	0.00358052
FYN	0.743479	0.00358064
RP11-269F21.3	0.743	0.00361396
UPF1	0.742713	0.00363399
ATG7	0.742319	0.00366163
ATAD3B	0.74124	0.00373823
TTC7A	0.739492	0.00386498
FBXL2	0.73806	0.00397124
CHP1	0.736987	0.00405232
ITIH5	0.735737	0.00414842
LMX1A	0.735589	0.00415991
WWP2	0.735273	0.00418451
ADAM23	0.734733	0.00422686
RP11-378J18.8	0.734563	0.0042402
DENND2A	0.734276	0.00426294
GDAP1	0.733913	0.00429177
CDA	0.733792	0.00430136
CLDN10-AS1	0.732967	0.00436756
CFAP54	0.731771	0.00446494
NALCN	0.73088	0.00453855
RP11-286N22.8	0.730463	0.00457325
VIT	0.730256	0.00459059
MFSD14C	0.730244	0.00459161
RP11-305L7.3	0.730046	0.00460822
COLGALT1	0.729937	0.00461743
JDP2	0.729652	0.00464148
NFATC4	0.729597	0.00464613
2021-03-02	0.729457	0.00465797
CECR7	0.729267	0.00467411
GDF15	0.728842	0.00471037
STXBP1	0.727485	0.00482755
RP11-218I7.2	0.72468	0.0050769
KLKB1	0.724673	0.00507759
DNAJC21	0.723605	0.00517502
CLSTN3	0.723213	0.00521122
PLEKHH3	0.723199	0.00521249
PASK	0.722951	0.00523548
LPIN3	0.722727	0.00525627
RP13-653N12.1	0.722636	0.00526477
GS1-259H13.13	0.722519	0.00527571
MEF2D	0.721579	0.00536399
CTD-2562J15.6	0.720748	0.00544303
GPR1	0.719549	0.00555855
DPP4	0.719413	0.00557173
PPP1R14B	0.718951	0.00561691
CCZ1	0.718287	0.00568217
TOB2	0.718165	0.00569424
KBTBD2	0.71759	0.0057514
MCF2L2	0.717431	0.0057673
LINC01021	0.717157	0.00579471
PPP2R2D	0.717157	0.00579472
TMEM89	0.715998	0.00591186
PRSS27	0.714762	0.00603885
UBTD1	0.714585	0.00605722
PRDM4	0.713917	0.00612681
CYP4A22-AS1	0.713381	0.00618317
ANAPC7	0.713324	0.00618917
GPSM2	0.713033	0.00621987
ZKSCAN5	0.713026	0.00622067
SS18L2	0.712633	0.0062624
DNAH5	0.712287	0.00629926
ZBTB1	0.71179	0.00635266
ELF4	0.711492	0.00638473
FAM209B	0.711222	0.00641403
RP11-343C2.9	0.71073	0.00646758
EXTL3	0.709556	0.00659667
TNKS1BP1	0.709305	0.00662449
MIR34AHG	0.708984	0.00666019
MICB	0.707716	0.00680292
SLC47A1	0.706118	0.00698611
GS1-124K5.11	0.706021	0.00699731
SMIM19	0.705934	0.00700733
CTD-3193K9.11	0.705691	0.00703559
CAST	0.704707	0.00715092
PTPRE	0.704698	0.00715193
CCDC39	0.703541	0.00728928
TG	0.703439	0.00730148
WDFY1	0.703046	0.00734865
BCL7B	0.702925	0.0073633
NTNG2	0.7028	0.00737835
CTC-523E23.4	0.702673	0.00739368
TAF13	0.70241	0.00742549
CTA-204B4.2	0.702232	0.0074471
CTD-2535L24.2	0.701525	0.00753343
PARP16	0.700758	0.00762794
ELMO1	0.700142	0.00770459
ANKFN1	0.700094	0.0077105
ZFHX2	0.699791	0.00774843
ABR	0.69951	0.00778368
PRPSAP2	0.698582	0.00790111
PHF19	0.698543	0.00790599
RAB37	0.698149	0.00795625
RP11-104O19.4	0.697174	0.00808168
AC008697.1	0.696677	0.00814619
DAW1	0.696598	0.00815648
ZNF487	0.696517	0.00816704
NAV1	0.69617	0.00821247
AC007161.5	0.696124	0.00821848
LINC00671	0.696124	0.00821848
KLF17	0.694987	0.00836852
ZHX1-C8orf76	0.694972	0.00837049
LRRC46	0.694789	0.00839477
EBF1	0.694517	0.00843107
LIMK2	0.694079	0.00848983
MEDAG	0.694005	0.00849969
DYNC1I2	0.693956	0.00850636
DLL1	0.693795	0.008528
AP000476.1	0.693463	0.00857291
TMEM233	0.693328	0.00859109
LINC01004	0.693128	0.00861827
PPP6R1	0.69306	0.0086275
ARAP1	0.692569	0.00869452
GPR179	0.692313	0.00872955
RP11-217E22.5	0.692313	0.00872955
RP5-1087E8.3	0.692313	0.00872955
TPD52	0.691303	0.00886896
ACVRL1	0.69127	0.00887367
SH3GLB2	0.691108	0.00889619
VAPB	0.690627	0.00896325
CPA6	0.690577	0.00897025
TNRC18	0.690469	0.00898548
CYP4X1	0.689919	0.00906277
RNF168	0.689557	0.00911408
LINC01088	0.689402	0.009136
NPIPA5	0.688737	0.00923093
SNTG1	0.686592	0.00954197
PLCB1	0.686226	0.00959574
ME2	0.685823	0.00965542
SLC35D2	0.685773	0.00966281
TRPV2	0.68565	0.009681
RASSF8	0.68511	0.00976148
SESN2	0.684875	0.00979657
SNX11	0.684852	0.00980006
CTD-2555O16.1	0.684748	0.00981557
KIF9-AS1	0.684546	0.00984592
CTTNBP2NL	0.684475	0.0098567
LINC01239	0.684347	0.00987592
MARCO	0.684106	0.00991229
COPZ1	0.683738	0.00996801
CD34	0.683417	0.0100169
AC079776.3	0.682924	0.0100921
SDCBP2	0.682787	0.0101131
CFAP70	0.682522	0.0101539
EPS8L2	0.68209	0.0102206
ZMAT2	0.681809	0.0102641
ARHGAP35	0.68166	0.0102873
ADNP	0.681384	0.0103303
AC006946.16	0.681078	0.010378
KLC1	0.680539	0.0104627
CDR2L	0.680415	0.0104822
GRB2	0.680249	0.0105084
WIPF2	0.680078	0.0105354
IBTK	0.679471	0.0106319
RP11-251G23.5	0.677452	0.0109574
RP11-66D17.5	0.677048	0.0110235
ZNF347	0.676934	0.011042
OPTN	0.67658	0.0111002
NDUFS1	0.676506	0.0111124
RAPGEF1	0.676459	0.0111202
AP000695.4	0.676079	0.0111831
DUSP18	0.675994	0.0111971
TBC1D10A	0.67595	0.0112044
ZNF215	0.675513	0.011277
NAT14	0.67544	0.0112892
CHEK2	0.67419	0.0114992
PAPD5	0.674142	0.0115072
DOCK5	0.673742	0.0115751
RP11-469A15.2	0.673654	0.01159
DNMBP	0.672854	0.0117269
NEK3	0.672682	0.0117563
FMNL1	0.672211	0.0118376
PFKFB3	0.671975	0.0118784
CAMTA2	0.671381	0.0119818
ANPEP	0.671282	0.011999
ROBO1	0.670557	0.0121262
CTC-487M23.8	0.670528	0.0121312
SAMD1	0.670496	0.0121368
RP11-287F9.2	0.670053	0.0122152
PSMG3	0.669433	0.0123253
AEBP2	0.669433	0.0123253
UTRN	0.669398	0.0123314
CTC-360P9.1	0.669189	0.0123689
UBE2J2	0.669157	0.0123746
ASAP3	0.668826	0.0124337
RP13-512J5.1	0.667768	0.0126248
SHISA3	0.667706	0.012636
NAIF1	0.667627	0.0126504
RP11-167N4.2	0.667626	0.0126506
ARID3A	0.667188	0.0127303
MNT	0.666659	0.0128273
MAP3K10	0.665875	0.0129719
GBP7	0.665782	0.012989
TANGO6	0.665348	0.0130698
LRR1	0.665193	0.0130986
DOCK11	0.664792	0.0131737
SEC22C	0.66458	0.0132134
LINC00265	0.663538	0.0134102
TSPAN14	0.663531	0.0134117
ZSWIM8	0.663427	0.0134313
CFAP161	0.662886	0.0135345
GPRIN1	0.662592	0.0135908
MARK3	0.662311	0.0136449
DLGAP4	0.662101	0.0136853
SPG11	0.661729	0.0137572
PLAC9	0.66133	0.0138347
WDR25	0.661209	0.0138581
ECE1	0.660015	0.0140921
AL589743.1	0.65998	0.0140991
STAT5A	0.65983	0.0141287
PI4KA	0.659162	0.014261
IL6R	0.659011	0.0142912
SMIM12	0.658722	0.0143487
RP5-1125A11.4	0.656262	0.0148469
VSX2	0.656247	0.0148499
CTD-2315E11.1	0.655988	0.0149031
AOC2	0.655877	0.0149259
E2F6	0.655836	0.0149345
THSD7B	0.655754	0.0149513
CDR2	0.65517	0.015072
ARL2-SNX15	0.655152	0.0150757
DGKQ	0.655117	0.0150832
PHTF1	0.654826	0.0151435
SESTD1	0.654728	0.0151641
SLC27A4	0.654318	0.0152496
ETNK2	0.653948	0.0153272
RP11-192H23.6	0.653443	0.0154335
UEVLD	0.65329	0.0154657
RP11-84C13.2	0.653088	0.0155086
CTD-2105E13.14	0.653088	0.0155086
CH17-174L20.1	0.653088	0.0155086
XXbac-BPG32J3.19	0.653088	0.0155086
AC005609.17	0.653088	0.0155086
PITX1	0.653088	0.0155086
RP4-754E20--A.5	0.653088	0.0155086
RP11-431D12.1	0.653088	0.0155086
RP11-445P17.8	0.653088	0.0155086
RP11-335L23.4	0.653088	0.0155086
SPAM1	0.652819	0.0155656
MAGEA11	0.652796	0.0155704
MSN	0.652591	0.0156141
PALM	0.652429	0.0156487
CDC42BPB	0.651981	0.0157444
KMT2E	0.651963	0.0157484
LINC00658	0.651826	0.0157777
AKNAD1	0.651246	0.0159026
FAM221A	0.65062	0.0160381
MYO6	0.649986	0.0161763
RP11-1007O24.3	0.649866	0.0162027
STX8	0.64957	0.0162674
RP11-140L24.4	0.649487	0.0162857
DTX1	0.649366	0.0163123
BCORL1	0.648754	0.0164474
WDR47	0.648163	0.0165788
PTGS1	0.647788	0.0166623
PDE7A	0.647589	0.0167069
EPHA2	0.647042	0.0168297
AC019117.2	0.647001	0.0168391
NR2C2	0.64677	0.0168912
ENO2	0.646759	0.0168935
CTA-392C11.1	0.646523	0.0169471
ARMC3	0.646223	0.0170149
CTC-458G6.2	0.646195	0.0170214
ZNF611	0.646095	0.0170441
PAPOLG	0.645633	0.0171495
FAM72D	0.645264	0.0172339
CCL28	0.644551	0.0173981
AP000302.58	0.644277	0.0174614
BLACE	0.64387	0.0175557
CPO	0.643526	0.0176359
MVP	0.643048	0.0177476
C3AR1	0.642968	0.0177665
PRKCI	0.642374	0.0179061
DPM1	0.642157	0.0179576
UBE2Q1	0.641842	0.0180321
RALYL	0.641022	0.0182274
DAGLB	0.64092	0.0182516
RBM47	0.640916	0.0182528
NLRP1	0.640747	0.0182932
SYNE1	0.640388	0.0183793
RP5-965F6.2	0.639938	0.0184879
RP4-536B24.2	0.639901	0.0184969
CRK	0.639384	0.0186222
ZCCHC10	0.63898	0.0187206
COX6B2	0.638955	0.0187265
FAM87A	0.638955	0.0187265
RP11-212D3.4	0.638955	0.0187265
ABCB6	0.638955	0.0187265
SSMEM1	0.638955	0.0187265
RP11-494H4.3	0.638955	0.0187265
AC016903.2	0.638955	0.0187265
CLDN24	0.638955	0.0187265
RP11-319E16.1	0.638955	0.0187265
RP4-584D14.6	0.638955	0.0187265
LINC01243	0.638955	0.0187265
OGDH	0.638934	0.0187316
PKN1	0.638906	0.0187386
ANXA4	0.638861	0.0187497
ZBTB8OS	0.638802	0.0187639
LYSMD4	0.638696	0.0187899
POTEC	0.638564	0.0188221
CH17-189H20.1	0.638361	0.018872
ZNF365	0.638069	0.0189436
LINC00377	0.637775	0.0190162
RIPK2	0.637639	0.0190497
C14orf132	0.637465	0.0190929
CCDC92	0.636724	0.0192769
STXBP3	0.636093	0.0194346
BAHD1	0.636033	0.0194496
FAM171A1	0.635916	0.0194791
RP11-643G5.6	0.635737	0.0195242
PLXNB1	0.635342	0.0196237
RP11-697E2.12	0.635206	0.019658
LINC00358	0.635125	0.0196787
RAMP2-AS1	0.635082	0.0196894
LPCAT2	0.634843	0.0197502
ZDHHC8	0.634744	0.0197753
CTD-3220F14.1	0.634694	0.0197879
LRIG1	0.63459	0.0198143
LA16c-385E7.1	0.63458	0.0198168
RP13-192B19.2	0.63451	0.0198347
CTCF	0.634292	0.0198902
MFAP5	0.634181	0.0199186
BLOC1S2	0.634168	0.0199219
TERF2	0.633869	0.0199984
NPIPB15	0.633772	0.0200233
EHD1	0.633772	0.0200234
MIR2052HG	0.633378	0.0201247
CDHR4	0.63337	0.0201265
2021-09-08	0.633105	0.0201949
IGSF9B	0.632971	0.0202295
ZIM2-AS1	0.632966	0.0202307
RP11-112J3.16	0.632915	0.0202441
TLK2	0.632692	0.0203018
MGST1	0.632674	0.0203065
RP1-41C23.4	0.632508	0.0203496
RBM38	0.632283	0.0204079
ENOX2	0.632223	0.0204235
TRIM3	0.632097	0.0204562
ZSWIM5	0.632095	0.0204568
PNPLA6	0.631935	0.0204985
CLPTM1	0.631889	0.0205106
RP11-670E13.6	0.631816	0.0205297
RUSC1	0.631644	0.0205746
CTNS	0.631524	0.0206062
DRD2	0.631393	0.0206403
PLA2G2F	0.63125	0.020678
LINC01018	0.63125	0.020678
LGI4	0.631078	0.0207231
RP11-74E22.6	0.630806	0.0207948
KCTD2	0.63064	0.0208387
AC007255.8	0.630214	0.0209514
RP11-196G11.2	0.62991	0.0210322
ZMYND19	0.629498	0.0211419
TRIM26	0.629375	0.0211748
NOVA1	0.629312	0.0211916
SLC1A1	0.629089	0.0212515
MCC	0.629034	0.0212661
RP3-473L9.4	0.628804	0.0213279
SHISA6	0.628608	0.0213806
RP11-37N22.1	0.628433	0.0214278
PAPSS2	0.62836	0.0214476
GABRR2	0.628194	0.0214924
TRMT2B	0.628062	0.0215281
CMP21-97G8.2	0.627982	0.0215496
ZBTB4	0.62797	0.021553
RP11-1L9.1	0.62782	0.0215937
SPSB4	0.62725	0.0217485
FZD3	0.627166	0.0217716
VEGFB	0.627084	0.0217939
NRSN2-AS1	0.626856	0.0218563
CYP4B1	0.626164	0.0220463
NMT1	0.625969	0.0221
PITPNA	0.625758	0.0221584
TMEM229B	0.625011	0.0223657
LONRF3	0.624939	0.0223858
FRRS1	0.624829	0.0224164
RGPD6	0.624717	0.0224477
AC084219.2	0.624679	0.0224581
ATXN2L	0.624078	0.0226266
KANK2	0.623714	0.0227289
AJAP1	0.623571	0.0227691
BTBD2	0.622938	0.0229482
MTURN	0.622933	0.0229497
ITGBL1	0.622898	0.0229597
MFSD11	0.622876	0.0229659
GRM7-AS1	0.622663	0.0230265
CPSF2	0.622546	0.0230597
TBC1D13	0.622352	0.023115
RRP36	0.62234	0.0231186
FAM13A-AS1	0.622206	0.0231568
SDC2	0.621988	0.0232191
CNOT11	0.621972	0.0232238
LSMEM1	0.621734	0.023292
SIRPA	0.621252	0.0234305
SIPA1	0.62102	0.0234974
CTB-66B24.1	0.620886	0.0235363
RP3-510D11.2	0.620872	0.0235402
DISC1	0.620808	0.0235586
DNAJC5	0.620163	0.023746
CYFIP2	0.620105	0.0237628
RP11-61G19.2	0.61993	0.0238138
SRSF3	0.61988	0.0238285
GRIPAP1	0.619434	0.0239587
ATN1	0.619271	0.0240065
TGM4	0.619215	0.0240231
AL928654.7	0.61921	0.0240244
AGAP3	0.619128	0.0240487
PHF12	0.61902	0.0240804
RP11-452L6.1	0.61887	0.0241243
TMEM154	0.618828	0.0241367
SPAG1	0.618494	0.0242354
MTOR	0.618293	0.0242949
KIF5C	0.618136	0.0243413
DEAF1	0.618111	0.0243488
RP11-736P16.1	0.618014	0.0243774
CTC-436K13.3	0.617905	0.0244098
DPP9	0.617696	0.0244721
LIPH	0.617304	0.024589
TRPM4	0.617146	0.0246361
TULP2	0.617087	0.0246538
PTPRK	0.61707	0.0246587
NPIPB4	0.617026	0.0246721
FBXO6	0.617026	0.0246721
CAMK2N1	0.616985	0.0246844
NKRF	0.616551	0.0248145
MEGF10	0.616488	0.0248335
RP11-524N5.1	0.616458	0.0248425
LINC01504	0.616218	0.0249149
RP11-14N7.2	0.61602	0.0249745
CLTCL1	0.615843	0.025028
KCNC2	0.61574	0.0250592
ZMIZ1	0.615693	0.0250735
ABLIM3	0.615685	0.025076
ZNF358	0.615654	0.0250854
AC138035.1	0.615643	0.0250886
CASZ1	0.615568	0.0251115
ADCY8	0.615464	0.025143
OSBPL11	0.615187	0.0252271
PRDM10	0.614973	0.0252925
ERN1	0.614856	0.0253281
CEP290	0.614849	0.0253301
RP11-133F8.2	0.614841	0.0253327
TP63	0.614571	0.0254153
IRAK1	0.614123	0.0255525
ITGA5	0.613942	0.0256082
VSIG1	0.613914	0.0256169
SCARF2	0.613803	0.0256512
LSM11	0.61361	0.0257105
CUEDC1	0.613461	0.0257567
TACC2	0.613435	0.0257647
TAF4	0.613012	0.0258955
CTD-2020K17.1	0.612568	0.0260336
RP11-397O8.7	0.612348	0.0261023
RIN1	0.612289	0.0261206
RERG	0.611982	0.0262166
ADGRE5	0.611924	0.0262348
AC006946.17	0.611801	0.0262735
MOB3A	0.611797	0.0262748
GNB1L	0.611784	0.0262789
KIF5B	0.611123	0.0264867
ANKRD13A	0.610814	0.0265845
RP5-1021I20.4	0.610683	0.0266257
RP11-166B2.1	0.610095	0.0268126
DENND1A	0.610013	0.0268388
DTHD1	0.609756	0.0269207
MMP26	0.60945	0.0270185
SMARCA4	0.609316	0.0270613
U51244.2	0.60921	0.0270953
ANGPTL5	0.609044	0.0271488
KLRD1	0.608689	0.0272628
RP11-305F18.1	0.608555	0.027306
GALNT12	0.608416	0.027351
PCYT1A	0.608216	0.0274156
SNX31	0.608155	0.0274353
RASSF3	0.608001	0.0274854
CAPN2	0.607677	0.0275904
TRIP4	0.607653	0.0275983
RBM6	0.607479	0.0276549
ZNF703	0.607153	0.0277614
INPP5B	0.607128	0.0277695
MAP7D3	0.607022	0.0278042
SLC26A4-AS1	0.60599	0.028143
ZNF280A	0.60599	0.028143
TNFRSF10B	0.605879	0.0281798
WIPI1	0.605804	0.0282046
CREB5	0.605703	0.0282378
PATL1	0.605558	0.028286
CDKN2A	0.605378	0.0283454
LINC00598	0.604657	0.0285854
RP11-285F16.1	0.604419	0.0286649
SGPP1	0.604375	0.0286797
XPNPEP1	0.604336	0.0286925
OPHN1	0.604315	0.0286997
PCDH9	0.604012	0.0288012
LINC00452	0.603678	0.0289135
SPATA13-AS1	0.603678	0.0289135
ADAMTSL4	0.603106	0.0291065
ZNF652	0.60306	0.0291219
SOGA1	0.603023	0.0291343
RP4-791M13.3	0.602956	0.0291573
RAB1A	0.602881	0.0291825
C14orf80	0.602654	0.0292596
SCARA5	0.602578	0.0292856
ECT2	0.602571	0.0292877
ZNF521	0.60236	0.0293594
RGPD4	0.602353	0.029362
KDM1B	0.602336	0.0293676
IL13RA2	0.602151	0.0294309
ZMAT1	0.602121	0.0294409
MRC2	0.602022	0.0294748
PPIL6	0.601917	0.0295106
AC073842.19	0.601577	0.0296267
MNX1-AS2	0.601463	0.029666
RP11-134D3.1	0.601463	0.029666
CTC-482H14.5	0.601463	0.029666
AP000221.1	0.601463	0.029666
RP11-8L21.1	0.601463	0.029666
RP11-257I8.2	0.601463	0.029666
CD79A	0.601463	0.029666
RP11-10J18.3	0.601463	0.029666
VIP	0.601463	0.029666
LINC00520	0.601463	0.029666
CYP4F3	0.601462	0.0296665
RP11-197K6.1	0.601461	0.0296668
SLC25A16	0.601385	0.0296928
GNPTAB	0.601274	0.0297307
STAT5B	0.600896	0.0298608
FAM105A	0.600513	0.029993
RP11-239L20.6	0.600414	0.0300273
GAS7	0.600392	0.0300349
PDPN	0.59975	0.0302578
BAZ1B	0.599528	0.030335
TMEM100	0.599292	0.0304173
RP11-559M23.1	0.599238	0.0304362
RP11-111H3.3	0.599238	0.0304362
LINC00456	0.599238	0.0304362
RP11-460H9.1	0.599238	0.0304362
RP11-150D5.2	0.599238	0.0304362
RASGRF2	0.599114	0.0304795
NUP210L	0.59894	0.0305404
UBALD2	0.598508	0.0306922
SMG9	0.598272	0.0307751
SP3	0.598108	0.0308329
CCDC97	0.597723	0.0309689
MED16	0.597704	0.0309758
CDV3	0.597515	0.0310426
KSR1	0.597416	0.0310778
CP	0.59693	0.0312506
QPCTL	0.596819	0.03129
STPG1	0.596712	0.0313284
AC011997.1	0.596322	0.0314679
ZRSR2	0.596243	0.031496
INPP5D	0.595984	0.0315891
RP11-1096G20.5	0.59563	0.0317161
FAM53A	0.595611	0.0317229
LMX1B	0.595289	0.0318392
SSC5D	0.594766	0.0320284
KCNK2	0.594738	0.0320386
BTK	0.594673	0.0320622
GNAL	0.594084	0.0322766
SIPA1L3	0.594036	0.032294
RP11-973N13.3	0.593971	0.032318
UBE2L3	0.593495	0.0324919
MEI1	0.593468	0.0325019
AGFG1	0.59321	0.0325966
GALNS	0.593129	0.0326263
TAOK3	0.593109	0.0326339
RP4-676J13.2	0.59296	0.0326886
R3HDM2	0.592713	0.0327794
SFMBT1	0.5927	0.0327843
MMP17	0.592665	0.0327975
RFX1	0.592444	0.032879
SKAP2	0.592147	0.0329888
PHF20	0.591908	0.0330776
TLR2	0.591053	0.0333962
AC025263.3	0.59081	0.0334873
CTB-30L5.1	0.590768	0.0335028
EPB41L5	0.590693	0.033531
ATP8B2	0.590344	0.0336621
RP11-111F5.3	0.590149	0.0337355
RP11-338H14.1	0.590041	0.0337764
CTB-187M2.2	0.589627	0.0339328
RP11-6E9.5	0.589627	0.0339328
ADNP2	0.589395	0.0340206
RP5-1187M17.10	0.589173	0.0341047
RP11-449J1.1	0.589097	0.0341335
DRC1	0.589082	0.0341393
CYP1B1-AS1	0.588577	0.0343315
RNF4	0.588507	0.0343584
UBL3	0.58843	0.0343878
COL18A1-AS2	0.588423	0.0343906
CACTIN-AS1	0.58836	0.0344145
FURIN	0.588288	0.0344419
ZCCHC2	0.588148	0.0344954
DNM2	0.588077	0.034523
CTRL	0.588071	0.0345253
TIRAP	0.58775	0.0346483
ACLY	0.587688	0.0346721
EYA4	0.587629	0.0346948
ADCY2	0.587582	0.034713
TNNI2	0.587578	0.0347145
CDCP2	0.587578	0.0347145
RP11-516J2.1	0.587578	0.0347145
RP11-108L7.14	0.587578	0.0347145
RP11-325N19.3	0.587543	0.0347278
RP11-180P8.3	0.587543	0.0347278
FAM19A1	0.587466	0.0347576
PAQR5	0.587372	0.0347938
RP11-634B7.4	0.587249	0.034841
ISG20	0.586692	0.0350563
IFT52	0.586384	0.0351758
CS	0.586353	0.0351881
TPST2	0.586254	0.0352263
RP3-359N14.2	0.586163	0.0352621
RP11-78H24.1	0.586163	0.0352621
ENKD1	0.586161	0.0352626
MSL2	0.585836	0.0353893
UBN2	0.585802	0.0354025
RP3-439F8.1	0.585693	0.0354451
RP11-451G4.2	0.585335	0.035585
HIST1H2AG	0.585335	0.035585
IRX5	0.585128	0.0356665
RENBP	0.585127	0.0356666
GFOD2	0.585081	0.0356846
MTG2	0.584942	0.0357393
TMBIM6	0.584929	0.0357443
RUFY4	0.58486	0.0357717
RP11-162A12.2	0.584852	0.0357749
MAATS1	0.584834	0.0357816
RP3-402G11.28	0.584553	0.0358924
ATF3	0.584452	0.0359323
DLAT	0.584159	0.036048
POM121C	0.584145	0.0360534
UNC13B	0.583899	0.0361509
GCKR	0.583857	0.0361677
TMEM51-AS1	0.583652	0.0362489
DYRK3	0.583337	0.036374
HSF4	0.583099	0.036469
DAP3	0.582992	0.0365115
RP4-583P15.16	0.582985	0.0365145
ADORA2B	0.582596	0.0366698
UBE2R2	0.582382	0.0367555
TOR1AIP2	0.582348	0.0367691
RP5-887A10.1	0.582159	0.0368453
RGPD8	0.582139	0.0368531
GALR1	0.581876	0.0369589
PANK2	0.581395	0.037153
CACNB3	0.581331	0.0371787
NCOA6	0.581242	0.0372148
CERS4	0.581241	0.0372153
POLR2A	0.581226	0.0372212
CLDN12	0.581028	0.0373015
CLDN15	0.581024	0.0373032
MCPH1	0.580951	0.0373326
SHKBP1	0.580913	0.0373481
PRKRIP1	0.580272	0.0376089
RP11-688I9.2	0.579831	0.037789
IL10RB	0.579756	0.0378198
ERVK-28	0.579673	0.0378539
TPK1	0.579466	0.0379387
KREMEN1	0.579456	0.0379427
RP11-187O7.3	0.579284	0.0380132
ADAMTS6	0.579129	0.0380769
RP11-118B22.4	0.579111	0.0380846
ZNF771	0.578726	0.0382431
PIWIL4	0.578676	0.0382639
RP11-378A12.1	0.578521	0.0383277
HRK	0.578521	0.0383277
RP11-359M6.1	0.578521	0.0383277
RP11-174O3.6	0.578521	0.0383277
ZNF320	0.578485	0.0383429
C11orf84	0.578474	0.0383473
RNF24	0.578432	0.0383647
HSPA12A	0.577985	0.0385499
ENTPD6	0.57763	0.0386977
CTC-336P14.1	0.577554	0.0387292
SLAIN1	0.577457	0.0387696
SLC9A3	0.577185	0.0388829
RP11-154H12.3	0.577093	0.0389217
HCFC2	0.576489	0.0391745
SCOC-AS1	0.576274	0.0392648
IRAK2	0.576197	0.0392976
UBE2V2	0.57618	0.0393046
AC003092.1	0.576156	0.0393147
CTA-992D9.10	0.576156	0.0393147
KLHDC7B	0.576156	0.0393147
SETX	0.576138	0.0393222
PPP2R2B	0.576101	0.0393378
PQLC1	0.576006	0.0393779
C11orf45	0.576004	0.0393787
NACC2	0.575655	0.0395262
FGF2	0.575465	0.0396064
NOXRED1	0.575383	0.0396411
RP1-102E24.8	0.575025	0.0397929
BCL7C	0.574994	0.0398063
FDXR	0.574987	0.0398091
CRACR2A	0.574932	0.0398324
NBPF9	0.574845	0.0398695
CTC-513N18.6	0.574825	0.039878
DNA2	0.57481	0.0398847
ZPLD1	0.574763	0.0399044
RHOQ	0.574677	0.0399412
P2RY6	0.574556	0.0399928
TLCD2	0.574333	0.0400878
SHE	0.574265	0.0401171
KLHL31	0.574124	0.0401773
LRRC8A	0.573976	0.0402404
TRIM66	0.573636	0.0403865
PDE4DIP	0.573594	0.0404043
ING1	0.573575	0.0404127
RP11-795J1.1	0.573491	0.0404488
MFI2	0.57335	0.0405092
LSM14A	0.573168	0.0405874
SLC25A43	0.573142	0.040599
GSE1	0.572893	0.0407061
TRIOBP	0.572878	0.0407126
RP3-461P17.10	0.572648	0.040812
AC018799.1	0.572637	0.0408171
UBTF	0.572583	0.0408404
RP11-354I13.2	0.572525	0.0408654
ELF2	0.572516	0.0408692
EIF4G3	0.571849	0.0411592
AP000695.6	0.571817	0.0411731
LY9	0.571601	0.0412671
PRDM8	0.571449	0.0413332
RP4-621B10.8	0.571406	0.041352
AC007405.4	0.571341	0.0413806
PPP2R5C	0.570505	0.0417471
FAF2	0.570451	0.041771
SPNS2	0.570413	0.0417874
PPP1R7	0.570137	0.0419092
CASP9	0.570121	0.0419162
ABCA7	0.570061	0.0419428
SDK1	0.569862	0.0420304
GABARAPL1	0.568867	0.042472
TANGO2	0.568861	0.0424746
RP11-222K16.1	0.568855	0.0424775
LINC00843	0.568399	0.0426807
RP11-697E2.6	0.568347	0.0427039
HSPG2	0.568238	0.0427526
FAM107B	0.568179	0.042779
HDAC6	0.568107	0.0428112
KIR2DL1	0.568083	0.042822
RAI2	0.568054	0.0428353
PPP1R8	0.568029	0.0428464
RP4-764O22.1	0.567935	0.0428883
RP11-360I2.1	0.567679	0.0430033
MCF2	0.567616	0.0430316
TCFL5	0.567476	0.0430948
CYTH1	0.567425	0.0431174
RGPD5	0.567401	0.0431282
APOH	0.567393	0.0431322
UBE2Z	0.567355	0.0431491
IMPA2	0.567336	0.0431578
POC1B	0.567229	0.0432061
AC009229.5	0.567152	0.0432404
PTPN18	0.56675	0.0434222
KAZN	0.566139	0.0436993
ESRRA	0.565877	0.0438186
USP44	0.565825	0.0438422
DESI1	0.565733	0.0438842
DNM1	0.565665	0.0439152
LINC01588	0.565595	0.043947
ARIH2	0.565577	0.0439553
RIT1	0.565256	0.0441019
SPTAN1	0.565176	0.0441387
WDR20	0.56502	0.0442102
EVA1B	0.564751	0.0443337
SERF1A	0.564659	0.0443756
FZR1	0.56447	0.0444628
TTC23	0.564386	0.0445014
CAPNS1	0.564221	0.0445775
FAM85B	0.564198	0.0445882
ZNF208	0.564127	0.044621
IL16	0.563995	0.0446818
AF127577.10	0.563962	0.044697
SLC4A11	0.563605	0.044862
AF064858.6	0.563413	0.0449513
TFCP2	0.563404	0.0449552
ZNF157	0.563377	0.0449678
RTN4RL1	0.563334	0.0449879
RP11-593F5.2	0.563236	0.0450336
UBE2K	0.563105	0.0450944
RRAGC	0.563102	0.0450959
RP11-766N7.3	0.563065	0.045113
ANKS6	0.563065	0.0451131
DOPEY2	0.56299	0.045148
MADD	0.562841	0.0452171
TMPRSS12	0.562586	0.0453361
BRI3	0.562234	0.0455007
MORC3	0.562018	0.0456016
FAM193B	0.561786	0.0457107
RP11-714G18.1	0.561687	0.0457572
ZMIZ1-AS1	0.561629	0.0457843
L1TD1	0.561468	0.0458603
ATXN7	0.561223	0.0459752
NKAIN2	0.561104	0.0460315
IQSEC2	0.560992	0.0460846
EMB	0.560976	0.046092
AC010504.2	0.560913	0.046122
MRPL38	0.56084	0.0461563
IBA57	0.560834	0.046159
ZNF444	0.560754	0.0461968
SCT	0.560752	0.0461981
RP11-321E2.3	0.560714	0.0462157
CSF1R	0.560562	0.046288
RAB27A	0.560526	0.0463048
SH3BP5-AS1	0.560251	0.0464356
RP11-1100L3.8	0.560166	0.0464758
RP11-326G21.1	0.560048	0.0465316
KLF4	0.559945	0.0465808
FAM26F	0.559915	0.0465953
STX3	0.559626	0.046733
ALG10B	0.559373	0.0468538
LINC01428	0.559193	0.0469396
FAM20A	0.5591	0.0469843
FAM102A	0.559038	0.0470141
FNDC5	0.559021	0.047022
ZNF408	0.558986	0.0470389
PIGB	0.558864	0.0470974
APLF	0.558767	0.0471438
OPALIN	0.558594	0.0472272
MESDC1	0.558572	0.0472374
HSD17B14	0.558544	0.0472509
AC131263.1	0.558259	0.0473884
CABIN1	0.558165	0.0474335
PDCD7	0.558091	0.0474692
MS4A1	0.557874	0.047574
AC005618.8	0.557874	0.047574
RP11-293N14.1	0.557874	0.047574
CTD-2022H16.1	0.557874	0.047574
AMIGO3	0.557874	0.047574
TECTB	0.557874	0.047574
MCHR1	0.557874	0.047574
ODF3	0.557874	0.047574
RP11-703H8.9	0.557874	0.047574
AC074366.3	0.557874	0.047574
RP11-218M22.2	0.557795	0.0476123
RP11-143J24.1	0.557588	0.0477125
RP11-285E9.6	0.557588	0.0477125
TRIP10	0.557561	0.0477254
ZMIZ2	0.557412	0.0477974
ADAM29	0.557266	0.0478687
GABRE	0.557235	0.0478833
RP11-95I16.2	0.557226	0.047888
RP11-289H16.1	0.557101	0.0479488
DCTN5	0.557026	0.0479852
RHBDF1	0.556982	0.0480063
SLC8B1	0.556868	0.0480621
MLLT6	0.55651	0.0482362
RP11-94B19.1	0.556499	0.0482417
RP11-535C21.3	0.556499	0.0482417
CTD-2377O17.1	0.556499	0.0482417
FAM71A	0.556499	0.0482417
RP11-804A23.1	0.556499	0.0482417
AC021106.1	0.556499	0.0482417
FAM150A	0.556499	0.0482417
RP11-63C8.1	0.556499	0.0482417
RP11-982M15.6	0.556499	0.0482417
AC073130.3	0.556499	0.0482417
CASK-AS1	0.556499	0.0482417
NPY	0.556499	0.0482417
RP11-362F19.3	0.556499	0.0482417
RP5-1029F21.2	0.556499	0.0482417
LINC00237	0.556499	0.0482417
STATH	0.556499	0.0482417
TCL1A	0.556499	0.0482417
AC073657.1	0.556499	0.0482417
RP11-1078H9.2	0.556499	0.0482417
RP1-80N2.3	0.556499	0.0482417
AC011718.2	0.556499	0.0482417
FLJ22447	0.556499	0.0482417
AC091729.7	0.556499	0.0482417
RP11-233E12.1	0.556499	0.0482417
AC008440.10	0.556499	0.0482417
RP11-399H11.3	0.556499	0.0482417
AC009022.1	0.556499	0.0482417
GPHB5	0.556499	0.0482417
RETN	0.556499	0.0482417
AC007566.10	0.556286	0.0483458
A4GALT	0.555447	0.0487571
MBD2	0.55524	0.0488591
AC091962.3	0.555134	0.0489112
ZFAND2A	0.555071	0.0489423
PTGR1	0.554962	0.0489962
HRH1	0.55481	0.0490711
RP4-758J18.13	0.554393	0.0492775
CEP89	0.554342	0.0493026
XIAP	0.554329	0.0493093
LRRC37B	0.554155	0.0493953
LAT2	0.554092	0.0494271
CALCB	0.554087	0.0494294
MAPKAPK5	0.553983	0.0494812
LINC01033	0.553911	0.0495168
RAB6C	0.553891	0.0495266
CTD-2043I16.1	0.55348	0.0497316
FAM222B	0.553436	0.0497536
SYT7	0.553288	0.0498274
SLC17A6	0.55315	0.0498961
RP11-4C20.3	0.55315	0.0498961
LINC00976	0.553114	0.0499141
RP11-10C24.2	0.553061	0.0499406
CADM3-AS1	0.552925	0.0500086
SNX24	0.55286	0.0500412
RP4-666F24.3	0.552733	0.0501052
RP4-613B23.5	0.552705	0.0501189
MARK2	0.552554	0.0501948
PRRX2	0.552481	0.0502313
RP11-680B3.2	0.552354	0.0502956
AC007091.1	0.552259	0.0503433
LYPD5	0.552253	0.0503461
SSBP3	0.552216	0.050365
DYNC1I1	0.551991	0.0504783
SULT1E1	0.55187	0.0505394
RP11-275I4.1	0.551728	0.050611
EPO	0.5516	0.0506758
MAPKBP1	0.551525	0.0507134
ABL1	0.55151	0.0507211
CYTH2	0.551341	0.0508068
PARP8	0.550916	0.0510221
RP13-297E16.4	0.550881	0.0510398
MAVS	0.550876	0.0510424
NAA11	0.550874	0.0510436
BCYRN1	0.550834	0.0510637
ZNF761	0.550634	0.0511656
POT1-AS1	0.550453	0.0512577
RASSF5	0.550412	0.0512785
LINC00602	0.550387	0.0512914
FAM122B	0.550282	0.0513451
CSNK1G2	0.550258	0.0513572
LINC01413	0.550019	0.0514792
GIT2	0.549802	0.0515902
EP400	0.549664	0.0516612
RP11-479O16.1	0.549298	0.0518489
FAM184A	0.549184	0.0519074
C6orf25	0.549079	0.0519615
AKAP10	0.548772	0.0521197
RP5-907D15.3	0.548732	0.0521404
RP1-228P16.8	0.548721	0.0521462
VPS4A	0.548442	0.0522903
CCL3	0.54844	0.0522913
LMNA	0.5483	0.0523635
GSTO2	0.548243	0.0523934
IFFO2	0.548241	0.0523941
DDI2	0.548209	0.0524106
PPM1D	0.548137	0.0524479
PKIB	0.548096	0.0524692
LOXL3	0.547709	0.0526701
CYP39A1	0.547641	0.0527056
RP11-23E10.3	0.547548	0.0527538
GALNT10	0.547235	0.0529171
SLC37A1	0.54692	0.0530814
P2RX6	0.546642	0.0532266
JPH1	0.546495	0.0533038
HERC2	0.546457	0.0533237
STK38	0.546406	0.0533507
INPP1	0.546319	0.0533962
GCNT1	0.546061	0.0535318
PIP5K1C	0.545926	0.0536029
TCTEX1D4	0.545915	0.0536086
TBC1D16	0.54589	0.0536219
RBBP8	0.545835	0.0536506
SMAD3	0.545801	0.0536686
GNB1	0.545508	0.0538228
PPP2R3C	0.545459	0.0538488
FAM170B-AS1	0.54542	0.0538696
CHPT1	0.545242	0.0539635
DDB2	0.545105	0.0540358
RP11-325F22.2	0.545062	0.054059
NDC1	0.545016	0.0540832
AC019186.1	0.544912	0.0541384
RP4-734P14.4	0.544799	0.0541981
ZNF865	0.544685	0.0542585
RP11-367G18.1	0.544497	0.0543586
FAM20B	0.54385	0.054703
AK8	0.543675	0.0547967
LRP3	0.543296	0.0549993
KIRREL3	0.542815	0.0552577
LINC01010	0.542795	0.0552683
ZNF587	0.542729	0.0553038
MKNK2	0.542506	0.055424
SLC25A28	0.542495	0.05543
NENF	0.54249	0.0554328
AKAP8	0.542307	0.0555314
CCDC181	0.542264	0.0555544
FKBP1B	0.542228	0.0555742
SNX5	0.542145	0.0556187
FBXO18	0.541762	0.055826
HRH4	0.541712	0.0558534
PASD1	0.541683	0.0558689
RRH	0.541545	0.0559439
C6orf62	0.541251	0.0561033
CTNNBL1	0.540914	0.0562867
DACT2	0.540455	0.0565371
CLEC4F	0.540338	0.0566013
RP11-1018N14.1	0.540338	0.0566013
TNFSF11	0.540338	0.0566013
LYN	0.540198	0.0566777
CLASRP	0.539605	0.0570035
RP11-613D13.8	0.539572	0.0570216
CTD-2349B8.1	0.539454	0.0570866
ABCC1	0.539307	0.0571671
AP3S2	0.53922	0.057215
PDZD2	0.539007	0.0573326
GABPB2	0.539003	0.0573347
SSBP3-AS1	0.538639	0.0575362
ZNF777	0.538561	0.0575794
NEAT1	0.538553	0.0575836
JAZF1	0.538467	0.0576313
PSEN1	0.538446	0.057643
CCDC78	0.538354	0.0576938
DIRC3	0.538268	0.0577417
AC019330.1	0.538116	0.0578264
SLC17A7	0.537845	0.0579767
NIM1K	0.537783	0.0580112
NIPA1	0.537703	0.0580557
RP11-20D14.6	0.537698	0.0580588
GBA2	0.537587	0.0581205
C9orf69	0.537306	0.0582775
AGTPBP1	0.537193	0.0583403
CLPX	0.537091	0.0583975
ATXN3	0.536734	0.0585975
RP11-210G22.1	0.536701	0.0586159
FER1L6	0.53669	0.0586221
RP5-1158E12.3	0.536617	0.0586632
DOCK9	0.536569	0.0586901
RAB23	0.536496	0.0587307
PHC1	0.536442	0.0587614
PCNXL2	0.536359	0.0588078
FLJ37035	0.536307	0.0588372
LINC01288	0.536302	0.0588397
SNX27	0.536265	0.0588608
STXBP5-AS1	0.536253	0.0588674
SPTBN4	0.536214	0.0588897
LINC00869	0.536058	0.058977
MGAT4D	0.535855	0.0590918
TSHZ3	0.5358	0.0591224
OSBP2	0.535381	0.0593593
RP11-10O17.3	0.535284	0.0594142
TRIM8	0.535123	0.0595057
AIM1	0.535091	0.0595236
CTD-2081C10.1	0.535019	0.0595647
VWA5B1	0.53495	0.0596036
ADORA1	0.534856	0.059657
TUFT1	0.534672	0.0597618
RP11-444D3.1	0.534512	0.0598525
GLYATL1	0.534371	0.0599327
ZNF470	0.53429	0.059979
UPP2	0.534177	0.0600435
PLEC	0.534148	0.0600598
SYNE3	0.533905	0.0601987
AC005481.5	0.533802	0.0602576
GRK5	0.533788	0.0602657
CTD-3076O17.2	0.533748	0.0602885
NELFB	0.533711	0.0603098
ZNF675	0.533707	0.0603121
CCND2	0.533676	0.06033
CASC20	0.533655	0.060342
TLR1	0.533496	0.0604327
RP11-351I21.11	0.533486	0.0604383
ZC3H3	0.533293	0.0605495
KCTD7	0.533242	0.0605783
RP11-141O15.1	0.533143	0.0606354
GMEB1	0.53314	0.0606373
YARS2	0.533129	0.0606435
KCTD17	0.533055	0.0606857
NFIX	0.532913	0.0607674
RP13-314C10.5	0.532778	0.0608454
VAV1	0.532707	0.060886
TBCE	0.532593	0.0609517
DAPK3	0.532559	0.0609713
TRIM9	0.532453	0.0610325
EFCAB2	0.532273	0.0611367
RP4-635E18.7	0.532191	0.0611839
SOCS6	0.532148	0.0612086
KLHL42	0.532033	0.0612752
HSPA6	0.531905	0.0613492
PPP1R14C	0.531847	0.061383
AC093375.1	0.531804	0.0614079
RAP1B	0.531704	0.0614659
LINC01139	0.531606	0.0615228
SLC5A2	0.531505	0.0615816
RP11-547I7.1	0.531425	0.0616282
PLXNB3	0.531349	0.0616721
MLLT1	0.531306	0.0616971
UGGT1	0.53116	0.0617822
DBN1	0.530872	0.06195
RP11-269C4.2	0.530713	0.0620425
RP11-432J24.2	0.530519	0.0621561
PYGO2	0.530353	0.0622531
KIRREL3-AS2	0.530312	0.0622769
NVL	0.530264	0.062305
RP11-1057B8.2	0.530255	0.0623106
PTCHD1	0.530227	0.0623266
NMNAT1	0.530216	0.0623332
CTD-2319I12.2	0.529929	0.0625014
RP11-256I9.3	0.529817	0.0625673
NEDD9	0.529575	0.0627097
CCM2	0.529503	0.062752
IL4R	0.529467	0.0627732
PCMT1	0.528961	0.0630712
SNAP25-AS1	0.528843	0.0631411
SYNCRIP	0.528831	0.0631484
DCAF5	0.528715	0.0632169
CLEC12A	0.52866	0.0632495
TMEM178B	0.528622	0.0632716
LINC00907	0.528586	0.0632934
BCAN	0.528398	0.0634047
SPTA1	0.528234	0.0635021
STAT6	0.528131	0.0635632
RGPD3	0.527949	0.0636711
LLNLR-268E12.1	0.527721	0.0638069
RP11-282I1.1	0.527414	0.0639901
AP2A2	0.527314	0.0640495
GABBR1	0.527205	0.0641145
UBN1	0.527043	0.0642115
NME5	0.526977	0.0642509
RPH3AL	0.526889	0.0643036
UBE2N	0.526771	0.0643741
MALT1	0.526769	0.0643756
ELMO2	0.526734	0.0643964
FOXD3-AS1	0.526666	0.0644374
RP11-257P3.3	0.526666	0.0644374
SHD	0.526666	0.0644374
RP3-438O4.4	0.526666	0.0644374
CTD-2026K11.5	0.526666	0.0644374
RLN1	0.526666	0.0644374
PLCH1-AS1	0.526666	0.0644374
RP11-863K10.2	0.526666	0.0644374
RP3-331H24.4	0.526666	0.0644374
AC009411.2	0.526666	0.0644374
RP11-167N24.4	0.526666	0.0644374
FAM71C	0.526666	0.0644374
RP11-90B22.1	0.526666	0.0644374
SAP25	0.526634	0.0644565
BCR	0.526565	0.0644977
NUMBL	0.526544	0.0645101
RP11-496B10.3	0.52652	0.064525
CELA3B	0.526461	0.0645601
LHX3	0.526461	0.0645601
CTD-2528A14.5	0.526427	0.0645804
FABP6	0.526366	0.0646172
TAL1	0.526304	0.0646545
RP11-524D16--A.3	0.526267	0.064677
SCN10A	0.526239	0.0646934
RANBP10	0.5262	0.0647173
TXNDC11	0.525957	0.0648631
UAP1	0.525903	0.0648956
CNR2	0.525859	0.0649224
NPIPB3	0.525679	0.0650311
RNF112	0.525392	0.0652042
ATP6V0A1	0.525317	0.0652498
PSMA1	0.525298	0.0652613
BMI1	0.525191	0.0653263
TPD52L2	0.524886	0.0655107
ITSN2	0.524818	0.0655521
RP11-800A18.4	0.524811	0.0655561
C18orf8	0.524618	0.0656734
MMP9	0.524617	0.0656741
GAS2L1	0.524247	0.0658995
LRRC6	0.523971	0.0660673
WFIKKN1	0.523911	0.0661044
NAA60	0.523901	0.0661105
KDM4B	0.523773	0.0661884
FAM219A	0.523327	0.0664615
DOCK8	0.523308	0.0664732
LINC01016	0.523191	0.0665447
KCNH6	0.523191	0.0665447
RP11-68L1.2	0.523191	0.0665447
LINC01040	0.523191	0.0665447
LINC00378	0.523191	0.0665447
RP13-494C23.1	0.523191	0.0665447
SLC39A12-AS1	0.523191	0.0665447
MTFP1	0.523191	0.0665447
RP11-1140I5.1	0.523191	0.0665447
ADA	0.523131	0.0665815
KLHDC10	0.523095	0.0666038
CCND2-AS1	0.523013	0.066654
PLCD3	0.522811	0.0667783
RP11-680F20.9	0.522565	0.0669293
DPYSL2	0.522406	0.0670272
ZSWIM3	0.522203	0.0671529
DAZAP1	0.521731	0.0674444
IQGAP1	0.521698	0.0674652
NADK	0.52155	0.0675566
ZNRF1	0.521508	0.0675829
WWC3	0.521426	0.0676337
DGKK	0.521357	0.0676764
ZHX2	0.521317	0.0677011
ACYP1	0.521308	0.0677071
LRRC57	0.521086	0.0678447
YIPF7	0.520974	0.0679146
ARHGEF10L	0.520935	0.0679384
SCN9A	0.52084	0.0679979
PRKAR2A	0.520688	0.0680928
TP53I11	0.520433	0.0682517
AP000470.2	0.520257	0.0683613
LINC01269	0.520257	0.0683613
HIC2	0.520132	0.0684394
RASAL3	0.519952	0.0685526
DYNC1LI2	0.519945	0.0685565
CNOT10	0.519886	0.0685937
B3GNT2	0.519852	0.0686148
RP11-661C8.2	0.519773	0.0686643
RAI1	0.51976	0.0686726
SERPINB8	0.519736	0.0686881
CASK	0.519707	0.0687057
NLRC5	0.519489	0.0688429
TPP1	0.519253	0.0689912
AC005235.1	0.519201	0.0690236
RP11-526N18.1	0.519197	0.0690263
PRICKLE3	0.519047	0.0691212
RP5-967N21.11	0.519018	0.0691394
CFAP53	0.518976	0.0691658
PQLC2L	0.518929	0.0691953
SKI	0.518898	0.0692146
ZHX3	0.518804	0.0692742
SLC6A19	0.518723	0.0693254
RP11-788H18.1	0.518723	0.0693254
RP1-28H20.3	0.518695	0.0693431
GMIP	0.51861	0.0693967
DUOXA1	0.518587	0.069411
RP11-429O1.1	0.518443	0.0695023
PDE6G	0.518312	0.0695851
IL10RA	0.518261	0.0696175
CTC-508F8.1	0.518241	0.0696297
NDRG1	0.517557	0.0700638
SAMD12	0.517428	0.0701462
H1FX-AS1	0.517287	0.0702356
NXPE4	0.517179	0.0703047
RP11-723G8.2	0.517152	0.0703218
CA5B	0.517148	0.0703248
IL17D	0.517043	0.0703915
AP000230.1	0.516817	0.070536
BAIAP2-AS1	0.516798	0.0705476
GSC	0.516778	0.0705605
NFYA	0.516595	0.0706774
SS18L1	0.516482	0.0707502
ST3GAL2	0.516473	0.0707556
DIAPH2	0.51646	0.0707644
RP11-422P24.10	0.516386	0.0708117
CCDC84	0.516382	0.0708142
MFGE8	0.516282	0.0708782
KPNA6	0.516202	0.0709297
ESYT2	0.516143	0.0709675
SMTNL1	0.516034	0.0710372
GOLGA3	0.515876	0.0711391
DCP1A	0.515874	0.0711399
RNPEPL1	0.515759	0.0712143
RP1-28O17.1	0.515697	0.0712541
AXIN1	0.515636	0.0712931
LINC01285	0.515499	0.0713813
HSPB2-C11orf52	0.515472	0.0713991
RP11-84A19.4	0.51545	0.0714131
RP11-181G12.4	0.515441	0.0714186
RP11-78L16.1	0.515355	0.0714744
MLLT10	0.515337	0.0714861
CTD-2331H12.8	0.515261	0.0715347
TAOK2	0.515176	0.0715896
RP11-989E6.10	0.515166	0.0715961
RP11-138J23.1	0.515139	0.0716138
STX11	0.51502	0.0716907
ZDHHC7	0.514989	0.0717104
PDE8A	0.514838	0.0718084
MN1	0.514541	0.0720004
KCNMB2-AS1	0.514356	0.0721208
SAMD4B	0.51421	0.0722156
SMG8	0.514062	0.0723118
RP11-790J24.1	0.514054	0.0723166
TCF20	0.514028	0.072334
RXRA	0.513997	0.0723539
DCAF10	0.51399	0.0723581
FSTL4	0.51369	0.0725537
SLC35G1	0.513571	0.0726315
STRN4	0.513523	0.0726624
GSKIP	0.513518	0.0726655
CTD-2017F17.2	0.51348	0.0726909
FAM163A	0.513377	0.0727577
ARNT	0.513311	0.0728008
DOCK3	0.513213	0.0728648
KDF1	0.513192	0.0728788
ZNF793-AS1	0.513139	0.0729136
DCUN1D1	0.513091	0.072945
RP11-390F4.6	0.512989	0.0730118
RAD54L2	0.512946	0.0730394
PRR14	0.512916	0.0730592
ZBTB21	0.512694	0.0732045
EDEM1	0.512692	0.0732058
PTPRN2	0.512613	0.0732577
TESK1	0.512607	0.0732619
TIMD4	0.512596	0.0732688
TCEB3	0.512531	0.0733119
ZBTB7B	0.512492	0.0733373
PCID2	0.51245	0.073365
TMEM53	0.512407	0.0733929
C11orf94	0.512159	0.073556
RP11-266E6.3	0.512159	0.073556
RPL34-AS1	0.51205	0.0736277
GGTLC3	0.512027	0.0736433
RP11-327F22.5	0.512027	0.0736433
AC078883.3	0.512027	0.0736433
XPNPEP3	0.511981	0.0736733
RP11-594C13.1	0.511964	0.0736845
INIP	0.511847	0.0737618
ZNF862	0.511617	0.0739135
NR4A2	0.511601	0.0739238
BRI3BP	0.511504	0.0739881
SLK	0.51121	0.0741824
ATP2B4	0.511157	0.0742177
CTD-2562J17.4	0.510998	0.0743232
PLEKHM2	0.510824	0.0744385
RP11-101E3.5	0.510746	0.0744898
AICDA	0.510673	0.0745388
CTD-2334D19.1	0.510639	0.0745614
CMIP	0.510544	0.0746243
MAN2B2	0.510477	0.0746686
STXBP6	0.51043	0.0747003
PGPEP1	0.510419	0.0747073
PSTPIP1	0.510403	0.0747183
USP41	0.510353	0.0747511
RP11-1080G15.1	0.51032	0.0747733
RP11-191N8.2	0.510293	0.0747913
KLF2	0.510254	0.0748175
FHIT	0.510014	0.0749772
RP11-384J4.2	0.50995	0.0750195
PRDM11	0.509942	0.0750253
DUSP16	0.509849	0.0750873
TRAF3IP2-AS1	0.509734	0.0751638
UFD1L	0.509675	0.0752032
ULBP3	0.509647	0.0752224
ZNF737	0.509542	0.075292
EIF4G2	0.509505	0.0753172
TTF2	0.509442	0.0753595
LAMA1	0.509346	0.0754236
RP11-158K1.3	0.509277	0.07547
CLEC18B	0.509081	0.0756009
TPM3	0.509032	0.0756341
TMEM35	0.50899	0.075662
AC016577.1	0.508967	0.0756775
TMEM57	0.508959	0.0756828
RP11-468E2.1	0.508924	0.0757068
TOR3A	0.508705	0.0758539
HEPACAM2	0.508674	0.0758747
FAM60A	0.508367	0.0760811
LRP2	0.508337	0.0761009
RAB40C	0.508051	0.0762942
LDLRAD3	0.508008	0.0763234
LINC00648	0.507962	0.0763543
DDX1	0.507956	0.0763584
RP11-225H22.4	0.507952	0.0763607
TAOK1	0.507947	0.0763646
TMPRSS4	0.507913	0.0763871
CRTC1	0.507902	0.0763945
RP11-589B3.6	0.507522	0.0766514
CFHR3	0.507399	0.0767349
TRIM46	0.507356	0.076764
DCAF8	0.507262	0.0768278
RP1-138A5.3	0.507249	0.0768366
LATS2	0.507172	0.0768888
SLTM	0.50706	0.0769651
LINC00923	0.507046	0.0769749
CHCHD4	0.506867	0.0770959
CTC-436K13.1	0.50678	0.0771555
ZNF628	0.506655	0.0772406
SIGLEC1	0.506563	0.0773032
ZNF335	0.506401	0.0774136
PTP4A2	0.50634	0.0774554
PFKL	0.506264	0.0775072
RUSC2	0.506183	0.0775621
RNASE10	0.506069	0.0776398
AC003088.1	0.506044	0.077657
TGFBR1	0.505891	0.077762
CTD-2066L21.3	0.505747	0.0778602
CRADD	0.505594	0.0779654
OTUD7B	0.505227	0.0782169
CRY1	0.504989	0.0783804
MSH5-SAPCD1	0.50497	0.0783933
CRLF1	0.504915	0.0784314
MIR222HG	0.504675	0.0785967
OSBPL3	0.504422	0.078771
CTB-113P19.4	0.504372	0.0788054
CHRNB4	0.504098	0.0789951
DNAH14	0.503986	0.0790727
RP11-188P17.2	0.503982	0.0790755
PDS5A	0.503977	0.0790785
RASSF8-AS1	0.503966	0.0790866
TOB1	0.503548	0.0793762
PHLDA3	0.503524	0.0793929
RP11-941H19.3	0.503506	0.0794051
LINC01307	0.503356	0.0795093
TDRD7	0.503347	0.0795154
AMD1	0.503326	0.0795301
CHRNA3	0.503143	0.0796571
EZH1	0.503078	0.0797022
LINC00221	0.502748	0.0799324
C3orf14	0.502582	0.0800483
ERC1	0.502513	0.080096
PTGFRN	0.502509	0.080099
ATL2	0.502504	0.0801027
CEP135	0.502498	0.0801069
IL2RB	0.502475	0.080123
SMARCD2	0.502421	0.0801605
AFAP1L1	0.502362	0.0802016
HSD3B7	0.502355	0.0802064
TXNDC12-AS1	0.502296	0.0802477
RP5-1085F17.3	0.502105	0.0803816
LLGL2	0.501936	0.0805
RP11-673F18.1	0.501897	0.0805271
C3orf62	0.501889	0.080533
RP11-680F8.3	0.501653	0.0806985
KLHL23	0.501629	0.0807151
HEATR5A	0.501592	0.0807412
JOSD1	0.501527	0.0807868
VTI1A	0.501515	0.0807954
RELL1	0.501502	0.0808043
LRRC53	0.50128	0.0809602
PPP6R2	0.501145	0.0810555
PNP	0.501093	0.0810923
ZCCHC8	0.50109	0.0810944
RP11-31I22.3	0.500981	0.0811708
CTD-2036P10.6	0.500865	0.0812528
CARM1	0.500621	0.0814247
RUFY2	0.500602	0.0814383
FXR2	0.500601	0.0814386
ST3GAL1	0.500389	0.0815887
RP11-400N13.3	0.500231	0.0817009
GJC2	0.50021	0.0817158
SNX14	0.500187	0.0817319
KATNAL1	0.500171	0.0817434
RNF185	0.500101	0.0817926
MIER1	0.50006	0.0818215
IQGAP2	0.500012	0.0818561
TMEM158	0.499945	0.0819031
CTD-2006C1.13	0.499852	0.0819689
COQ10B	0.499777	0.0820222
AC024704.2	0.499723	0.0820609
JUND	0.49966	0.0821054
HRAS	0.499605	0.0821446
IGFBP6	0.499498	0.0822205
RP11-1038A11.1	0.499491	0.0822258
RP11-371F15.3	0.499296	0.0823641
ATXN1L	0.499238	0.082406
CELF1	0.499224	0.0824153
AC093673.5	0.499023	0.0825585
ABC12-49244600F4.4	0.49898	0.0825894
DSE	0.498858	0.0826767
MIR4300HG	0.498702	0.0827882
RP11-526P5.2	0.498637	0.0828347
RP11-108P20.4	0.498637	0.0828347
RP11-1081M5.1	0.498637	0.0828347
CTB-13F3.1	0.498634	0.0828366
SAFB	0.498595	0.0828643
SMARCD1	0.498512	0.0829237
LINC00928	0.498435	0.0829786
RP11-505C13.1	0.498435	0.0829786
RP11-989E6.3	0.498435	0.0829786
AC007463.2	0.498435	0.0829786
RP11-453M23.1	0.498435	0.0829786
RP11-766F14.2	0.498435	0.0829786
KIR3DX1	0.498435	0.0829786
AC007362.3	0.498435	0.0829786
RP5-899B16.2	0.498435	0.0829786
AC118754.4	0.498435	0.0829786
RP4-644L1.2	0.498435	0.0829786
KCNG4	0.498435	0.0829786
RP11-54H7.4	0.498435	0.0829786
DLX3	0.498435	0.0829786
RP11-114H24.7	0.498435	0.0829786
FLVCR2	0.498418	0.0829913
GAPLINC	0.498343	0.0830449
PHLPP2	0.498281	0.0830889
IGSF9	0.498104	0.0832161
C11orf63	0.497946	0.0833288
CTD-2145A24.5	0.497825	0.0834162
RP11-787I22.3	0.497787	0.0834431
GPATCH1	0.497446	0.0836884
LINC00159	0.497441	0.0836921
TEX26-AS1	0.497397	0.0837239
UCN	0.497309	0.0837869
NPIPA3	0.497234	0.083841
IL9R	0.497208	0.08386
NOXO1	0.497176	0.0838829
GON4L	0.49703	0.0839886
MAN2B1	0.496988	0.0840183
WNT10B	0.496943	0.084051
FAM231D	0.496381	0.0844575
UBXN11	0.49637	0.0844658
RP11-352D13.5	0.496051	0.0846965
ZC3H7A	0.495968	0.0847569
ZNF346	0.495795	0.0848829
UBOX5	0.495778	0.0848951
SH3GL1	0.49565	0.0849882
RP11-256I23.2	0.495364	0.0851961
GATAD2A	0.495362	0.0851981
TLL2	0.495346	0.0852096
OR2AG2	0.495311	0.0852348
CSE1L-AS1	0.495285	0.0852536
PLEKHB1	0.495263	0.0852702
RP11-619A14.3	0.495245	0.0852831
ITPR2	0.495151	0.0853519
ACBD3	0.494866	0.0855599
TTLL3	0.494843	0.0855768
TSPAN19	0.494774	0.0856272
RP11-98G7.1	0.494769	0.0856306
SPRTN	0.494579	0.0857695
AP2A1	0.494556	0.0857863
GATSL2	0.494513	0.0858183
HAVCR2	0.494307	0.085969
NR2F6	0.494221	0.086032
ZNF641	0.493948	0.0862323
RP11-883A18.3	0.493898	0.0862691
KIAA0232	0.493816	0.0863295
FRMD8	0.493681	0.086429
NAPB	0.493637	0.0864611
RP11-991C1.1	0.493585	0.0864994
RP11-731N10.1	0.493515	0.0865509
RHBDD1	0.49344	0.0866061
PTPRA	0.493241	0.0867533
ANKRD42	0.493215	0.0867724
USP54	0.493209	0.0867766
AC104654.1	0.493131	0.086834
GPR139	0.493123	0.0868402
RP11-305P14.1	0.493099	0.0868578
SCAP	0.493058	0.0868881
TRPC4	0.49304	0.0869018
SMG5	0.493024	0.0869131
RP11-542K23.7	0.493004	0.0869283
LINC01270	0.492999	0.0869321
RP11-359G22.4	0.492817	0.0870667
POLH	0.492792	0.087085
MSR1	0.492754	0.0871131
FAM149A	0.492749	0.0871169
RBM11	0.492568	0.0872506
NISCH	0.492529	0.0872792
LINC01032	0.492498	0.0873026
NHSL1	0.492468	0.0873247
FAM124A	0.49231	0.0874418
LILRA6	0.492262	0.0874776
LINC00375	0.491819	0.0878064
RP11-108K3.2	0.49163	0.0879475
RP11-332J15.2	0.49163	0.0879475
RP11-567C20.3	0.49163	0.0879475
CA9	0.49163	0.0879475
LA16c-352F7.1	0.49163	0.0879475
RP11-531H8.1	0.49163	0.0879475
RP11-466P24.6	0.491546	0.0880097
RP11-190I17.2	0.491546	0.0880097
USP53	0.491464	0.0880712
SLC25A10	0.491453	0.0880791
BACE1	0.491228	0.0882468
FLNC	0.490822	0.0885509
GAK	0.490771	0.0885892
AP000275.65	0.490729	0.08862
RMND5B	0.490695	0.0886454
RP11-346C20.4	0.490657	0.0886743
AGBL4	0.490605	0.0887135
RP11-461F11.3	0.490559	0.0887473
AATK-AS1	0.490532	0.0887675
ANKS4B	0.490492	0.088798
OTULIN	0.490434	0.0888414
SLC26A2	0.490373	0.0888868
WASF1	0.490288	0.0889505
RNF220	0.490242	0.0889853
PTGIS	0.490228	0.088996
AC063976.3	0.490184	0.0890293
AURKC	0.490086	0.0891025
ZNF131	0.490045	0.0891332
CD40	0.489966	0.089193
CFAP73	0.489916	0.0892302
RP11-324L17.1	0.489811	0.0893095
ZNF385A	0.48977	0.0893403
UNC13D	0.489526	0.0895242
TMCC2	0.489523	0.0895262
DEPDC5	0.489421	0.0896035
PYGL	0.489371	0.089641
MAPK1	0.489143	0.0898131
TRIM25	0.489067	0.089871
GXYLT1	0.488779	0.0900888
METTL8	0.488741	0.0901177
ADCK1	0.488739	0.0901188
AC093639.1	0.488712	0.0901395
RP11-315L6.1	0.488659	0.0901799
MIR3945HG	0.488563	0.0902526
RP11-360F5.3	0.488536	0.0902731
ZNF729	0.488528	0.0902787
AC107218.3	0.488391	0.0903828
SYNDIG1L	0.488272	0.0904728
RP11-358B23.1	0.487988	0.0906889
RP11-326C3.2	0.487988	0.0906889
RP11-231E19.1	0.487988	0.0906889
RP11-109A6.2	0.487988	0.0906889
RNF19B	0.48794	0.0907258
RP11-325O24.6	0.487887	0.0907656
RP3-522J7.7	0.487887	0.0907656
RP11-153N17.1	0.487887	0.0907656
MROH1	0.487798	0.0908334
SETD2	0.487747	0.0908727
SLC25A33	0.487739	0.0908787
TRIM41	0.487585	0.0909962
CHAC1	0.487565	0.0910112
GPR27	0.487503	0.0910582
GABRD	0.487464	0.0910883
FAM83A	0.487441	0.0911058
PLCL2	0.487383	0.0911501
TTC39C	0.487293	0.0912189
GNA12	0.487261	0.0912436
SLC17A5	0.487239	0.0912598
NHS	0.486978	0.0914594
PCSK7	0.48693	0.0914963
NOL4L	0.486922	0.0915024
CLK1	0.486798	0.0915975
RP5-826L7.1	0.486762	0.0916247
RP1-90J4.1	0.486762	0.0916247
CTC-360P9.5	0.486762	0.0916247
AC055764.1	0.486762	0.0916247
AC104650.2	0.486762	0.0916247
AC011738.4	0.486762	0.0916247
MACC1-AS1	0.486762	0.0916247
HOXA11-AS	0.486762	0.0916247
ISM1-AS1	0.486762	0.0916247
LINC01332	0.486762	0.0916247
EGFLAM-AS2	0.486762	0.0916247
RP11-732A19.9	0.486762	0.0916247
ADGRF2	0.486762	0.0916247
IGHV4-39	0.486762	0.0916247
MTRNR2L10	0.486762	0.0916247
RP11-44N12.5	0.486762	0.0916247
LINC00686	0.486762	0.0916247
RP3-483K16.4	0.486762	0.0916247
NAP1L6	0.486762	0.0916247
MIR124-2HG	0.486762	0.0916247
RP11-112L7.1	0.486762	0.0916247
LINC01375	0.486762	0.0916247
RP11-177J6.1	0.486762	0.0916247
CTC-537E7.3	0.486762	0.0916247
Z83851.4	0.486762	0.0916247
CEBPE	0.486762	0.0916247
SIGLEC12	0.486762	0.0916247
AC005550.5	0.486762	0.0916247
FAM216B	0.486762	0.0916247
PBOV1	0.486762	0.0916247
IFNK	0.486762	0.0916247
RP1-86D1.5	0.486762	0.0916247
HOXD10	0.486762	0.0916247
C20orf85	0.486762	0.0916247
PAGE2B	0.486762	0.0916247
CLDN22	0.486762	0.0916247
RP11-552F3.13	0.486762	0.0916247
RCVRN	0.486468	0.0918501
RP3-470B24.5	0.486428	0.0918812
CTD-2540F13.2	0.486418	0.0918891
LINCR-0001	0.486064	0.0921611
TLR5	0.486044	0.0921759
GNA13	0.485982	0.092224
RP11-6I2.3	0.485849	0.0923261
RAPGEF3	0.485834	0.0923381
PIP5KL1	0.485717	0.0924283
MRGPRF	0.485507	0.0925897
SLC5A4	0.485493	0.0926006
CDC14B	0.485493	0.0926006
MISP	0.485153	0.0928635
LINC00474	0.48509	0.0929124
RP11-123O10.3	0.48509	0.0929124
SPECC1L-ADORA2A	0.48508	0.09292
INSL5	0.48508	0.09292
LINC00592	0.48508	0.09292
CTB-31O20.3	0.48508	0.09292
CTD-2207O23.12	0.48508	0.09292
RP11-33N14.5	0.48508	0.09292
LUADT1	0.48508	0.09292
RP11-413M3.4	0.48508	0.09292
LYZL1	0.48508	0.09292
RP11-10H3.1	0.48508	0.09292
RP11-826N14.4	0.48508	0.09292
C17orf74	0.48508	0.09292
GATA1	0.48508	0.09292
RP11-168F9.2	0.48508	0.09292
PNLDC1	0.485079	0.0929208
SERPINA1	0.485078	0.0929213
AC009878.2	0.485027	0.0929612
TNRC6C	0.484982	0.0929959
CFAP45	0.484979	0.0929979
IL5RA	0.484955	0.0930163
ZIC1	0.484822	0.0931192
RPPH1	0.484717	0.0932007
RP11-247C2.2	0.484458	0.0934021
GYS1	0.484308	0.0935187
TRIM21	0.484295	0.0935281
SFXN5	0.484224	0.0935836
ZNF430	0.484172	0.0936237
FAM133A	0.48413	0.0936571
AP1B1	0.484092	0.0936864
LINC01491	0.484018	0.0937437
CMP21-97G8.1	0.484018	0.0937437
RP4-671O14.7	0.484018	0.0937437
TRIM37	0.483919	0.0938211
CEP41	0.48391	0.0938278
RP11-815M8.1	0.483794	0.093918
DKFZp779M0652	0.483739	0.0939611
TRPM6	0.483626	0.0940496
CD3EAP	0.483584	0.094082
KLC2	0.483508	0.0941411
CTD-2021H9.3	0.483439	0.0941951
SLC45A4	0.483296	0.0943072
MAPK8IP1	0.483104	0.0944569
IMPDH1	0.48309	0.0944681
SLC26A6	0.483053	0.0944973
ANXA1	0.482877	0.0946347
MYO9B	0.48285	0.0946556
LINC01538	0.482846	0.0946587
MR1	0.482833	0.0946692
CTD-2600O9.1	0.482717	0.0947598
AC004448.2	0.482707	0.094768
KIAA1755	0.482675	0.0947932
PATE2	0.482671	0.0947961
CDK2AP1	0.482658	0.0948064
KCND2	0.482605	0.0948476
SIRT1	0.482337	0.0950581
MARVELD1	0.482243	0.0951321
C16orf70	0.48211	0.0952372
ADGRG7	0.482087	0.0952551
SPAG17	0.482069	0.0952688
PGM2L1	0.481999	0.0953241
RP11-312J18.6	0.481956	0.0953579
REC8	0.481829	0.0954578
LONRF1	0.481803	0.0954788
RP11-1018N14.5	0.481799	0.0954815
RP11-507B12.2	0.481765	0.0955088
LINC00359	0.481742	0.0955264
PITRM1	0.481712	0.0955502
UBE2E1	0.481694	0.0955645
NDRG2	0.481643	0.0956043
PPP3CB	0.481613	0.0956287
GALNT3	0.481601	0.0956382
MYADM	0.481459	0.0957498
HRASLS5	0.481377	0.095815
TMEM256-PLSCR3.1	0.481373	0.095818
ADGRA1	0.481323	0.0958576
RP11-605B16.1	0.481222	0.0959373
FLT3	0.481162	0.0959842
GPR157	0.481037	0.0960836
CCDC126	0.481029	0.0960896
RP11-138I17.1	0.481027	0.0960917
RP11-54A4.2	0.480945	0.0961561
DHRSX	0.480882	0.0962059
RP1-288H2.2	0.480844	0.0962367
CCDC172	0.48081	0.0962629
STX2	0.480743	0.0963162
CRHBP	0.480546	0.0964726
HCG11	0.480513	0.0964989
GLRA2	0.480485	0.0965207
SARS2	0.48046	0.0965406
FSIP1	0.480436	0.0965603
SEPN1	0.480419	0.0965737
TLR4	0.480389	0.0965973
FP325317.1	0.480293	0.0966738
LA16c-OS12.2	0.480272	0.0966907
AL022578.1	0.480245	0.0967121
RP4-753F5.1	0.480244	0.0967122
RP1-154K9.2	0.480042	0.0968735
NPR2	0.479923	0.0969677
C2orf42	0.479892	0.0969929
GTF3C1	0.479832	0.0970408
PRAF2	0.479787	0.0970763
SLC35G2	0.479674	0.0971664
DNAH6	0.479572	0.0972476
ZNF124	0.479556	0.0972609
UBQLN1	0.479393	0.0973905
LINC00355	0.479357	0.0974191
KIF1C	0.479177	0.0975636
DIP2B	0.479157	0.0975791
TXNL4A	0.479146	0.0975883
NDFIP2	0.478819	0.0978499
TBRG4	0.47871	0.0979375
SLC30A2	0.478664	0.0979744
MYO5B	0.478503	0.0981035
SEMA4B	0.478469	0.0981307
FBXL19	0.47842	0.0981699
RP11-413P11.1	0.478286	0.0982781
PARP15	0.478226	0.0983264
UCN2	0.478088	0.0984371
RP11-519G16.5	0.478088	0.0984371
FAM83E	0.478088	0.0984371
RP11-529K1.3	0.478082	0.0984419
RP4-655J12.4	0.477906	0.0985835
FAM168B	0.477639	0.0987988
ZNF143	0.477603	0.098828
RP11-21J7.1	0.477476	0.0989304
TMF1	0.477422	0.0989739
MLF1	0.477138	0.0992033
OR2D3	0.47712	0.0992183
FAM214B	0.477102	0.0992329
AP3D1	0.47709	0.0992426
C16orf46	0.476765	0.0995054
RP11-7F17.5	0.476644	0.0996036
CBLB	0.476642	0.0996054
BTBD11	0.476615	0.0996273
CEBPG	0.476612	0.0996296
TRAPPC12	0.476609	0.0996317
FOSB	0.476543	0.0996856
LINC01182	0.476235	0.0999354
ANTXR2	0.476188	0.0999741
CTD-2503O16.4	0.476029	0.100103
AC005943.2	0.475888	0.100218
TNS1	0.475825	0.100269
CSRNP2	0.475713	0.10036
MKNK1	0.475551	0.100493
RP11-735G4.1	0.475534	0.100507
PNLIPRP3	0.475515	0.100522
ARPC1A	0.47537	0.100641
CCDC109B	0.475271	0.100722
EMILIN2	0.475258	0.100732
CLIP2	0.475164	0.100809
ABHD16A	0.475024	0.100924
MAZ	0.475009	0.100936
GPBP1L1	0.474906	0.10102
IGLON5	0.474786	0.101118
CCBL2	0.474745	0.101152
ARMC2	0.474489	0.101362
ST14	0.474476	0.101373
ATXN7L3	0.47444	0.101402
STX1A	0.47444	0.101403
RP11-216B9.6	0.474374	0.101457
TRHR	0.474229	0.101576
CD58	0.474118	0.101667
DUOX1	0.474104	0.101679
TBX21	0.474082	0.101697
LINC00264	0.473876	0.101867
KLHL22	0.473852	0.101886
RP11-5P4.1	0.473789	0.101937
AC097495.2	0.473789	0.101937
LINC01520	0.473789	0.101937
CLRN2	0.473789	0.101937
OLIG2	0.473789	0.101937
FAM83C	0.473789	0.101937
RP11-804A23.2	0.473789	0.101937
RP11-443F4.1	0.473789	0.101937
CTD-2265O21.3	0.473789	0.101937
FAM223B	0.473789	0.101937
CCDC169-SOHLH2	0.473789	0.101937
FAM9A	0.473789	0.101937
AC021021.2	0.473789	0.101937
RP11-288L9.1	0.473789	0.101937
ACTL6B	0.473789	0.101937
NLRP6	0.473789	0.101937
RP5-984P4.6	0.473789	0.101937
AC093390.1	0.473789	0.101937
RP3-422G23.4	0.473789	0.101937
LIPM	0.473789	0.101937
C10orf99	0.473789	0.101937
RP11-190D6.2	0.473789	0.101937
AC023469.2	0.473789	0.101937
TREML2	0.473789	0.101937
C15orf43	0.473789	0.101937
AL928768.3	0.473789	0.101937
CCDC177	0.473789	0.101937
LINC01065	0.473789	0.101937
LINC01251	0.473789	0.101937
RP11-400N9.1	0.473789	0.101937
RP11-84A19.2	0.473789	0.101937
RP5-1021I20.8	0.473789	0.101937
CALHM1	0.473789	0.101937
JARID2-AS1	0.473789	0.101937
RP1-41P2.7	0.473789	0.101937
RP11-77E14.2	0.473789	0.101937
RP11-314A20.5	0.473789	0.101937
RP11-794P6.6	0.473789	0.101937
RP11-133K1.6	0.473789	0.101937
AC010287.1	0.473789	0.101937
RP11-284F21.8	0.473789	0.101937
RP11-93B14.6	0.473789	0.101937
OR10H1	0.473789	0.101937
SBK3	0.473789	0.101937
RP11-197N18.7	0.473789	0.101937
CTD-2382H12.2	0.473789	0.101937
RP11-6O2.2	0.473789	0.101937
RP11-376O6.2	0.473789	0.101937
CHRND	0.473789	0.101937
OR4C3	0.473789	0.101937
AP000477.2	0.473789	0.101937
U82695.5	0.473789	0.101937
PSAPL1	0.473789	0.101937
AP001625.6	0.473789	0.101937
LINC01038	0.473789	0.101937
RP13-126P21.2	0.473789	0.101937
RP11-14C22.3	0.473789	0.101937
LINC01103	0.473789	0.101937
MLN	0.473789	0.101937
HTR3A	0.473789	0.101937
TREML4	0.473789	0.101937
AC113608.1	0.473789	0.101937
TLX2	0.473789	0.101937
RP11-393N21.2	0.473789	0.101937
RP11-114L10.2	0.473789	0.101937
ADGRD1	0.47364	0.102061
SYNRG	0.473631	0.102068
GIPC1	0.4736	0.102094
CH507-513H4.5	0.473519	0.102161
RP11-196E1.3	0.473475	0.102197
RP11-801F7.1	0.473423	0.10224
CTC-218B8.3	0.47339	0.102267
RP11-540D14.8	0.47327	0.102366
UBE2U	0.473169	0.102449
CTD-2240E14.4	0.473169	0.102449
CYP51A1	0.472864	0.102702
RP3-404K8.2	0.472669	0.102863
ZNF775	0.472658	0.102873
RGS21	0.472518	0.102989
NSUN7	0.472432	0.10306
PDXK	0.47242	0.103071
PXT1	0.472411	0.103078
ANKRD7	0.472391	0.103094
FLII	0.472296	0.103173
KIAA0556	0.472239	0.103221
IKBKB	0.472205	0.103249
DCAF17	0.472193	0.103259
RP11-218E20.3	0.472166	0.103281
SNX6	0.472149	0.103295
PRKAB1	0.472137	0.103305
ARAP1-AS1	0.472057	0.103372
TNFAIP8	0.472004	0.103416
HDAC1	0.471979	0.103437
[truncated: 43,069 more rows]

## Sheet: Lymphatic
Gene	Pearson Coefficient	P-value
C16orf70	0.867649	0.000121406
USP24	0.862534	0.00014803
SNX4	0.831278	0.000428808
PEX14	0.8234	0.000542366
CRIPAK	0.802755	0.000954963
ALS2	0.795908	0.00113597
MGAT4C	0.79056	0.00129524
XKR6	0.785363	0.00146629
CNST	0.782213	0.00157828
DNAJC7	0.776191	0.00181088
MIR99AHG	0.772305	0.00197465
STARD7	0.758369	0.00265906
PRR5	0.756618	0.00275669
MARK4	0.7559	0.00279745
MRPS5	0.753263	0.0029514
C11orf80	0.746634	0.0033674
CNTRL	0.745214	0.00346215
STIM1	0.742566	0.00364428
ZBTB37	0.7421	0.00367709
GBA2	0.740818	0.00376857
RMND5B	0.738767	0.00391847
SERTAD2	0.738403	0.00394557
ADCY9	0.736393	0.00409781
CREBBP	0.735952	0.00413174
PLEKHM1	0.733337	0.00433782
DVL1	0.732217	0.00442845
RAB30	0.732163	0.00443279
DNAJC5	0.731814	0.0044614
MYO5A	0.72786	0.00479493
SRPK2	0.724682	0.00507673
CYB5R1	0.723338	0.00519965
DPYD	0.719957	0.00551901
ATXN7	0.719788	0.00553538
DEAF1	0.719771	0.00553704
APBA1	0.719712	0.00554268
SH3RF1	0.719478	0.00556541
FBXO41	0.718684	0.0056431
RHOBTB1	0.718016	0.00570903
ARHGAP21	0.717242	0.00578618
RAD9A	0.715707	0.00594156
KIF3A	0.71355	0.00616531
IQSEC1	0.713389	0.00618231
AL022476.2	0.712414	0.00628577
DYRK1A	0.705922	0.00700873
DENND2A	0.705576	0.00704903
ST3GAL2	0.704796	0.00714036
ADAMTS10	0.704525	0.00717235
COLGALT1	0.70442	0.00718475
SPATA2L	0.702839	0.00737359
BCAT1	0.700363	0.00767697
SMAD4	0.697849	0.00799471
SLC4A8	0.696212	0.00820694
ABCA2	0.694716	0.00840453
PIGZ	0.691363	0.00886077
TUSC3	0.690117	0.0090349
ZNF609	0.689647	0.00910134
RP11-427J23.1	0.687212	0.00945125
NR2E3	0.684697	0.00982328
RERGL	0.683484	0.0100066
NLGN1	0.680327	0.010496
VEZT	0.679383	0.0106458
RP11-340I6.8	0.678018	0.0108653
GALNT6	0.677745	0.0109097
HRAT17	0.67755	0.0109413
PRKD2	0.677272	0.0109868
SEC24A	0.676354	0.0111375
CEP126	0.67454	0.01144
FGD6	0.674501	0.0114466
ACACB	0.674032	0.0115259
FSTL4	0.674032	0.0115259
RP11-305L7.3	0.673244	0.0116599
UBE2F-SCLY	0.673227	0.011663
DNM1	0.672631	0.0117652
PPP2R2D	0.672452	0.0117959
ATRNL1	0.672256	0.0118297
ZNF865	0.671217	0.0120103
ATXN2L	0.670923	0.0120618
WHSC1L1	0.669137	0.012378
PRR13	0.668261	0.0125354
RSRC2	0.667957	0.0125904
ZKSCAN4	0.667785	0.0126217
UBE2V2	0.667175	0.0127327
CAPN7	0.666134	0.012924
MOB1B	0.664245	0.0132764
DYNC1LI2	0.663596	0.0133992
KMT5B	0.662733	0.0135638
CTB-50L17.10	0.662469	0.0136145
OTUD5	0.659981	0.0140988
PBX1	0.657008	0.0146944
SLC25A37	0.654961	0.0151155
SAP30L-AS1	0.654328	0.0152476
DPY19L4	0.653989	0.0153185
PHLDB1	0.653829	0.015352
PGM2L1	0.653335	0.0154563
IGHMBP2	0.652993	0.0155288
ITGB2	0.652971	0.0155334
NBEAL2	0.65256	0.0156207
STK17B	0.652544	0.0156241
CTD-2260A17.2	0.651224	0.0159072
PAWR	0.650607	0.016041
GS1-124K5.11	0.650343	0.0160984
TTL	0.650197	0.0161302
PDLIM3	0.65012	0.0161471
PAG1	0.650076	0.0161566
NENF	0.649891	0.0161971
GRK5	0.649254	0.0163369
FAM105A	0.649228	0.0163427
GTF3C4	0.648132	0.0165855
KCTD7	0.647405	0.0167482
BTBD2	0.645493	0.0171816
IFFO2	0.644112	0.0174997
GPR173	0.643772	0.0175786
CYTH3	0.64304	0.0177496
RP11-14N7.2	0.642413	0.017897
TSGA10	0.641722	0.0180606
GAN	0.641189	0.0181874
RP11-343C2.9	0.640589	0.0183312
SLMAP	0.639613	0.0185665
KLC1	0.63906	0.0187011
LRP1B	0.638143	0.0189255
RWDD2B	0.637928	0.0189783
EIF2AK3	0.636968	0.0192161
WDR1	0.636847	0.0192463
ARHGEF11	0.636298	0.0193833
ARHGAP18	0.635594	0.0195601
C4orf32	0.635175	0.019666
MICAL1	0.635128	0.0196779
FBXO42	0.634464	0.0198465
PKNOX1	0.633955	0.0199765
KCTD13	0.632933	0.0202393
UBTD1	0.632668	0.0203079
CTD-2128A3.2	0.632148	0.0204432
ECI1	0.631908	0.0205055
CAP2	0.6316	0.0205862
LAT2	0.631115	0.0207135
PIK3AP1	0.63104	0.0207331
PTCHD4	0.630598	0.0208497
ASPA	0.630567	0.0208578
DDX19A	0.630567	0.0208578
RETSAT	0.630373	0.0209094
ADAMTS13	0.630046	0.0209959
RP11-175E9.1	0.629912	0.0210315
MAPK8IP3	0.629815	0.0210574
PXK	0.629724	0.0210817
GRAMD1C	0.629399	0.0211684
GATA6	0.628689	0.0213589
SPNS1	0.627477	0.0216868
GPR158	0.627397	0.0217085
KIF1B	0.627307	0.0217332
ABHD10	0.627155	0.0217745
HGSNAT	0.626734	0.0218898
C1orf159	0.626547	0.0219409
MAP3K3	0.626284	0.0220132
MAPK1	0.626126	0.0220566
CLN8	0.625663	0.0221845
NFU1	0.624947	0.0223836
TMEM200B	0.623069	0.0229112
NAA60	0.622476	0.0230797
CPM	0.622147	0.0231736
CPOX	0.622055	0.0231998
UBOX5	0.621039	0.023492
CCDC7	0.620979	0.0235093
C19orf12	0.619969	0.0238024
IKBKB	0.619772	0.0238601
RAVER1	0.61938	0.0239745
IFT52	0.619009	0.0240836
PRKCI	0.61861	0.0242011
NRG1	0.618503	0.0242326
RP11-282O18.3	0.617299	0.0245905
MSL2	0.617075	0.0246574
RP11-20E24.1	0.615535	0.0251214
AR	0.615089	0.0252571
LUZP1	0.614712	0.025372
TTLL4	0.614578	0.0254129
MED15	0.614276	0.0255056
KRBOX4	0.614265	0.0255091
RBPJ	0.613925	0.0256136
PDS5A	0.613582	0.0257192
TIAL1	0.613169	0.0258471
GLYR1	0.613108	0.0258659
FBRS	0.612436	0.0260748
BORCS7-ASMT	0.612236	0.0261372
CEP290	0.611988	0.0262147
KIRREL	0.611454	0.0263824
HBEGF	0.610653	0.0266354
MAFK	0.61023	0.0267697
EYA1	0.609366	0.0270454
ANKRD16	0.609309	0.0270637
LINC01266	0.609229	0.0270894
IKZF4	0.608646	0.0272768
RP11-362K2.2	0.608023	0.0274781
RBM6	0.607927	0.0275092
SLC25A25-AS1	0.607599	0.027616
AC008697.1	0.607497	0.0276492
ITPKB	0.607222	0.0277387
ZNF557	0.606461	0.0279879
BTBD1	0.60595	0.0281563
LRRC23	0.605449	0.028322
TRIM65	0.605046	0.0284557
BLNK	0.605005	0.0284693
SLC11A2	0.604967	0.028482
RNF149	0.604668	0.0285818
GBP1	0.60435	0.028688
OSBPL1A	0.603031	0.0291318
C20orf24	0.602624	0.0292697
IRF6	0.602416	0.0293405
ODF3L2	0.601849	0.0295339
PRR14	0.601076	0.0297987
CTTN	0.600552	0.0299794
TMEM44	0.600483	0.0300036
QSER1	0.600453	0.0300137
LINC00534	0.600263	0.0300795
PHLPP2	0.600166	0.0301133
NR4A1	0.599716	0.0302695
GPNMB	0.59887	0.030565
TACC1	0.598514	0.03069
C9orf114	0.597981	0.0308777
NFATC2IP	0.597872	0.0309162
PPIP5K1	0.597196	0.0311559
SLC1A4	0.596552	0.0313854
RP11-510J16.5	0.595989	0.0315873
BLZF1	0.595789	0.031659
2021-03-02	0.595589	0.0317309
XPNPEP3	0.595379	0.0318066
SH2B3	0.595275	0.0318442
IQGAP1	0.595247	0.0318542
IRAK2	0.595169	0.0318826
NHS	0.593951	0.0323252
SH3GLB2	0.592847	0.0327301
PPM1K	0.592765	0.0327604
RP5-864K19.4	0.592755	0.0327641
KDM2B	0.592138	0.0329921
TLE6	0.592044	0.0330269
LRRC4C	0.591325	0.0332947
TUBG2	0.591185	0.0333469
NDNF	0.59118	0.0333486
LRGUK	0.591107	0.0333759
ARNTL	0.591062	0.033393
NPRL3	0.590364	0.0336547
FAM107B	0.590226	0.0337064
MTMR12	0.590101	0.0337538
RP3-473L9.4	0.588821	0.0342385
CUEDC1	0.588804	0.0342452
PPOX	0.588252	0.034456
PARVG	0.588081	0.0345214
ELL	0.587893	0.0345932
NIPA1	0.587213	0.0348552
PIK3R5	0.587032	0.0349251
ATG2A	0.586772	0.0350256
WDR66	0.586136	0.0352724
RP11-308N19.1	0.586037	0.035311
AC023590.1	0.585982	0.0353322
PCOLCE2	0.585409	0.0355562
RILPL2	0.585302	0.0355979
SLX4	0.584897	0.0357572
RP11-130F10.1	0.584865	0.0357694
PPP1R12C	0.584548	0.0358944
SIRT1	0.584529	0.0359018
RYR2	0.584435	0.0359391
YTHDF2	0.58396	0.0361267
RP11-147L13.15	0.583741	0.0362137
LMX1B	0.582724	0.0366186
MCM3	0.58261	0.0366642
INPP4A	0.582534	0.0366946
RP11-49K24.4	0.581987	0.0369143
GIPC2	0.581809	0.0369861
TNFRSF1B	0.581763	0.0370044
RALGPS2	0.581649	0.0370504
NOSIP	0.581608	0.0370669
ADAMTS3	0.58137	0.037163
ATPAF2	0.581183	0.0372387
IMPG2	0.580948	0.037334
FILIP1L	0.580559	0.0374921
COX19	0.580507	0.0375132
FAH	0.580182	0.0376455
DNAJC27-AS1	0.579735	0.0378282
CDC14A	0.579655	0.0378612
RPH3AL	0.579235	0.0380336
LAMC1	0.579126	0.0380782
MIER3	0.578843	0.0381949
HMGCS1	0.577234	0.0388627
FBXO9	0.577228	0.0388651
KIAA1522	0.577009	0.0389567
RP11-1114A5.4	0.576845	0.0390252
CNTN5	0.576781	0.0390522
PEMT	0.576375	0.0392227
SGPP1	0.576316	0.0392476
MYO1C	0.576238	0.03928
BAHCC1	0.576061	0.0393547
MAGI2	0.575899	0.0394231
ZNF674	0.575604	0.0395476
ARPC1A	0.575442	0.0396162
GRAMD4	0.575316	0.0396694
ADRA1A	0.575071	0.0397735
SMARCB1	0.574986	0.0398097
SNX2	0.574951	0.0398244
GNB1	0.574715	0.0399248
PLCG1-AS1	0.574484	0.0400234
IQGAP2	0.574465	0.0400316
PPP6R2	0.574346	0.0400821
ATAD3B	0.573505	0.0404425
STK24	0.573042	0.0406418
TAPBPL	0.57223	0.0409931
EPN2	0.572165	0.0410217
GATS	0.571945	0.0411171
SLC25A16	0.571869	0.0411502
FBXO34	0.57177	0.0411933
FAM85B	0.571381	0.041363
NR4A2	0.570942	0.0415551
FSIP1	0.570699	0.0416619
SKI	0.570661	0.0416785
SLIT1	0.570128	0.041913
SUPT5H	0.570101	0.0419249
TFCP2	0.569743	0.042083
STX3	0.567113	0.0432581
MBTD1	0.567058	0.043283
SNX30	0.566533	0.0435205
AC007246.3	0.566189	0.0436768
RP11-580I16.2	0.5657	0.0438995
CBWD1	0.565358	0.0440553
REXO1	0.565337	0.0440649
LINC01405	0.565094	0.0441763
VHL	0.564933	0.0442502
ZBTB7B	0.564898	0.0442659
NR4A3	0.564713	0.0443508
ZFP82	0.564535	0.0444329
LINC01135	0.563823	0.0447613
CTD-2547G23.4	0.562213	0.0455104
PHLPP1	0.562206	0.0455135
XPO6	0.562148	0.0455408
TAS2R5	0.561955	0.0456312
2021-03-09	0.561901	0.0456568
INTS4	0.561896	0.0456588
ADCY6	0.561822	0.0456938
RILPL1	0.561555	0.045819
ZNF341-AS1	0.561418	0.0458835
FBXO18	0.561333	0.0459237
ZNF12	0.561132	0.0460183
DNMBP	0.561069	0.046048
SPATA5L1	0.560679	0.0462325
MON1A	0.560672	0.0462359
INIP	0.560656	0.0462432
RHOXF1-AS1	0.559921	0.0465923
PIP5K1A	0.559744	0.0466764
ABL1	0.559286	0.0468954
NRXN1	0.558972	0.0470457
RP3-395M20.12	0.558834	0.0471116
NKRF	0.558569	0.0472388
LRRC34	0.558217	0.0474086
CTNND2	0.557948	0.0475383
ATP6V0A1	0.557861	0.0475806
FBXW5	0.55752	0.0477454
PGR	0.557482	0.0477637
SUFU	0.556858	0.048067
TBRG4	0.556469	0.0482566
BRCA1	0.55602	0.0484758
ZMYND19	0.555985	0.0484932
TMEM55A	0.555814	0.0485769
UNC5A	0.555776	0.0485954
LPL	0.555713	0.0486267
HLA-DMB	0.555419	0.0487709
NRAS	0.555411	0.0487747
RAPGEF2	0.555222	0.0488681
NPPC	0.555128	0.0489144
VPS33B	0.555068	0.0489438
FBXL3	0.554984	0.0489854
MRC2	0.554922	0.049016
TLE4	0.554909	0.0490221
FAM227A	0.554833	0.04906
TMC7	0.554514	0.0492174
PMEPA1	0.553655	0.0496441
RP11-468E2.1	0.553502	0.0497207
RFX1	0.553425	0.049759
RP3-475N16.1	0.553192	0.0498752
LCAT	0.553109	0.049917
CMIP	0.553021	0.0499605
KIF13B	0.552387	0.0502786
SLBP	0.552357	0.0502939
MAGI3	0.552194	0.0503758
RPS20	0.552182	0.0503821
SMCO3	0.55213	0.0504081
FBXO22	0.552127	0.0504094
CTCF	0.552083	0.0504316
EEA1	0.551883	0.0505324
SLC27A6	0.55082	0.0510712
FURIN	0.549916	0.0515319
AC011288.2	0.549773	0.0516053
CELF2	0.549684	0.0516508
TXLNB	0.549306	0.051845
POPDC2	0.548783	0.0521142
HDLBP	0.548457	0.0522825
LPCAT4	0.547898	0.0525719
RP11-486O13.4	0.547694	0.0526781
GTF2IRD1	0.547584	0.0527354
PLEKHA5	0.547477	0.0527909
RP11-54O7.17	0.547281	0.0528928
RP11-16P20.3	0.547114	0.0529801
ACADSB	0.546699	0.0531968
RP11-574K11.29	0.546654	0.0532204
HDAC7	0.54607	0.0535267
RBMS1	0.54558	0.0537852
PLBD2	0.545237	0.0539659
RP11-138I17.1	0.545078	0.0540504
DSTN	0.544921	0.0541336
RASSF3	0.544898	0.0541458
RP11-802E16.3	0.544287	0.0544704
AARS2	0.544055	0.0545936
MROH6	0.543906	0.0546734
ROR1	0.543252	0.0550233
PNPLA7	0.543154	0.0550759
ARID3A	0.54257	0.0553897
RP11-295P9.13	0.54221	0.055584
LARGE	0.542133	0.0556253
SCN1B	0.542075	0.0556567
EIF2B3	0.541916	0.0557429
CTD-3074O7.5	0.541896	0.0557538
LL0XNC01-237H1.2	0.541894	0.0557546
TMEM45A	0.541404	0.0560204
CYB561	0.541114	0.0561779
DESI2	0.540299	0.0566224
NEK6	0.540283	0.0566316
EVA1B	0.540267	0.0566399
TEC	0.540084	0.0567401
TAF4	0.53998	0.0567975
TMEM217	0.53994	0.0568194
NRSN2-AS1	0.539916	0.0568323
MZF1	0.539555	0.0570309
PLA2G4A	0.53954	0.0570389
HS1BP3	0.53945	0.0570885
NMT1	0.539446	0.057091
C1QTNF6	0.53936	0.0571382
IFIT3	0.539129	0.0572656
USMG5	0.539113	0.0572743
RP11-93I21.3	0.538591	0.057563
TTLL7	0.538524	0.0576
IL17RD	0.538062	0.057856
AC079630.4	0.537865	0.0579656
CTAGE5	0.537833	0.0579836
HGH1	0.537815	0.0579934
PKIA-AS1	0.537617	0.0581037
AACS	0.537535	0.0581493
ZCCHC2	0.537329	0.0582642
KMT5C	0.537289	0.0582869
NUBP1	0.536954	0.0584743
CAMTA2	0.536593	0.0586762
STAB1	0.536568	0.0586905
ZDHHC17	0.536222	0.0588851
ASAP2	0.536021	0.0589982
KLHL36	0.535973	0.0590252
GTF2H2	0.535271	0.0594216
EFHC1	0.535238	0.0594406
BANP	0.53512	0.0595072
USP9X	0.534932	0.059614
SCAF8	0.534922	0.0596196
C1QC	0.534807	0.0596851
EFNA5	0.534798	0.0596901
LRP2	0.534635	0.0597829
PRELID2	0.53434	0.0599506
C21orf2	0.533811	0.0602526
TEAD1	0.533797	0.0602608
SS18L1	0.533637	0.0603522
MAPKAPK5	0.532837	0.0608114
HECTD2	0.532818	0.0608223
LINC00680	0.532619	0.0609371
KIAA1683	0.532228	0.0611624
EIF2AK4	0.532065	0.0612566
CLDND1	0.531961	0.0613169
PYROXD1	0.531861	0.0613752
UBXN2B	0.531606	0.0615227
CDC14B	0.531453	0.0616114
CSF1R	0.530508	0.0621624
TTC39C	0.530304	0.0622818
SLC27A1	0.530252	0.0623122
MIR646HG	0.529932	0.0624996
PIWIL4	0.529049	0.0630195
ALG9	0.529015	0.0630394
SMIM17	0.528767	0.0631858
AMH	0.528731	0.0632072
TIAM2	0.528387	0.0634109
LEPR	0.528141	0.0635568
HERPUD2	0.527863	0.0637221
FAM102A	0.527843	0.0637343
ZYG11B	0.527765	0.0637807
TFEB	0.52764	0.0638553
LPAR1	0.527509	0.063933
ORAI1	0.527383	0.0640084
MED25	0.527373	0.0640142
MAGED4B	0.527364	0.0640198
AEBP2	0.527275	0.064073
TFB2M	0.527055	0.0642042
SLC8A1	0.526854	0.0643246
EIF3CL	0.526771	0.0643744
LSM5	0.526517	0.0645266
RP11-417F21.1	0.526295	0.0646601
RNF145	0.526235	0.0646958
LINC01504	0.525609	0.0650731
CTD-2336H13.2	0.525115	0.0653721
RP11-21L19.1	0.525115	0.0653721
LRRC29	0.525045	0.0654143
ZSWIM4	0.524598	0.0656856
KBTBD12	0.524353	0.0658344
EDEM1	0.524282	0.0658782
MFSD6	0.523997	0.0660517
SPRED2	0.523809	0.0661662
ZNF383	0.52369	0.0662394
PKD1L3	0.523596	0.0662965
GRAMD1B	0.523544	0.0663283
ADGRL1	0.523361	0.0664404
NEK11	0.522569	0.066927
SDCCAG3	0.522486	0.0669784
RP11-263K19.4	0.522446	0.0670031
STAC	0.522369	0.0670504
PDXK	0.522243	0.0671283
NCOA6	0.521517	0.0675773
MAFG	0.521313	0.0677038
RP11-434B12.1	0.521092	0.0678408
DCAF10	0.521081	0.0678477
DNAJB2	0.521031	0.0678789
CHRM3	0.521027	0.0678816
KLF13	0.520746	0.0680567
GTF2H2C	0.520632	0.0681276
PPIL6	0.520618	0.0681361
RIF1	0.52051	0.0682037
SOS2	0.519957	0.068549
RP11-58C22.1	0.519951	0.0685533
RSPH9	0.519951	0.0685533
MAEA	0.51993	0.0685665
IQUB	0.519785	0.0686571
NRDC	0.519737	0.0686873
KIF13A	0.519651	0.0687412
EIF4E2	0.519638	0.0687491
NTN1	0.519335	0.0689399
SLC25A30	0.519247	0.0689948
KLHL17	0.518932	0.0691932
SOS1	0.5189	0.0692135
TNRC18	0.518693	0.0693439
PRDM11	0.518593	0.0694074
KAZN	0.518585	0.0694123
ZNF461	0.518246	0.0696268
ZBTB24	0.518167	0.0696768
GIGYF1	0.5181	0.0697192
SRL	0.517671	0.0699916
AP000253.1	0.517643	0.0700092
RP11-385F5.5	0.517643	0.0700092
CTD-2384B11.2	0.517517	0.0700894
RP11-69E11.4	0.517344	0.0701996
FYN	0.517344	0.0701997
TMLHE	0.517282	0.0702389
DYNC1H1	0.517163	0.0703151
ANO10	0.516952	0.0704492
CTD-2331H12.8	0.516827	0.0705292
C4orf47	0.516747	0.0705807
STEAP2	0.516714	0.0706013
TBC1D3L	0.516485	0.0707481
SPOP	0.516229	0.0709121
ARHGEF2	0.51611	0.0709883
SH3BP1	0.515516	0.0713702
KB-1460A1.5	0.515467	0.071402
LINC01031	0.51542	0.0714323
EXO5	0.515369	0.0714654
TMEM54	0.515326	0.0714932
CASK	0.515144	0.0716107
RGL1	0.514451	0.0720588
WDR26	0.514442	0.0720645
MARK1	0.514084	0.0722972
FYCO1	0.513952	0.0723829
FAM95B1	0.513889	0.0724242
CREB3L2	0.513767	0.0725036
YAF2	0.513518	0.0726661
KLF11	0.513004	0.0730017
FNTA	0.512323	0.0734484
CHST11	0.511368	0.074078
WIPI1	0.511337	0.0740986
ATP2B1	0.511165	0.0742123
ARHGAP27	0.510823	0.0744388
PLEKHA2	0.510788	0.0744622
NUP210	0.510773	0.0744721
CTB-152G17.6	0.510458	0.0746811
ARFGEF2	0.510188	0.0748612
IL6R	0.50984	0.0750932
LINC01470	0.509718	0.0751749
LINC00959	0.509564	0.0752777
CCDC189	0.509363	0.0754118
LBX2	0.509363	0.0754118
DOCK6	0.509301	0.0754536
RRAS2	0.509092	0.0755935
AP2A2	0.509084	0.075599
FECH	0.508866	0.0757454
AF011889.5	0.508822	0.0757751
FCHSD1	0.508814	0.0757804
SART1	0.508783	0.0758012
SDCBP	0.508689	0.0758643
VLDLR-AS1	0.508453	0.0760234
NELL2	0.50839	0.0760658
CNIH2	0.50839	0.0760658
RP11-561B11.2	0.50839	0.0760658
CEP41	0.508228	0.076175
PALLD	0.508176	0.0762097
RP11-174G6.1	0.508088	0.076269
RP11-696N14.1	0.508082	0.076273
GIPC1	0.50789	0.076403
SNTB2	0.507601	0.0765985
STAC3	0.507255	0.0768325
TET2	0.507009	0.0769996
LCLAT1	0.506836	0.0771175
STXBP5-AS1	0.506778	0.0771566
MYO7B	0.506652	0.0772423
AC079305.8	0.506425	0.0773969
CDK5RAP1	0.506415	0.0774038
C9orf40	0.506185	0.0775611
EP400NL	0.50608	0.0776326
EFTUD2	0.506055	0.0776495
ETFA	0.505027	0.0783542
PDLIM7	0.504895	0.0784454
PPFIA1	0.504727	0.0785608
PPP1R11	0.504629	0.0786286
AFAP1L2	0.50462	0.0786343
LRRC28	0.504054	0.0790252
RCN3	0.503695	0.0792741
RP5-991G20.1	0.503676	0.0792868
DCBLD2	0.503665	0.0792944
TMEM14B	0.503637	0.0793144
HTR2C	0.503637	0.0793144
TLR2	0.503331	0.0795264
SAT1	0.503298	0.0795498
UAP1L1	0.503174	0.0796356
WDR78	0.503137	0.0796616
HOXA-AS3	0.502895	0.0798301
NOLC1	0.502507	0.0801003
DUSP8	0.502403	0.080173
KCNS3	0.502218	0.0803022
CDCP1	0.501631	0.0807139
ARHGAP44	0.501538	0.0807793
ME1	0.501364	0.0809012
SIK2	0.501112	0.0810785
CTC-254B4.1	0.501067	0.0811101
DNAH7	0.501066	0.0811113
GLIPR2	0.501059	0.081116
PSPC1	0.500835	0.0812741
CAPN5	0.50012	0.0817791
LRRC41	0.499941	0.0819061
MIATNB	0.499601	0.0821474
SPATA6L	0.4996	0.0821479
ZNF570	0.499439	0.0822624
ZNF75D	0.499369	0.0823126
INO80D	0.499124	0.0824866
PKD1	0.498886	0.0826564
NT5DC2	0.498655	0.0828212
ATG7	0.498429	0.0829829
VCL	0.498406	0.0829994
DMD	0.498347	0.083042
CCDC134	0.498303	0.0830735
LINC01021	0.498261	0.0831033
AC005740.5	0.498203	0.0831446
COQ10B	0.49796	0.0833195
ZHX1-C8orf76	0.497898	0.0833633
CPSF7	0.497857	0.0833934
FHL2	0.497849	0.0833989
DLST	0.497776	0.0834516
ATRN	0.497642	0.0835478
PCDH7	0.497632	0.0835549
RP11-430C7.4	0.497591	0.0835842
TMEM51	0.497558	0.0836077
GLIPR1L2	0.497517	0.0836373
IFNG-AS1	0.497517	0.0836373
RGS1	0.497119	0.0839244
LRRC6	0.496869	0.0841042
OMG	0.496806	0.0841498
RP11-402D21.2	0.496646	0.0842659
RP11-266K4.14	0.496513	0.0843617
BTLA	0.496513	0.0843617
RP11-266L9.5	0.496513	0.0843617
ST7L	0.496475	0.0843896
WIPF2	0.496165	0.084614
METTL24	0.496141	0.0846312
IFIT5	0.495739	0.0849235
ATXN7L1	0.49566	0.0849807
LL21NC02-21A1.1	0.495456	0.0851291
SLC26A6	0.49514	0.08536
LRBA	0.494994	0.0854665
RAP1GAP2	0.494826	0.0855889
GPR183	0.494714	0.0856707
AASDH	0.494612	0.0857454
RP11-932O9.9	0.494525	0.0858096
HP1BP3	0.494488	0.0858366
LINC01122	0.494154	0.0860813
HINT2	0.493263	0.0867372
CLDN15	0.493262	0.0867375
AGPAT4	0.493251	0.0867455
RGS18	0.493248	0.086748
AGAP3	0.493176	0.0868013
GRK6	0.493138	0.0868288
ARMC2	0.493057	0.0868893
SCUBE3	0.492693	0.0871579
C18orf25	0.492433	0.0873505
DGKZ	0.492428	0.0873546
FERMT2	0.492405	0.0873715
GPX3	0.491969	0.087695
SMAP2	0.491933	0.0877215
INPP5E	0.491876	0.0877645
NR2C2	0.491828	0.0878
ALKBH1	0.491636	0.0879426
CACNA1A	0.491378	0.0881356
SLC7A1	0.491255	0.0882271
RP11-504A18.1	0.49113	0.08832
TMEM126A	0.491045	0.0883835
PAK4	0.491005	0.0884136
CPPED1	0.49036	0.0888969
CLCN5	0.490271	0.0889636
PARP10	0.490202	0.0890155
PHTF1	0.48988	0.0892574
FAM229A	0.489742	0.0893613
ZNF439	0.48974	0.0893632
FHAD1	0.489528	0.0895224
SCN11A	0.489361	0.0896487
MAD1L1	0.48897	0.0899438
CLIP2	0.488777	0.0900902
PIP5K1C	0.48866	0.0901788
IQCE	0.488588	0.0902336
TBKBP1	0.488541	0.0902688
PPTC7	0.488344	0.0904182
MS4A4E	0.487914	0.0907457
ANXA1	0.487836	0.0908049
SLFN5	0.487742	0.0908759
LRRK1	0.487365	0.0911638
RFX2	0.487318	0.0911994
DBF4B	0.487221	0.0912735
ZNF804A	0.487046	0.0914076
NAGLU	0.486893	0.0915243
MIR34AHG	0.486825	0.0915768
TIGD6	0.486627	0.0917281
PREX2	0.486536	0.0917982
STRN3	0.486212	0.0920467
SYNDIG1	0.485933	0.0922615
RP4-548D19.3	0.485531	0.0925711
STK32B	0.485084	0.0929165
ZBED5-AS1	0.485021	0.0929652
RP11-196G11.2	0.484904	0.093056
ZDHHC2	0.484874	0.0930792
PPM1E	0.484604	0.0932886
JPH2	0.484139	0.0936497
TTLL6	0.483751	0.0939519
IL18	0.483609	0.0940626
MYPOP	0.483101	0.0944596
EZH1	0.483021	0.0945217
EFCAB6	0.482228	0.0951436
CHD9	0.482044	0.0952886
GREB1L	0.481943	0.0953686
CALML4	0.481943	0.0953686
RP11-333E1.1	0.481934	0.0953754
KIFC2	0.481858	0.0954355
DNAH6	0.481781	0.0954955
MAP6	0.481687	0.09557
GFOD1	0.481543	0.0956836
NBPF14	0.481501	0.0957169
KIAA0930	0.481378	0.0958142
ZNF346	0.481206	0.0959495
SLC39A11	0.48114	0.0960017
ZNF777	0.481112	0.0960241
RNF40	0.481058	0.0960666
CASP3	0.481045	0.0960773
HERC4	0.480989	0.0961216
JADE2	0.480774	0.0962919
ZNF436	0.48063	0.0964064
EMG1	0.480424	0.0965697
RP11-274B21.10	0.480311	0.0966593
RBM38	0.480266	0.0966954
RP11-849H4.2	0.480255	0.0967037
UBR5-AS1	0.480081	0.096842
NELFB	0.479827	0.0970447
MYO15B	0.479599	0.097226
DLGAP2	0.479586	0.0972368
RP11-440L14.1	0.479406	0.09738
STRN4	0.479402	0.0973835
ABR	0.478932	0.0977598
CLEC4M	0.478843	0.0978303
FAM179B	0.478789	0.097874
EIF4ENIF1	0.478595	0.0980296
SNAI3-AS1	0.478535	0.0980779
RELL1	0.478345	0.0982302
UBE2R2	0.478275	0.0982865
SIGLEC1	0.478233	0.0983202
MAGT1	0.47821	0.0983385
PRRG4	0.478077	0.0984461
LGR4	0.478058	0.098461
CRY2	0.478027	0.0984862
KIAA0513	0.477981	0.098523
KCNMB4	0.477792	0.0986755
AC013472.4	0.477469	0.0989361
KANSL3	0.477346	0.0990353
LPCAT2	0.477341	0.0990393
LINC00881	0.476864	0.099425
RP11-77H9.2	0.476827	0.0994554
CTD-2349P21.5	0.476506	0.0997158
RP11-739G5.1	0.476506	0.0997158
HMGA2	0.476506	0.0997158
SCNN1D	0.476506	0.0997158
BCAR1	0.476504	0.0997172
ZNF212	0.474947	0.100986
ZRSR2	0.4749	0.101025
MAP4	0.474864	0.101055
PTPRS	0.474836	0.101078
DDAH1	0.474314	0.101506
MYH7B	0.47424	0.101566
ERC2	0.474211	0.10159
MCU	0.473713	0.102
CPT1C	0.473566	0.102122
UBE2K	0.473467	0.102203
GAA	0.473106	0.102501
FIZ1	0.47301	0.102581
FLJ31104	0.472991	0.102597
TRPS1	0.472862	0.102704
P2RX1	0.472723	0.102819
TMC8	0.47272	0.102821
WIPF1	0.472676	0.102857
C12orf73	0.472526	0.102983
CFAP44	0.472437	0.103056
NKX3-1	0.472421	0.10307
BCR	0.472386	0.103099
TRIM37	0.472316	0.103157
CTC-232P5.3	0.472284	0.103183
TMEM240	0.472045	0.103382
RP11-710F7.3	0.471857	0.103539
CTD-2192J16.17	0.471817	0.103572
KHDRBS2	0.471754	0.103624
SUGP2	0.471712	0.103659
SERHL2	0.471559	0.103787
BTBD11	0.471528	0.103812
PDE8A	0.471433	0.103892
HOTAIRM1	0.471206	0.104081
PCGF6	0.471035	0.104225
DYRK2	0.471002	0.104252
ZNF43	0.470783	0.104435
DUS1L	0.47068	0.104522
CYB5D1	0.47063	0.104564
AC007405.6	0.470575	0.10461
CTD-2017F17.2	0.470257	0.104876
LCTL	0.470233	0.104897
CTD-2023N9.1	0.470229	0.1049
PSD3	0.470133	0.104981
RP11-154H12.3	0.469897	0.10518
RUFY1	0.469868	0.105204
GABRR1	0.469823	0.105242
SLC30A4	0.469758	0.105296
ARL2BP	0.469715	0.105333
FAM109B	0.469674	0.105368
CUBN	0.469476	0.105534
FZR1	0.469462	0.105546
MIPEP	0.469424	0.105579
VKORC1L1	0.469388	0.105609
RP3-460G2.2	0.469369	0.105625
RP3-332B22.1	0.469369	0.105625
RP4-724E16.2	0.469369	0.105625
RP11-260O18.1	0.469369	0.105625
RP11-112J3.16	0.46929	0.105692
MBNL1	0.469215	0.105755
SERPINI1	0.469207	0.105762
SH2D3C	0.468615	0.106262
RP11-617F23.1	0.46858	0.106292
HK2	0.468408	0.106438
CERK	0.468312	0.106519
CLIP4	0.467925	0.106848
C1orf132	0.467856	0.106907
NPEPL1	0.467393	0.107302
DKK2	0.467382	0.107311
HOOK3	0.467352	0.107337
POLB	0.467206	0.107461
ENDOG	0.467182	0.107481
AC087294.2	0.467117	0.107537
GOLGA8M	0.4671	0.107552
SPON1	0.466659	0.107929
SLC7A8	0.466642	0.107944
DHRS12	0.466589	0.107989
FAM89B	0.466326	0.108215
LMNTD1	0.466138	0.108376
ZNF354C	0.466018	0.108479
HSF4	0.465659	0.108788
ZBBX	0.465554	0.108878
SNCA	0.465242	0.109147
C11orf63	0.465176	0.109205
RP11-37N22.1	0.464953	0.109397
PCOLCE	0.46481	0.109521
RP11-734K23.9	0.464559	0.109738
AC002064.5	0.464556	0.109741
SLC25A38	0.464486	0.109801
NPIPB11	0.464481	0.109805
RP11-572O17.1	0.464201	0.110048
TTLL1	0.464167	0.110078
RP4-765H13.1	0.464152	0.110091
ENSA	0.464088	0.110146
LSM14B	0.463824	0.110376
RAVER2	0.463669	0.110511
PPP1R9B	0.463664	0.110515
RP11-544M22.13	0.463524	0.110637
PM20D2	0.463282	0.110848
NELFA	0.463016	0.111081
GNAS	0.462844	0.111231
ITSN1	0.462475	0.111553
AP2B1	0.462379	0.111638
RP11-407P15.2	0.462139	0.111848
CFAP54	0.461905	0.112054
ANXA6	0.461902	0.112056
USP13	0.461784	0.11216
GPAM	0.461601	0.112321
PRKCD	0.461437	0.112466
MLF1	0.461347	0.112545
LCA5L	0.461242	0.112637
TPTEP1	0.460994	0.112856
DDX42	0.460745	0.113076
RNFT2	0.460587	0.113216
RET	0.460528	0.113268
TRAK1	0.460401	0.11338
ALDH2	0.4604	0.113381
NUP205	0.460301	0.113469
CH507-528H12.1	0.460299	0.113471
TGFBI	0.460261	0.113505
PCED1B	0.459819	0.113897
ZNF234	0.459787	0.113925
HELLS	0.459686	0.114015
NCF4	0.459552	0.114134
RP11-390P2.4	0.45947	0.114207
RP5-965F6.2	0.459254	0.114399
CH507-513H4.1	0.459229	0.114421
SLC11A1	0.459214	0.114435
LMCD1	0.459206	0.114442
LRRC75B	0.459146	0.114495
POLH	0.458872	0.11474
ATHL1	0.458504	0.115068
ADCK1	0.45848	0.11509
GARNL3	0.458143	0.115391
ZNRD1	0.458067	0.115459
2021-09-08	0.458053	0.115472
UST	0.457934	0.115579
FAM184A	0.45776	0.115735
LHPP	0.457706	0.115784
SPG11	0.457653	0.115831
ZYX	0.45756	0.115915
XXbac-BPG55C20.7	0.457332	0.11612
HYDIN	0.457332	0.11612
BACE1-AS	0.457047	0.116377
SOCS7	0.456956	0.116459
LMOD1	0.456885	0.116522
TMEM41A	0.456725	0.116667
PEAK1	0.456644	0.11674
RP11-146N18.1	0.456636	0.116748
CSDC2	0.456613	0.116768
FAM20A	0.45656	0.116816
PKIG	0.456326	0.117028
BOK	0.456298	0.117053
AC002398.12	0.456154	0.117183
NUP210L	0.455683	0.11761
ANO9	0.455637	0.117652
EIF1AD	0.45543	0.11784
SPDL1	0.455228	0.118024
ACVR1	0.45512	0.118122
LANCL1	0.455103	0.118137
RNFT1	0.455073	0.118165
DGUOK	0.455056	0.11818
TNFAIP3	0.454999	0.118232
ZNF676	0.45484	0.118378
PA2G4	0.454768	0.118443
AC004540.5	0.454595	0.118601
FBXL17	0.454587	0.118608
POLN	0.45448	0.118706
MXRA7	0.454361	0.118815
RP11-535A19.2	0.454223	0.11894
TMEM201	0.453976	0.119166
LYRM4	0.453779	0.119347
LINC01480	0.453779	0.119347
MS4A14	0.453757	0.119368
RP11-530C5.1	0.453685	0.119433
NUFIP2	0.453614	0.119498
TTC7B	0.453455	0.119644
TMEM241	0.453378	0.119715
FBXL8	0.453246	0.119837
ST6GAL1	0.453152	0.119923
NDUFB1	0.453011	0.120052
TTC25	0.452841	0.120209
SNAPC2	0.452774	0.120271
P4HA3	0.452707	0.120332
ASB9	0.452535	0.120491
SH3D19	0.452458	0.120562
OFCC1	0.452121	0.120873
POU6F1	0.452007	0.120979
CEBPZOS	0.451946	0.121035
SZT2	0.45194	0.121041
FAM199X	0.451821	0.121151
ZFPM1	0.451675	0.121286
ADAM32	0.451469	0.121477
CTD-2033A16.1	0.451457	0.121488
C1orf195	0.451299	0.121635
RNPS1	0.451163	0.121761
FUT8	0.450749	0.122146
KIAA1211L	0.450625	0.122261
CC2D1B	0.450589	0.122295
MFGE8	0.450539	0.122341
RP11-216N14.8	0.450448	0.122427
EFCAB8	0.450304	0.12256
TBC1D31	0.450239	0.122621
RIT1	0.449852	0.122983
INPP5J	0.449773	0.123057
DNAL1	0.449674	0.12315
LONRF3	0.449654	0.123168
TNFRSF10B	0.449286	0.123513
DNMT3A	0.449026	0.123757
MYD88	0.448932	0.123846
RP11-613C6.2	0.448902	0.123873
RP11-314N14.1	0.448902	0.123873
GPAT3	0.448795	0.123974
ZBTB22	0.448456	0.124293
AP3M2	0.448307	0.124434
PDE3B	0.447723	0.124985
INPP5D	0.447681	0.125025
ECSCR	0.447475	0.125219
RP11-435I10.4	0.447467	0.125227
RAP1A	0.44738	0.125309
CAB39	0.447153	0.125525
RP11-46A10.5	0.44697	0.125698
RP11-212D19.4	0.446839	0.125822
RP11-664H17.1	0.446681	0.125973
OTUD7A	0.446597	0.126052
POLD1	0.446574	0.126074
RP2	0.446519	0.126126
STRN	0.446509	0.126136
STK31	0.44642	0.12622
CCDC25	0.44639	0.126249
FTCD	0.446018	0.126604
ABCB4	0.446018	0.126604
RP11-445F6.2	0.446018	0.126604
ADGRB1	0.446018	0.126604
WWTR1-AS1	0.446018	0.126604
SRCIN1	0.446018	0.126604
EPB41L4A	0.445984	0.126636
CADM3-AS1	0.445929	0.126688
RP11-347C12.1	0.445753	0.126856
FOSB	0.44574	0.126869
HID1-AS1	0.445558	0.127042
RP11-1398P2.1	0.445519	0.12708
ST8SIA4	0.44532	0.12727
C3AR1	0.44529	0.127299
SLC39A13	0.445256	0.127331
ZSWIM5	0.445131	0.127451
RP11-775H9.2	0.444789	0.127779
KDM5A	0.44465	0.127912
ITGA2B	0.444401	0.128152
ASIC2	0.444393	0.128159
HERC2	0.444316	0.128233
DPP9	0.444064	0.128476
MYOZ3	0.444005	0.128533
CLIC3	0.444005	0.128533
AP000275.65	0.444005	0.128533
ZRANB1	0.44393	0.128605
LINGO1	0.443859	0.128673
TTLL9	0.443857	0.128675
PIF1	0.44352	0.129
RP11-799B12.4	0.443431	0.129086
EPT1	0.443403	0.129113
CEP131	0.443345	0.129169
ADAMTS7	0.443183	0.129326
WNK3	0.44308	0.129426
PLBD1-AS1	0.442973	0.129529
BRF1	0.442823	0.129674
SIGLEC9	0.442497	0.12999
STON1-GTF2A1L	0.442497	0.12999
AC241585.2	0.442434	0.130051
TBXAS1	0.442302	0.130179
CD80	0.442289	0.130192
SPOPL	0.441957	0.130514
ACTR3C	0.441892	0.130578
TNFRSF14	0.441887	0.130583
EFR3B	0.441855	0.130614
MTCH2	0.441828	0.13064
HMHA1	0.44176	0.130706
ARHGAP17	0.441711	0.130754
RP11-368L12.1	0.441668	0.130796
CEP250	0.441654	0.13081
NLRP1	0.441455	0.131004
CACNA1C	0.441266	0.131189
RPA3	0.441082	0.131368
AC022182.1	0.44108	0.13137
NUDT19	0.441044	0.131405
EFCAB11	0.441038	0.131411
ST3GAL3	0.441004	0.131444
XIAP	0.440365	0.13207
RNPEP	0.440352	0.132082
HYOU1	0.440157	0.132274
AC007620.3	0.439789	0.132636
RP11-295P9.12	0.439789	0.132636
RP11-17A4.2	0.439789	0.132636
SNX29	0.439756	0.132668
PITHD1	0.439734	0.132689
RP11-310E22.4	0.439526	0.132894
PRRT1	0.439526	0.132894
FAM122C	0.43906	0.133353
C14orf159	0.438931	0.133481
BTBD6	0.438837	0.133574
RXRA	0.438682	0.133727
PLD5	0.438663	0.133746
SYTL1	0.438429	0.133977
PYROXD2	0.438341	0.134065
AC068533.7	0.438308	0.134097
BRAP	0.438102	0.134302
ALOX12-AS1	0.437858	0.134543
TP53TG5	0.437851	0.134551
CCDC61	0.437738	0.134662
AMIGO2	0.437727	0.134673
PIGX	0.437725	0.134676
TLK2	0.437574	0.134825
FSTL5	0.437452	0.134946
BPTF	0.43736	0.135038
HTR7	0.437255	0.135143
ATG4B	0.437187	0.13521
KCTD1	0.437149	0.135248
IDS	0.436913	0.135484
IBA57	0.43684	0.135556
DIRC3	0.43679	0.135606
KATNA1	0.436729	0.135667
GPATCH2L	0.436342	0.136054
KSR2	0.43628	0.136116
PSTK	0.436244	0.136152
CPS1	0.436118	0.136278
EEF2KMT	0.435912	0.136484
GYS1	0.435907	0.136489
ZNF710	0.435891	0.136506
PRKG1-AS1	0.435666	0.13673
LIPC	0.435386	0.137012
ERCC1	0.434957	0.137443
KDM3A	0.434768	0.137634
SLC37A2	0.434481	0.137924
SAFB2	0.434457	0.137947
MYO1D	0.434427	0.137978
CORO1C	0.434364	0.138041
GORASP1	0.434311	0.138095
DTNB	0.434204	0.138203
PAPD5	0.434176	0.138231
C8orf46	0.43408	0.138328
SLC22A23	0.434058	0.138351
KMT2B	0.433929	0.138481
RP11-21A7A.2	0.433807	0.138605
WNT9A	0.43378	0.138631
RP3-461F17.3	0.433614	0.1388
ENDOV	0.433599	0.138815
NLGN2	0.433592	0.138823
ADAMTS14	0.43344	0.138977
LINC01126	0.43344	0.138977
FAM169B	0.43344	0.138977
CYP19A1	0.43344	0.138977
RP11-642M2.1	0.43344	0.138977
RP11-285J16.1	0.43344	0.138977
HORMAD1	0.43344	0.138977
RP5-1024N4.4	0.43344	0.138977
RP11-284N8.3	0.43344	0.138977
RSG1	0.43344	0.138977
LINC00266-4P	0.43344	0.138977
ANGPTL5	0.43344	0.138977
GRIN2C	0.43344	0.138977
RP11-554D13.1	0.43344	0.138977
AC016644.1	0.43344	0.138977
RP11-463J7.2	0.43344	0.138977
RP11-687F6.5	0.43344	0.138977
BAGE5	0.43344	0.138977
ST6GALNAC2	0.43344	0.138977
RP11-48B3.3	0.43344	0.138977
ASGR2	0.43344	0.138977
CTC-348L5.1	0.43344	0.138977
RP11-624L4.2	0.43344	0.138977
PNCK	0.43344	0.138977
ATG9B	0.43344	0.138977
NLRP14	0.43344	0.138977
KLRF1	0.43344	0.138977
RIMS3	0.43344	0.138977
GS1-256O22.5	0.43344	0.138977
CFHR3	0.433271	0.139148
QDPR	0.433203	0.139217
CPNE2	0.433184	0.139236
IGF1	0.433077	0.139345
RAPGEFL1	0.432871	0.139554
PALD1	0.432855	0.13957
CNIH3	0.432827	0.139599
CLIC4	0.432823	0.139603
KCNJ6	0.432749	0.139678
RP11-500M8.7	0.432615	0.139814
KIAA1671	0.432349	0.140085
ZFHX2	0.43233	0.140104
SENP2	0.4323	0.140135
TIMMDC1	0.432272	0.140164
C20orf194	0.432255	0.140181
CDR2L	0.43212	0.14032
ACP6	0.431951	0.140492
RGPD3	0.431915	0.140528
ZCCHC3	0.431877	0.140567
STK32C	0.431847	0.140597
PLEK	0.4316	0.14085
ZNF44	0.431467	0.140986
SEZ6	0.430815	0.141655
RGS11	0.430815	0.141655
PC	0.430784	0.141687
RP11-281P23.1	0.430729	0.141743
CHN2	0.430615	0.141861
SLC20A2	0.430466	0.142014
LCOR	0.43037	0.142113
LCP2	0.430288	0.142197
INPPL1	0.429989	0.142505
MIRLET7DHG	0.429873	0.142624
NXN	0.429844	0.142655
MSR1	0.429671	0.142833
ZER1	0.429568	0.142939
RGAG4	0.429467	0.143044
C8orf76	0.429452	0.143059
AC024084.1	0.429385	0.143128
TFDP1	0.429354	0.143161
ANKRD27	0.429281	0.143236
TK2	0.429174	0.143346
KANK1	0.428917	0.143613
CTNNBIP1	0.428889	0.143643
ZNF257	0.428815	0.143718
CRTC1	0.428813	0.143721
TMEM127	0.428631	0.14391
LY86	0.428525	0.144019
FAM120A	0.428377	0.144173
RP11-829H16.3	0.428306	0.144247
PPP1R26	0.428293	0.144261
NEK10	0.428175	0.144384
PSMG3	0.427881	0.144689
SLC30A5	0.42783	0.144742
WDR12	0.427764	0.144811
TSPAN2	0.427289	0.145306
CCDC57	0.427249	0.145348
MLXIP	0.427226	0.145372
DSCAM	0.427213	0.145386
CD28	0.427191	0.145409
PCSK5	0.427161	0.145441
WBSCR17	0.426981	0.145629
MCPH1-AS1	0.426956	0.145655
ELMSAN1	0.426954	0.145657
SORBS1	0.426947	0.145664
SNIP1	0.426929	0.145682
NGFR	0.426913	0.145699
VSIG10	0.426755	0.145864
ATF3	0.426722	0.145899
CBFB	0.426705	0.145917
KLHL11	0.426652	0.145973
SLC16A10	0.426441	0.146194
TMTC3	0.426395	0.146242
CATSPERG	0.426342	0.146298
RP11-54A4.2	0.426084	0.146569
FNBP1	0.426057	0.146596
AGFG2	0.425916	0.146745
CORO2B	0.425864	0.1468
HDAC9	0.425814	0.146852
SLIT2	0.425733	0.146937
ITGA5	0.425696	0.146977
NLRX1	0.425635	0.14704
RGS2	0.425538	0.147143
VAMP8	0.425432	0.147254
MORN2	0.42541	0.147277
ZNF579	0.425373	0.147317
IRX3	0.425315	0.147378
RUNX1	0.425187	0.147512
AGPAT2	0.425168	0.147532
WAS	0.425085	0.14762
MYO9B	0.425073	0.147633
LURAP1L	0.424723	0.148002
KCNJ14	0.424172	0.148585
FAM45A	0.424132	0.148628
AC007879.5	0.424079	0.148684
CROCC	0.424076	0.148687
HMOX2	0.424009	0.148758
LOXHD1	0.423933	0.148839
ZEB2	0.423683	0.149104
CALCB	0.423658	0.14913
HEYL	0.423585	0.149208
TUB	0.423513	0.149285
RP11-390F4.6	0.423324	0.149486
STOML1	0.423296	0.149515
MCAT	0.423204	0.149614
ART3	0.423039	0.149789
FMNL2	0.422883	0.149955
KIFC3	0.422796	0.150048
ITCH	0.422737	0.150111
RTN1	0.422684	0.150167
DHX40	0.422229	0.150653
ZCCHC11	0.421934	0.150969
RHBDD2	0.421907	0.150998
ALS2CR12	0.421861	0.151047
SND1	0.421836	0.151074
STAT2	0.421806	0.151106
OCRL	0.421752	0.151164
ELMO3	0.421484	0.151451
KIAA1217	0.421459	0.151478
TMEM184B	0.421123	0.151839
RP11-518L10.5	0.421013	0.151957
CARKD	0.420991	0.151981
INADL	0.420849	0.152133
AMD1	0.420754	0.152236
LGALS9	0.420633	0.152366
CCNDBP1	0.420596	0.152406
SNHG12	0.42051	0.152498
RP11-815J21.4	0.420323	0.1527
RB1	0.420163	0.152873
SPATA2	0.419922	0.153133
FPR1	0.419922	0.153133
MARK2	0.419888	0.15317
MEGF11	0.419873	0.153186
OXSM	0.419837	0.153225
CCPG1	0.419811	0.153253
RP11-309L24.2	0.419637	0.153442
FRMD6-AS2	0.419549	0.153536
CGNL1	0.419432	0.153663
RP11-499P20.2	0.419419	0.153677
PRKCA	0.419353	0.153749
HNRNPH1	0.419263	0.153847
ADRBK1	0.419201	0.153913
HBB	0.419142	0.153977
TAOK1	0.419061	0.154065
RP11-136C24.3	0.418992	0.15414
MTG1	0.418931	0.154206
CENPE	0.418931	0.154206
SLC4A10	0.418931	0.154206
RP11-480A16.1	0.418931	0.154206
FZD7	0.418931	0.154206
PPFIA4	0.418931	0.154206
EXOC3L2	0.418931	0.154206
CTD-2036P10.3	0.418931	0.154206
RP1-267L14.6	0.418931	0.154206
RP1-102E24.10	0.418931	0.154206
HOXD1	0.418931	0.154206
SLC18A2	0.418931	0.154206
RYR3	0.418908	0.154232
JKAMP	0.41887	0.154273
MMP14	0.418814	0.154333
IL1RAPL2	0.418681	0.154478
ZNF208	0.418501	0.154674
AGAP9	0.418407	0.154776
IQCD	0.418353	0.154835
GALK2	0.418223	0.154976
FAM120C	0.418178	0.155025
C6orf106	0.418005	0.155213
RASA2	0.418002	0.155216
PKD2	0.417944	0.15528
TTC31	0.417875	0.155356
DHFR	0.417852	0.15538
PPP2R3A	0.417766	0.155475
AC004053.1	0.417328	0.155952
KCNK13	0.417316	0.155966
ZNF623	0.417306	0.155977
CDH4	0.417071	0.156234
BMPR1A	0.416953	0.156363
RBMX	0.41695	0.156366
PLXNA3	0.416788	0.156544
CTNND1	0.416638	0.156708
FBXL6	0.416567	0.156786
RP11-147L13.12	0.416543	0.156812
WDR24	0.416539	0.156817
LILRB3	0.416473	0.156889
TCEANC2	0.416319	0.157059
FAM228A	0.416315	0.157062
MND1	0.416315	0.157062
NUP133	0.416252	0.157132
PDHA1	0.41621	0.157179
ARHGAP9	0.41589	0.157531
HMG20A	0.415781	0.15765
CDC42EP5	0.415699	0.157741
TMTC4	0.415605	0.157845
PMFBP1	0.415467	0.157996
AEN	0.415308	0.158171
ELK3	0.415136	0.158361
DPM2	0.415049	0.158458
P2RX4	0.415032	0.158477
EIF4E3	0.414668	0.158879
SMCO2	0.41465	0.158899
DMPK	0.414596	0.158959
VIM-AS1	0.414451	0.159119
AC019048.1	0.414329	0.159254
DANT2	0.413971	0.159652
TNS3	0.413968	0.159655
GAS6-AS1	0.413882	0.159751
RTEL1	0.413866	0.159768
ADGRV1	0.413739	0.15991
B3GLCT	0.413614	0.160049
BMS1	0.41359	0.160075
TTC33	0.413522	0.160151
GTPBP2	0.41343	0.160253
KCTD16	0.413408	0.160277
BNIPL	0.413362	0.160328
RP11-230G5.2	0.413362	0.160328
ERVK3-1	0.413362	0.160328
RP11-422J15.1	0.413362	0.160328
RP11-460B17.3	0.413362	0.160328
RP11-455J20.3	0.413362	0.160328
MAML2	0.413355	0.160337
MMP16	0.413234	0.160471
RP11-403P17.5	0.41285	0.160899
RNF135	0.412822	0.16093
LDLRAD4	0.412528	0.161259
RNF168	0.412464	0.16133
TTC26	0.412287	0.161528
MOV10L1	0.412287	0.161528
UQCC1	0.412151	0.16168
RP1-34H18.1	0.412107	0.16173
N4BP1	0.412049	0.161795
TMEM259	0.412041	0.161803
RP11-169E6.1	0.41183	0.16204
FHL1	0.41173	0.162152
GTPBP3	0.411724	0.162158
RIMS2	0.411633	0.16226
FRMD4B	0.411617	0.162279
CSRNP3	0.411525	0.162382
RP11-793H13.10	0.411447	0.162469
CTA-243E7.2	0.411447	0.162469
KIZ-AS1	0.411396	0.162527
CHTF18	0.411295	0.16264
RBM10	0.411203	0.162743
SAP30	0.411188	0.162761
CACNA2D1	0.411079	0.162883
GAB2	0.411049	0.162917
SLC35D2	0.410977	0.162998
ING3	0.410955	0.163023
CNNM4	0.41082	0.163175
FAM114A1	0.410755	0.163248
ZNF70	0.410467	0.163573
ADGRD1	0.410456	0.163585
S100A4	0.41041	0.163636
SMYD5	0.41028	0.163784
SERPINB9P1	0.410268	0.163796
DLG4	0.41016	0.163919
AC067959.1	0.410044	0.16405
ABCA3	0.409937	0.164171
LPIN1	0.409778	0.164351
ATG10	0.409619	0.164531
RABGAP1L	0.409523	0.164639
RASL10A	0.409375	0.164807
KIAA1107	0.409351	0.164834
PTK7	0.409279	0.164916
CTNNA2	0.40922	0.164983
ALPK1	0.409162	0.165048
EZR	0.409091	0.165129
ATE1	0.409034	0.165194
ABTB2	0.408967	0.16527
PIK3C2G	0.408699	0.165574
ZADH2	0.408239	0.166098
UNK	0.408165	0.166182
THSD4-AS1	0.407937	0.166441
IGFBP7-AS1	0.407727	0.166682
TNF	0.40763	0.166792
SLC5A10	0.40763	0.166792
ARID1A	0.407519	0.166919
INCA1	0.407302	0.167167
JRK	0.407295	0.167175
PPP1R14B	0.407089	0.16741
KRTAP5-AS1	0.407047	0.167458
HSCB	0.407022	0.167487
SCAPER	0.406879	0.167651
IPO9	0.406861	0.167672
TMCC1	0.406849	0.167685
LRCH4	0.406839	0.167697
RP1-292B18.4	0.406732	0.167819
DCTD	0.40649	0.168097
FPR3	0.406385	0.168217
TTLL3	0.406318	0.168295
KLHL29	0.406156	0.168481
RP11-875O11.1	0.406135	0.168505
SEMA3B	0.40611	0.168533
THOC3	0.406018	0.168639
ZC3H12A	0.405862	0.168819
ENTPD2	0.405719	0.168983
NDUFC2-KCTD14	0.405719	0.168983
FBN1	0.405486	0.169251
ZNF788	0.405455	0.169287
RP11-89K11.1	0.405445	0.169299
MAPKAPK2	0.405425	0.169323
ZNF562	0.405262	0.16951
VPS13D	0.405252	0.169522
FMN1	0.404955	0.169865
TAL1	0.404845	0.169992
RP11-631N16.2	0.404751	0.1701
NCF1	0.404703	0.170156
ZNF486	0.404678	0.170185
QRICH1	0.404605	0.170269
ADAMTS20	0.404425	0.170477
GRTP1	0.404398	0.170509
RPGRIP1	0.404317	0.170603
CTB-30L5.1	0.404207	0.170731
GPSM1	0.40411	0.170842
TTI1	0.403779	0.171227
DRAM1	0.403711	0.171306
TARDBP	0.403657	0.171368
ZNF599	0.403563	0.171477
FGGY	0.403506	0.171544
WDR92	0.403483	0.171571
GDPD5	0.403356	0.171719
POMT2	0.403325	0.171755
TEX30	0.403012	0.172119
TSC22D1-AS1	0.402988	0.172147
DNAJC13	0.402984	0.172151
TMEM86B	0.402921	0.172225
ZNF470	0.402883	0.172269
PXN	0.402804	0.172361
EYA2	0.402696	0.172487
HEBP2	0.402571	0.172633
TBC1D8	0.402528	0.172683
NANP	0.402314	0.172934
ZNF311	0.402114	0.173167
FAM78A	0.402022	0.173275
PHGDH	0.401942	0.173369
SLCO5A1	0.401933	0.173379
ZKSCAN7	0.401864	0.17346
DDI2	0.401791	0.173545
PSME4	0.401744	0.173601
CAMSAP1	0.401721	0.173627
DNALI1	0.401599	0.17377
RP11-378J18.9	0.401487	0.173901
ZNF665	0.401479	0.173911
DYRK1B	0.401305	0.174115
NUP93	0.401221	0.174214
ADAP2	0.401089	0.174369
DAPK3	0.400971	0.174508
RNF2	0.40095	0.174532
RP11-215P8.3	0.400887	0.174607
WDR44	0.400644	0.174892
VIP	0.400372	0.175213
STPG1	0.400244	0.175364
GPAT4	0.400099	0.175535
MAATS1	0.400069	0.17557
PHC1	0.399455	0.176295
RP11-449D8.5	0.399451	0.176301
ANKRD6	0.399303	0.176476
RAB7B	0.399275	0.176509
KISS1	0.399255	0.176532
UCP3	0.39906	0.176764
TAPT1-AS1	0.399022	0.176808
BFSP1	0.398886	0.17697
KCNJ5	0.398886	0.17697
HEBP1	0.398849	0.177013
LINC01435	0.398832	0.177033
RP11-404F10.2	0.398821	0.177047
EDRF1	0.398712	0.177176
RP11-120D5.1	0.398637	0.177265
LINC00910	0.398521	0.177403
WNK2	0.398429	0.177512
NRBP2	0.398413	0.177531
PKN1	0.398288	0.17768
SGSM1	0.398227	0.177753
ABAT	0.398202	0.177782
MFSD12	0.398186	0.177801
THSD4	0.398078	0.17793
UBE4A	0.398005	0.178017
MEGF8	0.397775	0.178291
NOL11	0.397673	0.178412
TBC1D17	0.397588	0.178514
ZHX3	0.397547	0.178562
FAM81A	0.397496	0.178623
CACNA2D2	0.397492	0.178628
ZNF48	0.397484	0.178638
TMEM57	0.397379	0.178762
STAT6	0.397358	0.178788
ZNF704	0.397234	0.178936
PRKAR2A	0.397128	0.179063
LAT	0.397125	0.179067
C12orf75	0.397097	0.1791
BCKDHA	0.397	0.179216
SARM1	0.396978	0.179242
RP11-324I22.4	0.396947	0.179279
RFNG	0.396867	0.179375
TIMM44	0.396474	0.179846
RP11-10K16.1	0.396442	0.179884
LMNA	0.39629	0.180066
SLU7	0.396244	0.180121
NPIPB6	0.396224	0.180145
TNFRSF25	0.395946	0.180479
PSMG3-AS1	0.39581	0.180642
RP11-867G2.8	0.395643	0.180842
XYLT2	0.395378	0.181162
CSNK1A1	0.395352	0.181193
CETN2	0.395332	0.181217
CDK19	0.395275	0.181285
FBXO7	0.395267	0.181296
TLR5	0.395259	0.181305
CPEB3	0.394854	0.181793
VPS51	0.394692	0.181989
MTFR1L	0.394655	0.182033
PGM2	0.394478	0.182247
SPANXA2-OT1	0.394367	0.182382
RP11-667K14.4	0.394315	0.182445
RP11-324L17.1	0.394123	0.182676
DDX26B	0.393985	0.182843
LYSMD1	0.393947	0.182889
DOCK3	0.393801	0.183066
HERC1	0.393676	0.183218
FBXO31	0.393566	0.183351
STARD4	0.393562	0.183356
FRMPD4	0.393561	0.183357
LINC00393	0.393518	0.183409
RPL3L	0.393513	0.183415
PEX11A	0.39332	0.18365
IGSF9B	0.39332	0.18365
VPS16	0.39312	0.183892
CHP1	0.393052	0.183975
SHISA9	0.392957	0.184091
BTBD7	0.392872	0.184195
ZPLD1	0.392784	0.184301
SLC2A1-AS1	0.392719	0.18438
SEMA3G	0.392685	0.184422
EMILIN2	0.392627	0.184492
C12orf66	0.39262	0.184501
RP11-706O15.5	0.392609	0.184514
RP3-337H4.8	0.392609	0.184514
RP11-667K14.3	0.392609	0.184514
RFPL3S	0.392609	0.184514
SLC4A11	0.392609	0.184514
KIAA1919	0.392579	0.184552
SMOC2	0.392509	0.184637
LINC01268	0.392482	0.184669
TICAM1	0.392388	0.184784
GLCCI1	0.392239	0.184965
ZNF432	0.391689	0.185637
FHOD3	0.391607	0.185738
REEP3	0.391312	0.186098
PAPOLG	0.391309	0.186102
UCP2	0.391272	0.186147
MILR1	0.391206	0.186229
ARHGAP19-SLIT1	0.391094	0.186365
CDK5RAP2	0.391077	0.186387
GLMN	0.391055	0.186414
DHRS9	0.39098	0.186505
NMD3	0.39087	0.186641
FAM20C	0.390685	0.186867
VWA3B	0.390589	0.186985
RARA-AS1	0.390444	0.187164
RMRP	0.390253	0.187398
KCNMB2-AS1	0.390044	0.187655
MCTP1	0.389995	0.187715
LGI2	0.389986	0.187727
PCP4	0.389986	0.187727
NPNT	0.389825	0.187925
SF3B3	0.389805	0.187949
GNA12	0.389788	0.18797
POLG2	0.389741	0.188028
HECTD4	0.389652	0.188138
SORBS2	0.389605	0.188196
LYSMD2	0.389506	0.188318
OPA3	0.389462	0.188373
RPP38	0.389414	0.188431
GMEB1	0.389399	0.18845
GIT2	0.389023	0.188915
NPIPB5	0.389008	0.188933
MOSPD1	0.388999	0.188945
USP33	0.388825	0.18916
ISM1	0.388751	0.189251
MTSS1L	0.388733	0.189274
DPF3	0.388616	0.189418
PAK1IP1	0.388572	0.189473
RP4-781K5.2	0.38847	0.189599
NSUN6	0.38838	0.18971
SAXO1	0.388344	0.189755
PTPRN2	0.3883	0.18981
RGS16	0.38812	0.190033
CTB-161M19.4	0.387981	0.190205
ALK	0.387978	0.190209
RDX	0.387534	0.190761
YEATS4	0.387452	0.190863
NTM	0.387427	0.190894
RP11-31I22.2	0.387403	0.190924
NPR1	0.387361	0.190977
RAB11FIP3	0.38735	0.19099
ELF1	0.387218	0.191155
ING5	0.387118	0.191279
MAPRE2	0.386999	0.191427
TGFB1I1	0.386863	0.191596
ATXN7L2	0.386834	0.191632
C4orf45	0.386744	0.191745
RP1-78O14.1	0.386742	0.191748
CES4A	0.386728	0.191766
CNOT2	0.386713	0.191784
FDX1	0.386701	0.191799
KDM4B	0.386682	0.191823
JAZF1	0.3863	0.1923
INSIG2	0.386295	0.192306
ANXA11	0.386108	0.19254
BIN2	0.386078	0.192577
ZC3H12C	0.386008	0.192666
TMEM183A	0.385712	0.193035
ITPR3	0.385561	0.193225
NOVA1	0.385344	0.193497
RP11-507M3.1	0.385303	0.193549
TFEC	0.384915	0.194036
DEXI	0.384896	0.19406
ADGRE5	0.384772	0.194216
ZKSCAN5	0.384449	0.194622
P2RY14	0.384341	0.194759
FUZ	0.384339	0.194762
RC3H2	0.384325	0.194779
HIC2	0.384297	0.194814
ISL2	0.384231	0.194897
SCIMP	0.384231	0.194897
RP11-430G17.3	0.384231	0.194897
VAT1L	0.384231	0.194897
FBXO10	0.384231	0.194897
CTD-2281M20.1	0.384231	0.194897
HN1L	0.384224	0.194905
SLC25A28	0.384205	0.19493
IFI27L2	0.384043	0.195134
PSTPIP2	0.384013	0.195173
RP11-517O13.3	0.383832	0.1954
RP1-198K11.5	0.383832	0.1954
RP11-120M18.5	0.383832	0.1954
GS1-251I9.3	0.383832	0.1954
RP11-246K15.1	0.383832	0.1954
RP3-405J10.4	0.383832	0.1954
AP000476.1	0.383832	0.1954
RP11-275I14.4	0.383832	0.1954
C20orf197	0.383832	0.1954
RETNLB	0.383832	0.1954
RP11-10K17.6	0.383832	0.1954
RP11-211N8.2	0.383832	0.1954
CMTM2	0.383832	0.1954
RP11-967K21.1	0.383791	0.195452
SMARCA1	0.383563	0.195741
SHMT1	0.38354	0.19577
DPH6-AS1	0.383493	0.195829
MCM5	0.383369	0.195986
FGD5	0.383253	0.196132
DNAJC12	0.383209	0.196188
RP11-327L3.3	0.383174	0.196232
SYNGR1	0.383109	0.196315
2021-03-01	0.383097	0.19633
LINC01091	0.382961	0.196502
GAS2L1	0.382926	0.196547
RP11-449D8.1	0.382628	0.196925
MPP3	0.382381	0.197238
ITGB5	0.382079	0.197621
PHF20L1	0.382072	0.197631
TBL1XR1	0.381963	0.197769
DSE	0.381834	0.197934
RNF112	0.381779	0.198004
ARHGAP22	0.381662	0.198153
CLK2	0.3816	0.198232
KIZ	0.381589	0.198245
KCNN3	0.381565	0.198276
XRCC3	0.381454	0.198418
ERBB2IP	0.381248	0.19868
ITGAX	0.381152	0.198803
RAB22A	0.38113	0.198831
GLUL	0.381026	0.198964
TUFT1	0.380848	0.199191
CIT	0.380846	0.199194
CHPT1	0.38076	0.199304
GPR157	0.38057	0.199546
RNF157	0.380531	0.199597
DNM1L	0.380439	0.199714
SLC22A14	0.380404	0.199759
KLHDC10	0.380236	0.199974
SASH3	0.380157	0.200076
C3orf49	0.380102	0.200145
CITF22-1A6.3	0.380102	0.200145
HAUS1	0.38002	0.200251
DIAPH1	0.38001	0.200264
RP11-814P5.1	0.379985	0.200296
ZNF395	0.37995	0.200341
RAD52	0.379884	0.200425
RGS10	0.379844	0.200477
STC1	0.379779	0.20056
LSM14A	0.37976	0.200585
SH3RF2	0.379685	0.200681
ZSCAN32	0.379682	0.200685
FAM151B	0.379421	0.20102
EPHA4	0.379411	0.201033
RP11-6N13.1	0.37941	0.201035
PKDCC	0.379303	0.201171
LINC00301	0.379273	0.201211
RP11-718O11.1	0.379273	0.201211
KCNJ4	0.379273	0.201211
RP11-22A3.1	0.379273	0.201211
AC004556.1	0.379273	0.201211
SCHLAP1	0.379273	0.201211
PKHD1L1	0.379249	0.201241
UBQLN1	0.378967	0.201605
MTSS1	0.378926	0.201657
REXO4	0.378859	0.201743
NOVA2	0.378855	0.201749
OTUD6B	0.378784	0.20184
CPED1	0.37873	0.20191
KIAA0907	0.378473	0.20224
ZSCAN21	0.378463	0.202253
ZNF107	0.378328	0.202428
CFAP97	0.378316	0.202443
PHLDB2	0.378277	0.202494
CACNA2D3	0.378254	0.202523
MALSU1	0.378107	0.202713
AKIRIN1	0.378095	0.202729
IQSEC2	0.378029	0.202815
KDM4C	0.377897	0.202984
C1orf109	0.37788	0.203007
CASQ2	0.377839	0.20306
DOC2A	0.377834	0.203066
AC084219.4	0.377834	0.203066
RP11-6J21.2	0.377834	0.203066
AC104088.1	0.377834	0.203066
RP11-7O11.3	0.377834	0.203066
ZNF772	0.377834	0.203066
IQCC	0.377834	0.203066
RP11-527H14.4	0.377834	0.203066
DHX30	0.377803	0.203106
SLC16A6	0.37779	0.203123
COG8	0.377675	0.203272
FIGF	0.377663	0.203287
ZNF26	0.37765	0.203304
ZNF524	0.377607	0.20336
RPP40	0.377464	0.203546
CERS4	0.377446	0.203569
CD83	0.377287	0.203774
SYNPO2	0.377259	0.20381
CXorf40A	0.377156	0.203945
PHACTR2	0.377052	0.20408
STRADA	0.376862	0.204326
SRF	0.376839	0.204356
NBPF3	0.376786	0.204424
LRRIQ1	0.376761	0.204457
CTD-2201E18.5	0.376716	0.204516
KCNK1	0.376716	0.204516
RP11-119D9.1	0.376716	0.204516
LPAR5	0.376716	0.204516
AC012462.1	0.376716	0.204516
SETD3	0.376536	0.20475
RP3-522P13.3	0.376482	0.204819
NACAD	0.376443	0.20487
HABP4	0.376424	0.204896
ZNF839	0.376348	0.204994
CTD-2561J22.3	0.376343	0.205001
TEKT1	0.37634	0.205005
RP11-123K3.4	0.376322	0.205028
GABARAP	0.376322	0.205028
CGRRF1	0.376294	0.205065
GFRA1	0.376145	0.205258
RP11-439A17.10	0.376111	0.205303
THRB	0.376099	0.205318
RP11-444A22.1	0.376079	0.205344
WDFY1	0.37606	0.205369
CDH12	0.375966	0.205491
ZNF185	0.3759	0.205577
ZC3H13	0.37585	0.205642
FBXW7	0.37577	0.205747
FLYWCH1	0.375742	0.205784
USP32	0.375709	0.205827
MAU2	0.375688	0.205854
PRRX1	0.375579	0.205996
DOPEY1	0.375475	0.206132
TCEA3	0.375429	0.206191
SYK	0.375349	0.206297
ERBB2	0.375316	0.206339
AC004381.6	0.375284	0.206382
AKAP10	0.375235	0.206445
PCDHB14	0.375132	0.20658
CNOT4	0.374999	0.206753
RP11-227G15.10	0.374625	0.207244
GPSM2	0.374551	0.20734
ZNF229	0.374517	0.207385
PRKCZ	0.374426	0.207504
GPD1	0.374288	0.207685
RP4-564F22.7	0.374288	0.207685
ANKK1	0.374288	0.207685
ST20-MTHFS	0.374288	0.207685
DIO2	0.374288	0.207685
CLCF1	0.374288	0.207685
PARD6A	0.374288	0.207685
SLC2A4	0.374288	0.207685
RP11-216L13.17	0.374288	0.207685
C1orf127	0.374288	0.207685
RIBC1	0.374288	0.207685
LINC00426	0.374288	0.207685
FAM149A	0.374288	0.207685
CTB-25B13.12	0.374288	0.207685
AD001527.7	0.374288	0.207685
RP11-62I21.1	0.374288	0.207685
RP1-102G20.5	0.374288	0.207685
RP11-49I11.1	0.374288	0.207685
ARHGEF3-AS1	0.374288	0.207685
RP11-166P13.3	0.374288	0.207685
RP11-45A17.2	0.374288	0.207685
RP11-723G8.2	0.374288	0.207685
LINC00891	0.374288	0.207685
CH507-9B2.8	0.374288	0.207685
HIST2H2BF	0.374288	0.207685
SUZ12	0.374139	0.207881
PASK	0.373888	0.208211
NMRK1	0.373857	0.208251
SPATA18	0.373707	0.208449
JUND	0.373608	0.208578
VPS37B	0.373568	0.208631
C11orf57	0.373534	0.208676
PAAF1	0.373425	0.208819
SLC25A17	0.373409	0.20884
FAM135B	0.373407	0.208842
GAPVD1	0.372631	0.209866
AQP7	0.372605	0.209899
PRELID3A	0.372597	0.209911
RP11-27M9.1	0.372561	0.209958
MLX	0.372518	0.210015
AGER	0.372401	0.210169
RP6-109B7.5	0.372296	0.210308
UBE2T	0.372296	0.210308
EVI2B	0.372296	0.210308
RP11-43F13.3	0.372296	0.210308
TMCC2	0.372296	0.210308
FGFBP2	0.372296	0.210308
CTD-2315E11.1	0.372296	0.210308
LINC01471	0.372296	0.210308
SYCE1L	0.372296	0.210308
PRR7-AS1	0.372296	0.210308
TMEM256-PLSCR3	0.372296	0.210308
SMURF1	0.372259	0.210357
LINC01119	0.372147	0.210506
AGO1	0.372113	0.210551
METTL20	0.372075	0.210601
RP11-381O7.3	0.371765	0.211011
UPF1	0.371612	0.211213
KDM2A	0.371545	0.211303
RPGR	0.371537	0.211313
PWRN1	0.371523	0.211331
RP11-677M14.7	0.371415	0.211475
LINC00444	0.371215	0.21174
HARBI1	0.371215	0.21174
RP11-861E21.2	0.371215	0.21174
RP11-307E17.8	0.371041	0.211971
HDAC11	0.370988	0.212041
RP1-65P5.3	0.370772	0.212328
AL589743.1	0.370671	0.212463
MPI	0.370585	0.212577
RND3	0.370558	0.212613
SUSD2	0.370541	0.212636
ZC3H14	0.370512	0.212675
AC004951.6	0.370482	0.212714
MAP2K3	0.370467	0.212735
HS2ST1	0.370345	0.212896
LRRTM4	0.370312	0.21294
LHFPL2	0.37018	0.213117
MYRFL	0.36979	0.213637
RP11-395G23.3	0.36979	0.213637
STK32A	0.36979	0.213637
GPRC6A	0.36979	0.213637
PRNCR1	0.36979	0.213637
RP5-945F2.3	0.36979	0.213637
PAX2	0.36979	0.213637
PDZD7	0.36979	0.213637
ST8SIA5	0.36979	0.213637
PRR11	0.36979	0.213637
PAX7	0.36979	0.213637
LY6G6C	0.36979	0.213637
RP11-58A18.2	0.36979	0.213637
MAP7D2	0.36979	0.213637
SLC26A8	0.36979	0.213637
PRAMEF26	0.36979	0.213637
GABRA6	0.36979	0.213637
ZNF568	0.369764	0.213671
RP11-1228E12.2	0.369663	0.213807
MSRA	0.369435	0.214111
CACNB3	0.3693	0.214292
ACVR1B	0.369297	0.214295
HIF3A	0.369228	0.214388
MAP2K4	0.369165	0.214473
DEPTOR	0.368942	0.21477
PIGO	0.368881	0.214853
TRPM7	0.368786	0.214979
RP11-370I10.6	0.368712	0.215078
CTD-2006H14.2	0.368597	0.215233
USP44	0.368503	0.215359
PPARG	0.368416	0.215476
LRRC2	0.368358	0.215553
FBXL19-AS1	0.36801	0.21602
HSPA12A	0.367768	0.216347
FAM214B	0.367712	0.216421
NIM1K	0.36767	0.216479
USP12-AS1	0.367665	0.216485
KIAA1549L	0.367665	0.216485
FAM83G	0.367665	0.216485
RP11-2B6.3	0.367665	0.216485
ABHD11	0.367487	0.216725
SLC9A6	0.367441	0.216786
NUP88	0.367242	0.217055
KIAA1211	0.367219	0.217086
RP11-497H16.9	0.367179	0.21714
MUSK	0.367178	0.217141
CAPN3	0.367172	0.217149
RP11-673E1.4	0.367073	0.217283
YWHAE	0.366989	0.217395
AC069277.2	0.366988	0.217396
RELT	0.366792	0.217662
LINC00457	0.36679	0.217664
CDYL2	0.366771	0.21769
AK4	0.366704	0.21778
OVCH1-AS1	0.366519	0.218031
DDR1	0.366513	0.218038
FANCE	0.36648	0.218083
PDSS1	0.36638	0.218219
DOCK8	0.366368	0.218235
VAPB	0.366123	0.218566
SEC24B-AS1	0.36604	0.218678
COL4A3	0.366035	0.218685
FXYD6-FXYD2	0.366022	0.218703
[truncated: 43,069 more rows]

## Sheet: Mast
Gene	Pearson Coefficient	P-value
NBPF11	0.754502	0.00287827
ERC1	0.738196	0.00396105
KCMF1	0.667341	0.0127025
EHMT1	0.658652	0.0143628
WWOX	0.649935	0.0161875
CTD-3179P9.1	0.648553	0.016492
AHNAK	0.639464	0.0186027
ARID1B	0.637445	0.0190978
NSMAF	0.63183	0.0205259
P2RY14	0.627868	0.0215805
TTC9C	0.626175	0.0220433
CPM	0.618087	0.0243558
PARP4	0.610001	0.0268426
SPG11	0.609584	0.0269756
NCOR2	0.607918	0.0275121
CHD7	0.605057	0.0284522
UQCRC2	0.604638	0.0285917
ZNF451	0.603504	0.0289722
ZRANB3	0.602326	0.0293711
STK4	0.601654	0.0296005
PTPN9	0.598804	0.030588
REV3L	0.598462	0.0307082
GABPB1-AS1	0.598408	0.0307273
FPR3	0.592743	0.0327685
DRD2	0.589337	0.0340425
PPP1R12A	0.588259	0.034453
RPL30	0.587545	0.0347273
MYO9B	0.587521	0.0347364
PHF1	0.586769	0.0350268
HDAC4	0.585417	0.0355532
TMBIM6	0.582527	0.0366974
DPYSL2	0.578645	0.0382766
RBM6	0.577626	0.038699
TMEM50B	0.576297	0.0392552
GPBP1	0.574555	0.0399931
SLC20A2	0.566276	0.0436372
AKAP9	0.566211	0.0436665
ITK	0.563495	0.044913
RAB44	0.563254	0.0450249
UBQLN1	0.561873	0.0456698
MEF2D	0.556043	0.0484649
DGKG	0.555083	0.0489365
ATXN1	0.553677	0.0496335
SMC3	0.550381	0.0512947
ASXL2	0.549029	0.0519873
TRPM7	0.546825	0.0531308
ATP6V0E1	0.546539	0.0532809
TPT1	0.54601	0.0535587
SNX6	0.5452	0.0539856
LCP2	0.544553	0.0543285
GRAP2	0.543967	0.0546406
ZEB2	0.542414	0.0554735
WDR11	0.542049	0.0556708
MFN1	0.54054	0.056491
IL4R	0.53991	0.0568355
CARNMT1	0.537992	0.0578952
AC058791.1	0.537643	0.0580892
CYB5B	0.536177	0.0589102
TSPAN4	0.535102	0.0595177
SLK	0.532825	0.0608179
VPS8	0.53142	0.0616309
TANGO6	0.529704	0.0626336
ORC2	0.527832	0.0637408
EVL	0.524752	0.0655922
MBNL1	0.524295	0.06587
NR2C2	0.524071	0.0660068
ACTR2	0.523543	0.0663288
HBA2	0.523023	0.0666482
OPA1	0.520845	0.0679948
ITSN2	0.520814	0.0680143
KCNMA1	0.519381	0.0689106
PHIP	0.517317	0.0702168
MOGS	0.514658	0.071925
PPP2R2A	0.5143	0.0721571
TMOD1	0.513327	0.0727908
TNKS	0.512791	0.0731411
PACSIN2	0.509105	0.075585
MAPK14	0.508898	0.0757237
HOXB3	0.507258	0.0768309
TPCN1	0.503959	0.0790914
EIF1AX	0.503256	0.0795786
TTI1	0.503226	0.0795997
RCAN2	0.502762	0.0799226
MYOM1	0.50155	0.0807706
PBRM1	0.501023	0.0811414
IRS2	0.500098	0.081795
DDX17	0.498534	0.0829083
ARRB2	0.498075	0.083237
DOCK8	0.497316	0.0837822
RP11-426C22.5	0.497216	0.0838543
KMT2A	0.49688	0.0840965
EMSY	0.492927	0.0869848
VPS45	0.492433	0.0873509
PPP2R1B	0.491463	0.0880719
FRS2	0.489966	0.0891928
STX8	0.486459	0.0918574
SDAD1	0.483493	0.0941532
CASQ2	0.483043	0.0945049
ITPKB	0.48222	0.0951502
CBWD2	0.481422	0.0957791
ABCB7	0.479716	0.0971327
CD81	0.479043	0.0976709
CCT5	0.478561	0.0980569
SBF2	0.478458	0.0981399
DAPK1	0.47834	0.0982347
MPHOSPH8	0.477078	0.0992519
PNPLA7	0.476611	0.0996305
FAM222B	0.47658	0.0996553
GNG2	0.475061	0.100893
HNRNPH1	0.473891	0.101854
RP11-179A10.1	0.472924	0.102653
LINC01504	0.472365	0.103116
LINC00662	0.467251	0.107423
ANP32B	0.466948	0.107682
STK40	0.466651	0.107936
OARD1	0.465554	0.108878
TTN	0.463494	0.110664
HNRNPF	0.462652	0.111399
PDPK1	0.46179	0.112155
INVS	0.46133	0.11256
LINC01485	0.460482	0.113308
GSTM2	0.459258	0.114395
SHOC2	0.457509	0.115961
PCMTD1	0.456908	0.116502
PI4KA	0.456846	0.116558
NOTCH3	0.456734	0.116659
BCL7A	0.455767	0.117534
H2AFV	0.455403	0.117865
NCEH1	0.454671	0.118531
ENGASE	0.453573	0.119536
RASGEF1B	0.452095	0.120897
LYST	0.45191	0.121069
NCOR1	0.451715	0.121249
PJA2	0.451591	0.121364
NFYA	0.451578	0.121376
URI1	0.44985	0.122985
CLYBL	0.449805	0.123027
KIAA0368	0.449441	0.123368
NSUN4	0.448226	0.124509
FAM111A	0.447931	0.124788
RP11-541P9.3	0.447831	0.124882
ULK2	0.447775	0.124935
C16orf58	0.446035	0.126587
MACROD2	0.445085	0.127495
CYC1	0.444909	0.127664
RABGAP1	0.443267	0.129245
WIPF2	0.443025	0.129479
NFATC2	0.442673	0.129819
PARK2	0.441954	0.130518
CFAP36	0.441731	0.130734
ZNF710	0.441543	0.130918
DUSP16	0.441345	0.131111
EXOG	0.441025	0.131423
DUSP1	0.440908	0.131538
VPS41	0.440632	0.131808
ZBP1	0.439808	0.132617
ZNF254	0.437543	0.134857
SFMBT2	0.437521	0.134878
PXDNL	0.437261	0.135137
BANP	0.437225	0.135173
AL132709.8	0.437006	0.13539
VIM	0.436331	0.136065
TMEM266	0.435687	0.13671
SRGAP2B	0.435547	0.13685
SVIP	0.435353	0.137045
CBL	0.43513	0.137269
RP11-557H15.3	0.435055	0.137345
USP16	0.434927	0.137473
VRK1	0.434845	0.137556
CAMK2G	0.432826	0.1396
STAM	0.43275	0.139677
TAF1D	0.432397	0.140037
PPHLN1	0.432207	0.140231
UBE2D2	0.43107	0.141393
RRAGB	0.430568	0.141909
CYSTM1	0.430422	0.142059
RP11-634B7.4	0.429886	0.142611
RP11-96H19.1	0.429613	0.142893
GTPBP4	0.42906	0.143465
DCAF10	0.428834	0.143699
NUPL2	0.428803	0.143731
RPRD1A	0.428056	0.144507
PLGRKT	0.427594	0.144989
SMAD2	0.427568	0.145015
MRPL41	0.426809	0.145809
KIAA2026	0.42666	0.145964
MAP3K4	0.426521	0.14611
CEP70	0.425759	0.14691
ALOX5	0.425149	0.147553
YPEL2	0.422595	0.150262
PIP5K1C	0.422306	0.150571
NUDT12	0.421997	0.150902
OS9	0.420896	0.152083
FAM160B1	0.420855	0.152127
ISCU	0.420846	0.152137
DMAP1	0.420133	0.152905
CCSER1	0.419145	0.153974
TMSB10	0.418804	0.154344
SCYL2	0.41871	0.154446
SLC11A1	0.418359	0.154828
SPICE1	0.418287	0.154906
STAG2	0.418234	0.154964
RSU1	0.418221	0.154979
C10orf76	0.41788	0.15535
PGBD5	0.417796	0.155441
SNX14	0.417515	0.155749
CHPT1	0.416917	0.156403
COX6C	0.416034	0.157372
PLCG1	0.415603	0.157847
CCDC3	0.415283	0.1582
ZNF124	0.415136	0.158361
RFX1	0.4149	0.158622
LIPA	0.414203	0.159394
SLC25A6	0.414035	0.159581
UQCC1	0.413926	0.159701
AC091814.2	0.413313	0.160383
IFNGR2	0.413066	0.160658
RP11-11N7.5	0.413063	0.160661
RAB27B	0.412784	0.160973
QRSL1	0.412592	0.161187
ZNF141	0.412489	0.161303
ZBTB17	0.412257	0.161562
PPP1R9A	0.412064	0.161778
POLK	0.411903	0.161958
VTI1A	0.411664	0.162226
ZRANB2	0.411342	0.162587
PTENP1-AS	0.41112	0.162837
LRIG2	0.410376	0.163675
PRELID2	0.410326	0.163731
PIGL	0.410284	0.163778
TMEM220-AS1	0.410259	0.163807
PPM1L	0.409732	0.164403
SNRPD3	0.409595	0.164558
RBM14-RBM4	0.409436	0.164737
ATR	0.40898	0.165255
WDR17	0.408812	0.165446
TBX2	0.408622	0.165662
TRERF1	0.408543	0.165752
PLGLB1	0.408104	0.166251
RP11-2B6.3	0.407351	0.16711
LYRM4	0.406485	0.168102
USP19	0.405982	0.168681
TJP2	0.405972	0.168692
ENOX2	0.4059	0.168775
SEC24D	0.40574	0.168959
CYTH4	0.405732	0.168968
ARHGAP18	0.4043	0.170623
CDR2	0.403145	0.171964
SCAPER	0.402552	0.172656
SKAP2	0.402385	0.17285
SAR1B	0.401509	0.173876
PRKACB	0.401449	0.173946
GRSF1	0.401431	0.173967
ANKRD49	0.401409	0.173994
SLC9A3R1	0.401391	0.174014
NUP214	0.401282	0.174143
OTUB1	0.401222	0.174213
MRPS21	0.400275	0.175327
ENY2	0.399649	0.176066
PHF6	0.399126	0.176685
PIP5K1B	0.398405	0.177541
MDH1	0.39783	0.178225
CRLF3	0.397688	0.178394
ZKSCAN8	0.397598	0.178501
RASSF4	0.397521	0.178593
EED	0.397437	0.178694
MYL2	0.397393	0.178747
UBE2G2	0.397192	0.178986
AP3D1	0.397007	0.179207
CTD-2353F22.1	0.395617	0.180874
TBC1D20	0.395476	0.181044
AGO4	0.395473	0.181047
PRRC2C	0.39492	0.181714
ALDH1A1	0.394361	0.182389
LMNA	0.393644	0.183257
LINC00886	0.393453	0.183488
TNFAIP2	0.393287	0.18369
LDLRAD4	0.39238	0.184794
DHRS1	0.39232	0.184867
NSF	0.391803	0.185497
SEMA4D	0.390922	0.186576
SAMHD1	0.389723	0.188051
ATP8B2	0.38962	0.188178
COG2	0.389472	0.188361
REXO1	0.389409	0.188437
CARMN	0.389248	0.188637
KIAA1549	0.388899	0.189068
SUMO1	0.388076	0.190087
IFNGR1	0.387985	0.1902
HDAC7	0.387162	0.191224
ANXA1	0.387158	0.191229
HSF2	0.387029	0.191389
WRNIP1	0.387015	0.191408
SPEF2	0.386965	0.19147
OCRL	0.386965	0.19147
UBE2J2	0.386657	0.191854
ZBTB32	0.386465	0.192094
XPNPEP3	0.386342	0.192247
RYR2	0.385822	0.192897
BTBD10	0.385779	0.192951
TRAK2	0.385244	0.193623
2021-03-08	0.385113	0.193788
ALS2	0.384628	0.194397
GOLGA8B	0.384182	0.194958
GTF2IRD2B	0.384003	0.195184
ASRGL1	0.383996	0.195193
ARHGAP26	0.383937	0.195268
ASTN2	0.383601	0.195692
KRT10	0.383546	0.195762
CIC	0.382923	0.19655
TNFSF13B	0.382806	0.196699
ABCE1	0.382488	0.197103
ST3GAL5	0.382137	0.197548
TBC1D12	0.382123	0.197566
THEMIS2	0.382111	0.197582
GPATCH2	0.382048	0.197661
AC002066.1	0.381991	0.197734
NSA2	0.38198	0.197748
RNF7	0.381955	0.197779
AP4E1	0.381089	0.198883
WASL	0.381009	0.198985
ANO10	0.380533	0.199594
SLIT3	0.380522	0.199609
TTC17	0.38042	0.199739
CDC14B	0.380195	0.200026
TMEM51	0.380139	0.200099
COX7B	0.379794	0.200542
PREP	0.379706	0.200654
RNF149	0.379645	0.200733
NAF1	0.379062	0.201482
RP11-321A17.4	0.379056	0.201489
CARKD	0.378973	0.201597
ANAPC2	0.378871	0.201727
CPQ	0.378124	0.202691
GAS6-AS1	0.378067	0.202765
ZNF565	0.377968	0.202893
CAMSAP1	0.37763	0.20333
ERI3	0.377579	0.203397
SPRY4	0.377407	0.203619
MTRR	0.37715	0.203952
TMEM69	0.377119	0.203992
PPA2	0.376852	0.204339
POLDIP3	0.376301	0.205056
ZNF500	0.376301	0.205056
PER1	0.376076	0.205349
XXbac-BPGBPG55C20.2	0.375465	0.206145
MS4A6A	0.375416	0.206209
HECTD4	0.375281	0.206386
KCNQ1	0.375167	0.206534
HOMER2	0.374922	0.206855
HIC2	0.374826	0.20698
ADGRL1	0.374826	0.20698
TECR	0.374522	0.207378
CSNK1A1	0.374221	0.207774
DST	0.373907	0.208185
PFKL	0.373762	0.208376
ARL14EP	0.373097	0.209251
TYK2	0.371861	0.210884
FLYWCH1	0.371771	0.211003
HAX1	0.371758	0.21102
PPM1G	0.371195	0.211766
ZNF667	0.370883	0.212182
MFSD10	0.370346	0.212895
KAT2B	0.369941	0.213436
ZNF138	0.369859	0.213545
ARMC2	0.369681	0.213783
C5orf24	0.369551	0.213956
RAD51B	0.3694	0.214158
C9orf3	0.369312	0.214275
ZWILCH	0.369306	0.214284
PARVB	0.368993	0.214703
CTD-2561J22.3	0.368782	0.214985
RP11-333E1.1	0.368782	0.214985
AC253572.1	0.368705	0.215089
CCP110	0.368245	0.215705
FTH1	0.36799	0.216048
PPP2R2B	0.36753	0.216666
RP11-243J16.7	0.36716	0.217166
FBXO42	0.367153	0.217175
JMJD1C	0.36703	0.21734
SPG7	0.366969	0.217423
MAPRE2	0.366701	0.217785
ODF2	0.366625	0.217887
BIRC6	0.366601	0.21792
SERF2	0.366541	0.218001
C14orf159	0.366402	0.218188
GRIP2	0.366314	0.218307
RP11-384P7.7	0.366314	0.218307
EI24	0.366314	0.218307
ITPR2	0.366281	0.218352
ZNF251	0.365873	0.218904
ERCC5	0.365797	0.219007
NISCH	0.365776	0.219036
RP11-231C14.7	0.365694	0.219147
TOR1AIP1	0.365654	0.219201
CPSF1	0.365546	0.219348
BTBD9	0.365251	0.219748
LINC01355	0.365026	0.220054
DIP2C	0.364194	0.221187
INTS9	0.363919	0.221561
PCM1	0.363896	0.221594
ZBTB48	0.363838	0.221673
NUB1	0.362965	0.222867
NT5C2	0.362921	0.222927
PIP4K2A	0.36292	0.222929
SYNGR2	0.362881	0.222982
NBPF26	0.36255	0.223436
MESDC2	0.36233	0.223737
CRY1	0.361982	0.224215
USP15	0.361889	0.224343
FIS1	0.361661	0.224658
HOXB2	0.361482	0.224904
NXF1	0.361386	0.225036
DYNC1H1	0.361219	0.225266
DOCK5	0.361023	0.225537
TRIO	0.361004	0.225563
TCTN3	0.360876	0.225739
SPI1	0.360852	0.225773
LAPTM5	0.360564	0.22617
SH3RF3	0.360253	0.226601
TRIM56	0.3599	0.22709
TLK1	0.359625	0.22747
RP11-319G6.1	0.359478	0.227675
SLC38A10	0.359159	0.228117
EEPD1	0.358696	0.228762
CTC-806A22.1	0.358679	0.228786
KCNAB1	0.35856	0.228952
BTAF1	0.358437	0.229123
EFTUD1	0.358349	0.229245
LARS	0.358314	0.229294
TRAF3IP3	0.358141	0.229535
MIR34AHG	0.357997	0.229736
ZFAND4	0.35797	0.229774
LIG1	0.357874	0.229908
PLB1	0.357542	0.230371
OBSCN	0.357419	0.230544
IL18	0.356804	0.231405
DARS2	0.356785	0.231431
ELMO1	0.356509	0.231818
CLUAP1	0.356399	0.231973
TPP1	0.355988	0.23255
RP11-444D3.1	0.355849	0.232746
KDM4B	0.35572	0.232927
MAP3K14	0.355278	0.233549
RGS1	0.35511	0.233787
TMTC4	0.354984	0.233964
PRKCZ	0.354956	0.234004
PER2	0.354914	0.234062
ZNF787	0.354462	0.234701
TIPRL	0.354064	0.235264
CEP128	0.354017	0.235331
CIITA	0.353617	0.235898
CEP290	0.35321	0.236475
AGPAT3	0.352931	0.236872
LMCD1-AS1	0.352664	0.237251
MKKS	0.352617	0.237319
FAM208A	0.35259	0.237358
RP11-394O4.5	0.352535	0.237436
UFM1	0.352163	0.237966
PPARGC1A	0.352133	0.238009
BAX	0.351578	0.2388
ACTA2	0.351328	0.239157
TP53I3	0.35124	0.239284
TBC1D1	0.351175	0.239376
NKD1	0.351011	0.239611
LINC00847	0.351011	0.239611
KSR1	0.35087	0.239812
TMEM159	0.350842	0.239854
ILVBL	0.350798	0.239915
CTSC	0.350546	0.240278
ZNF432	0.35039	0.240501
TBC1D9B	0.350385	0.240508
ANAPC7	0.350067	0.240964
DAGLB	0.35004	0.241003
CEACAM1	0.34996	0.241118
FASTKD1	0.349883	0.241229
EEF2	0.349876	0.24124
SORBS2	0.349441	0.241865
TBXAS1	0.349389	0.241939
MT-ND4	0.349261	0.242125
HGSNAT	0.348838	0.242734
EIF2AK2	0.348761	0.242846
PKD1	0.348654	0.243
MCAM	0.34854	0.243165
RP11-124N14.3	0.34854	0.243165
HPCAL1	0.348535	0.243172
PCGF6	0.348518	0.243196
MDC1	0.348271	0.243553
DDX60L	0.348242	0.243596
FAM107B	0.348155	0.24372
FCGR2A	0.347958	0.244006
PHKG2	0.347782	0.244261
PLA2G5	0.347773	0.244274
LINC01146	0.34773	0.244337
LETM1	0.3477	0.24438
HNRNPD	0.347509	0.244656
HMGCS1	0.347482	0.244695
PIPOX	0.347284	0.244982
UBAC2	0.347208	0.245093
POU2F1	0.34712	0.24522
TRMT1	0.346958	0.245456
CPOX	0.346795	0.245692
PRR16	0.346291	0.246426
MSRA	0.345968	0.246896
ACTR5	0.345899	0.246997
TAOK2	0.345807	0.24713
CHUK	0.345607	0.247423
CCDC53	0.345033	0.248261
SIPA1L3	0.344713	0.24873
RPL23	0.34467	0.248792
DUSP10	0.344667	0.248797
ABCF1	0.344572	0.248935
COBL	0.344272	0.249376
EIF4E2	0.344068	0.249675
SLC11A2	0.344009	0.249761
VPS13D	0.343797	0.250072
PCGF5	0.343658	0.250276
RABEP1	0.343464	0.250562
NDUFA2	0.34322	0.250921
SIKE1	0.342826	0.251502
MBD2	0.34248	0.252011
EPB41L1	0.342227	0.252385
CD99L2	0.342164	0.252478
ZBTB41	0.341962	0.252777
EBAG9	0.341605	0.253304
C16orf52	0.341463	0.253515
RPL35A	0.341456	0.253525
HAAO	0.341328	0.253714
MRPS35	0.341095	0.25406
CIR1	0.341025	0.254163
PSMA4	0.340801	0.254496
HNRNPA2B1	0.340508	0.254932
DRAP1	0.340439	0.255033
PRR14L	0.340194	0.255398
KIAA1109	0.340153	0.255459
C11orf49	0.340016	0.255663
ITCH	0.33999	0.255702
TMEM55A	0.339682	0.25616
CTIF	0.339472	0.256474
DSN1	0.339277	0.256764
THAP7	0.339277	0.256764
SLC25A26	0.338764	0.25753
CHN2	0.338586	0.257796
PTH2R	0.338522	0.257891
ZNF420	0.338249	0.2583
PDP1	0.33786	0.258883
SSR1	0.337691	0.259137
TFCP2	0.337638	0.259217
TVP23B	0.336557	0.260841
GIGYF1	0.336285	0.261251
FAM134C	0.336123	0.261496
ANKRD54	0.33605	0.261606
MAU2	0.335894	0.261842
RD3	0.335772	0.262025
METTL14	0.335659	0.262196
CD63	0.334941	0.263282
APOA1	0.334749	0.263573
DEDD	0.334749	0.263573
RUVBL2	0.334749	0.263573
RP11-295P9.13	0.334644	0.263732
INPPL1	0.334555	0.263867
EHMT2	0.334434	0.264051
TMTC3	0.33433	0.264208
SMC1A	0.333746	0.265096
PGAP2	0.333746	0.265096
NTRK2	0.333514	0.265449
MFGE8	0.333369	0.265668
CROT	0.333052	0.266153
MAF	0.332716	0.266664
PATL2	0.332714	0.266666
PLCXD1	0.332595	0.266849
LSM5	0.332229	0.267407
C2orf47	0.332141	0.267543
AKAP6	0.331841	0.268001
ITGAM	0.331717	0.268191
ZNF721	0.331701	0.268216
TEX41	0.331674	0.268257
MFSD14C	0.331141	0.269074
SUCLG2-AS1	0.331127	0.269094
RP11-809N8.4	0.330855	0.269513
NPEPL1	0.330855	0.269513
FNBP4	0.330834	0.269544
MZT1	0.330588	0.269923
SLC39A9	0.330532	0.270008
CKMT2-AS1	0.330352	0.270285
DEPDC5	0.330168	0.270569
PUM2	0.330104	0.270668
MYO18B	0.329866	0.271034
AIFM1	0.329866	0.271034
RPH3AL	0.329146	0.272144
SWAP70	0.329015	0.272346
CCZ1B	0.328958	0.272434
TRPV2	0.328739	0.272773
GPRIN3	0.328562	0.273047
PABPC4	0.328437	0.273241
DSTYK	0.328361	0.273357
PSMD8	0.328343	0.273386
LRRK1	0.328335	0.273398
SPATA5L1	0.328142	0.273697
NFYC	0.328066	0.273814
ZNF264	0.328018	0.273888
CHCHD6	0.327954	0.273988
ARL17A	0.327434	0.274794
BHLHE40	0.326813	0.275761
ZNF266	0.326802	0.275777
SLA	0.326754	0.275852
RAPGEF5	0.326661	0.275997
CTD-2378E12.1	0.326525	0.276209
GSTM5	0.326266	0.276612
AFF4	0.326132	0.276822
EXOSC1	0.326032	0.276978
NDUFA12	0.325981	0.277056
FLNC	0.32596	0.27709
C1orf27	0.325955	0.277098
ANKRD12	0.325861	0.277244
RAB38	0.325602	0.277649
CHIC2	0.325453	0.277881
KDM6A	0.325367	0.278015
XXbac-BPG13B8.10	0.325302	0.278118
TAF7	0.325097	0.278437
PSMB7	0.324865	0.278801
CD74	0.32475	0.278982
SLC18B1	0.324536	0.279316
NPIPB4	0.324444	0.279461
BCORL1	0.324133	0.279949
AVL9	0.323935	0.28026
HERPUD1	0.323874	0.280356
POLE2	0.32376	0.280535
USP5	0.32376	0.280535
RDH10	0.32376	0.280535
RSF1	0.323535	0.280889
LINC01317	0.322665	0.282259
CCDC6	0.322269	0.282884
ZNF257	0.322243	0.282926
NONO	0.322211	0.282976
COX20	0.32221	0.282977
MYO1F	0.321999	0.28331
PAPOLG	0.321794	0.283634
ZSCAN18	0.321549	0.284023
LRP1	0.320384	0.28587
DGUOK	0.320187	0.286183
DCAF8	0.320184	0.286189
JAK2	0.32006	0.286386
ACAD10	0.320019	0.28645
PRDM2	0.319999	0.286483
TNRC6B	0.319803	0.286794
FHL2	0.319662	0.287019
WIPF1	0.319651	0.287037
FMN1	0.31956	0.287181
ARFIP2	0.31941	0.287421
STT3B	0.319303	0.28759
TBC1D8B	0.319282	0.287625
CEP192	0.319262	0.287656
SETD7	0.318837	0.288335
TFRC	0.318689	0.288571
NAA35	0.318655	0.288625
RSPRY1	0.318652	0.288631
FAM102A	0.318382	0.289062
RPL35	0.318375	0.289072
MYO1G	0.318375	0.289072
MAD1L1	0.318325	0.289152
SLC35D2	0.318243	0.289284
BCL3	0.318182	0.289382
ERCC3	0.318141	0.289448
KLF11	0.317978	0.289707
ZNF529-AS1	0.317978	0.289707
RP11-1000B6.8	0.317759	0.29006
MARS	0.317726	0.290112
FBRS	0.317228	0.290911
CCT6B	0.316863	0.291497
MIR2052HG	0.316863	0.291497
POGLUT1	0.316785	0.291623
GNLY	0.316742	0.291691
SLC38A11	0.315917	0.293019
ZNF761	0.315868	0.293098
SGSM2	0.315865	0.293103
OST4	0.315846	0.293134
RCSD1	0.315722	0.293333
COG8	0.315677	0.293406
PDXDC1	0.315568	0.293583
WDPCP	0.315518	0.293663
TAPBPL	0.315392	0.293866
FUCA2	0.315383	0.29388
ZNF253	0.315272	0.294059
TRAF4	0.315158	0.294243
RP11-703M24.5	0.315158	0.294243
E2F6	0.315158	0.294243
TRIM23	0.315071	0.294385
SRRM1	0.314909	0.294646
ADAP2	0.314863	0.294721
CANX	0.31475	0.294904
LUC7L3	0.314576	0.295186
RP11-596C23.6	0.314176	0.295834
ZNF706	0.314097	0.295961
AHCTF1	0.313938	0.296219
LPAR5	0.313897	0.296285
DNAJB12	0.313604	0.296761
VPS39	0.31321	0.297401
POLR2L	0.313186	0.29744
ZGRF1	0.312921	0.297871
NPRL2	0.312802	0.298064
GSPT1	0.312753	0.298144
CDYL	0.312697	0.298235
LRRFIP1	0.312663	0.29829
GNAQ	0.312626	0.298351
FKBP5	0.31257	0.298443
ALKBH8	0.312355	0.298793
SYNJ2	0.312346	0.298807
PAPD7	0.312275	0.298923
STX12	0.312247	0.298968
PPDPF	0.312221	0.299011
CD37	0.312214	0.299022
ITGA7	0.31218	0.299078
RP11-258C19.7	0.312082	0.299238
PNMA1	0.312082	0.299238
MEF2C	0.312054	0.299283
RMDN3	0.312042	0.299303
CARD19	0.311987	0.299393
CTC-546K23.1	0.311978	0.299408
STRN3	0.311906	0.299524
TBC1D8	0.311828	0.299652
MPG	0.311582	0.300054
SFPQ	0.311433	0.300297
FAHD2A	0.311018	0.300976
CAP2	0.310996	0.301011
PDK1	0.310947	0.301093
PAK4	0.310605	0.301653
DDX23	0.310465	0.301882
ADSSL1	0.310205	0.302309
RP11-766N7.3	0.310205	0.302309
ATXN2	0.310171	0.302364
POLRMT	0.310134	0.302424
UGGT1	0.309944	0.302737
ABCB8	0.309914	0.302786
ATN1	0.309842	0.302905
VPS52	0.309663	0.303198
CLOCK	0.309448	0.303552
ESF1	0.309023	0.304252
SLC6A3	0.30896	0.304355
FAM66D	0.308932	0.304401
RNF144B	0.308896	0.30446
ADGRD1	0.308878	0.30449
ARHGAP27	0.30885	0.304536
AK6	0.308739	0.304718
ATG3	0.308453	0.30519
PWWP2A	0.308382	0.305307
EOGT	0.308367	0.305332
GBAS	0.308348	0.305365
CCBL2	0.308304	0.305437
AGGF1	0.308283	0.30547
OSBPL3	0.30817	0.305657
MIOS	0.308111	0.305755
NFAM1	0.307806	0.306259
KIAA1522	0.307708	0.306422
GCNT2	0.307624	0.30656
MIR646HG	0.307526	0.306723
LRCH1	0.307468	0.306818
MBOAT7	0.307334	0.30704
CNTRL	0.307172	0.307308
THADA	0.307133	0.307372
SIPA1L2	0.306806	0.307915
NOL10	0.306752	0.308003
TMEM127	0.30672	0.308057
HLA-DPB1	0.306581	0.308288
RP11-324I22.4	0.306489	0.308441
SLC25A24	0.306359	0.308657
JOSD1	0.305993	0.309264
AP3B1	0.305521	0.310049
ZNF800	0.305435	0.310192
RP11-76E17.4	0.305319	0.310386
UNK	0.305306	0.310408
LPIN1	0.304923	0.311045
PURB	0.304908	0.31107
SLC25A4	0.303899	0.312756
TPSG1	0.303812	0.312901
PPIH	0.303779	0.312956
PIGU	0.303717	0.313059
CAPN3	0.303666	0.313145
SPIN1	0.303191	0.313941
PIK3CD	0.30276	0.314664
MPV17	0.302735	0.314707
VWC2	0.302721	0.314729
RPL34-AS1	0.302638	0.314868
NPIPB5	0.302638	0.314869
DSE	0.302607	0.314921
TTC12	0.302546	0.315024
CDS2	0.302525	0.315058
GOLGB1	0.302036	0.31588
DOPEY1	0.301899	0.31611
EIF2B4	0.301829	0.316229
NEAT1	0.301811	0.316259
KCNJ5	0.301764	0.316339
ZNF594	0.301708	0.316433
ATP5F1	0.301628	0.316566
TNFAIP1	0.30146	0.316851
BLOC1S5-TXNDC5	0.30146	0.316851
MTMR10	0.301295	0.317129
CSF1	0.301109	0.317442
LRBA	0.301071	0.317506
PDE4DIP	0.300891	0.31781
QKI	0.300774	0.318007
FAM65B	0.300765	0.318023
WDR49	0.300761	0.318029
CHRM3	0.300761	0.318029
PTRF	0.300588	0.318321
FURIN	0.300225	0.318934
ASB7	0.29996	0.319384
DHX32	0.299763	0.319717
SUDS3	0.299665	0.319883
MRC1	0.299488	0.320183
RPL8	0.299483	0.320191
CCDC146	0.29942	0.320297
NRP1	0.299391	0.320347
STARD4	0.299335	0.320441
RP11-455B3.1	0.299291	0.320516
SMARCA2	0.29923	0.320621
ARHGEF6	0.299167	0.320726
LYVE1	0.299037	0.320948
CPEB3	0.298962	0.321075
DIS3L	0.298895	0.321188
NUP210	0.298825	0.321307
MED14	0.298494	0.32187
RBM39	0.298146	0.322462
HSPB1	0.298107	0.322528
SLC35A3	0.298091	0.322554
PPARG	0.29792	0.322846
CNOT3	0.297898	0.322883
RP5-1171I10.5	0.297726	0.323177
PDGFRB	0.297406	0.323722
GMPPA	0.297341	0.323833
TMEM173	0.297313	0.32388
PDCD1LG2	0.297313	0.32388
NTRK3	0.297272	0.32395
H1FX	0.296931	0.324533
VAMP8	0.296898	0.324588
AKAP8	0.296838	0.324691
GHR	0.296798	0.324759
ZNF786	0.296677	0.324966
PGM5P2	0.296642	0.325026
PDE4B	0.296523	0.325229
SHTN1	0.296497	0.325273
CELF1	0.296497	0.325274
HDHD3	0.296177	0.325822
ARID4A	0.296126	0.325909
METTL6	0.296095	0.325961
CENPU	0.295972	0.326173
RP11-356I2.4	0.295871	0.326346
TDP1	0.295704	0.326632
ATAD5	0.295517	0.326953
SPECC1	0.295426	0.327109
DNAJC30	0.295207	0.327485
UBR7	0.295207	0.327485
SNHG21	0.295207	0.327485
PTP4A3	0.295139	0.3276
B4GALT3	0.295139	0.3276
PILRB	0.295092	0.327681
MRPL35	0.295019	0.327807
ISYNA1	0.294956	0.327915
VIM-AS1	0.294639	0.32846
RPAP3	0.294602	0.328523
TAPT1	0.294558	0.328599
CCDC77	0.294551	0.32861
ABO	0.294551	0.32861
VEGFA	0.294142	0.329315
ARSG	0.293962	0.329624
VPS72	0.293805	0.329895
SYNRG	0.293711	0.330058
COPB2	0.293666	0.330134
ZNF681	0.293652	0.330158
TSEN54	0.293615	0.330222
ACADM	0.293509	0.330405
AKAP13	0.2935	0.33042
TMEM126B	0.293229	0.330888
SERPINB6	0.29319	0.330956
ULK3	0.293165	0.330999
PAN3	0.293096	0.331119
HCFC2	0.292868	0.331512
GATAD2A	0.292622	0.331936
WBP1L	0.292467	0.332205
ANKRD28	0.292459	0.332219
DNAJC13	0.292379	0.332357
FTX	0.292086	0.332864
HDAC1	0.292026	0.33297
COG3	0.291939	0.333119
FGD2	0.291561	0.333774
CLIC4	0.291511	0.333861
IGSF11	0.291499	0.333882
CCT8	0.291482	0.333912
USP9Y	0.291455	0.333958
NPM1	0.291453	0.333961
EFR3B	0.291355	0.334132
CRELD1	0.291355	0.334132
PMEPA1	0.291316	0.334199
RINL	0.291003	0.334744
EPHA5-AS1	0.290901	0.334921
PRKCE	0.290749	0.335186
SPIRE1	0.290699	0.335271
DCAF12	0.290638	0.335378
BCLAF1	0.2906	0.335443
PDE9A	0.290586	0.335468
KIF1B	0.29052	0.335583
MON2	0.290403	0.335787
MDM2	0.290384	0.335819
SLC37A3	0.290237	0.336076
VPS9D1	0.290187	0.336162
DENND1A	0.290102	0.336311
FAM127A	0.2899	0.336663
ANP32A	0.289893	0.336675
SH3GL1	0.289877	0.336702
MICAL2	0.289706	0.337
AP1M1	0.289613	0.337163
RP11-16B13.1	0.289598	0.337188
GIN1	0.289513	0.337337
ZNF587	0.289434	0.337475
SLC18A2	0.289346	0.337629
[truncated: 44,153 more rows]

## Sheet: Myeloid
Gene	Pearson Coefficient	P-value
[truncated: 45,068 more rows]

[truncated: 4 more sheets: Neurons, Pericyte, Smooth Muscle, TNK Cell]
