# Supplementary material for: Single-cell transcriptomics reveals cell-type-specific diversification in human heart failure
Source: Nat Cardiovasc Res. Author manuscript; Available in PMC 2022 Aug 10. (PMC9364913; doi:10.1038/s44161-022-00028-6)
Supplement: Supplemental Table 27 [file NIHMS1824360-supplement-Supplemental_Table_27.xlsx]

## Sheet: Integrated Object
p_val	avg_log2FC	pct.1	pct.2	p_val_adj	cluster	gene
0	3.82127	0.898	0.041	0	Adipocytes	GPAM
0	3.41178	0.959	0.253	0	Adipocytes	ACACB
0	3.01205	0.963	0.182	0	Adipocytes	PDE3B
0	2.83487	0.931	0.155	0	Adipocytes	PPARG
0	2.47298	0.916	0.185	0	Adipocytes	ACSL1
0	2.46098	0.915	0.199	0	Adipocytes	GHR
0	2.39939	0.937	0.003	0	Adipocytes	PLIN1
0	2.38729	0.903	0.257	0	Adipocytes	SIK2
0	2.30357	0.755	0.025	0	Adipocytes	FASN
0	2.20538	0.948	0.17	0	Adipocytes	MGST1
0	2.15895	0.956	0.169	0	Adipocytes	PNPLA2
0	2.06787	0.854	0.04	0	Adipocytes	PLIN4
0	1.98052	0.803	0.005	0	Adipocytes	SLC19A3
0	1.97269	0.813	0.002	0	Adipocytes	ADIPOQ
0	1.95682	0.894	0.01	0	Adipocytes	MLXIPL
0	1.92463	0.823	0.211	0	Adipocytes	SLC1A3
0	1.92267	0.974	0.454	0	Adipocytes	EBF1
0	1.90584	0.461	0.012	0	Adipocytes	SCD
0	1.81365	0.91	0.399	0	Adipocytes	GBE1
0	1.80371	0.632	0.006	0	Adipocytes	DGAT2
0	1.7981	0.825	0.004	0	Adipocytes	GPD1
0	1.7967	0.912	0.166	0	Adipocytes	AQP7
0	1.79644	0.746	0.056	0	Adipocytes	TENM3
0	1.78808	0.923	0.172	0	Adipocytes	MAPK10
0	1.75886	0.686	0.053	0	Adipocytes	G0S2
0	1.73649	0.936	0.382	0	Adipocytes	COL4A1
0	1.73254	0.757	0.016	0	Adipocytes	PTGER3
0	1.72947	0.871	0.146	0	Adipocytes	RP11-444D3.1
0	1.71692	0.838	0.22	0	Adipocytes	LPL
0	1.71499	0.708	0.084	0	Adipocytes	ANGPTL4
0	1.71087	0.761	0.052	0	Adipocytes	PRKAR2B
0	1.68897	0.709	0.102	0	Adipocytes	GPC6
0	1.68415	0.875	0.311	0	Adipocytes	FOXO1
0	1.68	0.855	0.084	0	Adipocytes	TMEM132C
0	1.6197	0.607	0.042	0	Adipocytes	MEST
0	1.60129	0.807	0.127	0	Adipocytes	PLXNA4
0	1.57161	0.781	0.093	0	Adipocytes	TPRG1
0	1.56027	0.863	0.159	0	Adipocytes	BCL2
0	1.53655	0.699	0.014	0	Adipocytes	RP11-427J23.1
0	1.52428	0.708	0.14	0	Adipocytes	IGF1
0	1.5176	0.939	0.451	0	Adipocytes	COL4A2
0	1.51438	0.736	0.083	0	Adipocytes	PPP2R1B
0	1.51321	0.796	0.157	0	Adipocytes	ADH1B
0	1.49962	0.858	0.249	0	Adipocytes	ITSN1
0	1.49155	0.637	0.205	0	Adipocytes	NAMPT
0	1.48942	0.757	0.069	0	Adipocytes	LIPE-AS1
3.42564e-301	1.48798	0.896	0.519	1.19959e-296	Adipocytes	SAT1
0	1.47193	0.601	0.023	0	Adipocytes	CD96
0	1.46304	0.864	0.328	0	Adipocytes	LAMA4
0	1.46249	0.716	0.016	0	Adipocytes	TRHDE
2.66688e-229	1.45716	0.648	0.26	9.33888e-225	Adipocytes	EMP1
0	1.45527	0.863	0.299	0	Adipocytes	TMEM135
0	1.45447	0.848	0.205	0	Adipocytes	FABP4
0	1.44158	0.628	0.115	0	Adipocytes	ADRBK2
0	1.43301	0.765	0.097	0	Adipocytes	APBB1IP
0	1.43279	0.843	0.295	0	Adipocytes	MGEA5
0	1.43103	0.752	0.079	0	Adipocytes	AGPAT2
0	1.4244	0.315	0.004	0	Adipocytes	SAA1
0	1.4204	0.785	0.088	0	Adipocytes	GABRE
0	1.41413	0.888	0.404	0	Adipocytes	MYCBP2
0	1.38715	0.696	0.032	0	Adipocytes	2021-03-01
0	1.38601	0.882	0.328	0	Adipocytes	ASPH
0	1.36765	0.584	0.012	0	Adipocytes	HPSE2
0	1.36616	0.813	0.247	0	Adipocytes	TLN2
0	1.36422	0.578	0.026	0	Adipocytes	PDE8B
0	1.361	0.718	0.125	0	Adipocytes	ACSS2
8.49604e-50	1.35362	0.306	0.159	2.97514e-45	Adipocytes	THBS1
0	1.35255	0.691	0.034	0	Adipocytes	LIPE
0	1.35239	0.624	0.07	0	Adipocytes	RP11-665G4.1
0	1.34771	0.691	0.125	0	Adipocytes	PFKFB3
0	1.34421	0.59	0.006	0	Adipocytes	ACVR1C
0	1.33778	0.628	0.036	0	Adipocytes	MME
0	1.30959	0.858	0.28	0	Adipocytes	EHBP1
0	1.30586	0.787	0.143	0	Adipocytes	SOX5
0	1.28384	0.696	0.202	0	Adipocytes	ELOVL5
0	1.28041	0.893	0.337	0	Adipocytes	TRPS1
0	1.27684	0.744	0.146	0	Adipocytes	PCSK5
0	1.25915	0.774	0.133	0	Adipocytes	PTPRS
0	1.25287	0.78	0.254	0	Adipocytes	SLC16A7
0	1.25236	0.672	0.105	0	Adipocytes	ELMOD3
0	1.25028	0.633	0.054	0	Adipocytes	AGBL4
0	1.24923	0.741	0.06	0	Adipocytes	ZNF117
0	1.24747	0.58	0.097	0	Adipocytes	AKR1C2
0	1.23859	0.886	0.33	0	Adipocytes	FRMD4A
0	1.23572	0.722	0.178	0	Adipocytes	PRICKLE2
9.16823e-126	1.22597	0.55	0.248	3.21053e-121	Adipocytes	ANXA1
0	1.21255	0.534	0.001	0	Adipocytes	NWD2
0	1.20796	0.897	0.39	0	Adipocytes	ITPR2
0	1.20375	0.772	0.17	0	Adipocytes	CTIF
5.93077e-256	1.20288	0.685	0.277	2.07684e-251	Adipocytes	ROCK2
0	1.20034	0.724	0.019	0	Adipocytes	PTPRF
0	1.17978	0.719	0.194	0	Adipocytes	ADIPOR2
0	1.17416	0.552	0.015	0	Adipocytes	ARHGAP20
0	1.16527	0.922	0.375	0	Adipocytes	SORBS1
0	1.15564	0.393	0.001	0	Adipocytes	PCK1
0	1.15307	0.905	0.466	0	Adipocytes	UBE2E2
0	1.14933	0.633	0.001	0	Adipocytes	GYG2
0	1.14894	0.653	0.152	0	Adipocytes	SVEP1
0	1.14613	0.743	0.111	0	Adipocytes	ADAMTS12
3.05604e-169	1.13006	0.437	0.155	1.07017e-164	Adipocytes	ACSL4
0	1.12863	0.617	0.121	0	Adipocytes	LPIN1
0	1.12781	0.624	0.008	0	Adipocytes	LVRN
0	1.11779	0.641	0.15	0	Adipocytes	LGR4
0	1.1167	0.536	0.109	0	Adipocytes	ME1
0	1.11414	0.762	0.235	0	Adipocytes	ELL2
0	1.11341	0.6	0.04	0	Adipocytes	PLIN5
0	1.10825	0.78	0.204	0	Adipocytes	FOXP2
0	1.10441	0.806	0.331	0	Adipocytes	ANO6
0	1.10388	0.613	0.09	0	Adipocytes	ADRA1A
0	1.1027	0.697	0.117	0	Adipocytes	LDLRAD3
0	1.09468	0.619	0.062	0	Adipocytes	FP325317.1
3.0239e-307	1.09292	0.598	0.191	1.05891e-302	Adipocytes	PLOD2
2.84452e-127	1.09069	0.475	0.202	9.96095e-123	Adipocytes	2021-03-03
0	1.0845	0.657	0.103	0	Adipocytes	VKORC1L1
0	1.08055	0.621	0.078	0	Adipocytes	HACD2
0	1.07727	0.705	0.102	0	Adipocytes	ACO1
1.02694e-293	1.07679	0.701	0.24	3.59613e-289	Adipocytes	COL5A2
1.18524e-297	1.07189	0.631	0.214	4.15047e-293	Adipocytes	ABCA1
0	1.05609	0.567	0.001	0	Adipocytes	RP11-286B14.1
0	1.05117	0.591	0.021	0	Adipocytes	HK2
2.54357e-257	1.04721	0.996	0.946	8.90708e-253	Adipocytes	NEAT1
0	1.04176	0.668	0.16	0	Adipocytes	KIAA0922
0	1.04118	0.381	0.07	0	Adipocytes	LINC00278
0	1.03885	0.822	0.309	0	Adipocytes	PALMD
0	1.03518	0.605	0.09	0	Adipocytes	SPON1
0	1.03249	0.642	0.056	0	Adipocytes	KCNIP2
0	1.02783	0.655	0.14	0	Adipocytes	CPM
0	1.02589	0.653	0.126	0	Adipocytes	CRLS1
0	1.02582	0.669	0.138	0	Adipocytes	DOCK11
0	1.02397	0.598	0.002	0	Adipocytes	CIDEC
0	1.02111	0.664	0.071	0	Adipocytes	ATP9A
0	1.01752	0.811	0.312	0	Adipocytes	MAGI2
0	1.01685	0.335	0.049	0	Adipocytes	MMP19
0	1.01455	0.45	0.023	0	Adipocytes	RP11-157I4.4
0	1.01421	0.545	0.066	0	Adipocytes	TENM4
0	1.01273	0.587	0.048	0	Adipocytes	ALDH1L1
0	1.00666	0.532	0.03	0	Adipocytes	ZBED3-AS1
0	1.00253	0.593	0.166	0	Adipocytes	ACACA
0	0.999372	0.771	0.266	0	Adipocytes	LIMA1
0	0.998645	0.593	0.03	0	Adipocytes	ADAM12
0	0.998253	0.625	0.075	0	Adipocytes	CLMP
0	0.993036	0.694	0.171	0	Adipocytes	HOOK2
0	0.992405	0.568	0.106	0	Adipocytes	DIRC3
0	0.982912	0.712	0.133	0	Adipocytes	SLIT3
0	0.979451	0.652	0.131	0	Adipocytes	PLA2G16
0	0.978408	0.703	0.168	0	Adipocytes	SLC7A6
0	0.973831	0.606	0.028	0	Adipocytes	PECR
0	0.97343	0.611	0.13	0	Adipocytes	NRIP1
0	0.972713	0.714	0.222	0	Adipocytes	PDZRN3
0	0.971927	0.772	0.272	0	Adipocytes	TGFBR3
0	0.966785	0.507	0.035	0	Adipocytes	SEMA3A
0	0.966461	0.572	0.004	0	Adipocytes	PFKFB1
0	0.963439	0.701	0.202	0	Adipocytes	BCL6
0	0.962923	0.741	0.184	0	Adipocytes	EFNA5
0	0.958352	0.71	0.157	0	Adipocytes	CSAD
0	0.952341	0.779	0.305	0	Adipocytes	TCF7L2
0	0.951485	0.492	0.082	0	Adipocytes	C6
3.68397e-218	0.947531	0.627	0.244	1.29005e-213	Adipocytes	GLUL
0	0.94684	0.603	0.093	0	Adipocytes	NHS
0	0.942782	0.5	0.05	0	Adipocytes	F3
1.60135e-278	0.938917	0.591	0.187	5.60762e-274	Adipocytes	AKAP12
0	0.937577	0.687	0.182	0	Adipocytes	BCKDHB
0	0.919807	0.677	0.185	0	Adipocytes	MDFIC
0	0.916837	0.607	0.056	0	Adipocytes	RETSAT
0	0.913881	0.599	0.122	0	Adipocytes	ABHD5
0	0.908077	0.499	0.001	0	Adipocytes	CIDEA
0	0.896194	0.594	0.127	0	Adipocytes	CYB5A
0	0.887309	0.656	0.223	0	Adipocytes	OSBPL1A
0	0.886825	0.531	0.014	0	Adipocytes	GPT2
1.28776e-275	0.884619	0.733	0.293	4.50948e-271	Adipocytes	RHOBTB3
0	0.875389	0.455	0.037	0	Adipocytes	ABCD2
4.88157e-234	0.872165	0.761	0.349	1.70943e-229	Adipocytes	PTEN
0	0.86813	0.634	0.102	0	Adipocytes	APMAP
0	0.867118	0.619	0.093	0	Adipocytes	C2CD2
0	0.866132	0.474	0.115	0	Adipocytes	MAOA
0	0.865943	0.505	0.043	0	Adipocytes	AC005592.2
0	0.864483	0.669	0.145	0	Adipocytes	ITGA7
9.68674e-306	0.862466	0.769	0.296	3.3921e-301	Adipocytes	PHLDB1
0	0.861071	0.492	0.06	0	Adipocytes	NTM
0	0.854662	0.552	0.045	0	Adipocytes	EYA2
1.03855e-272	0.851106	0.633	0.226	3.63679e-268	Adipocytes	FAM214A
5.1765e-219	0.838896	0.8	0.385	1.81271e-214	Adipocytes	RTN4
4.3344e-300	0.833043	0.569	0.173	1.51782e-295	Adipocytes	ECHDC1
1.14742e-131	0.826327	0.574	0.276	4.01804e-127	Adipocytes	FAM13A
4.8558e-188	0.817086	0.753	0.394	1.7004e-183	Adipocytes	TNS1
0	0.813264	0.486	0.001	0	Adipocytes	LGALS12
1.27639e-244	0.812458	0.698	0.292	4.46967e-240	Adipocytes	SOS1
0	0.808711	0.543	0.021	0	Adipocytes	PC
0	0.805828	0.427	0.074	0	Adipocytes	LDLR
2.60884e-223	0.800073	0.653	0.27	9.13563e-219	Adipocytes	LIMS1
5.19697e-287	0.798275	0.75	0.296	1.81988e-282	Adipocytes	ECHDC2
5.43258e-237	0.796271	0.599	0.213	1.90238e-232	Adipocytes	ACSS3
0	0.796263	0.572	0.133	0	Adipocytes	IRS2
0	0.794077	0.553	0.132	0	Adipocytes	ITIH5
1.12369e-198	0.791883	0.476	0.157	3.93495e-194	Adipocytes	TMEM164
0	0.783023	0.503	0.023	0	Adipocytes	SLC22A3
0	0.779904	0.396	0.001	0	Adipocytes	RP11-756H20.1
0	0.77306	0.516	0.033	0	Adipocytes	DIO3OS
0	0.771579	0.582	0.106	0	Adipocytes	CARMN
2.57941e-220	0.762089	0.67	0.277	9.03256e-216	Adipocytes	TEAD1
1.56931e-292	0.755247	0.751	0.294	5.49542e-288	Adipocytes	PCCA
9.27185e-147	0.752019	0.663	0.333	3.24682e-142	Adipocytes	ARID5B
1.61825e-275	0.742318	0.578	0.183	5.6668e-271	Adipocytes	YAP1
0	0.741463	0.513	0.025	0	Adipocytes	PEX11A
0	0.740771	0.495	0.099	0	Adipocytes	AC002066.1
0	0.739845	0.521	0.099	0	Adipocytes	DHRS3
0	0.73646	0.388	0.027	0	Adipocytes	C8orf34
0	0.736315	0.465	0.039	0	Adipocytes	ACSF2
0	0.735997	0.471	0.03	0	Adipocytes	HILPDA
0	0.734886	0.495	0.119	0	Adipocytes	TNFAIP8
1.15086e-258	0.727174	0.598	0.198	4.03007e-254	Adipocytes	HIVEP3
0	0.720581	0.537	0.059	0	Adipocytes	APOL6
0	0.719534	0.385	0.019	0	Adipocytes	DUSP4
4.26746e-153	0.719037	0.92	0.6	1.49438e-148	Adipocytes	PTPRG
3.44918e-272	0.715936	0.616	0.207	1.20783e-267	Adipocytes	FZD4
0	0.714086	0.617	0.188	0	Adipocytes	RTN3
0	0.712718	0.391	0.004	0	Adipocytes	PNPLA3
1.62853e-61	0.712177	0.526	0.312	5.7028e-57	Adipocytes	PHLDB2
0	0.707737	0.41	0.047	0	Adipocytes	FGF13
0	0.705554	0.518	0.082	0	Adipocytes	SYNE3
4.50509e-197	0.704896	0.509	0.176	1.57759e-192	Adipocytes	SERINC5
0	0.70349	0.449	0.023	0	Adipocytes	GDPD5
2.59518e-158	0.701155	0.564	0.244	9.08779e-154	Adipocytes	UGP2
3.34893e-256	0.697408	0.608	0.201	1.17273e-251	Adipocytes	FIGN
2.5135e-275	0.695818	0.408	0.096	8.80179e-271	Adipocytes	CDC42EP4
0	0.690238	0.58	0.143	0	Adipocytes	PDGFC
0	0.688825	0.504	0.041	0	Adipocytes	AIFM2
0	0.687933	0.423	0.004	0	Adipocytes	RBP4
0	0.686737	0.433	0.059	0	Adipocytes	TWIST2
1.30766e-194	0.684069	0.357	0.094	4.57917e-190	Adipocytes	CLSTN2
0	0.68163	0.445	0.008	0	Adipocytes	RP11-407P15.2
8.55692e-208	0.679338	0.718	0.304	2.99646e-203	Adipocytes	LRP1
1.84696e-253	0.677169	0.656	0.244	6.46769e-249	Adipocytes	USP33
0	0.675304	0.309	0.005	0	Adipocytes	TF
0	0.675061	0.351	0.014	0	Adipocytes	MOGAT1
0	0.671808	0.473	0.085	0	Adipocytes	XYLT1
9.12921e-214	0.669878	0.597	0.221	3.19687e-209	Adipocytes	AGFG1
5.5142e-112	0.669296	0.588	0.296	1.93096e-107	Adipocytes	WDPCP
0	0.666113	0.519	0.086	0	Adipocytes	PDXK
0	0.663692	0.415	0.013	0	Adipocytes	BANK1
2.65359e-169	0.654251	0.519	0.198	9.29235e-165	Adipocytes	GAREM1
4.85819e-181	0.653818	0.455	0.149	1.70124e-176	Adipocytes	SEMA3C
1.46159e-292	0.652918	0.605	0.188	5.1182e-288	Adipocytes	HSDL2
3.33746e-291	0.64552	0.456	0.11	1.16871e-286	Adipocytes	APCDD1
1.3249e-128	0.644076	0.765	0.439	4.63954e-124	Adipocytes	RBPMS
1.60387e-278	0.643134	0.528	0.15	5.61644e-274	Adipocytes	MARK1
0	0.642569	0.528	0.128	0	Adipocytes	SORT1
0	0.64222	0.451	0.06	0	Adipocytes	ERV3-1
0	0.637432	0.728	0.187	0	Adipocytes	PCOLCE2
0	0.636372	0.492	0.034	0	Adipocytes	AOC3
1.1038e-175	0.636153	0.56	0.228	3.8653e-171	Adipocytes	SH3KBP1
3.35367e-133	0.635802	0.875	0.585	1.17439e-128	Adipocytes	FNDC3B
6.50036e-131	0.632616	0.455	0.171	2.2763e-126	Adipocytes	AKR1C1
2.76765e-284	0.631802	0.582	0.173	9.69175e-280	Adipocytes	PXDN
0	0.630058	0.338	0.019	0	Adipocytes	RP11-210L7.3
4.46133e-266	0.629711	0.554	0.167	1.56227e-261	Adipocytes	PSMA1
1.63976e-192	0.628153	0.347	0.091	5.74212e-188	Adipocytes	ACLY
1.72311e-232	0.627943	0.453	0.124	6.034e-228	Adipocytes	MACROD2
0	0.62782	0.416	0.074	0	Adipocytes	AGMO
0	0.62615	0.409	0.086	0	Adipocytes	IDH1
1.54328e-141	0.625488	0.729	0.362	5.40425e-137	Adipocytes	APBB2
0	0.624703	0.503	0.107	0	Adipocytes	FADS3
0	0.62217	0.389	0.065	0	Adipocytes	RASD1
6.61421e-70	0.621586	0.348	0.154	2.31616e-65	Adipocytes	UAP1
0	0.620397	0.453	0.064	0	Adipocytes	NET1
2.07175e-203	0.619734	0.644	0.254	7.25485e-199	Adipocytes	2021-09-11
7.06197e-153	0.616694	0.576	0.248	2.47296e-148	Adipocytes	PRKAG2
0	0.615163	0.444	0.092	0	Adipocytes	SREBF1
0	0.614124	0.4	0.065	0	Adipocytes	CABLES1
0	0.613774	0.409	0.001	0	Adipocytes	TUSC5
3.71622e-206	0.612581	0.449	0.134	1.30135e-201	Adipocytes	SDK1
0	0.611391	0.482	0.106	0	Adipocytes	ESR1
1.67829e-250	0.611036	0.554	0.176	5.87703e-246	Adipocytes	ABCA5
4.59696e-299	0.609694	0.449	0.105	1.60976e-294	Adipocytes	TNFRSF21
0	0.608141	0.288	0.028	0	Adipocytes	PRUNE2
1.39989e-184	0.608083	0.658	0.273	4.90215e-180	Adipocytes	THRB
7.43135e-240	0.606801	0.472	0.133	2.60231e-235	Adipocytes	ATP1A2
0	0.605674	0.467	0.082	0	Adipocytes	PYGL
0	0.605354	0.424	0.037	0	Adipocytes	SLC24A3
0	0.601738	0.482	0.086	0	Adipocytes	SCRN2
0	0.601517	0.448	0.095	0	Adipocytes	GNAI1
1.89717e-300	0.59817	0.478	0.119	6.64351e-296	Adipocytes	TBC1D2B
9.54273e-100	0.595836	0.509	0.245	3.34167e-95	Adipocytes	NAV2
5.93739e-104	0.595787	0.586	0.291	2.07915e-99	Adipocytes	CALCRL
0	0.594348	0.487	0.084	0	Adipocytes	FAM213A
1.09561e-304	0.593197	0.438	0.1	3.83661e-300	Adipocytes	FAM69A
0	0.591617	0.322	0.001	0	Adipocytes	THRSP
0	0.590005	0.374	0.001	0	Adipocytes	KLB
0	0.589224	0.464	0.074	0	Adipocytes	C19orf12
6.49179e-179	0.586785	0.585	0.225	2.27329e-174	Adipocytes	FMNL2
3.25107e-64	0.586118	0.56	0.347	1.13846e-59	Adipocytes	FHL1
4.94473e-140	0.584826	0.617	0.305	1.73154e-135	Adipocytes	DECR1
6.25967e-216	0.584056	0.55	0.188	2.19201e-211	Adipocytes	ACER3
8.28164e-169	0.582216	0.729	0.356	2.90007e-164	Adipocytes	UVRAG
1.36045e-204	0.578747	0.51	0.168	4.76403e-200	Adipocytes	RP11-141M1.3
2.15421e-215	0.577576	0.446	0.132	7.54363e-211	Adipocytes	LRIG1
2.18675e-255	0.576587	0.513	0.152	7.65755e-251	Adipocytes	PDHX
4.19349e-157	0.576582	0.336	0.099	1.46848e-152	Adipocytes	MAOB
1.4585e-231	0.575263	0.479	0.139	5.10736e-227	Adipocytes	ARHGAP32
1.20533e-253	0.57376	0.471	0.13	4.22082e-249	Adipocytes	AASS
5.33308e-147	0.573448	0.775	0.396	1.86754e-142	Adipocytes	ARHGAP24
0	0.572973	0.451	0.07	0	Adipocytes	DHDDS
2.67729e-227	0.572249	0.689	0.245	9.37535e-223	Adipocytes	BNC2
2.04332e-258	0.570183	0.366	0.082	7.15531e-254	Adipocytes	LRRC8B
1.20226e-211	0.569781	0.464	0.14	4.21007e-207	Adipocytes	SNTB1
0	0.568757	0.383	0.037	0	Adipocytes	RP1-193H18.3
3.85691e-98	0.567783	0.477	0.217	1.35061e-93	Adipocytes	CMSS1
2.34043e-268	0.566168	0.397	0.092	8.1957e-264	Adipocytes	AR
0	0.564668	0.381	0.031	0	Adipocytes	RP11-1101K5.1
1.40475e-142	0.562891	0.814	0.432	4.91916e-138	Adipocytes	MAST4
3.57274e-185	0.561795	0.589	0.235	1.2511e-180	Adipocytes	PARVA
0	0.560385	0.37	0.063	0	Adipocytes	PIM1
2.16957e-299	0.559716	0.421	0.095	7.5974e-295	Adipocytes	PGM3
2.93315e-141	0.559037	0.596	0.28	1.02713e-136	Adipocytes	FERMT2
0	0.557845	0.398	0.02	0	Adipocytes	ACADL
0	0.55602	0.431	0.092	0	Adipocytes	PIM3
0	0.554629	0.416	0.078	0	Adipocytes	RP11-736K20.5
2.8102e-215	0.553789	0.37	0.093	9.84078e-211	Adipocytes	KLHL29
2.76464e-289	0.553543	0.381	0.081	9.6812e-285	Adipocytes	LONRF1
2.21726e-152	0.553527	0.432	0.152	7.76439e-148	Adipocytes	TJP2
0	0.553445	0.127	0.001	0	Adipocytes	LBP
8.58427e-104	0.55266	0.459	0.198	3.00604e-99	Adipocytes	AC007319.1
8.01364e-286	0.551604	0.486	0.123	2.80622e-281	Adipocytes	TLE1
0	0.550867	0.349	0.033	0	Adipocytes	C4orf19
0	0.547648	0.331	0	0	Adipocytes	SLC7A10
0	0.547316	0.452	0.051	0	Adipocytes	HEBP2
1.49079e-163	0.547192	0.631	0.285	5.22045e-159	Adipocytes	SLTM
1.32677e-135	0.54678	0.623	0.294	4.64608e-131	Adipocytes	USP53
1.71904e-229	0.545811	0.489	0.142	6.01973e-225	Adipocytes	PCED1B
1.1566e-271	0.545485	0.474	0.125	4.05018e-267	Adipocytes	SLC25A16
3.55851e-190	0.543665	0.556	0.207	1.24612e-185	Adipocytes	TUBB6
0	0.541095	0.451	0.096	0	Adipocytes	ADAMTS2
0	0.539834	0.452	0.096	0	Adipocytes	PALM2-AKAP2
0	0.537261	0.376	0.006	0	Adipocytes	CNTFR
2.27135e-53	0.536496	0.622	0.418	7.95381e-49	Adipocytes	FKBP5
3.04949e-271	0.535321	0.509	0.139	1.06787e-266	Adipocytes	SELENBP1
1.45479e-284	0.534064	0.464	0.117	5.09439e-280	Adipocytes	MCCC1
0	0.52971	0.373	0.009	0	Adipocytes	MREG
7.79217e-140	0.529643	0.659	0.329	2.72866e-135	Adipocytes	CD46
1.96029e-169	0.529078	0.662	0.274	6.86454e-165	Adipocytes	EGFR
0	0.528958	0.378	0.064	0	Adipocytes	RP11-420A23.1
3.38523e-279	0.528778	0.232	0.034	1.18544e-274	Adipocytes	ELOVL6
0	0.525078	0.423	0.078	0	Adipocytes	CDO1
1.70433e-115	0.52492	0.525	0.244	5.96822e-111	Adipocytes	RASSF4
6.72273e-141	0.523416	0.493	0.2	2.35417e-136	Adipocytes	GALNT2
1.06945e-134	0.52259	0.603	0.279	3.745e-130	Adipocytes	DIP2C
0	0.521444	0.427	0.064	0	Adipocytes	MTHFD1
1.62212e-286	0.519805	0.377	0.077	5.68035e-282	Adipocytes	ZBTB7C
0	0.51658	0.278	0.031	0	Adipocytes	ENPP2
9.59031e-125	0.51541	0.586	0.269	3.35833e-120	Adipocytes	MAN1A1
2.16233e-120	0.513482	0.559	0.272	7.57206e-116	Adipocytes	SH3GLB1
5.57948e-229	0.511838	0.451	0.127	1.95382e-224	Adipocytes	EPB41
0	0.511202	0.417	0.069	0	Adipocytes	PKDCC
8.14603e-95	0.511168	0.479	0.229	2.85258e-90	Adipocytes	MAP3K5
0	0.510863	0.39	0.052	0	Adipocytes	PQLC2L
1.01561e-270	0.508121	0.473	0.123	3.55648e-266	Adipocytes	MRAS
8.83713e-100	0.505574	0.57	0.298	3.09458e-95	Adipocytes	HSD17B12
6.9395e-173	0.505496	0.405	0.124	2.43007e-168	Adipocytes	SRPX2
0	0.50206	0.35	0.044	0	Adipocytes	NTRK2
0	0.50158	0.364	0.027	0	Adipocytes	AZGP1
0	0.500467	0.425	0.077	0	Adipocytes	RP11-394O4.5
0	0.499513	0.367	0.054	0	Adipocytes	PRKCD
1.51604e-132	0.499132	0.668	0.331	5.30886e-128	Adipocytes	CCDC91
0	0.498799	0.336	0.024	0	Adipocytes	RP4-663N10.1
1.55021e-232	0.498437	0.428	0.112	5.42852e-228	Adipocytes	FAM107B
0	0.497968	0.388	0.06	0	Adipocytes	HSPA12A
1.56294e-110	0.497643	0.668	0.371	5.47312e-106	Adipocytes	PKN2
2.84128e-171	0.493755	0.522	0.197	9.94959e-167	Adipocytes	CAT
0	0.492595	0.305	0.002	0	Adipocytes	KANK4
1.78449e-185	0.490183	0.462	0.152	6.24891e-181	Adipocytes	POR
0	0.488177	0.365	0.051	0	Adipocytes	MMD
0	0.486236	0.318	0.006	0	Adipocytes	RP1-41C23.1
1.26013e-56	0.485509	0.356	0.179	4.41271e-52	Adipocytes	DDIT4
1.95846e-177	0.48547	0.47	0.154	6.85812e-173	Adipocytes	ADCY5
2.45885e-163	0.484881	0.451	0.158	8.61041e-159	Adipocytes	PPP2R5A
0	0.484375	0.405	0.073	0	Adipocytes	GSE1
2.36465e-103	0.484336	0.598	0.313	8.28053e-99	Adipocytes	SNX9
0	0.483859	0.285	0.028	0	Adipocytes	GLYCTK
4.02438e-138	0.483577	0.595	0.272	1.40926e-133	Adipocytes	MNAT1
3.18647e-103	0.483488	0.412	0.172	1.11584e-98	Adipocytes	MID1
0	0.483035	0.378	0.052	0	Adipocytes	SHMT1
0	0.482157	0.361	0.06	0	Adipocytes	SLC25A25
2.81697e-87	0.48214	0.306	0.116	9.86446e-83	Adipocytes	GPAT3
2.04149e-176	0.479475	0.365	0.101	7.14889e-172	Adipocytes	C14orf180
7.14415e-300	0.479324	0.395	0.084	2.50174e-295	Adipocytes	AK4
0	0.479146	0.298	0.041	0	Adipocytes	AACS
1.08777e-71	0.477991	0.366	0.17	3.80917e-67	Adipocytes	AP000769.1
3.0098e-249	0.477863	0.446	0.119	1.05397e-244	Adipocytes	AKT2
3.00519e-185	0.477609	0.574	0.203	1.05236e-180	Adipocytes	NNMT
4.84946e-234	0.476977	0.449	0.125	1.69818e-229	Adipocytes	HADH
0	0.4768	0.338	0.045	0	Adipocytes	LURAP1L
0	0.47609	0.238	0.025	0	Adipocytes	KCNQ3
3.00301e-68	0.475711	0.417	0.213	1.05159e-63	Adipocytes	TSC22D2
8.65016e-94	0.473032	0.446	0.205	3.02911e-89	Adipocytes	STIM1
1.05991e-150	0.470053	0.564	0.213	3.7116e-146	Adipocytes	RNF150
0	0.468835	0.269	0.004	0	Adipocytes	CTD-2023N9.1
0	0.467452	0.365	0.046	0	Adipocytes	GPT
0	0.466308	0.371	0.043	0	Adipocytes	BPHL
1.93419e-304	0.465579	0.423	0.09	6.77313e-300	Adipocytes	MOCS1
1.64115e-289	0.464368	0.379	0.079	5.74696e-285	Adipocytes	RCL1
6.50263e-283	0.463828	0.385	0.083	2.27709e-278	Adipocytes	SIDT2
0	0.463459	0.313	0.006	0	Adipocytes	S100B
2.27063e-195	0.463161	0.446	0.138	7.9513e-191	Adipocytes	BLCAP
1.7962e-96	0.462778	0.728	0.406	6.28993e-92	Adipocytes	WWOX
0	0.462561	0.387	0.074	0	Adipocytes	TTC39C
0	0.462294	0.326	0.031	0	Adipocytes	EYS
0	0.46199	0.383	0.058	0	Adipocytes	STAT5A
3.90615e-220	0.460506	0.923	0.533	1.36786e-215	Adipocytes	DLC1
1.69279e-245	0.460466	0.278	0.052	5.92781e-241	Adipocytes	C10orf10
2.14965e-169	0.457681	0.473	0.166	7.52763e-165	Adipocytes	MSH3
1.60262e-189	0.457277	0.393	0.113	5.61207e-185	Adipocytes	CHKA
6.54267e-130	0.456737	0.54	0.239	2.29111e-125	Adipocytes	USP24
0	0.455034	0.322	0.038	0	Adipocytes	AP000304.12
6.22215e-100	0.450687	0.533	0.255	2.17887e-95	Adipocytes	GTDC1
0	0.450367	0.296	0.012	0	Adipocytes	AC016995.3
2.20104e-169	0.448205	0.385	0.117	7.70761e-165	Adipocytes	TKT
1.13644e-284	0.447754	0.348	0.069	3.97957e-280	Adipocytes	NIPSNAP3B
3.66413e-153	0.446999	0.375	0.117	1.28311e-148	Adipocytes	EEPD1
6.87775e-123	0.446551	0.484	0.205	2.40845e-118	Adipocytes	LARP4
1.17471e-114	0.445438	0.591	0.279	4.11359e-110	Adipocytes	COBLL1
4.27486e-120	0.445042	0.337	0.113	1.49697e-115	Adipocytes	SLC4A4
3.04331e-287	0.443026	0.381	0.081	1.06571e-282	Adipocytes	TSEN2
9.93258e-246	0.442625	0.409	0.101	3.47819e-241	Adipocytes	TBC1D16
1.03409e-118	0.442571	0.632	0.304	3.62118e-114	Adipocytes	HIPK2
2.36444e-07	0.442343	0.2	0.149	0.00827979	Adipocytes	AC058791.1
1.1266e-75	0.442233	0.672	0.394	3.94512e-71	Adipocytes	CACNA2D1
7.61422e-97	0.440196	0.788	0.467	2.66635e-92	Adipocytes	PBX1
1.45053e-257	0.439845	0.421	0.1	5.07947e-253	Adipocytes	MCAM
1.2414e-179	0.439006	0.342	0.09	4.34715e-175	Adipocytes	ANGPT1
1.04391e-112	0.438909	0.504	0.229	3.65557e-108	Adipocytes	USP25
1.35443e-168	0.437487	0.287	0.071	4.74293e-164	Adipocytes	GCLC
1.67285e-129	0.436348	0.549	0.238	5.85797e-125	Adipocytes	EML4
2.736e-62	0.436345	0.734	0.478	9.58093e-58	Adipocytes	GPHN
0	0.436195	0.37	0.065	0	Adipocytes	DSEL
0	0.436114	0.333	0.027	0	Adipocytes	FAH
8.14022e-102	0.434946	0.683	0.36	2.85054e-97	Adipocytes	PPP3CA
0	0.434812	0.265	0.008	0	Adipocytes	STOX1
5.54774e-184	0.434211	0.411	0.124	1.94271e-179	Adipocytes	MCCC2
6.40793e-160	0.433846	0.42	0.14	2.24393e-155	Adipocytes	GFPT1
0	0.433165	0.298	0.022	0	Adipocytes	TBX15
3.46141e-90	0.43271	0.861	0.571	1.21212e-85	Adipocytes	CELF2
2.08672e-299	0.43166	0.39	0.081	7.30726e-295	Adipocytes	PGD
8.99901e-107	0.431291	0.649	0.327	3.15127e-102	Adipocytes	PARD3B
2.52755e-99	0.430114	0.618	0.329	8.85099e-95	Adipocytes	NUTM2B-AS1
8.24527e-115	0.430096	0.665	0.327	2.88733e-110	Adipocytes	LAMC1
1.63409e-80	0.428985	0.325	0.132	5.72227e-76	Adipocytes	LMCD1
6.68988e-106	0.42688	0.509	0.238	2.34266e-101	Adipocytes	ZFAND6
1.39355e-145	0.426691	0.429	0.146	4.87994e-141	Adipocytes	PPP1R9A
6.58653e-68	0.426265	0.411	0.206	2.30647e-63	Adipocytes	ZFAND5
1.09225e-195	0.425676	0.396	0.11	3.82483e-191	Adipocytes	ECM2
1.32347e-92	0.425666	0.51	0.254	4.63454e-88	Adipocytes	TRPC4AP
2.78447e-120	0.424794	0.471	0.195	9.75067e-116	Adipocytes	MIRLET7BHG
2.49921e-130	0.423334	0.348	0.115	8.75172e-126	Adipocytes	SPAG16
4.77914e-87	0.421477	0.748	0.45	1.67356e-82	Adipocytes	TRIO
8.19883e-118	0.421099	0.575	0.267	2.87107e-113	Adipocytes	SESTD1
0	0.421037	0.263	0.026	0	Adipocytes	SHISA6
1.53381e-112	0.420288	0.493	0.22	5.37111e-108	Adipocytes	ARMC8
1.82123e-191	0.419676	0.365	0.098	6.3776e-187	Adipocytes	LSS
0	0.417301	0.339	0.046	0	Adipocytes	CSPG4
3.35325e-136	0.417083	0.484	0.186	1.17424e-131	Adipocytes	TNS3
1.14967e-136	0.416263	0.528	0.209	4.02593e-132	Adipocytes	ROBO1
7.82109e-194	0.415972	0.384	0.107	2.73879e-189	Adipocytes	ACOX1
0	0.414235	0.324	0.048	0	Adipocytes	CDHR3
0	0.4142	0.313	0.022	0	Adipocytes	MIR193BHG
0	0.414068	0.306	0.048	0	Adipocytes	TSKU
5.32402e-89	0.413914	0.682	0.401	1.86437e-84	Adipocytes	ACADVL
8.52473e-115	0.413235	0.488	0.198	2.98519e-110	Adipocytes	UNC5C
1.16132e-200	0.412124	0.366	0.095	4.0667e-196	Adipocytes	ZNF608
1.64766e-104	0.410898	0.36	0.137	5.76976e-100	Adipocytes	RIC8B
3.02379e-184	0.410204	0.401	0.115	1.05887e-179	Adipocytes	DUSP6
0	0.409211	0.288	0.003	0	Adipocytes	HRASLS5
0	0.408402	0.297	0.002	0	Adipocytes	MRAP
1.02951e-96	0.408166	0.653	0.333	3.60513e-92	Adipocytes	KANK1
1.7898e-305	0.407966	0.309	0.053	6.26752e-301	Adipocytes	CDKL1
1.30947e-108	0.407757	0.47	0.206	4.58549e-104	Adipocytes	COL4A3BP
0	0.406288	0.286	0.004	0	Adipocytes	ABCC6
0	0.406109	0.211	0.016	0	Adipocytes	LINC01239
0	0.406059	0.263	0.007	0	Adipocytes	AC108142.1
1.16464e-287	0.405941	0.347	0.068	4.07833e-283	Adipocytes	TTC38
1.98378e-133	0.40576	0.412	0.146	6.94679e-129	Adipocytes	PPA1
3.13075e-105	0.404029	0.489	0.223	1.09633e-100	Adipocytes	LNPEP
2.88307e-94	0.403945	0.828	0.499	1.00959e-89	Adipocytes	IMMP2L
0	0.403218	0.273	0.003	0	Adipocytes	LRRIQ3
0	0.400776	0.271	0.002	0	Adipocytes	RP11-172E9.2
3.48717e-235	0.400746	0.328	0.071	1.22114e-230	Adipocytes	KIAA1958
2.26484e-89	0.399351	0.76	0.426	7.93102e-85	Adipocytes	PARK2
3.19125e-122	0.399151	0.281	0.084	1.11751e-117	Adipocytes	DLAT
6.26132e-213	0.398889	0.291	0.062	2.19259e-208	Adipocytes	RP11-511B23.2
1.37333e-23	0.398065	0.337	0.219	4.80912e-19	Adipocytes	OSMR
6.28002e-132	0.397816	0.441	0.168	2.19914e-127	Adipocytes	PPM1B
7.06984e-194	0.39763	0.125	0.014	2.47572e-189	Adipocytes	LRP1B
4.83765e-122	0.39755	0.437	0.171	1.69405e-117	Adipocytes	MSRA
0	0.395432	0.193	0.019	0	Adipocytes	RP11-507B12.2
5.18232e-104	0.394768	0.459	0.197	1.81474e-99	Adipocytes	STK39
2.20366e-121	0.393658	0.476	0.193	7.71678e-117	Adipocytes	CH17-189H20.1
9.44508e-152	0.39339	0.403	0.132	3.30748e-147	Adipocytes	CLIP4
4.79133e-78	0.393173	0.555	0.296	1.67783e-73	Adipocytes	GAB2
8.73519e-143	0.392844	0.402	0.138	3.05889e-138	Adipocytes	CEPT1
1.10178e-205	0.392778	0.272	0.056	3.85821e-201	Adipocytes	GCLM
2.11527e-93	0.392769	0.576	0.305	7.40727e-89	Adipocytes	SRSF4
1.21214e-216	0.392085	0.276	0.055	4.24467e-212	Adipocytes	MAMLD1
2.18634e-104	0.391551	0.414	0.171	7.65614e-100	Adipocytes	LPGAT1
0	0.391388	0.318	0.039	0	Adipocytes	LINC00632
7.38756e-98	0.391218	0.482	0.22	2.58698e-93	Adipocytes	TULP4
7.25511e-84	0.390644	0.416	0.191	2.5406e-79	Adipocytes	DDX21
8.91839e-132	0.390551	0.357	0.117	3.12304e-127	Adipocytes	CAP2
0	0.388763	0.291	0.026	0	Adipocytes	SLC5A6
0	0.388678	0.27	0.022	0	Adipocytes	RP11-756G20.1
1.34797e-286	0.386333	0.246	0.036	4.72034e-282	Adipocytes	KCNE1
0	0.386279	0.31	0.041	0	Adipocytes	AC129778.2
9.29369e-89	0.386185	0.471	0.227	3.25446e-84	Adipocytes	MAN1A2
0	0.385954	0.173	0.007	0	Adipocytes	CDH20
1.80192e-180	0.384177	0.359	0.098	6.30995e-176	Adipocytes	WASF3
6.68719e-207	0.382059	0.297	0.065	2.34172e-202	Adipocytes	HMGCS1
7.16045e-225	0.381739	0.35	0.082	2.50745e-220	Adipocytes	CHP1
1.3517e-240	0.3809	0.385	0.091	4.73338e-236	Adipocytes	PIEZO1
8.14036e-169	0.380743	0.355	0.101	2.85059e-164	Adipocytes	RRAS2
0	0.379821	0.306	0.039	0	Adipocytes	AIM1
2.07189e-106	0.379021	0.291	0.094	7.25534e-102	Adipocytes	CD38
3.21155e-95	0.378358	0.518	0.251	1.12462e-90	Adipocytes	TANK
0	0.377407	0.25	0.003	0	Adipocytes	RP11-798K3.2
7.24919e-96	0.377256	0.361	0.143	2.53852e-91	Adipocytes	RNF217
0	0.377126	0.231	0	0	Adipocytes	RP11-508M8.1
3.69794e-125	0.376879	0.375	0.132	1.29495e-120	Adipocytes	DCXR
1.99284e-134	0.37619	0.355	0.116	6.97852e-130	Adipocytes	CDC14B
2.29968e-284	0.37522	0.339	0.063	8.05301e-280	Adipocytes	SNTG2
1.14527e-153	0.373813	0.304	0.082	4.01049e-149	Adipocytes	RP5-864K19.4
1.13691e-110	0.373811	0.373	0.139	3.98122e-106	Adipocytes	ANKRD28
0	0.37309	0.27	0.029	0	Adipocytes	IRF8
3.55022e-81	0.372884	0.627	0.356	1.24322e-76	Adipocytes	GTF2I
7.94551e-229	0.371527	0.241	0.042	2.78236e-224	Adipocytes	MORC4
0	0.371324	0.244	0.003	0	Adipocytes	CALB2
3.0902e-184	0.371036	0.35	0.093	1.08213e-179	Adipocytes	CCDC69
2.81473e-162	0.370952	0.412	0.132	9.85661e-158	Adipocytes	EIF2B3
2.43375e-98	0.370463	0.371	0.147	8.52249e-94	Adipocytes	AZI2
2.9717e-142	0.369408	0.382	0.127	1.04063e-137	Adipocytes	GTF2E2
9.53483e-95	0.369082	0.479	0.225	3.33891e-90	Adipocytes	PHYKPL
1.24679e-115	0.368694	0.372	0.135	4.36599e-111	Adipocytes	PLEKHA7
4.84043e-139	0.368251	0.361	0.117	1.69502e-134	Adipocytes	TNIP1
1.6327e-33	0.368085	0.772	0.562	5.71739e-29	Adipocytes	CH507-528H12.1
0	0.367872	0.284	0.04	0	Adipocytes	TM7SF2
7.35565e-255	0.367761	0.268	0.047	2.5758e-250	Adipocytes	ZBED3
3.79624e-173	0.367614	0.324	0.083	1.32937e-168	Adipocytes	RP5-965F6.2
0	0.367542	0.273	0.02	0	Adipocytes	LINC01301
0	0.367445	0.287	0.021	0	Adipocytes	AP006222.2
0	0.367342	0.225	0.009	0	Adipocytes	SPATA9
1.08068e-45	0.367208	0.644	0.432	3.78434e-41	Adipocytes	LIMCH1
2.03489e-49	0.366967	0.568	0.362	7.12577e-45	Adipocytes	DAAM1
2.71975e-72	0.36631	0.639	0.386	9.52402e-68	Adipocytes	NUTM2A-AS1
0	0.366029	0.258	0.018	0	Adipocytes	GLIS1
8.75034e-57	0.36556	0.577	0.362	3.06419e-52	Adipocytes	RAB2A
0	0.365357	0.226	0.011	0	Adipocytes	CTD-2154I11.2
9.25441e-85	0.365217	0.476	0.229	3.24071e-80	Adipocytes	RREB1
2.6047e-90	0.36404	0.583	0.3	9.12115e-86	Adipocytes	DLG1
0	0.364011	0.218	0.023	0	Adipocytes	POU6F2
5.40608e-131	0.36353	0.453	0.169	1.8931e-126	Adipocytes	NBPF19
6.11348e-66	0.363138	0.617	0.375	2.14082e-61	Adipocytes	TMEM165
1.01331e-66	0.361901	0.425	0.215	3.54841e-62	Adipocytes	STK38L
1.64799e-42	0.361647	0.502	0.323	5.77091e-38	Adipocytes	CCNL1
1.65778e-180	0.361573	0.366	0.1	5.80523e-176	Adipocytes	ASS1
0	0.360463	0.254	0.006	0	Adipocytes	FNDC4
0	0.360355	0.234	0.002	0	Adipocytes	GLYAT
3.48391e-290	0.360306	0.291	0.048	1.21999e-285	Adipocytes	CDH23
6.13377e-107	0.360137	0.39	0.151	2.14792e-102	Adipocytes	TSPAN3
7.93306e-74	0.36008	0.479	0.254	2.778e-69	Adipocytes	FBXL5
1.76828e-93	0.359546	0.368	0.147	6.19215e-89	Adipocytes	KCNQ1OT1
7.35326e-111	0.359488	0.401	0.156	2.57497e-106	Adipocytes	MYO1C
8.79941e-159	0.359242	0.143	0.022	3.08138e-154	Adipocytes	MT1A
0	0.359141	0.275	0.039	0	Adipocytes	EPB41L4B
1.79958e-154	0.358688	0.383	0.12	6.30176e-150	Adipocytes	ADHFE1
7.02387e-88	0.358447	0.269	0.093	2.45962e-83	Adipocytes	NABP1
0	0.358316	0.249	0.014	0	Adipocytes	IQSEC3
2.10791e-149	0.358196	0.297	0.081	7.38148e-145	Adipocytes	OSBPL11
7.04551e-259	0.357749	0.328	0.066	2.4672e-254	Adipocytes	GPR180
3.71457e-153	0.357654	0.341	0.1	1.30077e-148	Adipocytes	VSTM4
1.54513e-99	0.356849	0.333	0.123	5.41074e-95	Adipocytes	PGM1
1.96023e-83	0.356039	0.273	0.098	6.86435e-79	Adipocytes	VLDLR-AS1
9.02535e-25	0.355924	0.563	0.44	3.1605e-20	Adipocytes	MBNL2
5.38619e-199	0.355726	0.316	0.074	1.88613e-194	Adipocytes	TXLNG
3.96945e-167	0.355381	0.355	0.101	1.39002e-162	Adipocytes	RASA3
6.15262e-79	0.355041	0.468	0.237	2.15452e-74	Adipocytes	ORMDL1
1.2903e-123	0.354082	0.254	0.071	4.51838e-119	Adipocytes	RP11-244M2.1
3.38746e-120	0.353218	0.366	0.127	1.18622e-115	Adipocytes	HLCS
3.74813e-158	0.35228	0.201	0.04	1.31252e-153	Adipocytes	NFIL3
4.02809e-104	0.352078	0.385	0.15	1.41056e-99	Adipocytes	VEGFA
2.01234e-102	0.351585	0.303	0.102	7.04681e-98	Adipocytes	GNA14
1.8839e-73	0.350938	0.369	0.169	6.59705e-69	Adipocytes	SKI
0	0.350744	0.307	0.044	0	Adipocytes	HOXB-AS1
3.40093e-78	0.350422	0.655	0.346	1.19094e-73	Adipocytes	FHIT
2.62983e-207	0.350411	0.272	0.055	9.20912e-203	Adipocytes	CTD-2215E18.1
5.44897e-71	0.350192	0.619	0.363	1.90812e-66	Adipocytes	UBR5
3.01883e-66	0.3497	0.535	0.303	1.05713e-61	Adipocytes	ARIH1
0	0.349023	0.268	0.014	0	Adipocytes	BOK
1.17442e-60	0.348109	0.273	0.113	4.1126e-56	Adipocytes	EYA4
8.89976e-204	0.347608	0.259	0.052	3.11652e-199	Adipocytes	FAM157C
1.06748e-83	0.347291	0.353	0.143	3.7381e-79	Adipocytes	FAM134B
1.44558e-79	0.346609	0.484	0.245	5.06213e-75	Adipocytes	PBRM1
2.00001e-109	0.344812	0.396	0.152	7.00364e-105	Adipocytes	ANXA6
7.85253e-83	0.344753	0.47	0.227	2.7498e-78	Adipocytes	ENOSF1
2.43284e-107	0.344464	0.247	0.073	8.51934e-103	Adipocytes	SPSB1
0	0.344076	0.268	0.036	0	Adipocytes	STX11
1.91463e-74	0.344027	0.696	0.406	6.70464e-70	Adipocytes	EPB41L2
1.23505e-164	0.344024	0.269	0.064	4.32491e-160	Adipocytes	SLC25A33
2.0675e-109	0.343353	0.285	0.09	7.23998e-105	Adipocytes	PLA2G4A
1.68085e-116	0.343149	0.384	0.137	5.88601e-112	Adipocytes	PTPN13
1.46753e-146	0.342079	0.366	0.115	5.139e-142	Adipocytes	MTMR10
1.65348e-224	0.341873	0.294	0.06	5.79016e-220	Adipocytes	RARRES2
0	0.341294	0.27	0.036	0	Adipocytes	TSGA10
2.1654e-51	0.340908	0.571	0.361	7.58281e-47	Adipocytes	CHCHD3
1.01289e-154	0.339818	0.343	0.1	3.54695e-150	Adipocytes	CS
3.81389e-172	0.339131	0.431	0.132	1.33555e-167	Adipocytes	SMIM3
8.56122e-143	0.338855	0.316	0.091	2.99797e-138	Adipocytes	KIRREL
7.77265e-184	0.337442	0.344	0.089	2.72183e-179	Adipocytes	BMP1
1.69843e-153	0.336951	0.343	0.1	5.94757e-149	Adipocytes	ARHGEF40
2.34933e-110	0.336766	0.363	0.133	8.2269e-106	Adipocytes	C6orf106
2.85738e-61	0.336356	0.492	0.276	1.0006e-56	Adipocytes	AGO3
3.47264e-260	0.336128	0.221	0.032	1.21605e-255	Adipocytes	THSD7B
0	0.33519	0.233	0.001	0	Adipocytes	SGK2
1.31768e-134	0.335092	0.294	0.085	4.61425e-130	Adipocytes	SCAI
0	0.334283	0.231	0.006	0	Adipocytes	KCNIP2-AS1
0	0.334171	0.228	0.022	0	Adipocytes	MYO16
7.72544e-81	0.334046	0.548	0.281	2.7053e-76	Adipocytes	RP11-1000B6.3
0	0.333868	0.255	0.036	0	Adipocytes	CD200
1.16554e-79	0.332842	0.495	0.246	4.08148e-75	Adipocytes	PRDX6
0	0.332415	0.187	0	0	Adipocytes	LEP
6.09102e-113	0.33214	0.362	0.13	2.13295e-108	Adipocytes	ADCY6
0	0.332073	0.194	0.004	0	Adipocytes	DNAH9
1.50271e-135	0.331442	0.298	0.086	5.26219e-131	Adipocytes	GYS1
2.38945e-69	0.330846	0.403	0.192	8.36736e-65	Adipocytes	SLC39A11
1.60708e-199	0.330132	0.312	0.072	5.62766e-195	Adipocytes	FAM199X
0	0.329244	0.229	0.019	0	Adipocytes	RP11-563J2.2
3.76318e-124	0.32915	0.365	0.125	1.31779e-119	Adipocytes	KCTD7
2.06661e-72	0.327795	0.464	0.23	7.23687e-68	Adipocytes	ATP13A3
4.01899e-66	0.327785	0.357	0.165	1.40737e-61	Adipocytes	STIM2
0	0.327338	0.184	0.003	0	Adipocytes	RP11-54A9.1
2.72335e-272	0.326536	0.263	0.043	9.53663e-268	Adipocytes	DGAT1
0	0.326254	0.23	0.029	0	Adipocytes	ADAMTS9-AS1
2.77391e-69	0.326198	0.584	0.331	9.71366e-65	Adipocytes	TNS2
0	0.325991	0.261	0.034	0	Adipocytes	L2HGDH
2.46924e-62	0.325923	0.672	0.411	8.64679e-58	Adipocytes	PICALM
1.16815e-141	0.324958	0.35	0.109	4.09063e-137	Adipocytes	PILRB
6.56017e-179	0.324774	0.195	0.035	2.29724e-174	Adipocytes	LINC00693
1.74071e-209	0.324594	0.304	0.066	6.09562e-205	Adipocytes	ARHGEF28
1.24072e-305	0.324594	0.242	0.034	4.34474e-301	Adipocytes	CNTN3
2.83208e-93	0.323853	0.454	0.198	9.91738e-89	Adipocytes	DDR2
2.11129e-77	0.323031	0.298	0.118	7.3933e-73	Adipocytes	PPARA
3.11324e-83	0.322811	0.257	0.088	1.0902e-78	Adipocytes	ATP10A
1.12847e-65	0.322775	0.422	0.215	3.95168e-61	Adipocytes	CNST
0	0.322566	0.233	0	0	Adipocytes	HEPACAM
0	0.322316	0.234	0.026	0	Adipocytes	TP63
9.78328e-89	0.322308	0.36	0.147	3.42591e-84	Adipocytes	TTC7B
7.69406e-83	0.322052	0.437	0.202	2.6943e-78	Adipocytes	PUM3
2.07329e-189	0.32148	0.255	0.053	7.26024e-185	Adipocytes	ADAMTS15
3.46895e-165	0.321374	0.223	0.046	1.21476e-160	Adipocytes	KCTD8
4.28773e-98	0.321192	0.741	0.388	1.50148e-93	Adipocytes	EPS8
5.4708e-70	0.320393	0.337	0.15	1.91576e-65	Adipocytes	FAM126B
2.90887e-83	0.320269	0.337	0.136	1.01863e-78	Adipocytes	FOXN2
3.66422e-107	0.320216	0.351	0.128	1.28314e-102	Adipocytes	CRY2
1.38868e-95	0.319868	0.477	0.214	4.86286e-91	Adipocytes	HIBCH
1.03142e-74	0.319162	0.359	0.16	3.61183e-70	Adipocytes	MIA3
1.11251e-129	0.31843	0.307	0.093	3.89577e-125	Adipocytes	CARS
1.3685e-85	0.318056	0.39	0.168	4.79222e-81	Adipocytes	MIR22HG
1.27766e-107	0.317852	0.318	0.109	4.47412e-103	Adipocytes	LPCAT3
7.32295e-116	0.317454	0.312	0.101	2.56435e-111	Adipocytes	COPG2
6.01324e-116	0.317288	0.308	0.098	2.10571e-111	Adipocytes	CTD-2337A12.1
1.22275e-37	0.317203	0.268	0.137	4.28182e-33	Adipocytes	CADM1
0	0.31718	0.109	0.001	0	Adipocytes	ANGPTL8
1.29036e-66	0.316793	0.488	0.255	4.51858e-62	Adipocytes	CAMKMT
1.05319e-114	0.316753	0.328	0.111	3.68807e-110	Adipocytes	NHLRC3
1.24624e-45	0.316227	0.191	0.078	4.36408e-41	Adipocytes	IL1RAP
0	0.316209	0.216	0.012	0	Adipocytes	CHRDL1
6.42774e-78	0.315865	0.414	0.193	2.25087e-73	Adipocytes	DCAF5
7.45055e-90	0.315425	0.379	0.153	2.60903e-85	Adipocytes	SNED1
5.63976e-162	0.31531	0.873	0.445	1.97493e-157	Adipocytes	DMD
1.83823e-67	0.31524	0.678	0.4	6.4371e-63	Adipocytes	DIAPH2
4.92558e-59	0.315039	0.999	1	1.72484e-54	Adipocytes	MALAT1
3.96479e-20	0.314768	0.425	0.311	1.38839e-15	Adipocytes	XIST
6.31707e-182	0.314415	0.258	0.055	2.21211e-177	Adipocytes	FGF2
2.32223e-134	0.313616	0.262	0.069	8.13199e-130	Adipocytes	ACER2
1.15664e-70	0.313524	0.414	0.203	4.05032e-66	Adipocytes	APPBP2
9.28142e-158	0.313248	0.32	0.087	3.25017e-153	Adipocytes	ANGPTL2
1.42799e-33	0.311467	0.561	0.386	5.00053e-29	Adipocytes	SH3D19
2.33552e-155	0.311445	0.296	0.077	8.17853e-151	Adipocytes	CCDC18
2.07007e-88	0.310286	0.383	0.16	7.24897e-84	Adipocytes	ME3
0	0.310209	0.24	0.026	0	Adipocytes	RP11-796E2.4
5.75255e-90	0.310164	0.448	0.193	2.01443e-85	Adipocytes	SDC2
1.90961e-113	0.309831	0.353	0.125	6.68706e-109	Adipocytes	PEX14
0	0.309784	0.159	0.013	0	Adipocytes	RP11-434D9.1
4.91563e-186	0.308849	0.251	0.052	1.72136e-181	Adipocytes	FAM20C
1.00609e-73	0.308639	0.403	0.191	3.52311e-69	Adipocytes	SEC23A
8.89971e-216	0.307842	0.237	0.042	3.1165e-211	Adipocytes	MAPT
6.24198e-107	0.307729	0.351	0.128	2.18582e-102	Adipocytes	FAM219B
2.18045e-173	0.307324	0.264	0.06	7.63551e-169	Adipocytes	RP11-486O13.4
3.78162e-54	0.306883	0.503	0.296	1.32425e-49	Adipocytes	EEA1
1.26408e-29	0.306402	0.583	0.43	4.42655e-25	Adipocytes	STAT3
2.02247e-96	0.306146	0.358	0.139	7.08229e-92	Adipocytes	PIGL
2.23481e-146	0.305933	0.283	0.075	7.82586e-142	Adipocytes	PMEPA1
6.4194e-94	0.305614	0.363	0.144	2.24794e-89	Adipocytes	DCUN1D4
1.11428e-139	0.305341	0.316	0.092	3.90197e-135	Adipocytes	EP400NL
3.88162e-238	0.304998	0.227	0.036	1.35927e-233	Adipocytes	RP11-696N14.1
7.24668e-134	0.304924	0.297	0.084	2.53764e-129	Adipocytes	CACHD1
1.78077e-68	0.304684	0.408	0.2	6.23591e-64	Adipocytes	DTWD1
0	0.304655	0.239	0.017	0	Adipocytes	FAM89A
2.71489e-71	0.304303	0.304	0.125	9.507e-67	Adipocytes	PLIN2
0	0.303981	0.205	0.023	0	Adipocytes	CHL1
2.26273e-53	0.303533	0.374	0.194	7.92362e-49	Adipocytes	GPCPD1
5.40032e-76	0.303169	0.373	0.166	1.89109e-71	Adipocytes	NDUFAF2
2.5536e-17	0.303151	0.584	0.475	8.94221e-13	Adipocytes	ZBTB16
7.92004e-164	0.303137	0.252	0.058	2.77344e-159	Adipocytes	SLC25A1
7.53706e-199	0.302922	0.281	0.06	2.63933e-194	Adipocytes	OR2A1-AS1
2.05075e-237	0.302434	0.239	0.04	7.18131e-233	Adipocytes	AOX1
2.79196e-165	0.302192	0.276	0.067	9.7769e-161	Adipocytes	PQLC1
2.83644e-97	0.302135	0.35	0.13	9.93265e-93	Adipocytes	RAPGEF4
0	0.302039	0.211	0.002	0	Adipocytes	PLEKHG6
1.56847e-78	0.301359	0.363	0.157	5.49247e-74	Adipocytes	YWHAG
0	0.301031	0.227	0.023	0	Adipocytes	DNAH14
1.85313e-45	0.300934	0.432	0.244	6.4893e-41	Adipocytes	ACTN1
7.28341e-48	0.300734	0.511	0.311	2.5505e-43	Adipocytes	TTC3
1.41517e-140	0.300326	0.192	0.04	4.95563e-136	Adipocytes	TRIB1
1.49387e-60	0.300083	0.41	0.21	5.23124e-56	Adipocytes	KANSL1L
4.96822e-46	0.299305	0.301	0.149	1.73977e-41	Adipocytes	SLC19A2
1.56928e-59	0.296686	0.369	0.181	5.4953e-55	Adipocytes	MPZL1
1.91507e-272	0.296669	0.26	0.042	6.70618e-268	Adipocytes	GS1-124K5.11
1.5496e-222	0.296154	0.251	0.046	5.42639e-218	Adipocytes	BHMT2
2.11994e-63	0.296034	0.399	0.196	7.42361e-59	Adipocytes	MAP3K8
1.88453e-59	0.295941	0.513	0.29	6.59925e-55	Adipocytes	EHMT1
3.77027e-61	0.295576	0.497	0.275	1.32027e-56	Adipocytes	HELZ
4.94874e-76	0.295473	0.39	0.177	1.73295e-71	Adipocytes	TMED5
6.63969e-58	0.295403	0.419	0.223	2.32509e-53	Adipocytes	ETFA
1.9432e-96	0.295334	0.305	0.108	6.8047e-92	Adipocytes	2021-03-02
2.05793e-81	0.295264	0.379	0.164	7.20647e-77	Adipocytes	WDR20
1.04391e-41	0.294738	0.437	0.261	3.65557e-37	Adipocytes	CDC27
1.05819e-35	0.293565	0.426	0.263	3.70556e-31	Adipocytes	FNIP2
1.04457e-115	0.29346	0.279	0.085	3.65786e-111	Adipocytes	NMT2
2.89663e-52	0.293126	0.32	0.155	1.01434e-47	Adipocytes	NDRG4
1.92055e-296	0.29312	0.246	0.035	6.72538e-292	Adipocytes	RP11-175K6.1
1.11953e-64	0.292897	0.437	0.222	3.92036e-60	Adipocytes	ZNF708
9.54889e-48	0.292676	0.581	0.367	3.34383e-43	Adipocytes	REV3L
1.78231e-47	0.291832	0.457	0.271	6.24128e-43	Adipocytes	PPP2R2A
8.05684e-79	0.291783	0.393	0.175	2.82134e-74	Adipocytes	SLC29A1
5.25413e-99	0.291552	0.274	0.09	1.83989e-94	Adipocytes	DIXDC1
3.27407e-53	0.29141	0.546	0.33	1.14651e-48	Adipocytes	MLLT10
1.30992e-53	0.291216	0.51	0.285	4.58706e-49	Adipocytes	TBC1D4
1.8321e-68	0.290422	0.414	0.201	6.41566e-64	Adipocytes	ETFDH
2.30287e-107	0.29031	0.213	0.057	8.0642e-103	Adipocytes	RP1-34H18.1
8.86687e-33	0.28954	0.211	0.104	3.105e-28	Adipocytes	SLC39A14
5.31203e-41	0.28918	0.359	0.202	1.86017e-36	Adipocytes	DSE
0	0.288175	0.223	0.024	0	Adipocytes	GSDMB
2.88008e-84	0.287795	0.231	0.074	1.00855e-79	Adipocytes	INSIG1
8.58657e-196	0.28752	0.261	0.054	3.00685e-191	Adipocytes	SNHG22
1.07089e-161	0.287355	0.289	0.072	3.75006e-157	Adipocytes	VSIG10
2.34213e-53	0.287229	0.494	0.281	8.20167e-49	Adipocytes	SUMF1
9.27584e-28	0.287111	0.626	0.466	3.24822e-23	Adipocytes	CAST
0	0.286939	0.16	0.013	0	Adipocytes	ARNTL2
5.47488e-110	0.286673	0.29	0.093	1.91719e-105	Adipocytes	MAPRE3
2.44827e-96	0.286415	0.266	0.088	8.57334e-92	Adipocytes	PANK3
1.40129e-73	0.285987	0.353	0.155	4.90704e-69	Adipocytes	LARP1
1.46937e-51	0.285057	0.495	0.282	5.14544e-47	Adipocytes	PCNX
1.40122e-66	0.284929	0.276	0.113	4.9068e-62	Adipocytes	ADCK3
2.77537e-109	0.284873	0.147	0.03	9.71879e-105	Adipocytes	CA3
0	0.284789	0.215	0.025	0	Adipocytes	SYBU
9.29972e-80	0.284231	0.356	0.149	3.25658e-75	Adipocytes	LINC00894
1.57065e-80	0.283825	0.356	0.149	5.50009e-76	Adipocytes	WDR43
2.15815e-116	0.283823	0.383	0.133	7.55742e-112	Adipocytes	RASGRF2
0	0.283798	0.156	0.005	0	Adipocytes	ANO3
1.73654e-18	0.283717	0.427	0.312	6.08101e-14	Adipocytes	VMP1
2.47486e-74	0.283457	0.41	0.19	8.66645e-70	Adipocytes	GRINA
5.0532e-110	0.283417	0.288	0.091	1.76953e-105	Adipocytes	SHC1
1.09967e-56	0.283382	0.617	0.373	3.85081e-52	Adipocytes	MON2
1.62975e-172	0.283193	0.246	0.053	5.70705e-168	Adipocytes	PCDH18
5.74893e-51	0.283087	0.396	0.215	2.01316e-46	Adipocytes	UBAP1
8.0121e-44	0.282977	0.516	0.328	2.80568e-39	Adipocytes	THRAP3
5.4261e-42	0.282661	0.543	0.343	1.90011e-37	Adipocytes	LRBA
1.18907e-55	0.282439	0.5	0.289	4.16389e-51	Adipocytes	CCNL2
1.52438e-91	0.281672	0.385	0.156	5.33807e-87	Adipocytes	TMBIM1
5.24998e-50	0.281454	0.428	0.235	1.83844e-45	Adipocytes	IFRD1
4.03863e-73	0.281123	0.436	0.207	1.41425e-68	Adipocytes	NOTCH2
5.34702e-48	0.280305	0.564	0.353	1.87242e-43	Adipocytes	UBR3
0	0.280209	0.196	0.02	0	Adipocytes	ADGRG2
2.69861e-132	0.279736	0.251	0.065	9.45001e-128	Adipocytes	GLCCI1
1.09213e-139	0.279346	0.211	0.047	3.82441e-135	Adipocytes	LMO3
5.76215e-62	0.27933	0.546	0.307	2.01779e-57	Adipocytes	CELF1
1.76196e-45	0.278796	0.605	0.405	6.17005e-41	Adipocytes	NCOR1
2.1995e-123	0.278333	0.257	0.071	7.70221e-119	Adipocytes	ESYT1
1.00545e-112	0.278109	0.153	0.031	3.52088e-108	Adipocytes	GLDN
1.57832e-126	0.277347	0.24	0.061	5.52697e-122	Adipocytes	RP11-103J8.1
1.53433e-58	0.277255	0.253	0.103	5.3729e-54	Adipocytes	RND3
7.46006e-215	0.277212	0.229	0.04	2.61237e-210	Adipocytes	EHHADH
3.06004e-57	0.27654	0.525	0.29	1.07156e-52	Adipocytes	MGLL
2.31681e-152	0.275993	0.254	0.061	8.113e-148	Adipocytes	LPIN3
2.33096e-58	0.275871	0.38	0.19	8.16254e-54	Adipocytes	FRS2
2.2805e-69	0.275829	0.334	0.146	7.98587e-65	Adipocytes	KLHDC10
3.25362e-57	0.275272	0.426	0.225	1.13935e-52	Adipocytes	USP3
1.64175e-64	0.274956	0.437	0.218	5.74907e-60	Adipocytes	SCFD2
0	0.274137	0.135	0.002	0	Adipocytes	FAM166B
0	0.273988	0.214	0.026	0	Adipocytes	ASPA
2.19704e-14	0.273796	0.187	0.117	7.6936e-10	Adipocytes	TIPARP
2.24731e-102	0.273557	0.246	0.075	7.86962e-98	Adipocytes	MOSPD2
6.84987e-180	0.27327	0.24	0.049	2.39869e-175	Adipocytes	MYLK
2.17601e-51	0.273145	0.544	0.32	7.61996e-47	Adipocytes	ACYP2
3.31929e-127	0.272997	0.249	0.066	1.16235e-122	Adipocytes	TMEM120B
6.21806e-91	0.272331	0.261	0.087	2.17744e-86	Adipocytes	LINC01376
0	0.272186	0.201	0.012	0	Adipocytes	DTX1
4.35781e-116	0.271951	0.283	0.086	1.52602e-111	Adipocytes	PISD
1.28847e-122	0.271394	0.301	0.091	4.51198e-118	Adipocytes	FSTL3
5.68664e-54	0.27131	0.763	0.475	1.99135e-49	Adipocytes	MAML2
1.66673e-132	0.271153	0.256	0.067	5.83656e-128	Adipocytes	AMOTL2
1.08569e-27	0.270959	0.35	0.216	3.80186e-23	Adipocytes	SMAD3
1.18757e-231	0.270802	0.212	0.033	4.15863e-227	Adipocytes	POLN
5.96956e-57	0.270699	0.414	0.211	2.09042e-52	Adipocytes	SRGAP1
2.29753e-132	0.270642	0.258	0.068	8.04548e-128	Adipocytes	AKAP7
0	0.270403	0.198	0.004	0	Adipocytes	MDFI
5.53908e-289	0.270358	0.222	0.03	1.93967e-284	Adipocytes	MMP28
3.10892e-47	0.270315	0.318	0.159	1.08868e-42	Adipocytes	PER3
9.67469e-186	0.269974	0.128	0.016	3.38788e-181	Adipocytes	KCND2
5.32592e-64	0.269855	0.343	0.157	1.86503e-59	Adipocytes	STAT5B
5.6691e-94	0.269396	0.294	0.103	1.98521e-89	Adipocytes	PTGR1
1.23124e-51	0.268656	0.307	0.147	4.31155e-47	Adipocytes	OXCT1
7.66437e-55	0.268573	0.284	0.127	2.68391e-50	Adipocytes	ALPK3
2.23516e-90	0.268252	0.329	0.124	7.82707e-86	Adipocytes	TNKS1BP1
0	0.26824	0.207	0.012	0	Adipocytes	TYRO3
5.45916e-78	0.268234	0.382	0.167	1.91169e-73	Adipocytes	ITGB1BP1
3.94573e-47	0.26817	0.474	0.278	1.38172e-42	Adipocytes	TBCK
2.61881e-48	0.267769	0.656	0.429	9.17056e-44	Adipocytes	GOLGA4
8.96472e-72	0.267632	0.318	0.133	3.13927e-67	Adipocytes	METTL25
7.89375e-172	0.266873	0.207	0.039	2.76423e-167	Adipocytes	ENPP1
1.76457e-60	0.266763	0.553	0.308	6.17919e-56	Adipocytes	BNIP3L
1.31307e-41	0.266538	0.338	0.177	4.59809e-37	Adipocytes	PRKD1
1.33322e-53	0.266224	0.4	0.211	4.66868e-49	Adipocytes	SHOC2
1.44667e-70	0.266112	0.216	0.075	5.06594e-66	Adipocytes	CSF1
8.51061e-52	0.265996	0.477	0.27	2.98025e-47	Adipocytes	HDAC8
5.3989e-90	0.265542	0.285	0.1	1.89059e-85	Adipocytes	ITPK1
1.54581e-30	0.264683	0.462	0.3	5.4131e-26	Adipocytes	CPED1
2.14258e-65	0.264631	0.366	0.17	7.5029e-61	Adipocytes	ZNF518A
2.91703e-157	0.264594	0.224	0.048	1.02148e-152	Adipocytes	MAP2K6
6.7614e-182	0.264332	0.202	0.036	2.36771e-177	Adipocytes	NOCT
5.46576e-93	0.264267	0.276	0.094	1.914e-88	Adipocytes	MKNK2
1.2869e-149	0.263858	0.226	0.05	4.50645e-145	Adipocytes	DGKI
1.54698e-96	0.263811	0.27	0.089	5.41722e-92	Adipocytes	PAPD7
6.175e-140	0.263764	0.254	0.064	2.16236e-135	Adipocytes	CCBL2
8.08564e-119	0.263356	0.276	0.081	2.83143e-114	Adipocytes	ISOC1
1.01495e-111	0.263277	0.279	0.086	3.55414e-107	Adipocytes	SP1
1.64342e-103	0.26298	0.291	0.096	5.75494e-99	Adipocytes	GOLGA8B
7.37678e-95	0.262664	0.298	0.104	2.5832e-90	Adipocytes	UBP1
6.39806e-44	0.262558	0.532	0.337	2.24047e-39	Adipocytes	HNRNPH1
8.55833e-97	0.262365	0.242	0.075	2.99696e-92	Adipocytes	GMCL1
1.2014e-14	0.261926	0.265	0.176	4.20706e-10	Adipocytes	ATP1B3
9.57252e-188	0.261331	0.239	0.047	3.3521e-183	Adipocytes	RP4-545C24.1
1.06227e-49	0.259826	0.751	0.523	3.71987e-45	Adipocytes	SRSF11
3.64824e-289	0.259793	0.177	0.02	1.27754e-284	Adipocytes	PRR5
2.1189e-62	0.259707	0.16	0.049	7.41997e-58	Adipocytes	MT1M
1.58353e-82	0.25965	0.29	0.108	5.54521e-78	Adipocytes	ASCC2
1.22636e-58	0.259399	0.391	0.195	4.29446e-54	Adipocytes	NBPF14
4.04424e-55	0.25935	0.336	0.161	1.41621e-50	Adipocytes	ATL2
1.69568e-91	0.25929	0.26	0.086	5.93792e-87	Adipocytes	EPM2A
2.71882e-75	0.258811	0.285	0.11	9.52076e-71	Adipocytes	PAPSS1
0	0.258436	0.152	0	0	Adipocytes	TBL1Y
2.20995e-62	0.258233	0.349	0.161	7.7388e-58	Adipocytes	IFNGR2
0	0.258181	0.172	0.013	0	Adipocytes	RP11-378J18.9
2.8957e-170	0.257725	0.232	0.048	1.01402e-165	Adipocytes	PPIP5K1
1.67525e-202	0.257455	0.189	0.03	5.86639e-198	Adipocytes	FAM184A
4.57977e-48	0.257329	0.464	0.268	1.60374e-43	Adipocytes	METTL15
3.94952e-45	0.256941	0.377	0.198	1.38304e-40	Adipocytes	MSC-AS1
6.31456e-56	0.256558	0.362	0.177	2.21123e-51	Adipocytes	NUBPL
3.75689e-25	0.256507	0.369	0.236	1.31559e-20	Adipocytes	SLC20A2
1.30237e-56	0.256333	0.373	0.185	4.56065e-52	Adipocytes	ATR
2.06545e-41	0.2563	0.804	0.581	7.23281e-37	Adipocytes	MACF1
1.46136e-57	0.255565	0.356	0.173	5.11738e-53	Adipocytes	CCNH
5.45951e-121	0.255019	0.215	0.053	1.91181e-116	Adipocytes	ITPKC
3.06812e-44	0.254883	0.37	0.203	1.07439e-39	Adipocytes	SPEN
9.39173e-49	0.254811	0.374	0.199	3.2888e-44	Adipocytes	HSD17B4
2.52995e-210	0.253938	0.158	0.021	8.85936e-206	Adipocytes	PDE11A
3.37303e-56	0.253911	0.379	0.19	1.18117e-51	Adipocytes	SIL1
8.99226e-63	0.252748	0.285	0.119	3.14891e-58	Adipocytes	RFX3-AS1
3.15793e-71	0.252613	0.327	0.138	1.10584e-66	Adipocytes	CCDC107
2.97312e-116	0.252555	0.191	0.045	1.04113e-111	Adipocytes	AC026188.1
7.17961e-43	0.25232	0.826	0.598	2.51416e-38	Adipocytes	CHD9
6.83568e-131	0.252228	0.24	0.061	2.39372e-126	Adipocytes	KLF8
7.63496e-148	0.251885	0.201	0.042	2.67361e-143	Adipocytes	MALRD1
8.94579e-54	0.251603	0.286	0.129	3.13264e-49	Adipocytes	TBL1X
1.22906e-81	0.251528	0.287	0.106	4.30392e-77	Adipocytes	INTU
5.18802e-59	0.251279	0.312	0.141	1.81674e-54	Adipocytes	POM121
1.11973e-78	0.251158	0.254	0.09	3.92107e-74	Adipocytes	NEO1
8.76678e-116	0.251088	0.264	0.077	3.06995e-111	Adipocytes	ACADS
1.94989e-56	0.250951	0.286	0.126	6.82813e-52	Adipocytes	B4GALT5
9.48589e-59	0.250806	0.362	0.175	3.32177e-54	Adipocytes	FBXO9
6.57284e-57	0.250304	0.34	0.162	2.30168e-52	Adipocytes	NCK1
6.04784e-49	0.250033	0.385	0.204	2.11783e-44	Adipocytes	SMURF1
1.68436e-59	0.249581	0.773	0.485	5.89828e-55	Adipocytes	MIR99AHG
3.99692e-46	0.249419	0.636	0.412	1.39964e-41	Adipocytes	RBM6
3.12012e-73	0.248859	0.26	0.096	1.0926e-68	Adipocytes	ZNF827
1.20076e-16	0.248839	0.535	0.414	4.20481e-12	Adipocytes	FOXO3
4.46153e-62	0.248678	0.348	0.156	1.56234e-57	Adipocytes	NPAS3
4.5827e-45	0.248676	0.43	0.245	1.60477e-40	Adipocytes	BMPR1A
2.59152e-95	0.248571	0.251	0.079	9.07497e-91	Adipocytes	SLC35G2
0	0.248197	0.178	0.019	0	Adipocytes	RP11-61I13.3
3.22667e-44	0.248138	0.456	0.269	1.12992e-39	Adipocytes	STRN3
3.53051e-56	0.247331	0.489	0.268	1.23632e-51	Adipocytes	SNX29
5.70351e-72	0.247324	0.309	0.126	1.99725e-67	Adipocytes	NBPF12
4.81419e-40	0.247311	0.41	0.239	1.68583e-35	Adipocytes	NCOA7
9.62481e-62	0.24684	0.302	0.132	3.37042e-57	Adipocytes	CYHR1
4.58016e-70	0.246801	0.316	0.128	1.60388e-65	Adipocytes	DAPK2
0	0.246761	0.161	0.013	0	Adipocytes	SYN2
2.62803e-111	0.246637	0.242	0.068	9.20282e-107	Adipocytes	SUGCT
1.45441e-43	0.246365	0.769	0.524	5.09305e-39	Adipocytes	ARID1B
1.76881e-57	0.246292	0.333	0.154	6.19401e-53	Adipocytes	PPARGC1B
6.74824e-138	0.246164	0.241	0.059	2.3631e-133	Adipocytes	ACOT2
6.25385e-91	0.245979	0.281	0.097	2.18997e-86	Adipocytes	FPGS
1.945e-93	0.24596	0.22	0.065	6.81101e-89	Adipocytes	TET1
3.22513e-64	0.245793	0.212	0.075	1.12938e-59	Adipocytes	GREB1L
1.89536e-67	0.245704	0.284	0.115	6.63718e-63	Adipocytes	HNRNPU-AS1
1.03372e-85	0.245515	0.307	0.111	3.61989e-81	Adipocytes	CHSY3
1.06454e-77	0.245092	0.279	0.105	3.72781e-73	Adipocytes	APIP
0	0.244597	0.187	0.018	0	Adipocytes	RNF157
7.04352e-36	0.244394	0.402	0.238	2.4665e-31	Adipocytes	WDFY2
1.28034e-78	0.24432	0.77	0.448	4.48349e-74	Adipocytes	ZEB2
1.43282e-73	0.244252	0.938	0.604	5.01746e-69	Adipocytes	RBMS3
3.37979e-51	0.244239	0.258	0.113	1.18354e-46	Adipocytes	HS2ST1
1.07468e-36	0.244174	0.656	0.451	3.76332e-32	Adipocytes	ANKRD17
2.53898e-57	0.24388	0.35	0.166	8.89099e-53	Adipocytes	DYNC2H1
6.97625e-46	0.243851	0.374	0.201	2.44294e-41	Adipocytes	PTPN4
5.52554e-42	0.243808	0.407	0.233	1.93493e-37	Adipocytes	MTMR3
7.94997e-108	0.242931	0.187	0.045	2.78392e-103	Adipocytes	RP11-475O6.1
9.03999e-38	0.242784	0.593	0.403	3.16562e-33	Adipocytes	HNRNPC
2.54654e-55	0.242631	0.344	0.167	8.91748e-51	Adipocytes	RAD23B
4.52603e-119	0.242324	0.242	0.065	1.58493e-114	Adipocytes	TPTEP1
2.69225e-55	0.242308	0.328	0.154	9.42772e-51	Adipocytes	ANO10
5.60341e-186	0.241805	0.209	0.038	1.9622e-181	Adipocytes	PLA2G6
3.52912e-48	0.240891	0.291	0.139	1.23583e-43	Adipocytes	AHCYL1
2.70557e-82	0.24032	0.284	0.104	9.47435e-78	Adipocytes	D2HGDH
2.78255e-40	0.239281	0.59	0.383	9.74394e-36	Adipocytes	TNRC6A
8.70743e-111	0.239098	0.316	0.102	3.04917e-106	Adipocytes	SMAD6
2.03819e-19	0.23904	0.34	0.224	7.13732e-15	Adipocytes	PPM1L
3.23142e-59	0.238967	0.299	0.132	1.13158e-54	Adipocytes	NAA50
0	0.238366	0.115	0.001	0	Adipocytes	ANKRD30A
1.66785e-94	0.238231	0.254	0.081	5.84048e-90	Adipocytes	PRMT7
5.5055e-68	0.23774	0.276	0.109	1.92792e-63	Adipocytes	LRP5
3.93191e-46	0.237457	0.366	0.184	1.37688e-41	Adipocytes	KIF21A
1.67631e-57	0.236885	0.328	0.152	5.8701e-53	Adipocytes	DOCK7
4.06116e-31	0.23675	0.415	0.265	1.42214e-26	Adipocytes	SNX13
9.43976e-57	0.236325	0.276	0.12	3.30562e-52	Adipocytes	FAM222B
2.18141e-77	0.236314	0.144	0.037	7.63885e-73	Adipocytes	C5orf17
0	0.235836	0.17	0.016	0	Adipocytes	SLC25A18
9.44248e-63	0.23582	0.283	0.118	3.30657e-58	Adipocytes	LPIN2
1.59807e-101	0.235697	0.214	0.059	5.59613e-97	Adipocytes	ARHGEF26
1.87168e-100	0.235446	0.251	0.077	6.55426e-96	Adipocytes	DNHD1
3.87488e-54	0.235168	0.42	0.216	1.35691e-49	Adipocytes	FAM49B
2.99078e-53	0.234712	0.326	0.156	1.04731e-48	Adipocytes	STAT2
6.29496e-106	0.234647	0.25	0.074	2.20437e-101	Adipocytes	AKNA
9.41505e-29	0.234535	0.303	0.173	3.29696e-24	Adipocytes	AFF3
1.66265e-99	0.234334	0.246	0.075	5.82228e-95	Adipocytes	SCGB2B2
0	0.234327	0.156	0.001	0	Adipocytes	RP11-395P13.7
7.62596e-154	0.234252	0.203	0.041	2.67046e-149	Adipocytes	CTC-459F4.3
1.00912e-114	0.234237	0.228	0.06	3.53373e-110	Adipocytes	RDH10
1.36945e-53	0.234031	0.361	0.18	4.79555e-49	Adipocytes	UBE2G2
5.22292e-53	0.234016	0.545	0.303	1.82896e-48	Adipocytes	VWA8
2.636e-37	0.233475	0.395	0.235	9.23076e-33	Adipocytes	CDC73
0	0.233316	0.176	0.016	0	Adipocytes	PLCXD1
1.8853e-36	0.233012	0.605	0.409	6.60195e-32	Adipocytes	NFAT5
9.69353e-50	0.232664	0.319	0.153	3.39448e-45	Adipocytes	PHLPP1
3.6537e-61	0.231945	0.293	0.127	1.27945e-56	Adipocytes	NUDT5
0	0.231675	0.142	0.009	0	Adipocytes	PTPRQ
2.87472e-77	0.231645	0.231	0.078	1.00667e-72	Adipocytes	TAPT1-AS1
8.87115e-92	0.23149	0.25	0.081	3.1065e-87	Adipocytes	METTL2B
4.25072e-83	0.231233	0.235	0.077	1.48852e-78	Adipocytes	NR1H3
2.68329e-83	0.231205	0.181	0.05	9.39635e-79	Adipocytes	FAM19A2
1.52631e-284	0.230593	0.19	0.023	5.34485e-280	Adipocytes	RP11-304M2.3
6.29742e-90	0.230378	0.188	0.051	2.20523e-85	Adipocytes	STPG2
1.22357e-50	0.230245	0.292	0.135	4.28469e-46	Adipocytes	RARB
2.83847e-118	0.228916	0.21	0.052	9.93976e-114	Adipocytes	ECHDC3
5.32022e-73	0.228886	0.258	0.095	1.86303e-68	Adipocytes	GNL3
1.80908e-103	0.228757	0.184	0.046	6.33502e-99	Adipocytes	PEMT
2.25955e-136	0.228392	0.225	0.053	7.9125e-132	Adipocytes	LETM1
4.38782e-99	0.228359	0.244	0.074	1.53653e-94	Adipocytes	EML3
1.12508e-100	0.22806	0.236	0.069	3.93979e-96	Adipocytes	RP11-296O14.3
1.10495e-50	0.228031	0.294	0.138	3.86932e-46	Adipocytes	MBD2
7.19019e-35	0.22766	0.485	0.31	2.51786e-30	Adipocytes	ATXN2
0	0.227495	0.167	0.01	0	Adipocytes	PDP2
1.64043e-41	0.227469	0.382	0.213	5.74445e-37	Adipocytes	C5orf42
2.73596e-18	0.227422	0.157	0.084	9.5808e-14	Adipocytes	DOK5
1.00304e-136	0.227342	0.201	0.043	3.51243e-132	Adipocytes	MPP6
1.33522e-49	0.227152	0.534	0.303	4.67566e-45	Adipocytes	LAMB1
2.23141e-28	0.226937	0.412	0.269	7.81395e-24	Adipocytes	RSU1
1.76941e-147	0.226905	0.189	0.037	6.19611e-143	Adipocytes	PCBP3
4.27897e-143	0.225823	0.175	0.034	1.49841e-138	Adipocytes	TMEM170B
2.2664e-44	0.225819	0.382	0.209	7.9365e-40	Adipocytes	ZDHHC21
2.96439e-113	0.225798	0.23	0.062	1.03807e-108	Adipocytes	CLUH
7.50787e-82	0.225741	0.251	0.086	2.62911e-77	Adipocytes	RXRA
1.2295e-71	0.225127	0.218	0.074	4.30545e-67	Adipocytes	SLC22A23
5.02758e-71	0.225057	0.242	0.087	1.76056e-66	Adipocytes	GLRX
2.07159e-30	0.224267	0.394	0.246	7.25429e-26	Adipocytes	MAP4K5
5.00498e-91	0.224073	0.233	0.072	1.75264e-86	Adipocytes	SCYL3
8.98163e-63	0.223921	0.298	0.127	3.14519e-58	Adipocytes	PABPN1
4.41348e-74	0.223883	0.272	0.102	1.54551e-69	Adipocytes	GART
2.18188e-38	0.223551	0.461	0.285	7.64049e-34	Adipocytes	PUM1
2.30884e-130	0.223492	0.198	0.044	8.0851e-126	Adipocytes	RP11-286E11.1
3.19862e-34	0.223334	0.362	0.213	1.12009e-29	Adipocytes	ARID1A
5.65681e-74	0.222968	0.246	0.087	1.9809e-69	Adipocytes	CTTNBP2
3.7004e-60	0.222787	0.284	0.121	1.29581e-55	Adipocytes	MTA3
3.91987e-40	0.222534	0.482	0.292	1.37266e-35	Adipocytes	PTBP2
2.00166e-63	0.222356	0.282	0.117	7.00942e-59	Adipocytes	KANTR
1.15626e-46	0.221891	0.276	0.13	4.049e-42	Adipocytes	FOXK2
1.6798e-38	0.221682	0.417	0.246	5.88233e-34	Adipocytes	PPP6R2
2.46838e-67	0.221647	0.26	0.1	8.64377e-63	Adipocytes	POLI
1.29491e-63	0.221359	0.217	0.078	4.53453e-59	Adipocytes	MEGF9
1.19381e-37	0.221193	0.45	0.276	4.18048e-33	Adipocytes	TAF15
1.54573e-34	0.221104	0.545	0.359	5.41285e-30	Adipocytes	HERC4
4.45512e-12	0.221043	0.184	0.119	1.56009e-07	Adipocytes	RFX2
1.15045e-60	0.220926	0.285	0.121	4.02866e-56	Adipocytes	OTUD7B
4.39964e-192	0.22046	0.187	0.03	1.54066e-187	Adipocytes	LINC00598
2.13075e-38	0.220325	0.455	0.276	7.46144e-34	Adipocytes	KDM2A
9.09252e-67	0.220189	0.159	0.047	3.18402e-62	Adipocytes	CPAMD8
1.82984e-215	0.220046	0.132	0.015	6.40775e-211	Adipocytes	LINC00504
2.32345e-47	0.220001	0.231	0.099	8.13626e-43	Adipocytes	STK17A
5.05933e-47	0.219824	0.321	0.161	1.77168e-42	Adipocytes	RPRD1A
1.58809e-45	0.219808	0.351	0.184	5.56116e-41	Adipocytes	GABPB1-AS1
4.19408e-49	0.219224	0.191	0.074	1.46868e-44	Adipocytes	ALAS1
1.65664e-34	0.219045	0.376	0.224	5.80124e-30	Adipocytes	NUP98
7.72501e-79	0.218787	0.238	0.081	2.70514e-74	Adipocytes	POLR1A
3.87858e-40	0.218616	0.327	0.175	1.3582e-35	Adipocytes	AHCTF1
8.38505e-48	0.218415	0.297	0.142	2.93628e-43	Adipocytes	NFIX
6.5689e-63	0.218362	0.282	0.117	2.3003e-58	Adipocytes	ZNF592
3.44013e-45	0.218303	0.325	0.163	1.20466e-40	Adipocytes	LHFPL2
2.26608e-70	0.218096	0.261	0.098	7.93538e-66	Adipocytes	ZRANB3
4.86102e-69	0.218093	0.233	0.084	1.70223e-64	Adipocytes	PREB
7.5103e-13	0.217998	0.269	0.188	2.62996e-08	Adipocytes	ENAH
0	0.217979	0.175	0.017	0	Adipocytes	RP11-1228E12.2
1.29848e-126	0.217469	0.201	0.046	4.54703e-122	Adipocytes	GPATCH11
1.01627e-80	0.21743	0.218	0.07	3.55877e-76	Adipocytes	SBNO2
0	0.21743	0.168	0.016	0	Adipocytes	KLHL25
2.06747e-58	0.217166	0.265	0.111	7.23988e-54	Adipocytes	MPP5
6.32062e-32	0.216817	0.191	0.089	2.21336e-27	Adipocytes	ERRFI1
1.13662e-109	0.216719	0.121	0.021	3.98023e-105	Adipocytes	CTH
8.21106e-36	0.216527	0.423	0.256	2.87535e-31	Adipocytes	CAPN7
1.12864e-12	0.216455	0.2	0.129	3.95229e-08	Adipocytes	ALDH1A2
1.18798e-41	0.216327	0.41	0.232	4.16005e-37	Adipocytes	INSR
1.28615e-63	0.216087	0.216	0.078	4.50386e-59	Adipocytes	IRS1
3.22145e-59	0.215964	0.255	0.104	1.12809e-54	Adipocytes	MTMR12
7.78062e-87	0.21572	0.206	0.061	2.72462e-82	Adipocytes	TIMP4
2.31485e-47	0.215662	0.392	0.208	8.10614e-43	Adipocytes	UBA2
1.43623e-42	0.2156	0.739	0.487	5.02941e-38	Adipocytes	SBF2
2.55736e-38	0.215514	0.377	0.216	8.95537e-34	Adipocytes	CLINT1
2.34087e-50	0.215454	0.303	0.142	8.19727e-46	Adipocytes	RCOR1
4.17494e-32	0.21523	0.642	0.455	1.46198e-27	Adipocytes	ASH1L
3.90749e-61	0.215185	0.283	0.119	1.36833e-56	Adipocytes	SAR1A
3.46267e-116	0.215137	0.19	0.045	1.21256e-111	Adipocytes	CFAP70
1.04416e-97	0.214841	0.209	0.058	3.65643e-93	Adipocytes	PDK1
1.23892e-80	0.214399	0.247	0.084	4.33845e-76	Adipocytes	SPRY4
1.50982e-25	0.214319	0.643	0.45	5.28708e-21	Adipocytes	NRP1
1.60955e-209	0.21422	0.161	0.022	5.63631e-205	Adipocytes	RTN4RL1
2.12974e-69	0.213949	0.231	0.081	7.45793e-65	Adipocytes	RASGEF1B
4.0014e-54	0.21374	0.302	0.138	1.40121e-49	Adipocytes	DDHD2
1.46462e-42	0.213674	0.293	0.146	5.12881e-38	Adipocytes	ZNF160
5.65078e-103	0.213667	0.201	0.052	1.97879e-98	Adipocytes	TSPAN15
2.64197e-72	0.213522	0.216	0.072	9.25164e-68	Adipocytes	ZNRF3
5.42619e-75	0.213516	0.238	0.083	1.90014e-70	Adipocytes	RGPD8
3.85328e-36	0.213412	0.897	0.679	1.34934e-31	Adipocytes	FTX
1.73407e-86	0.213151	0.215	0.065	6.07236e-82	Adipocytes	TMCO4
3.48422e-48	0.213087	0.324	0.159	1.2201e-43	Adipocytes	ABL2
4.32924e-143	0.213014	0.193	0.04	1.51601e-138	Adipocytes	RP11-64D24.2
2.9027e-35	0.212816	0.393	0.234	1.01647e-30	Adipocytes	RBM5
3.85406e-53	0.212754	0.295	0.135	1.34962e-48	Adipocytes	INTS3
4.20513e-75	0.212368	0.24	0.084	1.47255e-70	Adipocytes	NADK
2.42511e-47	0.212345	0.247	0.109	8.49225e-43	Adipocytes	RNLS
1.53362e-32	0.212316	0.499	0.324	5.37043e-28	Adipocytes	JPX
1.20129e-64	0.212269	0.27	0.108	4.20669e-60	Adipocytes	USPL1
2.44756e-71	0.212226	0.231	0.08	8.57087e-67	Adipocytes	IL16
1.82182e-73	0.212112	0.215	0.072	6.37966e-69	Adipocytes	EDEM2
3.9182e-46	0.212102	0.355	0.183	1.37207e-41	Adipocytes	ATXN7L1
8.16463e-32	0.211998	0.299	0.163	2.85909e-27	Adipocytes	SH3RF3
8.69249e-46	0.211561	0.306	0.151	3.04394e-41	Adipocytes	RBM28
1.40542e-36	0.211441	0.415	0.246	4.9215e-32	Adipocytes	DMXL1
2.89805e-57	0.21141	0.276	0.118	1.01484e-52	Adipocytes	KLHDC1
1.8784e-85	0.211299	0.223	0.07	6.57777e-81	Adipocytes	ACVR1B
7.6346e-257	0.211083	0.153	0.017	2.67348e-252	Adipocytes	DTX4
2.48829e-14	0.210406	0.231	0.151	8.71349e-10	Adipocytes	ARHGEF6
2.81387e-217	0.2103	0.179	0.025	9.8536e-213	Adipocytes	MAPK11
1.20523e-68	0.210255	0.23	0.082	4.22049e-64	Adipocytes	AKAP1
1.23548e-36	0.209814	0.336	0.187	4.3264e-32	Adipocytes	PRKAR2A
5.73004e-33	0.209761	0.458	0.291	2.00655e-28	Adipocytes	ZFR
4.45035e-41	0.209711	0.353	0.192	1.55842e-36	Adipocytes	ATP11B
6.84781e-58	0.209675	0.316	0.142	2.39797e-53	Adipocytes	RP5-857K21.4
1.77091e-45	0.20927	0.29	0.14	6.20137e-41	Adipocytes	NQO2
1.24281e-36	0.208955	0.326	0.18	4.35206e-32	Adipocytes	PTAR1
1.32983e-90	0.208944	0.221	0.066	4.65679e-86	Adipocytes	RMND1
2.55734e-43	0.208566	0.395	0.215	8.95529e-39	Adipocytes	SUB1
2.64065e-131	0.208551	0.196	0.043	9.24704e-127	Adipocytes	SLC2A4RG
3.41451e-179	0.208384	0.147	0.021	1.19569e-174	Adipocytes	KCNB1
4.42395e-52	0.208132	0.244	0.101	1.54918e-47	Adipocytes	LMCD1-AS1
1.66341e-30	0.207928	0.393	0.241	5.82493e-26	Adipocytes	FOCAD
5.56622e-71	0.207639	0.241	0.085	1.94918e-66	Adipocytes	COL24A1
2.31957e-74	0.207265	0.222	0.075	8.12269e-70	Adipocytes	SGPL1
1.22144e-54	0.206905	0.266	0.114	4.27725e-50	Adipocytes	NBPF11
9.72663e-37	0.206838	0.367	0.206	3.40607e-32	Adipocytes	AIG1
2.31699e-238	0.206697	0.166	0.021	8.11363e-234	Adipocytes	RP11-736K20.6
1.06383e-36	0.206651	0.218	0.103	3.72533e-32	Adipocytes	ARNTL
4.64718e-59	0.206512	0.218	0.082	1.62735e-54	Adipocytes	PNPLA7
3.55516e-43	0.206343	0.351	0.18	1.24495e-38	Adipocytes	CLMN
2.75186e-59	0.206057	0.253	0.102	9.63648e-55	Adipocytes	ERCC8
2.01705e-37	0.206016	0.388	0.226	7.06331e-33	Adipocytes	EIF3A
1.55957e-98	0.206	0.198	0.053	5.4613e-94	Adipocytes	DHTKD1
1.247e-34	0.205982	0.42	0.256	4.36676e-30	Adipocytes	TAOK1
1.6567e-143	0.205973	0.167	0.031	5.80142e-139	Adipocytes	BHLHE41
0	0.205658	0.131	0.002	0	Adipocytes	MKX
1.47661e-34	0.205342	0.515	0.333	5.17078e-30	Adipocytes	TRIP12
2.85e-26	0.205076	0.261	0.148	9.98013e-22	Adipocytes	FOSL2
3.80599e-42	0.205071	0.309	0.157	1.33278e-37	Adipocytes	FAM35A
0	0.205049	0.145	0.003	0	Adipocytes	FFAR4
8.32771e-32	0.205024	0.44	0.274	2.9162e-27	Adipocytes	RASA1
1.54125e-24	0.204825	0.343	0.216	5.39716e-20	Adipocytes	DPH6
3.61285e-27	0.204683	0.457	0.306	1.26515e-22	Adipocytes	RNF19A
8.15157e-89	0.204504	0.207	0.061	2.85452e-84	Adipocytes	TGDS
1.2578e-255	0.204491	0.137	0.014	4.40457e-251	Adipocytes	DNAH6
4.85577e-34	0.204474	0.375	0.223	1.70039e-29	Adipocytes	TCERG1
2.63254e-21	0.204061	0.493	0.35	9.21862e-17	Adipocytes	PIK3R1
8.36669e-74	0.203684	0.221	0.075	2.92985e-69	Adipocytes	TRIM73
1.46365e-34	0.203605	0.48	0.299	5.12542e-30	Adipocytes	FBXO11
4.15093e-55	0.203591	0.247	0.102	1.45357e-50	Adipocytes	SLC27A1
9.96175e-60	0.20352	0.264	0.107	3.48841e-55	Adipocytes	ALDH2
2.74945e-110	0.203233	0.197	0.049	9.62803e-106	Adipocytes	FAM221A
3.16529e-38	0.203088	0.306	0.163	1.10842e-33	Adipocytes	AK2
1.71108e-34	0.203082	0.342	0.194	5.99187e-30	Adipocytes	DCTN4
3.09228e-50	0.203067	0.225	0.092	1.08286e-45	Adipocytes	BCR
2.20013e-45	0.202963	0.293	0.141	7.7044e-41	Adipocytes	MIS18BP1
1.14068e-39	0.20276	0.322	0.171	3.99442e-35	Adipocytes	MAPK14
4.56339e-74	0.202576	0.223	0.075	1.59801e-69	Adipocytes	WDR19
8.10529e-60	0.202536	0.227	0.086	2.83831e-55	Adipocytes	RP11-219A15.1
1.43976e-51	0.201989	0.161	0.056	5.04174e-47	Adipocytes	FADS1
1.86784e-58	0.201902	0.216	0.081	6.5408e-54	Adipocytes	HACL1
0.000185607	0.201699	0.169	0.13	1	Adipocytes	PGAP1
1.15182e-52	0.201605	0.179	0.065	4.03346e-48	Adipocytes	PER2
1.82646e-85	0.2016	0.219	0.068	6.39589e-81	Adipocytes	SNX21
1.2968e-120	0.201579	0.199	0.047	4.54113e-116	Adipocytes	BTD
2.8048e-28	0.201508	0.279	0.154	9.82186e-24	Adipocytes	EPB41L3
1.05941e-37	0.201434	0.242	0.117	3.70985e-33	Adipocytes	CECR2
3.18867e-75	0.201434	0.187	0.057	1.11661e-70	Adipocytes	STEAP2
9.67177e-30	0.20103	0.436	0.279	3.38686e-25	Adipocytes	SND1
1.10215e-250	0.200799	0.146	0.016	3.8595e-246	Adipocytes	CTD-2282P23.2
1.67331e-20	0.200755	0.588	0.444	5.85961e-16	Adipocytes	CSNK1A1
5.95712e-92	0.200467	0.207	0.059	2.08606e-87	Adipocytes	HDHD3
2.82958e-30	0.199898	0.494	0.327	9.90862e-26	Adipocytes	GOLGB1
1.17109e-165	0.199781	0.175	0.03	4.10091e-161	Adipocytes	FTCDNL1
2.51218e-34	0.199774	0.296	0.159	8.79717e-30	Adipocytes	BCAR3
1.30845e-59	0.199676	0.231	0.089	4.58195e-55	Adipocytes	DDI2
3.20198e-36	0.199234	0.383	0.222	1.12127e-31	Adipocytes	SS18
9.91479e-29	0.199172	0.336	0.201	3.47196e-24	Adipocytes	USP32
1.36092e-98	0.199152	0.203	0.055	4.76566e-94	Adipocytes	ADM
1.2273e-43	0.198784	0.276	0.133	4.29777e-39	Adipocytes	GCFC2
2.57751e-28	0.198724	0.362	0.223	9.02591e-24	Adipocytes	C1orf132
7.38409e-32	0.198665	0.347	0.204	2.58576e-27	Adipocytes	LRPPRC
6.97803e-53	0.198426	0.266	0.115	2.44357e-48	Adipocytes	WDR27
7.15635e-71	0.198125	0.204	0.068	2.50601e-66	Adipocytes	BAG4
4.97308e-33	0.198111	0.744	0.531	1.74147e-28	Adipocytes	RERE
2.63693e-153	0.198032	0.155	0.026	9.234e-149	Adipocytes	IRAK2
1.15439e-47	0.197912	0.24	0.103	4.04244e-43	Adipocytes	OSMR-AS1
2.33601e-38	0.197829	0.316	0.167	8.18024e-34	Adipocytes	USP40
7.27665e-27	0.197761	0.316	0.188	2.54814e-22	Adipocytes	SNHG25
0	0.197749	0.138	0.002	0	Adipocytes	SLC29A4
3.57964e-25	0.197645	0.201	0.105	1.25352e-20	Adipocytes	CDC37L1
2.48865e-36	0.197576	0.3	0.16	8.71475e-32	Adipocytes	TAF1
5.49478e-214	0.197472	0.16	0.021	1.92416e-209	Adipocytes	ZNF436-AS1
1.0493e-31	0.197206	0.41	0.251	3.67445e-27	Adipocytes	ABL1
2.23063e-30	0.19695	0.473	0.312	7.81121e-26	Adipocytes	NRDC
5.79572e-37	0.196922	0.29	0.152	2.02954e-32	Adipocytes	MTMR2
7.25481e-41	0.196905	0.26	0.124	2.54049e-36	Adipocytes	C1QTNF1
1.57816e-132	0.19676	0.113	0.016	5.5264e-128	Adipocytes	FGF10
3.29518e-62	0.196752	0.216	0.078	1.1539e-57	Adipocytes	GXYLT2
1.31117e-76	0.196715	0.216	0.07	4.59146e-72	Adipocytes	ALG14
5.13102e-72	0.196709	0.223	0.076	1.79678e-67	Adipocytes	NECAB3
1.493e-72	0.196657	0.209	0.069	5.2282e-68	Adipocytes	INPP5F
4.1276e-54	0.196501	0.219	0.086	1.4454e-49	Adipocytes	PPP1R16A
3.3782e-36	0.196416	0.321	0.175	1.18298e-31	Adipocytes	SKIV2L2
1.57467e-47	0.196378	0.285	0.134	5.51417e-43	Adipocytes	LETMD1
1.23541e-31	0.196369	0.43	0.269	4.32615e-27	Adipocytes	HUWE1
2.7989e-31	0.196324	0.854	0.654	9.80119e-27	Adipocytes	NFIA
4.40203e-56	0.196056	0.241	0.097	1.5415e-51	Adipocytes	PHKA2
0	0.195977	0.149	0.008	0	Adipocytes	RP11-21L23.3
2.19767e-25	0.195772	0.334	0.206	7.69581e-21	Adipocytes	TLK1
1.48886e-52	0.19576	0.242	0.101	5.21371e-48	Adipocytes	USP6NL
1.83947e-114	0.195754	0.16	0.034	6.44146e-110	Adipocytes	MAP7
7.48933e-28	0.195631	0.395	0.25	2.62261e-23	Adipocytes	TDRD3
7.14698e-29	0.195626	0.508	0.341	2.50273e-24	Adipocytes	GPATCH8
2.19214e-89	0.195551	0.188	0.051	7.67645e-85	Adipocytes	SLC41A2
1.18965e-39	0.195525	0.273	0.134	4.16593e-35	Adipocytes	LARP1B
1.29586e-66	0.195308	0.221	0.078	4.53785e-62	Adipocytes	PTPN3
2.64349e-93	0.195276	0.198	0.055	9.25697e-89	Adipocytes	PMM1
6.54355e-82	0.195057	0.201	0.06	2.29142e-77	Adipocytes	QDPR
6.69339e-29	0.195045	0.527	0.359	2.34389e-24	Adipocytes	HECTD1
4.204e-42	0.195022	0.284	0.14	1.47216e-37	Adipocytes	NAA25
1.49376e-21	0.194991	0.298	0.189	5.23083e-17	Adipocytes	PDCD4
7.17114e-30	0.194982	0.381	0.233	2.51119e-25	Adipocytes	PSPC1
1.54543e-35	0.194603	0.349	0.196	5.4118e-31	Adipocytes	GPATCH2
7.49802e-95	0.1944	0.191	0.051	2.62566e-90	Adipocytes	RP11-983P16.4
1.13636e-93	0.194288	0.198	0.054	3.9793e-89	Adipocytes	LINC00869
1.76988e-59	0.194185	0.245	0.097	6.19775e-55	Adipocytes	ALDH3A2
1.78728e-44	0.194041	0.279	0.131	6.2587e-40	Adipocytes	GNG2
3.58843e-44	0.194017	0.276	0.132	1.25659e-39	Adipocytes	SRSF6
0	0.193874	0.147	0.012	0	Adipocytes	DHCR24
2.90215e-36	0.193779	0.305	0.163	1.01627e-31	Adipocytes	NUP153
1.35262e-45	0.193525	0.287	0.137	4.73661e-41	Adipocytes	DDX42
3.66095e-31	0.19347	0.29	0.159	1.28199e-26	Adipocytes	LMO4
2.08027e-94	0.193417	0.182	0.047	7.28468e-90	Adipocytes	RP11-206L10.9
6.01718e-29	0.193214	0.548	0.38	2.1071e-24	Adipocytes	ZRANB2
2.06863e-16	0.193139	0.331	0.229	7.24391e-12	Adipocytes	CREB3L2
2.25784e-31	0.193067	0.448	0.285	7.90651e-27	Adipocytes	NSD1
1.93716e-33	0.192987	0.296	0.162	6.78355e-29	Adipocytes	PPFIA1
1.52764e-51	0.192978	0.181	0.066	5.34949e-47	Adipocytes	CFAP69
1.68959e-72	0.192966	0.214	0.071	5.91662e-68	Adipocytes	NRBF2
2.37521e-27	0.192906	0.467	0.307	8.31751e-23	Adipocytes	ST3GAL1
1.33432e-44	0.192872	0.211	0.087	4.67251e-40	Adipocytes	KAZN
0	0.192854	0.138	0.01	0	Adipocytes	RP1-28O10.1
1.73816e-39	0.192588	0.327	0.174	6.08668e-35	Adipocytes	ATF4
2.80741e-60	0.192587	0.223	0.083	9.83098e-56	Adipocytes	EPB41L1
2.23176e-39	0.192417	0.241	0.114	7.81518e-35	Adipocytes	SMARCA1
9.46581e-172	0.192178	0.17	0.028	3.31474e-167	Adipocytes	KLF15
8.43842e-37	0.191487	0.292	0.151	2.95497e-32	Adipocytes	LINC01481
0	0.191411	0.128	0.001	0	Adipocytes	TTPA
2.59996e-25	0.191404	0.363	0.231	9.10455e-21	Adipocytes	CHD2
2.44227e-22	0.191262	0.355	0.232	8.55234e-18	Adipocytes	JAK2
7.17551e-85	0.191167	0.187	0.053	2.51272e-80	Adipocytes	SLC25A45
1.42421e-32	0.19114	0.328	0.184	4.9873e-28	Adipocytes	ENTPD1-AS1
1.99415e-56	0.191132	0.235	0.093	6.98312e-52	Adipocytes	PIK3C2B
3.53908e-78	0.191033	0.209	0.066	1.23932e-73	Adipocytes	RP11-613M10.9
7.60488e-216	0.191023	0.152	0.019	2.66308e-211	Adipocytes	HRSP12
2.31969e-50	0.190875	0.201	0.078	8.1231e-46	Adipocytes	SUCLG2-AS1
2.76932e-65	0.190284	0.206	0.071	9.69762e-61	Adipocytes	CDADC1
8.77047e-59	0.190269	0.226	0.086	3.07124e-54	Adipocytes	ALDH9A1
9.4883e-65	0.190153	0.313	0.129	3.32261e-60	Adipocytes	ANKS1B
2.54157e-25	0.190094	0.515	0.359	8.90006e-21	Adipocytes	ZMYM2
8.51829e-21	0.189792	0.28	0.171	2.98293e-16	Adipocytes	SH3BP5
2.78845e-63	0.189599	0.216	0.078	9.76458e-59	Adipocytes	KLHL8
9.97636e-55	0.189237	0.233	0.094	3.49352e-50	Adipocytes	BET1L
0	0.189234	0.14	0.012	0	Adipocytes	CDKN2B
1.16445e-30	0.189131	0.361	0.216	4.07768e-26	Adipocytes	IBTK
7.50754e-29	0.189131	0.572	0.398	2.62899e-24	Adipocytes	RBM25
1.34446e-33	0.189111	0.459	0.282	4.70803e-29	Adipocytes	PBX3
5.92298e-51	0.189103	0.249	0.106	2.07411e-46	Adipocytes	LIN52
5.84255e-87	0.18902	0.193	0.055	2.04594e-82	Adipocytes	NINL
1.3755e-74	0.188966	0.207	0.067	4.81671e-70	Adipocytes	ZC3HC1
9.80484e-105	0.188872	0.173	0.041	3.43346e-100	Adipocytes	AP001347.6
0	0.188802	0.122	0.003	0	Adipocytes	CTC-490G23.6
2.72474e-93	0.188477	0.139	0.03	9.54148e-89	Adipocytes	PEX5
0	0.188384	0.127	0	0	Adipocytes	ADIPOQ-AS1
1.54768e-62	0.188216	0.198	0.068	5.41966e-58	Adipocytes	COX14
3.37896e-22	0.188172	0.311	0.195	1.18325e-17	Adipocytes	TFDP2
5.87246e-95	0.188155	0.176	0.044	2.05642e-90	Adipocytes	TARID
2.61257e-66	0.188076	0.206	0.071	9.14871e-62	Adipocytes	FAM120C
1.72877e-42	0.187989	0.268	0.128	6.05382e-38	Adipocytes	NPLOC4
2.33287e-17	0.187896	0.21	0.127	8.16926e-13	Adipocytes	PDZD8
1.12028e-90	0.187385	0.188	0.051	3.92299e-86	Adipocytes	ERI2
1.05357e-29	0.187209	0.473	0.303	3.68941e-25	Adipocytes	KAT6B
1.01127e-41	0.187099	0.251	0.118	3.54128e-37	Adipocytes	FARSB
0	0.187021	0.14	0.004	0	Adipocytes	MESP1
6.62001e-47	0.186945	0.262	0.119	2.3182e-42	Adipocytes	QTRT1
1.94662e-37	0.186847	0.538	0.331	6.81667e-33	Adipocytes	NAALADL2
1.21996e-194	0.186637	0.153	0.021	4.27205e-190	Adipocytes	DMTN
3.36504e-38	0.186631	0.318	0.168	1.17837e-33	Adipocytes	FO538757.2
2.73588e-18	0.186481	0.396	0.274	9.5805e-14	Adipocytes	AC013461.1
2.16769e-37	0.186457	0.276	0.139	7.5908e-33	Adipocytes	RP11-418J17.1
2.90837e-32	0.18623	0.299	0.166	1.01845e-27	Adipocytes	MAN2C1
5.04268e-41	0.186135	0.273	0.132	1.76585e-36	Adipocytes	ALPK1
9.89362e-31	0.186105	0.383	0.234	3.46455e-26	Adipocytes	GGNBP2
2.97373e-26	0.186095	0.422	0.275	1.04134e-21	Adipocytes	RBM26
4.94428e-29	0.185939	0.339	0.202	1.73139e-24	Adipocytes	PIKFYVE
4.72166e-33	0.18588	0.139	0.056	1.65343e-28	Adipocytes	SDC4
1.18114e-34	0.185868	0.594	0.379	4.1361e-30	Adipocytes	PCDH9
2.36587e-26	0.185812	0.396	0.252	8.2848e-22	Adipocytes	ZNF438
6.99894e-72	0.18572	0.212	0.07	2.45089e-67	Adipocytes	VPRBP
1.40624e-14	0.185651	0.845	0.736	4.92436e-10	Adipocytes	MBNL1
7.00208e-24	0.185638	0.607	0.443	2.45199e-19	Adipocytes	ANKRD12
1.81928e-41	0.185623	0.232	0.104	6.37076e-37	Adipocytes	NAV3
2.67153e-298	0.185354	0.119	0.009	9.35515e-294	Adipocytes	RP11-507B12.1
1.75265e-39	0.185089	0.243	0.115	6.13744e-35	Adipocytes	CA5B
2.31138e-30	0.184972	0.303	0.171	8.09398e-26	Adipocytes	GNG12
0	0.184638	0.127	0.008	0	Adipocytes	TMPRSS5
1.97978e-28	0.184415	0.336	0.202	6.93279e-24	Adipocytes	PCF11
1.14304e-34	0.184318	0.293	0.157	4.0027e-30	Adipocytes	RYK
1.67545e-29	0.184302	0.269	0.148	5.8671e-25	Adipocytes	ORC2
5.43295e-23	0.184275	0.452	0.306	1.90251e-18	Adipocytes	PRKCE
2.77673e-37	0.183867	0.19	0.082	9.72355e-33	Adipocytes	ZNRF2
2.16473e-35	0.18375	0.282	0.146	7.58043e-31	Adipocytes	MAP2K1
3.28549e-37	0.183675	0.26	0.128	1.15051e-32	Adipocytes	ARRB1
3.14474e-65	0.183512	0.202	0.069	1.10123e-60	Adipocytes	RMDN3
8.0298e-27	0.183402	0.259	0.144	2.81187e-22	Adipocytes	CPD
4.72802e-73	0.183398	0.203	0.065	1.65566e-68	Adipocytes	NUP50-AS1
3.02192e-41	0.183182	0.256	0.122	1.05822e-36	Adipocytes	PRPF39
3.26332e-257	0.183175	0.137	0.013	1.14275e-252	Adipocytes	ACSM5
2.14618e-20	0.183138	0.381	0.258	7.51551e-16	Adipocytes	UBE2H
1.0467e-67	0.182933	0.165	0.049	3.66535e-63	Adipocytes	MTURN
1.22282e-43	0.182874	0.252	0.116	4.28207e-39	Adipocytes	ZCCHC24
5.12874e-95	0.182723	0.176	0.045	1.79598e-90	Adipocytes	CCDC36
5.31509e-69	0.182685	0.341	0.141	1.86124e-64	Adipocytes	DOCK8
1.59284e-27	0.182639	0.493	0.33	5.5778e-23	Adipocytes	LENG8
2.07408e-18	0.18246	0.365	0.253	7.26302e-14	Adipocytes	NAP1L1
3.19792e-23	0.182445	0.144	0.069	1.11985e-18	Adipocytes	KHDRBS3
3.53524e-18	0.182445	0.37	0.254	1.23797e-13	Adipocytes	RUFY3
1.86337e-64	0.182241	0.227	0.082	6.52514e-60	Adipocytes	TRAF3
1.6894e-24	0.182157	0.41	0.27	5.91596e-20	Adipocytes	MED13
6.85109e-29	0.182049	0.249	0.133	2.39911e-24	Adipocytes	NEDD4L
3.1682e-80	0.181925	0.183	0.052	1.10944e-75	Adipocytes	SNX16
1.97551e-87	0.181919	0.172	0.045	6.91785e-83	Adipocytes	DNAH1
2.95069e-39	0.181888	0.244	0.116	1.03327e-34	Adipocytes	PGS1
6.86857e-48	0.181505	0.207	0.084	2.40524e-43	Adipocytes	ASH2L
9.05348e-36	0.181418	0.591	0.372	3.17035e-31	Adipocytes	FBXL17
1.01635e-08	0.18113	0.287	0.216	0.000355905	Adipocytes	PDGFD
4.28018e-96	0.180964	0.172	0.042	1.49883e-91	Adipocytes	ATP6AP1L
2.02542e-34	0.180915	0.301	0.162	7.09263e-30	Adipocytes	ADNP
1.30883e-31	0.180876	0.306	0.172	4.58325e-27	Adipocytes	CPSF7
3.01761e-34	0.180865	0.325	0.18	1.05671e-29	Adipocytes	RPAP2
1.94585e-59	0.18074	0.196	0.069	6.81397e-55	Adipocytes	SCO1
2.88603e-41	0.18059	0.243	0.113	1.01063e-36	Adipocytes	MTCH2
1.37189e-63	0.18053	0.184	0.061	4.8041e-59	Adipocytes	DLG5
1.06235e-56	0.180511	0.209	0.078	3.72014e-52	Adipocytes	HYI
2.74764e-220	0.180506	0.104	0.009	9.62169e-216	Adipocytes	GALNT13
7.00434e-26	0.180391	0.439	0.291	2.45278e-21	Adipocytes	RAB1A
6.28167e-52	0.180376	0.23	0.094	2.19972e-47	Adipocytes	RRN3
4.93283e-37	0.180296	0.441	0.26	1.72738e-32	Adipocytes	PLAGL1
1.02463e-68	0.180233	0.167	0.05	3.58806e-64	Adipocytes	TMEM232
4.65163e-80	0.180214	0.184	0.053	1.62891e-75	Adipocytes	TRIM66
2.52288e-30	0.180043	0.261	0.139	8.83463e-26	Adipocytes	ULK4
5.4823e-33	0.179348	0.31	0.171	1.91979e-28	Adipocytes	CLOCK
6.51558e-41	0.179212	0.189	0.078	2.28163e-36	Adipocytes	PKNOX2
3.21799e-19	0.179211	0.331	0.22	1.12688e-14	Adipocytes	SCP2
1.56321e-40	0.179202	0.264	0.125	5.47405e-36	Adipocytes	COL5A3
9.4376e-54	0.179192	0.214	0.083	3.30486e-49	Adipocytes	NIT2
2.36757e-30	0.179183	0.303	0.171	8.29075e-26	Adipocytes	RAD50
2.17462e-31	0.179032	0.625	0.422	7.6151e-27	Adipocytes	STK3
4.55608e-68	0.1789	0.204	0.068	1.59545e-63	Adipocytes	PUS7
1.88424e-56	0.178404	0.208	0.078	6.59823e-52	Adipocytes	AGAP6
6.37552e-52	0.17818	0.222	0.089	2.23258e-47	Adipocytes	ZCWPW2
1.3426e-24	0.178088	0.318	0.195	4.70152e-20	Adipocytes	GAPVD1
8.84003e-48	0.177979	0.584	0.324	3.0956e-43	Adipocytes	SOX6
2.63031e-32	0.177795	0.319	0.178	9.21084e-28	Adipocytes	CASK
8.67904e-68	0.17765	0.196	0.064	3.03923e-63	Adipocytes	FRMD8
2.34844e-48	0.177538	0.226	0.095	8.22378e-44	Adipocytes	TK2
3.2393e-28	0.177517	0.363	0.221	1.13434e-23	Adipocytes	MPC1
6.7081e-28	0.177394	0.564	0.385	2.34904e-23	Adipocytes	FAF1
5.68809e-35	0.177215	0.257	0.129	1.99186e-30	Adipocytes	RP11-159G9.5
9.90641e-55	0.177194	0.217	0.084	3.46903e-50	Adipocytes	METAP1D
2.52687e-47	0.176798	0.157	0.055	8.84858e-43	Adipocytes	VGLL3
4.67034e-52	0.176568	0.211	0.083	1.63546e-47	Adipocytes	TUBG2
8.1601e-49	0.176556	0.231	0.097	2.8575e-44	Adipocytes	ING5
2.86439e-176	0.17628	0.12	0.015	1.00305e-171	Adipocytes	RP11-460M2.1
1.52067e-26	0.17623	0.415	0.269	5.32507e-22	Adipocytes	TTC14
3.21099e-60	0.176158	0.184	0.062	1.12442e-55	Adipocytes	SMAD7
2.91827e-40	0.176123	0.229	0.104	1.02192e-35	Adipocytes	EOGT
2.35883e-28	0.17611	0.414	0.261	8.26014e-24	Adipocytes	ASXL1
5.56274e-68	0.175947	0.15	0.042	1.94796e-63	Adipocytes	PRR5L
2.40005e-49	0.175917	0.211	0.085	8.40448e-45	Adipocytes	NSMCE4A
3.55451e-148	0.175696	0.115	0.016	1.24472e-143	Adipocytes	RP4-651E10.4
5.19528e-18	0.175468	0.428	0.308	1.81928e-13	Adipocytes	ATP2B4
2.42257e-33	0.175297	0.327	0.182	8.48337e-29	Adipocytes	SVIL-AS1
1.9197e-39	0.175249	0.226	0.103	6.7224e-35	Adipocytes	GABPB2
3.43805e-27	0.175055	0.6	0.42	1.20394e-22	Adipocytes	SETD5
1.79313e-31	0.174725	0.293	0.161	6.27919e-27	Adipocytes	RUSC2
0	0.174722	0.113	0	0	Adipocytes	CTD-2023N9.2
2.00556e-25	0.17428	0.425	0.281	7.02307e-21	Adipocytes	USO1
2.98465e-81	0.173757	0.169	0.045	1.04516e-76	Adipocytes	LINC01266
1.21523e-26	0.173751	0.431	0.281	4.2555e-22	Adipocytes	LSM14A
1.13355e-39	0.173716	0.243	0.113	3.96945e-35	Adipocytes	SCCPDH
4.06815e-198	0.173588	0.144	0.019	1.42458e-193	Adipocytes	C9orf91
2.3711e-36	0.173467	0.256	0.127	8.30312e-32	Adipocytes	GSPT1
2.97857e-36	0.173447	0.253	0.126	1.04304e-31	Adipocytes	TIMM23B
5.21091e-102	0.17315	0.145	0.031	1.82476e-97	Adipocytes	SESN2
2.0025e-37	0.173032	0.264	0.131	7.01234e-33	Adipocytes	PMM2
7.15681e-48	0.172918	0.193	0.075	2.50617e-43	Adipocytes	STK40
8.72632e-23	0.172914	0.293	0.18	3.05578e-18	Adipocytes	OPTN
2.96162e-48	0.172806	0.229	0.096	1.0371e-43	Adipocytes	ARL17B
7.31219e-40	0.172758	0.242	0.113	2.56058e-35	Adipocytes	ZNF75D
7.51415e-51	0.172676	0.209	0.082	2.6313e-46	Adipocytes	RRP1B
7.57185e-65	0.172667	0.187	0.062	2.65151e-60	Adipocytes	FAM76A
6.76684e-281	0.172606	0.131	0.012	2.36961e-276	Adipocytes	ADORA1
1.35153e-22	0.172435	0.244	0.141	4.73279e-18	Adipocytes	MDM2
4.03693e-36	0.172245	0.248	0.122	1.41365e-31	Adipocytes	EMC3
2.18166e-77	0.172192	0.173	0.049	7.63973e-73	Adipocytes	FBXO17
1.71481e-32	0.171993	0.28	0.149	6.00493e-28	Adipocytes	MIPOL1
6.54346e-42	0.171983	0.247	0.114	2.29139e-37	Adipocytes	INF2
2.43729e-32	0.171687	0.321	0.18	8.53489e-28	Adipocytes	NSUN6
2.68759e-47	0.171588	0.208	0.084	9.41141e-43	Adipocytes	RP11-692D12.1
3.70835e-25	0.171356	0.308	0.186	1.29859e-20	Adipocytes	NFX1
7.64117e-38	0.171285	0.231	0.108	2.67579e-33	Adipocytes	SZT2
7.26195e-26	0.171226	0.268	0.152	2.54299e-21	Adipocytes	STAT1
4.42099e-23	0.171197	0.43	0.294	1.54814e-18	Adipocytes	FOXJ3
1.11759e-41	0.171071	0.22	0.097	3.91358e-37	Adipocytes	ZRANB1
4.38801e-38	0.171028	0.243	0.116	1.53659e-33	Adipocytes	GDAP2
7.58427e-88	0.170867	0.169	0.044	2.65586e-83	Adipocytes	WDR3
2.21821e-18	0.170854	0.358	0.24	7.76773e-14	Adipocytes	THADA
4.58169e-27	0.170584	0.347	0.21	1.60442e-22	Adipocytes	VPS54
2.00647e-61	0.170406	0.207	0.074	7.02627e-57	Adipocytes	LINC00623
1.1408e-25	0.170392	0.354	0.221	3.99487e-21	Adipocytes	SECISBP2L
2.37451e-70	0.17037	0.186	0.058	8.31505e-66	Adipocytes	PIGB
3.94374e-29	0.170079	0.449	0.284	1.38102e-24	Adipocytes	WDR70
1.90401e-30	0.170003	0.291	0.162	6.66746e-26	Adipocytes	ZKSCAN1
7.50659e-35	0.169997	0.256	0.129	2.62866e-30	Adipocytes	TSTD2
4.5775e-28	0.169971	0.362	0.221	1.60295e-23	Adipocytes	TMEM87A
3.04839e-49	0.169971	0.246	0.104	1.06748e-44	Adipocytes	TBX18
7.79904e-21	0.169467	0.406	0.279	2.73107e-16	Adipocytes	TAF1D
9.11732e-64	0.169328	0.195	0.066	3.1927e-59	Adipocytes	ZNF133
5.36455e-30	0.169232	0.276	0.151	1.87856e-25	Adipocytes	C1RL
6.08248e-28	0.169035	0.232	0.123	2.12996e-23	Adipocytes	MAP7D1
1.69132e-26	0.168703	0.321	0.192	5.92266e-22	Adipocytes	OLA1
6.80182e-29	0.16866	0.369	0.223	2.38186e-24	Adipocytes	KIAA0368
9.82283e-104	0.168637	0.157	0.034	3.43976e-99	Adipocytes	ZNF337-AS1
1.89424e-51	0.168493	0.206	0.08	6.63325e-47	Adipocytes	APLF
8.64612e-34	0.168458	0.277	0.146	3.0277e-29	Adipocytes	SUCLA2
1.10208e-14	0.168444	0.154	0.088	3.85925e-10	Adipocytes	AC016831.7
8.66164e-20	0.168422	0.324	0.211	3.03313e-15	Adipocytes	UTY
1.35712e-65	0.168201	0.175	0.055	4.75237e-61	Adipocytes	TNK2
2.20004e-197	0.168141	0.13	0.015	7.70409e-193	Adipocytes	PLEKHH1
1.42463e-39	0.168141	0.24	0.112	4.98876e-35	Adipocytes	LDAH
8.29899e-42	0.167827	0.222	0.098	2.90614e-37	Adipocytes	SEC24A
1.90366e-48	0.167731	0.212	0.086	6.66622e-44	Adipocytes	TMEM220
2.21245e-22	0.167715	0.48	0.335	7.74755e-18	Adipocytes	ATF7IP
4.4727e-89	0.167683	0.166	0.042	1.56625e-84	Adipocytes	SDHAF4
8.6556e-33	0.167606	0.282	0.15	3.03102e-28	Adipocytes	DDHD1
6.12774e-22	0.16728	0.551	0.393	2.14581e-17	Adipocytes	USP47
5.46605e-33	0.166803	0.697	0.484	1.9141e-28	Adipocytes	STARD13
2.08733e-26	0.166763	0.303	0.178	7.30942e-22	Adipocytes	SREBF2
2.72764e-88	0.166711	0.155	0.038	9.55167e-84	Adipocytes	CUBN
1.08934e-06	0.166691	0.38	0.313	0.0381466	Adipocytes	PTPN12
1.50491e-139	0.166657	0.128	0.02	5.26988e-135	Adipocytes	RGS22
2.48233e-39	0.166616	0.25	0.119	8.69262e-35	Adipocytes	SLC30A6
4.17e-25	0.166585	0.423	0.274	1.46025e-20	Adipocytes	ZNF609
7.94689e-72	0.166227	0.139	0.036	2.78284e-67	Adipocytes	CLSTN3
2.05026e-44	0.166154	0.247	0.111	7.17961e-40	Adipocytes	2021-09-15
0	0.16609	0.119	0.004	0	Adipocytes	ARHGEF4
1.25061e-26	0.166061	0.385	0.243	4.37939e-22	Adipocytes	ZC3H11A
2.73362e-30	0.166045	0.285	0.157	9.5726e-26	Adipocytes	INO80
1.57974e-29	0.165663	0.301	0.17	5.53193e-25	Adipocytes	IREB2
1.03032e-48	0.165445	0.188	0.072	3.60797e-44	Adipocytes	RP4-605O3.4
1.30493e-23	0.165269	0.466	0.32	4.56961e-19	Adipocytes	LONP2
2.56969e-11	0.164995	0.471	0.376	8.99855e-07	Adipocytes	HIPK3
1.69834e-205	0.1648	0.133	0.016	5.94724e-201	Adipocytes	AP5B1
1.54432e-50	0.164644	0.201	0.078	5.40792e-46	Adipocytes	GCN1
7.84573e-71	0.164523	0.164	0.047	2.74742e-66	Adipocytes	RP11-452H21.1
1.53596e-145	0.164344	0.144	0.024	5.37862e-141	Adipocytes	CEACAM1
3.79149e-36	0.164267	0.219	0.102	1.3277e-31	Adipocytes	FANCC
2.82004e-29	0.164247	0.327	0.189	9.8752e-25	Adipocytes	TFCP2
4.15586e-36	0.163959	0.255	0.126	1.4553e-31	Adipocytes	AHSA2
1.76836e-28	0.163753	0.254	0.137	6.19243e-24	Adipocytes	TMEM259
2.24828e-41	0.16354	0.219	0.097	7.87303e-37	Adipocytes	RNF214
0	0.163263	0.116	0.007	0	Adipocytes	RP11-40E6.1
5.28763e-49	0.163126	0.221	0.09	1.85162e-44	Adipocytes	ABHD3
2.32421e-27	0.163123	0.311	0.183	8.13893e-23	Adipocytes	LARS
5.90813e-239	0.16298	0.111	0.01	2.06891e-234	Adipocytes	MOCOS
1.88663e-27	0.16275	0.223	0.117	6.60661e-23	Adipocytes	GPD2
8.65432e-139	0.162708	0.14	0.023	3.03057e-134	Adipocytes	C11orf63
4.5527e-28	0.162624	0.263	0.145	1.59427e-23	Adipocytes	SAMD8
1.53862e-28	0.162275	0.237	0.125	5.38794e-24	Adipocytes	ETF1
1.44499e-24	0.162145	0.463	0.311	5.06006e-20	Adipocytes	SETD2
5.23749e-186	0.162074	0.123	0.015	1.83406e-181	Adipocytes	RP11-274H2.2
2.14843e-179	0.16195	0.128	0.016	7.52336e-175	Adipocytes	STEAP1
1.13412e-29	0.161833	0.277	0.152	3.97145e-25	Adipocytes	SRBD1
1.94367e-43	0.161798	0.167	0.063	6.80634e-39	Adipocytes	FBXL2
2.83856e-228	0.161756	0.129	0.013	9.94008e-224	Adipocytes	AF127936.9
2.29613e-44	0.161592	0.208	0.087	8.04058e-40	Adipocytes	SULT1A1
1.31195e-45	0.161215	0.195	0.078	4.59419e-41	Adipocytes	HCG17
0	0.16116	0.112	0.002	0	Adipocytes	PRRT4
1.56846e-27	0.161154	0.598	0.419	5.49243e-23	Adipocytes	NBEAL1
2.10066e-16	0.161049	0.319	0.217	7.35611e-12	Adipocytes	STX12
1.69577e-30	0.16099	0.255	0.135	5.93824e-26	Adipocytes	UQCC1
5.62555e-56	0.160787	0.185	0.065	1.96995e-51	Adipocytes	IMPAD1
2.45162e-50	0.160637	0.166	0.058	8.58509e-46	Adipocytes	CDON
5.02689e-20	0.160582	0.448	0.313	1.76032e-15	Adipocytes	DCAF6
1.1521e-26	0.160566	0.306	0.18	4.03443e-22	Adipocytes	AP1G1
3.28196e-55	0.160332	0.175	0.061	1.14928e-50	Adipocytes	MECR
6.21899e-47	0.160232	0.206	0.083	2.17777e-42	Adipocytes	LINC01138
2.85654e-21	0.160171	0.29	0.18	1.0003e-16	Adipocytes	CORO1C
3.00878e-33	0.160156	0.251	0.127	1.05361e-28	Adipocytes	THEM4
2.08362e-18	0.160143	0.306	0.198	7.29643e-14	Adipocytes	INTS6
0	0.160065	0.107	0.001	0	Adipocytes	LINC01485
2.90044e-100	0.159782	0.138	0.029	1.01567e-95	Adipocytes	PCK2
2.6226e-46	0.159744	0.207	0.085	9.18382e-42	Adipocytes	GTPBP4
2.16036e-80	0.15974	0.146	0.036	7.56514e-76	Adipocytes	ZFHX4
1.98974e-33	0.159264	0.222	0.108	6.96768e-29	Adipocytes	FAM168B
3.49894e-23	0.159079	0.326	0.203	1.22526e-18	Adipocytes	TMEM245
2.42554e-23	0.159054	0.356	0.228	8.49376e-19	Adipocytes	FUBP1
1.06019e-26	0.158761	0.246	0.134	3.71258e-22	Adipocytes	MUM1
0	0.158368	0.109	0.002	0	Adipocytes	AMN
0	0.158354	0.112	0.006	0	Adipocytes	ANKRD53
1.14338e-29	0.158028	0.246	0.13	4.00391e-25	Adipocytes	SNX19
2.75129e-25	0.157903	0.52	0.348	9.63448e-21	Adipocytes	LINC00969
5.9977e-24	0.157726	0.352	0.223	2.10028e-19	Adipocytes	CCAR1
7.80206e-60	0.1576	0.182	0.061	2.73213e-55	Adipocytes	IL17RC
6.52549e-61	0.15758	0.172	0.055	2.28509e-56	Adipocytes	TXNL4B
7.59388e-29	0.15749	0.281	0.156	2.65922e-24	Adipocytes	URI1
3.13302e-213	0.15745	0.12	0.012	1.09712e-208	Adipocytes	STON1-GTF2A1L
7.21466e-32	0.157379	0.179	0.081	2.52643e-27	Adipocytes	ARRDC3
3.96818e-31	0.157366	0.204	0.099	1.38958e-26	Adipocytes	PLEKHB2
1.69387e-69	0.157357	0.165	0.048	5.93158e-65	Adipocytes	KIAA0895L
6.38658e-48	0.157283	0.185	0.07	2.23645e-43	Adipocytes	ZNF7
1.02122e-50	0.157258	0.187	0.069	3.57611e-46	Adipocytes	MMAB
7.80274e-21	0.15724	0.492	0.351	2.73236e-16	Adipocytes	SEC31A
2.42736e-52	0.157129	0.177	0.063	8.50012e-48	Adipocytes	NEK11
1.76308e-37	0.157086	0.245	0.117	6.17396e-33	Adipocytes	GOLGA1
5.83751e-33	0.15707	0.214	0.103	2.04418e-28	Adipocytes	L3HYPDH
1.10371e-26	0.15688	0.76	0.558	3.86496e-22	Adipocytes	NFIB
9.90884e-23	0.156844	0.261	0.151	3.46988e-18	Adipocytes	IQCJ-SCHIP1
6.33433e-48	0.156525	0.202	0.08	2.21816e-43	Adipocytes	MRI1
8.64208e-31	0.156406	0.227	0.114	3.02628e-26	Adipocytes	TMEM41B
3.68973e-19	0.156382	0.348	0.231	1.29207e-14	Adipocytes	SPATS2L
3.0172e-69	0.156371	0.161	0.047	1.05656e-64	Adipocytes	EIF4E3
1.43899e-30	0.156284	0.142	0.059	5.03904e-26	Adipocytes	MVD
2.58315e-32	0.156239	0.211	0.101	9.04568e-28	Adipocytes	OXNAD1
5.82161e-260	0.155998	0.124	0.011	2.03861e-255	Adipocytes	MGAT3
2.99797e-45	0.155973	0.177	0.068	1.04983e-40	Adipocytes	TP53I3
3.63682e-17	0.15591	0.387	0.273	1.27354e-12	Adipocytes	CHD1
1.07458e-28	0.155666	0.278	0.154	3.76298e-24	Adipocytes	IARS
1.37683e-21	0.155635	0.321	0.205	4.82139e-17	Adipocytes	NFATC3
4.63821e-31	0.155597	0.261	0.138	1.62421e-26	Adipocytes	ZNF248
3.07412e-37	0.155568	0.207	0.093	1.07649e-32	Adipocytes	NMRK1
3.15219e-90	0.155538	0.146	0.034	1.10383e-85	Adipocytes	ADAT2
5.93536e-25	0.155385	0.314	0.187	2.07844e-20	Adipocytes	TANC2
6.21262e-52	0.155318	0.177	0.063	2.17553e-47	Adipocytes	GNE
1.29555e-09	0.155309	0.19	0.129	4.53676e-05	Adipocytes	FGF7
3.00614e-24	0.155051	0.398	0.256	1.05269e-19	Adipocytes	SCMH1
7.96184e-25	0.155013	0.446	0.293	2.78808e-20	Adipocytes	SLC25A13
3.39005e-36	0.154989	0.172	0.072	1.18713e-31	Adipocytes	MIR100HG
9.06283e-31	0.15486	0.257	0.135	3.17362e-26	Adipocytes	CEP63
5.1339e-24	0.154845	0.406	0.263	1.79779e-19	Adipocytes	DENND4A
7.06348e-40	0.154616	0.619	0.378	2.47349e-35	Adipocytes	PARD3
1.52824e-26	0.154572	0.27	0.152	5.35159e-22	Adipocytes	XRRA1
2.28569e-31	0.154468	0.284	0.153	8.00403e-27	Adipocytes	PMS1
1.47338e-44	0.154282	0.21	0.088	5.15949e-40	Adipocytes	TOMM70A
2.0954e-164	0.154232	0.128	0.017	7.33768e-160	Adipocytes	SPTBN4
2.76803e-134	0.154031	0.129	0.021	9.69309e-130	Adipocytes	PDE1B
0	0.153923	0.111	0.001	0	Adipocytes	CTD-2287O16.3
8.73733e-68	0.153819	0.163	0.048	3.05964e-63	Adipocytes	AMMECR1L
2.56388e-62	0.15348	0.165	0.052	8.97821e-58	Adipocytes	GCSH
9.50902e-98	0.153456	0.133	0.027	3.32987e-93	Adipocytes	PCYT2
9.5514e-44	0.153413	0.173	0.067	3.34471e-39	Adipocytes	URB1
1.1003e-32	0.153408	0.228	0.111	3.85303e-28	Adipocytes	TMEM144
1.8792e-73	0.153395	0.146	0.039	6.58058e-69	Adipocytes	PDDC1
1.40308e-27	0.153339	0.471	0.303	4.9133e-23	Adipocytes	UGGT2
9.67129e-28	0.153324	0.487	0.314	3.38669e-23	Adipocytes	NSMCE2
4.0297e-43	0.153301	0.204	0.086	1.41112e-38	Adipocytes	FAM160A2
9.47947e-23	0.153298	0.299	0.183	3.31952e-18	Adipocytes	IWS1
4.18616e-09	0.153289	0.367	0.29	0.000146591	Adipocytes	NT5C2
3.1541e-26	0.153072	0.276	0.157	1.1045e-21	Adipocytes	WRN
4.14823e-224	0.152887	0.112	0.011	1.45263e-219	Adipocytes	CTB-50L17.14
2.09251e-32	0.152806	0.194	0.09	7.32755e-28	Adipocytes	PHF8
9.44988e-52	0.15278	0.189	0.07	3.30916e-47	Adipocytes	NRBP2
9.10526e-22	0.152469	0.336	0.215	3.18848e-17	Adipocytes	RNF111
6.53614e-16	0.152463	0.355	0.248	2.28883e-11	Adipocytes	KIAA0232
5.99258e-40	0.152463	0.208	0.091	2.09848e-35	Adipocytes	FAM160B2
1.38901e-24	0.152413	0.277	0.161	4.86405e-20	Adipocytes	NAA15
2.13895e-54	0.152389	0.175	0.061	7.49018e-50	Adipocytes	DDX55
8.57565e-55	0.152185	0.176	0.061	3.00302e-50	Adipocytes	TOM1L1
4.56691e-23	0.152148	0.193	0.102	1.59924e-18	Adipocytes	SOAT1
2.8161e-41	0.152077	0.185	0.075	9.86141e-37	Adipocytes	TTTY10
8.81579e-31	0.151988	0.234	0.119	3.08711e-26	Adipocytes	MRPS27
5.608e-20	0.1519	0.279	0.172	1.96381e-15	Adipocytes	TYW1
8.09171e-31	0.151738	0.263	0.14	2.83355e-26	Adipocytes	GTF2IRD2B
7.52069e-26	0.151724	0.276	0.158	2.63359e-21	Adipocytes	RUFY2
2.04618e-28	0.151431	0.185	0.088	7.1653e-24	Adipocytes	IKZF2
8.49886e-60	0.15131	0.171	0.055	2.97613e-55	Adipocytes	RBM15
1.40077e-40	0.151299	0.206	0.089	4.90522e-36	Adipocytes	YARS
1.02421e-40	0.151268	0.193	0.081	3.58656e-36	Adipocytes	PVRL3
8.41487e-65	0.151032	0.153	0.045	2.94672e-60	Adipocytes	RP11-11N7.5
6.73137e-28	0.150883	0.273	0.151	2.35719e-23	Adipocytes	ZFX
1.01504e-22	0.150863	0.32	0.199	3.55445e-18	Adipocytes	ATF2
7.20176e-121	0.150781	0.127	0.022	2.52191e-116	Adipocytes	LINC00174
4.61531e-58	0.150637	0.173	0.058	1.61619e-53	Adipocytes	VEGFB
8.07437e-24	0.150598	0.297	0.178	2.82748e-19	Adipocytes	SUGP2
5.07903e-164	0.150442	0.123	0.016	1.77857e-159	Adipocytes	FIRRE
3.34758e-34	0.15044	0.187	0.084	1.17226e-29	Adipocytes	BDNF-AS
2.26222e-144	0.150418	0.106	0.014	7.92185e-140	Adipocytes	TWIST1
4.46617e-102	0.150137	0.14	0.029	1.56396e-97	Adipocytes	ARHGAP28
6.64172e-34	0.150112	0.233	0.114	2.3258e-29	Adipocytes	WDR36
2.72133e-87	0.150078	0.143	0.033	9.52955e-83	Adipocytes	GPR34
4.77501e-20	0.149876	0.354	0.234	1.67211e-15	Adipocytes	LARP4B
2.24692e-30	0.149842	0.241	0.123	7.86826e-26	Adipocytes	TTC7A
1.05275e-91	0.149821	0.131	0.028	3.68651e-87	Adipocytes	C5
3.1663e-48	0.149688	0.174	0.064	1.10877e-43	Adipocytes	SDCBP2-AS1
2.40062e-17	0.149576	0.306	0.201	8.4065e-13	Adipocytes	ST3GAL6
7.40975e-132	0.149563	0.124	0.019	2.59475e-127	Adipocytes	PBLD
3.27083e-31	0.149517	0.212	0.103	1.14538e-26	Adipocytes	CBWD1
2.23838e-20	0.149458	0.178	0.095	7.83838e-16	Adipocytes	SNTB2
2.11039e-13	0.149352	0.154	0.09	7.39015e-09	Adipocytes	TRIM55
1.89058e-24	0.149042	0.195	0.101	6.62042e-20	Adipocytes	RBMS3-AS2
0	0.148945	0.109	0.007	0	Adipocytes	RP11-158M2.3
1.93991e-29	0.148563	0.245	0.128	6.79318e-25	Adipocytes	LRIG2
2.56121e-21	0.148275	0.496	0.345	8.96883e-17	Adipocytes	BRAF
3.21117e-41	0.148262	0.212	0.091	1.12449e-36	Adipocytes	ZNF217
1.11966e-16	0.148084	0.366	0.256	3.92083e-12	Adipocytes	USP9X
2.63604e-22	0.148077	0.233	0.133	9.2309e-18	Adipocytes	NSMAF
1.7555e-38	0.148061	0.177	0.073	6.14741e-34	Adipocytes	PGRMC2
2.75234e-25	0.147988	0.266	0.151	9.63816e-21	Adipocytes	UBA6
2.08483e-22	0.14797	0.249	0.145	7.30064e-18	Adipocytes	KDM4B
1.13213e-21	0.14796	0.36	0.232	3.96449e-17	Adipocytes	ZZZ3
1.91432e-99	0.147779	0.134	0.027	6.70358e-95	Adipocytes	URB2
0	0.14777	0.106	0.004	0	Adipocytes	TPRG1-AS1
6.43774e-56	0.14774	0.166	0.055	2.25437e-51	Adipocytes	CCDC58
1.03983e-23	0.147611	0.316	0.193	3.64129e-19	Adipocytes	GPI
4.09842e-45	0.147503	0.17	0.064	1.43518e-40	Adipocytes	PPP1R15B
3.93805e-21	0.147152	0.294	0.183	1.37903e-16	Adipocytes	CCDC66
9.47114e-57	0.14714	0.159	0.051	3.3166e-52	Adipocytes	TMEM44-AS1
7.08153e-20	0.147125	0.447	0.313	2.47981e-15	Adipocytes	PDCD6IP
1.16747e-32	0.147019	0.168	0.073	4.08826e-28	Adipocytes	LOXL2
1.9395e-35	0.146943	0.205	0.094	6.79172e-31	Adipocytes	FGFR1OP
2.53128e-22	0.146877	0.518	0.353	8.86403e-18	Adipocytes	CDKAL1
5.26941e-44	0.146805	0.164	0.061	1.84524e-39	Adipocytes	RP11-486A14.2
6.95517e-41	0.14679	0.201	0.084	2.43556e-36	Adipocytes	ADAMTS5
1.83875e-62	0.146753	0.136	0.038	6.43894e-58	Adipocytes	GPC4
3.7288e-38	0.146712	0.189	0.081	1.30575e-33	Adipocytes	METTL8
9.46089e-50	0.146697	0.183	0.067	3.31302e-45	Adipocytes	NEK6
9.55778e-68	0.146568	0.146	0.04	3.34694e-63	Adipocytes	LINC00467
1.10549e-24	0.146451	0.239	0.133	3.87122e-20	Adipocytes	SLC25A26
1.64364e-36	0.146193	0.2	0.088	5.7557e-32	Adipocytes	CYP7B1
6.3973e-46	0.146183	0.175	0.066	2.24021e-41	Adipocytes	OCRL
1.89318e-25	0.146182	0.206	0.108	6.62954e-21	Adipocytes	UHRF1BP1
2.85095e-24	0.146132	0.291	0.172	9.98344e-20	Adipocytes	CCDC14
3.78665e-40	0.145993	0.194	0.082	1.32601e-35	Adipocytes	AAAS
1.30101e-61	0.145977	0.154	0.046	4.55588e-57	Adipocytes	USP30
1.86618e-26	0.145942	0.244	0.132	6.53498e-22	Adipocytes	TRAPPC10
8.62694e-35	0.14588	0.7	0.485	3.02098e-30	Adipocytes	PDE4D
4.54008e-23	0.145877	0.26	0.152	1.58984e-18	Adipocytes	UBAP2L
2.16786e-34	0.145841	0.309	0.163	7.59142e-30	Adipocytes	COL5A1
1.06209e-20	0.145814	0.34	0.218	3.71924e-16	Adipocytes	ODF2L
2.74958e-50	0.145633	0.155	0.052	9.62846e-46	Adipocytes	KAT2A
1.54636e-20	0.145566	0.266	0.161	5.41505e-16	Adipocytes	ATG10
5.45983e-32	0.145314	0.212	0.102	1.91192e-27	Adipocytes	TMEM63A
1.46209e-22	0.145289	0.285	0.172	5.11995e-18	Adipocytes	UBQLN1
1.15138e-23	0.145186	0.346	0.216	4.0319e-19	Adipocytes	IP6K2
3.35694e-24	0.145171	0.286	0.168	1.17553e-19	Adipocytes	FAM133B
1.01407e-25	0.145065	0.276	0.157	3.55106e-21	Adipocytes	RAB30-AS1
9.5001e-19	0.144939	0.321	0.21	3.32675e-14	Adipocytes	FGFR1
0	0.144771	0.105	0.004	0	Adipocytes	CYP26B1
1.79052e-35	0.144686	0.188	0.083	6.27005e-31	Adipocytes	PPP1R3E
4.25069e-25	0.14426	0.27	0.154	1.48851e-20	Adipocytes	ZC3H14
7.64227e-39	0.144258	0.133	0.048	2.67617e-34	Adipocytes	GADD45A
9.1209e-24	0.143859	0.279	0.164	3.19396e-19	Adipocytes	NDEL1
4.06021e-116	0.143841	0.123	0.021	1.4218e-111	Adipocytes	ABCA7
2.56327e-49	0.143724	0.164	0.058	8.97607e-45	Adipocytes	DZIP1L
1.26622e-141	0.143716	0.121	0.018	4.43405e-137	Adipocytes	IZUMO4
2.53901e-49	0.143573	0.167	0.059	8.89109e-45	Adipocytes	TBC1D10A
2.4476e-15	0.143501	0.33	0.228	8.571e-11	Adipocytes	MAP3K2
1.66119e-38	0.143492	0.17	0.069	5.81715e-34	Adipocytes	TOP3A
5.12037e-50	0.14346	0.141	0.045	1.79305e-45	Adipocytes	PLEKHH3
1.84857e-81	0.143433	0.138	0.033	6.47332e-77	Adipocytes	ZNF334
3.10455e-18	0.143123	0.336	0.225	1.08715e-13	Adipocytes	PDXDC1
8.91738e-26	0.143075	0.219	0.116	3.12269e-21	Adipocytes	C9orf72
3.39249e-58	0.142989	0.147	0.045	1.18798e-53	Adipocytes	MYH14
1.36347e-22	0.142967	0.269	0.159	4.7746e-18	Adipocytes	IQSEC1
1.47043e-43	0.142895	0.181	0.071	5.14915e-39	Adipocytes	CAMK1
3.4137e-34	0.142885	0.194	0.088	1.19541e-29	Adipocytes	SELO
4.24201e-36	0.142796	0.197	0.088	1.48547e-31	Adipocytes	RAB2B
8.09859e-17	0.142778	0.3	0.199	2.83597e-12	Adipocytes	R3HDM1
1.37895e-23	0.142772	0.225	0.124	4.82882e-19	Adipocytes	TATDN1
1.99541e-38	0.142688	0.174	0.071	6.98751e-34	Adipocytes	TMEM72-AS1
4.31025e-39	0.14259	0.185	0.077	1.50936e-34	Adipocytes	SLC25A20
4.60341e-48	0.142517	0.159	0.055	1.61202e-43	Adipocytes	NR2F1-AS1
7.20649e-21	0.142485	0.608	0.439	2.52357e-16	Adipocytes	USP34
5.15723e-53	0.142326	0.164	0.056	1.80596e-48	Adipocytes	RABL3
2.16673e-39	0.142221	0.182	0.075	7.58745e-35	Adipocytes	AVEN
8.34349e-40	0.14214	0.189	0.079	2.92172e-35	Adipocytes	GLMN
1.54749e-19	0.142138	0.307	0.197	5.419e-15	Adipocytes	PPP4R2
4.46484e-52	0.142027	0.155	0.051	1.5635e-47	Adipocytes	USP49
3.29293e-30	0.141991	0.224	0.112	1.15312e-25	Adipocytes	FAT1
2.25048e-37	0.141879	0.19	0.082	7.88073e-33	Adipocytes	TFE3
4.80631e-28	0.141736	0.214	0.109	1.68307e-23	Adipocytes	KPNA5
1.08614e-29	0.141682	0.217	0.109	3.80345e-25	Adipocytes	C1orf27
5.0401e-227	0.141631	0.104	0.009	1.76494e-222	Adipocytes	ALDH1L1-AS2
2.48359e-19	0.141613	0.434	0.301	8.69702e-15	Adipocytes	PHC3
2.3937e-37	0.141453	0.177	0.074	8.38225e-33	Adipocytes	XPOT
2.4471e-206	0.141387	0.115	0.012	8.56926e-202	Adipocytes	FAAH
8.27667e-18	0.141293	0.308	0.201	2.89832e-13	Adipocytes	ADAM17
1.05677e-56	0.141288	0.156	0.049	3.70059e-52	Adipocytes	BIN1
6.43229e-86	0.141263	0.11	0.022	2.25246e-81	Adipocytes	CH507-513H4.3
9.22482e-19	0.141143	0.41	0.284	3.23035e-14	Adipocytes	COPA
3.34359e-23	0.14109	0.263	0.153	1.17086e-18	Adipocytes	BCL2L13
2.02178e-69	0.141001	0.139	0.037	7.07985e-65	Adipocytes	PHLDA3
2.04687e-35	0.140752	0.166	0.069	7.16772e-31	Adipocytes	TADA2A
7.88045e-12	0.140684	0.288	0.206	2.75958e-07	Adipocytes	CLIP1
8.15753e-33	0.140678	0.18	0.081	2.85661e-28	Adipocytes	ALG8
5.95085e-30	0.140614	0.207	0.102	2.08387e-25	Adipocytes	DCUN1D1
1.70047e-27	0.140593	0.188	0.092	5.95472e-23	Adipocytes	SH3RF2
1.20565e-23	0.140567	0.248	0.141	4.22195e-19	Adipocytes	CRK
1.24334e-138	0.140326	0.116	0.017	4.35391e-134	Adipocytes	LINC00884
3.19431e-38	0.140247	0.195	0.084	1.11858e-33	Adipocytes	TUBGCP5
4.13226e-14	0.140222	0.159	0.094	1.44704e-09	Adipocytes	MAP2K3
4.11816e-16	0.140217	0.323	0.22	1.4421e-11	Adipocytes	HIBADH
1.14005e-32	0.139991	0.192	0.088	3.99223e-28	Adipocytes	ARL16
1.74288e-40	0.139991	0.183	0.074	6.10322e-36	Adipocytes	ZNF618
2.57366e-43	0.139972	0.177	0.069	9.01246e-39	Adipocytes	ACCS
4.52638e-23	0.139926	0.272	0.16	1.58505e-18	Adipocytes	PON2
9.33281e-28	0.139877	0.194	0.096	3.26816e-23	Adipocytes	PPTC7
7.879e-37	0.139746	0.184	0.078	2.75907e-32	Adipocytes	AGBL3
6.50462e-12	0.139613	0.335	0.245	2.27779e-07	Adipocytes	HIVEP2
9.29724e-295	0.139486	0.105	0.007	3.25571e-290	Adipocytes	PPP1R1A
3.05775e-65	0.139427	0.147	0.041	1.07076e-60	Adipocytes	LAIR1
1.42628e-39	0.139393	0.172	0.069	4.99456e-35	Adipocytes	MTG2
3.24464e-19	0.139375	0.47	0.331	1.13621e-14	Adipocytes	PRPF4B
4.44997e-28	0.139096	0.192	0.094	1.55829e-23	Adipocytes	ZSWIM8
3.2457e-44	0.138938	0.168	0.063	1.13658e-39	Adipocytes	ADNP2
8.17397e-22	0.138696	0.305	0.183	2.86236e-17	Adipocytes	ENOX1
7.83278e-56	0.138671	0.147	0.046	2.74288e-51	Adipocytes	KCNMB3
4.26638e-20	0.138615	0.418	0.283	1.494e-15	Adipocytes	SHPRH
4.52449e-37	0.138613	0.141	0.053	1.58439e-32	Adipocytes	CHST3
2.11898e-22	0.138538	0.248	0.144	7.42026e-18	Adipocytes	DRAM2
1.13934e-37	0.138501	0.159	0.064	3.98976e-33	Adipocytes	SMARCD1
1.3881e-31	0.138452	0.109	0.039	4.86086e-27	Adipocytes	CCDC3
8.14258e-18	0.13844	0.339	0.228	2.85137e-13	Adipocytes	CUL1
6.35844e-187	0.138337	0.102	0.01	2.2266e-182	Adipocytes	CPEB2-AS1
5.42793e-31	0.138241	0.121	0.046	1.90075e-26	Adipocytes	RP11-563P16.1
1.65954e-32	0.138133	0.185	0.083	5.81137e-28	Adipocytes	CEP70
6.20221e-48	0.137993	0.16	0.057	2.17189e-43	Adipocytes	MTMR4
2.13788e-27	0.137976	0.231	0.121	7.48641e-23	Adipocytes	ADPGK
3.76756e-32	0.137966	0.156	0.066	1.31932e-27	Adipocytes	GS1-114I9.3
6.55404e-65	0.137915	0.138	0.038	2.2951e-60	Adipocytes	MINA
3.77565e-74	0.137902	0.132	0.032	1.32216e-69	Adipocytes	MID2
1.54912e-25	0.137839	0.497	0.326	5.42471e-21	Adipocytes	PAPD4
1.45268e-13	0.137829	0.455	0.341	5.087e-09	Adipocytes	VCL
2.41352e-20	0.13776	0.286	0.175	8.45168e-16	Adipocytes	TTTY14
1.49559e-59	0.13771	0.147	0.044	5.23727e-55	Adipocytes	CATSPER2
4.32016e-16	0.137538	0.255	0.163	1.51283e-11	Adipocytes	ST3GAL3
3.54458e-96	0.137511	0.105	0.018	1.24124e-91	Adipocytes	FAM19A1
3.30147e-52	0.137437	0.151	0.049	1.15611e-47	Adipocytes	MANEA-AS1
6.4832e-54	0.137295	0.146	0.046	2.27029e-49	Adipocytes	NPR1
2.77828e-30	0.137292	0.198	0.095	9.72899e-26	Adipocytes	NPC1
4.55647e-37	0.137224	0.173	0.072	1.59559e-32	Adipocytes	HPS5
2.95613e-26	0.137198	0.267	0.148	1.03518e-21	Adipocytes	AHCYL2
1.10481e-23	0.137165	0.27	0.157	3.86882e-19	Adipocytes	EIF2A
2.9535e-25	0.137081	0.216	0.115	1.03425e-20	Adipocytes	INPP5B
4.5966e-22	0.136963	0.238	0.137	1.60964e-17	Adipocytes	SLC38A10
3.21748e-24	0.136863	0.248	0.14	1.1267e-19	Adipocytes	PSMD14
2.57537e-15	0.136827	0.384	0.271	9.01842e-11	Adipocytes	ZHX2
4.73371e-27	0.136785	0.219	0.114	1.65765e-22	Adipocytes	SEC23IP
2.42896e-47	0.13652	0.142	0.047	8.50572e-43	Adipocytes	TAF4B
2.19782e-38	0.136508	0.165	0.066	7.69631e-34	Adipocytes	KATNAL2
9.93958e-27	0.136425	0.214	0.11	3.48064e-22	Adipocytes	AC002117.1
4.84554e-17	0.13642	0.352	0.241	1.69681e-12	Adipocytes	HNRNPR
7.85958e-21	0.136354	0.227	0.131	2.75227e-16	Adipocytes	MLX
8.40623e-113	0.136109	0.121	0.021	2.94369e-108	Adipocytes	LRRC34
3.34813e-33	0.136103	0.156	0.065	1.17245e-28	Adipocytes	NRG2
5.30096e-20	0.136035	0.323	0.208	1.85629e-15	Adipocytes	SFSWAP
1.80388e-68	0.136025	0.132	0.034	6.31681e-64	Adipocytes	RP11-15H20.7
1.51088e-42	0.136022	0.16	0.06	5.2908e-38	Adipocytes	ATP5S
1.60969e-32	0.135993	0.18	0.081	5.63681e-28	Adipocytes	GOLGA8A
4.55533e-58	0.135968	0.142	0.042	1.59518e-53	Adipocytes	TIMM10B.1
4.08582e-13	0.135857	0.374	0.274	1.43077e-08	Adipocytes	PAK2
5.33491e-24	0.135824	0.254	0.144	1.86818e-19	Adipocytes	PTPN11
3.65284e-56	0.135756	0.128	0.037	1.27915e-51	Adipocytes	MSMO1
2.99378e-59	0.135738	0.134	0.038	1.04836e-54	Adipocytes	RP11-711K1.8
1.71067e-24	0.135631	0.215	0.115	5.99041e-20	Adipocytes	PLEKHM3
1.64708e-16	0.135624	0.321	0.217	5.76773e-12	Adipocytes	AMBRA1
5.98567e-19	0.135518	0.272	0.17	2.09606e-14	Adipocytes	GOSR1
4.29362e-31	0.135507	0.208	0.1	1.50354e-26	Adipocytes	DROSHA
6.79538e-30	0.135375	0.209	0.103	2.37961e-25	Adipocytes	AP1M1
3.11036e-29	0.135336	0.185	0.088	1.08918e-24	Adipocytes	DCUN1D5
7.72763e-23	0.135313	0.161	0.08	2.70606e-18	Adipocytes	PITRM1
7.3836e-51	0.135195	0.149	0.049	2.58559e-46	Adipocytes	HECTD3
1.83881e-24	0.135156	0.443	0.284	6.43913e-20	Adipocytes	KALRN
1.65091e-39	0.135115	0.157	0.061	5.78114e-35	Adipocytes	DBT
2.71172e-20	0.135101	0.222	0.128	9.49592e-16	Adipocytes	MAP3K13
1.88113e-40	0.13509	0.164	0.064	6.58735e-36	Adipocytes	STK35
8.55741e-25	0.135007	0.228	0.124	2.99663e-20	Adipocytes	MAVS
2.1413e-34	0.134957	0.169	0.072	7.49842e-30	Adipocytes	LYRM1
1.28614e-30	0.134926	0.204	0.098	4.50382e-26	Adipocytes	RP11-479O9.4
1.83874e-26	0.13483	0.198	0.1	6.43889e-22	Adipocytes	KIAA1841
7.75314e-21	0.134779	0.284	0.174	2.71499e-16	Adipocytes	NCOA6
1.84189e-45	0.134714	0.162	0.059	6.44992e-41	Adipocytes	SNX8
7.87756e-31	0.134608	0.198	0.094	2.75856e-26	Adipocytes	SLFN5
2.44463e-17	0.1344	0.315	0.207	8.56061e-13	Adipocytes	PIK3CA
2.53925e-38	0.134292	0.171	0.069	8.89193e-34	Adipocytes	ZNRD1-AS1
1.35342e-15	0.134249	0.368	0.258	4.7394e-11	Adipocytes	YTHDC2
1.36112e-21	0.134217	0.243	0.141	4.76638e-17	Adipocytes	TP53BP1
4.79478e-78	0.134155	0.13	0.031	1.67904e-73	Adipocytes	TYSND1
3.02458e-38	0.134127	0.158	0.062	1.05915e-33	Adipocytes	KLHL21
5.16586e-26	0.134125	0.218	0.115	1.80898e-21	Adipocytes	CEP57L1
2.46925e-36	0.134052	0.176	0.074	8.64683e-32	Adipocytes	POLR3B
1.63069e-155	0.133811	0.105	0.013	5.71036e-151	Adipocytes	IL17RE
8.946e-66	0.133749	0.126	0.032	3.13271e-61	Adipocytes	ORMDL3
4.59561e-23	0.133645	0.276	0.162	1.60929e-18	Adipocytes	TTC21B
1.65589e-20	0.133628	0.261	0.158	5.7986e-16	Adipocytes	DLD
8.75451e-21	0.133513	0.408	0.274	3.06565e-16	Adipocytes	NFIC
5.05334e-64	0.133469	0.112	0.027	1.76958e-59	Adipocytes	MROH8
5.23575e-36	0.133347	0.18	0.077	1.83345e-31	Adipocytes	DNAJC24
2.60636e-90	0.13325	0.105	0.019	9.12695e-86	Adipocytes	RGS17
9.56889e-66	0.133211	0.126	0.032	3.35083e-61	Adipocytes	AP002884.2
1.7201e-20	0.13321	0.289	0.177	6.02344e-16	Adipocytes	CBR4
6.01364e-56	0.133143	0.14	0.042	2.10586e-51	Adipocytes	GCDH
5.95521e-21	0.132967	0.287	0.175	2.08539e-16	Adipocytes	WBP1L
1.51836e-70	0.132901	0.129	0.032	5.31699e-66	Adipocytes	ANKDD1A
8.45986e-17	0.132771	0.193	0.112	2.96247e-12	Adipocytes	DDX58
6.14773e-52	0.132658	0.143	0.046	2.15281e-47	Adipocytes	SETD6
2.1362e-71	0.132593	0.129	0.032	7.48056e-67	Adipocytes	AP006621.5
1.07713e-108	0.132532	0.114	0.019	3.77191e-104	Adipocytes	RP11-727A23.10
4.37495e-21	0.132402	0.246	0.144	1.53202e-16	Adipocytes	CLASRP
1.05124e-28	0.132261	0.181	0.085	3.68123e-24	Adipocytes	CTD-2007H13.3
3.68181e-38	0.132217	0.161	0.064	1.2893e-33	Adipocytes	FAM92A1
9.62453e-61	0.13219	0.109	0.027	3.37032e-56	Adipocytes	ZNF436
9.0521e-24	0.132185	0.223	0.121	3.16987e-19	Adipocytes	MCM9
7.55782e-21	0.132121	0.22	0.126	2.6466e-16	Adipocytes	CYB5B
1.23571e-34	0.13208	0.161	0.067	4.32721e-30	Adipocytes	RNF41
2.6495e-16	0.132059	0.235	0.147	9.27801e-12	Adipocytes	STK24
1.89943e-37	0.132029	0.172	0.071	6.65141e-33	Adipocytes	TEP1
3.87944e-68	0.131987	0.123	0.03	1.3585e-63	Adipocytes	SLC35G1
2.99635e-32	0.13193	0.179	0.08	1.04926e-27	Adipocytes	NUP88
5.28771e-20	0.131862	0.336	0.218	1.85165e-15	Adipocytes	RBL2
1.13352e-18	0.131771	0.236	0.142	3.96935e-14	Adipocytes	CH507-513H4.1
1.64792e-20	0.131743	0.235	0.137	5.77068e-16	Adipocytes	2021-03-05
6.30814e-24	0.13159	0.237	0.131	2.20899e-19	Adipocytes	FAM188A
3.35222e-50	0.131448	0.146	0.048	1.17388e-45	Adipocytes	PDCD11
4.87218e-14	0.131419	0.33	0.234	1.70614e-09	Adipocytes	TNPO1
1.49136e-24	0.131296	0.232	0.127	5.22244e-20	Adipocytes	FGGY
7.27237e-23	0.13127	0.201	0.107	2.54664e-18	Adipocytes	EIF4EBP2
2.15689e-24	0.131199	0.193	0.099	7.55301e-20	Adipocytes	RAP2C-AS1
5.21038e-18	0.131163	0.575	0.422	1.82457e-13	Adipocytes	TTC17
1.52551e-18	0.131069	0.301	0.193	5.34203e-14	Adipocytes	DCAF10
1.07406e-10	0.13098	0.306	0.224	3.76116e-06	Adipocytes	ANTXR2
4.33928e-27	0.130918	0.181	0.088	1.51953e-22	Adipocytes	HIPK1
3.1753e-19	0.130818	0.342	0.222	1.11193e-14	Adipocytes	ANKAR
8.94188e-31	0.130764	0.193	0.09	3.13127e-26	Adipocytes	CCDC7.1
3.45714e-44	0.130763	0.139	0.048	1.21062e-39	Adipocytes	RRAGC
5.46388e-29	0.130626	0.165	0.075	1.91334e-24	Adipocytes	AZIN1-AS1
6.25748e-36	0.13042	0.147	0.058	2.19124e-31	Adipocytes	ATAD3B
5.1462e-39	0.130391	0.152	0.058	1.8021e-34	Adipocytes	LANCL2
9.11566e-16	0.130315	0.276	0.181	3.19212e-11	Adipocytes	CAMSAP2
4.50236e-16	0.130253	0.429	0.31	1.57664e-11	Adipocytes	CNOT4
8.71273e-17	0.130211	0.297	0.196	3.05102e-12	Adipocytes	RHOT1
1.65625e-16	0.13019	0.364	0.252	5.79985e-12	Adipocytes	PSMD1
5.32564e-09	0.130171	0.351	0.274	0.000186493	Adipocytes	VGLL4
2.66583e-80	0.130129	0.112	0.023	9.33521e-76	Adipocytes	TRIM16L
4.39875e-17	0.130099	0.241	0.149	1.54036e-12	Adipocytes	ZNF462
1.64903e-18	0.130092	0.233	0.14	5.77457e-14	Adipocytes	SSBP3
4.82922e-46	0.13007	0.154	0.054	1.6911e-41	Adipocytes	RP11-72M17.1
1.02371e-19	0.129915	0.276	0.169	3.58482e-15	Adipocytes	KPNA4
1.40467e-68	0.129867	0.111	0.025	4.91888e-64	Adipocytes	RP13-578N3.3
7.14093e-36	0.129782	0.158	0.064	2.50061e-31	Adipocytes	MPHOSPH6
1.29298e-19	0.129608	0.215	0.124	4.52775e-15	Adipocytes	RPRD1B
3.92079e-16	0.129567	0.317	0.214	1.37298e-11	Adipocytes	RAB3GAP2
1.33085e-25	0.129554	0.208	0.107	4.66037e-21	Adipocytes	MRPS6
3.90296e-23	0.129503	0.283	0.167	1.36674e-18	Adipocytes	SENP5
2.23331e-37	0.129485	0.144	0.055	7.8206e-33	Adipocytes	FADS2
7.73028e-46	0.129366	0.159	0.057	2.70699e-41	Adipocytes	SLC1A5
5.09513e-15	0.129358	0.576	0.447	1.78421e-10	Adipocytes	SF1
1.83018e-44	0.129326	0.146	0.051	6.40892e-40	Adipocytes	UTP4
9.81359e-22	0.129256	0.228	0.129	3.43652e-17	Adipocytes	EPB41L5
3.83957e-18	0.129251	0.271	0.17	1.34454e-13	Adipocytes	SMARCC2
6.07783e-26	0.129199	0.221	0.116	2.12833e-21	Adipocytes	PRKRA
4.19602e-66	0.129123	0.127	0.033	1.46936e-61	Adipocytes	GOLGA8N
1.57985e-31	0.129097	0.177	0.08	5.53232e-27	Adipocytes	KLHL22
4.48401e-13	0.129053	0.416	0.313	1.57021e-08	Adipocytes	NPEPPS
1.13607e-62	0.129034	0.13	0.035	3.97829e-58	Adipocytes	PARP3
5.0102e-14	0.128979	0.677	0.527	1.75447e-09	Adipocytes	ZFAND3
2.07208e-19	0.128932	0.344	0.224	7.25601e-15	Adipocytes	KIAA1033
6.44218e-34	0.128843	0.171	0.073	2.25592e-29	Adipocytes	MTERF2
3.77379e-29	0.128825	0.17	0.078	1.3215e-24	Adipocytes	GTF2IRD2
2.01988e-28	0.128616	0.197	0.096	7.07323e-24	Adipocytes	GTF3C3
1.49579e-20	0.128602	0.195	0.107	5.23795e-16	Adipocytes	GRAMD1A
1.5494e-44	0.128456	0.157	0.057	5.42569e-40	Adipocytes	ADRB2
1.08115e-16	0.128172	0.336	0.227	3.78597e-12	Adipocytes	ATE1
3.73664e-32	0.128014	0.173	0.076	1.3085e-27	Adipocytes	SLC25A43
6.18303e-44	0.128008	0.203	0.083	2.16517e-39	Adipocytes	CEBPB
1.44134e-25	0.128004	0.203	0.105	5.04728e-21	Adipocytes	FKTN
5.21869e-22	0.127968	0.252	0.146	1.82748e-17	Adipocytes	TNPO3
4.83894e-55	0.127755	0.127	0.037	1.6945e-50	Adipocytes	EPB42
7.80079e-38	0.127706	0.157	0.061	2.73168e-33	Adipocytes	ABHD17B
3.80113e-16	0.127666	0.317	0.214	1.33108e-11	Adipocytes	CALCOCO1
1.10294e-24	0.127627	0.198	0.102	3.86227e-20	Adipocytes	KIAA1715
7.55608e-26	0.127498	0.188	0.094	2.64599e-21	Adipocytes	NPRL3
2.95847e-22	0.127369	0.225	0.126	1.036e-17	Adipocytes	FAM193B
6.87714e-16	0.127337	0.324	0.22	2.40824e-11	Adipocytes	HECTD4
3.77546e-22	0.127329	0.248	0.143	1.32209e-17	Adipocytes	STXBP1
7.98576e-32	0.127219	0.174	0.078	2.79645e-27	Adipocytes	ACAD10
1.99924e-18	0.127199	0.422	0.29	7.00093e-14	Adipocytes	CDK13
3.15174e-28	0.127135	0.185	0.088	1.10368e-23	Adipocytes	CDK5RAP1
1.14305e-27	0.127133	0.205	0.103	4.00274e-23	Adipocytes	ANAPC7
1.24092e-19	0.12712	0.278	0.171	4.34547e-15	Adipocytes	CMPK1
1.86944e-63	0.127002	0.126	0.033	6.54642e-59	Adipocytes	TRIM35
3.18862e-36	0.126879	0.156	0.062	1.11659e-31	Adipocytes	ACOX2
9.4896e-28	0.126865	0.12	0.048	3.32307e-23	Adipocytes	ACSL5
9.44424e-20	0.126853	0.29	0.179	3.30719e-15	Adipocytes	RP11-37B2.1
1.19338e-45	0.12678	0.156	0.055	4.17896e-41	Adipocytes	LRRC69
5.5936e-165	0.12677	0.102	0.011	1.95877e-160	Adipocytes	RP11-778J15.1
3.45806e-17	0.126737	0.259	0.163	1.21094e-12	Adipocytes	TAF2
2.57836e-14	0.126704	0.35	0.249	9.02891e-10	Adipocytes	SMAD2
2.56343e-27	0.126628	0.166	0.077	8.97662e-23	Adipocytes	KDM4A
3.33834e-21	0.126497	0.222	0.126	1.16902e-16	Adipocytes	TMEM120A
9.02642e-22	0.126474	0.217	0.121	3.16087e-17	Adipocytes	KIAA0907
6.34624e-31	0.126376	0.166	0.073	2.22233e-26	Adipocytes	TNPO2
3.83432e-40	0.126368	0.155	0.058	1.3427e-35	Adipocytes	SCARB1
4.47324e-25	0.126366	0.248	0.137	1.56644e-20	Adipocytes	C16orf62
2.11474e-38	0.126345	0.135	0.049	7.40541e-34	Adipocytes	EPDR1
4.54096e-14	0.126161	0.527	0.405	1.59015e-09	Adipocytes	NR3C1
2.7486e-56	0.126063	0.109	0.028	9.62504e-52	Adipocytes	NTRK3
3.46283e-17	0.125925	0.488	0.352	1.21262e-12	Adipocytes	OGT
2.69963e-22	0.125921	0.216	0.12	9.45356e-18	Adipocytes	APTX
1.04044e-37	0.12591	0.161	0.064	3.6434e-33	Adipocytes	RAB20
1.37082e-22	0.125897	0.211	0.115	4.80032e-18	Adipocytes	CASD1
1.57307e-72	0.125817	0.125	0.03	5.50859e-68	Adipocytes	DHFR
5.84001e-17	0.125693	0.395	0.273	2.04505e-12	Adipocytes	ATP9B
7.43843e-20	0.12561	0.223	0.129	2.60479e-15	Adipocytes	POM121C
4.40899e-25	0.125584	0.19	0.096	1.54394e-20	Adipocytes	HEATR1
3.02556e-17	0.125419	0.383	0.264	1.05949e-12	Adipocytes	PDS5A
1.78142e-25	0.125397	0.188	0.094	6.23818e-21	Adipocytes	MSANTD2
4.76256e-16	0.125391	0.276	0.181	1.66775e-11	Adipocytes	NOP58
7.15374e-34	0.125159	0.155	0.063	2.5051e-29	Adipocytes	WDR25
4.22116e-20	0.125086	0.239	0.141	1.47817e-15	Adipocytes	PRR14L
8.53897e-56	0.124978	0.127	0.036	2.99018e-51	Adipocytes	SETMAR
2.16481e-14	0.124721	0.319	0.219	7.58072e-10	Adipocytes	ECE1
6.62237e-45	0.1246	0.119	0.037	2.31902e-40	Adipocytes	POLR3H
3.49603e-25	0.124567	0.185	0.092	1.22424e-20	Adipocytes	TAF1B
2.14944e-39	0.124551	0.146	0.054	7.52692e-35	Adipocytes	SMARCD2
4.36439e-16	0.124545	0.351	0.241	1.52832e-11	Adipocytes	WHSC1L1
2.68159e-18	0.124486	0.25	0.154	9.39041e-14	Adipocytes	NEK9
2.27573e-24	0.124447	0.211	0.111	7.96914e-20	Adipocytes	RANBP17
1.9215e-19	0.124389	0.229	0.134	6.72872e-15	Adipocytes	EZH1
2.5928e-70	0.124302	0.116	0.027	9.07947e-66	Adipocytes	LINC00106
8.76601e-37	0.124113	0.15	0.058	3.06968e-32	Adipocytes	GKAP1
3.24402e-14	0.124049	0.262	0.175	1.13599e-09	Adipocytes	INTS10
2.24057e-38	0.123943	0.147	0.056	7.84603e-34	Adipocytes	ALDH6A1
1.43681e-14	0.123812	0.283	0.19	5.03143e-10	Adipocytes	VPS45
8.97835e-13	0.123791	0.362	0.266	3.14404e-08	Adipocytes	BDP1
4.45603e-14	0.123424	0.483	0.361	1.56041e-09	Adipocytes	ZNF280D
1.34379e-23	0.123224	0.201	0.106	4.70568e-19	Adipocytes	SENP2
8.48188e-16	0.123148	0.358	0.247	2.97018e-11	Adipocytes	R3HDM2
6.01888e-30	0.123134	0.172	0.078	2.10769e-25	Adipocytes	POLG
6.99594e-19	0.123107	0.219	0.128	2.44984e-14	Adipocytes	ZMYM5
4.13553e-27	0.123084	0.187	0.091	1.44818e-22	Adipocytes	DTWD2
2.34317e-74	0.12303	0.114	0.026	8.2053e-70	Adipocytes	CES4A
6.55663e-15	0.123029	0.366	0.257	2.296e-10	Adipocytes	RSRC1
5.17825e-11	0.122852	0.486	0.377	1.81332e-06	Adipocytes	SIK3
4.57131e-50	0.12283	0.121	0.036	1.60078e-45	Adipocytes	NBPF3
3.72184e-39	0.122813	0.291	0.143	1.30332e-34	Adipocytes	DMXL2
2.45013e-18	0.122761	0.201	0.116	8.57988e-14	Adipocytes	CPEB2
3.6295e-40	0.122623	0.14	0.05	1.27098e-35	Adipocytes	ERMP1
2.73593e-40	0.122608	0.143	0.052	9.58068e-36	Adipocytes	C12orf45
7.19962e-15	0.122582	0.32	0.22	2.52116e-10	Adipocytes	KATNBL1
1.51115e-93	0.122453	0.103	0.018	5.29174e-89	Adipocytes	CTD-2353F22.1
1.81336e-18	0.122451	0.226	0.134	6.35002e-14	Adipocytes	UBAP2
3.05415e-19	0.122367	0.242	0.144	1.0695e-14	Adipocytes	UHRF1BP1L
2.14575e-22	0.122343	0.197	0.105	7.51398e-18	Adipocytes	TOM1
2.30302e-23	0.122262	0.227	0.124	8.06471e-19	Adipocytes	POLR2E
1.46959e-10	0.122251	0.339	0.255	5.1462e-06	Adipocytes	ACSL3
4.63798e-20	0.12222	0.291	0.178	1.62413e-15	Adipocytes	TRAF3IP2-AS1
3.74619e-24	0.12215	0.195	0.101	1.31184e-19	Adipocytes	H6PD
8.55043e-16	0.122132	0.281	0.185	2.99419e-11	Adipocytes	RARS2
1.04898e-20	0.121971	0.202	0.112	3.67331e-16	Adipocytes	PIGG
3.50826e-19	0.121966	0.248	0.15	1.22852e-14	Adipocytes	KLHL20
4.21631e-28	0.121919	0.163	0.074	1.47647e-23	Adipocytes	TRAPPC13
1.41577e-26	0.121836	0.182	0.088	4.95774e-22	Adipocytes	TMEM214
1.63083e-18	0.121832	0.399	0.273	5.71086e-14	Adipocytes	OXR1
1.09286e-15	0.121798	0.444	0.322	3.82696e-11	Adipocytes	PUM2
1.218e-29	0.121767	0.151	0.065	4.26518e-25	Adipocytes	ZFAT
4.0609e-30	0.121732	0.157	0.069	1.42204e-25	Adipocytes	BRF1
1.99451e-14	0.121717	0.38	0.271	6.98436e-10	Adipocytes	TBCA
1.44789e-29	0.121646	0.168	0.076	5.07023e-25	Adipocytes	EXTL2
5.01048e-18	0.121631	0.224	0.133	1.75457e-13	Adipocytes	GALNT1
3.47901e-16	0.121583	0.246	0.155	1.21828e-11	Adipocytes	IPO7
2.29368e-10	0.121565	0.302	0.222	8.03199e-06	Adipocytes	PER1
4.59557e-33	0.121262	0.155	0.064	1.60928e-28	Adipocytes	NAT10
6.08701e-43	0.121232	0.11	0.033	2.13155e-38	Adipocytes	C8orf37-AS1
2.36564e-47	0.121219	0.142	0.047	8.284e-43	Adipocytes	BMS1P14
6.6142e-21	0.121106	0.213	0.119	2.31616e-16	Adipocytes	NPIPA1
4.26891e-29	0.121059	0.168	0.076	1.49489e-24	Adipocytes	NAT9
6.10698e-20	0.120969	0.177	0.095	2.13854e-15	Adipocytes	CTBP1
2.93643e-13	0.120928	0.305	0.212	1.02828e-08	Adipocytes	FAM126A
3.61455e-28	0.120918	0.165	0.075	1.26574e-23	Adipocytes	WDR12
7.47544e-26	0.120881	0.205	0.104	2.61775e-21	Adipocytes	MOB3B
3.60288e-32	0.12082	0.142	0.057	1.26166e-27	Adipocytes	HABP4
2.20593e-14	0.120775	0.291	0.195	7.72473e-10	Adipocytes	SUPT3H
2.7474e-20	0.120707	0.191	0.105	9.62086e-16	Adipocytes	TAPT1
5.95753e-39	0.120669	0.152	0.058	2.08621e-34	Adipocytes	DDX31
6.66034e-16	0.120611	0.296	0.197	2.33232e-11	Adipocytes	ZNF451
2.59345e-21	0.120607	0.177	0.093	9.08175e-17	Adipocytes	B3GAT3
1.17843e-33	0.120595	0.145	0.058	4.12661e-29	Adipocytes	E2F6
6.12688e-28	0.120581	0.181	0.086	2.14551e-23	Adipocytes	EBLN3
3.04387e-19	0.120571	0.234	0.139	1.0659e-14	Adipocytes	NMT1
6.49076e-18	0.120481	0.227	0.136	2.27294e-13	Adipocytes	PRPF3
5.32178e-18	0.120466	0.216	0.128	1.86358e-13	Adipocytes	PI4KB
1.56284e-17	0.120436	0.243	0.149	5.47274e-13	Adipocytes	NPIPB4
2.7569e-28	0.120412	0.148	0.065	9.65411e-24	Adipocytes	RGS11
1.82636e-20	0.120307	0.187	0.101	6.39554e-16	Adipocytes	MOK
2.63935e-15	0.120259	0.401	0.286	9.24247e-11	Adipocytes	BCLAF1
2.64082e-25	0.120105	0.2	0.102	9.24763e-21	Adipocytes	CARF
1.82161e-34	0.120051	0.144	0.057	6.37891e-30	Adipocytes	FAM173B
1.71766e-30	0.119855	0.168	0.075	6.01491e-26	Adipocytes	ACTR3B
1.70191e-21	0.119767	0.592	0.421	5.95974e-17	Adipocytes	ARHGAP10
2.00622e-21	0.119727	0.201	0.109	7.02539e-17	Adipocytes	SLX4IP
4.97547e-14	0.1197	0.31	0.215	1.74231e-09	Adipocytes	CCNT2
2.64599e-28	0.119698	0.145	0.063	9.26573e-24	Adipocytes	TMEM192
2.40827e-25	0.119637	0.187	0.093	8.43328e-21	Adipocytes	FBXW8
3.55967e-26	0.119545	0.179	0.087	1.24652e-21	Adipocytes	ERAP1
1.55825e-63	0.119447	0.112	0.028	5.45669e-59	Adipocytes	CISH
6.40017e-21	0.119398	0.18	0.096	2.24121e-16	Adipocytes	ALDH7A1
1.75431e-20	0.119394	0.219	0.124	6.14325e-16	Adipocytes	KIAA0586
7.54083e-30	0.11937	0.163	0.072	2.64065e-25	Adipocytes	SLC27A3
9.62054e-45	0.119347	0.137	0.046	3.36892e-40	Adipocytes	PIGZ
9.02267e-15	0.119335	0.342	0.239	3.15956e-10	Adipocytes	UBE2E3
3.86657e-13	0.119333	0.433	0.323	1.35399e-08	Adipocytes	UBR2
1.09023e-22	0.119318	0.208	0.112	3.81777e-18	Adipocytes	ZDHHC3
1.06229e-13	0.119192	0.389	0.284	3.71992e-09	Adipocytes	UBE2K
6.89563e-13	0.119182	0.366	0.266	2.41471e-08	Adipocytes	TOP1
3.05881e-29	0.11905	0.299	0.164	1.07113e-24	Adipocytes	ARHGAP42
4.62971e-37	0.118916	0.13	0.047	1.62123e-32	Adipocytes	GPR135
5.6254e-17	0.118901	0.203	0.12	1.9699e-12	Adipocytes	ARL6IP6
4.35085e-22	0.118857	0.18	0.094	1.52358e-17	Adipocytes	KANSL2
[truncated: 17,914 more rows]

## Sheet: Cardiomyocytes
p_val	avg_log2FC	pct.1	pct.2	p_val_adj	cluster	gene
0	0.495535	0.981	0.927	0	Cm1 - MYH6	FHL2
0	0.409071	0.999	0.977	0	Cm1 - MYH6	RYR2
0	0.341882	0.451	0.239	0	Cm1 - MYH6	XIST
0	0.337721	0.818	0.662	0	Cm1 - MYH6	TRPM7
3.82023e-245	0.331039	0.712	0.576	1.33777e-240	Cm1 - MYH6	MYH6
0	0.317341	0.801	0.658	0	Cm1 - MYH6	TMEM178B
0	0.307705	0.962	0.888	0	Cm1 - MYH6	PPP1R12B
2.10486e-304	0.298755	0.978	0.926	7.37079e-300	Cm1 - MYH6	FGF12
2.78389e-283	0.288381	0.605	0.433	9.74863e-279	Cm1 - MYH6	CORIN
0	0.287828	0.611	0.429	0	Cm1 - MYH6	C14orf180
7.82726e-273	0.286197	0.914	0.84	2.74095e-268	Cm1 - MYH6	CDH13
4.56412e-291	0.250482	0.542	0.377	1.59826e-286	Cm1 - MYH6	COQ10A
3.63871e-246	0.250248	0.769	0.631	1.2742e-241	Cm1 - MYH6	SPHKAP
3.84346e-115	0.247998	0.28	0.188	1.3459e-110	Cm1 - MYH6	CNTNAP3B
8.6824e-208	0.237431	0.761	0.653	3.0404e-203	Cm1 - MYH6	PLCL2
5.51984e-54	0.230157	0.306	0.247	1.93294e-49	Cm1 - MYH6	GPC5
2.06099e-144	0.227819	0.821	0.749	7.21717e-140	Cm1 - MYH6	PPM1K
1.87945e-184	0.223955	0.687	0.566	6.58145e-180	Cm1 - MYH6	PBX1
1.17652e-101	0.221325	0.393	0.3	4.11993e-97	Cm1 - MYH6	PRELID2
3.74211e-225	0.219671	0.723	0.601	1.31041e-220	Cm1 - MYH6	HMGN3
1.05415e-205	0.217509	0.97	0.941	3.69141e-201	Cm1 - MYH6	MLIP
1.77933e-171	0.214783	0.899	0.803	6.23087e-167	Cm1 - MYH6	ESRRG
1.17167e-195	0.209097	0.619	0.488	4.10294e-191	Cm1 - MYH6	RNF207
3.71394e-191	0.204749	0.594	0.467	1.30055e-186	Cm1 - MYH6	PTP4A3
3.04665e-229	0.204474	0.985	0.947	1.06688e-224	Cm1 - MYH6	ABLIM1
7.05865e-187	0.201695	0.727	0.596	2.4718e-182	Cm1 - MYH6	AQP7
1.04202e-182	0.201432	0.662	0.53	3.64894e-178	Cm1 - MYH6	FSTL1
7.76804e-182	0.198748	0.966	0.923	2.72021e-177	Cm1 - MYH6	SGCD
9.08581e-159	0.198109	0.68	0.571	3.18167e-154	Cm1 - MYH6	LRRC2
7.46391e-128	0.194373	0.87	0.791	2.61371e-123	Cm1 - MYH6	PDZRN3
3.59371e-139	0.192836	0.694	0.596	1.25845e-134	Cm1 - MYH6	ADGRL2
1.254e-159	0.192233	0.554	0.434	4.39124e-155	Cm1 - MYH6	HIF3A
1.34532e-138	0.187232	0.943	0.867	4.71104e-134	Cm1 - MYH6	CACNB2
1.92998e-166	0.186127	0.277	0.167	6.75841e-162	Cm1 - MYH6	AC093642.6
7.64706e-128	0.186123	0.842	0.764	2.67785e-123	Cm1 - MYH6	RBFOX1
8.05582e-146	0.185793	0.559	0.448	2.82099e-141	Cm1 - MYH6	COX6A2
1.02268e-156	0.185481	0.774	0.655	3.58123e-152	Cm1 - MYH6	ACACB
1.10252e-140	0.184551	0.558	0.442	3.86081e-136	Cm1 - MYH6	TBX20
1.06162e-162	0.184017	0.532	0.409	3.71758e-158	Cm1 - MYH6	LRRC39
2.6553e-149	0.182688	0.655	0.546	9.29832e-145	Cm1 - MYH6	TMEM65
4.25786e-143	0.181423	0.493	0.378	1.49102e-138	Cm1 - MYH6	BSG
8.19523e-142	0.180708	0.674	0.57	2.86981e-137	Cm1 - MYH6	MB
4.34941e-156	0.180549	0.631	0.512	1.52308e-151	Cm1 - MYH6	ACOT11
5.09983e-109	0.178599	0.339	0.244	1.78586e-104	Cm1 - MYH6	CNTNAP3
2.96546e-148	0.177909	0.535	0.414	1.03845e-143	Cm1 - MYH6	FSD2
1.27043e-143	0.174557	0.412	0.296	4.44879e-139	Cm1 - MYH6	PLPP3
4.14026e-190	0.174365	0.297	0.175	1.44984e-185	Cm1 - MYH6	NCALD
6.46556e-124	0.1729	0.483	0.38	2.26411e-119	Cm1 - MYH6	RP11-23P13.6
2.44828e-162	0.17195	0.992	0.965	8.57338e-158	Cm1 - MYH6	TNNT2
7.93413e-141	0.171783	0.622	0.51	2.77837e-136	Cm1 - MYH6	ATP1B1
2.30568e-138	0.168446	0.66	0.552	8.07401e-134	Cm1 - MYH6	PIP5K1B
1.29153e-152	0.167749	0.427	0.306	4.52269e-148	Cm1 - MYH6	MTSS1
3.43212e-145	0.166963	0.322	0.215	1.20186e-140	Cm1 - MYH6	LPCAT4
3.33053e-132	0.163427	0.854	0.771	1.16628e-127	Cm1 - MYH6	ATP2A2
1.23229e-137	0.161559	0.609	0.492	4.31523e-133	Cm1 - MYH6	CKM
2.30345e-157	0.161095	0.372	0.254	8.06621e-153	Cm1 - MYH6	SLC29A1
1.16763e-113	0.158551	0.579	0.478	4.0888e-109	Cm1 - MYH6	MARK3
4.22621e-146	0.157739	0.415	0.298	1.47994e-141	Cm1 - MYH6	ADCK3
1.4606e-53	0.15715	0.641	0.577	5.11474e-49	Cm1 - MYH6	MT-CO1
1.40246e-119	0.156733	0.514	0.407	4.91113e-115	Cm1 - MYH6	PRDM16
5.45427e-142	0.156023	0.341	0.233	1.90997e-137	Cm1 - MYH6	FAM219B
5.56856e-128	0.154563	0.514	0.402	1.95e-123	Cm1 - MYH6	ABCC9
3.83393e-111	0.153631	0.851	0.771	1.34257e-106	Cm1 - MYH6	PLCXD3
8.94912e-102	0.153593	0.457	0.36	3.1338e-97	Cm1 - MYH6	NEK10
1.71196e-121	0.153337	0.445	0.338	5.99495e-117	Cm1 - MYH6	ART3
2.69591e-124	0.152781	0.933	0.859	9.44055e-120	Cm1 - MYH6	RP11-532N4.2
1.92071e-116	0.152316	0.507	0.405	6.72594e-112	Cm1 - MYH6	COX5B
2.82235e-87	0.152177	0.507	0.418	9.88329e-83	Cm1 - MYH6	STXBP6
4.22487e-119	0.15147	0.546	0.441	1.47946e-114	Cm1 - MYH6	CHCHD10
4.8566e-113	0.150946	0.61	0.512	1.70069e-108	Cm1 - MYH6	GOT1
2.55945e-105	0.150702	0.588	0.487	8.96269e-101	Cm1 - MYH6	NUDT4
2.58499e-117	0.148336	0.363	0.263	9.05211e-113	Cm1 - MYH6	GNG7
3.07729e-128	0.147935	0.41	0.3	1.07761e-123	Cm1 - MYH6	GPD1L
3.70564e-83	0.146641	0.407	0.322	1.29764e-78	Cm1 - MYH6	SMYD3
7.90772e-105	0.146311	0.574	0.479	2.76912e-100	Cm1 - MYH6	NDUFV1
1.77995e-110	0.146019	0.472	0.368	6.23302e-106	Cm1 - MYH6	CRIP2
3.28872e-104	0.14537	0.79	0.713	1.15164e-99	Cm1 - MYH6	SLC25A4
2.08745e-99	0.14499	0.575	0.482	7.30982e-95	Cm1 - MYH6	RSRP1
3.19446e-96	0.144745	0.498	0.401	1.11864e-91	Cm1 - MYH6	RP11-400K9.4
2.10887e-101	0.144689	0.413	0.318	7.38484e-97	Cm1 - MYH6	RP11-93G5.1
1.21059e-92	0.143512	0.484	0.391	4.23923e-88	Cm1 - MYH6	NCEH1
6.48925e-82	0.142868	0.87	0.805	2.27241e-77	Cm1 - MYH6	FHIT
3.94461e-113	0.142842	0.372	0.274	1.38132e-108	Cm1 - MYH6	UBAC1
4.89232e-105	0.141618	0.628	0.536	1.71319e-100	Cm1 - MYH6	LDHB
1.05263e-101	0.141584	0.477	0.377	3.68609e-97	Cm1 - MYH6	TLN2
1.70683e-77	0.140544	0.559	0.476	5.97698e-73	Cm1 - MYH6	AUTS2
1.39455e-98	0.139952	0.459	0.364	4.88344e-94	Cm1 - MYH6	PPP1R13L
1.05969e-85	0.139536	0.403	0.316	3.71083e-81	Cm1 - MYH6	STAT3
3.50706e-107	0.13896	0.479	0.376	1.2281e-102	Cm1 - MYH6	SLC41A1
6.16398e-91	0.13867	0.559	0.47	2.1585e-86	Cm1 - MYH6	ACO2
2.45308e-94	0.136583	0.775	0.678	8.59019e-90	Cm1 - MYH6	MYLK3
1.45856e-101	0.136458	0.091	0.039	5.10757e-97	Cm1 - MYH6	GALNTL6
6.16373e-97	0.136389	0.371	0.277	2.15842e-92	Cm1 - MYH6	FKBP5
1.10065e-101	0.136012	0.603	0.501	3.85427e-97	Cm1 - MYH6	CSDC2
1.50744e-102	0.13521	0.391	0.293	5.27877e-98	Cm1 - MYH6	EPN2
2.93751e-102	0.134682	0.603	0.503	1.02866e-97	Cm1 - MYH6	TBC1D5
7.93906e-87	0.134624	0.844	0.778	2.7801e-82	Cm1 - MYH6	MEF2A
6.87736e-93	0.134616	0.741	0.657	2.40831e-88	Cm1 - MYH6	NFIA
5.33659e-102	0.134446	0.454	0.355	1.86877e-97	Cm1 - MYH6	TBX5
2.52495e-104	0.134001	0.827	0.734	8.84186e-100	Cm1 - MYH6	CCDC141
4.2589e-80	0.132667	0.464	0.378	1.49138e-75	Cm1 - MYH6	ITGA9
5.29647e-62	0.132617	0.668	0.6	1.85472e-57	Cm1 - MYH6	PIK3R1
6.48364e-102	0.132398	0.487	0.39	2.27044e-97	Cm1 - MYH6	RPL3L
9.87822e-108	0.132153	0.457	0.355	3.45915e-103	Cm1 - MYH6	DSP
8.13923e-93	0.132044	0.602	0.507	2.85019e-88	Cm1 - MYH6	TNRC6B
2.29309e-65	0.130372	0.806	0.733	8.02995e-61	Cm1 - MYH6	PHACTR1
2.21382e-96	0.129912	0.417	0.323	7.75234e-92	Cm1 - MYH6	ATP5D
6.68639e-68	0.129445	0.589	0.517	2.34144e-63	Cm1 - MYH6	TXLNB
2.3961e-72	0.129201	0.406	0.325	8.39068e-68	Cm1 - MYH6	CPNE5
4.41077e-107	0.128271	0.269	0.181	1.54456e-102	Cm1 - MYH6	TGFBR3
2.0569e-77	0.127691	0.673	0.6	7.20286e-73	Cm1 - MYH6	RNPC3
3.85089e-75	0.127437	0.909	0.837	1.3485e-70	Cm1 - MYH6	THSD4
7.81343e-95	0.127423	0.609	0.507	2.73611e-90	Cm1 - MYH6	WNK2
1.27372e-37	0.126575	0.251	0.199	4.46031e-33	Cm1 - MYH6	RP11-121C2.3
7.28238e-86	0.126509	0.833	0.77	2.55014e-81	Cm1 - MYH6	ZNF638
6.1276e-81	0.126008	0.499	0.413	2.14576e-76	Cm1 - MYH6	MRPS25
1.21065e-91	0.125055	0.342	0.255	4.23944e-87	Cm1 - MYH6	PPP1R16A
6.70651e-68	0.125028	0.386	0.308	2.34849e-63	Cm1 - MYH6	TNFRSF19
1.28414e-91	0.124912	0.434	0.341	4.49679e-87	Cm1 - MYH6	COX5A
9.84881e-61	0.124692	0.639	0.577	3.44886e-56	Cm1 - MYH6	HADHB
1.10606e-99	0.124185	0.375	0.28	3.8732e-95	Cm1 - MYH6	CALCOCO2
2.21853e-89	0.123971	0.411	0.32	7.76885e-85	Cm1 - MYH6	IDH2
1.06844e-84	0.123858	0.371	0.287	3.74148e-80	Cm1 - MYH6	FPGT-TNNI3K
1.58545e-82	0.121119	0.475	0.388	5.55194e-78	Cm1 - MYH6	COX4I1
1.81119e-99	0.121104	0.261	0.177	6.34241e-95	Cm1 - MYH6	TESC
5.37347e-34	0.120555	0.749	0.731	1.88168e-29	Cm1 - MYH6	TXNIP
2.63769e-72	0.12033	0.557	0.475	9.23666e-68	Cm1 - MYH6	SCAPER
5.85224e-89	0.120097	0.328	0.243	2.04934e-84	Cm1 - MYH6	SLC2A4
5.25639e-65	0.119746	0.565	0.49	1.84068e-60	Cm1 - MYH6	TRAK2
3.98473e-90	0.119262	0.29	0.208	1.39537e-85	Cm1 - MYH6	SEMA4B
6.31477e-84	0.119076	0.87	0.809	2.21131e-79	Cm1 - MYH6	CKMT2
4.48856e-67	0.118653	0.47	0.393	1.5718e-62	Cm1 - MYH6	CDC42BPA
9.67931e-52	0.118411	0.921	0.894	3.3895e-47	Cm1 - MYH6	CD36
7.55477e-76	0.118208	0.471	0.385	2.64553e-71	Cm1 - MYH6	HSF1
8.65727e-75	0.11774	0.815	0.749	3.0316e-70	Cm1 - MYH6	SLC16A7
1.40358e-66	0.117656	0.495	0.417	4.91507e-62	Cm1 - MYH6	TBC1D8
1.21501e-63	0.117483	0.763	0.7	4.25471e-59	Cm1 - MYH6	PTPRG
1.94568e-70	0.117364	0.51	0.426	6.81337e-66	Cm1 - MYH6	ADRA1A
3.65132e-72	0.116199	0.418	0.337	1.27862e-67	Cm1 - MYH6	ENOSF1
4.6143e-72	0.116015	0.506	0.423	1.61584e-67	Cm1 - MYH6	PLCB4
5.76301e-84	0.115744	0.354	0.269	2.01809e-79	Cm1 - MYH6	SMTN
1.1101e-80	0.115716	0.66	0.577	3.88733e-76	Cm1 - MYH6	AKAP9
2.19866e-69	0.115643	0.553	0.472	7.69926e-65	Cm1 - MYH6	FBXO40
6.56581e-73	0.115205	0.321	0.246	2.29922e-68	Cm1 - MYH6	MTA1
6.51635e-82	0.115201	0.427	0.337	2.28189e-77	Cm1 - MYH6	ADGRD1
1.50037e-65	0.115081	0.753	0.677	5.25401e-61	Cm1 - MYH6	MEIS2
1.38181e-94	0.114911	0.266	0.182	4.83884e-90	Cm1 - MYH6	TIMP3
3.29941e-81	0.114893	0.364	0.279	1.15539e-76	Cm1 - MYH6	EPS15L1
6.03407e-66	0.114248	0.484	0.406	2.11301e-61	Cm1 - MYH6	NBAS
1.19615e-62	0.114184	0.552	0.477	4.18867e-58	Cm1 - MYH6	ADK
7.12055e-108	0.114175	0.984	0.965	2.49347e-103	Cm1 - MYH6	SLC8A1
1.8836e-83	0.113919	0.351	0.267	6.596e-79	Cm1 - MYH6	PERM1
1.29409e-81	0.113865	0.84	0.783	4.53165e-77	Cm1 - MYH6	N4BP2L2
2.93116e-99	0.113564	0.101	0.046	1.02643e-94	Cm1 - MYH6	RP11-114G22.1
2.78672e-85	0.113336	0.286	0.205	9.75854e-81	Cm1 - MYH6	JUP
7.66353e-64	0.112946	0.498	0.417	2.68361e-59	Cm1 - MYH6	MGAT4C
3.26707e-68	0.112449	0.42	0.343	1.14406e-63	Cm1 - MYH6	C1orf132
3.86997e-62	0.111396	0.63	0.555	1.35519e-57	Cm1 - MYH6	RERE
1.03149e-98	0.111378	0.916	0.833	3.61207e-94	Cm1 - MYH6	MYOM2
1.03116e-75	0.111309	0.31	0.232	3.61093e-71	Cm1 - MYH6	HEY2
1.02891e-53	0.110994	0.565	0.498	3.60303e-49	Cm1 - MYH6	PTGDS
1.64717e-65	0.110602	0.587	0.509	5.76805e-61	Cm1 - MYH6	ZNF91
2.19674e-63	0.109745	0.79	0.704	7.69254e-59	Cm1 - MYH6	CHRM2
9.97957e-69	0.109641	0.323	0.248	3.49464e-64	Cm1 - MYH6	ACSS1
2.36425e-61	0.108839	0.651	0.582	8.27914e-57	Cm1 - MYH6	ASAH1
3.32159e-88	0.108769	0.233	0.156	1.16315e-83	Cm1 - MYH6	CNST
8.56105e-59	0.108639	0.508	0.435	2.99791e-54	Cm1 - MYH6	PPP1R3A
8.9546e-72	0.108031	0.661	0.573	3.13572e-67	Cm1 - MYH6	KLHL31
1.9572e-57	0.107886	0.498	0.427	6.85374e-53	Cm1 - MYH6	ATP5G3
2.81517e-74	0.107591	0.347	0.267	9.85817e-70	Cm1 - MYH6	NPEPPS
6.52211e-63	0.107562	0.655	0.578	2.28391e-58	Cm1 - MYH6	MSI2
8.60591e-66	0.107382	0.921	0.871	3.01362e-61	Cm1 - MYH6	RCAN2
7.03241e-66	0.107183	0.812	0.743	2.46261e-61	Cm1 - MYH6	MITF
9.22471e-67	0.107128	0.617	0.537	3.23031e-62	Cm1 - MYH6	RBFOX2
2.7897e-68	0.10694	0.715	0.646	9.76897e-64	Cm1 - MYH6	FAM46A
2.94521e-57	0.106831	0.506	0.429	1.03135e-52	Cm1 - MYH6	FBXO32
2.69243e-59	0.106138	0.446	0.37	9.42834e-55	Cm1 - MYH6	SLC5A1
5.01638e-66	0.106137	0.471	0.392	1.75664e-61	Cm1 - MYH6	RCOR3
2.60173e-68	0.105372	0.247	0.178	9.11073e-64	Cm1 - MYH6	A2M
1.00972e-77	0.105323	0.174	0.11	3.53582e-73	Cm1 - MYH6	SLIT3
7.00705e-73	0.105282	0.328	0.249	2.45373e-68	Cm1 - MYH6	TGFBR2
2.48499e-61	0.105255	0.578	0.503	8.70193e-57	Cm1 - MYH6	SLC7A6
7.39445e-63	0.105186	0.44	0.363	2.58939e-58	Cm1 - MYH6	FGD4
9.63254e-58	0.105111	0.636	0.562	3.37312e-53	Cm1 - MYH6	KLHL24
4.78205e-70	0.104604	0.309	0.234	1.67458e-65	Cm1 - MYH6	ACSL3
1.65611e-52	0.104592	0.432	0.362	5.79937e-48	Cm1 - MYH6	RP11-308N19.1
6.57903e-67	0.104373	0.33	0.256	2.30385e-62	Cm1 - MYH6	PTDSS1
6.42288e-75	0.104314	0.35	0.268	2.24916e-70	Cm1 - MYH6	SH3RF2
2.14202e-51	0.104214	0.696	0.634	7.50094e-47	Cm1 - MYH6	PDZD2
3.48554e-52	0.104041	0.658	0.594	1.22057e-47	Cm1 - MYH6	FOXP1
1.22427e-69	0.103248	0.593	0.506	4.28716e-65	Cm1 - MYH6	ST3GAL1
1.55128e-69	0.102908	0.29	0.217	5.43227e-65	Cm1 - MYH6	AASS
2.61698e-57	0.102675	0.337	0.269	9.16413e-53	Cm1 - MYH6	TSC22D1
5.01965e-55	0.102489	0.825	0.771	1.75778e-50	Cm1 - MYH6	MYL3
9.58018e-55	0.102305	0.47	0.398	3.35479e-50	Cm1 - MYH6	ALDOA
2.51956e-67	0.102081	0.538	0.45	8.82299e-63	Cm1 - MYH6	CSGALNACT1
1.40926e-81	0.102022	0.213	0.142	4.93494e-77	Cm1 - MYH6	FGF7
2.52785e-61	0.101875	0.49	0.409	8.85201e-57	Cm1 - MYH6	RP11-141M1.3
1.33827e-53	0.101292	0.621	0.545	4.68636e-49	Cm1 - MYH6	DAPK2
4.1527e-66	0.101114	0.319	0.245	1.45419e-61	Cm1 - MYH6	CPNE4
2.07925e-53	0.100857	0.451	0.383	7.28113e-49	Cm1 - MYH6	SF1
7.74641e-67	0.100846	0.328	0.254	2.71264e-62	Cm1 - MYH6	ASB11
6.71821e-42	0.10043	0.292	0.235	2.35258e-37	Cm1 - MYH6	MT-ND4L
0	2.33631	0.98	0.652	0	Cm2 - ACTA1	ANKRD1
0	1.6796	0.796	0.499	0	Cm2 - ACTA1	ACTA1
0	1.377	0.95	0.77	0	Cm2 - ACTA1	NRAP
0	1.32969	0.686	0.466	0	Cm2 - ACTA1	XIRP2
0	1.08213	0.705	0.337	0	Cm2 - ACTA1	FLNC
0	1.04143	0.863	0.592	0	Cm2 - ACTA1	MYPN
0	0.937762	0.786	0.465	0	Cm2 - ACTA1	MYL12A
1.22536e-294	0.93033	0.761	0.654	4.29096e-290	Cm2 - ACTA1	GBE1
0	0.912123	0.629	0.238	0	Cm2 - ACTA1	CREB5
0	0.884225	0.863	0.79	0	Cm2 - ACTA1	ROR1
0	0.882498	0.755	0.488	0	Cm2 - ACTA1	PDLIM3
0	0.881759	0.976	0.963	0	Cm2 - ACTA1	PALLD
0	0.86023	0.612	0.298	0	Cm2 - ACTA1	MYH9
0	0.835785	0.797	0.528	0	Cm2 - ACTA1	FHL1
0	0.820298	0.917	0.82	0	Cm2 - ACTA1	MYO18B
0	0.794444	0.874	0.692	0	Cm2 - ACTA1	MYL2
0	0.780133	0.78	0.61	0	Cm2 - ACTA1	ACTB
0	0.760837	0.787	0.623	0	Cm2 - ACTA1	CSRP3
0	0.720465	0.344	0.066	0	Cm2 - ACTA1	CYR61
1.98021e-152	0.713138	0.736	0.675	6.93431e-148	Cm2 - ACTA1	PDE4D
0	0.684061	0.887	0.746	0	Cm2 - ACTA1	INPP4B
0	0.683071	0.809	0.655	0	Cm2 - ACTA1	LPL
0	0.682777	0.954	0.936	0	Cm2 - ACTA1	MYOM1
0	0.665529	0.466	0.175	0	Cm2 - ACTA1	XIRP1
0	0.656441	0.605	0.311	0	Cm2 - ACTA1	DUSP27
0	0.650646	0.985	0.944	0	Cm2 - ACTA1	ACTN2
0	0.636734	0.874	0.692	0	Cm2 - ACTA1	CALD1
0	0.628116	0.564	0.355	0	Cm2 - ACTA1	ATP2B4
0	0.601259	0.978	0.931	0	Cm2 - ACTA1	NEXN
0	0.599309	0.955	0.929	0	Cm2 - ACTA1	AKAP13
0	0.59641	0.398	0.132	0	Cm2 - ACTA1	SH3BGR
0	0.589457	0.54	0.294	0	Cm2 - ACTA1	JAK2
3.28782e-209	0.58579	0.658	0.51	1.15133e-204	Cm2 - ACTA1	FNIP2
0	0.584322	0.262	0.088	0	Cm2 - ACTA1	LMCD1
0	0.583617	0.822	0.619	0	Cm2 - ACTA1	SLMAP
0	0.581667	0.47	0.162	0	Cm2 - ACTA1	TNFRSF12A
1.5844e-154	0.576899	0.64	0.508	5.54824e-150	Cm2 - ACTA1	EYA4
5.21088e-205	0.56695	0.224	0.096	1.82475e-200	Cm2 - ACTA1	ZNF385D
0	0.56146	0.945	0.891	0	Cm2 - ACTA1	C9orf3
0	0.552702	0.555	0.315	0	Cm2 - ACTA1	ATP13A3
8.43994e-266	0.551227	0.711	0.543	2.9555e-261	Cm2 - ACTA1	LMOD2
0	0.525232	0.972	0.928	0	Cm2 - ACTA1	SVIL
0	0.525122	0.697	0.48	0	Cm2 - ACTA1	ST3GAL6
0	0.523249	0.572	0.333	0	Cm2 - ACTA1	STK38L
0	0.521118	0.778	0.598	0	Cm2 - ACTA1	HRAT17
1.42996e-83	0.51553	0.685	0.62	5.00744e-79	Cm2 - ACTA1	LTBP1
0	0.508682	0.688	0.487	0	Cm2 - ACTA1	MAPRE2
0	0.506423	0.648	0.441	0	Cm2 - ACTA1	ABHD2
4.74156e-89	0.49278	0.463	0.357	1.6604e-84	Cm2 - ACTA1	ANKRD2
0	0.490611	0.692	0.412	0	Cm2 - ACTA1	CYP2J2
0	0.478658	0.562	0.324	0	Cm2 - ACTA1	ACTN4
8.84907e-230	0.476153	0.739	0.593	3.09877e-225	Cm2 - ACTA1	TMEM71
1.10318e-205	0.472762	0.609	0.45	3.86312e-201	Cm2 - ACTA1	ACTG1
2.12138e-218	0.468649	0.637	0.474	7.42864e-214	Cm2 - ACTA1	BMPR1A
0	0.463197	0.883	0.779	0	Cm2 - ACTA1	MAP4
5.23017e-206	0.45894	0.539	0.369	1.8315e-201	Cm2 - ACTA1	DLG1
0	0.448625	0.301	0.057	0	Cm2 - ACTA1	CNN1
6.64188e-125	0.445751	0.172	0.08	2.32585e-120	Cm2 - ACTA1	NR4A3
0	0.44305	0.727	0.53	0	Cm2 - ACTA1	RICTOR
4.25658e-263	0.438174	0.663	0.474	1.49057e-258	Cm2 - ACTA1	ARHGEF12
1.13928e-275	0.431704	0.589	0.389	3.98954e-271	Cm2 - ACTA1	RNF115
7.28965e-232	0.431442	0.202	0.074	2.55269e-227	Cm2 - ACTA1	THBS1
3.36879e-123	0.425534	0.601	0.486	1.17968e-118	Cm2 - ACTA1	TNNI3
0	0.415334	0.973	0.967	0	Cm2 - ACTA1	PDLIM5
0	0.41078	0.336	0.122	0	Cm2 - ACTA1	ADAM19
0	0.407553	0.309	0.098	0	Cm2 - ACTA1	ABRA
2.90161e-193	0.40734	0.695	0.547	1.01609e-188	Cm2 - ACTA1	IGF1R
1.37098e-210	0.405632	0.897	0.826	4.8009e-206	Cm2 - ACTA1	OBSCN
6.92875e-192	0.402057	0.644	0.485	2.42631e-187	Cm2 - ACTA1	GPAT3
1.84578e-220	0.400441	0.947	0.923	6.46354e-216	Cm2 - ACTA1	MYOZ2
2.92761e-101	0.393129	0.647	0.56	1.02519e-96	Cm2 - ACTA1	FNDC3A
0	0.390122	0.379	0.167	0	Cm2 - ACTA1	RRAS2
4.17111e-85	0.389693	0.27	0.175	1.46064e-80	Cm2 - ACTA1	NR4A1
1.14135e-241	0.388059	0.479	0.286	3.99679e-237	Cm2 - ACTA1	ENAH
4.00698e-200	0.387831	0.749	0.613	1.40316e-195	Cm2 - ACTA1	CPED1
1.09201e-110	0.386217	0.818	0.697	3.82399e-106	Cm2 - ACTA1	PDK4
2.98692e-82	0.3835	0.883	0.858	1.04596e-77	Cm2 - ACTA1	HSPB7
2.64238e-233	0.383272	0.961	0.928	9.25309e-229	Cm2 - ACTA1	DST
6.62672e-159	0.378976	0.931	0.901	2.32054e-154	Cm2 - ACTA1	FILIP1
0	0.37703	0.275	0.071	0	Cm2 - ACTA1	ATP6V1F
2.63668e-128	0.376329	0.87	0.802	9.23312e-124	Cm2 - ACTA1	PCDH9
0	0.369856	0.352	0.14	0	Cm2 - ACTA1	EIF2AK3
9.23637e-161	0.365499	0.461	0.31	3.23439e-156	Cm2 - ACTA1	UGP2
6.81641e-200	0.362949	0.45	0.276	2.38697e-195	Cm2 - ACTA1	HSPB1
3.26992e-300	0.359572	0.337	0.148	1.14506e-295	Cm2 - ACTA1	BDNF
1.31758e-145	0.3568	0.886	0.828	4.6139e-141	Cm2 - ACTA1	RABGAP1L
2.81125e-79	0.356398	0.441	0.347	9.84444e-75	Cm2 - ACTA1	COL4A2
1.85775e-201	0.354965	0.803	0.689	6.50547e-197	Cm2 - ACTA1	CASQ2
4.02543e-199	0.351818	0.568	0.395	1.40963e-194	Cm2 - ACTA1	IFRD1
4.86582e-52	0.342836	0.536	0.463	1.70391e-47	Cm2 - ACTA1	NMRK2
1.55816e-159	0.338334	0.882	0.809	5.45635e-155	Cm2 - ACTA1	SAMD4A
1.62345e-145	0.337747	0.822	0.734	5.68498e-141	Cm2 - ACTA1	CACNA2D1
5.47726e-67	0.337257	0.804	0.758	1.91803e-62	Cm2 - ACTA1	PCDH7
1.41069e-56	0.334128	0.726	0.67	4.93996e-52	Cm2 - ACTA1	FAM129A
3.07602e-157	0.328074	0.925	0.887	1.07716e-152	Cm2 - ACTA1	EXOC6B
0	0.325184	0.433	0.216	0	Cm2 - ACTA1	DAPK3
3.27367e-35	0.324189	0.795	0.788	1.14637e-30	Cm2 - ACTA1	CRYAB
6.43441e-247	0.323227	0.309	0.143	2.2532e-242	Cm2 - ACTA1	C3orf52
4.1708e-45	0.315067	0.888	0.874	1.46053e-40	Cm2 - ACTA1	C15orf41
8.66371e-254	0.313908	0.347	0.167	3.03386e-249	Cm2 - ACTA1	EGLN3
5.44598e-169	0.312982	0.402	0.247	1.90707e-164	Cm2 - ACTA1	DGKD
2.78002e-141	0.305915	0.398	0.259	9.73507e-137	Cm2 - ACTA1	PICALM
2.60949e-140	0.304637	0.352	0.214	9.13791e-136	Cm2 - ACTA1	RCAN1
2.18072e-220	0.303934	0.233	0.096	7.63645e-216	Cm2 - ACTA1	BTG2
2.06937e-122	0.30275	0.922	0.891	7.24652e-118	Cm2 - ACTA1	PAM
2.56779e-118	0.301879	0.672	0.553	8.9919e-114	Cm2 - ACTA1	SLC20A2
2.62573e-139	0.301135	0.373	0.233	9.19477e-135	Cm2 - ACTA1	DDX60L
1.27321e-169	0.300795	0.649	0.496	4.45853e-165	Cm2 - ACTA1	ALPK3
1.32065e-139	0.299	0.635	0.505	4.62465e-135	Cm2 - ACTA1	ITGAV
1.82422e-142	0.294587	0.542	0.395	6.38806e-138	Cm2 - ACTA1	INSR
1.68134e-128	0.289678	0.461	0.325	5.88771e-124	Cm2 - ACTA1	ITGB1
2.02639e-166	0.288078	0.299	0.16	7.09601e-162	Cm2 - ACTA1	FLNB
2.0386e-95	0.283939	0.791	0.705	7.13875e-91	Cm2 - ACTA1	XPR1
1.43733e-71	0.283813	0.877	0.851	5.03325e-67	Cm2 - ACTA1	LARGE
4.46921e-252	0.280216	0.33	0.153	1.56503e-247	Cm2 - ACTA1	USP9Y
7.34162e-80	0.2791	0.586	0.492	2.57089e-75	Cm2 - ACTA1	PRKAR1A
6.7075e-151	0.277328	0.121	0.041	2.34883e-146	Cm2 - ACTA1	STAT4
6.24511e-70	0.276083	0.56	0.472	2.18691e-65	Cm2 - ACTA1	PSME4
1.00511e-122	0.275884	0.816	0.714	3.51969e-118	Cm2 - ACTA1	VCL
5.52722e-171	0.274609	0.382	0.225	1.93552e-166	Cm2 - ACTA1	DIAPH1
2.14467e-87	0.274175	0.287	0.186	7.51021e-83	Cm2 - ACTA1	COL4A1
1.05028e-109	0.274161	0.408	0.28	3.67786e-105	Cm2 - ACTA1	PDE10A
1.09191e-128	0.27108	0.34	0.209	3.82364e-124	Cm2 - ACTA1	ZNF318
3.92241e-300	0.267339	0.167	0.045	1.37355e-295	Cm2 - ACTA1	TNFRSF11B
1.21679e-244	0.26659	0.242	0.096	4.26097e-240	Cm2 - ACTA1	GEM
1.47478e-77	0.261757	0.976	0.966	5.16438e-73	Cm2 - ACTA1	LAMA2
3.21456e-98	0.260449	0.376	0.253	1.12567e-93	Cm2 - ACTA1	NID1
0	0.258234	0.169	0.039	0	Cm2 - ACTA1	ATF3
2.31732e-83	0.256968	0.133	0.065	8.1148e-79	Cm2 - ACTA1	PRSS50
1.45795e-118	0.256964	0.363	0.235	5.10546e-114	Cm2 - ACTA1	VMP1
2.15766e-173	0.256766	0.434	0.257	7.55569e-169	Cm2 - ACTA1	UTY
5.68748e-89	0.253901	0.365	0.256	1.99164e-84	Cm2 - ACTA1	DCBLD2
1.37384e-121	0.252996	0.494	0.354	4.81091e-117	Cm2 - ACTA1	COL21A1
2.9277e-305	0.251486	0.177	0.049	1.02522e-300	Cm2 - ACTA1	LINC01091
6.31489e-147	0.251051	0.344	0.201	2.21135e-142	Cm2 - ACTA1	TSC22D2
1.29502e-113	0.24877	0.42	0.289	4.53491e-109	Cm2 - ACTA1	SORT1
4.09099e-178	0.248611	0.348	0.192	1.43258e-173	Cm2 - ACTA1	CFL2
8.01752e-90	0.248145	0.453	0.338	2.80758e-85	Cm2 - ACTA1	SSBP2
2.45224e-67	0.247475	0.512	0.415	8.58725e-63	Cm2 - ACTA1	ELF1
7.23073e-175	0.246675	0.199	0.085	2.53206e-170	Cm2 - ACTA1	LRRC8B
5.11686e-108	0.246521	0.693	0.576	1.79182e-103	Cm2 - ACTA1	FNDC3B
2.44086e-77	0.245704	0.313	0.215	8.54741e-73	Cm2 - ACTA1	SLC2A13
1.41308e-129	0.244534	0.32	0.19	4.94834e-125	Cm2 - ACTA1	JUN
4.82794e-106	0.244435	0.343	0.223	1.69065e-101	Cm2 - ACTA1	RP11-996F15.2
1.35509e-117	0.243414	0.495	0.33	4.74527e-113	Cm2 - ACTA1	TTTY14
1.16322e-100	0.241981	0.571	0.45	4.07337e-96	Cm2 - ACTA1	USP15
1.45845e-115	0.24066	0.371	0.239	5.10721e-111	Cm2 - ACTA1	TNNT1
1.63166e-95	0.238101	0.95	0.933	5.71376e-91	Cm2 - ACTA1	CDH2
1.08827e-127	0.236361	0.354	0.22	3.8109e-123	Cm2 - ACTA1	SMC5
1.47239e-216	0.235904	0.26	0.114	5.15603e-212	Cm2 - ACTA1	DNAJA4
5.26535e-279	0.235678	0.144	0.036	1.84382e-274	Cm2 - ACTA1	AREG
1.5772e-83	0.235003	0.606	0.504	5.52304e-79	Cm2 - ACTA1	SMYD2
1.69702e-40	0.234166	0.77	0.744	5.94264e-36	Cm2 - ACTA1	TANC1
3.24209e-11	0.233898	0.541	0.522	1.13531e-06	Cm2 - ACTA1	ELL2
2.4882e-150	0.233704	0.313	0.174	8.71318e-146	Cm2 - ACTA1	JPH1
1.95372e-55	0.233507	0.674	0.606	6.84153e-51	Cm2 - ACTA1	HOMER1
3.07008e-158	0.233031	0.987	0.979	1.07508e-153	Cm2 - ACTA1	PDE4DIP
1.18244e-60	0.231265	0.405	0.314	4.14068e-56	Cm2 - ACTA1	ARID5B
0.000135339	0.227997	0.822	0.86	1	Cm2 - ACTA1	ACTC1
3.9551e-80	0.227157	0.99	0.983	1.385e-75	Cm2 - ACTA1	NEAT1
5.57482e-79	0.225225	0.65	0.548	1.95219e-74	Cm2 - ACTA1	MYL6
0	0.224625	0.11	0.007	0	Cm2 - ACTA1	RP11-766F14.2
3.54508e-68	0.222228	0.345	0.25	1.24142e-63	Cm2 - ACTA1	USP54
1.01585e-180	0.219338	0.252	0.118	3.55729e-176	Cm2 - ACTA1	WEE1
1.21171e-130	0.215758	0.084	0.024	4.24316e-126	Cm2 - ACTA1	RP11-457K10.1
3.08039e-74	0.215284	0.762	0.685	1.07869e-69	Cm2 - ACTA1	RBPMS
1.6101e-108	0.212754	0.297	0.181	5.63826e-104	Cm2 - ACTA1	CLIP1
3.47419e-65	0.21203	0.813	0.738	1.21659e-60	Cm2 - ACTA1	CPEB4
1.26789e-38	0.211856	0.504	0.436	4.43991e-34	Cm2 - ACTA1	P4HA1
1.49745e-76	0.211112	0.679	0.584	5.24377e-72	Cm2 - ACTA1	RBM24
4.02627e-33	0.210248	0.794	0.77	1.40992e-28	Cm2 - ACTA1	ANK3
1.82364e-82	0.21008	0.76	0.678	6.38602e-78	Cm2 - ACTA1	MACF1
2.20886e-67	0.209621	0.642	0.552	7.73498e-63	Cm2 - ACTA1	CLIC5
8.0357e-61	0.208953	0.383	0.29	2.81394e-56	Cm2 - ACTA1	TXNRD1
2.11572e-57	0.208661	0.376	0.286	7.40882e-53	Cm2 - ACTA1	CTD-2587H24.5
1.92875e-64	0.207944	0.428	0.332	6.75409e-60	Cm2 - ACTA1	AP1S2
5.48739e-68	0.207738	0.86	0.816	1.92157e-63	Cm2 - ACTA1	MBNL1
2.46594e-143	0.207682	0.266	0.139	8.63522e-139	Cm2 - ACTA1	LINC00702
2.13386e-222	0.204337	0.212	0.081	7.47234e-218	Cm2 - ACTA1	IER3
1.6331e-49	0.204077	0.225	0.152	5.71878e-45	Cm2 - ACTA1	ADGRL3
3.47769e-88	0.203953	0.2	0.112	1.21782e-83	Cm2 - ACTA1	XRCC4
5.35153e-62	0.202834	0.716	0.638	1.874e-57	Cm2 - ACTA1	AC013461.1
1.96717e-84	0.202708	0.475	0.356	6.88863e-80	Cm2 - ACTA1	HIPK2
9.29641e-154	0.202574	0.269	0.138	3.25542e-149	Cm2 - ACTA1	SACS
1.17126e-154	0.201952	0.239	0.115	4.10153e-150	Cm2 - ACTA1	ATRNL1
5.07793e-168	0.200256	0.242	0.112	1.77819e-163	Cm2 - ACTA1	PLCE1
1.50687e-55	0.198566	0.269	0.188	5.27675e-51	Cm2 - ACTA1	HSPA5
7.8243e-72	0.196816	0.517	0.411	2.73991e-67	Cm2 - ACTA1	UBAC2
2.86322e-46	0.196619	0.689	0.633	1.00264e-41	Cm2 - ACTA1	PHLDB2
9.51711e-63	0.195069	0.634	0.548	3.3327e-58	Cm2 - ACTA1	CUX1
1.2464e-87	0.194509	0.426	0.306	4.36464e-83	Cm2 - ACTA1	NT5C2
1.15397e-64	0.192293	0.355	0.261	4.04096e-60	Cm2 - ACTA1	CLIC4
1.49557e-56	0.191264	0.538	0.451	5.2372e-52	Cm2 - ACTA1	UBE2H
2.57498e-186	0.190438	0.162	0.058	9.01706e-182	Cm2 - ACTA1	ATP8B1
3.8045e-99	0.189991	0.296	0.181	1.33226e-94	Cm2 - ACTA1	ZDHHC14
2.94264e-71	0.189938	0.748	0.667	1.03045e-66	Cm2 - ACTA1	PRKAA2
7.87438e-71	0.189778	0.522	0.416	2.75745e-66	Cm2 - ACTA1	GABARAPL1
3.18623e-47	0.188835	0.431	0.347	1.11575e-42	Cm2 - ACTA1	HIF1A-AS2
1.85463e-43	0.188124	0.999	0.998	6.49456e-39	Cm2 - ACTA1	MALAT1
3.11683e-53	0.188042	0.534	0.442	1.09145e-48	Cm2 - ACTA1	2021-03-03
1.66556e-57	0.187878	0.648	0.564	5.83247e-53	Cm2 - ACTA1	SH3D19
0	0.187215	0.12	0.021	0	Cm2 - ACTA1	B3GALT5
1.68733e-76	0.187038	0.238	0.148	5.90868e-72	Cm2 - ACTA1	CDCA2
6.17601e-289	0.186174	0.172	0.048	2.16271e-284	Cm2 - ACTA1	ARID5A
5.47033e-48	0.185748	0.94	0.927	1.9156e-43	Cm2 - ACTA1	DES
2.53494e-65	0.184936	0.93	0.9	8.87686e-61	Cm2 - ACTA1	CAMK2D
1.26741e-48	0.184413	0.728	0.669	4.43823e-44	Cm2 - ACTA1	MSRB3
1.2752e-35	0.183474	0.31	0.244	4.4655e-31	Cm2 - ACTA1	CAV1
5.09085e-141	0.180846	0.159	0.065	1.78271e-136	Cm2 - ACTA1	RP11-236B18.2
7.83301e-137	0.179802	0.122	0.044	2.74296e-132	Cm2 - ACTA1	DDAH1
1.0769e-33	0.179205	0.532	0.465	3.7711e-29	Cm2 - ACTA1	TRIM55
2.33648e-81	0.17879	0.15	0.077	8.18187e-77	Cm2 - ACTA1	FMNL2
1.78126e-211	0.178665	0.164	0.055	6.23761e-207	Cm2 - ACTA1	ABCG2
9.88863e-126	0.17835	0.266	0.145	3.4628e-121	Cm2 - ACTA1	STK17A
1.90844e-65	0.177725	0.346	0.247	6.68298e-61	Cm2 - ACTA1	CNKSR3
1.50356e-68	0.177255	0.489	0.381	5.26516e-64	Cm2 - ACTA1	STRN
9.04906e-48	0.176065	0.902	0.887	3.1688e-43	Cm2 - ACTA1	LPP
0.00667261	0.175778	0.533	0.53	1	Cm2 - ACTA1	PRKAG2
4.6601e-173	0.17372	0.217	0.095	1.63188e-168	Cm2 - ACTA1	TTTY15
9.23309e-63	0.172802	0.523	0.424	3.23324e-58	Cm2 - ACTA1	POPDC2
0	0.172664	0.137	0.025	0	Cm2 - ACTA1	OTUD1
3.40722e-47	0.172599	0.37	0.288	1.19314e-42	Cm2 - ACTA1	SLC38A2
8.71528e-95	0.170526	0.272	0.165	3.05192e-90	Cm2 - ACTA1	RUBCN
3.47354e-76	0.169525	0.323	0.22	1.21636e-71	Cm2 - ACTA1	RAB21
5.56656e-45	0.16935	0.451	0.37	1.9493e-40	Cm2 - ACTA1	HSPB8
3.06337e-64	0.168717	0.538	0.432	1.07273e-59	Cm2 - ACTA1	KIF1B
5.25809e-44	0.167895	0.553	0.456	1.84128e-39	Cm2 - ACTA1	RALYL
6.87823e-63	0.167485	0.273	0.183	2.40862e-58	Cm2 - ACTA1	EDNRA
5.18486e-145	0.165158	0.086	0.024	1.81563e-140	Cm2 - ACTA1	FOS
5.64872e-48	0.16472	0.537	0.453	1.97807e-43	Cm2 - ACTA1	SMG1
6.45258e-53	0.163567	0.562	0.472	2.25956e-48	Cm2 - ACTA1	USP28
5.20666e-70	0.163502	0.129	0.066	1.82327e-65	Cm2 - ACTA1	ZFP36
2.35329e-63	0.163116	0.318	0.222	8.24075e-59	Cm2 - ACTA1	CTD-2147F2.2
1.18283e-116	0.162268	0.188	0.091	4.14204e-112	Cm2 - ACTA1	IPMK
8.16632e-55	0.162164	0.321	0.234	2.85968e-50	Cm2 - ACTA1	PTPN1
1.17726e-100	0.161432	0.279	0.166	4.12253e-96	Cm2 - ACTA1	FXYD1
1.68289e-70	0.161035	0.404	0.296	5.89314e-66	Cm2 - ACTA1	MFN2
1.42681e-93	0.160803	0.251	0.147	4.99639e-89	Cm2 - ACTA1	AMOTL1
4.41983e-94	0.160549	0.182	0.095	1.54774e-89	Cm2 - ACTA1	MIR4435-2HG
1.12601e-86	0.160222	0.256	0.155	3.94305e-82	Cm2 - ACTA1	YBX3
5.58182e-26	0.159199	0.491	0.434	1.95464e-21	Cm2 - ACTA1	TRIO
7.98316e-24	0.158829	0.311	0.256	2.79554e-19	Cm2 - ACTA1	UBC
7.92823e-16	0.158559	0.91	0.907	2.77631e-11	Cm2 - ACTA1	TRDN
3.93713e-76	0.15814	0.208	0.122	1.37871e-71	Cm2 - ACTA1	RP13-270P17.2
1.53035e-16	0.158056	0.971	0.967	5.35898e-12	Cm2 - ACTA1	CACNA1C
1.20526e-41	0.155788	0.246	0.176	4.22059e-37	Cm2 - ACTA1	FOXP2
2.52175e-08	0.155788	0.719	0.739	0.000883065	Cm2 - ACTA1	PLN
3.645e-84	0.154468	0.253	0.153	1.27641e-79	Cm2 - ACTA1	PTPRD
5.24611e-124	0.154227	0.15	0.064	1.83708e-119	Cm2 - ACTA1	FAM122C
3.26161e-99	0.152939	0.215	0.117	1.14215e-94	Cm2 - ACTA1	RP11-223C24.1
2.2377e-43	0.152568	0.563	0.485	7.83599e-39	Cm2 - ACTA1	USP47
4.62771e-74	0.152446	0.259	0.165	1.62053e-69	Cm2 - ACTA1	AZIN1
1.4659e-65	0.151595	0.297	0.203	5.13329e-61	Cm2 - ACTA1	HSPB6
5.18855e-52	0.151135	0.454	0.362	1.81692e-47	Cm2 - ACTA1	OGT
2.26322e-39	0.151021	0.383	0.308	7.92534e-35	Cm2 - ACTA1	FAM49B
5.90281e-90	0.151008	0.289	0.179	2.06704e-85	Cm2 - ACTA1	MAFK
1.82008e-22	0.14964	0.933	0.925	6.37356e-18	Cm2 - ACTA1	AKAP6
1.5368e-140	0.147792	0.19	0.085	5.38156e-136	Cm2 - ACTA1	FSTL3
2.50074e-222	0.146785	0.093	0.019	8.75708e-218	Cm2 - ACTA1	TGFB2
1.97218e-41	0.146438	0.404	0.325	6.90619e-37	Cm2 - ACTA1	HERC4
3.85084e-48	0.146345	0.363	0.278	1.34849e-43	Cm2 - ACTA1	VCP
3.82492e-152	0.14596	0.183	0.078	1.33941e-147	Cm2 - ACTA1	DNAJB5
1.11465e-144	0.145556	0.129	0.046	3.90328e-140	Cm2 - ACTA1	RP3-399L15.3
3.55634e-26	0.144691	0.247	0.188	1.24536e-21	Cm2 - ACTA1	HS6ST3
1.15383e-34	0.143755	0.966	0.955	4.04049e-30	Cm2 - ACTA1	SORBS1
7.55921e-35	0.143731	0.246	0.183	2.64708e-30	Cm2 - ACTA1	NAMPT
9.71612e-32	0.143248	0.204	0.148	3.40239e-27	Cm2 - ACTA1	KLRD1
2.07621e-55	0.141336	0.285	0.2	7.27046e-51	Cm2 - ACTA1	LATS2
1.35455e-36	0.141278	0.456	0.381	4.74337e-32	Cm2 - ACTA1	DYRK1A
3.1877e-59	0.141025	0.342	0.247	1.11627e-54	Cm2 - ACTA1	CYB5R1
2.21674e-56	0.140965	0.273	0.188	7.76259e-52	Cm2 - ACTA1	RHEB
7.6478e-58	0.140808	0.203	0.128	2.67811e-53	Cm2 - ACTA1	MET
4.26927e-35	0.140795	0.545	0.471	1.49501e-30	Cm2 - ACTA1	SIK3
1.79617e-58	0.140271	0.289	0.2	6.28982e-54	Cm2 - ACTA1	MFGE8
1.61936e-101	0.140108	0.235	0.13	5.67066e-97	Cm2 - ACTA1	KDM5D
3.46672e-28	0.138861	0.397	0.335	1.21398e-23	Cm2 - ACTA1	EYA1
5.14937e-45	0.1388	0.313	0.233	1.80321e-40	Cm2 - ACTA1	PTPN14
1.16396e-45	0.138678	0.588	0.503	4.07597e-41	Cm2 - ACTA1	CCSER2
2.36842e-11	0.138233	0.5	0.478	8.29373e-07	Cm2 - ACTA1	RAPGEF2
6.87679e-35	0.138179	0.422	0.349	2.40811e-30	Cm2 - ACTA1	KIAA0922
2.44061e-61	0.137558	0.291	0.2	8.54654e-57	Cm2 - ACTA1	RP11-700N1.1
6.40563e-55	0.13657	0.295	0.205	2.24312e-50	Cm2 - ACTA1	TTTY10
1.61174e-54	0.135765	0.38	0.284	5.64399e-50	Cm2 - ACTA1	TPD52L1
4.35082e-157	0.133514	0.145	0.053	1.52357e-152	Cm2 - ACTA1	GPA33
2.68314e-63	0.13346	0.292	0.198	9.39582e-59	Cm2 - ACTA1	PTPN11
3.84889e-28	0.132803	0.966	0.95	1.3478e-23	Cm2 - ACTA1	RBM20
1.75384e-54	0.13188	0.205	0.132	6.14159e-50	Cm2 - ACTA1	KLF6
2.35205e-79	0.130782	0.2	0.113	8.23641e-75	Cm2 - ACTA1	RRP12
1.94865e-28	0.130515	0.572	0.512	6.82378e-24	Cm2 - ACTA1	CAP2
9.33051e-27	0.13034	0.49	0.424	3.26736e-22	Cm2 - ACTA1	HECW2
2.58641e-35	0.130308	0.435	0.36	9.05708e-31	Cm2 - ACTA1	PCGF5
8.4741e-17	0.129784	0.689	0.661	2.96746e-12	Cm2 - ACTA1	FBXW7
3.94893e-29	0.129759	0.467	0.398	1.38284e-24	Cm2 - ACTA1	PLPP1
0	0.129487	0.083	0.008	0	Cm2 - ACTA1	RP11-309L24.4
7.76693e-52	0.129145	0.288	0.204	2.71982e-47	Cm2 - ACTA1	RNF146
2.00858e-09	0.129144	0.487	0.463	7.03364e-05	Cm2 - ACTA1	PGM5
4.29962e-35	0.129108	0.281	0.212	1.50564e-30	Cm2 - ACTA1	RORA
4.20995e-33	0.128537	0.431	0.356	1.47424e-28	Cm2 - ACTA1	BACH1
8.86317e-40	0.128511	0.368	0.289	3.1037e-35	Cm2 - ACTA1	DHX32
7.83236e-48	0.128356	0.277	0.198	2.74274e-43	Cm2 - ACTA1	CDC37L1
4.83546e-60	0.128288	0.247	0.162	1.69328e-55	Cm2 - ACTA1	STRIP2
5.49692e-33	0.12781	0.461	0.387	1.92491e-28	Cm2 - ACTA1	PEAK1
1.7372e-30	0.127307	0.322	0.257	6.08334e-26	Cm2 - ACTA1	PACS1
1.7758e-38	0.127062	0.441	0.357	6.21848e-34	Cm2 - ACTA1	SYNDIG1
3.63785e-36	0.126731	0.405	0.329	1.2739e-31	Cm2 - ACTA1	TAX1BP1
1.71714e-26	0.126521	0.667	0.609	6.01307e-22	Cm2 - ACTA1	RASAL2
1.26914e-53	0.126297	0.228	0.15	4.44427e-49	Cm2 - ACTA1	PDLIM7
5.87795e-88	0.124597	0.157	0.079	2.05834e-83	Cm2 - ACTA1	TRAFD1
3.00909e-50	0.124286	0.27	0.189	1.05372e-45	Cm2 - ACTA1	PXYLP1
2.6794e-78	0.123439	0.215	0.125	9.38271e-74	Cm2 - ACTA1	EIF1AY
1.1667e-58	0.123006	0.252	0.167	4.08557e-54	Cm2 - ACTA1	PPP2CB
5.45974e-12	0.122926	0.057	0.038	1.91189e-07	Cm2 - ACTA1	NRXN3
5.29182e-36	0.121973	0.317	0.246	1.85309e-31	Cm2 - ACTA1	MORF4L2
2.05938e-78	0.120969	0.146	0.074	7.21155e-74	Cm2 - ACTA1	CRY1
1.68689e-58	0.120956	0.232	0.151	5.90716e-54	Cm2 - ACTA1	FAM177A1
1.35145e-155	0.120516	0.124	0.042	4.73252e-151	Cm2 - ACTA1	CRIP3
4.21578e-60	0.119924	0.202	0.125	1.47628e-55	Cm2 - ACTA1	STOM
3.5605e-45	0.118861	0.258	0.183	1.24682e-40	Cm2 - ACTA1	STK38
1.87057e-32	0.118818	0.774	0.725	6.55036e-28	Cm2 - ACTA1	KTN1
1.00085e-14	0.11825	0.467	0.428	3.50478e-10	Cm2 - ACTA1	RP11-381K20.2
4.74399e-45	0.118193	0.24	0.168	1.66125e-40	Cm2 - ACTA1	ROCK2
9.34301e-243	0.117298	0.101	0.021	3.27174e-238	Cm2 - ACTA1	RP11-309L24.2
1.47782e-59	0.117128	0.16	0.092	5.17504e-55	Cm2 - ACTA1	IRS2
1.51839e-33	0.116524	0.23	0.168	5.31711e-29	Cm2 - ACTA1	RP11-814P5.1
8.53476e-65	0.11549	0.205	0.125	2.9887e-60	Cm2 - ACTA1	PPFIA4
2.56434e-14	0.115478	0.842	0.819	8.9798e-10	Cm2 - ACTA1	EFNA5
4.48927e-29	0.115344	0.452	0.377	1.57205e-24	Cm2 - ACTA1	IQCJ-SCHIP1
1.88806e-55	0.114909	0.186	0.114	6.6116e-51	Cm2 - ACTA1	MSN
1.52155e-88	0.114787	0.188	0.1	5.32817e-84	Cm2 - ACTA1	ADAMTSL5
6.88283e-52	0.114578	0.25	0.169	2.41023e-47	Cm2 - ACTA1	MXRA7
2.57518e-21	0.113999	0.504	0.452	9.01776e-17	Cm2 - ACTA1	ATP2C1
5.25915e-109	0.113474	0.141	0.061	1.84165e-104	Cm2 - ACTA1	CASP3
5.16183e-33	0.112966	0.136	0.088	1.80757e-28	Cm2 - ACTA1	RHOB
3.03376e-30	0.112616	0.239	0.18	1.06236e-25	Cm2 - ACTA1	SNRK
2.71508e-22	0.112207	0.492	0.435	9.50766e-18	Cm2 - ACTA1	VLDLR-AS1
2.81439e-48	0.112117	0.251	0.173	9.85542e-44	Cm2 - ACTA1	FGFR1
1.81093e-25	0.111544	0.423	0.362	6.3415e-21	Cm2 - ACTA1	WIPI1
3.45673e-38	0.110799	0.261	0.191	1.21048e-33	Cm2 - ACTA1	EIF5B
2.46113e-20	0.110235	0.554	0.503	8.61837e-16	Cm2 - ACTA1	KALRN
1.17035e-17	0.109686	0.498	0.455	4.09832e-13	Cm2 - ACTA1	BCO2
8.14618e-31	0.109574	0.372	0.302	2.85263e-26	Cm2 - ACTA1	STRN3
2.98249e-17	0.108818	0.389	0.343	1.04441e-12	Cm2 - ACTA1	ASB18
1.10543e-26	0.108156	0.273	0.214	3.87099e-22	Cm2 - ACTA1	PRRX1
9.28608e-11	0.107982	0.351	0.315	3.2518e-06	Cm2 - ACTA1	MAPK4
1.58794e-24	0.107809	0.367	0.306	5.56064e-20	Cm2 - ACTA1	PDE8A
1.67746e-21	0.107021	0.35	0.295	5.87412e-17	Cm2 - ACTA1	GOLIM4
4.18195e-23	0.10656	0.435	0.376	1.46444e-18	Cm2 - ACTA1	BZW2
9.35746e-22	0.106426	0.624	0.575	3.2768e-17	Cm2 - ACTA1	TRIM54
1.73391e-41	0.106362	0.213	0.147	6.07181e-37	Cm2 - ACTA1	SNHG8
1.82063e-39	0.106312	0.208	0.143	6.37548e-35	Cm2 - ACTA1	DENND2C
5.67886e-74	0.105847	0.135	0.067	1.98862e-69	Cm2 - ACTA1	RND3
1.21773e-34	0.105711	0.098	0.057	4.26426e-30	Cm2 - ACTA1	GADD45B
3.53565e-16	0.105609	0.913	0.904	1.23811e-11	Cm2 - ACTA1	MAGI1
5.42928e-15	0.105323	0.656	0.618	1.90123e-10	Cm2 - ACTA1	WDPCP
3.39377e-29	0.105322	0.261	0.198	1.18843e-24	Cm2 - ACTA1	EXT1
3.09731e-30	0.105212	0.286	0.221	1.08462e-25	Cm2 - ACTA1	BMPR2
5.7336e-35	0.105126	0.349	0.273	2.00779e-30	Cm2 - ACTA1	SEC31A
5.90163e-92	0.104967	0.142	0.067	2.06663e-87	Cm2 - ACTA1	DDX3Y
7.3732e-40	0.103769	0.236	0.167	2.58195e-35	Cm2 - ACTA1	POR
5.9317e-12	0.103237	0.945	0.943	2.07716e-07	Cm2 - ACTA1	DMD
6.18149e-51	0.102411	0.13	0.073	2.16463e-46	Cm2 - ACTA1	ELOVL5
3.99489e-53	0.10234	0.084	0.039	1.39893e-48	Cm2 - ACTA1	HS3ST3A1
1.1392e-13	0.10213	0.435	0.392	3.98926e-09	Cm2 - ACTA1	NAALADL2
2.30125e-38	0.102075	0.267	0.195	8.0585e-34	Cm2 - ACTA1	FBXO21
1.55618e-35	0.101918	0.173	0.116	5.44944e-31	Cm2 - ACTA1	HSPA1A
3.06365e-47	0.101543	0.182	0.116	1.07283e-42	Cm2 - ACTA1	MAP3K3
6.61193e-27	0.101263	0.328	0.265	2.31537e-22	Cm2 - ACTA1	SH3GLB1
9.87386e-10	0.100839	0.935	0.962	3.45763e-05	Cm2 - ACTA1	MYH7
3.25767e-13	0.100814	0.12	0.091	1.14077e-08	Cm2 - ACTA1	TPM3
5.96504e-31	0.100677	0.183	0.129	2.08884e-26	Cm2 - ACTA1	RP11-10L7.1
5.5032e-25	0.100429	0.431	0.359	1.92711e-20	Cm2 - ACTA1	SAMD12
1.25786e-08	0.100017	0.561	0.542	0.000440478	Cm2 - ACTA1	DIP2C
0	3.08062	0.998	0.339	0	Cm3 - MYL7	MYL7
0	0.868477	0.943	0.738	0	Cm3 - MYL7	TPM2
0	0.624231	0.835	0.576	0	Cm3 - MYL7	MIR133A1HG
3.24338e-176	0.545473	0.807	0.649	1.13577e-171	Cm3 - MYL7	MYH6
0	0.524417	0.702	0.412	0	Cm3 - MYL7	LINC00881
3.25975e-189	0.475453	0.645	0.455	1.1415e-184	Cm3 - MYL7	NMRK2
6.62837e-308	0.470823	0.814	0.593	2.32112e-303	Cm3 - MYL7	MPP3
4.63721e-235	0.456842	0.879	0.699	1.62386e-230	Cm3 - MYL7	CALD1
5.11151e-286	0.451445	0.865	0.679	1.78995e-281	Cm3 - MYL7	ACADVL
5.50184e-249	0.441961	0.689	0.453	1.92664e-244	Cm3 - MYL7	MIR1-1HG
4.99369e-283	0.434218	0.828	0.61	1.74869e-278	Cm3 - MYL7	SMYD1
3.43047e-257	0.434159	0.818	0.605	1.20128e-252	Cm3 - MYL7	SAT1
6.18586e-194	0.43382	0.944	0.847	2.16616e-189	Cm3 - MYL7	ACTC1
3.50017e-122	0.429134	0.23	0.111	1.22569e-117	Cm3 - MYL7	MYL4
1.64972e-270	0.42533	0.738	0.506	5.77699e-266	Cm3 - MYL7	MYL9
3.57445e-192	0.396959	0.54	0.348	1.2517e-187	Cm3 - MYL7	LIMS2
7.49832e-194	0.387141	0.718	0.506	2.62576e-189	Cm3 - MYL7	EYA4
2.89151e-263	0.387026	0.991	0.956	1.01255e-258	Cm3 - MYL7	FGF12
2.72999e-223	0.373389	0.815	0.614	9.55989e-219	Cm3 - MYL7	ACTB
6.73769e-87	0.36872	0.808	0.702	2.3594e-82	Cm3 - MYL7	PDK4
3.02952e-196	0.34509	0.921	0.752	1.06088e-191	Cm3 - MYL7	IL1RAPL1
4.83647e-160	0.335795	0.712	0.546	1.69364e-155	Cm3 - MYL7	MYL6
4.32256e-185	0.307875	0.983	0.939	1.51367e-180	Cm3 - MYL7	DMD
2.02905e-151	0.30012	0.432	0.252	7.10531e-147	Cm3 - MYL7	NID1
2.26261e-157	0.293106	0.585	0.377	7.92322e-153	Cm3 - MYL7	CACNA2D3
2.14556e-173	0.289848	0.975	0.91	7.51332e-169	Cm3 - MYL7	CACNB2
1.85399e-286	0.276074	0.291	0.101	6.4923e-282	Cm3 - MYL7	HOPX
1.39683e-130	0.274497	0.71	0.529	4.89143e-126	Cm3 - MYL7	C14orf180
3.75955e-134	0.273511	0.781	0.605	1.31652e-129	Cm3 - MYL7	HRAT17
4.35791e-132	0.273097	0.89	0.768	1.52605e-127	Cm3 - MYL7	KIF21A
5.32437e-191	0.259821	0.267	0.111	1.86449e-186	Cm3 - MYL7	MYLK4
2.86287e-102	0.256988	0.825	0.678	1.00252e-97	Cm3 - MYL7	CHN2
2.39611e-264	0.256932	0.262	0.089	8.39071e-260	Cm3 - MYL7	RP11-123O10.4
5.93009e-176	0.254307	0.997	0.983	2.0766e-171	Cm3 - MYL7	TPM1
5.75717e-116	0.250985	0.822	0.666	2.01605e-111	Cm3 - MYL7	AQP7
1.24462e-72	0.249125	0.896	0.817	4.35839e-68	Cm3 - MYL7	PXDNL
1.11948e-120	0.247867	0.94	0.841	3.92018e-116	Cm3 - MYL7	ERBB4
1.05753e-114	0.241952	0.547	0.377	3.70324e-110	Cm3 - MYL7	ASB2
3.32131e-116	0.241819	0.817	0.663	1.16306e-111	Cm3 - MYL7	MSRB3
7.02438e-111	0.238277	0.626	0.455	2.4598e-106	Cm3 - MYL7	ACTG1
2.7989e-66	0.238102	0.041	0.01	9.8012e-62	Cm3 - MYL7	RP11-384J4.2
5.97331e-99	0.237554	0.76	0.616	2.09173e-94	Cm3 - MYL7	KLHL31
1.90883e-122	0.235919	0.483	0.304	6.68433e-118	Cm3 - MYL7	MAPK4
1.82544e-111	0.23207	0.68	0.506	6.39234e-107	Cm3 - MYL7	EXOG
2.10951e-100	0.231561	0.643	0.482	7.38709e-96	Cm3 - MYL7	KIAA1217
1.85297e-96	0.229817	0.413	0.264	6.48873e-92	Cm3 - MYL7	FAM179A
2.05774e-89	0.225221	0.802	0.665	7.2058e-85	Cm3 - MYL7	FAM129A
2.4111e-107	0.223324	0.436	0.27	8.44319e-103	Cm3 - MYL7	CHST9
8.16874e-96	0.22175	0.843	0.716	2.86053e-91	Cm3 - MYL7	VCL
2.39528e-93	0.220457	0.836	0.706	8.38779e-89	Cm3 - MYL7	MTUS2
1.72227e-82	0.219239	0.389	0.257	6.03104e-78	Cm3 - MYL7	FRMD5
3.17188e-104	0.218019	0.959	0.878	1.11073e-99	Cm3 - MYL7	PDE7A
1.85236e-93	0.217799	0.861	0.728	6.48659e-89	Cm3 - MYL7	MYLK3
2.61008e-76	0.216493	0.595	0.45	9.13998e-72	Cm3 - MYL7	RP11-400K9.4
2.57511e-108	0.216425	0.581	0.403	9.01751e-104	Cm3 - MYL7	SLC5A1
1.85656e-92	0.216411	0.321	0.184	6.5013e-88	Cm3 - MYL7	HS6ST3
4.63059e-105	0.215353	0.402	0.251	1.62154e-100	Cm3 - MYL7	TINAGL1
1.05883e-211	0.212684	0.212	0.072	3.70782e-207	Cm3 - MYL7	GRIP1
8.87656e-87	0.212619	0.61	0.46	3.1084e-82	Cm3 - MYL7	TRIM55
2.83198e-90	0.212033	0.557	0.407	9.91703e-86	Cm3 - MYL7	MAT2A
6.79521e-63	0.211397	0.89	0.817	2.37955e-58	Cm3 - MYL7	ATP2A2
3.97045e-90	0.208267	0.892	0.769	1.39037e-85	Cm3 - MYL7	PHACTR1
5.19245e-86	0.20762	0.565	0.417	1.81829e-81	Cm3 - MYL7	STARD7
5.03386e-86	0.206652	0.394	0.258	1.76276e-81	Cm3 - MYL7	FLNA
2.08421e-112	0.206127	0.328	0.183	7.2985e-108	Cm3 - MYL7	AFF3
3.47248e-82	0.201808	0.365	0.234	1.21599e-77	Cm3 - MYL7	AC005037.3
3.62016e-100	0.201596	0.6	0.416	1.26771e-95	Cm3 - MYL7	HECW2
1.72532e-69	0.201186	0.803	0.682	6.04173e-65	Cm3 - MYL7	RGS6
2.0291e-74	0.200288	0.614	0.477	7.10549e-70	Cm3 - MYL7	PYGB
3.22699e-94	0.197479	0.853	0.701	1.13003e-89	Cm3 - MYL7	PTPRK
4.23701e-84	0.196802	0.782	0.648	1.48372e-79	Cm3 - MYL7	FABP3
1.25587e-79	0.193788	0.602	0.455	4.39779e-75	Cm3 - MYL7	MRPS25
1.70336e-62	0.193736	0.493	0.358	5.96482e-58	Cm3 - MYL7	ANKRD2
2.19149e-77	0.190559	0.446	0.303	7.67414e-73	Cm3 - MYL7	EDA
4.94121e-85	0.19044	0.403	0.264	1.73031e-80	Cm3 - MYL7	PRDX6
9.85186e-63	0.187894	0.53	0.401	3.44992e-58	Cm3 - MYL7	SEMA3C
7.65272e-113	0.187711	0.211	0.097	2.67983e-108	Cm3 - MYL7	LRRC7
3.06459e-67	0.186858	0.497	0.371	1.07316e-62	Cm3 - MYL7	MTCH1
2.53679e-70	0.186732	0.315	0.198	8.88332e-66	Cm3 - MYL7	AGBL4
1.41421e-80	0.185308	0.525	0.371	4.95227e-76	Cm3 - MYL7	CDK6
9.93119e-72	0.183824	0.53	0.386	3.4777e-67	Cm3 - MYL7	HIVEP3
2.13134e-69	0.181386	0.63	0.493	7.46351e-65	Cm3 - MYL7	HSPB3
3.98056e-83	0.18002	0.437	0.294	1.39391e-78	Cm3 - MYL7	IP6K3
6.17237e-154	0.176155	0.198	0.076	2.16144e-149	Cm3 - MYL7	RP11-444D3.1
9.64254e-95	0.175779	0.996	0.98	3.37662e-90	Cm3 - MYL7	MYBPC3
2.70561e-64	0.175107	0.825	0.71	9.47452e-60	Cm3 - MYL7	HAND2-AS1
6.58114e-66	0.174426	0.838	0.739	2.30458e-61	Cm3 - MYL7	CPEB4
4.32031e-64	0.172365	0.56	0.428	1.51289e-59	Cm3 - MYL7	HSF1
8.10264e-62	0.172333	0.583	0.453	2.83738e-57	Cm3 - MYL7	SLC38A1
4.23593e-63	0.170172	0.678	0.55	1.48334e-58	Cm3 - MYL7	HACD1
3.19616e-56	0.169211	0.713	0.593	1.11923e-51	Cm3 - MYL7	KLHL7
1.94149e-62	0.168993	0.769	0.646	6.7987e-58	Cm3 - MYL7	C14orf159
1.91169e-47	0.168009	0.591	0.476	6.69435e-43	Cm3 - MYL7	ENOX1
8.21141e-73	0.167544	0.35	0.227	2.87547e-68	Cm3 - MYL7	SYNJ2
2.88443e-75	0.166308	0.456	0.312	1.01007e-70	Cm3 - MYL7	NALCN
1.13441e-58	0.165884	0.528	0.404	3.97246e-54	Cm3 - MYL7	GSTK1
7.22558e-55	0.164346	0.48	0.362	2.53025e-50	Cm3 - MYL7	ZNF330
1.12104e-53	0.163266	0.639	0.508	3.92567e-49	Cm3 - MYL7	MACROD2
4.8754e-53	0.161554	0.784	0.669	1.70727e-48	Cm3 - MYL7	HMGN3
4.07168e-37	0.161481	0.652	0.558	1.42582e-32	Cm3 - MYL7	CKM
7.00749e-87	0.161448	0.279	0.158	2.45388e-82	Cm3 - MYL7	PCSK6
7.14693e-57	0.161384	0.787	0.682	2.50271e-52	Cm3 - MYL7	SLC25A36
1.45566e-62	0.160128	0.468	0.339	5.09744e-58	Cm3 - MYL7	PPIP5K2
4.59431e-71	0.15989	0.984	0.946	1.60883e-66	Cm3 - MYL7	ACTN2
1.30765e-62	0.159861	0.922	0.84	4.57912e-58	Cm3 - MYL7	CKMT2
1.7343e-56	0.1568	0.437	0.318	6.07317e-52	Cm3 - MYL7	PARVA
5.41061e-52	0.154777	0.679	0.566	1.89469e-47	Cm3 - MYL7	RP11-1000B6.3
3.11027e-53	0.154637	0.621	0.495	1.08916e-48	Cm3 - MYL7	CSGALNACT1
3.71324e-59	0.153827	0.38	0.264	1.3003e-54	Cm3 - MYL7	MAP1LC3A
6.29877e-57	0.153356	0.496	0.367	2.2057e-52	Cm3 - MYL7	RP11-93G5.1
6.14507e-79	0.152717	0.146	0.067	2.15188e-74	Cm3 - MYL7	LINC01182
4.26893e-80	0.152321	0.971	0.897	1.49489e-75	Cm3 - MYL7	CAMK2D
2.12123e-47	0.151819	0.669	0.556	7.42811e-43	Cm3 - MYL7	CSDC2
1.79491e-77	0.151315	0.256	0.145	6.28543e-73	Cm3 - MYL7	RAPGEF4
2.97341e-52	0.151151	0.88	0.798	1.04123e-47	Cm3 - MYL7	MYL3
2.54874e-50	0.150991	0.487	0.372	8.92517e-46	Cm3 - MYL7	ITGA7
1.36457e-76	0.150603	0.285	0.17	4.77847e-72	Cm3 - MYL7	FBXL22
7.25069e-53	0.150576	0.654	0.53	2.53905e-48	Cm3 - MYL7	RSRP1
1.47456e-65	0.150079	0.207	0.116	5.16363e-61	Cm3 - MYL7	ANGPTL4
2.03834e-136	0.149208	0.171	0.065	7.13786e-132	Cm3 - MYL7	ASPG
3.36039e-49	0.149175	0.521	0.404	1.17674e-44	Cm3 - MYL7	NNT-AS1
4.34223e-56	0.148891	0.495	0.373	1.52056e-51	Cm3 - MYL7	CORO6
1.33767e-42	0.148518	0.839	0.754	4.68427e-38	Cm3 - MYL7	SLC25A4
9.00739e-62	0.148381	0.252	0.152	3.15421e-57	Cm3 - MYL7	RP11-481J2.2
3.13867e-46	0.14821	0.348	0.249	1.0991e-41	Cm3 - MYL7	RCSD1
4.26889e-58	0.14735	0.433	0.31	1.49488e-53	Cm3 - MYL7	PERM1
1.99358e-57	0.147082	0.99	0.962	6.98111e-53	Cm3 - MYL7	LDB3
1.55527e-50	0.146905	0.631	0.521	5.44625e-46	Cm3 - MYL7	PRKAG2
1.27774e-109	0.146641	0.177	0.076	4.47439e-105	Cm3 - MYL7	LMAN1L
1.74212e-73	0.146275	0.254	0.146	6.10057e-69	Cm3 - MYL7	CADPS2
6.75152e-48	0.145394	0.535	0.424	2.36425e-43	Cm3 - MYL7	CDC37
4.35726e-53	0.144461	0.61	0.482	1.52582e-48	Cm3 - MYL7	PLD1
3.68615e-46	0.143753	0.332	0.235	1.29082e-41	Cm3 - MYL7	RP11-19O2.1
1.25719e-52	0.143082	0.378	0.267	4.40242e-48	Cm3 - MYL7	CTIF
4.2196e-62	0.142461	0.905	0.801	1.47762e-57	Cm3 - MYL7	PCDH9
1.48607e-46	0.142459	0.695	0.579	5.20392e-42	Cm3 - MYL7	MYOM3
1.31557e-65	0.142074	0.981	0.932	4.60686e-61	Cm3 - MYL7	NEXN
3.10065e-59	0.141891	0.346	0.233	1.08578e-54	Cm3 - MYL7	C8orf88
8.75484e-75	0.141226	0.257	0.148	3.06577e-70	Cm3 - MYL7	LINC01151
4.74543e-38	0.139529	0.536	0.426	1.66176e-33	Cm3 - MYL7	CTD-2281M20.1
5.52372e-46	0.139452	0.538	0.423	1.9343e-41	Cm3 - MYL7	AGTPBP1
3.99775e-51	0.139444	0.283	0.187	1.39993e-46	Cm3 - MYL7	SDCBP
5.25489e-54	0.139347	0.344	0.236	1.84016e-49	Cm3 - MYL7	ENTPD6
1.23187e-64	0.139327	0.263	0.159	4.31376e-60	Cm3 - MYL7	KATNAL2
7.99469e-43	0.139286	0.547	0.436	2.79958e-38	Cm3 - MYL7	RP11-23P13.6
1.38094e-48	0.13888	0.728	0.614	4.83576e-44	Cm3 - MYL7	ARHGAP10
4.0721e-46	0.138602	0.389	0.286	1.42597e-41	Cm3 - MYL7	PNN
7.35683e-56	0.138106	0.37	0.256	2.57621e-51	Cm3 - MYL7	GABPB1-AS1
8.75516e-42	0.13795	0.599	0.493	3.06588e-37	Cm3 - MYL7	TRIM63
1.88311e-31	0.137862	0.745	0.667	6.59429e-27	Cm3 - MYL7	LPL
2.92667e-34	0.136715	0.653	0.564	1.02486e-29	Cm3 - MYL7	WNK2
1.86891e-49	0.136174	0.384	0.274	6.54455e-45	Cm3 - MYL7	ISPD
2.69902e-40	0.13615	0.473	0.37	9.45142e-36	Cm3 - MYL7	DSTN
8.73703e-31	0.135423	0.509	0.427	3.05953e-26	Cm3 - MYL7	CRIP2
1.76142e-49	0.135247	0.351	0.247	6.16815e-45	Cm3 - MYL7	PGP
1.53868e-39	0.135152	0.427	0.33	5.38816e-35	Cm3 - MYL7	PTPDC1
1.99693e-51	0.134178	0.3	0.202	6.99286e-47	Cm3 - MYL7	LPIN1
1.80152e-43	0.133691	0.664	0.55	6.30856e-39	Cm3 - MYL7	MLF1
3.19731e-38	0.132676	0.559	0.459	1.11963e-33	Cm3 - MYL7	SEPW1
4.99579e-47	0.130455	0.952	0.892	1.74942e-42	Cm3 - MYL7	PSD3
7.65683e-51	0.130302	0.368	0.259	2.68127e-46	Cm3 - MYL7	ATP5I
2.31139e-44	0.130199	0.529	0.413	8.09402e-40	Cm3 - MYL7	DENND1B
1.39167e-42	0.129921	0.718	0.605	4.87336e-38	Cm3 - MYL7	SLC4A3
1.03918e-42	0.12935	0.389	0.288	3.63899e-38	Cm3 - MYL7	MIR22HG
4.1746e-51	0.129242	0.563	0.428	1.46186e-46	Cm3 - MYL7	C1orf168
3.37489e-36	0.128994	0.581	0.484	1.18182e-31	Cm3 - MYL7	PPARGC1B
9.77515e-34	0.128781	0.85	0.773	3.42306e-29	Cm3 - MYL7	SLC1A3
1.58757e-99	0.12866	0.146	0.06	5.55937e-95	Cm3 - MYL7	RASD1
1.72585e-38	0.127928	0.342	0.251	6.04357e-34	Cm3 - MYL7	CNKSR3
2.35584e-49	0.127637	0.504	0.379	8.24967e-45	Cm3 - MYL7	C10orf11
3.38895e-27	0.127525	0.427	0.343	1.18674e-22	Cm3 - MYL7	TTTY14
2.61381e-42	0.127203	0.387	0.285	9.15306e-38	Cm3 - MYL7	CRYM
8.35228e-37	0.126771	0.395	0.302	2.9248e-32	Cm3 - MYL7	ATP5G1
7.15401e-54	0.12577	0.283	0.184	2.50519e-49	Cm3 - MYL7	ACAA1
7.91268e-40	0.124967	0.468	0.363	2.77086e-35	Cm3 - MYL7	TUBE1
8.03707e-67	0.124923	0.207	0.115	2.81442e-62	Cm3 - MYL7	NINL
2.03798e-40	0.124644	0.422	0.319	7.13661e-36	Cm3 - MYL7	ADGRA3
4.12593e-36	0.124188	0.554	0.453	1.44482e-31	Cm3 - MYL7	JPH2
2.90609e-38	0.123833	0.407	0.308	1.01766e-33	Cm3 - MYL7	PPP1R14C
8.49052e-34	0.123516	0.53	0.431	2.97321e-29	Cm3 - MYL7	PEBP4
5.94726e-47	0.122765	0.379	0.271	2.08261e-42	Cm3 - MYL7	TMEM135
1.58159e-38	0.12175	0.369	0.274	5.5384e-34	Cm3 - MYL7	LRRC49
8.33907e-36	0.12107	0.3	0.217	2.92018e-31	Cm3 - MYL7	ZDHHC11B
1.40673e-41	0.120867	0.388	0.284	4.92607e-37	Cm3 - MYL7	GRB14
3.51077e-38	0.120504	0.488	0.378	1.2294e-33	Cm3 - MYL7	WWOX
2.62103e-48	0.120156	0.29	0.194	9.17833e-44	Cm3 - MYL7	RALGPS2
3.33207e-40	0.119847	0.389	0.291	1.16683e-35	Cm3 - MYL7	SFXN4
4.9628e-34	0.119197	0.737	0.632	1.73787e-29	Cm3 - MYL7	MYOCD
2.33803e-38	0.118901	0.368	0.273	8.18733e-34	Cm3 - MYL7	HEY2
4.4438e-42	0.118629	0.252	0.169	1.55613e-37	Cm3 - MYL7	RP11-814P5.1
4.83165e-75	0.118501	0.172	0.085	1.69195e-70	Cm3 - MYL7	RP11-394O4.5
6.19691e-93	0.117694	0.128	0.05	2.17003e-88	Cm3 - MYL7	CAMK1D
2.34587e-34	0.117637	0.431	0.337	8.21478e-30	Cm3 - MYL7	GGT7
9.48695e-24	0.116749	0.332	0.263	3.32214e-19	Cm3 - MYL7	GABRE
3.41933e-24	0.116527	0.437	0.363	1.19738e-19	Cm3 - MYL7	ATF7IP2
8.76652e-55	0.115705	0.25	0.155	3.06986e-50	Cm3 - MYL7	CNTN3
1.27458e-32	0.115515	0.463	0.37	4.46333e-28	Cm3 - MYL7	IDH2
2.89341e-33	0.115491	0.475	0.378	1.01321e-28	Cm3 - MYL7	AC002066.1
5.35915e-43	0.115247	0.877	0.776	1.87667e-38	Cm3 - MYL7	KANK1
4.86313e-30	0.115062	0.654	0.564	1.70297e-25	Cm3 - MYL7	DECR1
1.18322e-33	0.114878	0.782	0.695	4.1434e-29	Cm3 - MYL7	CASQ2
2.76031e-36	0.114829	0.385	0.292	9.66604e-32	Cm3 - MYL7	NDUFS2
1.04018e-48	0.114408	0.255	0.165	3.64249e-44	Cm3 - MYL7	ULK3
5.69808e-38	0.114287	0.617	0.516	1.99536e-33	Cm3 - MYL7	ELL2
4.99489e-40	0.113729	0.894	0.806	1.74911e-35	Cm3 - MYL7	RBFOX1
2.09069e-25	0.113573	0.351	0.272	7.32119e-21	Cm3 - MYL7	AC009878.2
8.14784e-36	0.112836	0.341	0.252	2.85321e-31	Cm3 - MYL7	ALS2CL
9.6651e-45	0.1127	0.262	0.174	3.38452e-40	Cm3 - MYL7	ROGDI
8.9728e-31	0.112601	0.659	0.567	3.1421e-26	Cm3 - MYL7	GOT1
3.23567e-51	0.112585	0.236	0.147	1.13307e-46	Cm3 - MYL7	FAM107A
2.50271e-46	0.111923	0.247	0.16	8.76399e-42	Cm3 - MYL7	SLC29A2
4.04509e-44	0.111919	0.243	0.157	1.41651e-39	Cm3 - MYL7	ZNF608
1.51428e-34	0.111903	0.709	0.614	5.30269e-30	Cm3 - MYL7	ALPK2
2.36323e-30	0.111848	0.505	0.414	8.27556e-26	Cm3 - MYL7	HNRNPDL
3.81183e-34	0.111803	0.266	0.188	1.33483e-29	Cm3 - MYL7	HSPG2
1.65482e-40	0.111412	0.24	0.16	5.79485e-36	Cm3 - MYL7	FAM35A
2.11154e-29	0.110958	0.679	0.588	7.39421e-25	Cm3 - MYL7	RBM24
9.73988e-36	0.110324	0.299	0.215	3.41071e-31	Cm3 - MYL7	ANKRD9
1.41332e-49	0.109809	0.209	0.126	4.94915e-45	Cm3 - MYL7	KCNK1
4.41022e-49	0.109298	0.22	0.135	1.54437e-44	Cm3 - MYL7	RP11-348J24.2
3.07126e-31	0.109028	0.494	0.398	1.0755e-26	Cm3 - MYL7	ART3
4.27779e-33	0.108655	0.377	0.286	1.498e-28	Cm3 - MYL7	FP325317.1
6.87341e-41	0.108528	0.256	0.172	2.40693e-36	Cm3 - MYL7	ACOX3
4.96685e-36	0.108458	0.407	0.31	1.73929e-31	Cm3 - MYL7	CDK18
1.42826e-33	0.10794	0.287	0.207	5.00149e-29	Cm3 - MYL7	ZNF189
1.04718e-51	0.107685	0.208	0.124	3.66702e-47	Cm3 - MYL7	SGPP2
4.05045e-36	0.107651	0.43	0.33	1.41839e-31	Cm3 - MYL7	ARHGAP31
2.2488e-28	0.107472	0.65	0.559	7.87486e-24	Cm3 - MYL7	GAS2
1.10382e-24	0.106858	0.611	0.529	3.86534e-20	Cm3 - MYL7	HOOK2
5.04039e-36	0.106642	0.752	0.645	1.76505e-31	Cm3 - MYL7	TNIK
9.27632e-46	0.106623	0.21	0.13	3.24838e-41	Cm3 - MYL7	APOB
4.43023e-35	0.106146	0.432	0.332	1.55138e-30	Cm3 - MYL7	FPGT-TNNI3K
2.3342e-41	0.106104	0.243	0.161	8.17389e-37	Cm3 - MYL7	NUDT8
4.51283e-37	0.105533	0.326	0.236	1.5803e-32	Cm3 - MYL7	APEX1
1.08139e-25	0.104359	0.694	0.609	3.78681e-21	Cm3 - MYL7	HADHB
7.26052e-32	0.104354	0.388	0.298	2.54249e-27	Cm3 - MYL7	LINC00472
3.25687e-25	0.104318	0.55	0.465	1.14049e-20	Cm3 - MYL7	ATP5G3
3.56137e-33	0.104248	0.275	0.197	1.24712e-28	Cm3 - MYL7	CES2
3.91918e-34	0.104126	0.893	0.805	1.37242e-29	Cm3 - MYL7	TENM2
6.19703e-24	0.103885	0.297	0.228	2.17008e-19	Cm3 - MYL7	BBS9
7.39881e-35	0.103787	0.871	0.78	2.59091e-30	Cm3 - MYL7	VWA8
1.06243e-29	0.103147	0.381	0.296	3.7204e-25	Cm3 - MYL7	ZNF493
8.27285e-29	0.103146	0.367	0.285	2.89699e-24	Cm3 - MYL7	SLC25A37
1.36605e-29	0.102969	0.439	0.349	4.78364e-25	Cm3 - MYL7	NUTM2B-AS1
4.4146e-31	0.102673	0.399	0.309	1.5459e-26	Cm3 - MYL7	FAM49B
1.20515e-38	0.102555	0.251	0.17	4.22018e-34	Cm3 - MYL7	CCDC107
9.41712e-29	0.102242	0.456	0.365	3.29769e-24	Cm3 - MYL7	GATA6-AS1
4.37767e-40	0.101978	0.22	0.143	1.53297e-35	Cm3 - MYL7	ABCD2
1.39957e-82	0.101926	0.123	0.05	4.90101e-78	Cm3 - MYL7	SH3TC2
1.76913e-32	0.101914	0.324	0.239	6.19515e-28	Cm3 - MYL7	ASB10
4.6897e-29	0.101325	0.661	0.563	1.64224e-24	Cm3 - MYL7	RNF207
3.4464e-29	0.101216	0.686	0.584	1.20686e-24	Cm3 - MYL7	DAPK2
3.27756e-26	0.101194	0.587	0.5	1.14774e-21	Cm3 - MYL7	PPP1R13B
4.51106e-26	0.100897	0.54	0.452	1.57968e-21	Cm3 - MYL7	HADHA
5.41575e-29	0.100896	0.497	0.404	1.89649e-24	Cm3 - MYL7	MRAS
1.42565e-45	0.100759	0.195	0.118	4.99233e-41	Cm3 - MYL7	MMD
7.90079e-24	0.100382	0.407	0.33	2.7667e-19	Cm3 - MYL7	RP11-679C8.2
3.29825e-272	0.803859	0.355	0.145	1.15498e-267	Cm4 - ADGRL3	ADGRL3
1.86089e-245	0.692749	0.224	0.069	6.51647e-241	Cm4 - ADGRL3	MID1
3.4111e-143	0.62697	0.701	0.612	1.1945e-138	Cm4 - ADGRL3	FBXL7
1.00909e-191	0.621858	0.942	0.975	3.53362e-187	Cm4 - ADGRL3	SORBS2
1.33081e-133	0.599863	0.793	0.761	4.66024e-129	Cm4 - ADGRL3	INPP4B
1.84153e-59	0.570803	0.752	0.764	6.44868e-55	Cm4 - ADGRL3	PCDH7
1.64748e-116	0.557731	0.832	0.86	5.76914e-112	Cm4 - ADGRL3	ANK2
4.467e-76	0.535832	0.788	0.816	1.56425e-71	Cm4 - ADGRL3	CCSER1
8.15297e-115	0.530155	0.915	0.95	2.85501e-110	Cm4 - ADGRL3	TECRL
4.28581e-136	0.521944	0.871	0.906	1.5008e-131	Cm4 - ADGRL3	CAMK2D
2.01556e-98	0.503756	0.644	0.541	7.0581e-94	Cm4 - ADGRL3	ARHGAP24
6.0596e-37	0.489154	0.995	0.998	2.12195e-32	Cm4 - ADGRL3	TTN
1.90374e-115	0.475092	0.504	0.357	6.66651e-111	Cm4 - ADGRL3	SAMD12
1.48265e-44	0.452772	0.79	0.827	5.19196e-40	Cm4 - ADGRL3	PXDNL
2.60205e-86	0.444668	0.813	0.862	9.11187e-82	Cm4 - ADGRL3	PTPRM
1.40916e-16	0.444052	0.533	0.5	4.93458e-12	Cm4 - ADGRL3	CH507-528H12.1
1.35163e-38	0.435699	0.78	0.817	4.73313e-34	Cm4 - ADGRL3	SYNPO2
7.5611e-184	0.43024	0.278	0.116	2.64774e-179	Cm4 - ADGRL3	PLCE1
1.3113e-65	0.429505	0.74	0.732	4.59191e-61	Cm4 - ADGRL3	FTX
8.87147e-86	0.422345	0.659	0.586	3.10661e-81	Cm4 - ADGRL3	NFIB
2.37577e-25	0.419742	0.745	0.816	8.31947e-21	Cm4 - ADGRL3	PCDH9
4.69665e-90	0.416732	0.931	0.967	1.64467e-85	Cm4 - ADGRL3	PALLD
4.69406e-299	0.41309	0.211	0.053	1.64377e-294	Cm4 - ADGRL3	EDIL3
4.51169e-25	0.408501	0.863	0.949	1.5799e-20	Cm4 - ADGRL3	DMD
6.70165e-81	0.408475	0.472	0.347	2.34678e-76	Cm4 - ADGRL3	RBMS3
2.97159e-54	0.398715	0.763	0.76	1.04059e-49	Cm4 - ADGRL3	LIMCH1
1.60666e-58	0.398628	0.764	0.81	5.62619e-54	Cm4 - ADGRL3	ZFPM2
1.49587e-56	0.387892	0.653	0.609	5.23823e-52	Cm4 - ADGRL3	DLC1
1.75298e-64	0.38663	0.475	0.378	6.13857e-60	Cm4 - ADGRL3	CDK6
3.64284e-51	0.384607	0.66	0.637	1.27565e-46	Cm4 - ADGRL3	MIR99AHG
1.42492e-65	0.363213	0.672	0.62	4.98977e-61	Cm4 - ADGRL3	ANKRD17
1.11039e-130	0.361857	0.358	0.194	3.88836e-126	Cm4 - ADGRL3	EXT1
1.59562e-29	0.360463	0.759	0.781	5.58754e-25	Cm4 - ADGRL3	RNF150
2.0403e-69	0.356302	0.65	0.569	7.14471e-65	Cm4 - ADGRL3	SH3D19
1.41648e-73	0.356154	0.575	0.473	4.96022e-69	Cm4 - ADGRL3	RAPGEF2
1.30865e-92	0.344702	0.517	0.383	4.58263e-88	Cm4 - ADGRL3	ASAP1
1.15746e-40	0.329768	0.58	0.529	4.0532e-36	Cm4 - ADGRL3	SEMA5A
1.26592e-92	0.327064	0.4	0.258	4.43299e-88	Cm4 - ADGRL3	DOCK4
1.90468e-25	0.319977	0.616	0.618	6.6698e-21	Cm4 - ADGRL3	MAGI2
2.08549e-19	0.31943	0.784	0.9	7.30298e-15	Cm4 - ADGRL3	EXOC6B
5.05955e-55	0.318528	0.663	0.615	1.77175e-50	Cm4 - ADGRL3	GAB1
3.13678e-24	0.3146	0.821	0.921	1.09844e-19	Cm4 - ADGRL3	ZBTB20
6.85087e-19	0.312687	0.935	0.97	2.39904e-14	Cm4 - ADGRL3	PDLIM5
1.15641e-11	0.310597	0.331	0.296	4.04953e-07	Cm4 - ADGRL3	MIR646HG
5.39195e-20	0.307531	0.893	0.973	1.88815e-15	Cm4 - ADGRL3	LAMA2
2.71973e-53	0.306043	0.575	0.5	9.52395e-49	Cm4 - ADGRL3	RBMS1
3.94016e-30	0.301263	0.705	0.694	1.37976e-25	Cm4 - ADGRL3	RBPMS
7.43382e-123	0.296441	0.236	0.107	2.60318e-118	Cm4 - ADGRL3	DOK6
5.71476e-14	0.29622	0.615	0.653	2.00119e-09	Cm4 - ADGRL3	DANT2
1.28195e-32	0.293255	0.487	0.428	4.48913e-28	Cm4 - ADGRL3	HECW2
5.54249e-38	0.292549	0.881	0.944	1.94087e-33	Cm4 - ADGRL3	FHOD3
1.05047e-52	0.292372	0.549	0.463	3.67855e-48	Cm4 - ADGRL3	NCOA2
1.20767e-47	0.290225	0.576	0.501	4.22902e-43	Cm4 - ADGRL3	NR3C2
8.85648e-16	0.288312	0.672	0.673	3.10136e-11	Cm4 - ADGRL3	PDZD2
3.2321e-47	0.286605	0.491	0.402	1.13182e-42	Cm4 - ADGRL3	SLC4A4
7.80413e-43	0.285668	0.492	0.411	2.73285e-38	Cm4 - ADGRL3	ARL15
3.04456e-22	0.283923	0.533	0.495	1.06614e-17	Cm4 - ADGRL3	LDLRAD4
3.16726e-30	0.27961	0.826	0.901	1.10911e-25	Cm4 - ADGRL3	PAM
2.85951e-42	0.278395	0.542	0.468	1.00134e-37	Cm4 - ADGRL3	LRBA
1.19349e-28	0.278023	0.643	0.622	4.17938e-24	Cm4 - ADGRL3	ARHGAP10
1.38675e-22	0.277375	0.62	0.629	4.85612e-18	Cm4 - ADGRL3	LTBP1
1.52336e-49	0.274218	0.525	0.434	5.33452e-45	Cm4 - ADGRL3	TRIO
0.000266808	0.273687	0.929	0.971	1	Cm4 - ADGRL3	CMYA5
4.15413e-34	0.272414	0.528	0.475	1.45469e-29	Cm4 - ADGRL3	KLF12
2.54696e-71	0.270073	0.343	0.223	8.91893e-67	Cm4 - ADGRL3	DCLK2
2.37183e-14	0.265773	0.758	0.827	8.30567e-10	Cm4 - ADGRL3	EFNA5
4.8368e-13	0.264843	0.482	0.467	1.69375e-08	Cm4 - ADGRL3	TMEM164
3.4178e-26	0.263749	0.434	0.376	1.19684e-21	Cm4 - ADGRL3	GABRB1
8.14915e-55	0.260917	0.427	0.322	2.85367e-50	Cm4 - ADGRL3	ZNF704
0.0045759	0.25989	0.361	0.375	1	Cm4 - ADGRL3	XIST
2.98444e-24	0.259846	0.417	0.361	1.04509e-19	Cm4 - ADGRL3	BACH1
2.99293e-24	0.256489	0.833	0.901	1.04807e-19	Cm4 - ADGRL3	DTNA
6.84446e-30	0.256111	0.598	0.567	2.39679e-25	Cm4 - ADGRL3	MBD5
2.94621e-40	0.253612	0.422	0.341	1.0317e-35	Cm4 - ADGRL3	AFF1
4.4343e-10	0.253496	0.817	0.887	1.5528e-05	Cm4 - ADGRL3	PLCL1
4.19674e-31	0.253297	0.567	0.519	1.46962e-26	Cm4 - ADGRL3	USP53
2.27594e-48	0.251417	0.311	0.217	7.9699e-44	Cm4 - ADGRL3	DIAPH2
6.08775e-77	0.24977	0.331	0.206	2.13181e-72	Cm4 - ADGRL3	BMP2K
1.03748e-20	0.247892	0.506	0.46	3.63305e-16	Cm4 - ADGRL3	CTNND2
1.2997e-46	0.246928	0.434	0.34	4.55127e-42	Cm4 - ADGRL3	ATRX
8.96938e-25	0.246546	0.529	0.488	3.1409e-20	Cm4 - ADGRL3	ZNF407
1.90478e-60	0.246538	0.293	0.188	6.67014e-56	Cm4 - ADGRL3	MLLT3
2.1657e-10	0.244892	0.776	0.855	7.58385e-06	Cm4 - ADGRL3	ERBB4
3.29342e-27	0.244417	0.554	0.509	1.15329e-22	Cm4 - ADGRL3	FOCAD
4.44053e-23	0.243798	0.508	0.477	1.55498e-18	Cm4 - ADGRL3	KIF13A
2.37139e-17	0.242946	0.684	0.682	8.30414e-13	Cm4 - ADGRL3	PDE4D
2.11617e-79	0.242352	0.229	0.122	7.4104e-75	Cm4 - ADGRL3	BCL2
4.72489e-61	0.241421	0.372	0.258	1.65456e-56	Cm4 - ADGRL3	WDFY3
2.48633e-18	0.240758	0.441	0.398	8.70665e-14	Cm4 - ADGRL3	PRR16
1.31141e-10	0.24009	0.574	0.587	4.5923e-06	Cm4 - ADGRL3	PPM1L
1.74568e-26	0.239866	0.653	0.608	6.11303e-22	Cm4 - ADGRL3	TMEM71
5.92768e-20	0.233973	0.372	0.315	2.07576e-15	Cm4 - ADGRL3	MAPK4
2.25088e-32	0.232906	0.682	0.662	7.88213e-28	Cm4 - ADGRL3	PPP1R9A
1.04348e-08	0.230745	0.229	0.195	0.000365407	Cm4 - ADGRL3	PDE1A
5.50566e-61	0.229114	0.386	0.27	1.92797e-56	Cm4 - ADGRL3	ZNF827
2.91128e-34	0.22785	0.75	0.733	1.01947e-29	Cm4 - ADGRL3	DPY19L2
9.64746e-35	0.227083	0.443	0.367	3.37835e-30	Cm4 - ADGRL3	MPDZ
6.06712e-31	0.224793	0.424	0.354	2.12458e-26	Cm4 - ADGRL3	SHROOM3
1.16653e-18	0.224048	0.576	0.557	4.08494e-14	Cm4 - ADGRL3	CUX1
4.00079e-09	0.222981	0.749	0.787	0.0001401	Cm4 - ADGRL3	KANK1
2.9524e-27	0.220464	0.525	0.472	1.03387e-22	Cm4 - ADGRL3	DENND5B
1.3094e-13	0.219156	0.71	0.747	4.58524e-09	Cm4 - ADGRL3	CACNA2D1
1.19234e-07	0.218175	0.494	0.493	0.00417533	Cm4 - ADGRL3	IMMP2L
2.07109e-11	0.217935	0.644	0.67	7.25255e-07	Cm4 - ADGRL3	HDAC9
1.57285e-30	0.216295	0.416	0.341	5.50781e-26	Cm4 - ADGRL3	GHR
6.23985e-13	0.216294	0.398	0.36	2.18507e-08	Cm4 - ADGRL3	STOX2
6.66934e-38	0.214546	0.322	0.236	2.33547e-33	Cm4 - ADGRL3	PRICKLE1
1.65185e-49	0.214134	0.323	0.223	5.78445e-45	Cm4 - ADGRL3	PDGFC
2.6075e-28	0.212892	0.479	0.42	9.13096e-24	Cm4 - ADGRL3	UBAC2
1.20126e-19	0.212846	0.579	0.565	4.20656e-15	Cm4 - ADGRL3	COG5
1.2171e-48	0.212357	0.353	0.252	4.26205e-44	Cm4 - ADGRL3	FRYL
1.016e-23	0.212153	0.483	0.432	3.55781e-19	Cm4 - ADGRL3	VPS13B
1.44825e-25	0.21029	0.344	0.278	5.07148e-21	Cm4 - ADGRL3	DLEU2
6.42313e-29	0.208368	0.486	0.419	2.24925e-24	Cm4 - ADGRL3	BAZ2B
2.85468e-34	0.208294	0.405	0.324	9.99651e-30	Cm4 - ADGRL3	TBCK
2.59724e-10	0.207183	0.604	0.607	9.09502e-06	Cm4 - ADGRL3	NCKAP5
7.90162e-57	0.20683	0.369	0.256	2.76699e-52	Cm4 - ADGRL3	WWC2
6.25457e-30	0.206555	0.654	0.616	2.19022e-25	Cm4 - ADGRL3	SPTBN1
5.25551e-29	0.2061	0.546	0.49	1.84037e-24	Cm4 - ADGRL3	CLASP1
0.000280641	0.20445	0.76	0.827	1	Cm4 - ADGRL3	PLCXD3
4.14138e-28	0.204175	0.389	0.319	1.45023e-23	Cm4 - ADGRL3	ELF2
1.29297e-12	0.203842	0.586	0.588	4.52773e-08	Cm4 - ADGRL3	JAZF1
2.11204e-11	0.202413	0.659	0.69	7.39595e-07	Cm4 - ADGRL3	FBXL17
6.12314e-13	0.202316	0.661	0.614	2.1442e-08	Cm4 - ADGRL3	MT-CO1
1.84216e-30	0.201571	0.402	0.318	6.45086e-26	Cm4 - ADGRL3	JAK2
3.1258e-33	0.20131	0.354	0.275	1.09459e-28	Cm4 - ADGRL3	TMEM135
7.7529e-20	0.200964	0.404	0.349	2.71491e-15	Cm4 - ADGRL3	IGFBP7
1.98443e-06	0.199265	0.667	0.717	0.0694907	Cm4 - ADGRL3	PTPRK
7.74282e-09	0.198163	0.745	0.828	0.000271138	Cm4 - ADGRL3	MBNL1
2.3328e-07	0.196164	0.513	0.523	0.00816901	Cm4 - ADGRL3	ZHX2
1.72734e-41	0.195942	0.355	0.26	6.04882e-37	Cm4 - ADGRL3	FAM13A
0.000122179	0.19588	0.631	0.666	1	Cm4 - ADGRL3	PPARGC1A
4.45588e-159	0.195657	0.148	0.043	1.56036e-154	Cm4 - ADGRL3	STAT4
9.02572e-58	0.194071	0.213	0.121	3.16063e-53	Cm4 - ADGRL3	ZNF536
2.78771e-11	0.191894	0.59	0.59	9.762e-07	Cm4 - ADGRL3	FNDC3B
1.51237e-08	0.191631	0.62	0.658	0.000529603	Cm4 - ADGRL3	GPHN
2.48279e-23	0.190973	0.659	0.638	8.69424e-19	Cm4 - ADGRL3	PHLDB2
4.55148e-07	0.189813	0.355	0.336	0.0159384	Cm4 - ADGRL3	RP11-679C8.2
5.6791e-17	0.189335	0.585	0.552	1.98871e-12	Cm4 - ADGRL3	RICTOR
7.30576e-32	0.188876	0.411	0.334	2.55833e-27	Cm4 - ADGRL3	WDR7
5.14507e-10	0.188781	0.746	0.782	1.8017e-05	Cm4 - ADGRL3	SLC1A3
3.13135e-23	0.186795	0.337	0.272	1.09654e-18	Cm4 - ADGRL3	PDE3B
2.4633e-07	0.185414	0.818	0.935	0.00862597	Cm4 - ADGRL3	AKAP6
1.00075e-27	0.185048	0.4	0.328	3.50444e-23	Cm4 - ADGRL3	NEK1
5.93885e-29	0.184798	0.412	0.336	2.07967e-24	Cm4 - ADGRL3	REV3L
1.82774e-26	0.184605	0.292	0.222	6.40039e-22	Cm4 - ADGRL3	CRIM1
0.000487548	0.184414	0.791	0.865	1	Cm4 - ADGRL3	CBLB
4.2299e-22	0.184379	0.407	0.347	1.48123e-17	Cm4 - ADGRL3	ATP8A1
1.07522e-19	0.183608	0.598	0.573	3.76521e-15	Cm4 - ADGRL3	UBR3
4.6006e-88	0.183574	0.121	0.045	1.61104e-83	Cm4 - ADGRL3	CLSTN2
7.57661e-07	0.18337	0.709	0.75	0.0265318	Cm4 - ADGRL3	TANC1
1.6024e-27	0.182909	0.377	0.305	5.6113e-23	Cm4 - ADGRL3	USP25
1.19901e-54	0.182813	0.224	0.132	4.19869e-50	Cm4 - ADGRL3	NPR3
1.34533e-19	0.182288	0.48	0.436	4.71108e-15	Cm4 - ADGRL3	UBR5
4.84433e-18	0.181963	0.465	0.42	1.69639e-13	Cm4 - ADGRL3	FAM110B
1.48175e-11	0.181339	0.516	0.5	5.18881e-07	Cm4 - ADGRL3	GATA4
3.29863e-25	0.181117	0.43	0.363	1.15512e-20	Cm4 - ADGRL3	STK39
1.26354e-17	0.180915	0.349	0.298	4.42465e-13	Cm4 - ADGRL3	HDAC8
8.60003e-09	0.180457	0.618	0.631	0.000301156	Cm4 - ADGRL3	CPED1
4.28405e-14	0.180384	0.46	0.428	1.50019e-09	Cm4 - ADGRL3	COL4A5
8.26502e-13	0.180173	0.5	0.475	2.89424e-08	Cm4 - ADGRL3	NAV2
4.40028e-25	0.179368	0.395	0.328	1.54089e-20	Cm4 - ADGRL3	PPA2
5.39279e-31	0.178497	0.397	0.318	1.88845e-26	Cm4 - ADGRL3	ARFGEF1
2.51128e-15	0.17708	0.416	0.371	8.79402e-11	Cm4 - ADGRL3	PARD3B
0.00704112	0.176837	0.804	0.911	1	Cm4 - ADGRL3	PDE1C
1.8861e-34	0.175861	0.204	0.133	6.60475e-30	Cm4 - ADGRL3	MAML3
3.32813e-30	0.17523	0.23	0.16	1.16544e-25	Cm4 - ADGRL3	PTPRD
6.11212e-16	0.175026	0.495	0.459	2.14034e-11	Cm4 - ADGRL3	UBE2H
1.22222e-13	0.174737	0.564	0.552	4.27996e-09	Cm4 - ADGRL3	ARID1B
0.00021825	0.174577	0.477	0.483	1	Cm4 - ADGRL3	AC098617.1
5.1979e-07	0.172313	0.726	0.771	0.018202	Cm4 - ADGRL3	TBC1D4
4.39984e-17	0.172132	0.314	0.261	1.54074e-12	Cm4 - ADGRL3	PACS1
4.56079e-12	0.171594	0.707	0.721	1.5971e-07	Cm4 - ADGRL3	HAND2-AS1
2.71531e-08	0.169743	0.451	0.438	0.000950848	Cm4 - ADGRL3	TBC1D1
1.4524e-61	0.169534	0.179	0.093	5.08602e-57	Cm4 - ADGRL3	PROS1
2.97066e-15	0.168791	0.469	0.433	1.04027e-10	Cm4 - ADGRL3	CCDC91
5.61981e-29	0.168751	0.288	0.214	1.96794e-24	Cm4 - ADGRL3	SCFD2
4.82707e-26	0.168424	0.394	0.326	1.69034e-21	Cm4 - ADGRL3	HERC3
2.90552e-20	0.167899	0.346	0.286	1.01745e-15	Cm4 - ADGRL3	UTRN
1.16007e-32	0.167588	0.275	0.197	4.06234e-28	Cm4 - ADGRL3	ANTXR2
5.9524e-75	0.167047	0.137	0.058	2.08441e-70	Cm4 - ADGRL3	MAML2
2.32569e-14	0.165727	0.431	0.392	8.1441e-10	Cm4 - ADGRL3	KDM6A
7.03219e-11	0.165699	0.478	0.453	2.46253e-06	Cm4 - ADGRL3	CDK14
2.12351e-17	0.164558	0.407	0.354	7.4361e-13	Cm4 - ADGRL3	KIAA0922
4.01107e-22	0.164262	0.396	0.333	1.4046e-17	Cm4 - ADGRL3	PCCA
3.36822e-18	0.163564	0.311	0.256	1.17948e-13	Cm4 - ADGRL3	AR
2.20747e-26	0.161645	0.307	0.235	7.73013e-22	Cm4 - ADGRL3	ASCC3
9.86173e-10	0.161587	0.655	0.667	3.45338e-05	Cm4 - ADGRL3	CERS6
9.52235e-19	0.161511	0.127	0.085	3.33454e-14	Cm4 - ADGRL3	RP11-33A14.1
3.13921e-31	0.161438	0.244	0.171	1.09929e-26	Cm4 - ADGRL3	SPIDR
6.45834e-22	0.161024	0.342	0.277	2.26158e-17	Cm4 - ADGRL3	SMARCA2
6.45575e-09	0.160666	0.442	0.418	0.000226067	Cm4 - ADGRL3	FOXN3
4.84975e-24	0.159365	0.288	0.221	1.69829e-19	Cm4 - ADGRL3	ZSWIM6
3.11276e-15	0.159082	0.418	0.373	1.09003e-10	Cm4 - ADGRL3	SMCHD1
1.38346e-24	0.158409	0.333	0.264	4.84458e-20	Cm4 - ADGRL3	UBE2K
2.3585e-22	0.157392	0.452	0.387	8.259e-18	Cm4 - ADGRL3	PGM5P2
1.28158e-22	0.156793	0.316	0.251	4.48785e-18	Cm4 - ADGRL3	MANBA
1.4874e-05	0.156346	0.452	0.442	0.520859	Cm4 - ADGRL3	VLDLR-AS1
3.18408e-29	0.156203	0.325	0.248	1.115e-24	Cm4 - ADGRL3	KIAA1109
3.10496e-32	0.155798	0.233	0.16	1.08729e-27	Cm4 - ADGRL3	OPHN1
6.03973e-21	0.154987	0.297	0.236	2.11499e-16	Cm4 - ADGRL3	ZEB2
3.67646e-09	0.154623	0.462	0.436	0.000128742	Cm4 - ADGRL3	NRP1
3.70945e-13	0.154611	0.476	0.425	1.29898e-08	Cm4 - ADGRL3	MT-CO2
1.80729e-27	0.154355	0.298	0.224	6.32878e-23	Cm4 - ADGRL3	ARHGEF6
1.05522e-07	0.154255	0.584	0.588	0.00369518	Cm4 - ADGRL3	ACSS3
2.77431e-14	0.154228	0.43	0.386	9.71507e-10	Cm4 - ADGRL3	SRPK2
3.68752e-14	0.153922	0.371	0.325	1.2913e-09	Cm4 - ADGRL3	ADGRA3
3.55778e-14	0.151973	0.542	0.504	1.24587e-09	Cm4 - ADGRL3	ST3GAL6
1.3938e-14	0.151789	0.377	0.33	4.88082e-10	Cm4 - ADGRL3	STAU2
5.19735e-16	0.151681	0.387	0.336	1.82001e-11	Cm4 - ADGRL3	ZCCHC7
2.9197e-16	0.151665	0.469	0.427	1.02242e-11	Cm4 - ADGRL3	PAPD4
9.79814e-23	0.151641	0.265	0.2	3.43111e-18	Cm4 - ADGRL3	UGT2B4
7.41417e-13	0.151169	0.398	0.357	2.59629e-08	Cm4 - ADGRL3	RB1CC1
1.8243e-47	0.150841	0.091	0.04	6.38835e-43	Cm4 - ADGRL3	ALCAM
8.7292e-21	0.15055	0.345	0.283	3.05679e-16	Cm4 - ADGRL3	DYM
1.67227e-18	0.148738	0.363	0.304	5.85595e-14	Cm4 - ADGRL3	GAB3
6.22762e-12	0.147727	0.333	0.293	2.18079e-07	Cm4 - ADGRL3	TPD52L1
1.60074e-21	0.147072	0.358	0.293	5.60546e-17	Cm4 - ADGRL3	SPIRE1
6.18498e-11	0.147008	0.205	0.166	2.16586e-06	Cm4 - ADGRL3	TENM3
4.79334e-12	0.146922	0.44	0.404	1.67853e-07	Cm4 - ADGRL3	PLPP1
8.52856e-54	0.146758	0.104	0.045	2.98653e-49	Cm4 - ADGRL3	KCNJ3
9.26099e-12	0.146503	0.494	0.467	3.24301e-07	Cm4 - ADGRL3	CLCN3
3.60986e-21	0.145667	0.342	0.278	1.2641e-16	Cm4 - ADGRL3	SEC31A
3.95822e-38	0.144687	0.222	0.144	1.38609e-33	Cm4 - ADGRL3	RBPJ
0.00594509	0.144401	0.602	0.658	1	Cm4 - ADGRL3	TNIK
0.000650348	0.143886	0.928	0.988	1	Cm4 - ADGRL3	NEAT1
5.22334e-11	0.143571	0.423	0.387	1.82911e-06	Cm4 - ADGRL3	RUNX1T1
4.56316e-23	0.143485	0.323	0.256	1.59793e-18	Cm4 - ADGRL3	STXBP5
6.05539e-76	0.143401	0.11	0.042	2.12048e-71	Cm4 - ADGRL3	PCDH15
3.44193e-11	0.143076	0.446	0.416	1.2053e-06	Cm4 - ADGRL3	NIPBL
1.62877e-08	0.14247	0.412	0.382	0.000570362	Cm4 - ADGRL3	GREB1L
1.35521e-14	0.142328	0.392	0.344	4.74566e-10	Cm4 - ADGRL3	PHIP
5.02743e-39	0.142	0.203	0.127	1.7605e-34	Cm4 - ADGRL3	PAG1
6.34476e-12	0.141628	0.42	0.383	2.22181e-07	Cm4 - ADGRL3	WWP1
2.01092e-14	0.141384	0.379	0.332	7.04184e-10	Cm4 - ADGRL3	UBE2D3
7.82158e-23	0.14095	0.266	0.203	2.73896e-18	Cm4 - ADGRL3	TET2
3.47679e-23	0.140459	0.276	0.211	1.2175e-18	Cm4 - ADGRL3	MYCBP2
2.56222e-10	0.140226	0.452	0.417	8.97238e-06	Cm4 - ADGRL3	ABHD18
0.00407552	0.139957	0.595	0.631	1	Cm4 - ADGRL3	ST7
1.32134e-18	0.139249	0.332	0.272	4.62706e-14	Cm4 - ADGRL3	CTIF
0.00261723	0.138913	0.632	0.763	1	Cm4 - ADGRL3	RP11-368L12.1
3.03242e-22	0.138798	0.29	0.224	1.06189e-17	Cm4 - ADGRL3	BMPR2
7.25556e-20	0.138221	0.327	0.265	2.54075e-15	Cm4 - ADGRL3	DCBLD2
1.03603e-31	0.138081	0.25	0.174	3.62797e-27	Cm4 - ADGRL3	GLS
0.000155398	0.138025	0.442	0.436	1	Cm4 - ADGRL3	ANKH
1.46531e-16	0.137715	0.329	0.273	5.13122e-12	Cm4 - ADGRL3	OSBPL1A
1.43372e-08	0.137255	0.043	0.027	0.000502059	Cm4 - ADGRL3	SLIT2
7.5968e-11	0.137134	0.46	0.43	2.66025e-06	Cm4 - ADGRL3	PCNXL4
0.000214022	0.137124	0.563	0.579	1	Cm4 - ADGRL3	MTUS1
7.09091e-05	0.137019	0.641	0.667	1	Cm4 - ADGRL3	FBXW7
9.08305e-07	0.136719	0.403	0.385	0.031807	Cm4 - ADGRL3	TRAPPC9
1.13567e-05	0.136081	0.389	0.373	0.397687	Cm4 - ADGRL3	FOXO3
4.15892e-52	0.134883	0.17	0.091	1.45637e-47	Cm4 - ADGRL3	FAT4
3.9969e-138	0.134608	0.104	0.026	1.39964e-133	Cm4 - ADGRL3	ABCC4
1.08973e-12	0.134341	0.399	0.36	3.81603e-08	Cm4 - ADGRL3	SENP6
5.22279e-24	0.134053	0.224	0.162	1.82892e-19	Cm4 - ADGRL3	UGGT2
1.90284e-17	0.133999	0.306	0.25	6.66337e-13	Cm4 - ADGRL3	PRDM5
1.8789e-30	0.133517	0.209	0.14	6.57955e-26	Cm4 - ADGRL3	GUCY1A3
3.56417e-21	0.133398	0.236	0.177	1.2481e-16	Cm4 - ADGRL3	RPS6KA3
0.000685973	0.133096	0.54	0.558	1	Cm4 - ADGRL3	COMMD10
5.68104e-13	0.132933	0.302	0.256	1.98939e-08	Cm4 - ADGRL3	GTDC1
8.05932e-10	0.132835	0.355	0.321	2.82221e-05	Cm4 - ADGRL3	STK3
7.16058e-13	0.132356	0.443	0.403	2.50749e-08	Cm4 - ADGRL3	PCMTD1
0.000713493	0.132254	0.487	0.477	1	Cm4 - ADGRL3	FBXO32
7.27254e-07	0.131862	0.375	0.351	0.025467	Cm4 - ADGRL3	SSBP2
0.000912203	0.131833	0.528	0.543	1	Cm4 - ADGRL3	TMEM117
5.27208e-07	0.131338	0.523	0.521	0.0184618	Cm4 - ADGRL3	ITGAV
6.48817e-19	0.131202	0.335	0.272	2.27203e-14	Cm4 - ADGRL3	BBX
1.45434e-07	0.13087	0.375	0.35	0.00509281	Cm4 - ADGRL3	MAGED1
1.6645e-17	0.130757	0.309	0.252	5.82873e-13	Cm4 - ADGRL3	CHD7
4.14244e-15	0.130591	0.149	0.107	1.4506e-10	Cm4 - ADGRL3	SLC44A5
1.75667e-85	0.130514	0.071	0.019	6.1515e-81	Cm4 - ADGRL3	DIAPH3
3.69379e-19	0.128856	0.295	0.234	1.29349e-14	Cm4 - ADGRL3	RAP1GDS1
2.27913e-10	0.128535	0.355	0.317	7.98107e-06	Cm4 - ADGRL3	FAM172A
2.30304e-22	0.128423	0.213	0.153	8.06478e-18	Cm4 - ADGRL3	BACH2
4.67223e-07	0.128134	0.362	0.338	0.0163612	Cm4 - ADGRL3	DHRSX
0.00226919	0.128016	0.508	0.523	1	Cm4 - ADGRL3	AIG1
2.75608e-27	0.127777	0.195	0.132	9.65125e-23	Cm4 - ADGRL3	PPP3CA
4.0585e-10	0.12704	0.425	0.392	1.42121e-05	Cm4 - ADGRL3	TBL1XR1
8.2375e-52	0.126273	0.124	0.059	2.88461e-47	Cm4 - ADGRL3	PDE8B
5.86769e-16	0.126208	0.26	0.208	2.05475e-11	Cm4 - ADGRL3	KIAA2026
2.60293e-18	0.125685	0.248	0.191	9.11493e-14	Cm4 - ADGRL3	SCLT1
3.06574e-91	0.125575	0.065	0.016	1.07356e-86	Cm4 - ADGRL3	DLGAP1
2.38741e-22	0.125492	0.224	0.163	8.36023e-18	Cm4 - ADGRL3	SLC16A10
6.48745e-88	0.12534	0.184	0.083	2.27177e-83	Cm4 - ADGRL3	NPPA
4.53247e-05	0.124807	0.414	0.406	1	Cm4 - ADGRL3	FCHSD2
5.95041e-13	0.12419	0.249	0.202	2.08371e-08	Cm4 - ADGRL3	PCLO
2.93764e-14	0.123944	0.334	0.284	1.0287e-09	Cm4 - ADGRL3	WDR70
1.90548e-23	0.123942	0.246	0.181	6.67262e-19	Cm4 - ADGRL3	PDS5A
3.65684e-08	0.123389	0.408	0.382	0.00128055	Cm4 - ADGRL3	KMT2C
4.35515e-20	0.122994	0.281	0.22	1.52509e-15	Cm4 - ADGRL3	DENND4C
1.99855e-06	0.122677	0.484	0.473	0.0699853	Cm4 - ADGRL3	NT5DC1
1.51126e-12	0.122222	0.31	0.264	5.29212e-08	Cm4 - ADGRL3	HUWE1
1.68951e-53	0.120521	0.127	0.06	5.91632e-49	Cm4 - ADGRL3	RP11-12K22.1
2.05819e-19	0.120481	0.26	0.201	7.20737e-15	Cm4 - ADGRL3	RTTN
3.39765e-13	0.120256	0.204	0.16	1.18979e-08	Cm4 - ADGRL3	KCNMB2-AS1
3.39212e-13	0.120198	0.276	0.229	1.18785e-08	Cm4 - ADGRL3	CMSS1
2.36977e-20	0.118965	0.3	0.236	8.29846e-16	Cm4 - ADGRL3	SLAIN2
9.22875e-09	0.118805	0.483	0.456	0.000323172	Cm4 - ADGRL3	ATP2C1
5.04847e-09	0.118772	0.404	0.365	0.000176787	Cm4 - ADGRL3	MT-CO3
4.83595e-09	0.117981	0.388	0.355	0.000169345	Cm4 - ADGRL3	NBEAL1
1.84988e-07	0.11724	0.389	0.361	0.00647791	Cm4 - ADGRL3	NSMCE2
4.60989e-18	0.117062	0.173	0.125	1.61429e-13	Cm4 - ADGRL3	RORB
3.7629e-67	0.116907	0.127	0.054	1.31769e-62	Cm4 - ADGRL3	MED12L
3.75046e-09	0.116719	0.29	0.253	0.000131334	Cm4 - ADGRL3	TNNT1
9.77073e-11	0.116516	0.262	0.221	3.42151e-06	Cm4 - ADGRL3	ITPR2
7.75081e-13	0.116363	0.272	0.226	2.71418e-08	Cm4 - ADGRL3	GPRIN3
5.74763e-21	0.116213	0.173	0.12	2.01271e-16	Cm4 - ADGRL3	RANBP17
1.78503e-11	0.11617	0.334	0.29	6.25081e-07	Cm4 - ADGRL3	MCC
5.85306e-16	0.115914	0.255	0.203	2.04962e-11	Cm4 - ADGRL3	PKP4
4.90439e-45	0.115731	0.11	0.052	1.71742e-40	Cm4 - ADGRL3	RP3-399L15.3
5.63804e-13	0.115258	0.349	0.3	1.97433e-08	Cm4 - ADGRL3	ACSL1
8.19867e-15	0.115161	0.301	0.248	2.87101e-10	Cm4 - ADGRL3	ERBB2IP
1.1345e-11	0.115044	0.266	0.222	3.97278e-07	Cm4 - ADGRL3	CPQ
7.35238e-13	0.114961	0.238	0.191	2.57465e-08	Cm4 - ADGRL3	EDNRA
2.03121e-05	0.114356	0.387	0.369	0.711291	Cm4 - ADGRL3	HIPK2
2.00977e-17	0.113346	0.235	0.181	7.03781e-13	Cm4 - ADGRL3	USP9X
8.9433e-10	0.113065	0.376	0.339	3.13177e-05	Cm4 - ADGRL3	C20orf194
8.2808e-36	0.112677	0.167	0.1	2.89977e-31	Cm4 - ADGRL3	MDFIC
1.33488e-07	0.112582	0.391	0.361	0.00467448	Cm4 - ADGRL3	STK38L
2.49097e-14	0.112472	0.304	0.252	8.72288e-10	Cm4 - ADGRL3	ANKIB1
3.76815e-18	0.112117	0.274	0.215	1.31953e-13	Cm4 - ADGRL3	TSC22D2
3.28223e-13	0.111961	0.247	0.2	1.14937e-08	Cm4 - ADGRL3	WWTR1
1.88643e-11	0.11172	0.235	0.193	6.6059e-07	Cm4 - ADGRL3	RP11-286E11.1
3.43178e-13	0.111651	0.269	0.222	1.20174e-08	Cm4 - ADGRL3	LARP1B
2.0564e-11	0.111624	0.323	0.279	7.20109e-07	Cm4 - ADGRL3	RAB2A
6.99145e-10	0.111276	0.256	0.216	2.44827e-05	Cm4 - ADGRL3	TMTC1
1.46628e-09	0.111198	0.357	0.319	5.13462e-05	Cm4 - ADGRL3	ANKRD12
6.94881e-06	0.110915	0.418	0.398	0.243333	Cm4 - ADGRL3	R3HDM2
4.68857e-13	0.110886	0.349	0.3	1.64184e-08	Cm4 - ADGRL3	RBM26
7.768e-11	0.110297	0.298	0.257	2.7202e-06	Cm4 - ADGRL3	SOS2
0.000355074	0.110138	0.519	0.522	1	Cm4 - ADGRL3	ETFDH
1.91349e-14	0.109809	0.222	0.174	6.70067e-10	Cm4 - ADGRL3	EPHA7
3.30799e-40	0.109506	0.126	0.066	1.15839e-35	Cm4 - ADGRL3	TSPAN5
1.49649e-22	0.109387	0.18	0.124	5.24039e-18	Cm4 - ADGRL3	RP11-420A23.1
3.76657e-08	0.109234	0.447	0.419	0.00131898	Cm4 - ADGRL3	JPX
1.32519e-14	0.109122	0.252	0.203	4.64054e-10	Cm4 - ADGRL3	SEC24B
2.46526e-25	0.108839	0.209	0.145	8.63283e-21	Cm4 - ADGRL3	RNF217
8.37391e-09	0.107902	0.365	0.331	0.000293238	Cm4 - ADGRL3	PPP1R12A
4.71869e-34	0.107725	0.146	0.085	1.65239e-29	Cm4 - ADGRL3	MBOAT2
2.1762e-21	0.107682	0.177	0.123	7.62062e-17	Cm4 - ADGRL3	BICD1
2.3986e-11	0.107528	0.253	0.21	8.39942e-07	Cm4 - ADGRL3	APP
2.18719e-05	0.107243	0.333	0.31	0.765912	Cm4 - ADGRL3	RP11-37B2.1
1.5867e-11	0.106938	0.217	0.176	5.55632e-07	Cm4 - ADGRL3	EPB41L4A
1.77606e-10	0.106916	0.296	0.255	6.2194e-06	Cm4 - ADGRL3	ATP9B
0.000371307	0.10686	0.395	0.382	1	Cm4 - ADGRL3	DOCK5
2.3516e-05	0.106515	0.3	0.276	0.823484	Cm4 - ADGRL3	B4GALT1
1.18713e-10	0.105526	0.271	0.228	4.15711e-06	Cm4 - ADGRL3	EGF
0.000275455	0.10535	0.11	0.093	1	Cm4 - ADGRL3	RP11-244M2.1
1.27365e-08	0.1051	0.277	0.242	0.000446008	Cm4 - ADGRL3	ETV1
6.8688e-10	0.104957	0.326	0.287	2.40532e-05	Cm4 - ADGRL3	SLC30A9
1.44633e-07	0.104324	0.386	0.357	0.00506477	Cm4 - ADGRL3	ANO6
1.30142e-05	0.104302	0.435	0.417	0.455731	Cm4 - ADGRL3	NEDD4L
0.000895378	0.104249	0.459	0.455	1	Cm4 - ADGRL3	RAB28
5.06352e-12	0.103774	0.202	0.161	1.77315e-07	Cm4 - ADGRL3	RP1-34H18.1
7.65779e-38	0.103691	0.935	0.96	2.68161e-33	Cm4 - ADGRL3	MYH7
7.66106e-08	0.103687	0.363	0.334	0.00268275	Cm4 - ADGRL3	HNRNPC
4.45088e-06	0.103652	0.362	0.338	0.155861	Cm4 - ADGRL3	KMT2E
0.00282765	0.103364	0.438	0.44	1	Cm4 - ADGRL3	RALGAPA1
1.38952e-10	0.103126	0.311	0.268	4.86582e-06	Cm4 - ADGRL3	ZFR
4.85125e-14	0.102663	0.242	0.192	1.69881e-09	Cm4 - ADGRL3	ZDHHC14
2.89839e-26	0.102482	0.162	0.104	1.01496e-21	Cm4 - ADGRL3	TBL1X
3.74512e-42	0.102358	0.109	0.054	1.31147e-37	Cm4 - ADGRL3	APBB2
2.36652e-05	0.102237	0.449	0.437	0.828709	Cm4 - ADGRL3	PCM1
9.19921e-58	0.102032	0.05	0.014	3.22138e-53	Cm4 - ADGRL3	PTCHD4
3.86897e-20	0.101964	0.186	0.133	1.35483e-15	Cm4 - ADGRL3	C4orf32
3.3974e-10	0.101957	0.271	0.231	1.1897e-05	Cm4 - ADGRL3	TRIM2
3.6346e-28	0.101937	0.176	0.114	1.27276e-23	Cm4 - ADGRL3	PKD2
1.57865e-06	0.101817	0.326	0.3	0.0552811	Cm4 - ADGRL3	STAG1
1.32897e-09	0.100908	0.201	0.164	4.65379e-05	Cm4 - ADGRL3	SH3GL2
0.00126013	0.100865	0.412	0.407	1	Cm4 - ADGRL3	RBMX
1.33177e-05	0.100676	0.225	0.199	0.466358	Cm4 - ADGRL3	RAP2C-AS1
0.000104252	0.100498	0.41	0.398	1	Cm4 - ADGRL3	USO1
0.00203949	0.100344	0.809	0.912	1	Cm4 - ADGRL3	FILIP1
0.000495373	0.100252	0.446	0.438	1	Cm4 - ADGRL3	FIGN
1.01268e-12	0.100034	0.222	0.178	3.54619e-08	Cm4 - ADGRL3	COBLL1
0	3.10483	0.999	0.097	0	Cm5 - GRIK2	RP11-767I20.1
0	1.04955	0.631	0.038	0	Cm5 - GRIK2	RP11-362K2.2
6.18265e-230	0.678472	0.441	0.183	2.16504e-225	Cm5 - GRIK2	HS6ST3
1.07278e-158	0.513239	0.518	0.28	3.75666e-154	Cm5 - GRIK2	GRIK2
7.49323e-78	0.489176	0.379	0.224	2.62398e-73	Cm5 - GRIK2	RP11-121C2.3
1.41738e-164	0.465993	0.76	0.533	4.96339e-160	Cm5 - GRIK2	DGKG
6.46392e-128	0.414317	0.59	0.338	2.26354e-123	Cm5 - GRIK2	TTTY14
6.56865e-111	0.41393	0.696	0.504	2.30021e-106	Cm5 - GRIK2	TRIQK
3.64322e-168	0.392791	0.368	0.156	1.27578e-163	Cm5 - GRIK2	BRINP3
2.97781e-118	0.367705	0.987	0.96	1.04277e-113	Cm5 - GRIK2	FHL2
5.25381e-67	0.349967	0.525	0.362	1.83978e-62	Cm5 - GRIK2	ANKRD2
1.03523e-104	0.347227	0.887	0.774	3.62516e-100	Cm5 - GRIK2	SLC1A3
1.43492e-81	0.335033	0.564	0.376	5.02481e-77	Cm5 - GRIK2	FILIP1L
1.40281e-84	0.330176	0.888	0.741	4.91236e-80	Cm5 - GRIK2	TMEM178B
4.1971e-70	0.328613	0.594	0.431	1.46974e-65	Cm5 - GRIK2	C1orf168
4.64366e-113	0.325585	0.977	0.914	1.62612e-108	Cm5 - GRIK2	PRKG1
5.21116e-77	0.322867	0.659	0.482	1.82484e-72	Cm5 - GRIK2	LINC-PINT
8.61058e-91	0.322797	0.88	0.769	3.01525e-86	Cm5 - GRIK2	PPFIBP1
2.77569e-128	0.316688	0.496	0.267	9.7199e-124	Cm5 - GRIK2	UTY
1.97319e-85	0.301346	0.875	0.754	6.90973e-81	Cm5 - GRIK2	LIMCH1
2.31058e-90	0.297841	0.64	0.451	8.0912e-86	Cm5 - GRIK2	ATP1A2
1.24809e-79	0.294354	0.325	0.178	4.37056e-75	Cm5 - GRIK2	NTN1
6.24137e-75	0.288348	0.605	0.426	2.1856e-70	Cm5 - GRIK2	CTD-2281M20.1
2.43944e-84	0.286146	0.983	0.945	8.54243e-80	Cm5 - GRIK2	TECRL
1.39933e-60	0.278862	0.543	0.382	4.90017e-56	Cm5 - GRIK2	C10orf11
5.46562e-82	0.277548	0.974	0.933	1.91395e-77	Cm5 - GRIK2	PPP1R12B
1.13109e-79	0.269244	0.559	0.375	3.96085e-75	Cm5 - GRIK2	GREB1L
9.1996e-65	0.265219	0.628	0.46	3.22152e-60	Cm5 - GRIK2	MGAT4C
7.99055e-61	0.264667	0.415	0.27	2.79813e-56	Cm5 - GRIK2	FAM179A
1.07376e-156	0.26284	0.164	0.043	3.76008e-152	Cm5 - GRIK2	KCNJ3
4.45017e-56	0.258167	0.8	0.691	1.55836e-51	Cm5 - GRIK2	NEK7
1.81416e-79	0.257957	0.55	0.358	6.35282e-75	Cm5 - GRIK2	SAMD12
2.07222e-44	0.252213	0.585	0.457	7.25649e-40	Cm5 - GRIK2	CTNND2
8.05136e-17	0.248723	0.956	0.938	2.81942e-12	Cm5 - GRIK2	TTN-AS1
1.27221e-74	0.247422	0.991	0.972	4.45503e-70	Cm5 - GRIK2	SORBS2
1.14469e-89	0.246598	0.382	0.207	4.00848e-85	Cm5 - GRIK2	TTTY10
9.90827e-51	0.228912	0.922	0.861	3.46968e-46	Cm5 - GRIK2	ESRRG
1.35721e-49	0.228163	0.95	0.868	4.75266e-45	Cm5 - GRIK2	PLEKHA5
1.3299e-45	0.224417	0.956	0.903	4.65703e-41	Cm5 - GRIK2	RP11-532N4.2
1.14385e-51	0.222258	0.583	0.437	4.00552e-47	Cm5 - GRIK2	KCND3
2.00802e-52	0.21997	0.538	0.387	7.03169e-48	Cm5 - GRIK2	CACNA2D3
4.02646e-51	0.219165	0.97	0.958	1.40999e-46	Cm5 - GRIK2	MYH7
3.84459e-71	0.218905	0.414	0.255	1.3463e-66	Cm5 - GRIK2	DYRK3
1.88932e-28	0.217422	0.639	0.538	6.61603e-24	Cm5 - GRIK2	CORIN
1.62826e-53	0.217029	0.917	0.833	5.70186e-49	Cm5 - GRIK2	PKP2
9.87849e-09	0.215237	0.393	0.351	0.000345925	Cm5 - GRIK2	FGF14
9.76413e-44	0.214704	0.705	0.582	3.4192e-39	Cm5 - GRIK2	ACSS3
6.61223e-40	0.212932	0.744	0.635	2.31547e-35	Cm5 - GRIK2	MYOCD
2.61054e-57	0.211233	0.434	0.287	9.14159e-53	Cm5 - GRIK2	FP325317.1
1.04747e-35	0.209842	0.517	0.398	3.66801e-31	Cm5 - GRIK2	DPH6-AS1
1.12968e-44	0.209134	0.211	0.116	3.95593e-40	Cm5 - GRIK2	MYL4
2.86285e-35	0.207974	0.791	0.711	1.00251e-30	Cm5 - GRIK2	XPR1
2.83368e-82	0.207472	0.202	0.087	9.92298e-78	Cm5 - GRIK2	MMP2
2.36711e-50	0.20274	0.3	0.178	8.28914e-46	Cm5 - GRIK2	FOXP2
1.03135e-37	0.199778	0.629	0.516	3.61159e-33	Cm5 - GRIK2	EXOG
1.65124e-40	0.198347	0.674	0.556	5.7823e-36	Cm5 - GRIK2	ST3GAL1
3.05832e-40	0.19737	0.655	0.526	1.07096e-35	Cm5 - GRIK2	SEMA5A
9.18021e-43	0.196901	0.989	0.958	3.21472e-38	Cm5 - GRIK2	MLIP
5.76591e-52	0.196728	0.468	0.321	2.01911e-47	Cm5 - GRIK2	FRK
3.76409e-34	0.196437	0.657	0.546	1.31811e-29	Cm5 - GRIK2	PPP1R1C
2.70659e-75	0.195744	0.286	0.148	9.47794e-71	Cm5 - GRIK2	LINC00702
4.49182e-28	0.194113	0.75	0.664	1.57294e-23	Cm5 - GRIK2	HDAC9
1.05699e-37	0.193813	0.584	0.456	3.70136e-33	Cm5 - GRIK2	RP11-400K9.4
6.85209e-45	0.193548	0.191	0.101	2.39947e-40	Cm5 - GRIK2	CDHR3
6.94683e-36	0.19345	0.719	0.601	2.43264e-31	Cm5 - GRIK2	NCKAP5
3.50063e-38	0.189431	0.954	0.9	1.22585e-33	Cm5 - GRIK2	RCAN2
7.8106e-49	0.18692	0.986	0.966	2.73512e-44	Cm5 - GRIK2	LAMA2
1.3699e-56	0.183012	0.128	0.052	4.7971e-52	Cm5 - GRIK2	NEB
7.01466e-31	0.182727	0.496	0.389	2.45639e-26	Cm5 - GRIK2	LAMA4
3.56833e-26	0.182211	0.519	0.415	1.24956e-21	Cm5 - GRIK2	CADPS
8.5016e-32	0.180981	0.385	0.277	2.97709e-27	Cm5 - GRIK2	RP11-96H19.1
3.05692e-67	0.179296	0.185	0.083	1.07047e-62	Cm5 - GRIK2	RP11-33A14.1
3.41539e-28	0.175651	0.844	0.754	1.196e-23	Cm5 - GRIK2	CHRM2
5.41559e-24	0.175265	0.768	0.689	1.89643e-19	Cm5 - GRIK2	RGS6
2.72219e-39	0.175188	0.369	0.253	9.53255e-35	Cm5 - GRIK2	DKK3
4.72965e-30	0.173641	0.586	0.472	1.65623e-25	Cm5 - GRIK2	FBXO32
3.52345e-29	0.171908	0.86	0.803	1.23384e-24	Cm5 - GRIK2	NCAM1
1.29576e-67	0.171629	0.16	0.066	4.5375e-63	Cm5 - GRIK2	ANGPT1
3.99389e-31	0.171622	0.879	0.809	1.39858e-26	Cm5 - GRIK2	TENM2
8.99626e-31	0.167053	0.42	0.315	3.15031e-26	Cm5 - GRIK2	SH3RF2
1.48213e-27	0.167036	0.535	0.437	5.19012e-23	Cm5 - GRIK2	SLC41A1
1.95612e-34	0.166623	0.454	0.34	6.84993e-30	Cm5 - GRIK2	GGT7
1.68536e-40	0.166508	0.252	0.152	5.90181e-36	Cm5 - GRIK2	G0S2
4.96345e-31	0.163899	0.745	0.638	1.7381e-26	Cm5 - GRIK2	PIK3R1
5.92692e-36	0.163782	0.441	0.319	2.07549e-31	Cm5 - GRIK2	NALCN
7.24979e-47	0.163263	0.22	0.121	2.53873e-42	Cm5 - GRIK2	ITPR1
6.87566e-28	0.162221	0.951	0.904	2.40772e-23	Cm5 - GRIK2	MAST4
7.79726e-35	0.160569	0.322	0.215	2.73044e-30	Cm5 - GRIK2	PRRX1
6.62647e-28	0.158721	0.466	0.356	2.32046e-23	Cm5 - GRIK2	SLCO5A1
2.9305e-27	0.158473	0.727	0.624	1.0262e-22	Cm5 - GRIK2	SMYD1
5.64135e-27	0.158104	0.891	0.821	1.97549e-22	Cm5 - GRIK2	PXDNL
3.30565e-34	0.15736	0.558	0.436	1.15757e-29	Cm5 - GRIK2	VLDLR-AS1
2.76766e-25	0.155155	0.657	0.561	9.69178e-21	Cm5 - GRIK2	CSDC2
9.23941e-27	0.152485	0.577	0.474	3.23546e-22	Cm5 - GRIK2	ADRA1A
2.50452e-27	0.152251	0.701	0.61	8.77034e-23	Cm5 - GRIK2	SLC4A3
7.64643e-23	0.1514	0.613	0.51	2.67763e-18	Cm5 - GRIK2	AC011288.2
6.0279e-25	0.150957	0.656	0.562	2.11085e-20	Cm5 - GRIK2	GAS2
9.96415e-24	0.15071	0.151	0.092	3.48924e-19	Cm5 - GRIK2	TPM3
1.44298e-26	0.148995	0.684	0.582	5.05304e-22	Cm5 - GRIK2	CHPT1
1.00823e-21	0.148449	0.555	0.456	3.53063e-17	Cm5 - GRIK2	RP11-141M1.3
1.2029e-22	0.147437	0.665	0.576	4.21233e-18	Cm5 - GRIK2	ATP1B1
5.36786e-31	0.147393	0.226	0.142	1.87972e-26	Cm5 - GRIK2	LRRC16A
6.34015e-21	0.14691	0.569	0.462	2.22019e-16	Cm5 - GRIK2	RALYL
2.58703e-40	0.146404	0.249	0.149	9.05927e-36	Cm5 - GRIK2	FAM107A
1.14625e-67	0.146007	0.13	0.048	4.01395e-63	Cm5 - GRIK2	MIR100HG
7.66294e-29	0.145264	0.973	0.938	2.68341e-24	Cm5 - GRIK2	FHOD3
7.99729e-08	0.144627	0.408	0.357	0.00280049	Cm5 - GRIK2	PRELID2
1.02018e-37	0.143397	0.311	0.203	3.57248e-33	Cm5 - GRIK2	RP11-428C19.4
3.55933e-28	0.143396	0.303	0.21	1.24641e-23	Cm5 - GRIK2	MAOA
6.31801e-08	0.142508	0.333	0.282	0.00221244	Cm5 - GRIK2	GPC5
1.86604e-24	0.141319	0.827	0.735	6.53451e-20	Cm5 - GRIK2	MYLK3
2.17469e-27	0.140274	0.946	0.883	7.61533e-23	Cm5 - GRIK2	MYOM2
2.22877e-24	0.139002	0.421	0.326	7.80472e-20	Cm5 - GRIK2	KIFAP3
5.00004e-27	0.138144	0.356	0.258	1.75091e-22	Cm5 - GRIK2	AC009264.1
5.04555e-20	0.136229	0.857	0.783	1.76685e-15	Cm5 - GRIK2	MITF
2.58189e-35	0.13541	0.155	0.082	9.04127e-31	Cm5 - GRIK2	NKAIN2
1.16215e-31	0.135251	0.306	0.208	4.06962e-27	Cm5 - GRIK2	AC109642.1
2.28061e-27	0.131582	0.324	0.229	7.98625e-23	Cm5 - GRIK2	MASP1
3.37476e-21	0.131056	0.809	0.733	1.18177e-16	Cm5 - GRIK2	PLN
1.03407e-21	0.130853	0.504	0.407	3.6211e-17	Cm5 - GRIK2	FGD4
2.61392e-19	0.13055	0.368	0.287	9.15341e-15	Cm5 - GRIK2	PAIP2B
2.28495e-30	0.130418	0.318	0.219	8.00145e-26	Cm5 - GRIK2	ADAMTS7
9.03421e-18	0.12946	0.706	0.629	3.1636e-13	Cm5 - GRIK2	THRB
9.33826e-19	0.128738	0.855	0.79	3.27007e-14	Cm5 - GRIK2	CCDC141
1.15176e-39	0.128665	0.179	0.097	4.03325e-35	Cm5 - GRIK2	EPHA4
2.83915e-28	0.12802	0.231	0.149	9.94213e-24	Cm5 - GRIK2	ALS2CR11
1.79453e-19	0.127918	0.46	0.373	6.2841e-15	Cm5 - GRIK2	IDH2
5.92703e-24	0.126738	0.365	0.272	2.07553e-19	Cm5 - GRIK2	OSBPL1A
1.64454e-19	0.126521	0.474	0.385	5.75886e-15	Cm5 - GRIK2	RUNX1T1
1.72358e-25	0.126089	0.194	0.123	6.03562e-21	Cm5 - GRIK2	CTD-3179P9.1
7.6708e-33	0.126024	0.256	0.163	2.68616e-28	Cm5 - GRIK2	RP11-432J24.5
5.97099e-26	0.124142	0.285	0.197	2.09092e-21	Cm5 - GRIK2	RAP2C-AS1
2.06251e-13	0.123987	0.773	0.719	7.2225e-09	Cm5 - GRIK2	PLCL2
1.07364e-16	0.122646	0.131	0.083	3.75969e-12	Cm5 - GRIK2	LRRTM4
7.28725e-17	0.122586	0.889	0.818	2.55185e-12	Cm5 - GRIK2	PLCXD3
9.07951e-20	0.122436	0.706	0.615	3.17946e-15	Cm5 - GRIK2	MBNL2
4.79384e-39	0.121728	0.235	0.138	1.67871e-34	Cm5 - GRIK2	KDM5D
6.27944e-26	0.121597	0.268	0.183	2.19894e-21	Cm5 - GRIK2	DISC1
1.02122e-15	0.120083	0.489	0.415	3.57611e-11	Cm5 - GRIK2	SLC5A1
4.49165e-14	0.119859	0.819	0.758	1.57288e-09	Cm5 - GRIK2	TRPM7
4.28991e-19	0.119843	0.733	0.645	1.50224e-14	Cm5 - GRIK2	DANT2
4.58982e-21	0.119472	0.729	0.634	1.60726e-16	Cm5 - GRIK2	MIR99AHG
2.76179e-16	0.119071	0.494	0.416	9.67125e-12	Cm5 - GRIK2	DSP
2.91848e-32	0.118833	0.211	0.127	1.02199e-27	Cm5 - GRIK2	AC058791.1
6.43127e-65	0.118298	0.116	0.042	2.2521e-60	Cm5 - GRIK2	LINC01405
6.99658e-19	0.118061	0.361	0.28	2.45006e-14	Cm5 - GRIK2	TGM2
9.84979e-22	0.118032	0.847	0.784	3.4492e-17	Cm5 - GRIK2	VWA8
2.10181e-22	0.117968	0.349	0.261	7.36012e-18	Cm5 - GRIK2	RGS3
3.67261e-18	0.117156	0.37	0.289	1.28608e-13	Cm5 - GRIK2	GRB14
3.59781e-23	0.117133	0.877	0.803	1.25988e-18	Cm5 - GRIK2	ZFPM2
1.90976e-43	0.116859	0.162	0.081	6.6876e-39	Cm5 - GRIK2	LMAN1L
3.80739e-18	0.116662	0.505	0.42	1.33327e-13	Cm5 - GRIK2	PPP1R13L
6.25564e-36	0.11585	0.223	0.131	2.1906e-31	Cm5 - GRIK2	EIF1AY
4.8341e-20	0.115606	0.278	0.202	1.69281e-15	Cm5 - GRIK2	AC012360.6
1.19682e-16	0.1156	0.372	0.296	4.19103e-12	Cm5 - GRIK2	TGFBR2
2.1658e-35	0.115392	0.212	0.123	7.58419e-31	Cm5 - GRIK2	ZNF536
8.78292e-21	0.114443	0.353	0.264	3.0756e-16	Cm5 - GRIK2	FRMD5
1.41895e-15	0.114409	0.546	0.47	4.96889e-11	Cm5 - GRIK2	MKLN1
2.75666e-17	0.114305	0.543	0.457	9.65327e-13	Cm5 - GRIK2	C1orf21
1.49471e-18	0.113993	0.566	0.475	5.23419e-14	Cm5 - GRIK2	KIF13A
6.77109e-20	0.113984	0.906	0.853	2.3711e-15	Cm5 - GRIK2	ACTC1
1.5205e-19	0.113964	0.354	0.271	5.32448e-15	Cm5 - GRIK2	CEP85L
1.94937e-17	0.113867	0.782	0.697	6.8263e-13	Cm5 - GRIK2	WBSCR17
4.65852e-20	0.1138	0.266	0.193	1.63132e-15	Cm5 - GRIK2	SLC35F1
1.17464e-19	0.113419	0.84	0.764	4.11334e-15	Cm5 - GRIK2	TBC1D4
1.30271e-18	0.112769	0.329	0.252	4.56183e-14	Cm5 - GRIK2	PGP
3.22748e-17	0.11232	0.483	0.396	1.1302e-12	Cm5 - GRIK2	PRR16
8.78375e-70	0.112261	0.11	0.037	3.07589e-65	Cm5 - GRIK2	FAM83B
1.68932e-52	0.11202	0.129	0.054	5.91567e-48	Cm5 - GRIK2	POU6F2
1.10694e-45	0.111718	0.14	0.065	3.87627e-41	Cm5 - GRIK2	SEMA3A
2.49349e-11	0.111663	0.514	0.457	8.73169e-07	Cm5 - GRIK2	ASB15
3.66028e-51	0.111606	0.141	0.062	1.28176e-46	Cm5 - GRIK2	ITGA11
3.54074e-15	0.111181	0.732	0.67	1.2399e-10	Cm5 - GRIK2	INADL
6.26435e-18	0.110829	0.748	0.653	2.19365e-13	Cm5 - GRIK2	ADGRL2
2.61772e-22	0.110374	0.24	0.165	9.16672e-18	Cm5 - GRIK2	KATNAL2
8.75015e-18	0.110357	0.328	0.252	3.06413e-13	Cm5 - GRIK2	LBH
3.18809e-27	0.109714	0.114	0.059	1.11641e-22	Cm5 - GRIK2	WDR49
5.44297e-16	0.109373	0.866	0.812	1.90602e-11	Cm5 - GRIK2	LRRFIP2
4.28036e-14	0.109327	0.4	0.328	1.4989e-09	Cm5 - GRIK2	SLC7A2
4.06213e-13	0.109318	0.525	0.457	1.42248e-08	Cm5 - GRIK2	VIPR2
3.55009e-17	0.109277	0.909	0.838	1.24317e-12	Cm5 - GRIK2	PDZRN3
3.22613e-27	0.109126	0.206	0.129	1.12972e-22	Cm5 - GRIK2	KCNK1
5.30853e-16	0.108197	0.496	0.414	1.85894e-11	Cm5 - GRIK2	TBX5
2.34058e-16	0.108169	0.285	0.215	8.19623e-12	Cm5 - GRIK2	TMTC1
1.47991e-17	0.108056	0.49	0.402	5.18235e-13	Cm5 - GRIK2	MEF2C
2.07551e-23	0.107893	0.991	0.97	7.26802e-19	Cm5 - GRIK2	ABLIM1
1.37915e-15	0.107554	0.406	0.329	4.8295e-11	Cm5 - GRIK2	PROX1
9.37947e-16	0.107101	0.447	0.368	3.2845e-11	Cm5 - GRIK2	ADCK3
2.30352e-20	0.10564	0.722	0.639	8.06645e-16	Cm5 - GRIK2	CSRP3
4.48041e-15	0.105089	0.475	0.399	1.56895e-10	Cm5 - GRIK2	AGL
3.96772e-18	0.10454	0.211	0.146	1.38942e-13	Cm5 - GRIK2	ADAMTS9-AS2
1.71856e-15	0.103731	0.714	0.639	6.01807e-11	Cm5 - GRIK2	PBX1
4.50115e-16	0.103647	0.753	0.669	1.57621e-11	Cm5 - GRIK2	PDZD2
2.12159e-12	0.103475	0.927	0.879	7.42939e-08	Cm5 - GRIK2	PLCL1
5.35417e-13	0.103103	0.4	0.334	1.87492e-08	Cm5 - GRIK2	GRAMD1B
7.09662e-16	0.102542	0.655	0.573	2.48509e-11	Cm5 - GRIK2	MTUS1
1.09894e-23	0.102463	0.252	0.17	3.84825e-19	Cm5 - GRIK2	USP9Y
2.9787e-10	0.102213	0.59	0.535	1.04308e-05	Cm5 - GRIK2	TRAK2
1.00522e-17	0.10157	0.3	0.223	3.52009e-13	Cm5 - GRIK2	CRIM1
9.47787e-13	0.10137	0.396	0.327	3.31896e-08	Cm5 - GRIK2	LINC01428
5.46993e-15	0.101036	0.29	0.222	1.91546e-10	Cm5 - GRIK2	ZNF318
9.0564e-19	0.100953	0.904	0.856	3.17137e-14	Cm5 - GRIK2	PTPRM
3.91608e-12	0.100841	0.374	0.308	1.37133e-07	Cm5 - GRIK2	RP11-37B2.1
1.97752e-15	0.100549	0.557	0.469	6.92489e-11	Cm5 - GRIK2	NT5DC1
1.15909e-11	0.100305	0.613	0.542	4.0589e-07	Cm5 - GRIK2	ANO5
0	3.14706	0.991	0.059	0	Cm6 - NPPA/NPPB	NPPB
0	2.14079	0.597	0.076	0	Cm6 - NPPA/NPPB	NPPA
8.4003e-176	1.19829	0.812	0.528	2.94162e-171	Cm6 - NPPA/NPPB	ACTA1
1.11488e-212	1.17656	0.923	0.686	3.90409e-208	Cm6 - NPPA/NPPB	ANKRD1
0	0.819186	0.49	0.087	0	Cm6 - NPPA/NPPB	SLC6A6
1.75691e-87	0.788699	0.68	0.488	6.15234e-83	Cm6 - NPPA/NPPB	XIRP2
2.10315e-121	0.759015	0.9	0.796	7.36483e-117	Cm6 - NPPA/NPPB	ROR1
2.48487e-266	0.744766	0.357	0.082	8.70152e-262	Cm6 - NPPA/NPPB	SPOCK1
4.11311e-100	0.690553	0.865	0.76	1.44033e-95	Cm6 - NPPA/NPPB	INPP4B
6.84209e-172	0.687454	0.66	0.336	2.39596e-167	Cm6 - NPPA/NPPB	ATP13A3
3.16278e-293	0.681495	0.492	0.139	1.10754e-288	Cm6 - NPPA/NPPB	ADAM19
2.65215e-155	0.643781	0.586	0.277	9.28731e-151	Cm6 - NPPA/NPPB	CREB5
6.61359e-90	0.586078	0.882	0.831	2.31595e-85	Cm6 - NPPA/NPPB	MYO18B
1.5395e-83	0.58053	0.574	0.35	5.39102e-79	Cm6 - NPPA/NPPB	RBMS3
1.02725e-97	0.577786	0.763	0.559	3.59724e-93	Cm6 - NPPA/NPPB	IGF1R
1.96532e-104	0.563821	0.704	0.47	6.88217e-100	Cm6 - NPPA/NPPB	NAV2
3.00971e-295	0.555103	0.44	0.111	1.05394e-290	Cm6 - NPPA/NPPB	COLQ
2.53371e-77	0.554018	0.836	0.712	8.87255e-73	Cm6 - NPPA/NPPB	XPR1
2.18227e-65	0.53692	0.832	0.711	7.64187e-61	Cm6 - NPPA/NPPB	CALD1
3.65998e-35	0.522299	0.711	0.626	1.28165e-30	Cm6 - NPPA/NPPB	LTBP1
5.63355e-85	0.513911	0.922	0.891	1.97276e-80	Cm6 - NPPA/NPPB	EXOC6B
7.03358e-88	0.500348	0.971	0.936	2.46302e-83	Cm6 - NPPA/NPPB	NEXN
3.12381e-79	0.484723	0.595	0.375	1.0939e-74	Cm6 - NPPA/NPPB	ATP2B4
8.07389e-79	0.469719	0.571	0.357	2.82732e-74	Cm6 - NPPA/NPPB	STK38L
1.12503e-61	0.469033	0.569	0.385	3.93962e-57	Cm6 - NPPA/NPPB	DLG1
6.37949e-25	0.459589	0.735	0.665	2.23397e-20	Cm6 - NPPA/NPPB	GBE1
5.86532e-62	0.458648	0.709	0.55	2.05392e-57	Cm6 - NPPA/NPPB	RICTOR
8.38181e-62	0.452869	0.951	0.965	2.93514e-57	Cm6 - NPPA/NPPB	PALLD
1.6935e-36	0.451549	0.711	0.62	5.9303e-32	Cm6 - NPPA/NPPB	WDPCP
1.91879e-82	0.447436	0.71	0.501	6.71923e-78	Cm6 - NPPA/NPPB	ST3GAL6
1.81873e-86	0.437429	0.245	0.086	6.36882e-82	Cm6 - NPPA/NPPB	THBS1
9.6893e-44	0.428677	0.541	0.378	3.393e-39	Cm6 - NPPA/NPPB	FLNC
2.30966e-111	0.424109	0.386	0.16	8.08797e-107	Cm6 - NPPA/NPPB	EIF2AK3
2.02783e-43	0.419539	0.946	0.931	7.10106e-39	Cm6 - NPPA/NPPB	AKAP13
5.00903e-144	0.405242	0.361	0.121	1.75406e-139	Cm6 - NPPA/NPPB	PLCE1
3.40538e-92	0.40234	0.351	0.152	1.1925e-87	Cm6 - NPPA/NPPB	BACH2
5.34366e-51	0.398251	0.51	0.332	1.87124e-46	Cm6 - NPPA/NPPB	MYH9
2.00787e-52	0.38888	0.645	0.475	7.03116e-48	Cm6 - NPPA/NPPB	KIF13A
7.07742e-53	0.387639	0.627	0.448	2.47837e-48	Cm6 - NPPA/NPPB	2021-03-03
1.81618e-36	0.387176	0.679	0.558	6.3599e-32	Cm6 - NPPA/NPPB	FHL1
1.31157e-74	0.386837	0.4	0.201	4.59287e-70	Cm6 - NPPA/NPPB	EXT1
1.70852e-46	0.386178	0.812	0.743	5.9829e-42	Cm6 - NPPA/NPPB	CACNA2D1
6.37475e-80	0.385562	0.677	0.44	2.23231e-75	Cm6 - NPPA/NPPB	CYP2J2
2.40508e-33	0.384704	0.722	0.616	8.42211e-29	Cm6 - NPPA/NPPB	FBXL7
2.43931e-39	0.383861	0.468	0.321	8.54196e-35	Cm6 - NPPA/NPPB	JAK2
5.5568e-45	0.382553	0.371	0.226	1.94588e-40	Cm6 - NPPA/NPPB	F3
3.75643e-51	0.376802	0.714	0.587	1.31543e-46	Cm6 - NPPA/NPPB	FNDC3B
6.14969e-60	0.374274	0.385	0.206	2.1535e-55	Cm6 - NPPA/NPPB	XIRP1
4.6341e-47	0.370826	0.995	0.984	1.62277e-42	Cm6 - NPPA/NPPB	TPM1
2.5411e-22	0.370124	0.189	0.108	8.89841e-18	Cm6 - NPPA/NPPB	LMCD1
1.12795e-40	0.365357	0.861	0.791	3.94985e-36	Cm6 - NPPA/NPPB	NRAP
6.21635e-58	0.361268	0.355	0.188	2.17684e-53	Cm6 - NPPA/NPPB	RRAS2
3.06362e-33	0.353814	0.765	0.672	1.07282e-28	Cm6 - NPPA/NPPB	LPL
8.68607e-77	0.353331	0.396	0.195	3.04169e-72	Cm6 - NPPA/NPPB	TNFRSF12A
1.70359e-30	0.346176	0.522	0.408	5.96563e-26	Cm6 - NPPA/NPPB	GARNL3
1.57314e-20	0.3434	0.615	0.525	5.50881e-16	Cm6 - NPPA/NPPB	FNIP2
4.55621e-45	0.337859	0.935	0.904	1.59549e-40	Cm6 - NPPA/NPPB	MAGI1
2.74936e-37	0.336349	0.83	0.745	9.62772e-33	Cm6 - NPPA/NPPB	CPEB4
1.25704e-43	0.328947	0.391	0.238	4.4019e-39	Cm6 - NPPA/NPPB	PRICKLE1
1.326e-23	0.327765	0.849	0.809	4.64338e-19	Cm6 - NPPA/NPPB	PCDH9
1.46283e-19	0.32674	0.834	0.787	5.12254e-15	Cm6 - NPPA/NPPB	CRYAB
9.5308e-106	0.325743	0.288	0.1	3.3375e-101	Cm6 - NPPA/NPPB	MIR4435-2HG
1.35494e-38	0.32309	0.604	0.458	4.74473e-34	Cm6 - NPPA/NPPB	C1orf21
1.80755e-33	0.322381	0.73	0.623	6.32967e-29	Cm6 - NPPA/NPPB	MYPN
2.21296e-25	0.318475	0.685	0.605	7.74936e-21	Cm6 - NPPA/NPPB	NCKAP5
4.69107e-45	0.31493	0.214	0.097	1.64272e-40	Cm6 - NPPA/NPPB	CYR61
2.10151e-37	0.313186	0.786	0.701	7.35906e-33	Cm6 - NPPA/NPPB	CASQ2
6.2991e-25	0.311666	0.621	0.508	2.20582e-20	Cm6 - NPPA/NPPB	FBN2
4.34624e-31	0.311624	0.425	0.294	1.52196e-26	Cm6 - NPPA/NPPB	HSPB1
7.33585e-19	0.310956	0.617	0.546	2.56887e-14	Cm6 - NPPA/NPPB	ARHGAP24
2.77569e-14	0.310324	0.471	0.399	9.71991e-10	Cm6 - NPPA/NPPB	PRR16
1.07698e-18	0.306573	0.717	0.641	3.77138e-14	Cm6 - NPPA/NPPB	CSRP3
5.79912e-49	0.306333	0.5	0.326	2.03074e-44	Cm6 - NPPA/NPPB	KIFAP3
2.02019e-27	0.303618	0.863	0.834	7.07431e-23	Cm6 - NPPA/NPPB	OBSCN
5.45403e-69	0.302	0.212	0.077	1.90989e-64	Cm6 - NPPA/NPPB	MID1
8.94558e-31	0.300983	0.283	0.166	3.13256e-26	Cm6 - NPPA/NPPB	TENM3
3.35693e-45	0.299227	0.343	0.194	1.17553e-40	Cm6 - NPPA/NPPB	ABTB2
1.06688e-43	0.29831	0.459	0.291	3.736e-39	Cm6 - NPPA/NPPB	PDE10A
8.62774e-31	0.298192	0.779	0.692	3.02126e-26	Cm6 - NPPA/NPPB	RBPMS
4.17791e-34	0.296681	0.961	0.968	1.46302e-29	Cm6 - NPPA/NPPB	PDLIM5
6.05296e-37	0.294431	0.418	0.272	2.11963e-32	Cm6 - NPPA/NPPB	PICALM
4.31087e-40	0.29256	0.955	0.931	1.50958e-35	Cm6 - NPPA/NPPB	DST
6.75769e-34	0.290451	0.787	0.685	2.36641e-29	Cm6 - NPPA/NPPB	MACF1
1.82097e-22	0.289897	0.599	0.502	6.37666e-18	Cm6 - NPPA/NPPB	GPAT3
8.26093e-29	0.286765	0.404	0.28	2.89281e-24	Cm6 - NPPA/NPPB	TGM2
2.10407e-27	0.286753	0.66	0.542	7.36803e-23	Cm6 - NPPA/NPPB	DGKG
6.98327e-22	0.285903	0.092	0.039	2.4454e-17	Cm6 - NPPA/NPPB	NRXN3
1.38952e-29	0.284101	0.844	0.79	4.86582e-25	Cm6 - NPPA/NPPB	MAP4
1.08476e-25	0.282112	0.711	0.638	3.79861e-21	Cm6 - NPPA/NPPB	PHLDB2
1.18574e-30	0.281775	0.682	0.572	4.15223e-26	Cm6 - NPPA/NPPB	SH3D19
4.70369e-101	0.27922	0.241	0.077	1.64714e-96	Cm6 - NPPA/NPPB	RP11-280O1.2
1.08699e-17	0.272207	0.843	0.821	3.80644e-13	Cm6 - NPPA/NPPB	EFNA5
2.73736e-207	0.272133	0.19	0.031	9.58568e-203	Cm6 - NPPA/NPPB	LHFPL3
8.18178e-63	0.271926	0.335	0.163	2.8651e-58	Cm6 - NPPA/NPPB	YBX3
2.30341e-30	0.267673	0.631	0.506	8.0661e-26	Cm6 - NPPA/NPPB	KALRN
2.53445e-23	0.266654	0.555	0.443	8.87513e-19	Cm6 - NPPA/NPPB	SLCO3A1
2.71318e-43	0.263403	0.314	0.171	9.50102e-39	Cm6 - NPPA/NPPB	USP9Y
1.44023e-31	0.262574	0.443	0.306	5.04339e-27	Cm6 - NPPA/NPPB	ENAH
1.96497e-62	0.260812	0.237	0.097	6.88092e-58	Cm6 - NPPA/NPPB	EPHA4
1.77638e-29	0.260125	0.289	0.172	6.22054e-25	Cm6 - NPPA/NPPB	KIF26B
5.25766e-22	0.258128	0.96	0.967	1.84113e-17	Cm6 - NPPA/NPPB	LAMA2
6.29911e-20	0.257733	0.679	0.609	2.20582e-15	Cm6 - NPPA/NPPB	TMEM71
2.10486e-21	0.257031	0.499	0.394	7.3708e-17	Cm6 - NPPA/NPPB	NAALADL2
1.85891e-74	0.256595	0.21	0.073	6.50952e-70	Cm6 - NPPA/NPPB	RP11-236B18.2
2.0788e-62	0.255665	0.326	0.155	7.27955e-58	Cm6 - NPPA/NPPB	PDLIM7
9.63241e-19	0.255514	0.608	0.502	3.37308e-14	Cm6 - NPPA/NPPB	MYL12A
2.14194e-31	0.254768	0.535	0.393	7.50064e-27	Cm6 - NPPA/NPPB	PEAK1
1.4973e-24	0.253516	0.947	0.933	5.24325e-20	Cm6 - NPPA/NPPB	SVIL
3.11083e-23	0.253114	0.303	0.195	1.08935e-18	Cm6 - NPPA/NPPB	PDE1A
4.00408e-28	0.252981	0.389	0.266	1.40215e-23	Cm6 - NPPA/NPPB	DCBLD2
1.36528e-46	0.250746	0.365	0.207	4.78092e-42	Cm6 - NPPA/NPPB	MFGE8
1.57062e-179	0.248864	0.144	0.021	5.50001e-175	Cm6 - NPPA/NPPB	ADAMTSL1
4.43773e-19	0.247684	0.844	0.818	1.55401e-14	Cm6 - NPPA/NPPB	SAMD4A
5.40591e-62	0.247339	0.23	0.093	1.89304e-57	Cm6 - NPPA/NPPB	ATP6V1F
3.24438e-45	0.246169	0.312	0.167	1.13612e-40	Cm6 - NPPA/NPPB	ACTN1
2.30304e-11	0.245209	0.828	0.805	8.06479e-07	Cm6 - NPPA/NPPB	NCAM1
3.03851e-18	0.244751	0.586	0.498	1.06402e-13	Cm6 - NPPA/NPPB	TNNI3
1.72099e-26	0.244529	0.336	0.217	6.02657e-22	Cm6 - NPPA/NPPB	RORA
3.40511e-34	0.240749	0.38	0.241	1.1924e-29	Cm6 - NPPA/NPPB	ETV1
1.58964e-16	0.236501	0.182	0.11	5.56662e-12	Cm6 - NPPA/NPPB	ZNF385D
5.29725e-51	0.236362	0.303	0.151	1.85499e-46	Cm6 - NPPA/NPPB	LINC00702
1.59553e-19	0.234621	0.657	0.561	5.58724e-15	Cm6 - NPPA/NPPB	CLIC5
1.05002e-13	0.233234	0.736	0.674	3.67696e-09	Cm6 - NPPA/NPPB	TNNC1
1.70568e-11	0.232598	0.886	0.883	5.97296e-07	Cm6 - NPPA/NPPB	THSD4
1.0966e-22	0.232501	0.566	0.459	3.84007e-18	Cm6 - NPPA/NPPB	UBE2H
3.36183e-18	0.232431	0.512	0.417	1.17725e-13	Cm6 - NPPA/NPPB	ABHD18
2.17706e-24	0.230757	0.381	0.262	7.62365e-20	Cm6 - NPPA/NPPB	PACS1
1.29644e-27	0.230169	0.601	0.473	4.53988e-23	Cm6 - NPPA/NPPB	WSB1
2.84139e-17	0.22977	0.599	0.509	9.94999e-13	Cm6 - NPPA/NPPB	MAPRE2
2.1294e-26	0.22896	0.387	0.263	7.45673e-22	Cm6 - NPPA/NPPB	DGKD
3.40746e-10	0.228926	0.062	0.031	1.19323e-05	Cm6 - NPPA/NPPB	RP11-457K10.1
1.74681e-10	0.228433	0.816	0.814	6.11699e-06	Cm6 - NPPA/NPPB	CCSER1
4.34105e-18	0.227399	0.699	0.628	1.52015e-13	Cm6 - NPPA/NPPB	CPED1
3.69697e-11	0.227385	0.926	0.948	1.29461e-06	Cm6 - NPPA/NPPB	TECRL
2.94881e-39	0.225623	0.297	0.161	1.03261e-34	Cm6 - NPPA/NPPB	SH3BGR
4.76151e-23	0.223834	0.534	0.421	1.66738e-18	Cm6 - NPPA/NPPB	UBAC2
1.10306e-13	0.223246	0.766	0.726	3.86268e-09	Cm6 - NPPA/NPPB	VCL
2.56048e-32	0.222686	0.339	0.208	8.96629e-28	Cm6 - NPPA/NPPB	H3F3B
6.56553e-22	0.222217	0.437	0.326	2.29912e-17	Cm6 - NPPA/NPPB	UGP2
4.69724e-05	0.221206	0.549	0.501	1	Cm6 - NPPA/NPPB	CH507-528H12.1
1.22978e-21	0.220903	0.739	0.671	4.30646e-17	Cm6 - NPPA/NPPB	LRRFIP1
1.18132e-16	0.22039	0.657	0.568	4.13676e-12	Cm6 - NPPA/NPPB	FNDC3A
7.26321e-25	0.219348	0.979	0.98	2.54343e-20	Cm6 - NPPA/NPPB	PDE4DIP
2.22512e-46	0.219053	0.162	0.062	7.79192e-42	Cm6 - NPPA/NPPB	LINC01091
1.94298e-22	0.217973	0.283	0.182	6.80393e-18	Cm6 - NPPA/NPPB	FOXP2
2.19256e-10	0.217873	0.888	0.892	7.67791e-06	Cm6 - NPPA/NPPB	QKI
1.19413e-23	0.217109	0.377	0.26	4.1816e-19	Cm6 - NPPA/NPPB	PTPRE
5.09403e-16	0.213626	0.904	0.889	1.78383e-11	Cm6 - NPPA/NPPB	LPP
3.21959e-17	0.213352	0.726	0.666	1.12744e-12	Cm6 - NPPA/NPPB	HDAC9
7.92173e-08	0.213111	0.574	0.529	0.00277403	Cm6 - NPPA/NPPB	PRKAG2
1.25678e-15	0.21292	0.387	0.299	4.40099e-11	Cm6 - NPPA/NPPB	TXNRD1
9.99035e-26	0.212207	0.5	0.367	3.49842e-21	Cm6 - NPPA/NPPB	HIPK2
1.05263e-19	0.212114	0.465	0.356	3.6861e-15	Cm6 - NPPA/NPPB	COL4A2
3.0349e-26	0.211259	0.114	0.049	1.06276e-21	Cm6 - NPPA/NPPB	STAT4
7.97472e-32	0.210804	0.214	0.11	2.79259e-27	Cm6 - NPPA/NPPB	BTG2
3.71903e-08	0.210354	0.754	0.713	0.00130233	Cm6 - NPPA/NPPB	MYL2
7.78525e-14	0.209602	0.549	0.464	2.72624e-09	Cm6 - NPPA/NPPB	ABHD2
1.71893e-21	0.208106	0.205	0.119	6.01937e-17	Cm6 - NPPA/NPPB	MYL4
1.43042e-31	0.207883	0.283	0.162	5.00906e-27	Cm6 - NPPA/NPPB	PTPRD
1.22989e-17	0.20542	0.448	0.35	4.30684e-13	Cm6 - NPPA/NPPB	SSBP2
6.91451e-35	0.204593	0.242	0.126	2.42132e-30	Cm6 - NPPA/NPPB	BCL2
1.70438e-17	0.203262	0.594	0.495	5.96841e-13	Cm6 - NPPA/NPPB	ARHGEF12
4.43718e-35	0.20325	0.133	0.054	1.55381e-30	Cm6 - NPPA/NPPB	NEB
2.04099e-17	0.201841	0.398	0.302	7.14715e-13	Cm6 - NPPA/NPPB	SORT1
9.64411e-14	0.201156	0.712	0.659	3.37717e-09	Cm6 - NPPA/NPPB	FRY
6.32356e-17	0.20111	0.716	0.642	2.21438e-12	Cm6 - NPPA/NPPB	SLMAP
1.16545e-28	0.199115	0.37	0.24	4.08118e-24	Cm6 - NPPA/NPPB	DIAPH1
2.42779e-16	0.198682	0.681	0.601	8.50163e-12	Cm6 - NPPA/NPPB	PARD3
2.13749e-29	0.198043	0.223	0.12	7.48507e-25	Cm6 - NPPA/NPPB	XRCC4
2.72445e-20	0.196354	0.455	0.345	9.54049e-16	Cm6 - NPPA/NPPB	DUSP27
0.000181039	0.195504	0.538	0.515	1	Cm6 - NPPA/NPPB	AC011288.2
1.46387e-24	0.194183	0.267	0.165	5.12617e-20	Cm6 - NPPA/NPPB	NREP
8.74549e-29	0.193014	0.341	0.216	3.0625e-24	Cm6 - NPPA/NPPB	TSC22D2
3.09495e-13	0.19185	0.648	0.576	1.08379e-08	Cm6 - NPPA/NPPB	ZBTB16
4.12013e-17	0.19076	0.444	0.346	1.44279e-12	Cm6 - NPPA/NPPB	ASB18
9.51274e-13	0.190431	0.803	0.709	3.33117e-08	Cm6 - NPPA/NPPB	PDK4
1.69203e-16	0.190412	0.26	0.173	5.92516e-12	Cm6 - NPPA/NPPB	SGIP1
1.51499e-40	0.189991	0.147	0.057	5.30518e-36	Cm6 - NPPA/NPPB	TNFRSF11B
6.87649e-16	0.189991	0.605	0.512	2.40801e-11	Cm6 - NPPA/NPPB	ALPK3
1.58601e-19	0.188706	0.377	0.27	5.55388e-15	Cm6 - NPPA/NPPB	CLIC4
0.00141321	0.188191	0.647	0.643	1	Cm6 - NPPA/NPPB	PIK3R1
2.49208e-10	0.187668	0.891	0.898	8.72678e-06	Cm6 - NPPA/NPPB	C9orf3
2.88929e-16	0.186814	0.744	0.675	1.01177e-11	Cm6 - NPPA/NPPB	PRKAA2
1.89118e-50	0.185932	0.177	0.068	6.62255e-46	Cm6 - NPPA/NPPB	ATP8B1
9.46471e-18	0.185556	0.501	0.4	3.31435e-13	Cm6 - NPPA/NPPB	SLC16A1-AS1
4.6314e-160	0.185421	0.113	0.014	1.62182e-155	Cm6 - NPPA/NPPB	RP11-309L24.4
3.53389e-08	0.184547	0.855	0.854	0.0012375	Cm6 - NPPA/NPPB	LARGE
1.99608e-13	0.183715	0.556	0.481	6.98988e-09	Cm6 - NPPA/NPPB	USP28
3.25627e-27	0.18328	0.313	0.196	1.14028e-22	Cm6 - NPPA/NPPB	PXYLP1
2.35508e-15	0.182949	0.907	0.895	8.24702e-11	Cm6 - NPPA/NPPB	PAM
2.73859e-69	0.182624	0.163	0.051	9.58998e-65	Cm6 - NPPA/NPPB	IGFBP2
1.32361e-11	0.18121	0.885	0.897	4.635e-07	Cm6 - NPPA/NPPB	DTNA
1.36771e-18	0.180978	0.291	0.196	4.78946e-14	Cm6 - NPPA/NPPB	COL4A1
6.04699e-17	0.180975	0.318	0.224	2.11753e-12	Cm6 - NPPA/NPPB	CRIM1
8.45959e-19	0.180494	0.515	0.4	2.96238e-14	Cm6 - NPPA/NPPB	TJP1
1.12074e-08	0.18049	0.901	0.908	0.000392459	Cm6 - NPPA/NPPB	TRDN
7.66382e-09	0.179841	0.534	0.471	0.000268372	Cm6 - NPPA/NPPB	TRIM55
1.64062e-14	0.179479	0.453	0.365	5.74514e-10	Cm6 - NPPA/NPPB	STK39
7.04237e-12	0.177599	0.574	0.515	2.4661e-07	Cm6 - NPPA/NPPB	SMYD2
4.5059e-11	0.176864	0.902	0.875	1.57788e-06	Cm6 - NPPA/NPPB	C15orf41
2.27675e-14	0.176057	0.321	0.235	7.97272e-10	Cm6 - NPPA/NPPB	RP11-996F15.2
7.22962e-14	0.175304	0.341	0.257	2.53167e-09	Cm6 - NPPA/NPPB	CNKSR3
7.1544e-15	0.174964	0.578	0.492	2.50533e-10	Cm6 - NPPA/NPPB	BMPR1A
1.90144e-06	0.1741	0.878	0.882	0.0665845	Cm6 - NPPA/NPPB	DLG2
1.77433e-16	0.173748	0.384	0.288	6.21336e-12	Cm6 - NPPA/NPPB	NUAK1
2.39954e-06	0.173673	0.168	0.126	0.0840272	Cm6 - NPPA/NPPB	MT2A
1.21691e-13	0.173399	0.439	0.351	4.26138e-09	Cm6 - NPPA/NPPB	ACTN4
6.93298e-13	0.173352	0.504	0.424	2.42779e-08	Cm6 - NPPA/NPPB	KBTBD12
4.42323e-20	0.173195	0.369	0.261	1.54893e-15	Cm6 - NPPA/NPPB	MAP4K4
8.38419e-14	0.172195	0.69	0.614	2.93598e-09	Cm6 - NPPA/NPPB	RASAL2
8.02947e-08	0.171607	0.677	0.63	0.00281176	Cm6 - NPPA/NPPB	ACTB
2.32758e-16	0.170705	0.576	0.469	8.15072e-12	Cm6 - NPPA/NPPB	NMRK2
3.99824e-27	0.170044	0.29	0.177	1.40011e-22	Cm6 - NPPA/NPPB	FXYD1
5.52319e-17	0.169924	0.365	0.267	1.93411e-12	Cm6 - NPPA/NPPB	UBR1
1.62073e-11	0.168067	0.497	0.42	5.67547e-07	Cm6 - NPPA/NPPB	GRIP2
1.10063e-20	0.16797	0.436	0.317	3.8542e-16	Cm6 - NPPA/NPPB	NT5C2
2.817e-14	0.166308	0.365	0.278	9.86456e-10	Cm6 - NPPA/NPPB	KLHL3
9.25074e-14	0.166117	0.5	0.411	3.23942e-09	Cm6 - NPPA/NPPB	INSR
1.7334e-27	0.165931	0.231	0.127	6.07003e-23	Cm6 - NPPA/NPPB	ATRNL1
8.75574e-53	0.165782	0.175	0.066	3.06608e-48	Cm6 - NPPA/NPPB	ABCG2
3.08588e-23	0.164924	0.374	0.252	1.08061e-18	Cm6 - NPPA/NPPB	TNNT1
3.21811e-18	0.164566	0.266	0.175	1.12692e-13	Cm6 - NPPA/NPPB	FLNB
5.41124e-14	0.16445	0.253	0.175	1.89491e-09	Cm6 - NPPA/NPPB	RP11-410D17.2
5.96567e-22	0.164325	0.254	0.157	2.08906e-17	Cm6 - NPPA/NPPB	PRKCA
2.32763e-35	0.164245	0.167	0.074	8.15091e-31	Cm6 - NPPA/NPPB	ERC2
2.16514e-49	0.16376	0.22	0.095	7.58188e-45	Cm6 - NPPA/NPPB	FSTL3
3.24431e-12	0.163569	0.853	0.821	1.13609e-07	Cm6 - NPPA/NPPB	MBNL1
2.48374e-97	0.163337	0.143	0.033	8.69755e-93	Cm6 - NPPA/NPPB	PHLDA1
8.81442e-11	0.161794	0.547	0.47	3.08663e-06	Cm6 - NPPA/NPPB	NF1
1.24785e-121	0.16085	0.178	0.041	4.36973e-117	Cm6 - NPPA/NPPB	HBA2
0.000153395	0.16034	0.878	0.904	1	Cm6 - NPPA/NPPB	PDE1C
5.68535e-19	0.159894	0.268	0.175	1.99089e-14	Cm6 - NPPA/NPPB	EPHA7
9.85676e-08	0.159554	0.288	0.227	0.00345164	Cm6 - NPPA/NPPB	MT-ND4
1.55947e-17	0.15924	0.394	0.288	5.46095e-13	Cm6 - NPPA/NPPB	UTRN
3.30408e-15	0.15907	0.375	0.276	1.15702e-10	Cm6 - NPPA/NPPB	UTY
7.96907e-15	0.158866	0.269	0.187	2.79061e-10	Cm6 - NPPA/NPPB	EGLN3
1.76822e-09	0.158586	0.473	0.412	6.19195e-05	Cm6 - NPPA/NPPB	TSPAN9
1.00867e-17	0.158565	0.218	0.136	3.53215e-13	Cm6 - NPPA/NPPB	MAML3
6.49119e-15	0.158285	0.388	0.295	2.27309e-10	Cm6 - NPPA/NPPB	SPIRE1
1.97186e-39	0.158208	0.136	0.052	6.90507e-35	Cm6 - NPPA/NPPB	DDAH1
0.000357317	0.157802	0.436	0.406	1	Cm6 - NPPA/NPPB	RP11-308N19.1
1.09253e-87	0.157295	0.119	0.026	3.82581e-83	Cm6 - NPPA/NPPB	TGFB2
2.40799e-21	0.156104	0.226	0.136	8.4323e-17	Cm6 - NPPA/NPPB	IL1RAP
2.23113e-116	0.155136	0.116	0.02	7.81296e-112	Cm6 - NPPA/NPPB	AC074391.1
1.65753e-07	0.155037	0.581	0.519	0.00580434	Cm6 - NPPA/NPPB	PDLIM3
2.00198e-07	0.154846	0.344	0.287	0.00701052	Cm6 - NPPA/NPPB	PLXNA4
2.65124e-13	0.1533	0.543	0.46	9.2841e-09	Cm6 - NPPA/NPPB	DOCK3
6.34243e-12	0.153194	0.425	0.345	2.22099e-07	Cm6 - NPPA/NPPB	SCMH1
3.42815e-13	0.152528	0.446	0.357	1.20047e-08	Cm6 - NPPA/NPPB	ANO6
3.42696e-08	0.151128	0.476	0.418	0.00120005	Cm6 - NPPA/NPPB	RGL1
4.24041e-10	0.150215	0.41	0.34	1.48491e-05	Cm6 - NPPA/NPPB	ITGB1
1.02872e-23	0.149897	0.188	0.102	3.60236e-19	Cm6 - NPPA/NPPB	MDFIC
3.05422e-11	0.149225	0.598	0.519	1.06953e-06	Cm6 - NPPA/NPPB	ITGAV
0.00104654	0.148372	0.401	0.367	1	Cm6 - NPPA/NPPB	MT-CO3
1.22391e-40	0.148093	0.122	0.043	4.28587e-36	Cm6 - NPPA/NPPB	FARP1
4.89921e-12	0.147104	0.499	0.412	1.7156e-07	Cm6 - NPPA/NPPB	RNF115
1.13125e-33	0.147088	0.089	0.03	3.96142e-29	Cm6 - NPPA/NPPB	FOS
2.91304e-45	0.146887	0.175	0.071	1.02009e-40	Cm6 - NPPA/NPPB	CTD-2545M3.8
4.44404e-12	0.146803	0.4	0.316	1.55621e-07	Cm6 - NPPA/NPPB	ATP1A1
6.11252e-11	0.146672	0.44	0.364	2.14048e-06	Cm6 - NPPA/NPPB	SPPL2A
9.41076e-22	0.146028	0.128	0.062	3.29546e-17	Cm6 - NPPA/NPPB	MAML2
5.63389e-11	0.146025	0.504	0.43	1.97287e-06	Cm6 - NPPA/NPPB	PCNXL4
1.62468e-15	0.145319	0.318	0.227	5.68929e-11	Cm6 - NPPA/NPPB	BMPR2
2.67725e-50	0.145297	0.123	0.039	9.3752e-46	Cm6 - NPPA/NPPB	PLXNA2
5.37678e-35	0.144726	0.173	0.078	1.88284e-30	Cm6 - NPPA/NPPB	STEAP1B
1.89466e-29	0.144409	0.174	0.084	6.63471e-25	Cm6 - NPPA/NPPB	CNN1
1.63637e-29	0.144141	0.133	0.058	5.73023e-25	Cm6 - NPPA/NPPB	SMAD6
5.22335e-46	0.143863	0.133	0.047	1.82911e-41	Cm6 - NPPA/NPPB	POSTN
1.16842e-07	0.143203	0.49	0.435	0.00409157	Cm6 - NPPA/NPPB	ANKH
8.87285e-19	0.142844	0.271	0.177	3.10709e-14	Cm6 - NPPA/NPPB	EPB41L4A
1.06202e-15	0.142069	0.249	0.165	3.71897e-11	Cm6 - NPPA/NPPB	BRINP3
9.32808e-10	0.141957	0.459	0.387	3.26651e-05	Cm6 - NPPA/NPPB	YAF2
4.7103e-11	0.14119	0.627	0.557	1.64945e-06	Cm6 - NPPA/NPPB	CUX1
8.51524e-15	0.141185	0.321	0.232	2.98187e-10	Cm6 - NPPA/NPPB	CTD-2147F2.2
3.80456e-08	0.141146	0.466	0.405	0.00133228	Cm6 - NPPA/NPPB	PLPP1
8.67764e-16	0.14085	0.257	0.174	3.03874e-11	Cm6 - NPPA/NPPB	KLF7
1.68569e-10	0.140837	0.743	0.675	5.90295e-06	Cm6 - NPPA/NPPB	MSRB3
2.41587e-06	0.140804	0.737	0.712	0.084599	Cm6 - NPPA/NPPB	CELF2
1.09446e-10	0.140785	0.208	0.146	3.83259e-06	Cm6 - NPPA/NPPB	FRMD4B
1.43215e-09	0.13979	0.47	0.399	5.0151e-05	Cm6 - NPPA/NPPB	EVI5
5.62674e-24	0.139716	0.2	0.11	1.97037e-19	Cm6 - NPPA/NPPB	SSPN
8.51225e-14	0.138753	0.529	0.433	2.98082e-09	Cm6 - NPPA/NPPB	POPDC2
7.21353e-13	0.138236	0.124	0.072	2.52603e-08	Cm6 - NPPA/NPPB	ZFP36
8.74388e-13	0.137965	0.399	0.311	3.06193e-08	Cm6 - NPPA/NPPB	PDE8A
6.51185e-19	0.137726	0.224	0.138	2.28032e-14	Cm6 - NPPA/NPPB	KLF6
0.000824189	0.137526	0.47	0.44	1	Cm6 - NPPA/NPPB	TRIO
9.43346e-21	0.137476	0.209	0.122	3.30341e-16	Cm6 - NPPA/NPPB	RANBP17
1.04244e-10	0.137239	0.322	0.249	3.65042e-06	Cm6 - NPPA/NPPB	VMP1
7.37975e-09	0.136859	0.132	0.087	0.000258424	Cm6 - NPPA/NPPB	RP11-33A14.1
5.56084e-10	0.136705	0.318	0.244	1.94729e-05	Cm6 - NPPA/NPPB	MT-ND3
9.99598e-09	0.136515	0.41	0.339	0.000350039	Cm6 - NPPA/NPPB	SLC27A6
2.78386e-11	0.136341	0.411	0.33	9.74853e-07	Cm6 - NPPA/NPPB	SPEG
5.00841e-09	0.1356	0.397	0.326	0.000175384	Cm6 - NPPA/NPPB	SGMS1
8.30579e-09	0.13552	0.503	0.431	0.000290852	Cm6 - NPPA/NPPB	ITGA9
5.23284e-12	0.135503	0.957	0.949	1.83244e-07	Cm6 - NPPA/NPPB	ACTN2
1.20161e-16	0.135483	0.26	0.172	4.20779e-12	Cm6 - NPPA/NPPB	ARHGAP42
3.57632e-61	0.134877	0.13	0.038	1.25236e-56	Cm6 - NPPA/NPPB	NES
7.05558e-15	0.134798	0.332	0.241	2.47072e-10	Cm6 - NPPA/NPPB	PTPN14
1.86054e-08	0.133918	0.699	0.639	0.000651525	Cm6 - NPPA/NPPB	MYOCD
5.5042e-09	0.133738	0.439	0.368	0.000192746	Cm6 - NPPA/NPPB	PLEKHA7
1.83293e-09	0.132336	0.436	0.365	6.41855e-05	Cm6 - NPPA/NPPB	MGST3
2.11981e-17	0.131998	0.241	0.154	7.42316e-13	Cm6 - NPPA/NPPB	IQGAP1
1.82101e-07	0.131701	0.802	0.779	0.00637681	Cm6 - NPPA/NPPB	RNF150
0.000508764	0.131624	0.811	0.857	1	Cm6 - NPPA/NPPB	ACTC1
3.08382e-27	0.131422	0.126	0.055	1.07989e-22	Cm6 - NPPA/NPPB	RTN4
3.17319e-29	0.131418	0.173	0.084	1.11119e-24	Cm6 - NPPA/NPPB	AC006369.2
2.91627e-23	0.131363	0.13	0.062	1.02122e-18	Cm6 - NPPA/NPPB	PROM1
1.06484e-08	0.130828	0.358	0.289	0.000372884	Cm6 - NPPA/NPPB	RPLP1
7.54745e-10	0.130631	0.658	0.59	2.64296e-05	Cm6 - NPPA/NPPB	NFIB
8.59875e-12	0.130628	0.296	0.219	3.01111e-07	Cm6 - NPPA/NPPB	PRRX1
0.000519297	0.130452	0.882	0.903	1	Cm6 - NPPA/NPPB	RCAN2
2.25322e-09	0.130011	0.464	0.384	7.89033e-05	Cm6 - NPPA/NPPB	IQCJ-SCHIP1
1.06943e-42	0.129756	0.144	0.054	3.74493e-38	Cm6 - NPPA/NPPB	LINC00670
7.20246e-10	0.129434	0.253	0.187	2.52216e-05	Cm6 - NPPA/NPPB	COL19A1
1.11778e-08	0.129318	0.436	0.369	0.000391424	Cm6 - NPPA/NPPB	COL21A1
1.32263e-08	0.128908	0.256	0.196	0.00046316	Cm6 - NPPA/NPPB	HSPA5
8.23936e-21	0.128729	0.173	0.095	2.88526e-16	Cm6 - NPPA/NPPB	IER3
9.17323e-33	0.128469	0.144	0.062	3.21228e-28	Cm6 - NPPA/NPPB	SPRED1
3.09317e-05	0.128372	0.683	0.655	1	Cm6 - NPPA/NPPB	GPHN
8.79154e-17	0.128286	0.244	0.158	3.07862e-12	Cm6 - NPPA/NPPB	FAM177A1
7.77891e-12	0.127436	0.288	0.211	2.72402e-07	Cm6 - NPPA/NPPB	GABRA4
1.3338e-17	0.127023	0.212	0.131	4.6707e-13	Cm6 - NPPA/NPPB	MIR181A2HG
5.94339e-11	0.126505	0.319	0.243	2.08126e-06	Cm6 - NPPA/NPPB	PTPN1
2.05497e-11	0.126393	0.388	0.303	7.19611e-07	Cm6 - NPPA/NPPB	SUPT3H
9.01688e-09	0.126137	0.366	0.297	0.000315753	Cm6 - NPPA/NPPB	GFOD1
3.23554e-23	0.125875	0.196	0.108	1.13302e-18	Cm6 - NPPA/NPPB	TTTY15
0.00014668	0.125491	0.419	0.379	1	Cm6 - NPPA/NPPB	GABRB1
1.28518e-08	0.125336	0.531	0.462	0.000450045	Cm6 - NPPA/NPPB	CTNND2
1.08177e-18	0.12482	0.218	0.133	3.78813e-14	Cm6 - NPPA/NPPB	GRM1
0.0047263	0.124356	0.269	0.24	1	Cm6 - NPPA/NPPB	MT-ATP6
2.07968e-24	0.124345	0.167	0.084	7.28263e-20	Cm6 - NPPA/NPPB	L3MBTL4
1.1882e-22	0.124226	0.163	0.086	4.16085e-18	Cm6 - NPPA/NPPB	SPRED2
2.35525e-17	0.124035	0.238	0.151	8.24763e-13	Cm6 - NPPA/NPPB	SACS
3.4665e-06	0.123848	0.638	0.602	0.12139	Cm6 - NPPA/NPPB	RERE
2.57987e-14	0.122706	0.217	0.142	9.03419e-10	Cm6 - NPPA/NPPB	FLG-AS1
5.47031e-63	0.122633	0.066	0.012	1.91559e-58	Cm6 - NPPA/NPPB	EGR1
6.45673e-07	0.122116	0.428	0.372	0.0226102	Cm6 - NPPA/NPPB	GATA6
3.68165e-12	0.122108	0.272	0.197	1.28924e-07	Cm6 - NPPA/NPPB	EIF5B
4.64448e-08	0.122024	0.457	0.391	0.00162641	Cm6 - NPPA/NPPB	ASAP1
4.43421e-07	0.121697	0.241	0.189	0.0155277	Cm6 - NPPA/NPPB	NAMPT
1.58922e-17	0.121349	0.26	0.17	5.56513e-13	Cm6 - NPPA/NPPB	FADS3
1.00415e-12	0.121094	0.324	0.237	3.51633e-08	Cm6 - NPPA/NPPB	MYOF
1.92532e-06	0.120987	0.528	0.479	0.0674208	Cm6 - NPPA/NPPB	RAPGEF2
1.77805e-14	0.120795	0.332	0.24	6.22638e-10	Cm6 - NPPA/NPPB	DAPK3
1.8084e-09	0.120493	0.47	0.393	6.33266e-05	Cm6 - NPPA/NPPB	TBL1XR1
1.85245e-05	0.120249	0.905	0.927	0.648693	Cm6 - NPPA/NPPB	AKAP6
5.09687e-16	0.119611	0.2	0.124	1.78482e-11	Cm6 - NPPA/NPPB	BICD1
1.68314e-10	0.119106	0.417	0.332	5.89402e-06	Cm6 - NPPA/NPPB	HERC4
1.16372e-10	0.118655	0.361	0.28	4.07512e-06	Cm6 - NPPA/NPPB	SEC31A
8.27257e-16	0.118528	0.207	0.13	2.89689e-11	Cm6 - NPPA/NPPB	DNAJA4
1.9533e-15	0.118518	0.254	0.17	6.84008e-11	Cm6 - NPPA/NPPB	STRIP2
3.81472e-08	0.118231	0.434	0.365	0.00133584	Cm6 - NPPA/NPPB	SYNDIG1
1.19189e-14	0.118016	0.26	0.177	4.17377e-10	Cm6 - NPPA/NPPB	DMPK
1.02493e-31	0.117273	0.123	0.05	3.5891e-27	Cm6 - NPPA/NPPB	LINC00152
2.7097e-08	0.117231	0.435	0.363	0.000948882	Cm6 - NPPA/NPPB	BACH1
9.10602e-05	0.11702	0.46	0.419	1	Cm6 - NPPA/NPPB	CADPS
5.15754e-07	0.11679	0.385	0.326	0.0180607	Cm6 - NPPA/NPPB	ZNF462
6.26628e-16	0.116336	0.257	0.171	2.19433e-11	Cm6 - NPPA/NPPB	DOK7
9.60115e-69	0.115748	0.094	0.02	3.36213e-64	Cm6 - NPPA/NPPB	TNNI1
1.38616e-09	0.115682	0.47	0.388	4.85405e-05	Cm6 - NPPA/NPPB	DYRK1A
8.09941e-14	0.115496	0.268	0.187	2.83625e-09	Cm6 - NPPA/NPPB	PFKP
4.91171e-09	0.115331	0.35	0.28	0.000171998	Cm6 - NPPA/NPPB	SFMBT2
1.69248e-07	0.115328	0.402	0.34	0.00592672	Cm6 - NPPA/NPPB	C20orf194
3.22492e-07	0.114973	0.501	0.443	0.011293	Cm6 - NPPA/NPPB	KIF1B
6.70825e-12	0.114736	0.315	0.234	2.34909e-07	Cm6 - NPPA/NPPB	UNC45B
1.62902e-07	0.114482	0.55	0.494	0.00570451	Cm6 - NPPA/NPPB	USP47
0.000151459	0.114339	0.678	0.666	1	Cm6 - NPPA/NPPB	CERS6
6.60809e-07	0.114318	0.44	0.381	0.0231402	Cm6 - NPPA/NPPB	BRE
2.28931e-10	0.1143	0.455	0.371	8.01669e-06	Cm6 - NPPA/NPPB	OGT
9.55716e-09	0.113862	0.273	0.21	0.000334673	Cm6 - NPPA/NPPB	AC090498.1
4.91511e-26	0.11378	0.137	0.063	1.72117e-21	Cm6 - NPPA/NPPB	PALM2
8.15143e-06	0.113203	0.424	0.374	0.285447	Cm6 - NPPA/NPPB	C7orf60
1.37832e-05	0.113157	0.924	0.935	0.482662	Cm6 - NPPA/NPPB	CDH2
3.70182e-07	0.113151	0.471	0.415	0.012963	Cm6 - NPPA/NPPB	SSH2
3.68849e-13	0.112812	0.232	0.158	1.29164e-08	Cm6 - NPPA/NPPB	STK17A
7.80861e-07	0.112805	0.244	0.193	0.0273442	Cm6 - NPPA/NPPB	HSPG2
9.86911e-14	0.112791	0.198	0.128	3.45596e-09	Cm6 - NPPA/NPPB	RP11-223C24.1
3.10721e-06	0.112648	0.511	0.464	0.108808	Cm6 - NPPA/NPPB	USP15
2.24836e-06	0.112629	0.56	0.512	0.0787329	Cm6 - NPPA/NPPB	CCSER2
2.60588e-22	0.112522	0.151	0.077	9.12525e-18	Cm6 - NPPA/NPPB	RP11-557H15.4
3.38307e-08	0.112468	0.269	0.21	0.00118468	Cm6 - NPPA/NPPB	CFL2
2.09574e-20	0.112196	0.191	0.109	7.33885e-16	Cm6 - NPPA/NPPB	ADAMTSL5
6.53407e-07	0.112165	0.699	0.653	0.022881	Cm6 - NPPA/NPPB	TNIK
5.67039e-05	0.111992	0.502	0.465	1	Cm6 - NPPA/NPPB	PGM5
1.31603e-08	0.111444	0.099	0.061	0.000460846	Cm6 - NPPA/NPPB	GADD45B
1.11361e-26	0.110693	0.129	0.058	3.89962e-22	Cm6 - NPPA/NPPB	ACE2
1.29085e-14	0.110586	0.206	0.132	4.52031e-10	Cm6 - NPPA/NPPB	PPFIA4
7.83723e-35	0.110403	0.129	0.051	2.74444e-30	Cm6 - NPPA/NPPB	EEF1A1
4.80817e-44	0.11017	0.118	0.039	1.68373e-39	Cm6 - NPPA/NPPB	C5AR1
5.38817e-17	0.110165	0.193	0.116	1.88683e-12	Cm6 - NPPA/NPPB	PKD2
4.8204e-87	0.109549	0.121	0.026	1.68801e-82	Cm6 - NPPA/NPPB	HBB
8.21593e-13	0.109302	0.27	0.19	2.87706e-08	Cm6 - NPPA/NPPB	STK38
2.54918e-07	0.109204	0.301	0.243	0.00892672	Cm6 - NPPA/NPPB	FERMT2
5.96354e-06	0.10895	0.616	0.567	0.208831	Cm6 - NPPA/NPPB	SLC20A2
3.35012e-45	0.108292	0.075	0.019	1.17314e-40	Cm6 - NPPA/NPPB	RP11-766F14.2
8.88668e-08	0.10813	0.242	0.184	0.00311194	Cm6 - NPPA/NPPB	NTN1
9.55417e-08	0.108128	0.26	0.202	0.00334568	Cm6 - NPPA/NPPB	RHOBTB1
1.01397e-05	0.107742	0.309	0.261	0.355073	Cm6 - NPPA/NPPB	RP11-373N22.3
0.000399738	0.107435	0.433	0.384	1	Cm6 - NPPA/NPPB	FILIP1L
0.00029471	0.106898	0.242	0.205	1	Cm6 - NPPA/NPPB	JUN
4.41802e-21	0.106884	0.131	0.065	1.5471e-16	Cm6 - NPPA/NPPB	JUNB
1.15186e-12	0.106679	0.219	0.148	4.03359e-08	Cm6 - NPPA/NPPB	CYSTM1
0.00464791	0.106642	0.541	0.522	1	Cm6 - NPPA/NPPB	USP53
2.9932e-33	0.106524	0.129	0.052	1.04816e-28	Cm6 - NPPA/NPPB	TRIB1
5.85984e-24	0.106502	0.131	0.061	2.052e-19	Cm6 - NPPA/NPPB	ARID5A
7.73788e-30	0.106251	0.129	0.055	2.70965e-25	Cm6 - NPPA/NPPB	MSS51
2.54631e-07	0.106163	0.198	0.148	0.00891669	Cm6 - NPPA/NPPB	ADAMTS9-AS2
1.33091e-63	0.105873	0.084	0.018	4.66058e-59	Cm6 - NPPA/NPPB	RELN
4.29927e-11	0.10555	0.287	0.211	1.50552e-06	Cm6 - NPPA/NPPB	XPO1
5.20853e-05	0.105361	0.383	0.336	1	Cm6 - NPPA/NPPB	FKBP5
0.000165304	0.105305	0.5	0.459	1	Cm6 - NPPA/NPPB	CADM1
5.3037e-07	0.104912	0.307	0.251	0.0185725	Cm6 - NPPA/NPPB	PDLIM1
4.8075e-11	0.104543	0.256	0.184	1.68349e-06	Cm6 - NPPA/NPPB	MPRIP
4.539e-32	0.104052	0.107	0.04	1.58947e-27	Cm6 - NPPA/NPPB	APOA1
1.23618e-12	0.103989	0.17	0.108	4.32884e-08	Cm6 - NPPA/NPPB	NFKBIA
4.49408e-13	0.103832	0.175	0.111	1.57374e-08	Cm6 - NPPA/NPPB	STIM1
0.000333361	0.103718	0.559	0.526	1	Cm6 - NPPA/NPPB	MYL9
2.35715e-06	0.103459	0.424	0.369	0.0825425	Cm6 - NPPA/NPPB	CAMK2B
3.86454e-06	0.10339	0.428	0.374	0.135328	Cm6 - NPPA/NPPB	UBE3A
2.91136e-23	0.103234	0.139	0.067	1.0195e-18	Cm6 - NPPA/NPPB	TNK2
1.46796e-21	0.102531	0.078	0.031	5.14049e-17	Cm6 - NPPA/NPPB	DCLK1
4.88633e-10	0.102355	0.262	0.194	1.7111e-05	Cm6 - NPPA/NPPB	BVES
4.90946e-06	0.102218	0.42	0.367	0.171919	Cm6 - NPPA/NPPB	MED13L
1.06027e-27	0.102092	0.127	0.055	3.71285e-23	Cm6 - NPPA/NPPB	ANKRD33B
3.66803e-09	0.102054	0.32	0.25	0.000128447	Cm6 - NPPA/NPPB	USP24
6.29777e-07	0.102051	0.361	0.301	0.0220535	Cm6 - NPPA/NPPB	GOLIM4
1.13381e-08	0.101941	0.236	0.176	0.000397037	Cm6 - NPPA/NPPB	RUBCN
2.64118e-21	0.101873	0.097	0.042	9.24887e-17	Cm6 - NPPA/NPPB	ALCAM
7.958e-12	0.101789	0.249	0.176	2.78673e-07	Cm6 - NPPA/NPPB	PPM1B
5.56417e-14	0.101653	0.145	0.085	1.94846e-09	Cm6 - NPPA/NPPB	MYO1D
4.8345e-05	0.101537	0.724	0.696	1	Cm6 - NPPA/NPPB	NEK7
2.15564e-10	0.101342	0.193	0.133	7.54861e-06	Cm6 - NPPA/NPPB	SH3RF3
0.00032422	0.100874	0.552	0.519	1	Cm6 - NPPA/NPPB	CAP2
2.6237e-05	0.100857	0.521	0.478	0.918768	Cm6 - NPPA/NPPB	KLF12
1.25376e-05	0.100759	0.297	0.249	0.43904	Cm6 - NPPA/NPPB	DDX60L
1.9222e-12	0.100682	0.101	0.055	6.73118e-08	Cm6 - NPPA/NPPB	RP3-399L15.3
1.80338e-10	0.100286	0.243	0.176	6.31507e-06	Cm6 - NPPA/NPPB	PPP2CB
4.7775e-198	3.79014	0.763	0.11	1.67298e-193	Cm7 - BMPR1B	BMPR1B
2.86994e-181	2.72055	0.58	0.063	1.005e-176	Cm7 - BMPR1B	LINC01091
1.33473e-79	2.43584	0.296	0.034	4.67397e-75	Cm7 - BMPR1B	PVRL3-AS1
0	2.25184	0.373	0.01	0	Cm7 - BMPR1B	COL25A1
3.58994e-15	2.17543	0.385	0.197	1.25713e-10	Cm7 - BMPR1B	PDE1A
8.87233e-19	2.09073	0.592	0.442	3.10691e-14	Cm7 - BMPR1B	VLDLR-AS1
0	1.90533	0.444	0.017	0	Cm7 - BMPR1B	RP11-556I14.2
7.12222e-169	1.90129	0.343	0.023	2.49406e-164	Cm7 - BMPR1B	CTD-2066L21.3
0	1.87146	0.657	0.006	0	Cm7 - BMPR1B	RP11-554D13.1
3.2981e-14	1.85096	0.42	0.231	1.15493e-09	Cm7 - BMPR1B	RP11-121C2.3
7.77429e-254	1.79868	0.45	0.026	2.7224e-249	Cm7 - BMPR1B	SLIT2
8.68054e-22	1.72894	0.716	0.663	3.03975e-17	Cm7 - BMPR1B	PPARGC1A
2.54896e-28	1.68555	0.391	0.135	8.92594e-24	Cm7 - BMPR1B	NPAS3
2.56479e-45	1.66268	0.414	0.105	8.98139e-41	Cm7 - BMPR1B	LINC01170
3.17645e-37	1.63268	0.343	0.087	1.11233e-32	Cm7 - BMPR1B	RP11-33A14.1
1.39e-15	1.56508	0.728	0.763	4.86749e-11	Cm7 - BMPR1B	INPP4B
5.06887e-16	1.45347	0.757	0.948	1.77502e-11	Cm7 - BMPR1B	TECRL
1.25272e-143	1.43668	0.331	0.024	4.38677e-139	Cm7 - BMPR1B	GRID2
5.45492e-38	1.42099	0.432	0.13	1.9102e-33	Cm7 - BMPR1B	IGSF11
5.44056e-07	1.41712	0.444	0.371	0.0190517	Cm7 - BMPR1B	COL21A1
2.01281e-20	1.41658	0.805	0.968	7.04847e-16	Cm7 - BMPR1B	PDLIM5
0.00024566	1.38429	0.213	0.134	1	Cm7 - BMPR1B	KLHL20
0	1.36239	0.213	0.001	0	Cm7 - BMPR1B	ANKRD45
2.70856e-181	1.3619	0.497	0.045	9.48484e-177	Cm7 - BMPR1B	LINC01088
5.22173e-20	1.36018	0.444	0.195	1.82854e-15	Cm7 - BMPR1B	HS6ST3
5.43346e-166	1.35875	0.166	0.005	1.90269e-161	Cm7 - BMPR1B	DACH1
1.59795e-142	1.33589	0.325	0.024	5.5957e-138	Cm7 - BMPR1B	CTC-254B4.1
6.2636e-84	1.32062	0.331	0.04	2.19339e-79	Cm7 - BMPR1B	RP11-405A12.2
1.50694e-259	1.30518	0.331	0.014	5.27701e-255	Cm7 - BMPR1B	RP11-434D9.1
4.55887e-297	1.3014	0.302	0.01	1.59643e-292	Cm7 - BMPR1B	HMP19
2.12587e-11	1.28355	0.71	0.78	7.44437e-07	Cm7 - BMPR1B	RNF150
3.6258e-46	1.2433	0.278	0.048	1.26968e-41	Cm7 - BMPR1B	KCNJ3
0	1.2324	0.314	0.007	0	Cm7 - BMPR1B	COL12A1
7.47944e-11	1.22955	0.414	0.257	2.61915e-06	Cm7 - BMPR1B	RNF216
0.00437218	1.22874	0.503	0.566	1	Cm7 - BMPR1B	COG5
7.09068e-09	1.22664	0.42	0.285	0.000248301	Cm7 - BMPR1B	CREB5
5.10456e-20	1.22055	0.26	0.08	1.78751e-15	Cm7 - BMPR1B	MID1
2.60444e-25	1.21483	0.426	0.164	9.12024e-21	Cm7 - BMPR1B	PTPRD
3.84473e-08	1.21463	0.479	0.385	0.00134635	Cm7 - BMPR1B	FILIP1L
1.33673e-14	1.19731	0.361	0.17	4.68095e-10	Cm7 - BMPR1B	KIAA1328
0.000112219	1.18332	0.556	0.621	1	Cm7 - BMPR1B	HRAT17
9.36436e-11	1.16784	0.485	0.352	3.27921e-06	Cm7 - BMPR1B	FGF14
1.87996e-15	1.15602	0.651	0.548	6.58325e-11	Cm7 - BMPR1B	ARHGAP24
0	1.1426	0.243	0.002	0	Cm7 - BMPR1B	PTGFR
1.6353e-23	1.14057	0.438	0.188	5.7265e-19	Cm7 - BMPR1B	EGLN3
9.28266e-33	1.14031	0.515	0.203	3.2506e-28	Cm7 - BMPR1B	UGT2B4
1.05905e-05	1.12275	0.58	0.639	0.370858	Cm7 - BMPR1B	MIR99AHG
9.66289e-214	1.117	0.201	0.006	3.38375e-209	Cm7 - BMPR1B	CTD-2060L22.1
0	1.11457	0.053	0	0	Cm7 - BMPR1B	CLEC2A
2.32744e-28	1.11425	0.278	0.07	8.15022e-24	Cm7 - BMPR1B	ZNF385B
5.1308e-19	1.11036	0.172	0.04	1.7967e-14	Cm7 - BMPR1B	NRXN3
8.33881e-27	1.10658	0.361	0.121	2.92008e-22	Cm7 - BMPR1B	DIRC3
1.07766e-14	1.09322	0.45	0.277	3.77374e-10	Cm7 - BMPR1B	NUBPL
0	1.09319	0.118	0.001	0	Cm7 - BMPR1B	SLCO6A1
3.63692e-79	1.08449	0.379	0.055	1.27358e-74	Cm7 - BMPR1B	NEB
1.22322e-62	1.08337	0.278	0.038	4.28348e-58	Cm7 - BMPR1B	RP11-379B8.1
1.22889e-15	1.08182	0.124	0.026	4.30332e-11	Cm7 - BMPR1B	STXBP5-AS1
1.53077e-42	1.06026	0.373	0.089	5.36047e-38	Cm7 - BMPR1B	SPOCK1
1.31248e-94	1.05845	0.29	0.028	4.59604e-90	Cm7 - BMPR1B	HCN1
8.60032e-15	1.05333	0.663	0.522	3.01166e-10	Cm7 - BMPR1B	USP53
0.00332063	1.04574	0.657	0.896	1	Cm7 - BMPR1B	PAM
6.29768e-24	1.04486	0.402	0.154	2.20532e-19	Cm7 - BMPR1B	KLRD1
1.85827e-33	1.03894	0.556	0.229	6.50729e-29	Cm7 - BMPR1B	PDGFC
2.31789e-17	1.03594	0.308	0.116	8.11678e-13	Cm7 - BMPR1B	ASTN2
1.64069e-48	1.02982	0.225	0.031	5.74537e-44	Cm7 - BMPR1B	RP11-457K10.1
0.00591494	1.01429	0.55	0.656	1	Cm7 - BMPR1B	GPHN
4.72455e-09	0.99823	0.396	0.252	0.000165444	Cm7 - BMPR1B	NCALD
1.20077e-35	0.998194	0.592	0.254	4.20484e-31	Cm7 - BMPR1B	MANBA
2.08819e-06	0.995376	0.751	0.966	0.0731241	Cm7 - BMPR1B	PALLD
4.2068e-14	0.994098	0.645	0.48	1.47314e-09	Cm7 - BMPR1B	RAPGEF2
3.97408e-254	0.988382	0.284	0.01	1.39164e-249	Cm7 - BMPR1B	PTPRQ
4.00658e-70	0.987943	0.379	0.061	1.40302e-65	Cm7 - BMPR1B	WDR49
3.43889e-273	0.986892	0.178	0.003	1.20423e-268	Cm7 - BMPR1B	KCND2
4.65756e-42	0.986584	0.562	0.194	1.63099e-37	Cm7 - BMPR1B	RP11-286E11.1
2.78634e-80	0.976739	0.361	0.05	9.7572e-76	Cm7 - BMPR1B	MSH4
0.000378067	0.972041	0.361	0.291	1	Cm7 - BMPR1B	GRIK2
4.70653e-111	0.9694	0.314	0.028	1.64813e-106	Cm7 - BMPR1B	EYS
3.80418e-06	0.968545	0.467	0.386	0.133215	Cm7 - BMPR1B	AC002066.1
0	0.950822	0.473	0.001	0	Cm7 - BMPR1B	BMPR1B-AS1
0.00135291	0.949791	0.42	0.375	1	Cm7 - BMPR1B	C7orf60
0	0.948703	0.178	0.002	0	Cm7 - BMPR1B	NXPH1
0	0.942934	0.183	0.003	0	Cm7 - BMPR1B	NUP210L
1.66243e-73	0.941461	0.391	0.062	5.82148e-69	Cm7 - BMPR1B	PDE8B
1.76394e-05	0.934934	0.698	0.815	0.617695	Cm7 - BMPR1B	SYNPO2
1.31409e-29	0.927934	0.503	0.201	4.60168e-25	Cm7 - BMPR1B	ANTXR2
0	0.923621	0.213	0.004	0	Cm7 - BMPR1B	RP11-114H23.1
4.3352e-60	0.923511	0.331	0.055	1.5181e-55	Cm7 - BMPR1B	SLCO1C1
5.52476e-55	0.920391	0.172	0.017	1.93466e-50	Cm7 - BMPR1B	RP11-563P16.1
0	0.920031	0.373	0.01	0	Cm7 - BMPR1B	RP11-380P13.1
7.90124e-35	0.915816	0.604	0.265	2.76686e-30	Cm7 - BMPR1B	WDFY3
1.77562e-09	0.905404	0.296	0.155	6.21787e-05	Cm7 - BMPR1B	TASP1
1.15495e-17	0.897002	0.349	0.142	4.04442e-13	Cm7 - BMPR1B	RP11-348J24.2
7.84316e-225	0.892279	0.254	0.009	2.74652e-220	Cm7 - BMPR1B	BICC1
4.09472e-226	0.885758	0.379	0.021	1.43389e-221	Cm7 - BMPR1B	RP1-167G20.1
1.154e-69	0.881811	0.314	0.042	4.04107e-65	Cm7 - BMPR1B	ALCAM
0	0.880979	0.284	0.005	0	Cm7 - BMPR1B	KCNQ5
5.67625e-168	0.868817	0.343	0.023	1.98771e-163	Cm7 - BMPR1B	ADAMTS3
2.14398e-07	0.868384	0.609	0.528	0.00750779	Cm7 - BMPR1B	FNIP2
1.71138e-50	0.864577	0.26	0.039	5.99291e-46	Cm7 - BMPR1B	FGF13
1.03614e-11	0.859271	0.254	0.11	3.62836e-07	Cm7 - BMPR1B	PDGFD
7.89224e-54	0.854242	0.249	0.035	2.7637e-49	Cm7 - BMPR1B	LINC01482
5.15195e-23	0.836514	0.089	0.011	1.80411e-18	Cm7 - BMPR1B	AC010884.1
6.09136e-12	0.835198	0.254	0.107	2.13307e-07	Cm7 - BMPR1B	LRRC7
1.60056e-30	0.834538	0.538	0.224	5.60483e-26	Cm7 - BMPR1B	RP11-284M14.1
4.31701e-17	0.830431	0.562	0.336	1.51173e-12	Cm7 - BMPR1B	RP11-679C8.2
0	0.826863	0.237	0.001	0	Cm7 - BMPR1B	RP11-545J16.1
9.52999e-88	0.825355	0.385	0.051	3.33721e-83	Cm7 - BMPR1B	RP11-161D15.1
4.54056e-11	0.822938	0.479	0.324	1.59001e-06	Cm7 - BMPR1B	JAK2
0.000378684	0.822932	0.45	0.423	1	Cm7 - BMPR1B	FAM110B
2.48345e-130	0.817998	0.225	0.012	8.69654e-126	Cm7 - BMPR1B	UNC5D
3.79809e-53	0.813944	0.284	0.045	1.33002e-48	Cm7 - BMPR1B	TPRG1
6.10369e-74	0.811544	0.178	0.013	2.13739e-69	Cm7 - BMPR1B	AGBL1
9.75106e-61	0.811448	0.379	0.068	3.41462e-56	Cm7 - BMPR1B	CTD-2215E18.1
1.14022e-27	0.808648	0.231	0.05	3.99281e-23	Cm7 - BMPR1B	STAT4
2.57219e-13	0.807262	0.343	0.164	9.00731e-09	Cm7 - BMPR1B	FRMPD4
2.55394e-46	0.806549	0.32	0.063	8.94339e-42	Cm7 - BMPR1B	DNAH11
2.67617e-49	0.805332	0.308	0.054	9.37141e-45	Cm7 - BMPR1B	PTCHD1-AS
3.59898e-24	0.800705	0.408	0.157	1.26029e-19	Cm7 - BMPR1B	LINC01004
3.03482e-12	0.793736	0.361	0.188	1.06273e-07	Cm7 - BMPR1B	COL19A1
2.2252e-42	0.793286	0.314	0.063	7.79221e-38	Cm7 - BMPR1B	EDIL3
1.42542e-50	0.793125	0.337	0.063	4.99155e-46	Cm7 - BMPR1B	MEF2C-AS1
1.26627e-61	0.789789	0.243	0.029	4.43422e-57	Cm7 - BMPR1B	KCNIP4
6.35724e-06	0.787372	0.42	0.284	0.222618	Cm7 - BMPR1B	GPC5
4.27943e-245	0.785623	0.254	0.008	1.49857e-240	Cm7 - BMPR1B	RP11-274B18.4
1.40814e-20	0.779225	0.107	0.016	4.93104e-16	Cm7 - BMPR1B	NIPAL1
9.18188e-11	0.775268	0.509	0.333	3.21531e-06	Cm7 - BMPR1B	NEK1
0.00107386	0.774813	0.479	0.491	1	Cm7 - BMPR1B	ZNF407
6.5582e-83	0.77364	0.207	0.016	2.29655e-78	Cm7 - BMPR1B	SYNPR
1.91541e-10	0.772464	0.325	0.163	6.70737e-06	Cm7 - BMPR1B	KCNMB2-AS1
1.79213e-70	0.768842	0.201	0.018	6.27567e-66	Cm7 - BMPR1B	KCTD8
0	0.767202	0.29	0.008	0	Cm7 - BMPR1B	FER1L6-AS2
3.85879e-78	0.766223	0.379	0.055	1.35127e-73	Cm7 - BMPR1B	PDE5A
3.64308e-12	0.76501	0.692	0.624	1.27573e-07	Cm7 - BMPR1B	ANKRD17
7.02856e-44	0.763098	0.296	0.056	2.46126e-39	Cm7 - BMPR1B	RP3-399L15.3
8.03441e-24	0.762838	0.201	0.044	2.81349e-19	Cm7 - BMPR1B	PTGER3
8.90302e-243	0.762389	0.284	0.011	3.11766e-238	Cm7 - BMPR1B	C5orf47
9.75956e-20	0.760487	0.059	0.006	3.4176e-15	Cm7 - BMPR1B	RP11-430C1.1
4.80448e-11	0.760005	0.331	0.16	1.68243e-06	Cm7 - BMPR1B	ADGRL3
3.42704e-14	0.756784	0.254	0.094	1.20008e-09	Cm7 - BMPR1B	TPM3
1.58794e-07	0.75615	0.728	0.904	0.00556066	Cm7 - BMPR1B	CAMK2D
4.95804e-127	0.752289	0.219	0.012	1.73621e-122	Cm7 - BMPR1B	RP11-384J4.2
7.0984e-50	0.750436	0.29	0.049	2.48572e-45	Cm7 - BMPR1B	CTB-12O2.1
2.47222e-20	0.748382	0.438	0.193	8.65723e-16	Cm7 - BMPR1B	EDNRA
1.17112e-52	0.748255	0.183	0.02	4.10104e-48	Cm7 - BMPR1B	RP11-314P15.2
4.55551e-74	0.746705	0.325	0.044	1.59525e-69	Cm7 - BMPR1B	LRRC6
9.23191e-05	0.741655	0.373	0.282	1	Cm7 - BMPR1B	RP11-96H19.1
1.23306e-06	0.736911	0.343	0.225	0.0431793	Cm7 - BMPR1B	CPQ
7.84531e-08	0.736386	0.29	0.162	0.00274727	Cm7 - BMPR1B	GIPC2
8.0283e-05	0.736287	0.734	0.814	1	Cm7 - BMPR1B	CCSER1
[truncated: 1,763 more rows]

## Sheet: Fibroblasts
p_val	avg_log2FC	pct.1	pct.2	p_val_adj	cluster	gene
0	3.25781	0.852	0.022	0	Epicardium	PRG4
0	2.77439	0.561	0.02	0	Epicardium	SLC39A8
0	2.40428	0.663	0.184	0	Epicardium	NAMPT
0	2.2885	0.654	0.01	0	Epicardium	PKHD1L1
0	2.20719	0.673	0.013	0	Epicardium	COBL
0	2.09918	0.753	0.269	0	Epicardium	CD55
0	2.09521	0.697	0.131	0	Epicardium	EZR
0	2.044	0.686	0.045	0	Epicardium	EFNA5
0	2.02264	0.56	0.21	0	Epicardium	NFKB1
0	2.02105	0.473	0.05	0	Epicardium	HOMER1
0	1.98002	0.836	0.353	0	Epicardium	GFPT2
0	1.97366	0.81	0.337	0	Epicardium	MAST4
0	1.95709	0.689	0.207	0	Epicardium	MT2A
0	1.95539	0.487	0.01	0	Epicardium	ITLN1
0	1.95376	0.626	0.11	0	Epicardium	FAM107B
0	1.92314	0.519	0.033	0	Epicardium	SLC7A2
0	1.9	0.63	0.055	0	Epicardium	TJP2
0	1.77907	0.498	0.005	0	Epicardium	GPM6A
1.1571e-259	1.77901	0.666	0.374	4.05194e-255	Epicardium	KCNT2
0	1.76355	0.682	0.035	0	Epicardium	HAS1
0	1.74632	0.374	0.032	0	Epicardium	ADAMTS9
6.20888e-199	1.71022	0.577	0.33	2.17422e-194	Epicardium	PHLDB2
0	1.70299	0.586	0.17	0	Epicardium	MIR100HG
0	1.70148	0.813	0.405	0	Epicardium	SYNE1
0	1.69331	0.624	0.29	0	Epicardium	SOD2
0	1.68159	0.671	0.164	0	Epicardium	RBFOX1
0	1.65621	0.881	0.525	0	Epicardium	SAT1
0	1.63707	0.562	0.004	0	Epicardium	WWC1
0	1.62878	0.575	0.014	0	Epicardium	MCTP2
0	1.61107	0.734	0.357	0	Epicardium	CLIC4
0	1.58535	0.544	0.03	0	Epicardium	FAM155A
0	1.58264	0.46	0.13	0	Epicardium	ZNF331
0	1.57462	0.626	0.001	0	Epicardium	CH17-360D5.2
0	1.54925	0.594	0.046	0	Epicardium	DAPK1
0	1.53906	0.4	0.04	0	Epicardium	NR4A3
0	1.5256	0.604	0.074	0	Epicardium	PHACTR1
0	1.51643	0.755	0.259	0	Epicardium	SLIT3
0	1.49607	0.541	0.195	0	Epicardium	ACSL4
0	1.49508	0.654	0.228	0	Epicardium	RASSF8
0	1.49182	0.425	0.008	0	Epicardium	TLL1
0	1.47585	0.406	0.01	0	Epicardium	AREG
0	1.45191	0.584	0.013	0	Epicardium	2021-03-01
0	1.42648	0.656	0.062	0	Epicardium	PVT1
0	1.41705	0.567	0.002	0	Epicardium	CCDC64
0	1.40542	0.724	0.308	0	Epicardium	KLF6
0	1.39866	0.523	0.033	0	Epicardium	FRAS1
0	1.3976	0.643	0.119	0	Epicardium	ROR2
0	1.38475	0.425	0.004	0	Epicardium	CLDN1
0	1.37965	0.736	0.214	0	Epicardium	SEMA3C
0	1.37364	0.508	0.001	0	Epicardium	MUC16
0	1.37185	0.583	0.098	0	Epicardium	SLC4A4
0	1.35825	0.528	0.004	0	Epicardium	NTNG1
0	1.34797	0.523	0.009	0	Epicardium	PTPRQ
0	1.34481	0.528	0.146	0	Epicardium	AC058791.1
0	1.34385	0.583	0.001	0	Epicardium	FAM153B
0	1.32693	0.59	0.002	0	Epicardium	ANXA8L1
0	1.32371	0.65	0.205	0	Epicardium	LSAMP
0	1.31352	0.551	0.102	0	Epicardium	ARAP2
0	1.31329	0.46	0.02	0	Epicardium	NEDD4L
0	1.3129	0.626	0.181	0	Epicardium	FLRT2
0	1.31187	0.502	0.001	0	Epicardium	AP000705.7
1.53649e-286	1.30266	0.774	0.536	5.38047e-282	Epicardium	BNC2
0	1.30218	0.487	0.048	0	Epicardium	DPP6
0	1.29533	0.5	0.046	0	Epicardium	ADAMTS3
1.43469e-296	1.29065	0.747	0.421	5.024e-292	Epicardium	MAGI2
1.57739e-266	1.26445	0.61	0.309	5.52372e-262	Epicardium	UGP2
9.82229e-268	1.25852	0.575	0.263	3.43957e-263	Epicardium	SLC20A1
0	1.25467	0.55	0.222	0	Epicardium	ELL2
0	1.24811	0.552	0.079	0	Epicardium	CACNA2D3
0	1.24492	0.549	0.074	0	Epicardium	SGMS2
0	1.24409	0.676	0.33	0	Epicardium	CYSTM1
1.5023e-105	1.23457	0.427	0.241	5.26075e-101	Epicardium	2021-03-03
0	1.22043	0.482	0.018	0	Epicardium	AGBL4
0	1.21588	0.594	0.223	0	Epicardium	ROR1
0	1.21349	0.501	0.117	0	Epicardium	KCTD8
0	1.19863	0.321	0.014	0	Epicardium	RGS6
0	1.1929	0.452	0.133	0	Epicardium	ABR
0	1.17586	0.496	0.003	0	Epicardium	RP11-420N3.2
0	1.15764	0.515	0.03	0	Epicardium	CACNB2
0	1.15221	0.53	0.056	0	Epicardium	CD200
0	1.14949	0.491	0.082	0	Epicardium	NABP1
0	1.14703	0.551	0.188	0	Epicardium	RAB31
0	1.147	0.56	0.168	0	Epicardium	HIF1A
0	1.14322	0.357	0.002	0	Epicardium	SGPP2
0	1.14021	0.298	0.028	0	Epicardium	SEMA4A
0	1.13155	0.505	0.062	0	Epicardium	SGK1
0	1.13067	0.563	0.137	0	Epicardium	MTHFD1L
0	1.11815	0.479	0.101	0	Epicardium	RRAS2
0	1.11723	0.428	0.036	0	Epicardium	SLC24A3
2.38135e-261	1.1116	0.415	0.143	8.33902e-257	Epicardium	FAT1
0	1.10774	0.543	0.191	0	Epicardium	ZSWIM6
6.77325e-266	1.09785	0.498	0.204	2.37186e-261	Epicardium	ERRFI1
0	1.09391	0.583	0.193	0	Epicardium	ATP2B1
0	1.07541	0.487	0.005	0	Epicardium	FAM160A1
0	1.07284	0.8	0.48	0	Epicardium	CUX1
0	1.07255	0.402	0.072	0	Epicardium	MTSS1
0	1.0602	0.72	0.373	0	Epicardium	PDLIM5
0	1.05332	0.467	0.128	0	Epicardium	PLCL1
0	1.05098	0.291	0.049	0	Epicardium	ALDH1A3
0	1.04642	0.591	0.236	0	Epicardium	COBLL1
0	1.04022	0.422	0.003	0	Epicardium	KRT18
0	1.03959	0.465	0.127	0	Epicardium	NPAS2
2.86576e-246	1.03367	0.568	0.272	1.00353e-241	Epicardium	MAP4K4
0.000661891	1.0227	0.253	0.335	1	Epicardium	IGFBP6
7.67344e-175	1.01945	0.54	0.287	2.68708e-170	Epicardium	PLOD2
0	1.0183	0.588	0.178	0	Epicardium	CRY1
2.82134e-116	1.01006	0.498	0.302	9.87975e-112	Epicardium	BACH2
0	1.00957	0.456	0.037	0	Epicardium	ERBB4
0	1.00289	0.513	0.178	0	Epicardium	HIVEP3
0	1.00192	0.508	0.173	0	Epicardium	HEG1
0	1.00191	0.441	0.139	0	Epicardium	CRIM1
0	0.991791	0.46	0.082	0	Epicardium	PLXNA4
0	0.99099	0.487	0.019	0	Epicardium	AC098617.1
8.50187e-305	0.984194	0.664	0.317	2.97719e-300	Epicardium	SIK3
0	0.979068	0.516	0.084	0	Epicardium	KDM6B
0	0.972754	0.348	0.002	0	Epicardium	ELOVL7
0	0.961826	0.286	0.017	0	Epicardium	FAAH2
1.26969e-272	0.96054	0.484	0.187	4.44619e-268	Epicardium	IL1R1
0	0.958165	0.518	0.008	0	Epicardium	RP11-123O10.4
1.28618e-170	0.955063	0.697	0.451	4.50394e-166	Epicardium	SULF1
0	0.951993	0.609	0.185	0	Epicardium	MAP3K8
0	0.947688	0.356	0.002	0	Epicardium	LRP2
0	0.944457	0.4	0.014	0	Epicardium	MGAT4C
1.61656e-108	0.943135	0.702	0.529	5.66089e-104	Epicardium	SQSTM1
0	0.942292	0.347	0.046	0	Epicardium	AC067959.1
0	0.940677	0.352	0.067	0	Epicardium	ICAM1
0	0.938385	0.473	0.078	0	Epicardium	GPRC5A
1.61727e-218	0.93288	0.736	0.437	5.66337e-214	Epicardium	LMNA
0	0.93175	0.445	0.108	0	Epicardium	MT1E
0	0.931415	0.457	0.064	0	Epicardium	ARHGAP44
6.28831e-190	0.928925	0.523	0.258	2.20204e-185	Epicardium	PRKD1
0	0.92448	0.522	0.137	0	Epicardium	NEDD9
1.609e-227	0.922632	0.496	0.206	5.63441e-223	Epicardium	RYR2
0	0.92263	0.262	0.007	0	Epicardium	IL6
0	0.91912	0.616	0.249	0	Epicardium	TM4SF1
0	0.913769	0.42	0.022	0	Epicardium	MACROD2
3.47254e-137	0.911075	0.96	0.932	1.21602e-132	Epicardium	NEAT1
0	0.900875	0.456	0.028	0	Epicardium	DTNA
1.19973e-154	0.900749	0.4	0.182	4.2012e-150	Epicardium	CD44
7.265e-279	0.899194	0.552	0.234	2.54406e-274	Epicardium	CLIP1
0	0.899045	0.457	0.021	0	Epicardium	GALNT18
1.20911e-172	0.894113	0.689	0.436	4.23406e-168	Epicardium	AFF1
5.38757e-207	0.888948	0.294	0.09	1.88662e-202	Epicardium	NHSL2
1.83888e-161	0.883847	0.384	0.17	6.43938e-157	Epicardium	TNFRSF21
3.10115e-281	0.883685	0.391	0.123	1.08596e-276	Epicardium	PDE4B
0	0.883579	0.462	0.108	0	Epicardium	SORBS2
0	0.880833	0.397	0.004	0	Epicardium	MET
3.2034e-236	0.879081	0.724	0.417	1.12177e-231	Epicardium	PARD3B
1.64822e-177	0.875163	0.55	0.289	5.77172e-173	Epicardium	CHD1
0	0.870668	0.5	0.086	0	Epicardium	ZBTB7C
0	0.869824	0.583	0.234	0	Epicardium	BACH1
6.04265e-60	0.867429	0.46	0.316	2.11602e-55	Epicardium	MYH10
0	0.866925	0.262	0.024	0	Epicardium	CNKSR3
1.12638e-81	0.858683	0.331	0.177	3.94435e-77	Epicardium	TWIST2
0	0.850439	0.497	0.091	0	Epicardium	SYNE2
0	0.849293	0.436	0.101	0	Epicardium	PLAUR
3.20561e-307	0.849018	0.555	0.218	1.12254e-302	Epicardium	RPS6KA3
0	0.840711	0.342	0.041	0	Epicardium	TNFAIP8
0	0.839453	0.585	0.231	0	Epicardium	ARHGAP32
4.05306e-149	0.836211	0.53	0.295	1.4193e-144	Epicardium	ZHX2
0	0.835808	0.4	0.091	0	Epicardium	REL
0	0.83517	0.572	0.195	0	Epicardium	C10orf11
0	0.833516	0.25	0.048	0	Epicardium	TNFAIP3
0	0.828203	0.504	0.133	0	Epicardium	NLGN1
6.36729e-243	0.82169	0.669	0.372	2.2297e-238	Epicardium	CCNL1
0	0.820812	0.398	0.103	0	Epicardium	RFX2
0	0.820529	0.555	0.169	0	Epicardium	CAMK1D
0	0.818804	0.585	0.202	0	Epicardium	FAM177A1
0	0.818756	0.384	0.011	0	Epicardium	CHRM3
0	0.818467	0.429	0.04	0	Epicardium	CCNYL1
0	0.81723	0.419	0.061	0	Epicardium	NEBL
0	0.810306	0.477	0.148	0	Epicardium	USP12
0	0.810178	0.228	0.001	0	Epicardium	OLR1
0	0.806351	0.393	0.006	0	Epicardium	CXADR
0	0.800301	0.382	0.036	0	Epicardium	RAB7B
1.95849e-212	0.797105	0.58	0.292	6.85823e-208	Epicardium	HIVEP2
0	0.796247	0.38	0.015	0	Epicardium	TNFSF14
4.40488e-192	0.794588	0.651	0.374	1.5425e-187	Epicardium	SPIDR
0	0.794518	0.536	0.199	0	Epicardium	EVA1C
0	0.792144	0.388	0.014	0	Epicardium	IL18
0	0.78758	0.307	0.053	0	Epicardium	MT1M
5.53182e-289	0.785499	0.357	0.102	1.93713e-284	Epicardium	NAF1
1.25738e-292	0.780569	0.601	0.266	4.40311e-288	Epicardium	ZFC3H1
0	0.777357	0.449	0	0	Epicardium	ANXA8
0	0.774541	0.416	0.001	0	Epicardium	FAM153C
0	0.774471	0.356	0.031	0	Epicardium	HRH1
8.94926e-225	0.766938	0.716	0.442	3.13385e-220	Epicardium	HNRNPC
0	0.765626	0.563	0.186	0	Epicardium	FOSL2
0	0.764201	0.36	0.013	0	Epicardium	RP11-384F7.2
0	0.763375	0.444	0.01	0	Epicardium	L3MBTL4
0	0.76181	0.229	0.041	0	Epicardium	PDZRN4
0	0.761405	0.414	0.003	0	Epicardium	MYRF
0	0.760998	0.41	0.01	0	Epicardium	BMPR1B
0	0.758395	0.318	0.069	0	Epicardium	SNCAIP
1.09335e-253	0.757936	0.647	0.316	3.8287e-249	Epicardium	NFKBIA
5.9547e-252	0.756761	0.491	0.191	2.08522e-247	Epicardium	DLEU2
0	0.754847	0.12	0.001	0	Epicardium	SERPINB2
0	0.74872	0.4	0.114	0	Epicardium	IQCJ-SCHIP1
0	0.747834	0.413	0.009	0	Epicardium	GRIP1
0	0.745368	0.257	0.045	0	Epicardium	MIR222HG
1.1788e-292	0.742842	0.25	0.052	4.12791e-288	Epicardium	SIPA1L2
0	0.739515	0.452	0.084	0	Epicardium	CNTN4
1.64217e-61	0.739449	0.536	0.4	5.75056e-57	Epicardium	DNAJC1
0	0.736182	0.323	0.028	0	Epicardium	ARHGAP28
3.13339e-100	0.735474	0.491	0.293	1.09725e-95	Epicardium	SAMD4A
8.50405e-190	0.731033	0.729	0.476	2.97795e-185	Epicardium	STAT3
7.86702e-107	0.729635	0.667	0.484	2.75487e-102	Epicardium	ARID5B
0	0.729559	0.387	0.092	0	Epicardium	RDH10
8.96287e-153	0.721441	0.617	0.369	3.13862e-148	Epicardium	RAB7A
3.43652e-30	0.720905	0.172	0.098	1.2034e-25	Epicardium	FGFBP2
0	0.719972	0.341	0.005	0	Epicardium	RP1-78O14.1
0	0.718351	0.437	0.079	0	Epicardium	ERN1
8.18475e-110	0.717134	0.534	0.331	2.86613e-105	Epicardium	B4GALT1
0	0.712693	0.41	0.061	0	Epicardium	PDGFC
0	0.71265	0.448	0.06	0	Epicardium	SBNO2
0	0.710715	0.328	0.059	0	Epicardium	CTNNA3
0	0.705229	0.324	0.001	0	Epicardium	KRT19
3.32908e-162	0.703463	0.53	0.278	1.16578e-157	Epicardium	LIMS1
5.54571e-242	0.699252	0.437	0.16	1.942e-237	Epicardium	CDH11
0	0.697417	0.361	0.063	0	Epicardium	LONRF2
1.92853e-147	0.696581	0.338	0.136	6.75333e-143	Epicardium	NR4A2
8.75694e-248	0.691442	0.399	0.134	3.0665e-243	Epicardium	CACHD1
6.10268e-129	0.689715	0.752	0.509	2.13704e-124	Epicardium	CH507-528H12.1
9.53003e-295	0.688912	0.664	0.314	3.33723e-290	Epicardium	SND1
0	0.688483	0.329	0.026	0	Epicardium	SDC4
0	0.688237	0.325	0.009	0	Epicardium	CNTNAP3B
0	0.68781	0.308	0.003	0	Epicardium	ADGRG6
3.44915e-156	0.685956	0.558	0.309	1.20782e-151	Epicardium	ALDH1A2
0	0.684302	0.447	0.112	0	Epicardium	THSD4
0	0.681915	0.369	0.029	0	Epicardium	WT1
0	0.678832	0.444	0.088	0	Epicardium	SLC41A2
0	0.677509	0.363	0.006	0	Epicardium	MYO5B
1.23729e-265	0.674883	0.512	0.2	4.33275e-261	Epicardium	ST3GAL1
0	0.674152	0.32	0.003	0	Epicardium	TNFRSF8
2.39628e-258	0.673557	0.4	0.13	8.39129e-254	Epicardium	NTM
0	0.673242	0.285	0.025	0	Epicardium	SLC7A8
5.98768e-161	0.671955	0.573	0.314	2.09677e-156	Epicardium	MSI2
2.47233e-72	0.671073	0.615	0.396	8.65759e-68	Epicardium	S100A10
2.58583e-263	0.669942	0.45	0.16	9.05505e-259	Epicardium	ATP11A
0	0.669163	0.339	0.008	0	Epicardium	ATRNL1
3.51905e-82	0.663012	0.53	0.36	1.2323e-77	Epicardium	LAMA4
8.17974e-306	0.662378	0.461	0.153	2.86438e-301	Epicardium	ELOVL5
0	0.660045	0.358	0.02	0	Epicardium	PCBP3
0	0.659851	0.382	0.012	0	Epicardium	SAMD12
0	0.656871	0.394	0.081	0	Epicardium	BCR
1.10174e-255	0.655912	0.422	0.147	3.85807e-251	Epicardium	ATXN7
0	0.65487	0.289	0.02	0	Epicardium	NTN1
0	0.653791	0.374	0.075	0	Epicardium	NR2F1-AS1
2.75492e-210	0.653363	0.556	0.263	9.64717e-206	Epicardium	DENND4A
0	0.65013	0.416	0.079	0	Epicardium	PDPN
5.69203e-251	0.648203	0.571	0.256	1.99324e-246	Epicardium	DDX21
2.40658e-230	0.646578	0.504	0.214	8.42736e-226	Epicardium	BTAF1
2.42304e-123	0.644267	0.551	0.337	8.48501e-119	Epicardium	RNF24
0	0.643751	0.375	0.001	0	Epicardium	FAM153A
3.57552e-167	0.640355	0.453	0.208	1.25208e-162	Epicardium	HIVEP1
6.10518e-250	0.640199	0.525	0.214	2.13791e-245	Epicardium	MLLT4
1.48253e-294	0.63971	0.394	0.117	5.19152e-290	Epicardium	TIPARP
3.79759e-207	0.638998	0.39	0.136	1.32984e-202	Epicardium	ATF3
1.99048e-300	0.638744	0.418	0.13	6.97026e-296	Epicardium	IL6R
7.86613e-108	0.637269	0.208	0.074	2.75456e-103	Epicardium	SEMA6A
0	0.635314	0.394	0.077	0	Epicardium	KIF21A
0	0.63449	0.389	0.089	0	Epicardium	B4GALT5
0	0.633046	0.209	0.003	0	Epicardium	CFTR
0	0.63205	0.366	0.099	0	Epicardium	CFAP69
1.19294e-180	0.631179	0.526	0.251	4.17745e-176	Epicardium	CADPS2
6.58615e-25	0.62905	0.735	0.733	2.30634e-20	Epicardium	ABI3BP
0	0.628145	0.367	0.001	0	Epicardium	GALNT9
8.99472e-249	0.626369	0.326	0.095	3.14977e-244	Epicardium	CPEB4
1.00153e-191	0.624067	0.595	0.31	3.50716e-187	Epicardium	MARK3
0	0.623267	0.291	0.002	0	Epicardium	SMPD3
8.44679e-79	0.620202	0.48	0.289	2.9579e-74	Epicardium	MIR4435-2HG
8.48132e-45	0.617208	0.452	0.334	2.96999e-40	Epicardium	PRICKLE2
0	0.611482	0.367	0.081	0	Epicardium	PPARD
0	0.608511	0.312	0.002	0	Epicardium	ERICH1-AS1
1.14396e-189	0.603314	0.302	0.098	4.00594e-185	Epicardium	ITGB8
1.10984e-145	0.600367	0.443	0.219	3.88645e-141	Epicardium	WTAP
0	0.596435	0.202	0.002	0	Epicardium	GABRB2
9.39315e-167	0.596416	0.557	0.287	3.28929e-162	Epicardium	OSMR
2.36341e-233	0.594988	0.547	0.226	8.27618e-229	Epicardium	FHIT
2.56551e-19	0.59407	0.278	0.214	8.9839e-15	Epicardium	SERPINB1
4.3309e-229	0.593136	0.433	0.162	1.51659e-224	Epicardium	BAZ1A
8.22206e-115	0.592925	0.349	0.161	2.8792e-110	Epicardium	SPSB1
0	0.592805	0.263	0.02	0	Epicardium	HDAC9
1.4269e-211	0.587826	0.486	0.208	4.99673e-207	Epicardium	EML4
0	0.587366	0.304	0.053	0	Epicardium	TENM3
0	0.586872	0.233	0.002	0	Epicardium	GRIN2A
0	0.585402	0.419	0.121	0	Epicardium	USP36
3.09888e-223	0.585036	0.547	0.247	1.08517e-218	Epicardium	TMOD3
0	0.58452	0.208	0.004	0	Epicardium	HP
3.75014e-108	0.583519	0.556	0.35	1.31322e-103	Epicardium	GLS
1.18208e-153	0.582071	0.697	0.436	4.13942e-149	Epicardium	FER
0	0.581699	0.256	0.003	0	Epicardium	PCLO
1.30255e-53	0.580184	0.365	0.229	4.56129e-49	Epicardium	PAPPA
0	0.580098	0.316	0.05	0	Epicardium	TMEM2
0	0.578175	0.441	0.096	0	Epicardium	INADL
1.85664e-50	0.575495	0.592	0.469	6.50158e-46	Epicardium	SASH1
3.8331e-253	0.573679	0.425	0.146	1.34228e-248	Epicardium	MEDAG
2.4785e-260	0.572968	0.219	0.044	8.67919e-256	Epicardium	ALCAM
5.57361e-110	0.572437	0.52	0.313	1.95177e-105	Epicardium	DSE
1.34049e-210	0.57187	0.579	0.268	4.69414e-206	Epicardium	MYO1D
0	0.571342	0.377	0.099	0	Epicardium	NAV2
0	0.571321	0.25	0.011	0	Epicardium	SLPI
0	0.569367	0.32	0.003	0	Epicardium	MFSD2A
0	0.569346	0.336	0.005	0	Epicardium	BNC1
0	0.567623	0.211	0.035	0	Epicardium	CXCL2
6.58794e-84	0.564692	0.535	0.358	2.30697e-79	Epicardium	SLC38A2
0	0.564309	0.313	0.007	0	Epicardium	ARFGEF3
1.29563e-144	0.563328	0.613	0.359	4.53705e-140	Epicardium	LRRFIP1
0	0.561689	0.295	0.018	0	Epicardium	RAP1GAP2
9.30784e-117	0.561068	0.701	0.498	3.25942e-112	Epicardium	CAST
0	0.5605	0.319	0.009	0	Epicardium	IQCA1
9.42233e-105	0.559908	0.61	0.385	3.29951e-100	Epicardium	UAP1
0	0.559464	0.309	0.031	0	Epicardium	PTPRJ
6.46489e-195	0.559007	0.496	0.218	2.26387e-190	Epicardium	WDPCP
0	0.557843	0.387	0.105	0	Epicardium	PTPRE
0	0.556943	0.318	0.068	0	Epicardium	PPP1R15B
7.69339e-135	0.555653	0.586	0.352	2.69407e-130	Epicardium	YBX3
4.73012e-249	0.553474	0.361	0.112	1.65639e-244	Epicardium	ARHGAP18
1.05108e-175	0.551385	0.506	0.234	3.68067e-171	Epicardium	BTBD9
4.51659e-94	0.550815	0.414	0.228	1.58162e-89	Epicardium	UGDH
6.74517e-166	0.54996	0.36	0.139	2.36202e-161	Epicardium	DSCAML1
0	0.547786	0.358	0.042	0	Epicardium	PAWR
8.32794e-102	0.546763	0.465	0.26	2.91628e-97	Epicardium	PDE7B
0	0.546012	0.196	0.006	0	Epicardium	CPNE4
5.98454e-126	0.545719	0.619	0.401	2.09567e-121	Epicardium	TMEM165
0	0.545528	0.257	0.018	0	Epicardium	SMOX
1.37926e-93	0.545078	0.569	0.38	4.82989e-89	Epicardium	MBNL2
0	0.544241	0.307	0.016	0	Epicardium	RBM47
2.89783e-250	0.544113	0.288	0.075	1.01476e-245	Epicardium	SLC9B2
0	0.542964	0.317	0.012	0	Epicardium	PPARGC1B
0	0.542784	0.346	0.062	0	Epicardium	MPP6
2.6017e-258	0.541599	0.389	0.122	9.11063e-254	Epicardium	COL4A5
9.7731e-131	0.541289	0.523	0.294	3.42234e-126	Epicardium	ARIH1
8.72715e-273	0.54082	0.298	0.073	3.05607e-268	Epicardium	AGTPBP1
1.63146e-124	0.535421	0.494	0.267	5.71303e-120	Epicardium	FBXO11
3.58128e-271	0.532261	0.345	0.097	1.25409e-266	Epicardium	CDON
0	0.531813	0.204	0.001	0	Epicardium	KRT7
0	0.530092	0.241	0.021	0	Epicardium	FRMPD4
0	0.529366	0.351	0.081	0	Epicardium	SNX25
7.40266e-22	0.528307	0.635	0.511	2.59226e-17	Epicardium	TIMP1
0	0.528037	0.303	0.014	0	Epicardium	FOSL1
1.17834e-150	0.527402	0.602	0.336	4.12633e-146	Epicardium	EXOC6B
0	0.526285	0.379	0.078	0	Epicardium	RELB
1.38507e-306	0.525751	0.276	0.06	4.85024e-302	Epicardium	IL1RAP
6.14305e-101	0.524472	0.557	0.355	2.15117e-96	Epicardium	FNDC3A
6.5562e-205	0.521371	0.38	0.138	2.29585e-200	Epicardium	STEAP2
0	0.520574	0.27	0.047	0	Epicardium	CCDC138
4.85747e-180	0.520164	0.363	0.136	1.70099e-175	Epicardium	PRSS23
0	0.519893	0.221	0.017	0	Epicardium	BIRC3
2.41495e-254	0.518261	0.331	0.094	8.45668e-250	Epicardium	CTNNAL1
3.18427e-11	0.516543	0.237	0.184	1.11507e-06	Epicardium	CLU
7.97903e-110	0.516121	0.549	0.344	2.7941e-105	Epicardium	VMP1
2.10848e-131	0.516074	0.371	0.164	7.38346e-127	Epicardium	ANKRD28
5.87334e-223	0.515763	0.466	0.18	2.05673e-218	Epicardium	GMDS
2.61516e-190	0.513812	0.47	0.204	9.15778e-186	Epicardium	CAMSAP2
0	0.511054	0.218	0.014	0	Epicardium	SYCP2L
1.56095e-307	0.508422	0.292	0.066	5.46614e-303	Epicardium	RBBP8
0	0.505351	0.291	0.038	0	Epicardium	ST6GAL1
4.08459e-104	0.505072	0.322	0.149	1.43034e-99	Epicardium	ELMSAN1
4.41006e-249	0.504378	0.353	0.106	1.54432e-244	Epicardium	CDK6
3.50881e-150	0.500405	0.379	0.159	1.22871e-145	Epicardium	PROCR
3.09652e-249	0.49946	0.268	0.066	1.08434e-244	Epicardium	ADARB1
1.76188e-96	0.498756	0.682	0.481	6.16974e-92	Epicardium	SOX6
0	0.495525	0.326	0.079	0	Epicardium	FAM49B
4.34507e-305	0.494907	0.261	0.054	1.52156e-300	Epicardium	TFRC
2.67632e-278	0.49467	0.398	0.121	9.37192e-274	Epicardium	RALGAPA2
3.97574e-127	0.493321	0.507	0.248	1.39223e-122	Epicardium	FOSB
6.51239e-125	0.492725	0.697	0.431	2.28051e-120	Epicardium	C3
0	0.492634	0.371	0.041	0	Epicardium	GOLGA8B
1.00929e-239	0.491445	0.322	0.092	3.53435e-235	Epicardium	ENOX1
0	0.490608	0.228	0.022	0	Epicardium	CLIC5
0	0.489647	0.304	0.06	0	Epicardium	TSPAN5
0	0.489491	0.265	0.019	0	Epicardium	MTUS2
0	0.488059	0.238	0	0	Epicardium	FAM110C
4.07383e-120	0.487484	0.635	0.39	1.42657e-115	Epicardium	DIAPH2
3.16841e-106	0.486807	0.376	0.184	1.10951e-101	Epicardium	MB21D2
0	0.486518	0.304	0.025	0	Epicardium	PTK2B
7.76355e-99	0.48637	0.503	0.302	2.71864e-94	Epicardium	AFAP1
0	0.485726	0.26	0.026	0	Epicardium	CCSER1
1.97013e-109	0.485659	0.41	0.209	6.89901e-105	Epicardium	KCNQ1OT1
2.51803e-141	0.4853	0.558	0.295	8.81765e-137	Epicardium	ATXN1
1.13375e-116	0.482253	0.606	0.389	3.97018e-112	Epicardium	RAP1B
1.63576e-97	0.482179	0.407	0.222	5.7281e-93	Epicardium	MAT2A
0	0.4805	0.272	0.027	0	Epicardium	LRRC1
1.59214e-180	0.480195	0.246	0.071	5.57535e-176	Epicardium	RASSF3
9.536e-158	0.47674	0.518	0.234	3.33932e-153	Epicardium	IER3
6.05277e-290	0.476682	0.429	0.133	2.11956e-285	Epicardium	NEO1
1.04412e-255	0.476303	0.223	0.046	3.65631e-251	Epicardium	OSBPL3
8.6229e-280	0.475302	0.394	0.119	3.01957e-275	Epicardium	CTIF
1.07575e-108	0.473965	0.432	0.221	3.76708e-104	Epicardium	ADAMTS9-AS2
1.82079e-60	0.473363	0.401	0.251	6.37604e-56	Epicardium	IRAK3
0	0.472723	0.159	0.009	0	Epicardium	DAW1
0	0.471093	0.296	0.065	0	Epicardium	NINL
0	0.469897	0.261	0.009	0	Epicardium	KRT8
1.53451e-108	0.469348	0.442	0.237	5.37354e-104	Epicardium	ATP2B4
8.79143e-91	0.467104	0.32	0.156	3.07858e-86	Epicardium	TNFAIP2
2.88496e-52	0.46701	0.523	0.38	1.01026e-47	Epicardium	SMAD3
2.1098e-98	0.466881	0.247	0.1	7.38811e-94	Epicardium	LMO7
5.82217e-110	0.466683	0.67	0.444	2.03881e-105	Epicardium	CDK14
5.23951e-138	0.465849	0.193	0.054	1.83477e-133	Epicardium	NFATC2
0	0.462793	0.204	0.001	0	Epicardium	RP11-74M11.2
0	0.462582	0.251	0.027	0	Epicardium	MFI2
5.19606e-162	0.462458	0.413	0.17	1.81956e-157	Epicardium	MAGI1
4.76936e-143	0.462417	0.515	0.27	1.67013e-138	Epicardium	ACTR3
4.01034e-117	0.461345	0.696	0.467	1.40434e-112	Epicardium	ZFAND3
3.82247e-155	0.461269	0.342	0.133	1.33855e-150	Epicardium	JARID2
0	0.460313	0.212	0.002	0	Epicardium	CHAC1
7.05909e-167	0.460113	0.414	0.176	2.47195e-162	Epicardium	PTPN2
5.84705e-13	0.458393	0.496	0.454	2.04752e-08	Epicardium	EMP1
1.16621e-151	0.457385	0.413	0.181	4.08382e-147	Epicardium	PTPN14
0	0.455981	0.31	0.034	0	Epicardium	FBXL13
8.23547e-88	0.4537	0.45	0.264	2.8839e-83	Epicardium	USP9X
0	0.452455	0.298	0.046	0	Epicardium	RHPN2
6.27549e-242	0.449513	0.324	0.094	2.19755e-237	Epicardium	SUSD6
1.10386e-120	0.448466	0.61	0.381	3.86549e-116	Epicardium	AFF4
0	0.443982	0.237	0.001	0	Epicardium	CALB2
4.12167e-73	0.442125	0.369	0.2	1.44333e-68	Epicardium	RARRES1
5.12754e-225	0.441126	0.314	0.093	1.79556e-220	Epicardium	LDLR
0	0.440174	0.264	0.014	0	Epicardium	CPNE5
0	0.439807	0.218	0	0	Epicardium	SLC28A3
0	0.439084	0.298	0.021	0	Epicardium	EPB41
0	0.437655	0.209	0.009	0	Epicardium	EFNB2
0	0.437523	0.173	0.005	0	Epicardium	HS6ST3
0	0.436967	0.217	0.017	0	Epicardium	LAMA1
0	0.4355	0.281	0.06	0	Epicardium	RP11-244M2.1
1.0179e-89	0.435484	0.535	0.337	3.56449e-85	Epicardium	USP15
9.41742e-112	0.43444	0.505	0.289	3.29779e-107	Epicardium	TOP1
2.55613e-12	0.434017	0.227	0.172	8.95104e-08	Epicardium	RIMKLB
1.13567e-176	0.433826	0.372	0.139	3.97688e-172	Epicardium	KIAA1217
0	0.432446	0.233	0.022	0	Epicardium	SEL1L3
3.0982e-164	0.432141	0.388	0.154	1.08493e-159	Epicardium	MICAL2
1.68029e-188	0.431863	0.477	0.206	5.88403e-184	Epicardium	MIR22HG
8.09482e-70	0.431756	0.644	0.485	2.83464e-65	Epicardium	AHI1
1.21436e-112	0.431173	0.454	0.237	4.25245e-108	Epicardium	DYRK1A
5.6189e-255	0.430919	0.26	0.061	1.96763e-250	Epicardium	LINC01266
1.51212e-281	0.430268	0.272	0.062	5.29513e-277	Epicardium	HPCAL1
8.17244e-167	0.430177	0.298	0.101	2.86182e-162	Epicardium	RALGPS2
1.01494e-149	0.429438	0.118	0.022	3.55413e-145	Epicardium	CRHBP
8.27361e-232	0.429071	0.343	0.105	2.89725e-227	Epicardium	TRAF3
0	0.428194	0.293	0.002	0	Epicardium	CARNS1
5.02961e-193	0.427891	0.308	0.097	1.76127e-188	Epicardium	IRF1
6.39848e-145	0.427748	0.451	0.211	2.24062e-140	Epicardium	KIAA0368
0	0.426736	0.266	0.021	0	Epicardium	XKR6
8.15454e-50	0.426562	0.492	0.351	2.85556e-45	Epicardium	ESYT2
0	0.424729	0.236	0.011	0	Epicardium	DPP10
1.08722e-33	0.422859	0.548	0.434	3.80723e-29	Epicardium	TRIO
7.12418e-100	0.422359	0.304	0.139	2.49475e-95	Epicardium	DNMBP
1.29123e-165	0.422135	0.341	0.126	4.52164e-161	Epicardium	DGKH
0	0.421172	0.226	0.007	0	Epicardium	AP1S3
2.7113e-193	0.420637	0.427	0.17	9.49442e-189	Epicardium	ANKLE2
2.01644e-297	0.420356	0.154	0.021	7.06118e-293	Epicardium	CXCL1
0	0.419438	0.27	0.039	0	Epicardium	TRIB1
0	0.418743	0.24	0.005	0	Epicardium	NOS1AP
1.19957e-11	0.417587	0.358	0.305	4.20065e-07	Epicardium	SRGAP1
1.81967e-110	0.417361	0.487	0.259	6.37212e-106	Epicardium	PDZD2
0	0.415574	0.176	0.004	0	Epicardium	ATP8A2
0	0.415422	0.199	0.027	0	Epicardium	TRPM3
0	0.415148	0.227	0.004	0	Epicardium	UPK3B
0	0.414703	0.146	0.013	0	Epicardium	P3H2
0	0.414064	0.2	0.001	0	Epicardium	TGM1
7.60739e-142	0.413182	0.4	0.178	2.66395e-137	Epicardium	PIP5K1A
2.09713e-192	0.413089	0.342	0.117	7.34372e-188	Epicardium	RAI14
0	0.412286	0.223	0.007	0	Epicardium	DNAJC6
7.21159e-145	0.411877	0.319	0.124	2.52535e-140	Epicardium	ATP1B1
1.96536e-88	0.411729	0.18	0.065	6.88231e-84	Epicardium	LAMC2
1.97098e-150	0.410885	0.307	0.114	6.90199e-146	Epicardium	SLC39A14
0	0.410489	0.261	0.045	0	Epicardium	MFHAS1
0	0.409278	0.253	0.03	0	Epicardium	BCO2
2.60555e-89	0.409095	0.511	0.31	9.12411e-85	Epicardium	HNRNPU
5.31863e-270	0.407632	0.303	0.076	1.86248e-265	Epicardium	ETS2
0	0.406827	0.152	0.005	0	Epicardium	TNFRSF11B
0	0.406377	0.274	0.027	0	Epicardium	MEGF6
3.58985e-108	0.406083	0.461	0.248	1.25709e-103	Epicardium	TEAD1
8.21851e-141	0.405899	0.379	0.163	2.87796e-136	Epicardium	SLK
2.62646e-82	0.403514	0.417	0.239	9.19733e-78	Epicardium	SLC35F5
0	0.402407	0.283	0.024	0	Epicardium	PTPRF
7.77568e-108	0.400467	0.481	0.267	2.72289e-103	Epicardium	PUM3
0	0.40041	0.224	0.035	0	Epicardium	AKAP6
2.39826e-228	0.400187	0.356	0.112	8.39823e-224	Epicardium	MSRA
0	0.399747	0.242	0.002	0	Epicardium	PARD6B
0	0.399326	0.287	0.033	0	Epicardium	EPHB6
6.20732e-133	0.39865	0.301	0.117	2.17368e-128	Epicardium	PIM1
1.70914e-63	0.398035	0.449	0.284	5.98507e-59	Epicardium	MCC
0	0.397348	0.128	0.001	0	Epicardium	MT1G
2.17366e-207	0.396625	0.338	0.11	7.61172e-203	Epicardium	MAP2K3
0	0.396567	0.234	0.023	0	Epicardium	NOCT
0	0.395903	0.197	0	0	Epicardium	CPA4
0	0.394762	0.216	0.005	0	Epicardium	ABLIM2
3.89121e-61	0.392802	0.308	0.169	1.36262e-56	Epicardium	OSBPL1A
9.34104e-101	0.391144	0.467	0.253	3.27105e-96	Epicardium	PRKCA
0	0.390555	0.171	0.01	0	Epicardium	MUM1L1
0	0.389175	0.273	0.048	0	Epicardium	STK10
4.37004e-161	0.388158	0.314	0.112	1.5303e-156	Epicardium	ADGRA3
0	0.387267	0.147	0.007	0	Epicardium	DUSP2
7.96729e-81	0.386821	0.46	0.275	2.78999e-76	Epicardium	TJP1
0	0.386441	0.189	0.008	0	Epicardium	LIF
0	0.386204	0.218	0.007	0	Epicardium	FAM189A1
6.06646e-62	0.385253	0.375	0.221	2.12435e-57	Epicardium	TSC22D2
4.63057e-151	0.385157	0.412	0.18	1.62153e-146	Epicardium	WDR43
5.95112e-231	0.385	0.27	0.07	2.08396e-226	Epicardium	TNFRSF10B
7.5671e-211	0.384716	0.276	0.077	2.64985e-206	Epicardium	TLE1
8.90937e-166	0.38471	0.399	0.164	3.11988e-161	Epicardium	ETF1
0	0.384117	0.209	0.004	0	Epicardium	C1orf168
4.28854e-221	0.384114	0.199	0.042	1.50176e-216	Epicardium	DLGAP1
3.83671e-09	0.383858	0.211	0.301	0.000134354	Epicardium	CYP1B1
6.2773e-109	0.382683	0.208	0.072	2.19819e-104	Epicardium	FBXO33
4.50392e-181	0.382327	0.3	0.098	1.57718e-176	Epicardium	TEX10
1.87558e-57	0.382205	0.379	0.231	6.56792e-53	Epicardium	CASK
1.49531e-22	0.382059	0.542	0.449	5.23628e-18	Epicardium	CREB5
0	0.380201	0.159	0.006	0	Epicardium	GCNT2
9.58303e-276	0.380111	0.203	0.037	3.35579e-271	Epicardium	SLC22A5
1.36768e-104	0.37943	0.452	0.246	4.78936e-100	Epicardium	AGO2
1.1665e-196	0.379319	0.15	0.028	4.08485e-192	Epicardium	VEGFC
0	0.379302	0.13	0	0	Epicardium	EPGN
0	0.378589	0.246	0.003	0	Epicardium	ASPHD1
0	0.377643	0.218	0.02	0	Epicardium	TMEM217
0	0.377063	0.166	0.005	0	Epicardium	CNTNAP3
0	0.37706	0.283	0.045	0	Epicardium	BAIAP2
4.19399e-78	0.376783	0.425	0.247	1.46865e-73	Epicardium	SIK2
1.13003e-196	0.376521	0.306	0.096	3.95715e-192	Epicardium	OXSR1
0	0.37593	0.147	0.009	0	Epicardium	RP11-594C13.1
4.6133e-20	0.374944	0.504	0.409	1.61549e-15	Epicardium	ANXA1
0	0.372955	0.19	0	0	Epicardium	ALOX15
1.32747e-56	0.372809	0.155	0.064	4.64853e-52	Epicardium	CDH2
1.66385e-182	0.372659	0.242	0.067	5.82645e-178	Epicardium	ITPKC
2.32996e-57	0.371945	0.39	0.236	8.15905e-53	Epicardium	MAGI3
0	0.371824	0.235	0.031	0	Epicardium	GTF2IRD1
1.83361e-131	0.371718	0.433	0.203	6.42094e-127	Epicardium	ATP13A3
0	0.371258	0.154	0.009	0	Epicardium	DIAPH3
0	0.371199	0.265	0.049	0	Epicardium	SULF2
1.21176e-165	0.37048	0.387	0.153	4.24334e-161	Epicardium	DIAPH1
0	0.368738	0.183	0.009	0	Epicardium	SNCA
1.0121e-159	0.368557	0.322	0.117	3.54419e-155	Epicardium	IL4R
7.11967e-62	0.367924	0.425	0.264	2.49317e-57	Epicardium	SH3RF1
5.64584e-212	0.367706	0.313	0.094	1.97706e-207	Epicardium	RAB11FIP3
1.33679e-78	0.366867	0.275	0.128	4.68117e-74	Epicardium	PAPSS2
6.71987e-233	0.366239	0.265	0.066	2.35316e-228	Epicardium	FLNB
7.55472e-101	0.365525	0.286	0.124	2.64551e-96	Epicardium	EGLN1
0	0.365523	0.262	0.034	0	Epicardium	CLDN15
4.92386e-150	0.364964	0.364	0.147	1.72424e-145	Epicardium	INO80
1.82422e-149	0.364886	0.189	0.051	6.38804e-145	Epicardium	SERPINB9
1.79129e-90	0.363529	0.352	0.177	6.27272e-86	Epicardium	ABHD5
0	0.363295	0.259	0.043	0	Epicardium	RRP12
7.66577e-76	0.363118	0.432	0.249	2.6844e-71	Epicardium	CAMKMT
0	0.362582	0.224	0.038	0	Epicardium	C4orf32
5.0004e-24	0.362526	0.156	0.091	1.75104e-19	Epicardium	RAMP2
0	0.362009	0.275	0.052	0	Epicardium	PVRL2
1.73279e-173	0.361071	0.255	0.075	6.06787e-169	Epicardium	LINC01133
8.21824e-138	0.359972	0.406	0.182	2.87786e-133	Epicardium	LARP4B
0	0.359191	0.27	0.053	0	Epicardium	PIEZO1
2.26329e-148	0.358117	0.319	0.121	7.92559e-144	Epicardium	NDFIP2
1.41718e-194	0.357873	0.235	0.062	4.96268e-190	Epicardium	CHN2
1.60706e-91	0.356599	0.543	0.325	5.6276e-87	Epicardium	ITPR2
0	0.35588	0.19	0.003	0	Epicardium	MTMR7
3.74705e-137	0.355379	0.338	0.137	1.31214e-132	Epicardium	MAPK6
0	0.353972	0.24	0.033	0	Epicardium	SLC7A1
0	0.353905	0.237	0.028	0	Epicardium	PPP1R9A
1.60801e-16	0.353503	0.374	0.302	5.63093e-12	Epicardium	OSBPL8
1.51436e-199	0.352885	0.193	0.043	5.30298e-195	Epicardium	LAMA3
0	0.351559	0.228	0.02	0	Epicardium	CCDC85C
8.04998e-238	0.35134	0.243	0.057	2.81894e-233	Epicardium	ATF7IP2
3.86612e-94	0.349355	0.437	0.24	1.35384e-89	Epicardium	ADAM17
9.14504e-48	0.348029	0.636	0.492	3.20241e-43	Epicardium	NFKBIZ
1.7261e-114	0.347711	0.423	0.209	6.04445e-110	Epicardium	HDAC4
0	0.34729	0.237	0.013	0	Epicardium	MST1
7.40975e-181	0.347169	0.188	0.044	2.59475e-176	Epicardium	SLC25A44
4.13719e-174	0.346837	0.373	0.137	1.44876e-169	Epicardium	TNFRSF12A
0	0.346349	0.166	0.007	0	Epicardium	PTPRZ1
0	0.346057	0.246	0.027	0	Epicardium	ARHGEF28
0	0.346004	0.217	0.019	0	Epicardium	NCR3LG1
6.8537e-19	0.345789	0.39	0.296	2.40003e-14	Epicardium	CD9
6.59104e-119	0.345618	0.37	0.169	2.30805e-114	Epicardium	KPNA4
3.14119e-153	0.343255	0.339	0.129	1.09998e-148	Epicardium	CFI
0	0.342689	0.222	0.019	0	Epicardium	DNAH14
2.51989e-159	0.342373	0.257	0.081	8.82416e-155	Epicardium	CHP1
2.78131e-202	0.340722	0.24	0.061	9.73958e-198	Epicardium	SEMA5A
1.90585e-16	0.340627	0.79	0.748	6.67392e-12	Epicardium	FNDC3B
5.81143e-89	0.34044	0.477	0.281	2.03505e-84	Epicardium	PITPNB
0	0.339977	0.152	0.001	0	Epicardium	SLC26A9
5.94673e-57	0.339424	0.379	0.231	2.08243e-52	Epicardium	ITSN1
0	0.338807	0.208	0.012	0	Epicardium	MSLN
2.13819e-73	0.338248	0.303	0.152	7.48752e-69	Epicardium	HSPB8
0	0.337554	0.204	0.004	0	Epicardium	REEP1
0	0.337105	0.186	0.018	0	Epicardium	GCH1
4.31812e-65	0.336147	0.747	0.563	1.51212e-60	Epicardium	UBE2E2
5.4621e-68	0.3357	0.212	0.094	1.91272e-63	Epicardium	PRMT9
4.00786e-184	0.335303	0.256	0.074	1.40347e-179	Epicardium	EHD4
0	0.335255	0.164	0.004	0	Epicardium	HCN1
0	0.333696	0.21	0.033	0	Epicardium	ANXA3
1.98854e-251	0.333395	0.24	0.053	6.96347e-247	Epicardium	KCNK1
2.74296e-87	0.333209	0.47	0.274	9.60528e-83	Epicardium	GNB1
0	0.333003	0.223	0.02	0	Epicardium	MPP7
2.26336e-37	0.332938	0.398	0.276	7.92585e-33	Epicardium	INTS6
9.284e-76	0.332274	0.434	0.253	3.25107e-71	Epicardium	ZNF609
2.07708e-96	0.332157	0.279	0.12	7.27351e-92	Epicardium	IGF2BP2
1.10576e-181	0.331457	0.255	0.073	3.87217e-177	Epicardium	VPS37B
3.11701e-66	0.330922	0.489	0.311	1.09151e-61	Epicardium	BRAF
0	0.328957	0.214	0.021	0	Epicardium	PIP5K1B
1.64238e-297	0.328448	0.27	0.058	5.75128e-293	Epicardium	KIFC3
0	0.328161	0.221	0.025	0	Epicardium	EMB
0	0.327996	0.194	0.002	0	Epicardium	NPNT
3.21002e-110	0.327446	0.438	0.22	1.12409e-105	Epicardium	ATG7
5.34259e-107	0.326984	0.43	0.222	1.87087e-102	Epicardium	NUP98
7.27413e-191	0.326818	0.276	0.081	2.54726e-186	Epicardium	CMIP
0	0.326743	0.202	0.008	0	Epicardium	STK33
1.15909e-121	0.325734	0.292	0.115	4.05889e-117	Epicardium	HNRNPU-AS1
4.83014e-10	0.325544	0.303	0.25	1.69142e-05	Epicardium	PCSK5
9.47886e-81	0.325272	0.483	0.289	3.31931e-76	Epicardium	ENO1
0	0.324822	0.189	0	0	Epicardium	GRB7
2.92374e-99	0.324812	0.454	0.248	1.02384e-94	Epicardium	UBAP1
0	0.323608	0.221	0.035	0	Epicardium	LINC01239
6.38731e-91	0.323393	0.369	0.188	2.23671e-86	Epicardium	TSPYL2
4.96786e-111	0.323304	0.179	0.056	1.73965e-106	Epicardium	GBP3
0	0.322764	0.115	0.004	0	Epicardium	NELL1
4.7737e-60	0.322687	0.451	0.291	1.67165e-55	Epicardium	GNG12
1.42589e-37	0.321938	0.344	0.222	4.99317e-33	Epicardium	MAP3K5
2.63015e-91	0.320776	0.343	0.169	9.21026e-87	Epicardium	PPP4R1
4.62494e-108	0.320234	0.209	0.071	1.61956e-103	Epicardium	PTPRT
0	0.319819	0.179	0.011	0	Epicardium	SLC22A4
3.36484e-98	0.319187	0.256	0.104	1.1783e-93	Epicardium	HS2ST1
0	0.318152	0.189	0.013	0	Epicardium	RP11-392P7.6
5.95364e-214	0.318147	0.302	0.087	2.08485e-209	Epicardium	PITPNA
2.49806e-95	0.318133	0.436	0.235	8.74772e-91	Epicardium	HSPD1
0	0.316746	0.176	0.011	0	Epicardium	FAM124A
0	0.316277	0.195	0.001	0	Epicardium	HOOK1
2.87636e-110	0.316245	0.336	0.147	1.00724e-105	Epicardium	TIAM1
0	0.315752	0.231	0.038	0	Epicardium	PPP1R13B
1.08563e-215	0.315305	0.23	0.055	3.80165e-211	Epicardium	NFIL3
9.41877e-75	0.314155	0.456	0.269	3.29826e-70	Epicardium	SDCBP
2.25302e-106	0.313868	0.424	0.213	7.88962e-102	Epicardium	NPIPB5
8.32958e-25	0.313705	0.403	0.307	2.91685e-20	Epicardium	LHFPL2
1.5378e-95	0.313676	0.371	0.184	5.38507e-91	Epicardium	SRGAP2
7.24219e-55	0.313469	0.39	0.242	2.53607e-50	Epicardium	CSGALNACT1
3.91407e-86	0.312342	0.365	0.188	1.37063e-81	Epicardium	SRGAP2B
3.94944e-157	0.312208	0.263	0.085	1.38302e-152	Epicardium	MAPKAPK2
9.7062e-142	0.312039	0.273	0.095	3.39892e-137	Epicardium	MAFF
2.88769e-101	0.311706	0.342	0.158	1.01121e-96	Epicardium	SLC16A1-AS1
0	0.310644	0.204	0.012	0	Epicardium	TEAD4
3.12351e-52	0.310412	0.295	0.165	1.09379e-47	Epicardium	LINC00894
1.94975e-197	0.310034	0.209	0.05	6.82765e-193	Epicardium	SQLE
5.47979e-98	0.309863	0.357	0.173	1.91891e-93	Epicardium	LARP4
0	0.309421	0.125	0.002	0	Epicardium	CDH3
2.37514e-68	0.30874	0.38	0.216	8.31728e-64	Epicardium	PHF20
5.17059e-230	0.308644	0.22	0.048	1.81064e-225	Epicardium	CFB
0	0.308635	0.195	0.008	0	Epicardium	C3orf52
5.89429e-72	0.308425	0.347	0.183	2.06406e-67	Epicardium	ID2
1.3881e-105	0.308391	0.256	0.101	4.86086e-101	Epicardium	BCAR3
4.1004e-14	0.307283	0.237	0.352	1.43588e-09	Epicardium	SH3BGRL3
1.56745e-58	0.30692	0.478	0.308	5.48889e-54	Epicardium	DLG1
0	0.306508	0.241	0.035	0	Epicardium	RIC3
6.29765e-95	0.306278	0.281	0.122	2.20531e-90	Epicardium	CREM
0	0.305785	0.168	0.006	0	Epicardium	RIMS1
0	0.305519	0.168	0.001	0	Epicardium	PEX5L
2.14196e-34	0.305301	0.575	0.431	7.5007e-30	Epicardium	LINC-PINT
4.21746e-39	0.305286	0.216	0.417	1.47687e-34	Epicardium	MFAP4
6.06785e-144	0.305028	0.247	0.081	2.12484e-139	Epicardium	GRAMD1A
1.0553e-125	0.30415	0.32	0.13	3.69545e-121	Epicardium	CLEC16A
7.91429e-79	0.303923	0.413	0.231	2.77143e-74	Epicardium	TBC1D22A
2.87101e-41	0.303379	0.346	0.214	1.00537e-36	Epicardium	PDE10A
2.79164e-98	0.303263	0.388	0.193	9.77578e-94	Epicardium	TRAPPC9
1.0793e-102	0.303059	0.303	0.132	3.77949e-98	Epicardium	SRGAP2C
3.31584e-97	0.302452	0.476	0.266	1.16114e-92	Epicardium	ILF3
0	0.302374	0.181	0.005	0	Epicardium	ERC2
1.14369e-100	0.302179	0.343	0.159	4.00499e-96	Epicardium	DDX10
1.85692e-75	0.301845	0.34	0.175	6.50257e-71	Epicardium	LARGE
3.90346e-141	0.300985	0.265	0.091	1.36691e-136	Epicardium	OTUD4
0	0.30084	0.182	0.012	0	Epicardium	PIEZO2
0	0.299945	0.181	0.016	0	Epicardium	SELK
1.70311e-87	0.299885	0.307	0.143	5.96396e-83	Epicardium	HSPH1
2.65363e-209	0.299605	0.252	0.066	9.29247e-205	Epicardium	NFKB2
1.05926e-85	0.299542	0.614	0.389	3.70932e-81	Epicardium	PABPC1
0	0.299277	0.223	0.028	0	Epicardium	STRBP
5.6879e-192	0.298918	0.284	0.085	1.99179e-187	Epicardium	PDXK
1.82935e-70	0.298717	0.602	0.396	6.40601e-66	Epicardium	UTRN
0	0.298685	0.188	0.022	0	Epicardium	MT1A
0	0.298218	0.114	0.005	0	Epicardium	RP11-33A14.1
4.90532e-31	0.297205	0.453	0.345	1.71774e-26	Epicardium	ANO6
1.88958e-177	0.296345	0.224	0.06	6.61693e-173	Epicardium	SLC16A1
2.674e-64	0.295697	0.399	0.235	9.3638e-60	Epicardium	DIP2C
0	0.295691	0.191	0.012	0	Epicardium	OSBP2
1.35927e-112	0.295575	0.356	0.161	4.7599e-108	Epicardium	PRKCI
1.84721e-88	0.29466	0.218	0.086	6.46855e-84	Epicardium	STK19
7.92155e-252	0.294614	0.186	0.034	2.77397e-247	Epicardium	WNT9A
2.93603e-102	0.294573	0.268	0.11	1.02814e-97	Epicardium	ZNF76
2.35115e-88	0.294165	0.369	0.189	8.23326e-84	Epicardium	AHCYL1
0	0.293893	0.146	0.007	0	Epicardium	CDH4
5.4691e-46	0.293399	0.566	0.427	1.91517e-41	Epicardium	SPAG9
0	0.293393	0.171	0.023	0	Epicardium	SLC45A4
0	0.293271	0.135	0.006	0	Epicardium	ABCB1
2.05526e-23	0.293242	0.482	0.392	7.19711e-19	Epicardium	NCOA7
5.126e-30	0.293046	0.237	0.142	1.79502e-25	Epicardium	LINC00152
4.99004e-66	0.292439	0.518	0.332	1.74741e-61	Epicardium	MEF2A
4.13454e-74	0.292405	0.36	0.195	1.44783e-69	Epicardium	RLF
7.87072e-57	0.290916	0.379	0.231	2.75617e-52	Epicardium	PTTG1IP
4.51055e-91	0.290758	0.281	0.123	1.5795e-86	Epicardium	DUSP16
0	0.289741	0.154	0	0	Epicardium	CBLN2
1.02005e-60	0.289433	0.415	0.253	3.57201e-56	Epicardium	CHD2
1.44982e-139	0.289328	0.287	0.102	5.07698e-135	Epicardium	SIPA1L1
2.1588e-40	0.288312	0.568	0.438	7.55968e-36	Epicardium	SMC5
1.24947e-170	0.287611	0.232	0.065	4.37538e-166	Epicardium	ID4
1.38435e-33	0.287299	0.728	0.588	4.8477e-29	Epicardium	ZFPM2
8.32345e-28	0.286798	0.749	0.631	2.9147e-23	Epicardium	TPM1
7.62713e-73	0.285536	0.35	0.189	2.67087e-68	Epicardium	ATP2A2
4.97824e-75	0.285144	0.362	0.193	1.74328e-70	Epicardium	USP32
2.79269e-64	0.285088	0.351	0.194	9.77943e-60	Epicardium	SLCO3A1
1.30641e-150	0.284841	0.239	0.074	4.5748e-146	Epicardium	RAB27A
2.29303e-131	0.284744	0.299	0.114	8.02973e-127	Epicardium	UBAP2
0	0.284576	0.166	0.008	0	Epicardium	JPH2
1.59299e-86	0.284333	0.275	0.123	5.57835e-82	Epicardium	HAND2-AS1
2.89546e-42	0.284168	0.395	0.271	1.01393e-37	Epicardium	PER1
4.5563e-112	0.28356	0.263	0.099	1.59553e-107	Epicardium	KALRN
4.48373e-89	0.282991	0.249	0.104	1.57011e-84	Epicardium	USP37
3.91426e-95	0.2819	0.304	0.136	1.3707e-90	Epicardium	TMOD1
7.65814e-109	0.281444	0.305	0.129	2.68173e-104	Epicardium	STIM2
0	0.280976	0.189	0.022	0	Epicardium	MAP7
2.78128e-45	0.280584	0.331	0.201	9.73948e-41	Epicardium	ATP1B3
0	0.280256	0.107	0.003	0	Epicardium	SLC12A8
4.23144e-73	0.27991	0.259	0.122	1.48176e-68	Epicardium	LSS
0	0.279879	0.19	0.028	0	Epicardium	DYRK3
3.15887e-13	0.27893	0.42	0.34	1.10617e-08	Epicardium	HLA-B
2.80918e-67	0.278404	0.289	0.146	9.8372e-63	Epicardium	XPR1
4.57239e-277	0.278269	0.199	0.035	1.60116e-272	Epicardium	RNF19B
0	0.278217	0.197	0.025	0	Epicardium	ARNT2
1.37039e-114	0.2779	0.221	0.076	4.79884e-110	Epicardium	PHLDA1
5.86839e-80	0.277837	0.377	0.199	2.05499e-75	Epicardium	ACACA
1.14141e-238	0.277551	0.233	0.052	3.99698e-234	Epicardium	DOT1L
5.61532e-82	0.277343	0.366	0.189	1.96637e-77	Epicardium	BTRC
1.24257e-48	0.277286	0.42	0.276	4.35124e-44	Epicardium	PPP1R10
4.82011e-143	0.276758	0.194	0.054	1.68791e-138	Epicardium	GNAI1
1.03125e-66	0.275949	0.379	0.213	3.61124e-62	Epicardium	ATF6
7.08623e-72	0.275721	0.424	0.248	2.48146e-67	Epicardium	NOP58
1.82386e-141	0.275656	0.109	0.02	6.38681e-137	Epicardium	CXCL8
0	0.275629	0.155	0.005	0	Epicardium	RBP4
0	0.275615	0.152	0.001	0	Epicardium	CDCP1
1.19217e-63	0.275462	0.572	0.38	4.17474e-59	Epicardium	NR4A1
0	0.275203	0.138	0.003	0	Epicardium	VAT1L
0	0.274827	0.113	0.001	0	Epicardium	KCNH5
0	0.274807	0.123	0.001	0	Epicardium	SBSPON
1.08332e-08	0.274512	0.313	0.261	0.000379356	Epicardium	RANBP2
1.00585e-222	0.272823	0.172	0.032	3.52228e-218	Epicardium	GFOD1
1.29566e-70	0.271865	0.318	0.162	4.53715e-66	Epicardium	CCDC109B
1.1218e-75	0.271748	0.367	0.193	3.92831e-71	Epicardium	BHLHE40
8.81987e-243	0.271727	0.2	0.039	3.08854e-238	Epicardium	ZFYVE28
1.8575e-70	0.271462	0.389	0.218	6.50461e-66	Epicardium	ACTN4
1.18643e-90	0.271026	0.326	0.152	4.15463e-86	Epicardium	OSMR-AS1
1.03805e-16	0.270441	0.41	0.338	3.63505e-12	Epicardium	RERG
5.68409e-36	0.270277	0.304	0.191	1.99045e-31	Epicardium	GAREM1
1.70933e-155	0.269878	0.204	0.055	5.98573e-151	Epicardium	LINC01515
3.83745e-107	0.269832	0.303	0.127	1.3438e-102	Epicardium	SEMA3B
2.157e-39	0.269686	0.328	0.209	7.55339e-35	Epicardium	AAK1
0	0.268801	0.176	0.006	0	Epicardium	REC8
6.66162e-196	0.268751	0.202	0.047	2.33277e-191	Epicardium	WBP5
0	0.26862	0.141	0.006	0	Epicardium	AC107218.3
1.38429e-98	0.268456	0.248	0.099	4.84751e-94	Epicardium	LGALS8
9.48149e-71	0.267409	0.322	0.164	3.32023e-66	Epicardium	ANK3
0	0.267149	0.157	0.001	0	Epicardium	RP11-123O22.1
3.78137e-33	0.266763	0.478	0.36	1.32416e-28	Epicardium	SPTAN1
1.38059e-230	0.266377	0.164	0.029	4.83456e-226	Epicardium	GPR176
0	0.26617	0.205	0.029	0	Epicardium	PLXNB1
1.45985e-53	0.265608	0.696	0.528	5.11211e-49	Epicardium	FOXP1
0	0.265401	0.155	0.018	0	Epicardium	RAB11FIP1
8.15208e-71	0.265257	0.325	0.165	2.8547e-66	Epicardium	EDA
3.63822e-128	0.265201	0.288	0.107	1.27403e-123	Epicardium	PCNXL2
4.60049e-47	0.264603	0.345	0.212	1.611e-42	Epicardium	FGD4
5.94971e-165	0.264127	0.223	0.061	2.08347e-160	Epicardium	CTD-2337A12.1
1.54601e-44	0.26404	0.204	0.104	5.41381e-40	Epicardium	CHST11
5.88289e-251	0.263162	0.204	0.04	2.06007e-246	Epicardium	ARHGAP23
2.05894e-12	0.263155	0.658	0.616	7.21001e-08	Epicardium	PBX1
2.1652e-60	0.262872	0.301	0.161	7.5821e-56	Epicardium	GK5
3.22504e-75	0.262481	0.238	0.106	1.12934e-70	Epicardium	PAK1
4.39055e-63	0.262455	0.363	0.205	1.53748e-58	Epicardium	MYOF
2.17371e-07	0.262379	0.674	0.566	0.00761189	Epicardium	S100A6
1.54619e-264	0.261496	0.152	0.022	5.41444e-260	Epicardium	STPG2
1.37264e-219	0.261212	0.227	0.053	4.80672e-215	Epicardium	FAM221A
5.23489e-53	0.261144	0.436	0.282	1.83316e-48	Epicardium	HUWE1
2.16423e-119	0.260975	0.234	0.081	7.57869e-115	Epicardium	SIRPA
1.83487e-87	0.260391	0.333	0.161	6.42534e-83	Epicardium	SENP5
5.30647e-49	0.260327	0.408	0.26	1.85822e-44	Epicardium	WWC2
1.55699e-34	0.259947	0.393	0.276	5.45226e-30	Epicardium	FOXJ3
0	0.259024	0.132	0.011	0	Epicardium	KDR
9.72051e-138	0.258828	0.228	0.072	3.40393e-133	Epicardium	JOSD1
1.1752e-47	0.258488	0.484	0.335	4.11532e-43	Epicardium	ANKRD11
4.92918e-122	0.257149	0.257	0.092	1.7261e-117	Epicardium	BCL3
1.20491e-66	0.257142	0.329	0.177	4.21934e-62	Epicardium	YWHAG
3.36456e-100	0.256336	0.194	0.067	1.1782e-95	Epicardium	SLC12A7
3.85447e-72	0.255917	0.446	0.263	1.34976e-67	Epicardium	EIF3A
1.13092e-183	0.255856	0.199	0.048	3.96024e-179	Epicardium	IL15
0	0.255707	0.154	0.002	0	Epicardium	KIAA1211L
7.90282e-67	0.255238	0.257	0.124	2.76741e-62	Epicardium	CRLS1
6.51501e-65	0.255226	0.31	0.164	2.28142e-60	Epicardium	PACSIN2
3.98503e-21	0.255106	0.39	0.299	1.39548e-16	Epicardium	GNAS
6.95245e-15	0.254395	0.33	0.251	2.43461e-10	Epicardium	TMTC2
1.58651e-52	0.254113	0.526	0.365	5.55563e-48	Epicardium	VAPA
4.85929e-81	0.253709	0.348	0.174	1.70162e-76	Epicardium	TANC1
1.32015e-96	0.253439	0.185	0.062	4.62291e-92	Epicardium	MAP2
1.65066e-188	0.253436	0.148	0.028	5.78028e-184	Epicardium	SH3RF2
1.70894e-68	0.252489	0.328	0.175	5.98435e-64	Epicardium	IPO7
1.12317e-48	0.252273	0.339	0.2	3.93312e-44	Epicardium	PCNXL4
1.82888e-229	0.252163	0.185	0.035	6.40436e-225	Epicardium	PDLIM4
2.48936e-22	0.251882	0.355	0.265	8.71725e-18	Epicardium	TXNRD1
2.24773e-77	0.251878	0.268	0.123	7.87109e-73	Epicardium	PARP8
2.97814e-40	0.251423	0.401	0.272	1.04288e-35	Epicardium	DNAJC3
0	0.251291	0.167	0.005	0	Epicardium	DLGAP2
0	0.251038	0.117	0	0	Epicardium	SYT4
3.77621e-59	0.250701	0.256	0.126	1.32235e-54	Epicardium	ADAMTS17
1.06657e-127	0.25069	0.238	0.079	3.7349e-123	Epicardium	EYA2
1.2621e-240	0.250267	0.153	0.024	4.41963e-236	Epicardium	TMEM178B
2.60433e-72	0.250243	0.33	0.171	9.11985e-68	Epicardium	CDR2
4.82862e-184	0.250183	0.211	0.053	1.69089e-179	Epicardium	ODC1
1.08754e-49	0.250052	0.453	0.301	3.80836e-45	Epicardium	ASXL1
3.17789e-65	0.249987	0.227	0.104	1.11284e-60	Epicardium	KLF5
1.71597e-59	0.249808	0.32	0.177	6.009e-55	Epicardium	IVNS1ABP
6.73717e-96	0.249737	0.261	0.107	2.35922e-91	Epicardium	PTP4A1
1.92611e-77	0.249589	0.347	0.18	6.74484e-73	Epicardium	NAA15
1.42725e-33	0.249437	0.438	0.303	4.99795e-29	Epicardium	NPAS3
2.09785e-111	0.249025	0.285	0.114	7.34625e-107	Epicardium	WDR6
0	0.248557	0.176	0.025	0	Epicardium	ENTPD7
4.11643e-49	0.248474	0.406	0.259	1.44149e-44	Epicardium	MYH9
5.55271e-151	0.248222	0.15	0.034	1.94445e-146	Epicardium	BMP2
1.94082e-77	0.247515	0.331	0.166	6.79635e-73	Epicardium	MAP2K4
1.08461e-78	0.246374	0.254	0.113	3.7981e-74	Epicardium	SOCS5
8.00522e-88	0.246336	0.263	0.113	2.80327e-83	Epicardium	HIP1
1.4752e-55	0.245647	0.427	0.266	5.16585e-51	Epicardium	PDLIM1
0	0.245569	0.184	0.018	0	Epicardium	KIAA1522
4.85416e-98	0.245156	0.289	0.123	1.69983e-93	Epicardium	TUBA1C
5.25553e-71	0.244998	0.314	0.161	1.84038e-66	Epicardium	PSEN1
0	0.244591	0.154	0.003	0	Epicardium	RP11-667K14.3
0	0.244394	0.192	0.028	0	Epicardium	ELF4
6.50905e-75	0.24405	0.277	0.131	2.27934e-70	Epicardium	H6PD
3.79319e-29	0.243519	0.196	0.115	1.3283e-24	Epicardium	HERC3
1.69054e-46	0.24338	0.315	0.185	5.91994e-42	Epicardium	GPCPD1
0	0.2427	0.189	0.026	0	Epicardium	CA13
1.18547e-120	0.242244	0.265	0.098	4.15129e-116	Epicardium	NOC3L
7.48788e-41	0.241696	0.579	0.426	2.62211e-36	Epicardium	C9orf3
4.66983e-30	0.241601	0.415	0.304	1.63528e-25	Epicardium	GABARAPL1
2.54628e-30	0.241375	0.226	0.135	8.91656e-26	Epicardium	TBCD
1.13205e-37	0.241374	0.372	0.248	3.9642e-33	Epicardium	HSD17B12
4.59071e-34	0.240689	0.309	0.198	1.60757e-29	Epicardium	FIGN
1.66995e-62	0.240618	0.297	0.155	5.84783e-58	Epicardium	ABL2
2.67954e-77	0.240342	0.313	0.155	9.3832e-73	Epicardium	GNL3
0	0.240326	0.112	0.001	0	Epicardium	TCERG1L
8.14055e-84	0.239608	0.291	0.134	2.85066e-79	Epicardium	WDR37
3.97495e-243	0.239472	0.151	0.023	1.39195e-238	Epicardium	SLC25A21
3.12562e-87	0.239157	0.308	0.142	1.09453e-82	Epicardium	SHTN1
1.56161e-71	0.238604	0.294	0.146	5.46844e-67	Epicardium	IPO5
8.43447e-28	0.238595	0.355	0.248	2.95358e-23	Epicardium	NHSL1
0	0.238578	0.132	0.001	0	Epicardium	FLRT3
0	0.238019	0.146	0.006	0	Epicardium	FGF9
1.69114e-76	0.237809	0.162	0.058	5.92204e-72	Epicardium	WNT2B
2.33269e-134	0.237692	0.216	0.067	8.16861e-130	Epicardium	RAI1
1.76219e-266	0.237645	0.145	0.02	6.17083e-262	Epicardium	ITGA6
3.58109e-88	0.237123	0.235	0.095	1.25402e-83	Epicardium	ABCC1
2.98382e-24	0.237037	0.235	0.155	1.04488e-19	Epicardium	MAPK14
3.1467e-45	0.236406	0.295	0.173	1.10191e-40	Epicardium	ZC3HAV1
9.32875e-60	0.236095	0.405	0.242	3.26674e-55	Epicardium	RHEB
1.44847e-30	0.235945	0.274	0.176	5.07224e-26	Epicardium	PTPN1
5.28418e-48	0.235222	0.538	0.383	1.85041e-43	Epicardium	HNRNPH1
0	0.234483	0.161	0.017	0	Epicardium	GCNT1
4.63546e-172	0.234374	0.167	0.037	1.62324e-167	Epicardium	GRAMD4
0	0.234189	0.169	0.02	0	Epicardium	DOCK3
8.56272e-40	0.234057	0.24	0.137	2.99849e-35	Epicardium	STX4
1.2556e-32	0.233861	0.407	0.281	4.39685e-28	Epicardium	NSMCE2
6.03524e-161	0.233779	0.232	0.067	2.11342e-156	Epicardium	PPRC1
3.66478e-25	0.233583	0.195	0.116	1.28333e-20	Epicardium	ADAMTS6
1.33196e-82	0.233553	0.222	0.091	4.66427e-78	Epicardium	AC016831.7
3.71454e-136	0.233272	0.209	0.063	1.30076e-131	Epicardium	TRAF3IP2
6.13931e-252	0.232894	0.201	0.038	2.14986e-247	Epicardium	AP1G2
1.87232e-33	0.232892	0.346	0.224	6.55648e-29	Epicardium	RASAL2
4.51543e-43	0.232791	0.478	0.333	1.58121e-38	Epicardium	CAPN2
6.34761e-101	0.232501	0.276	0.114	2.2228e-96	Epicardium	EIF3B
9.6388e-75	0.232459	0.196	0.078	3.37531e-70	Epicardium	STOX2
1.77905e-236	0.232356	0.162	0.027	6.22987e-232	Epicardium	DSP
1.37661e-45	0.232016	0.369	0.231	4.82062e-41	Epicardium	MAP3K2
1.15886e-128	0.231802	0.191	0.056	4.05811e-124	Epicardium	SLC9A3R1
3.22845e-150	0.231304	0.173	0.043	1.13054e-145	Epicardium	EXTL3
1.96849e-92	0.231153	0.224	0.087	6.89327e-88	Epicardium	RYBP
7.14982e-146	0.23098	0.183	0.048	2.50372e-141	Epicardium	PGM2
1.08874e-51	0.230315	0.374	0.224	3.81254e-47	Epicardium	SCFD2
6.39579e-64	0.229744	0.354	0.195	2.23968e-59	Epicardium	OLA1
5.66255e-114	0.229587	0.226	0.078	1.98291e-109	Epicardium	MICAL3
9.1388e-18	0.229565	0.384	0.301	3.20023e-13	Epicardium	MAN1A1
2.57358e-133	0.229366	0.171	0.046	9.01216e-129	Epicardium	ETV3
3.52467e-38	0.229331	0.233	0.132	1.23427e-33	Epicardium	ARHGEF3
1.77842e-43	0.22884	0.243	0.134	6.22767e-39	Epicardium	MAPRE2
1.443e-126	0.228545	0.194	0.058	5.05309e-122	Epicardium	GCLM
1.88503e-08	0.228364	0.265	0.216	0.0006601	Epicardium	SCLT1
4.69855e-60	0.228274	0.442	0.271	1.64534e-55	Epicardium	SMG1
1.84041e-40	0.228256	0.5	0.36	6.44474e-36	Epicardium	MORF4L2
1.08392e-41	0.228	0.225	0.122	3.79566e-37	Epicardium	ERO1B
4.44179e-95	0.227607	0.278	0.118	1.55543e-90	Epicardium	DDX39A
8.45882e-146	0.227595	0.205	0.058	2.96211e-141	Epicardium	PIM3
5.03399e-35	0.22723	0.235	0.138	1.7628e-30	Epicardium	LRRK1
2.87182e-58	0.227058	0.284	0.148	1.00565e-53	Epicardium	IL16
0	0.22659	0.159	0	0	Epicardium	KLK11
9.0129e-60	0.226278	0.37	0.214	3.15614e-55	Epicardium	HSPA9
3.98912e-26	0.226168	0.583	0.467	1.39691e-21	Epicardium	PTK2
0	0.226067	0.111	0.002	0	Epicardium	RP11-293M10.1
2.56441e-57	0.226005	0.143	0.056	8.98005e-53	Epicardium	RBKS
5.80508e-52	0.225765	0.43	0.267	2.03282e-47	Epicardium	DANT2
4.47591e-113	0.225757	0.199	0.064	1.56737e-108	Epicardium	CERS6
1.2517e-70	0.225754	0.279	0.134	4.3832e-66	Epicardium	NOL10
0	0.225644	0.16	0.003	0	Epicardium	EPS8L1
7.00502e-142	0.225618	0.72	0.393	2.45302e-137	Epicardium	DUSP1
8.68437e-12	0.225295	0.358	0.294	3.04109e-07	Epicardium	BMPR2
8.39974e-122	0.225256	0.194	0.059	2.94142e-117	Epicardium	FAM134B
1.08503e-41	0.225205	0.227	0.123	3.79954e-37	Epicardium	STEAP1B
5.32054e-90	0.225053	0.202	0.074	1.86315e-85	Epicardium	HDX
3.29527e-26	0.224939	0.447	0.342	1.15394e-21	Epicardium	JAK1
7.91994e-36	0.224814	0.435	0.304	2.7734e-31	Epicardium	MBP
0	0.224794	0.137	0.002	0	Epicardium	ADAMTS9-AS1
1.24434e-54	0.224791	0.272	0.143	4.35744e-50	Epicardium	LARP1B
4.63783e-70	0.224758	0.302	0.152	1.62407e-65	Epicardium	UBE2G1
2.45369e-135	0.224451	0.209	0.063	8.59234e-131	Epicardium	PLEKHA7
3.95787e-29	0.224324	0.194	0.112	1.38597e-24	Epicardium	LEPR
8.22688e-94	0.223754	0.227	0.088	2.88089e-89	Epicardium	ADAM15
3.04096e-153	0.223638	0.198	0.053	1.06488e-148	Epicardium	CSNK1G2
3.88969e-70	0.223547	0.326	0.169	1.36209e-65	Epicardium	SMARCC1
8.02205e-45	0.223292	0.351	0.217	2.80916e-40	Epicardium	ABCA5
9.43785e-38	0.223127	0.458	0.325	3.30495e-33	Epicardium	HM13
2.47939e-30	0.222991	0.629	0.488	8.68232e-26	Epicardium	HSP90B1
6.9627e-115	0.222917	0.126	0.03	2.4382e-110	Epicardium	KLHL4
8.56608e-226	0.222552	0.137	0.021	2.99967e-221	Epicardium	CYB5D1
2.03706e-37	0.222466	0.618	0.457	7.13339e-33	Epicardium	WWOX
1.7261e-36	0.222426	0.625	0.486	6.04446e-32	Epicardium	UBE2D3
4.1984e-113	0.222141	0.142	0.037	1.4702e-108	Epicardium	SAMD5
4.80536e-45	0.222121	0.283	0.161	1.68274e-40	Epicardium	PLXNA2
1.45537e-25	0.221984	0.365	0.261	5.09641e-21	Epicardium	EPB41L4A
1.96856e-90	0.221974	0.259	0.107	6.89349e-86	Epicardium	OSBPL10
5.99901e-107	0.221579	0.19	0.062	2.10073e-102	Epicardium	MLF1
6.80091e-179	0.22136	0.184	0.042	2.38154e-174	Epicardium	RP11-11N7.5
7.27306e-39	0.221115	0.387	0.254	2.54688e-34	Epicardium	SGMS1
6.61863e-274	0.220534	0.132	0.016	2.31771e-269	Epicardium	HK2
1.198e-57	0.220433	0.22	0.104	4.19514e-53	Epicardium	2021-09-09
0	0.220215	0.141	0.002	0	Epicardium	LRAT
0	0.220117	0.139	0.011	0	Epicardium	ASTN1
4.59021e-295	0.220054	0.162	0.023	1.6074e-290	Epicardium	SCARB1
4.31319e-49	0.219601	0.474	0.313	1.51039e-44	Epicardium	TRIP12
0	0.218999	0.129	0	0	Epicardium	CGN
6.05102e-08	0.218307	0.176	0.139	0.00211895	Epicardium	FXYD5
1.06641e-73	0.217737	0.241	0.106	3.73434e-69	Epicardium	FGGY
9.67003e-42	0.217239	0.287	0.169	3.38625e-37	Epicardium	TNS3
1.51096e-47	0.217096	0.46	0.301	5.29109e-43	Epicardium	MCL1
3.17795e-40	0.216407	0.336	0.21	1.11285e-35	Epicardium	PCGF5
0	0.216028	0.152	0.013	0	Epicardium	PHYHIP
8.68067e-140	0.215745	0.158	0.039	3.0398e-135	Epicardium	PODXL
4.84431e-62	0.215731	0.223	0.104	1.69638e-57	Epicardium	HDAC5
4.1616e-67	0.215336	0.285	0.141	1.45731e-62	Epicardium	GATAD2A
5.35699e-68	0.215154	0.266	0.128	1.87591e-63	Epicardium	TOR1AIP2
2.69646e-226	0.215095	0.165	0.029	9.44247e-222	Epicardium	IGSF9B
3.996e-118	0.214995	0.208	0.067	1.39932e-113	Epicardium	ME3
9.17842e-15	0.214946	0.54	0.466	3.2141e-10	Epicardium	ADGRD1
3.05452e-23	0.214791	0.523	0.421	1.06963e-18	Epicardium	KTN1
2.60409e-23	0.214453	0.396	0.29	9.119e-19	Epicardium	DOCK4
1.72607e-38	0.2143	0.566	0.409	6.04437e-34	Epicardium	RABGAP1L
4.50503e-113	0.214208	0.199	0.065	1.57757e-108	Epicardium	URB1
0	0.214101	0.132	0.012	0	Epicardium	GRID1
2.83961e-35	0.2139	0.219	0.124	9.94374e-31	Epicardium	DOCK11
2.05349e-39	0.213689	0.373	0.241	7.1909e-35	Epicardium	MAPK8
1.43497e-36	0.213647	0.293	0.179	5.02496e-32	Epicardium	STK38L
1.14313e-44	0.213284	0.327	0.19	4.00302e-40	Epicardium	CRIP1
2.10702e-92	0.212593	0.204	0.075	7.37837e-88	Epicardium	GOLM1
3.57025e-41	0.212205	0.329	0.204	1.25023e-36	Epicardium	PNPLA8
0	0.211408	0.106	0	0	Epicardium	RP11-79H23.3
1.77287e-29	0.210996	0.375	0.261	6.20824e-25	Epicardium	STRN3
4.40835e-70	0.210871	0.192	0.078	1.54372e-65	Epicardium	PHF10
1.80663e-140	0.210822	0.16	0.039	6.32645e-136	Epicardium	TET3
1.07624e-26	0.210517	0.549	0.438	3.76877e-22	Epicardium	PRRC2C
4.55553e-185	0.210341	0.164	0.034	1.59526e-180	Epicardium	TDRP
2.43307e-33	0.210192	0.605	0.474	8.52013e-29	Epicardium	KMT2C
6.60596e-30	0.209961	0.133	0.067	2.31328e-25	Epicardium	FBXO32
2.07233e-21	0.209804	0.149	0.087	7.25689e-17	Epicardium	JMY
0	0.209573	0.132	0.012	0	Epicardium	COL4A6
0	0.209323	0.137	0.003	0	Epicardium	RAB17
7.22197e-59	0.209297	0.273	0.14	2.52899e-54	Epicardium	OFD1
3.24051e-32	0.209277	0.231	0.137	1.13476e-27	Epicardium	DOK5
3.35209e-42	0.209017	0.339	0.209	1.17383e-37	Epicardium	TPST1
6.68232e-35	0.208865	0.336	0.216	2.34002e-30	Epicardium	RUNX1
2.27979e-40	0.208581	0.456	0.31	7.98337e-36	Epicardium	PNRC1
8.14759e-28	0.208162	0.218	0.386	2.85312e-23	Epicardium	SOD3
1.47082e-194	0.207897	0.151	0.028	5.15052e-190	Epicardium	NECAB1
6.44598e-70	0.207795	0.256	0.119	2.25725e-65	Epicardium	TIMM23B
1.0749e-104	0.207781	0.228	0.082	3.7641e-100	Epicardium	ZC3H12A
4.59694e-117	0.207703	0.19	0.058	1.60976e-112	Epicardium	HIF1A-AS2
2.30395e-59	0.207471	0.313	0.168	8.06799e-55	Epicardium	PPFIA1
2.93541e-33	0.207451	0.548	0.412	1.02792e-28	Epicardium	YWHAZ
3.64525e-197	0.206942	0.111	0.016	1.27649e-192	Epicardium	ABCG1
4.82385e-71	0.206493	0.257	0.119	1.68922e-66	Epicardium	NOLC1
4.12553e-53	0.20633	0.259	0.135	1.44468e-48	Epicardium	TBC1D2B
3.57377e-44	0.206156	0.472	0.31	1.25146e-39	Epicardium	ANKS1B
0	0.206115	0.138	0.014	0	Epicardium	FGD6
3.10994e-60	0.20599	0.197	0.087	1.08904e-55	Epicardium	WARS
2.1212e-47	0.205848	0.351	0.209	7.42801e-43	Epicardium	BRE
3.25836e-101	0.205818	0.198	0.068	1.14101e-96	Epicardium	POMZP3
1.22074e-72	0.205643	0.251	0.113	4.2748e-68	Epicardium	SNX24
4.19533e-65	0.20546	0.162	0.063	1.46912e-60	Epicardium	SKIV2L
9.30612e-206	0.20539	0.154	0.028	3.25882e-201	Epicardium	CAP2
7.2012e-153	0.205331	0.159	0.037	2.52172e-148	Epicardium	DFNA5
5.19009e-51	0.205223	0.176	0.08	1.81747e-46	Epicardium	FBXO25
2.49505e-174	0.205105	0.175	0.039	8.73716e-170	Epicardium	OBSCN
1.71724e-174	0.20479	0.191	0.046	6.01344e-170	Epicardium	BCAR1
3.71791e-39	0.204659	0.508	0.357	1.30194e-34	Epicardium	EIF4G3
1.84715e-211	0.204547	0.114	0.016	6.46834e-207	Epicardium	ASIC2
6.05687e-38	0.204472	0.348	0.223	2.12099e-33	Epicardium	KIF1B
0	0.204428	0.141	0.013	0	Epicardium	SLC9C1
1.49089e-35	0.204177	0.302	0.19	5.2208e-31	Epicardium	NDEL1
3.96191e-30	0.204146	0.371	0.26	1.38738e-25	Epicardium	CUL1
7.79541e-284	0.203992	0.118	0.013	2.7298e-279	Epicardium	SGK223
0	0.203653	0.136	0.009	0	Epicardium	RP11-670E13.6
3.15766e-113	0.203593	0.101	0.021	1.10575e-108	Epicardium	ST6GALNAC3
0	0.203371	0.109	0.006	0	Epicardium	ARNTL2
6.38958e-187	0.203179	0.153	0.029	2.2375e-182	Epicardium	CA3
7.97394e-122	0.202894	0.161	0.043	2.79231e-117	Epicardium	DCLK2
3.34149e-84	0.202746	0.207	0.08	1.17012e-79	Epicardium	B4GALT4
2.06133e-33	0.202161	0.559	0.404	7.21835e-29	Epicardium	LRRC16A
2.78843e-23	0.201935	1	1	9.76452e-19	Epicardium	MALAT1
0.00152686	0.201883	0.393	0.38	1	Epicardium	FRMD4A
1.48493e-155	0.201713	0.142	0.03	5.19994e-151	Epicardium	PPM1H
1.10885e-107	0.20111	0.202	0.067	3.88296e-103	Epicardium	HYDIN
5.27555e-25	0.200797	0.323	0.223	1.84739e-20	Epicardium	NR3C2
3.45569e-42	0.200765	0.376	0.239	1.21011e-37	Epicardium	CCNY
1.07952e-74	0.200582	0.244	0.108	3.78026e-70	Epicardium	GNL2
1.05804e-92	0.199771	0.222	0.084	3.70505e-88	Epicardium	ELL
9.0348e-42	0.199574	0.22	0.117	3.16381e-37	Epicardium	ZDHHC14
4.01866e-31	0.198741	0.516	0.391	1.40726e-26	Epicardium	CTNNA1
2.5238e-163	0.198611	0.123	0.022	8.83785e-159	Epicardium	FRMD5
0	0.198452	0.104	0.007	0	Epicardium	RTN1
2.83205e-54	0.19823	0.316	0.176	9.91727e-50	Epicardium	PMM2
2.91451e-24	0.197964	0.362	0.26	1.0206e-19	Epicardium	YME1L1
2.13817e-68	0.197491	0.18	0.072	7.48744e-64	Epicardium	PHLPP2
1.21242e-110	0.197351	0.182	0.056	4.24565e-106	Epicardium	EHD1
3.42276e-32	0.197197	0.356	0.233	1.19858e-27	Epicardium	MAML3
0	0.197174	0.146	0.013	0	Epicardium	SPEG
0	0.196969	0.105	0.006	0	Epicardium	KIAA2022
1.08243e-84	0.196951	0.184	0.066	3.79045e-80	Epicardium	UCK2
1.64718e-19	0.196917	0.378	0.286	5.7681e-15	Epicardium	KIF13A
4.13826e-37	0.196664	0.379	0.252	1.44914e-32	Epicardium	RALY
0	0.196553	0.103	0.001	0	Epicardium	CA12
2.58332e-40	0.196507	0.322	0.198	9.04629e-36	Epicardium	TAPBP
9.36091e-72	0.196479	0.2	0.082	3.278e-67	Epicardium	TRAF5
2.81754e-217	0.196401	0.102	0.012	9.86645e-213	Epicardium	SEMA3D
3.63989e-34	0.195988	0.39	0.266	1.27462e-29	Epicardium	FBXW11
2.77323e-65	0.195713	0.283	0.141	9.71129e-61	Epicardium	EIF3J
2.30679e-11	0.195694	0.6	0.554	8.07791e-07	Epicardium	MEIS2
6.06239e-98	0.195599	0.193	0.066	2.12293e-93	Epicardium	MALT1
1.21452e-142	0.195568	0.156	0.037	4.253e-138	Epicardium	SPATA6L
8.63218e-65	0.195399	0.278	0.137	3.02282e-60	Epicardium	KCMF1
4.85034e-50	0.195352	0.273	0.147	1.69849e-45	Epicardium	TPTEP1
6.07069e-180	0.195048	0.167	0.035	2.12583e-175	Epicardium	TRAF4
8.4751e-51	0.194965	0.129	0.05	2.96781e-46	Epicardium	SLC6A6
8.1455e-42	0.194669	0.351	0.216	2.85239e-37	Epicardium	PPA1
6.43825e-19	0.19439	0.324	0.245	2.25455e-14	Epicardium	HBP1
1.10506e-98	0.194305	0.162	0.05	3.86969e-94	Epicardium	STK32B
1.02398e-105	0.193792	0.17	0.052	3.58579e-101	Epicardium	RP11-613M10.9
0	0.193586	0.11	0.006	0	Epicardium	LINC00578
6.21262e-102	0.19331	0.214	0.076	2.17554e-97	Epicardium	KIAA0556
2.63699e-189	0.192583	0.158	0.031	9.23421e-185	Epicardium	PTPN3
2.00147e-85	0.192179	0.203	0.077	7.00873e-81	Epicardium	AVEN
1.64594e-31	0.192101	0.709	0.576	5.76374e-27	Epicardium	LPP
2.04236e-29	0.192033	0.243	0.148	7.15193e-25	Epicardium	CAV1
2.22857e-50	0.191973	0.161	0.07	7.80402e-46	Epicardium	HMGCS1
0.00108624	0.191644	0.46	0.445	1	Epicardium	PTGIS
6.65204e-44	0.191607	0.16	0.072	2.32941e-39	Epicardium	KIRREL3
7.36411e-43	0.191485	0.249	0.137	2.57877e-38	Epicardium	STK39
4.49011e-31	0.191408	0.186	0.104	1.57235e-26	Epicardium	ST3GAL5
8.33363e-100	0.19131	0.156	0.047	2.91827e-95	Epicardium	SH3BP4
9.34149e-54	0.1913	0.256	0.132	3.2712e-49	Epicardium	ATP6V0D1
2.59591e-26	0.190644	0.432	0.319	9.09036e-22	Epicardium	AGO3
0	0.190628	0.126	0	0	Epicardium	PDZD3
0	0.190594	0.106	0.003	0	Epicardium	TMEM163
7.28251e-50	0.19025	0.233	0.118	2.55019e-45	Epicardium	RNLS
1.28184e-220	0.190163	0.145	0.024	4.48873e-216	Epicardium	SEMA4D
1.96338e-203	0.19009	0.117	0.017	6.87538e-199	Epicardium	DFNB31
3.79798e-50	0.18986	0.287	0.158	1.32998e-45	Epicardium	TBC1D15
4.45485e-11	0.189827	0.575	0.523	1.56e-06	Epicardium	IL6ST
7.28302e-23	0.189461	0.456	0.358	2.55037e-18	Epicardium	GPBP1
7.6345e-37	0.189426	0.416	0.283	2.67345e-32	Epicardium	PPP2R2A
3.0026e-32	0.189349	0.269	0.168	1.05145e-27	Epicardium	ADAM9
1.08176e-42	0.189227	0.302	0.179	3.7881e-38	Epicardium	NUP153
2.88518e-85	0.189182	0.324	0.149	1.01033e-80	Epicardium	CSRNP1
6.79124e-22	0.189157	0.73	0.635	2.37816e-17	Epicardium	CFH
6.04384e-28	0.189059	0.163	0.09	2.11643e-23	Epicardium	POLG2
8.99558e-117	0.188944	0.185	0.056	3.15007e-112	Epicardium	GTPBP1
1.04717e-34	0.188852	0.302	0.19	3.66697e-30	Epicardium	FAS
2.98396e-101	0.188519	0.205	0.072	1.04492e-96	Epicardium	ROBO3
3.21606e-72	0.188367	0.223	0.095	1.1262e-67	Epicardium	TBC1D1
5.46081e-110	0.188293	0.172	0.051	1.91227e-105	Epicardium	STEAP1
3.15923e-55	0.188288	0.309	0.169	1.1063e-50	Epicardium	COL4A3BP
1.06073e-59	0.187588	0.266	0.133	3.71445e-55	Epicardium	POM121
4.10178e-27	0.187494	0.346	0.243	1.43636e-22	Epicardium	TNKS1BP1
7.32541e-35	0.187491	0.303	0.191	2.56521e-30	Epicardium	PGM3
1.05918e-60	0.187453	0.221	0.101	3.70903e-56	Epicardium	FBXL2
0	0.18741	0.122	0.007	0	Epicardium	RP1-69D17.4
6.18834e-36	0.187352	0.419	0.288	2.16703e-31	Epicardium	XRN2
0.00243238	0.187198	0.11	0.092	1	Epicardium	CLEC3B
4.32828e-48	0.187188	0.242	0.127	1.51568e-43	Epicardium	HEATR1
6.79131e-39	0.187183	0.342	0.213	2.37818e-34	Epicardium	FBXW7
1.23405e-37	0.187179	0.324	0.203	4.32138e-33	Epicardium	NUFIP2
1.2194e-160	0.18669	0.138	0.028	4.27009e-156	Epicardium	AQP1
5.11528e-82	0.186653	0.213	0.084	1.79127e-77	Epicardium	INF2
2.93131e-15	0.186475	0.344	0.266	1.02649e-10	Epicardium	PDE4DIP
3.88979e-45	0.186474	0.146	0.063	1.36213e-40	Epicardium	CLCN5
1.34377e-222	0.186084	0.117	0.016	4.7056e-218	Epicardium	NFKBID
1.52555e-59	0.185788	0.247	0.12	5.34218e-55	Epicardium	RIC8B
9.77095e-28	0.185291	0.312	0.21	3.42159e-23	Epicardium	UBE2H
0	0.185262	0.113	0.008	0	Epicardium	NELL2
3.32147e-34	0.185143	0.286	0.178	1.16311e-29	Epicardium	PLEKHA1
2.1178e-33	0.184518	0.194	0.107	7.41611e-29	Epicardium	NEU1
0	0.184088	0.124	0.003	0	Epicardium	RSPO1
2.18763e-12	0.183818	0.314	0.249	7.66066e-08	Epicardium	ITGAV
2.04324e-55	0.183711	0.233	0.114	7.15504e-51	Epicardium	ITPR3
3.61383e-19	0.183684	0.281	0.202	1.26549e-14	Epicardium	LATS2
9.94363e-49	0.183496	0.26	0.137	3.48206e-44	Epicardium	CH507-513H4.1
5.91695e-51	0.183466	0.18	0.081	2.072e-46	Epicardium	DAB1
9.57749e-74	0.183305	0.192	0.075	3.35385e-69	Epicardium	RP11-96H19.1
0	0.183237	0.125	0.009	0	Epicardium	RP1-41C23.1
6.68293e-30	0.182941	0.333	0.224	2.34023e-25	Epicardium	ZNF451
1.51507e-61	0.182895	0.223	0.102	5.30546e-57	Epicardium	SIPA1L3
5.72838e-37	0.182887	0.344	0.219	2.00596e-32	Epicardium	SELENBP1
4.92175e-77	0.182877	0.169	0.061	1.7235e-72	Epicardium	SLC38A1
2.39753e-54	0.182876	0.235	0.116	8.39568e-50	Epicardium	RCOR1
6.97747e-201	0.182643	0.155	0.028	2.44337e-196	Epicardium	GSAP
4.21227e-50	0.182464	0.253	0.133	1.47505e-45	Epicardium	YES1
6.4729e-35	0.18225	0.238	0.139	2.26668e-30	Epicardium	DRAM1
3.79069e-75	0.182059	0.213	0.088	1.32742e-70	Epicardium	GABRE
9.38651e-21	0.181917	0.447	0.353	3.28697e-16	Epicardium	NAP1L1
1.0384e-23	0.181883	0.368	0.268	3.63626e-19	Epicardium	FAM208B
6.40238e-70	0.181614	0.224	0.097	2.24198e-65	Epicardium	HSPA12A
2.82361e-59	0.181579	0.163	0.066	9.88771e-55	Epicardium	KLRD1
8.90943e-70	0.181468	0.242	0.109	3.1199e-65	Epicardium	GTPBP4
1.0284e-27	0.181386	0.315	0.215	3.60127e-23	Epicardium	CNST
2.3031e-19	0.181298	0.506	0.401	8.06499e-15	Epicardium	GPHN
3.20935e-39	0.181219	0.382	0.247	1.12385e-34	Epicardium	GBF1
6.70748e-29	0.181207	0.195	0.113	2.34882e-24	Epicardium	ZNF330
7.41649e-28	0.180875	0.337	0.233	2.59711e-23	Epicardium	RNF145
3.72477e-30	0.180748	0.19	0.107	1.30434e-25	Epicardium	UGCG
2.83026e-216	0.180697	0.122	0.017	9.91101e-212	Epicardium	DPP4
1.68146e-34	0.180591	0.453	0.32	5.88815e-30	Epicardium	SRSF4
4.17504e-41	0.180521	0.131	0.057	1.46201e-36	Epicardium	LINC00473
7.20756e-56	0.180518	0.226	0.108	2.52394e-51	Epicardium	HCG17
4.57158e-55	0.18023	0.239	0.118	1.60088e-50	Epicardium	PLK3
4.70119e-54	0.179711	0.241	0.12	1.64626e-49	Epicardium	RP11-2B6.3
5.44976e-53	0.179447	0.216	0.104	1.9084e-48	Epicardium	ZDBF2
1.67325e-38	0.179447	0.179	0.09	5.85938e-34	Epicardium	MAN1C1
3.81732e-37	0.179329	0.284	0.171	1.33675e-32	Epicardium	UBAP2L
1.43649e-45	0.179194	0.27	0.15	5.03029e-41	Epicardium	AMD1
6.87342e-14	0.178955	0.286	0.218	2.40693e-09	Epicardium	NCOA3
3.51609e-64	0.178878	0.225	0.102	1.23127e-59	Epicardium	CDV3
5.0573e-32	0.17829	0.427	0.3	1.77096e-27	Epicardium	VCP
1.14489e-54	0.178266	0.213	0.101	4.00918e-50	Epicardium	IFNAR2
5.49337e-105	0.178228	0.167	0.05	1.92367e-100	Epicardium	MAPKBP1
0	0.178067	0.13	0.014	0	Epicardium	DMKN
5.67367e-16	0.177597	0.379	0.303	1.98681e-11	Epicardium	MSN
6.95267e-32	0.177346	0.256	0.156	2.43469e-27	Epicardium	SMARCA1
4.86804e-81	0.176913	0.199	0.076	1.70469e-76	Epicardium	PISD
5.83361e-33	0.176439	0.319	0.206	2.04281e-28	Epicardium	ERGIC1
9.06738e-88	0.175744	0.167	0.056	3.17521e-83	Epicardium	TCEB1
1.11889e-46	0.175606	0.255	0.138	3.91812e-42	Epicardium	TMEM87B
7.63302e-69	0.175581	0.131	0.044	2.67293e-64	Epicardium	ADGRG2
6.3396e-47	0.175251	0.257	0.139	2.22e-42	Epicardium	GSPT1
2.0507e-30	0.174914	0.238	0.144	7.18115e-26	Epicardium	KCTD20
1.42021e-61	0.17489	0.244	0.116	4.97329e-57	Epicardium	NPIPB4
4.43803e-118	0.174705	0.134	0.032	1.55411e-113	Epicardium	RP11-475O6.1
1.2753e-75	0.174301	0.154	0.054	4.46585e-71	Epicardium	SH2D4A
2.94564e-27	0.174232	0.417	0.306	1.0315e-22	Epicardium	TUBB6
6.78702e-61	0.174158	0.258	0.126	2.37668e-56	Epicardium	ABCF1
2.06969e-55	0.173646	0.141	0.055	7.24763e-51	Epicardium	PFKP
2.34513e-71	0.173578	0.383	0.209	8.21216e-67	Epicardium	CCL2
9.08795e-39	0.173568	0.295	0.177	3.18242e-34	Epicardium	PI4KA
2.70553e-43	0.173467	0.269	0.149	9.47422e-39	Epicardium	ULK4
2.85268e-10	0.173192	0.327	0.269	9.98951e-06	Epicardium	KLF3
2.55965e-40	0.172955	0.229	0.126	8.96338e-36	Epicardium	BBS2
2.02715e-72	0.172912	0.161	0.059	7.09868e-68	Epicardium	BCOR
4.05387e-30	0.17288	0.643	0.496	1.41958e-25	Epicardium	MED13L
0	0.172659	0.111	0.002	0	Epicardium	KNDC1
1.9127e-19	0.172567	0.381	0.289	6.69791e-15	Epicardium	FRMD4B
1.06453e-29	0.17227	0.268	0.168	3.72779e-25	Epicardium	USP25
5.21504e-43	0.172199	0.265	0.149	1.8262e-38	Epicardium	SEC14L1
1.13949e-16	0.172168	0.382	0.297	3.99026e-12	Epicardium	ASAP2
1.76221e-12	0.172166	0.29	0.227	6.17092e-08	Epicardium	ABCA1
5.64674e-165	0.172157	0.107	0.017	1.97737e-160	Epicardium	PDE8B
3.74833e-26	0.172147	0.543	0.424	1.31259e-21	Epicardium	PAFAH1B1
8.98442e-235	0.171805	0.121	0.016	3.14617e-230	Epicardium	CCDC71L
3.14072e-39	0.171728	0.3	0.181	1.09982e-34	Epicardium	NUP58
1.36779e-51	0.171264	0.173	0.077	4.78973e-47	Epicardium	TBC1D9
3.46951e-37	0.170936	0.232	0.131	1.21495e-32	Epicardium	ACO1
2.30398e-56	0.170871	0.137	0.052	8.06806e-52	Epicardium	COL27A1
7.28439e-111	0.170816	0.137	0.036	2.55085e-106	Epicardium	PNP
6.58751e-15	0.170807	0.329	0.251	2.30681e-10	Epicardium	UBR1
1.39529e-139	0.170447	0.136	0.03	4.88604e-135	Epicardium	CTC-490E21.12
5.04851e-183	0.170432	0.144	0.027	1.76789e-178	Epicardium	LAMA5
6.26274e-29	0.170261	0.478	0.346	2.19309e-24	Epicardium	ARPC2
1.39238e-45	0.170213	0.248	0.133	4.87585e-41	Epicardium	TTC7A
5.73824e-211	0.169864	0.121	0.017	2.00942e-206	Epicardium	PLB1
1.17526e-34	0.169696	0.375	0.246	4.11551e-30	Epicardium	FARS2
1.22107e-43	0.16964	0.193	0.095	4.27596e-39	Epicardium	KSR1
1.10024e-175	0.16957	0.114	0.018	3.85283e-171	Epicardium	EMILIN2
1.98681e-54	0.169393	0.242	0.121	6.9574e-50	Epicardium	CCNK
1.26792e-58	0.169293	0.208	0.094	4.44e-54	Epicardium	BAIAP2L1
0	0.169291	0.115	0.002	0	Epicardium	RASSF7
9.26239e-68	0.168975	0.102	0.03	3.2435e-63	Epicardium	KCNMA1
7.04496e-131	0.168854	0.149	0.036	2.467e-126	Epicardium	NPR1
1.61236e-258	0.168712	0.13	0.017	5.64614e-254	Epicardium	DNAH7
2.0024e-28	0.16859	0.332	0.227	7.01199e-24	Epicardium	SIL1
1.95964e-24	0.168274	0.446	0.332	6.86227e-20	Epicardium	ASCC3
2.82758e-48	0.168	0.176	0.081	9.90161e-44	Epicardium	AMMECR1
1.03288e-54	0.1679	0.223	0.107	3.61695e-50	Epicardium	MAGT1
8.54685e-34	0.167478	0.179	0.096	2.99294e-29	Epicardium	ELK3
1.8252e-148	0.167235	0.12	0.023	6.39147e-144	Epicardium	UBASH3B
1.12902e-246	0.16717	0.127	0.017	3.95359e-242	Epicardium	RP3-508I15.14
1.43425e-48	0.166984	0.173	0.079	5.02245e-44	Epicardium	SNAPC1
2.41059e-29	0.166812	0.208	0.122	8.4414e-25	Epicardium	SERTAD2
5.96885e-37	0.166624	0.261	0.154	2.09017e-32	Epicardium	ARHGAP17
7.33702e-55	0.166595	0.2	0.092	2.56928e-50	Epicardium	LPCAT3
5.09289e-21	0.166475	0.187	0.118	1.78343e-16	Epicardium	ETS1
3.8501e-05	0.166352	0.231	0.199	1	Epicardium	NGF
2.79023e-44	0.166324	0.25	0.135	9.77081e-40	Epicardium	SLC36A4
1.82671e-28	0.166283	0.345	0.231	6.39677e-24	Epicardium	PACS1
6.69013e-299	0.166139	0.12	0.012	2.34275e-294	Epicardium	DHCR24
4.66347e-80	0.165922	0.159	0.054	1.63305e-75	Epicardium	SS18L1
1.18173e-06	0.165892	0.178	0.141	0.0413819	Epicardium	MMP19
1.27258e-47	0.165856	0.213	0.106	4.45633e-43	Epicardium	PITRM1
1.90901e-69	0.165756	0.184	0.072	6.68497e-65	Epicardium	CASC15
1.73539e-14	0.165705	0.432	0.348	6.07697e-10	Epicardium	GSK3B
2.05478e-17	0.165696	0.39	0.301	7.19544e-13	Epicardium	PTPN13
0.000832172	0.165598	0.176	0.225	1	Epicardium	RHOC
1.30293e-08	0.165423	0.138	0.099	0.000456259	Epicardium	CCBE1
3.39112e-37	0.16523	0.269	0.159	1.1875e-32	Epicardium	MDN1
4.10513e-42	0.164922	0.264	0.149	1.43754e-37	Epicardium	SAMD4B
9.26248e-55	0.164702	0.182	0.08	3.24353e-50	Epicardium	DLG5
1.46837e-15	0.164352	0.235	0.166	5.14194e-11	Epicardium	ACKR3
5.33503e-35	0.1643	0.328	0.208	1.86822e-30	Epicardium	ARL8B
8.63168e-29	0.163962	0.298	0.192	3.02264e-24	Epicardium	AC090498.1
1.85575e-50	0.163915	0.158	0.068	6.49845e-46	Epicardium	TES
4.79218e-45	0.163593	0.165	0.076	1.67813e-40	Epicardium	TAF4B
2.77762e-41	0.163591	0.285	0.165	9.72666e-37	Epicardium	SREBF2
5.61458e-25	0.16331	0.319	0.221	1.96611e-20	Epicardium	C1GALT1
5.66611e-34	0.163304	0.256	0.154	1.98416e-29	Epicardium	METTL9
9.56176e-27	0.163045	0.382	0.268	3.34834e-22	Epicardium	MED13
1.06539e-21	0.162959	0.323	0.231	3.73079e-17	Epicardium	TPM3
2.75002e-176	0.162898	0.115	0.018	9.63001e-172	Epicardium	B3GNT5
3.37149e-31	0.162807	0.214	0.124	1.18063e-26	Epicardium	ZMYND8
1.50057e-69	0.162755	0.174	0.067	5.2547e-65	Epicardium	HYOU1
3.75435e-58	0.162583	0.196	0.087	1.3147e-53	Epicardium	SEH1L
2.9349e-231	0.162558	0.127	0.018	1.02774e-226	Epicardium	FZD6
3.30294e-212	0.162535	0.107	0.014	1.15662e-207	Epicardium	DUSP5
3.51104e-63	0.162457	0.208	0.09	1.2295e-58	Epicardium	NXN
8.40249e-181	0.162334	0.119	0.019	2.94238e-176	Epicardium	DENND3
5.79199e-16	0.162278	0.258	0.187	2.02824e-11	Epicardium	CDK17
1.84149e-188	0.162261	0.124	0.02	6.44853e-184	Epicardium	DAPK2
4.2142e-70	0.162218	0.171	0.065	1.47573e-65	Epicardium	RQCD1
2.12178e-164	0.161882	0.141	0.028	7.43003e-160	Epicardium	TDRD10
2.29359e-40	0.161785	0.286	0.167	8.03168e-36	Epicardium	CHMP4B
9.86531e-40	0.161772	0.247	0.138	3.45464e-35	Epicardium	RP11-437B10.1
2.14236e-11	0.161668	0.275	0.215	7.50212e-07	Epicardium	MN1
0	0.161591	0.102	0	0	Epicardium	CASC20
3.38873e-52	0.161404	0.216	0.105	1.18667e-47	Epicardium	ACAP3
3.94261e-103	0.161268	0.152	0.044	1.38062e-98	Epicardium	CAPN15
0	0.161188	0.102	0.003	0	Epicardium	DSG2
2.82988e-154	0.160893	0.142	0.03	9.90967e-150	Epicardium	AGRN
8.83066e-14	0.160819	0.339	0.266	3.09232e-09	Epicardium	ROCK2
1.49335e-41	0.160792	0.256	0.143	5.22941e-37	Epicardium	AATF
4.0629e-55	0.160744	0.202	0.093	1.42275e-50	Epicardium	BIN3
1.57354e-27	0.160686	0.322	0.217	5.51024e-23	Epicardium	CUL3
1.4205e-289	0.160637	0.103	0.009	4.97431e-285	Epicardium	SHANK2
1.37943e-59	0.160624	0.151	0.058	4.8305e-55	Epicardium	OSR1
5.12032e-33	0.160443	0.271	0.165	1.79303e-28	Epicardium	GLI2
1.13458e-35	0.160263	0.286	0.175	3.97306e-31	Epicardium	RNF4
1.04023e-28	0.160113	0.21	0.124	3.64268e-24	Epicardium	SEC24A
1.47558e-40	0.159974	0.334	0.2	5.16718e-36	Epicardium	RAD51B
3.71246e-51	0.159882	0.169	0.074	1.30003e-46	Epicardium	CYTH1
1.24667e-104	0.159864	0.155	0.045	4.36558e-100	Epicardium	MNT
3.13203e-18	0.159562	0.596	0.477	1.09677e-13	Epicardium	PLCB1
9.36586e-09	0.159297	0.376	0.319	0.000327974	Epicardium	NEK7
0	0.15905	0.1	0.007	0	Epicardium	SLCO4A1
1.52243e-49	0.15872	0.203	0.097	5.33126e-45	Epicardium	AC159540.1
2.22809e-16	0.158628	0.37	0.286	7.80232e-12	Epicardium	DDX3X
3.88837e-06	0.158606	0.259	0.216	0.136163	Epicardium	SLC16A7
8.23677e-74	0.158544	0.138	0.046	2.88435e-69	Epicardium	HELB
5.97145e-18	0.158392	0.317	0.233	2.09108e-13	Epicardium	YAP1
4.68837e-50	0.158358	0.205	0.098	1.64177e-45	Epicardium	NEK11
4.08413e-65	0.158116	0.116	0.037	1.43018e-60	Epicardium	NRP2
5.51497e-24	0.157759	0.143	0.08	1.93123e-19	Epicardium	HSD3B7
1.84512e-47	0.157496	0.217	0.108	6.46124e-43	Epicardium	OR2A1-AS1
5.15045e-70	0.157299	0.154	0.056	1.80359e-65	Epicardium	STK35
4.528e-47	0.157063	0.214	0.107	1.58561e-42	Epicardium	NOP56
4.8566e-56	0.156878	0.19	0.084	1.70068e-51	Epicardium	TBC1D22B
5.29592e-25	0.156612	0.507	0.396	1.85452e-20	Epicardium	SFPQ
3.90194e-110	0.156163	0.113	0.026	1.36638e-105	Epicardium	RP11-314N13.10
2.91266e-25	0.156034	0.36	0.255	1.01995e-20	Epicardium	PAK2
2.06637e-134	0.155583	0.117	0.024	7.23603e-130	Epicardium	CMTM4
7.27134e-24	0.155388	0.274	0.183	2.54628e-19	Epicardium	CEP83
1.48761e-260	0.155196	0.102	0.01	5.20932e-256	Epicardium	ITGA3
2.29062e-50	0.155124	0.168	0.074	8.02131e-46	Epicardium	PANX1
2.3966e-48	0.155069	0.251	0.132	8.39243e-44	Epicardium	POM121C
7.36466e-42	0.154893	0.224	0.119	2.57896e-37	Epicardium	FSD1L
1.32653e-29	0.154609	0.381	0.258	4.64524e-25	Epicardium	CEP112
5.59105e-114	0.154382	0.119	0.027	1.95787e-109	Epicardium	EPSTI1
0	0.154342	0.112	0.008	0	Epicardium	LSR
6.7077e-24	0.154032	0.236	0.15	2.3489e-19	Epicardium	DDIT3
1.93721e-18	0.153887	0.413	0.322	6.78372e-14	Epicardium	RAB10
6.01463e-42	0.153757	0.188	0.094	2.1062e-37	Epicardium	SRPK1
1.51367e-51	0.153599	0.153	0.064	5.30057e-47	Epicardium	OGFOD1
0	0.153416	0.104	0.004	0	Epicardium	SHROOM2
9.1898e-37	0.15328	0.272	0.162	3.21808e-32	Epicardium	GNL1
2.37238e-33	0.153216	0.26	0.156	8.3076e-29	Epicardium	STK24
1.47364e-42	0.152768	0.222	0.117	5.16038e-38	Epicardium	FASTKD2
1.08566e-35	0.152717	0.25	0.144	3.80176e-31	Epicardium	ID1
3.93725e-66	0.152642	0.143	0.051	1.37875e-61	Epicardium	ZNRF2
1.0397e-32	0.152223	0.284	0.175	3.64083e-28	Epicardium	ARHGEF10
1.11833e-33	0.151828	0.278	0.17	3.91615e-29	Epicardium	INO80D
1.11815e-34	0.151611	0.318	0.197	3.91554e-30	Epicardium	NBEA
4.68268e-87	0.151415	0.128	0.037	1.63978e-82	Epicardium	CHD7
0.00400634	0.151312	0.399	0.38	1	Epicardium	ARHGAP6
1.23349e-55	0.151173	0.155	0.063	4.31943e-51	Epicardium	FLNC
1.96197e-23	0.151107	0.232	0.149	6.87043e-19	Epicardium	DUSP6
4.73582e-12	0.151083	0.363	0.297	1.65839e-07	Epicardium	SH3GLB1
1.79202e-266	0.150813	0.106	0.011	6.27528e-262	Epicardium	RP11-779O18.3
3.1195e-24	0.150527	0.356	0.252	1.09239e-19	Epicardium	UBR4
1.64315e-20	0.150253	0.298	0.208	5.75397e-16	Epicardium	GLI3
1.6358e-34	0.149808	0.184	0.097	5.72824e-30	Epicardium	NINJ1
1.29083e-123	0.14978	0.131	0.03	4.52021e-119	Epicardium	NLRC5
4.82968e-19	0.14968	0.446	0.347	1.69126e-14	Epicardium	TRA2A
4.12366e-12	0.149523	0.503	0.423	1.44402e-07	Epicardium	RALGAPA1
7.28014e-28	0.149415	0.281	0.182	2.54936e-23	Epicardium	LMBR1
6.0102e-24	0.149264	0.193	0.117	2.10465e-19	Epicardium	RELL1
3.45629e-33	0.149261	0.294	0.182	1.21032e-28	Epicardium	VPS13A
8.40626e-30	0.149216	0.317	0.208	2.9437e-25	Epicardium	DLGAP4
6.13993e-205	0.149156	0.108	0.014	2.15008e-200	Epicardium	PRUNE2
4.21917e-16	0.14902	0.479	0.379	1.47747e-11	Epicardium	IGF1R
1.65176e-49	0.148929	0.18	0.082	5.78412e-45	Epicardium	STK40
2.01884e-50	0.14874	0.18	0.082	7.06959e-46	Epicardium	GOLGA8A
6.47101e-33	0.148617	0.203	0.112	2.26602e-28	Epicardium	EPB41L5
3.27113e-22	0.148584	0.472	0.368	1.14548e-17	Epicardium	TAF1D
1.53142e-26	0.148556	0.337	0.231	5.36273e-22	Epicardium	TCERG1
1.25531e-46	0.148518	0.199	0.097	4.39584e-42	Epicardium	UCHL3
1.4124e-17	0.148475	0.207	0.139	4.94593e-13	Epicardium	MAP3K14
1.35708e-38	0.148393	0.282	0.165	4.75224e-34	Epicardium	PABPC4
2.28515e-05	0.148371	0.295	0.259	0.800215	Epicardium	MGLL
4.9158e-87	0.148366	0.149	0.047	1.72141e-82	Epicardium	PQLC1
1.51809e-32	0.148001	0.241	0.142	5.31606e-28	Epicardium	RASSF8-AS1
4.35835e-51	0.147833	0.201	0.095	1.52621e-46	Epicardium	AGPAT3
8.90166e-36	0.147718	0.165	0.083	3.11718e-31	Epicardium	INTS12
1.38862e-51	0.147698	0.147	0.06	4.86268e-47	Epicardium	CNOT6
3.20205e-188	0.147621	0.123	0.02	1.1213e-183	Epicardium	PITPNM1
7.69404e-22	0.147534	0.247	0.164	2.6943e-17	Epicardium	DIP2B
1.49272e-66	0.147226	0.175	0.069	5.22721e-62	Epicardium	UTP4
1.25807e-230	0.146717	0.111	0.014	4.40552e-226	Epicardium	SLC22A23
7.33187e-32	0.146449	0.289	0.181	2.56747e-27	Epicardium	STT3B
5.42669e-49	0.146372	0.161	0.07	1.90032e-44	Epicardium	C14orf159
1.226e-26	0.146327	0.372	0.262	4.29322e-22	Epicardium	PSMD1
6.40253e-26	0.14624	0.346	0.239	2.24204e-21	Epicardium	ZFAND6
9.19735e-22	0.146231	0.414	0.311	3.22073e-17	Epicardium	TRPM7
1.42434e-14	0.14614	0.226	0.163	4.98776e-10	Epicardium	NRIP1
8.05052e-33	0.145876	0.205	0.114	2.81913e-28	Epicardium	FAM69A
3.99576e-21	0.145598	0.381	0.283	1.39923e-16	Epicardium	PARVA
3.54819e-157	0.145559	0.117	0.021	1.24251e-152	Epicardium	BCAM
9.18273e-80	0.145497	0.136	0.043	3.21561e-75	Epicardium	GJA1
4.71687e-43	0.145288	0.192	0.095	1.65175e-38	Epicardium	ATP8A1
1.87739e-38	0.145253	0.224	0.123	6.57425e-34	Epicardium	DNAJC2
3.21807e-52	0.145153	0.16	0.068	1.1269e-47	Epicardium	RALGDS
1.18007e-11	0.144982	0.315	0.25	4.13239e-07	Epicardium	RPS6KA2
3.9312e-21	0.144904	0.412	0.314	1.37663e-16	Epicardium	TFG
5.96987e-146	0.144885	0.103	0.018	2.09053e-141	Epicardium	PIK3CD
1.58523e-18	0.144634	0.244	0.168	5.55117e-14	Epicardium	ABHD2
2.90914e-22	0.144475	0.423	0.318	1.01872e-17	Epicardium	WAC
4.53616e-18	0.144399	0.581	0.486	1.58847e-13	Epicardium	CSNK1A1
6.19712e-61	0.144342	0.165	0.066	2.17011e-56	Epicardium	USP31
2.59502e-57	0.144334	0.151	0.06	9.08725e-53	Epicardium	FAM210A
7.53567e-51	0.14422	0.186	0.085	2.63884e-46	Epicardium	ZNRF3
3.88068e-22	0.144185	0.337	0.236	1.35894e-17	Epicardium	GMDS-AS1
8.37541e-253	0.144143	0.107	0.012	2.9329e-248	Epicardium	CH507-42P11.8
0.0014817	0.143815	0.31	0.29	1	Epicardium	GALNT2
1.70893e-05	0.143654	0.387	0.354	0.598432	Epicardium	IFI16
4.53856e-11	0.143345	0.209	0.156	1.58931e-06	Epicardium	SMS
1.66571e-108	0.143312	0.134	0.034	5.83298e-104	Epicardium	RP1-251M9.2
1.83484e-33	0.143288	0.192	0.104	6.42524e-29	Epicardium	RCC1
4.06128e-44	0.143267	0.179	0.085	1.42218e-39	Epicardium	TP53BP2
7.61539e-89	0.143058	0.101	0.024	2.66676e-84	Epicardium	HBEGF
1.69543e-44	0.14289	0.164	0.075	5.93704e-40	Epicardium	FAM129B
1.4516e-142	0.14262	0.103	0.018	5.08322e-138	Epicardium	PAX8
1.35924e-28	0.14236	0.353	0.239	4.75978e-24	Epicardium	STAU1
3.66678e-31	0.142189	0.214	0.124	1.28403e-26	Epicardium	SCYL2
2.15384e-178	0.141957	0.109	0.017	7.54233e-174	Epicardium	ZNF697
8.76923e-143	0.141952	0.11	0.02	3.07081e-138	Epicardium	AHNAK2
2.38535e-42	0.141906	0.224	0.117	8.353e-38	Epicardium	MIDN
9.39158e-20	0.141565	0.202	0.129	3.28874e-15	Epicardium	UBA6-AS1
3.78088e-30	0.141518	0.228	0.135	1.32399e-25	Epicardium	RAB21
5.38216e-71	0.141394	0.154	0.055	1.88472e-66	Epicardium	NOP2
4.2936e-43	0.141361	0.166	0.078	1.50353e-38	Epicardium	ACVR1B
5.79885e-06	0.141276	0.579	0.522	0.203064	Epicardium	ABLIM1
1.37926e-89	0.141231	0.121	0.033	4.82991e-85	Epicardium	RP11-492E3.51
1.40863e-11	0.141116	0.318	0.253	4.93275e-07	Epicardium	NEK1
1.60617e-17	0.140564	0.268	0.192	5.62449e-13	Epicardium	ATP6V0A1
7.16726e-17	0.140554	0.457	0.359	2.50983e-12	Epicardium	YWHAQ
1.07801e-195	0.140294	0.108	0.015	3.77499e-191	Epicardium	ATP7B
1.0114e-33	0.140048	0.24	0.139	3.54172e-29	Epicardium	OGDH
3.0077e-24	0.139282	0.235	0.149	1.05323e-19	Epicardium	PPP4R3A
4.53981e-39	0.139028	0.151	0.071	1.58975e-34	Epicardium	PERP
1.3204e-33	0.138965	0.238	0.138	4.62379e-29	Epicardium	TTLL5
0.00151663	0.138962	0.443	0.499	1	Epicardium	FOXO3
1.58154e-47	0.13893	0.177	0.081	5.53825e-43	Epicardium	NUDCD1
4.53649e-20	0.138678	0.122	0.067	1.58859e-15	Epicardium	ERI2
1.03906e-65	0.13831	0.152	0.056	3.63858e-61	Epicardium	VPRBP
2.69244e-27	0.138274	0.213	0.128	9.4284e-23	Epicardium	BAG1
2.27214e-55	0.138254	0.156	0.063	7.95659e-51	Epicardium	WHSC1
1.31815e-23	0.138207	0.25	0.163	4.6159e-19	Epicardium	CLIP4
9.88289e-24	0.138085	0.271	0.18	3.46079e-19	Epicardium	ADIPOR2
5.5749e-217	0.138058	0.111	0.014	1.95222e-212	Epicardium	TMEM88
4.90849e-22	0.137795	0.377	0.277	1.71885e-17	Epicardium	CTTN
4.48435e-43	0.137667	0.186	0.091	1.57033e-38	Epicardium	MINK1
2.29518e-06	0.137584	0.436	0.385	0.0803728	Epicardium	GBE1
1.60984e-69	0.137579	0.111	0.034	5.63733e-65	Epicardium	SPDYA
2.46634e-80	0.137264	0.127	0.038	8.63663e-76	Epicardium	EFNA1
9.48451e-24	0.13713	0.331	0.231	3.32128e-19	Epicardium	TRIM44
1.28337e-16	0.136919	0.704	0.595	4.49411e-12	Epicardium	ANXA5
2.47806e-91	0.136819	0.128	0.036	8.67767e-87	Epicardium	AP1AR
1.4973e-21	0.136699	0.154	0.089	5.24324e-17	Epicardium	NLGN4Y
1.43092e-46	0.136651	0.161	0.072	5.01078e-42	Epicardium	PTGS1
9.50037e-33	0.136611	0.239	0.139	3.32684e-28	Epicardium	GNB2L1
1.44368e-109	0.13656	0.122	0.029	5.05548e-105	Epicardium	WBSCR22
1.13106e-25	0.13653	0.328	0.224	3.96073e-21	Epicardium	SEC61A1
1.19787e-39	0.136458	0.218	0.115	4.19471e-35	Epicardium	AHCYL2
6.13716e-20	0.136336	0.362	0.265	2.14911e-15	Epicardium	KDM6A
1.62366e-71	0.136174	0.134	0.044	5.68574e-67	Epicardium	AXIN1
6.61675e-76	0.135669	0.126	0.039	2.31705e-71	Epicardium	STX3
2.24462e-36	0.135425	0.215	0.117	7.86021e-32	Epicardium	2021-09-15
2.61921e-47	0.135325	0.136	0.055	9.17194e-43	Epicardium	RP1-34H18.1
1.30242e-26	0.13527	0.147	0.079	4.56082e-22	Epicardium	DPY19L1
8.68597e-52	0.135231	0.16	0.068	3.04165e-47	Epicardium	ZNF483
3.3667e-34	0.135021	0.508	0.353	1.17895e-29	Epicardium	EIF5
4.54027e-25	0.13482	0.187	0.11	1.58991e-20	Epicardium	NFATC1
1.39e-65	0.134659	0.135	0.047	4.86749e-61	Epicardium	SMARCD3
7.56829e-31	0.134211	0.394	0.263	2.65026e-26	Epicardium	LRBA
9.98481e-11	0.1342	0.381	0.308	3.49648e-06	Epicardium	CMSS1
7.4584e-17	0.134071	0.258	0.185	2.61178e-12	Epicardium	CASP4
1.26564e-14	0.133772	0.38	0.301	4.43203e-10	Epicardium	KLF9
3.77282e-58	0.133641	0.118	0.041	1.32117e-53	Epicardium	PSMD6-AS2
1.47259e-20	0.133452	0.296	0.208	5.15671e-16	Epicardium	LRPPRC
3.11856e-27	0.133378	0.252	0.158	1.09206e-22	Epicardium	RIPK1
1.62445e-17	0.133002	0.133	0.079	5.68851e-13	Epicardium	RIPK2
3.81753e-12	0.13293	0.16	0.109	1.33682e-07	Epicardium	ATP10A
2.86267e-19	0.132707	0.314	0.226	1.00245e-14	Epicardium	JAZF1
5.22042e-10	0.132329	0.197	0.147	1.82809e-05	Epicardium	ZFX
3.40241e-166	0.132257	0.102	0.015	1.19146e-161	Epicardium	DCDC1
6.76871e-61	0.132141	0.141	0.052	2.37027e-56	Epicardium	GCA
6.70072e-47	0.131931	0.134	0.055	2.34646e-42	Epicardium	SLC12A2
1.44271e-48	0.131865	0.17	0.076	5.05208e-44	Epicardium	GARNL3
1.40161e-17	0.131845	0.231	0.16	4.90815e-13	Epicardium	PTS
1.50983e-30	0.131822	0.154	0.079	5.28712e-26	Epicardium	SIRT1
1.83826e-119	0.131671	0.12	0.027	6.43723e-115	Epicardium	CEP170B
2.44927e-30	0.131444	0.265	0.163	8.57684e-26	Epicardium	DCUN1D4
1.02682e-66	0.131381	0.128	0.043	3.59573e-62	Epicardium	LIMK2
5.91709e-22	0.131322	0.294	0.202	2.07205e-17	Epicardium	ERCC1
1.98569e-29	0.131306	0.238	0.143	6.9535e-25	Epicardium	STX2
1.09761e-22	0.13112	0.315	0.218	3.84363e-18	Epicardium	KAT6A
3.95334e-20	0.130848	0.375	0.278	1.38438e-15	Epicardium	COMMD1
2.2991e-06	0.130722	0.387	0.34	0.0805101	Epicardium	PKM
1.48067e-39	0.130653	0.168	0.081	5.18502e-35	Epicardium	ZFHX4
4.3247e-79	0.130519	0.101	0.027	1.51442e-74	Epicardium	DLEU1
1.62729e-36	0.130382	0.152	0.073	5.69845e-32	Epicardium	ISG20
4.91069e-20	0.130243	0.255	0.173	1.71962e-15	Epicardium	WDR1
1.09648e-73	0.13024	0.105	0.03	3.83965e-69	Epicardium	RAMP1
1.4264e-54	0.130206	0.142	0.056	4.99496e-50	Epicardium	NPHP4
3.42508e-27	0.1302	0.271	0.173	1.19939e-22	Epicardium	VEZT
1.8556e-51	0.130198	0.133	0.052	6.49793e-47	Epicardium	MTURN
8.63494e-25	0.130175	0.337	0.229	3.02378e-20	Epicardium	ZNF407
1.34075e-31	0.130157	0.201	0.112	4.69502e-27	Epicardium	UBTD2
8.75491e-27	0.130152	0.241	0.15	3.0658e-22	Epicardium	CWC25
6.53446e-63	0.129997	0.131	0.045	2.28824e-58	Epicardium	CTD-2047H16.4
8.8612e-178	0.129962	0.107	0.016	3.10301e-173	Epicardium	KIAA0895
4.44101e-33	0.129944	0.204	0.113	1.55515e-28	Epicardium	TACC2
6.04843e-75	0.129907	0.119	0.036	2.11804e-70	Epicardium	OPA3
9.99942e-27	0.129881	0.162	0.088	3.5016e-22	Epicardium	SEMA6D
3.95919e-32	0.129728	0.264	0.159	1.38643e-27	Epicardium	ADNP
1.97623e-25	0.129417	0.303	0.203	6.92037e-21	Epicardium	CNOT1
3.46077e-25	0.129148	0.241	0.153	1.21189e-20	Epicardium	DNAJB11
3.58231e-65	0.129089	0.132	0.046	1.25445e-60	Epicardium	ZNRF1
4.27056e-22	0.129032	0.175	0.105	1.49547e-17	Epicardium	CDC14B
9.3215e-55	0.128996	0.16	0.066	3.2642e-50	Epicardium	NPIPB3
2.10258e-20	0.128921	0.351	0.255	7.36281e-16	Epicardium	IFRD1
4.42196e-112	0.128404	0.116	0.026	1.54848e-107	Epicardium	MSANTD3
2.86054e-31	0.128341	0.192	0.106	1.00171e-26	Epicardium	MFSD14B
1.23643e-17	0.128239	0.224	0.153	4.32973e-13	Epicardium	SUCO
6.23964e-22	0.128197	0.263	0.176	2.185e-17	Epicardium	C1QTNF1
2.81638e-58	0.128184	0.144	0.055	9.86239e-54	Epicardium	NOM1
2.89509e-24	0.128174	0.31	0.21	1.0138e-19	Epicardium	RABEP1
1.25827e-34	0.128154	0.351	0.221	4.40621e-30	Epicardium	DNAJA1
1.60331e-23	0.127847	0.245	0.156	5.61447e-19	Epicardium	FRY
8.16145e-14	0.12764	0.478	0.395	2.85798e-09	Epicardium	ARID4B
2.44383e-35	0.127614	0.107	0.045	8.55779e-31	Epicardium	ACAT2
1.56016e-22	0.127479	0.293	0.2	5.46338e-18	Epicardium	DHX9
2.66903e-15	0.127302	0.265	0.193	9.3464e-11	Epicardium	PLEC
1.06334e-28	0.127229	0.242	0.147	3.7236e-24	Epicardium	PSMD14
1.75376e-17	0.127177	0.205	0.138	6.1413e-13	Epicardium	LPIN2
3.04095e-15	0.127174	0.15	0.097	1.06488e-10	Epicardium	FN3K
1.24629e-31	0.127098	0.204	0.115	4.36426e-27	Epicardium	AP3D1
1.73143e-20	0.127006	0.206	0.133	6.06312e-16	Epicardium	GABPB1
5.22124e-33	0.126984	0.21	0.118	1.82837e-28	Epicardium	CCNT1
6.22946e-67	0.12689	0.116	0.037	2.18143e-62	Epicardium	C4orf36
1.3041e-19	0.126781	0.312	0.223	4.56668e-15	Epicardium	AGFG1
9.67144e-41	0.126534	0.173	0.083	3.38674e-36	Epicardium	PAPD7
1.64223e-70	0.126515	0.107	0.031	5.75075e-66	Epicardium	C1orf101
1.24738e-15	0.126458	0.346	0.261	4.36807e-11	Epicardium	ATP9B
9.90109e-18	0.126282	0.225	0.153	3.46716e-13	Epicardium	STAM
9.81678e-18	0.126238	0.364	0.269	3.43764e-13	Epicardium	PRKCE
7.32929e-14	0.126222	0.365	0.289	2.56657e-09	Epicardium	KMT2A
4.75576e-21	0.126173	0.21	0.135	1.66537e-16	Epicardium	SRFBP1
1.06454e-20	0.126154	0.345	0.239	3.72779e-16	Epicardium	KLF4
5.65813e-50	0.125829	0.154	0.065	1.98137e-45	Epicardium	FAM85B
1.3949e-40	0.12576	0.161	0.076	4.88468e-36	Epicardium	PUS7
4.72376e-28	0.125551	0.19	0.109	1.65417e-23	Epicardium	CHIC1
5.44476e-59	0.125414	0.14	0.052	1.90665e-54	Epicardium	PPP1R13L
9.06764e-26	0.125398	0.217	0.132	3.17531e-21	Epicardium	RSPRY1
7.36615e-25	0.125368	0.299	0.2	2.57948e-20	Epicardium	CSNK1D
2.49204e-24	0.125308	0.194	0.117	8.72664e-20	Epicardium	DTX2
9.66109e-17	0.125267	0.317	0.236	3.38312e-12	Epicardium	SRP54
8.45254e-16	0.125117	0.234	0.164	2.95991e-11	Epicardium	EIF4E
4.80735e-29	0.125008	0.29	0.185	1.68344e-24	Epicardium	WAPL
5.10881e-36	0.124952	0.173	0.088	1.789e-31	Epicardium	SYNGAP1
3.4197e-92	0.124707	0.118	0.031	1.19751e-87	Epicardium	NSMF
1.40896e-57	0.12447	0.15	0.058	4.93391e-53	Epicardium	FBRSL1
1.05475e-26	0.124309	0.25	0.156	3.69353e-22	Epicardium	CSPP1
0.000277801	0.124203	0.385	0.355	1	Epicardium	RUFY3
1.29529e-36	0.123927	0.201	0.107	4.53585e-32	Epicardium	NPLOC4
5.96374e-17	0.12381	0.309	0.228	2.08838e-12	Epicardium	PCF11
1.47734e-54	0.123709	0.118	0.042	5.17335e-50	Epicardium	DBF4
1.92032e-14	0.123548	0.351	0.274	6.72459e-10	Epicardium	SETX
6.52637e-24	0.123525	0.375	0.265	2.2854e-19	Epicardium	EHMT1
1.61059e-19	0.123513	0.321	0.231	5.63997e-15	Epicardium	EIF5B
2.51674e-20	0.12349	0.276	0.19	8.81312e-16	Epicardium	TTC19
2.69286e-39	0.123425	0.156	0.073	9.42984e-35	Epicardium	XPO5
1.59478e-11	0.123371	0.109	0.069	5.58461e-07	Epicardium	BASP1
1.83614e-28	0.123343	0.19	0.108	6.4298e-24	Epicardium	WWP2
2.76041e-45	0.123276	0.151	0.066	9.66642e-41	Epicardium	ZNF121
1.6783e-16	0.123231	0.304	0.222	5.87708e-12	Epicardium	KIAA0232
1.00563e-06	0.123138	0.228	0.186	0.0352152	Epicardium	CSNK1G3
9.93817e-39	0.122959	0.18	0.09	3.48015e-34	Epicardium	BRD1
2.06312e-19	0.122948	0.305	0.216	7.22463e-15	Epicardium	UBE3C
2.01113e-42	0.122711	0.143	0.063	7.04258e-38	Epicardium	SLC25A33
6.85737e-39	0.122687	0.151	0.071	2.40131e-34	Epicardium	PLEKHG3
4.228e-38	0.122619	0.127	0.055	1.48056e-33	Epicardium	GAN
3.31719e-29	0.122493	0.233	0.139	1.16161e-24	Epicardium	VIMP
2.40408e-37	0.122445	0.169	0.084	8.41861e-33	Epicardium	MTMR12
1.78972e-27	0.122421	0.235	0.143	6.26723e-23	Epicardium	ARFGEF2
1.23602e-30	0.122272	0.207	0.116	4.32829e-26	Epicardium	TBC1D32
3.78258e-63	0.12223	0.111	0.035	1.32458e-58	Epicardium	RP3-510L9.1
7.72315e-18	0.121875	0.299	0.215	2.70449e-13	Epicardium	ATF2
4.54968e-21	0.121872	0.27	0.183	1.59321e-16	Epicardium	PHC2
5.0978e-91	0.121817	0.116	0.03	1.78515e-86	Epicardium	ZNF598
2.20331e-56	0.121612	0.114	0.039	7.71555e-52	Epicardium	CTC-444N24.11
8.58449e-28	0.12145	0.229	0.138	3.00612e-23	Epicardium	RPTOR
1.50135e-16	0.121403	0.133	0.081	5.25743e-12	Epicardium	GBP1
1.33406e-26	0.121297	0.138	0.072	4.67162e-22	Epicardium	FOXN2
3.04177e-25	0.121152	0.251	0.16	1.06517e-20	Epicardium	AFG3L2
7.12364e-19	0.121117	0.382	0.286	2.49456e-14	Epicardium	HNRNPM
1.02131e-82	0.121015	0.121	0.035	3.57641e-78	Epicardium	PPIP5K1
3.07042e-35	0.120802	0.144	0.069	1.0752e-30	Epicardium	ARL5B
7.41231e-17	0.120783	0.313	0.226	2.59564e-12	Epicardium	PSME4
2.48578e-17	0.120729	0.405	0.314	8.7047e-13	Epicardium	RSRC2
1.22235e-07	0.120684	0.193	0.151	0.00428043	Epicardium	AHR
1.95703e-47	0.12061	0.14	0.058	6.85313e-43	Epicardium	ZC3H3
1.60868e-23	0.12061	0.226	0.143	5.63328e-19	Epicardium	MYO9B
5.13551e-58	0.120428	0.125	0.044	1.79835e-53	Epicardium	TRIM25
9.79055e-19	0.12036	0.318	0.23	3.42846e-14	Epicardium	RAB3GAP2
1.38742e-56	0.120333	0.114	0.039	4.85847e-52	Epicardium	SMIM13
1.17751e-15	0.120269	0.201	0.137	4.12342e-11	Epicardium	YPEL5
1.00183e-22	0.120243	0.314	0.216	3.50822e-18	Epicardium	RABGAP1
6.03833e-62	0.12021	0.117	0.038	2.1145e-57	Epicardium	KIAA1958
1.64397e-20	0.120196	0.252	0.169	5.75687e-16	Epicardium	YTHDF3
7.57538e-24	0.119952	0.207	0.127	2.65275e-19	Epicardium	ARMC9
2.84632e-41	0.119877	0.14	0.062	9.96724e-37	Epicardium	DTNB
9.56e-55	0.119829	0.135	0.051	3.34772e-50	Epicardium	SLC25A29
4.26912e-11	0.119321	0.408	0.332	1.49496e-06	Epicardium	ATP1A1
1.52953e-31	0.119197	0.165	0.086	5.35611e-27	Epicardium	LMTK2
1.70818e-24	0.119117	0.205	0.125	5.9817e-20	Epicardium	LYRM4
1.73415e-17	0.118888	0.168	0.106	6.07265e-13	Epicardium	ATP7A
3.38351e-29	0.118858	0.199	0.114	1.18484e-24	Epicardium	HOOK2
7.81582e-19	0.118819	0.253	0.174	2.73694e-14	Epicardium	MPRIP
2.34704e-10	0.118794	0.348	0.282	8.21887e-06	Epicardium	ANKH
7.15323e-31	0.118705	0.117	0.054	2.50492e-26	Epicardium	PPL
6.00996e-15	0.118578	0.711	0.626	2.10457e-10	Epicardium	RBM39
1.31886e-27	0.118335	0.116	0.056	4.61838e-23	Epicardium	VLDLR-AS1
2.41688e-33	0.118245	0.166	0.086	8.46344e-29	Epicardium	GCN1
5.84827e-37	0.118088	0.154	0.074	2.04795e-32	Epicardium	KLHDC4
3.68598e-18	0.118082	0.289	0.206	1.29076e-13	Epicardium	RAB5A
1.7854e-14	0.11808	0.343	0.263	6.2521e-10	Epicardium	SMAP1
1.29721e-21	0.117902	0.189	0.116	4.54258e-17	Epicardium	ATP11C
2.27129e-60	0.117777	0.106	0.034	7.95361e-56	Epicardium	SLC7A5
9.50181e-47	0.11749	0.141	0.059	3.32734e-42	Epicardium	ATAD3B
3.22526e-12	0.117452	0.435	0.358	1.12942e-07	Epicardium	KANK1
5.05392e-21	0.11733	0.232	0.152	1.76978e-16	Epicardium	NR2C2
1.60976e-22	0.117165	0.197	0.121	5.63706e-18	Epicardium	GALNT1
8.69293e-19	0.117112	0.185	0.117	3.04409e-14	Epicardium	ZNF516
2.83035e-20	0.116888	0.299	0.209	9.91131e-16	Epicardium	PTBP1
3.91746e-53	0.116857	0.126	0.047	1.37182e-48	Epicardium	CTPS1
2.32219e-16	0.116685	0.195	0.129	8.13186e-12	Epicardium	AP000769.1
7.42924e-21	0.116639	0.201	0.127	2.60157e-16	Epicardium	CRK
7.54547e-24	0.116295	0.151	0.084	2.64227e-19	Epicardium	UXS1
6.21257e-20	0.116228	0.243	0.164	2.17552e-15	Epicardium	MYO1C
2.54193e-12	0.11601	0.294	0.225	8.90132e-08	Epicardium	EIF5A
4.64928e-37	0.115974	0.155	0.075	1.62808e-32	Epicardium	SEC23B
2.665e-26	0.115939	0.196	0.115	9.33228e-22	Epicardium	SIMC1
4.9595e-15	0.115798	0.165	0.108	1.73672e-10	Epicardium	KIAA1551
6.79733e-21	0.115654	0.166	0.099	2.38029e-16	Epicardium	TGFB1
1.04662e-60	0.115638	0.128	0.045	3.66505e-56	Epicardium	REXO1
8.37561e-23	0.115565	0.253	0.166	2.93297e-18	Epicardium	USP10
3.35901e-28	0.11552	0.118	0.057	1.17626e-23	Epicardium	TRABD2B
3.91461e-27	0.115214	0.185	0.106	1.37082e-22	Epicardium	SLFN11
3.82475e-28	0.115076	0.172	0.095	1.33935e-23	Epicardium	SNHG15
8.32606e-30	0.114929	0.175	0.095	2.91562e-25	Epicardium	UBE2Z
6.07063e-18	0.114922	0.295	0.21	2.12581e-13	Epicardium	TASP1
3.78982e-88	0.11464	0.107	0.027	1.32712e-83	Epicardium	GSE1
6.15793e-15	0.114532	0.305	0.225	2.15638e-10	Epicardium	ERBB2IP
6.16612e-14	0.114526	0.279	0.208	2.15925e-09	Epicardium	FNBP1
3.68526e-42	0.114471	0.135	0.058	1.2905e-37	Epicardium	CHCHD6
5.88283e-27	0.114361	0.162	0.089	2.06005e-22	Epicardium	LINS1
8.13966e-24	0.11434	0.186	0.111	2.85035e-19	Epicardium	NUMBL
5.45574e-14	0.114336	0.262	0.194	1.91049e-09	Epicardium	SLC30A7
1.37452e-16	0.114313	0.384	0.295	4.8133e-12	Epicardium	PDXDC1
4.58254e-47	0.114311	0.113	0.043	1.60471e-42	Epicardium	ATG2A
9.00719e-24	0.114042	0.18	0.106	3.15414e-19	Epicardium	TXLNG
1.63525e-09	0.113911	0.238	0.185	5.72633e-05	Epicardium	HECTD2
1.06908e-14	0.113733	0.259	0.188	3.74372e-10	Epicardium	CORO1C
1.4083e-20	0.113671	0.228	0.15	4.93157e-16	Epicardium	ZNFX1
4.06248e-47	0.113422	0.128	0.051	1.4226e-42	Epicardium	LETM1
1.54893e-30	0.113366	0.159	0.083	5.42404e-26	Epicardium	SPTLC2
2.86453e-22	0.113364	0.256	0.169	1.0031e-17	Epicardium	SCAF4
5.25936e-12	0.113234	0.262	0.197	1.84172e-07	Epicardium	CMYA5
5.6647e-20	0.113227	0.367	0.266	1.98366e-15	Epicardium	HNRNPF
9.52021e-50	0.113123	0.106	0.037	3.33379e-45	Epicardium	PRDM6
1.30273e-19	0.112969	0.209	0.135	4.56191e-15	Epicardium	PNPT1
2.14445e-42	0.112922	0.147	0.065	7.50942e-38	Epicardium	NACC2
2.11743e-47	0.112787	0.119	0.046	7.41481e-43	Epicardium	C1orf159
1.52202e-17	0.112569	0.221	0.149	5.32982e-13	Epicardium	CAB39
6.05938e-27	0.11253	0.205	0.121	2.12187e-22	Epicardium	NSUN2
5.1255e-10	0.112438	0.219	0.166	1.79485e-05	Epicardium	SESN3
4.99652e-26	0.112277	0.218	0.132	1.74968e-21	Epicardium	ATP6V1D
4.18496e-18	0.112206	0.59	0.473	1.46549e-13	Epicardium	EXOC4
6.32702e-12	0.11217	0.312	0.245	2.2156e-07	Epicardium	ERP44
1.6037e-05	0.112119	0.303	0.259	0.561584	Epicardium	FMNL2
4.88396e-33	0.112029	0.156	0.079	1.71026e-28	Epicardium	ZNF26
0.000836875	0.111892	0.345	0.316	1	Epicardium	RBPMS
3.38316e-29	0.111576	0.194	0.11	1.18471e-24	Epicardium	SEC16A
4.52013e-19	0.111544	0.28	0.196	1.58286e-14	Epicardium	CEBPZ
8.09059e-24	0.111494	0.238	0.151	2.83316e-19	Epicardium	LRRC41
1.27931e-22	0.111216	0.182	0.109	4.4799e-18	Epicardium	NXF1
2.49317e-34	0.111097	0.15	0.073	8.7306e-30	Epicardium	PNO1
8.09585e-23	0.11091	0.264	0.174	2.835e-18	Epicardium	HNRNPL
7.20025e-38	0.11058	0.109	0.045	2.52138e-33	Epicardium	NT5DC3
9.07529e-17	0.110537	0.362	0.273	3.17798e-12	Epicardium	KDM2A
2.06868e-68	0.110153	0.109	0.033	7.24412e-64	Epicardium	CLUH
4.70097e-14	0.11006	0.178	0.121	1.64619e-09	Epicardium	DDX3Y
1.49587e-11	0.109923	0.344	0.275	5.23823e-07	Epicardium	CTNNB1
6.07805e-07	0.109882	0.106	0.075	0.0212841	Epicardium	LONRF3
4.17123e-33	0.109845	0.137	0.065	1.46068e-28	Epicardium	FAM174B
6.33791e-13	0.109676	0.287	0.218	2.21941e-08	Epicardium	PPP2R5E
1.87316e-18	0.109669	0.236	0.159	6.55942e-14	Epicardium	TBK1
8.43561e-17	0.10965	0.337	0.249	2.95398e-12	Epicardium	CDC73
3.70633e-20	0.109641	0.235	0.155	1.29788e-15	Epicardium	CBWD2
9.28313e-32	0.109618	0.131	0.063	3.25077e-27	Epicardium	MAF
1.43839e-14	0.109567	0.419	0.334	5.03696e-10	Epicardium	EWSR1
0.000122206	0.109566	0.105	0.081	1	Epicardium	GAP43
4.78596e-25	0.109566	0.179	0.103	1.67595e-20	Epicardium	C6orf106
8.6882e-21	0.109348	0.193	0.12	3.04243e-16	Epicardium	STAU2
2.57623e-18	0.109238	0.225	0.151	9.02146e-14	Epicardium	NAA50
2.69328e-15	0.109134	0.304	0.223	9.43131e-11	Epicardium	RP11-37B2.1
5.48569e-33	0.109075	0.151	0.075	1.92098e-28	Epicardium	POLR1C
8.24401e-29	0.108939	0.104	0.047	2.88689e-24	Epicardium	ARSB
4.51831e-36	0.108863	0.128	0.057	1.58222e-31	Epicardium	C1orf54
2.35335e-18	0.108722	0.272	0.19	8.24095e-14	Epicardium	AP1G1
1.34707e-17	0.108561	0.291	0.207	4.71719e-13	Epicardium	MAGED1
4.29881e-26	0.108338	0.141	0.074	1.50536e-21	Epicardium	PLK2
3.01806e-36	0.108234	0.128	0.058	1.05686e-31	Epicardium	NOP16
3.04993e-17	0.108226	0.411	0.309	1.06802e-12	Epicardium	FBXL17
3.29302e-34	0.108062	0.108	0.046	1.15315e-29	Epicardium	DENND2C
5.42735e-13	0.107951	0.307	0.234	1.90055e-08	Epicardium	SOS2
1.59989e-22	0.107662	0.204	0.127	5.6025e-18	Epicardium	GART
1.62291e-07	0.107587	0.331	0.279	0.00568309	Epicardium	LRRFIP2
2.86723e-37	0.107331	0.138	0.063	1.00405e-32	Epicardium	TSR1
1.86729e-32	0.107261	0.143	0.07	6.53886e-28	Epicardium	DDX31
7.96802e-09	0.107023	0.296	0.241	0.000279024	Epicardium	ACTN1
6.89065e-34	0.106948	0.14	0.067	2.41297e-29	Epicardium	PPP1R12C
6.16946e-21	0.106566	0.184	0.113	2.16042e-16	Epicardium	PRMT3
4.44591e-40	0.106404	0.127	0.054	1.55687e-35	Epicardium	EFCAB6
3.02699e-30	0.106375	0.149	0.076	1.05999e-25	Epicardium	MTRF1L
4.20902e-14	0.106322	0.462	0.377	1.47392e-09	Epicardium	SKIL
1.02981e-11	0.10631	0.251	0.19	3.60619e-07	Epicardium	MED27
5.83472e-14	0.106214	0.261	0.192	2.0432e-09	Epicardium	UBQLN1
2.7699e-22	0.10619	0.195	0.119	9.69962e-18	Epicardium	CTBP1
0.00163112	0.106187	0.25	0.222	1	Epicardium	TXN
6.99869e-69	0.106147	0.102	0.029	2.4508e-64	Epicardium	FAM102A
1.65279e-34	0.10602	0.154	0.076	5.78774e-30	Epicardium	MAFK
1.32113e-18	0.105832	0.143	0.085	4.62633e-14	Epicardium	RPS6KA5
2.76256e-14	0.105758	0.436	0.348	9.67393e-10	Epicardium	TPR
3.40792e-13	0.105746	0.217	0.154	1.19339e-08	Epicardium	RNF217
5.81025e-15	0.105742	0.163	0.106	2.03463e-10	Epicardium	AK4
2.27582e-27	0.105485	0.324	0.21	7.96946e-23	Epicardium	PPP1R15A
3.64116e-24	0.105438	0.202	0.122	1.27506e-19	Epicardium	SUPT5H
3.89195e-17	0.105386	0.319	0.233	1.36288e-12	Epicardium	PPP6R2
6.05801e-07	0.105284	0.395	0.343	0.0212139	Epicardium	MAP4K5
1.64246e-23	0.105209	0.154	0.086	5.75158e-19	Epicardium	RP11-83A24.2
1.72788e-17	0.105011	0.189	0.123	6.0507e-13	Epicardium	BMP1
8.33805e-20	0.104986	0.233	0.154	2.91982e-15	Epicardium	MFSD14C
1.83407e-15	0.104985	0.298	0.219	6.42255e-11	Epicardium	SLMAP
1.70671e-30	0.104975	0.119	0.056	5.97656e-26	Epicardium	PPFIBP2
1.10474e-21	0.10497	0.164	0.097	3.86857e-17	Epicardium	AMFR
9.36384e-14	0.104945	0.371	0.29	3.27903e-09	Epicardium	PDS5A
3.87611e-22	0.104854	0.112	0.057	1.35734e-17	Epicardium	RNF150
6.97223e-13	0.104843	0.118	0.074	2.44153e-08	Epicardium	THBD
2.1016e-16	0.104816	0.341	0.255	7.35939e-12	Epicardium	ZFAND5
1.01386e-35	0.104791	0.135	0.062	3.55033e-31	Epicardium	EPT1
9.72584e-27	0.104399	0.147	0.078	3.40579e-22	Epicardium	IQCK
2.81375e-15	0.104246	0.328	0.244	9.85318e-11	Epicardium	C5orf42
2.76022e-39	0.103967	0.116	0.048	9.66573e-35	Epicardium	C10orf54
2.30611e-15	0.103852	0.119	0.071	8.07553e-11	Epicardium	RP5-864K19.4
3.76913e-20	0.103751	0.185	0.115	1.31987e-15	Epicardium	FOXK2
3.29377e-16	0.103738	0.398	0.307	1.15341e-11	Epicardium	TRA2B
9.8799e-17	0.103574	0.216	0.146	3.45974e-12	Epicardium	NAA35
1.72213e-13	0.103518	0.376	0.295	6.03056e-09	Epicardium	PUM1
1.2395e-26	0.103379	0.162	0.089	4.34049e-22	Epicardium	XPO6
1.58885e-19	0.103168	0.178	0.11	5.56385e-15	Epicardium	PHTF2
4.0033e-15	0.103156	0.346	0.263	1.40188e-10	Epicardium	BRD4
9.37319e-23	0.102986	0.208	0.129	3.2823e-18	Epicardium	CCDC57
4.01458e-10	0.102931	0.273	0.214	1.40583e-05	Epicardium	NDUFAF2
1.97918e-27	0.102926	0.15	0.079	6.93071e-23	Epicardium	PDIA5
6.54754e-21	0.102826	0.216	0.138	2.29282e-16	Epicardium	MOK
3.00663e-19	0.102822	0.217	0.142	1.05286e-14	Epicardium	NIFK
1.97582e-75	0.102805	0.436	0.229	6.91893e-71	Epicardium	CDKN1A
2.84852e-34	0.102779	0.105	0.044	9.97493e-30	Epicardium	TMEM64
5.41308e-34	0.102675	0.141	0.067	1.89555e-29	Epicardium	NOP14
2.23116e-56	0.102657	0.231	0.487	7.81309e-52	Epicardium	MFAP5
1.25402e-15	0.102619	0.289	0.212	4.39134e-11	Epicardium	RNF10
1.73167e-46	0.10256	0.114	0.043	6.06397e-42	Epicardium	SERPINB8
2.31782e-45	0.102222	0.108	0.04	8.11654e-41	Epicardium	PGM5P2
1.66143e-13	0.102205	0.353	0.275	5.818e-09	Epicardium	CAMTA1
1.86379e-26	0.102013	0.171	0.096	6.52663e-22	Epicardium	KBTBD2
0.00205191	0.101939	0.295	0.271	1	Epicardium	NDRG1
1.75232e-16	0.101933	0.264	0.186	6.13629e-12	Epicardium	OPA1
2.03881e-13	0.101759	0.13	0.082	7.13951e-09	Epicardium	DPH6-AS1
6.55586e-19	0.101523	0.194	0.124	2.29573e-14	Epicardium	VKORC1L1
3.04188e-27	0.101387	0.161	0.087	1.06521e-22	Epicardium	RNF138
3.63597e-13	0.101305	0.306	0.233	1.27324e-08	Epicardium	GATAD2B
1.68934e-14	0.101245	0.198	0.136	5.91574e-10	Epicardium	PYGL
7.59819e-13	0.100991	0.218	0.157	2.66073e-08	Epicardium	CHD4
1.47856e-20	0.100807	0.166	0.099	5.17762e-16	Epicardium	CYLD
1.3431e-42	0.100633	0.123	0.05	4.70326e-38	Epicardium	LINC00665
5.88981e-21	0.100627	0.189	0.116	2.0625e-16	Epicardium	USP7
1.55845e-13	0.100589	0.194	0.133	5.45736e-09	Epicardium	KIAA0922
1.81057e-15	0.100512	0.13	0.079	6.34025e-11	Epicardium	ADAMTS15
2.51808e-09	0.100495	0.459	0.395	8.81782e-05	Epicardium	IQGAP1
8.62043e-08	0.100473	0.261	0.209	0.0030187	Epicardium	PPP1R12B
9.87826e-12	0.100436	0.259	0.197	3.45917e-07	Epicardium	SEL1L
3.67892e-29	0.100386	0.164	0.087	1.28828e-24	Epicardium	RP11-347C12.1
1.17636e-07	0.100378	0.288	0.236	0.00411936	Epicardium	GATA6
7.54731e-06	0.100356	0.146	0.114	0.264292	Epicardium	BCHE
2.56909e-27	0.100333	0.117	0.056	8.99643e-23	Epicardium	DDX26B
1.70986e-42	0.100324	0.104	0.039	5.98758e-38	Epicardium	B3GNT2
1.78316e-42	0.100232	0.111	0.043	6.24428e-38	Epicardium	SARM1
3.96997e-20	0.100199	0.21	0.135	1.3902e-15	Epicardium	SEC23IP
2.47487e-15	0.10012	0.252	0.179	8.66649e-11	Epicardium	TP53BP1
5.73818e-08	0.100094	0.377	0.317	0.00200939	Epicardium	PICALM
0	0.952822	0.676	0.466	0	Fb1 - Baseline	ACSM3
0	0.866358	0.868	0.643	0	Fb1 - Baseline	SCN7A
0	0.766711	0.758	0.551	0	Fb1 - Baseline	ABCA10
0	0.748404	0.87	0.716	0	Fb1 - Baseline	NEGR1
0	0.690697	0.786	0.605	0	Fb1 - Baseline	ABCA9
0	0.671302	0.973	0.901	0	Fb1 - Baseline	LAMA2
0	0.630776	0.848	0.7	0	Fb1 - Baseline	RORA
0	0.62221	0.875	0.734	0	Fb1 - Baseline	ABCA6
0	0.604966	0.563	0.357	0	Fb1 - Baseline	ADGRB3
0	0.580163	0.94	0.826	0	Fb1 - Baseline	ABCA8
0	0.570585	0.656	0.488	0	Fb1 - Baseline	FBXL7
0	0.554771	0.765	0.592	0	Fb1 - Baseline	MIR99AHG
0	0.537607	0.728	0.588	0	Fb1 - Baseline	PID1
0	0.532593	0.62	0.418	0	Fb1 - Baseline	LHFP
0	0.523255	0.816	0.666	0	Fb1 - Baseline	PRKG1
0	0.472608	0.734	0.594	0	Fb1 - Baseline	PCDH9
0	0.465305	0.623	0.434	0	Fb1 - Baseline	FOXP2
0	0.45416	0.927	0.867	0	Fb1 - Baseline	ZBTB20
0	0.44207	0.579	0.407	0	Fb1 - Baseline	ARHGAP24
0	0.43786	0.646	0.489	0	Fb1 - Baseline	COL4A4
0	0.437343	0.735	0.585	0	Fb1 - Baseline	BICC1
0	0.436561	0.785	0.652	0	Fb1 - Baseline	LAMB1
0	0.426857	0.741	0.604	0	Fb1 - Baseline	FTX
0	0.413394	0.777	0.639	0	Fb1 - Baseline	COL15A1
0	0.409347	0.461	0.314	0	Fb1 - Baseline	NCAM2
0	0.406018	0.748	0.631	0	Fb1 - Baseline	EBF1
0	0.405866	0.695	0.532	0	Fb1 - Baseline	EBF2
0	0.404045	0.559	0.424	0	Fb1 - Baseline	MAMDC2
0	0.399205	0.353	0.201	0	Fb1 - Baseline	IL1RAPL1
0	0.387507	0.321	0.201	0	Fb1 - Baseline	LINC01088
0	0.38292	0.425	0.254	0	Fb1 - Baseline	PLD1
0	0.382178	0.868	0.781	0	Fb1 - Baseline	NFIA
0	0.381858	0.572	0.439	0	Fb1 - Baseline	SYNPO2
0	0.381203	0.676	0.538	0	Fb1 - Baseline	PTPRG
0	0.37855	0.555	0.407	0	Fb1 - Baseline	MECOM
0	0.378191	0.705	0.572	0	Fb1 - Baseline	MAML2
0	0.377432	0.548	0.387	0	Fb1 - Baseline	COL4A3
0	0.375557	0.697	0.561	0	Fb1 - Baseline	EGFR
0	0.374742	0.434	0.261	0	Fb1 - Baseline	FREM1
0	0.374492	0.57	0.421	0	Fb1 - Baseline	ADAMTSL3
0	0.357883	0.356	0.2	0	Fb1 - Baseline	ADGRL3
0	0.354591	0.372	0.25	0	Fb1 - Baseline	PRR16
0	0.35447	0.575	0.447	0	Fb1 - Baseline	SLIT2
0	0.352846	0.843	0.756	0	Fb1 - Baseline	RBMS3
0	0.345764	0.763	0.649	0	Fb1 - Baseline	LAMC1
0	0.34574	0.608	0.449	0	Fb1 - Baseline	SPATA6
1.20721e-261	0.336611	0.858	0.773	4.22741e-257	Fb1 - Baseline	CDH19
0	0.335682	0.634	0.509	0	Fb1 - Baseline	PDGFD
0	0.334365	0.724	0.611	0	Fb1 - Baseline	PLEKHA5
0	0.333272	0.386	0.212	0	Fb1 - Baseline	PREX2
0	0.330878	0.63	0.498	0	Fb1 - Baseline	AKT3
0	0.31188	0.314	0.171	0	Fb1 - Baseline	MUSK
3.12968e-131	0.311707	0.54	0.472	1.09595e-126	Fb1 - Baseline	SMOC2
0	0.30706	0.841	0.757	0	Fb1 - Baseline	TCF4
0	0.306671	0.657	0.564	0	Fb1 - Baseline	SSBP2
0	0.306041	1	1	0	Fb1 - Baseline	MALAT1
0	0.305406	0.48	0.332	0	Fb1 - Baseline	PDE1A
0	0.304491	0.392	0.258	0	Fb1 - Baseline	SLC8A1
0	0.301089	0.551	0.425	0	Fb1 - Baseline	DCLK1
0	0.299695	0.464	0.313	0	Fb1 - Baseline	ITPR1
0	0.29492	0.667	0.554	0	Fb1 - Baseline	PBX1
0	0.294219	0.68	0.568	0	Fb1 - Baseline	DPYD
0	0.293144	0.48	0.344	0	Fb1 - Baseline	SLC9A9
0	0.291621	0.701	0.587	0	Fb1 - Baseline	ZEB1
0	0.283464	0.48	0.332	0	Fb1 - Baseline	SOBP
2.21047e-157	0.28197	0.309	0.229	7.74063e-153	Fb1 - Baseline	TLL2
8.22688e-305	0.278895	0.429	0.298	2.88089e-300	Fb1 - Baseline	MYH7
1.03916e-287	0.278827	0.359	0.238	3.63894e-283	Fb1 - Baseline	NPAS3
8.26051e-199	0.277917	0.553	0.469	2.89267e-194	Fb1 - Baseline	ZBTB16
0	0.277825	0.545	0.421	0	Fb1 - Baseline	NCOA1
5.27179e-269	0.276979	0.463	0.339	1.84608e-264	Fb1 - Baseline	TTN
1.36404e-143	0.276666	0.486	0.42	4.77661e-139	Fb1 - Baseline	FKBP5
1.26033e-306	0.275992	0.475	0.353	4.41344e-302	Fb1 - Baseline	SSH2
0	0.275605	0.513	0.384	0	Fb1 - Baseline	MAPK10
8.54291e-219	0.274947	0.626	0.536	2.99156e-214	Fb1 - Baseline	GRK5
0	0.274357	0.277	0.135	0	Fb1 - Baseline	RP11-597D13.9
0	0.273536	0.577	0.41	0	Fb1 - Baseline	FMO2
0	0.271661	0.522	0.387	0	Fb1 - Baseline	UNC5C
1.76759e-296	0.270658	0.517	0.402	6.18974e-292	Fb1 - Baseline	FAM110B
2.6006e-256	0.270648	0.525	0.412	9.10677e-252	Fb1 - Baseline	SVEP1
1.63312e-289	0.266931	0.541	0.415	5.71885e-285	Fb1 - Baseline	SOX6
0	0.266819	0.595	0.465	0	Fb1 - Baseline	GLIS3
0	0.264931	0.279	0.15	0	Fb1 - Baseline	ABCA9-AS1
0	0.262984	0.527	0.376	0	Fb1 - Baseline	ARL15
3.30138e-283	0.262861	0.59	0.481	1.15608e-278	Fb1 - Baseline	MTUS1
3.77252e-293	0.260684	0.299	0.185	1.32106e-288	Fb1 - Baseline	PLCB4
0	0.260435	0.619	0.491	0	Fb1 - Baseline	TRPS1
0	0.259561	0.781	0.683	0	Fb1 - Baseline	DDX17
9.18453e-229	0.259058	0.571	0.466	3.21624e-224	Fb1 - Baseline	IMMP2L
6.22966e-248	0.258879	0.585	0.466	2.1815e-243	Fb1 - Baseline	NAALADL2
1.38152e-304	0.258772	0.349	0.229	4.83779e-300	Fb1 - Baseline	NRK
0	0.256336	0.343	0.21	0	Fb1 - Baseline	PTPRD
3.71061e-235	0.254995	0.447	0.336	1.29938e-230	Fb1 - Baseline	PCSK6
1.51038e-214	0.254289	0.635	0.557	5.28904e-210	Fb1 - Baseline	SH3D19
4.28904e-262	0.252484	0.58	0.474	1.50194e-257	Fb1 - Baseline	PLAGL1
1.68699e-218	0.251941	0.429	0.323	5.90752e-214	Fb1 - Baseline	ACTC1
6.00169e-287	0.249432	0.492	0.361	2.10167e-282	Fb1 - Baseline	LINC-PINT
1.60219e-188	0.248064	0.609	0.525	5.61056e-184	Fb1 - Baseline	PLA2G5
1.33995e-268	0.246789	0.398	0.285	4.69224e-264	Fb1 - Baseline	RUNX1T1
1.8649e-207	0.240912	0.437	0.329	6.5305e-203	Fb1 - Baseline	DLG2
3.50297e-253	0.24085	0.428	0.308	1.22667e-248	Fb1 - Baseline	PARK2
3.47091e-141	0.239838	0.347	0.261	1.21544e-136	Fb1 - Baseline	AC007319.1
0	0.237052	0.314	0.197	0	Fb1 - Baseline	TBC1D4
2.41092e-85	0.236342	0.26	0.204	8.44257e-81	Fb1 - Baseline	PDE3B
1.13046e-176	0.232715	0.409	0.319	3.95864e-172	Fb1 - Baseline	PTPRK
3.76642e-167	0.230028	0.503	0.407	1.31892e-162	Fb1 - Baseline	WWOX
3.0191e-303	0.229942	0.318	0.198	1.05723e-298	Fb1 - Baseline	PDE7B
2.16543e-237	0.229511	0.348	0.242	7.5829e-233	Fb1 - Baseline	FCHSD2
1.55549e-307	0.229402	0.776	0.688	5.44702e-303	Fb1 - Baseline	CHD9
1.33392e-195	0.226131	0.402	0.305	4.67114e-191	Fb1 - Baseline	PDE5A
2.58009e-220	0.225846	0.353	0.249	9.03498e-216	Fb1 - Baseline	ZNF385D
9.19552e-219	0.22484	0.39	0.284	3.22009e-214	Fb1 - Baseline	MB
0	0.224721	0.406	0.28	0	Fb1 - Baseline	RHOJ
7.92128e-253	0.224674	0.378	0.268	2.77387e-248	Fb1 - Baseline	OPHN1
3.87588e-274	0.223969	0.633	0.526	1.35726e-269	Fb1 - Baseline	EPB41L2
8.38491e-118	0.220388	0.32	0.249	2.93623e-113	Fb1 - Baseline	SGIP1
3.93418e-259	0.219809	0.269	0.167	1.37767e-254	Fb1 - Baseline	DOCK5
2.74613e-205	0.219435	0.503	0.399	9.61641e-201	Fb1 - Baseline	EPHA3
8.76825e-235	0.218751	0.47	0.356	3.07047e-230	Fb1 - Baseline	MBD5
1.04908e-196	0.218408	0.311	0.217	3.67366e-192	Fb1 - Baseline	TC2N
5.10503e-229	0.218372	0.58	0.476	1.78768e-224	Fb1 - Baseline	RHOBTB3
4.29014e-209	0.216692	0.735	0.666	1.50232e-204	Fb1 - Baseline	CELF2
2.41311e-205	0.21625	0.357	0.256	8.45024e-201	Fb1 - Baseline	TCAP
1.29653e-225	0.216064	0.297	0.195	4.54019e-221	Fb1 - Baseline	LINC01481
1.19043e-206	0.215717	0.411	0.313	4.16864e-202	Fb1 - Baseline	PTEN
1.31915e-303	0.211827	0.841	0.734	4.6194e-299	Fb1 - Baseline	COL6A3
8.39564e-182	0.210427	0.551	0.46	2.93998e-177	Fb1 - Baseline	PDE4D
7.88694e-93	0.210357	0.472	0.406	2.76185e-88	Fb1 - Baseline	NOX4
1.75729e-228	0.20977	0.532	0.427	6.15368e-224	Fb1 - Baseline	BAZ2B
2.20978e-241	0.209141	0.434	0.32	7.73822e-237	Fb1 - Baseline	ANKRD44
6.34914e-91	0.205499	0.301	0.243	2.22334e-86	Fb1 - Baseline	XIST
2.30009e-267	0.20538	0.786	0.701	8.05446e-263	Fb1 - Baseline	FNDC3B
2.83426e-211	0.205162	0.351	0.248	9.92503e-207	Fb1 - Baseline	MYL3
1.62904e-223	0.205079	0.3	0.199	5.70457e-219	Fb1 - Baseline	GHR
1.71211e-213	0.203813	0.414	0.309	5.99548e-209	Fb1 - Baseline	NCOA2
5.895e-280	0.203693	0.226	0.126	2.06431e-275	Fb1 - Baseline	FRMD3
5.01595e-153	0.203577	0.636	0.556	1.75648e-148	Fb1 - Baseline	NID1
8.04047e-308	0.203014	0.219	0.115	2.81561e-303	Fb1 - Baseline	TMEM144
0	0.201694	0.226	0.121	0	Fb1 - Baseline	GRAMD3
4.56574e-258	0.201508	0.673	0.562	1.59883e-253	Fb1 - Baseline	COL5A2
2.77301e-190	0.201018	0.447	0.348	9.71051e-186	Fb1 - Baseline	STARD13
8.1685e-206	0.200332	0.574	0.474	2.86045e-201	Fb1 - Baseline	ARID1B
4.98092e-229	0.198679	0.646	0.523	1.74422e-224	Fb1 - Baseline	ZFPM2
9.87879e-181	0.198261	0.193	0.115	3.45936e-176	Fb1 - Baseline	CATSPERB
4.47891e-179	0.19672	0.584	0.499	1.56842e-174	Fb1 - Baseline	ARHGAP10
7.61288e-141	0.19658	0.343	0.261	2.66588e-136	Fb1 - Baseline	AFF3
2.42233e-177	0.195724	0.414	0.324	8.48253e-173	Fb1 - Baseline	SLC25A13
1.28983e-199	0.194482	0.375	0.278	4.51673e-195	Fb1 - Baseline	FAM13A
4.36724e-148	0.193347	0.361	0.28	1.52932e-143	Fb1 - Baseline	COLEC12
3.06657e-182	0.191978	0.593	0.506	1.07385e-177	Fb1 - Baseline	MEIS2
4.54402e-177	0.191838	0.452	0.36	1.59122e-172	Fb1 - Baseline	C1orf21
2.40404e-169	0.191147	0.29	0.204	8.41848e-165	Fb1 - Baseline	CLSTN2
6.46513e-178	0.1911	0.543	0.453	2.26396e-173	Fb1 - Baseline	TBC1D5
2.31004e-150	0.190236	0.26	0.184	8.08929e-146	Fb1 - Baseline	HIF3A
1.45882e-86	0.19023	0.548	0.495	5.1085e-82	Fb1 - Baseline	TGFBR3
6.73798e-172	0.190097	0.524	0.423	2.35951e-167	Fb1 - Baseline	PLCB1
1.53516e-202	0.189667	0.356	0.255	5.37582e-198	Fb1 - Baseline	DES
1.43775e-196	0.189453	0.337	0.241	5.03473e-192	Fb1 - Baseline	TLN2
1.88743e-169	0.189023	0.583	0.492	6.60939e-165	Fb1 - Baseline	TBX20
1.89358e-239	0.18759	0.738	0.637	6.63092e-235	Fb1 - Baseline	MEG3
1.74176e-185	0.187586	0.526	0.426	6.0993e-181	Fb1 - Baseline	VPS13B
4.13406e-219	0.185689	0.303	0.202	1.44767e-214	Fb1 - Baseline	ESR1
4.26111e-188	0.185489	0.536	0.427	1.49216e-183	Fb1 - Baseline	AUTS2
4.86183e-192	0.185288	0.411	0.315	1.70251e-187	Fb1 - Baseline	CRYBG3
4.52384e-197	0.184096	0.333	0.233	1.58416e-192	Fb1 - Baseline	MEG8
8.30678e-167	0.183744	0.71	0.633	2.90887e-162	Fb1 - Baseline	COL4A2
1.20809e-169	0.183484	0.408	0.313	4.2305e-165	Fb1 - Baseline	CDK8
2.86815e-182	0.183238	0.446	0.351	1.00437e-177	Fb1 - Baseline	KANSL1
1.29756e-164	0.182436	0.542	0.457	4.54379e-160	Fb1 - Baseline	ARHGAP21
5.97508e-180	0.182155	0.606	0.525	2.09235e-175	Fb1 - Baseline	ZNF638
2.05584e-219	0.182152	0.64	0.548	7.19913e-215	Fb1 - Baseline	ECHDC2
2.22692e-178	0.182133	0.461	0.362	7.79824e-174	Fb1 - Baseline	SBF2
2.55664e-187	0.182098	0.381	0.284	8.95285e-183	Fb1 - Baseline	DENND1A
4.31369e-180	0.181963	0.454	0.349	1.51057e-175	Fb1 - Baseline	LRRC16A
2.96718e-158	0.181586	0.367	0.281	1.03905e-153	Fb1 - Baseline	TNFRSF19
2.27289e-189	0.17975	0.366	0.266	7.95921e-185	Fb1 - Baseline	NOVA1
1.67499e-163	0.179648	0.488	0.391	5.86548e-159	Fb1 - Baseline	KLF12
1.36671e-142	0.179422	0.488	0.409	4.78595e-138	Fb1 - Baseline	FOXN3
7.77994e-164	0.177782	0.373	0.281	2.72438e-159	Fb1 - Baseline	SETBP1
2.19368e-150	0.176937	0.442	0.354	7.68184e-146	Fb1 - Baseline	GPHN
7.90666e-100	0.174807	0.375	0.307	2.76875e-95	Fb1 - Baseline	SMYD3
2.78438e-157	0.17477	0.515	0.425	9.75035e-153	Fb1 - Baseline	EXOC4
1.96169e-169	0.174524	0.725	0.659	6.86943e-165	Fb1 - Baseline	MBNL1
3.60191e-158	0.174046	0.522	0.436	1.26132e-153	Fb1 - Baseline	RERE
1.33646e-179	0.172832	0.329	0.236	4.68002e-175	Fb1 - Baseline	GAB1
2.24749e-228	0.172157	0.244	0.15	7.87027e-224	Fb1 - Baseline	RNF144A
1.08077e-168	0.171597	0.766	0.704	3.78464e-164	Fb1 - Baseline	AKAP13
3.60278e-178	0.170427	0.694	0.624	1.26162e-173	Fb1 - Baseline	N4BP2L2
7.61068e-157	0.170316	0.383	0.294	2.66511e-152	Fb1 - Baseline	BCL6
7.98362e-133	0.169571	0.439	0.357	2.7957e-128	Fb1 - Baseline	EHBP1
1.1933e-203	0.169401	0.283	0.189	4.17868e-199	Fb1 - Baseline	EBF3
3.99072e-143	0.169022	0.276	0.198	1.39747e-138	Fb1 - Baseline	BCL2
1.45096e-195	0.168932	0.367	0.268	5.08097e-191	Fb1 - Baseline	STARD9
2.0837e-181	0.168284	0.466	0.364	7.29671e-177	Fb1 - Baseline	DMD
1.8259e-141	0.168074	0.514	0.426	6.39393e-137	Fb1 - Baseline	CACNA2D1
6.03371e-132	0.167881	0.286	0.211	2.11289e-127	Fb1 - Baseline	TMTC2
9.28717e-138	0.166484	0.401	0.321	3.25218e-133	Fb1 - Baseline	ANTXR2
5.47693e-130	0.165407	0.569	0.487	1.91791e-125	Fb1 - Baseline	TTC28
1.13021e-89	0.165108	0.429	0.367	3.95775e-85	Fb1 - Baseline	SPOCK1
2.77813e-141	0.164581	0.326	0.246	9.72846e-137	Fb1 - Baseline	FRMD4B
4.28282e-170	0.163974	0.673	0.583	1.49976e-165	Fb1 - Baseline	COL4A1
9.46557e-126	0.163838	0.536	0.459	3.31465e-121	Fb1 - Baseline	TSHZ2
8.7358e-160	0.163699	0.327	0.239	3.0591e-155	Fb1 - Baseline	TNNC1
1.12233e-114	0.163193	0.568	0.504	3.93019e-110	Fb1 - Baseline	PPFIBP1
8.15873e-157	0.16285	0.528	0.444	2.85702e-152	Fb1 - Baseline	SETD5
5.45751e-168	0.161845	0.402	0.307	1.91111e-163	Fb1 - Baseline	KANK1
4.80512e-151	0.161842	0.78	0.731	1.68266e-146	Fb1 - Baseline	RBMS1
4.45159e-209	0.161836	0.208	0.123	1.55886e-204	Fb1 - Baseline	ADAM19
2.55901e-124	0.16122	0.385	0.306	8.96115e-120	Fb1 - Baseline	SGCD
8.13597e-107	0.160572	0.413	0.341	2.84905e-102	Fb1 - Baseline	IGF1R
9.04952e-132	0.159897	0.484	0.403	3.16896e-127	Fb1 - Baseline	FAM172A
2.57466e-154	0.159799	0.395	0.307	9.01593e-150	Fb1 - Baseline	PHF21A
1.75322e-159	0.159649	0.358	0.267	6.13942e-155	Fb1 - Baseline	ELMO1
4.5684e-115	0.159587	0.527	0.459	1.59976e-110	Fb1 - Baseline	FOXO3
1.25758e-159	0.158452	0.455	0.36	4.40378e-155	Fb1 - Baseline	MSC-AS1
1.34952e-167	0.158402	0.368	0.276	4.72574e-163	Fb1 - Baseline	PTBP2
1.44853e-146	0.158126	0.314	0.231	5.07246e-142	Fb1 - Baseline	LDB2
3.43792e-87	0.158098	0.242	0.182	1.20389e-82	Fb1 - Baseline	LSAMP
3.54179e-133	0.157001	0.392	0.309	1.24026e-128	Fb1 - Baseline	ZNF521
6.20303e-139	0.156423	0.352	0.265	2.17218e-134	Fb1 - Baseline	ANKS1B
2.65208e-130	0.156112	0.396	0.319	9.28704e-126	Fb1 - Baseline	TPCN1
7.42741e-146	0.155786	0.651	0.581	2.60093e-141	Fb1 - Baseline	ARGLU1
4.99485e-165	0.155783	0.376	0.285	1.7491e-160	Fb1 - Baseline	HERC1
1.08691e-131	0.15523	0.323	0.246	3.80614e-127	Fb1 - Baseline	NID2
3.02513e-147	0.155143	0.492	0.396	1.05934e-142	Fb1 - Baseline	PARD3
4.99465e-136	0.154752	0.282	0.202	1.74903e-131	Fb1 - Baseline	FAM46A
4.945e-165	0.152404	0.262	0.178	1.73164e-160	Fb1 - Baseline	NR3C2
3.78002e-143	0.152388	0.282	0.203	1.32369e-138	Fb1 - Baseline	SNTB1
1.5679e-179	0.152158	0.26	0.175	5.49047e-175	Fb1 - Baseline	FAM214A
1.83615e-110	0.151776	0.332	0.258	6.42982e-106	Fb1 - Baseline	CENPP
2.82896e-165	0.15141	0.29	0.205	9.90644e-161	Fb1 - Baseline	RFTN2
2.49577e-231	0.150956	0.16	0.08	8.73968e-227	Fb1 - Baseline	PLCH1
1.25189e-128	0.150573	0.299	0.221	4.38388e-124	Fb1 - Baseline	PDZD2
1.91015e-182	0.150486	0.316	0.221	6.68897e-178	Fb1 - Baseline	MGEA5
1.88455e-149	0.150213	0.178	0.11	6.59932e-145	Fb1 - Baseline	PDZRN3
1.19963e-120	0.149961	0.548	0.471	4.20088e-116	Fb1 - Baseline	STAG1
1.11815e-126	0.149829	0.669	0.606	3.91554e-122	Fb1 - Baseline	NFIB
2.68429e-178	0.149379	0.234	0.151	9.39984e-174	Fb1 - Baseline	ST8SIA1
[truncated: 8,280 more rows]

## Sheet: Myeloid
p_val	avg_log2FC	pct.1	pct.2	p_val_adj	cluster	gene
0	3.21038	0.876	0.202	0	DCs	HLA-DQA1
3.86596e-247	3.04378	0.903	0.294	1.35378e-242	DCs	HLA-DPA1
4.6263e-221	3.01976	0.928	0.345	1.62004e-216	DCs	HLA-DRA
1.23348e-235	3.01511	0.903	0.314	4.31939e-231	DCs	HLA-DPB1
1.25164e-206	2.9408	0.975	0.513	4.38299e-202	DCs	HLA-DRB1
1.92665e-174	2.8384	0.969	0.589	6.74675e-170	DCs	CD74
3.33506e-272	2.83312	0.811	0.211	1.16787e-267	DCs	HLA-DQB1
8.10397e-134	2.57255	0.829	0.419	2.83785e-129	DCs	CST3
3.03007e-208	2.50261	0.483	0.08	1.06107e-203	DCs	AREG
0	2.42173	0.681	0.027	0	DCs	FCER1A
0	2.32387	1	0.014	0	DCs	CD1C
9.91895e-96	2.07732	0.643	0.28	3.47342e-91	DCs	EEF1A1
7.66171e-94	2.01791	0.804	0.46	2.68298e-89	DCs	ACTB
2.40392e-120	1.97569	0.467	0.113	8.41806e-116	DCs	IL1B
6.44838e-95	1.92633	0.76	0.393	2.25809e-90	DCs	SRGN
1.06262e-94	1.87004	0.789	0.453	3.72109e-90	DCs	MT-ND4L
7.30471e-127	1.85694	0.555	0.165	2.55796e-122	DCs	RPS18
6.85867e-153	1.82588	0.472	0.101	2.40177e-148	DCs	DUSP2
2.7274e-86	1.82557	0.656	0.3	9.55079e-82	DCs	RPL10
1.75564e-126	1.77529	0.515	0.141	6.14792e-122	DCs	INSIG1
2.51795e-134	1.77527	0.53	0.139	8.81736e-130	DCs	RPL26
2.09697e-92	1.76322	0.611	0.242	7.34318e-88	DCs	PLAUR
9.4832e-109	1.7432	0.625	0.23	3.32083e-104	DCs	RPS23
1.50921e-101	1.73872	0.625	0.242	5.28494e-97	DCs	RPL30
5.0587e-132	1.7279	0.535	0.144	1.77146e-127	DCs	RPL18A
2.05562e-92	1.7256	0.609	0.248	7.19836e-88	DCs	RPS8
8.02699e-118	1.72005	0.573	0.179	2.81089e-113	DCs	RPS3A
2.47216e-103	1.71789	0.548	0.179	8.65702e-99	DCs	RPS12
3.09201e-99	1.71108	0.609	0.232	1.08276e-94	DCs	RPL32
6.77549e-102	1.70754	0.634	0.252	2.37264e-97	DCs	RPL11
1.05111e-104	1.69783	0.589	0.206	3.68077e-100	DCs	RPL28
4.09472e-82	1.69104	0.647	0.307	1.43389e-77	DCs	RPL13
8.54476e-99	1.68492	0.654	0.265	2.9922e-94	DCs	JUNB
1.25039e-115	1.67968	0.555	0.167	4.37862e-111	DCs	RPS27
1.13371e-108	1.67961	0.613	0.224	3.97002e-104	DCs	RPS19
2.79697e-112	1.67215	0.515	0.156	9.79443e-108	DCs	NR4A2
0	1.66922	0.634	0.059	0	DCs	IL1R2
1.9093e-104	1.66643	0.587	0.215	6.68599e-100	DCs	RPS4X
1.37421e-218	1.65205	0.733	0.191	4.81222e-214	DCs	HLA-DRB5
1.36116e-96	1.65049	0.811	0.422	4.76651e-92	DCs	TMSB10
3.49561e-115	1.64282	0.555	0.177	1.22409e-110	DCs	RPS7
3.38354e-129	1.63407	0.548	0.146	1.18485e-124	DCs	RPS15A
1.62657e-113	1.63251	0.575	0.185	5.69593e-109	DCs	RPL37
1.56668e-112	1.6209	0.562	0.173	5.48619e-108	DCs	RPL34
1.98097e-121	1.61705	0.62	0.208	6.93696e-117	DCs	RPS3
1.33281e-49	1.61654	0.701	0.484	4.66723e-45	DCs	ZFP36
3.84944e-125	1.61524	0.555	0.161	1.348e-120	DCs	RPL29
9.19871e-106	1.61224	0.589	0.215	3.2212e-101	DCs	RPS6
2.52057e-83	1.60992	0.76	0.403	8.82654e-79	DCs	TMSB4X
1.03323e-108	1.60503	0.591	0.199	3.61816e-104	DCs	RPL19
9.82632e-70	1.60376	0.69	0.375	3.44098e-65	DCs	RPLP1
1.07879e-92	1.60067	0.683	0.305	3.7777e-88	DCs	RPS24
1.14622e-121	1.59636	0.564	0.172	4.01384e-117	DCs	CDKN1A
3.30013e-260	1.59594	0.84	0.235	1.15564e-255	DCs	CLEC10A
9.29456e-39	1.59567	0.724	0.565	3.25477e-34	DCs	FTH1
2.28567e-81	1.59486	0.816	0.509	8.00395e-77	DCs	B2M
1.27764e-118	1.59009	0.533	0.146	4.47405e-114	DCs	RPL39
2.75416e-88	1.58726	0.411	0.109	9.64452e-84	DCs	CXCL8
3.78932e-96	1.58287	0.607	0.233	1.32694e-91	DCs	RPS13
6.77399e-101	1.58145	0.56	0.189	2.37212e-96	DCs	CD83
1.18258e-99	1.55054	0.631	0.249	4.14117e-95	DCs	RPS15
6.42306e-72	1.54922	0.762	0.457	2.24923e-67	DCs	VIM
3.30672e-79	1.54734	0.971	0.869	1.15795e-74	DCs	MT-CO1
2.43265e-82	1.54591	0.694	0.353	8.51866e-78	DCs	H3F3B
1.5865e-102	1.54559	0.578	0.205	5.55562e-98	DCs	RPL7A
4.75492e-93	1.5394	0.616	0.266	1.66508e-88	DCs	RPLP0
9.07261e-70	1.53593	0.67	0.349	3.17705e-65	DCs	TPT1
5.09922e-106	1.53248	0.569	0.195	1.78564e-101	DCs	RPL15
4.62778e-120	1.53004	0.571	0.175	1.62056e-115	DCs	RPL18
2.92535e-155	1.52436	0.737	0.241	1.0244e-150	DCs	LYZ
7.03508e-167	1.52111	0.555	0.133	2.46354e-162	DCs	HLA-DMA
3.20488e-99	1.51565	0.634	0.243	1.12228e-94	DCs	RPS14
3.15663e-101	1.51043	0.596	0.221	1.10539e-96	DCs	RPL6
2.44968e-105	1.51028	0.569	0.187	8.57829e-101	DCs	RPS27A
3.38206e-86	1.50897	0.58	0.241	1.18433e-81	DCs	RPS16
2.40803e-101	1.50724	0.575	0.203	8.43244e-97	DCs	RPL35A
3.11723e-90	1.49958	0.638	0.276	1.09159e-85	DCs	RPL8
3.82386e-62	1.49725	0.281	0.072	1.33904e-57	DCs	CCL4L2
4.92337e-107	1.49672	0.418	0.1	1.72407e-102	DCs	BCL2A1
5.59106e-260	1.4957	0.362	0.037	1.95788e-255	DCs	C15orf48
2.06109e-77	1.49345	0.933	0.742	7.21753e-73	DCs	MT-CO2
1.0491e-67	1.48534	0.598	0.269	3.67375e-63	DCs	NFKBIA
8.7499e-93	1.46248	0.701	0.332	3.06404e-88	DCs	RPS9
4.08068e-93	1.46242	0.564	0.2	1.42897e-88	DCs	RPL12
7.98026e-100	1.4559	0.625	0.24	2.79453e-95	DCs	FAU
9.1359e-80	1.45402	0.683	0.34	3.19921e-75	DCs	PTMA
9.8882e-119	1.44991	0.587	0.187	3.46265e-114	DCs	RPS2
3.38341e-82	1.44543	0.431	0.135	1.1848e-77	DCs	RGCC
2.33992e-95	1.44469	0.609	0.242	8.19392e-91	DCs	H3F3A
2.91298e-46	1.42699	0.596	0.323	1.02007e-41	DCs	FOS
8.89393e-115	1.41754	0.589	0.198	3.11448e-110	DCs	RPL3
7.91297e-142	1.40912	0.524	0.128	2.77097e-137	DCs	RACK1
3.41258e-140	1.40578	0.528	0.132	1.19502e-135	DCs	RPL17
1.96887e-103	1.40345	0.542	0.175	6.89457e-99	DCs	RPS26
5.64158e-83	1.39662	0.658	0.316	1.97557e-78	DCs	PFN1
1.19293e-94	1.3958	0.607	0.246	4.17741e-90	DCs	RPL5
9.01667e-69	1.39102	0.67	0.37	3.15746e-64	DCs	GAPDH
2.14208e-89	1.387	0.654	0.289	7.50112e-85	DCs	ACTG1
1.09393e-108	1.38436	0.573	0.183	3.83071e-104	DCs	RPLP2
6.78821e-115	1.38395	0.535	0.153	2.3771e-110	DCs	RPS21
1.45246e-67	1.38029	0.885	0.678	5.08624e-63	DCs	MT-CO3
1.35776e-119	1.38	0.58	0.186	4.75459e-115	DCs	RPS5
1.95648e-86	1.37831	0.481	0.162	6.8512e-82	DCs	GPR183
4.40165e-105	1.37482	0.562	0.187	1.54137e-100	DCs	RPL14
1.05955e-73	1.37464	0.84	0.56	3.71034e-69	DCs	MT-CYB
6.36072e-100	1.36744	0.802	0.417	2.2274e-95	DCs	HLA-B
3.22056e-91	1.36432	0.694	0.311	1.12778e-86	DCs	MT-ATP8
1.56719e-73	1.35087	0.299	0.071	5.48798e-69	DCs	CCL3L1
1.33423e-78	1.34823	0.683	0.349	4.67222e-74	DCs	HERPUD1
1.981e-71	1.34709	0.697	0.377	6.93706e-67	DCs	EIF1
5.20783e-101	1.34586	0.573	0.182	1.82368e-96	DCs	RPS28
8.84049e-61	1.33564	0.33	0.098	3.09576e-56	DCs	TNF
3.3494e-256	1.33409	0.611	0.111	1.17289e-251	DCs	LSP1
2.22707e-90	1.31901	0.625	0.256	7.79875e-86	DCs	RPS25
1.16501e-96	1.31345	0.551	0.194	4.07964e-92	DCs	SLC2A3
8.69839e-126	1.30132	0.564	0.17	3.046e-121	DCs	EEF1B2
9.98828e-86	1.28915	0.728	0.372	3.4977e-81	DCs	MT-ND5
6.68184e-68	1.28426	0.243	0.054	2.33985e-63	DCs	G0S2
6.82713e-106	1.28357	0.573	0.184	2.39073e-101	DCs	RPL36
4.80736e-105	1.2748	0.562	0.186	1.68344e-100	DCs	RPL23A
7.92945e-78	1.25988	0.494	0.174	2.77674e-73	DCs	PPP1R15A
1.91309e-105	1.2556	0.593	0.209	6.69927e-101	DCs	NACA
6.95773e-61	1.23921	0.6	0.309	2.43646e-56	DCs	UBC
3.0414e-96	1.22633	0.553	0.188	1.06504e-91	DCs	RPL37A
2.424e-50	1.22121	0.569	0.301	8.48836e-46	DCs	DUSP1
2.96263e-74	1.21745	0.762	0.452	1.03745e-69	DCs	PABPC1
1.10287e-117	1.20522	0.683	0.263	3.86204e-113	DCs	COTL1
3.04402e-111	1.20314	0.553	0.167	1.06595e-106	DCs	UBA52
1.09152e-136	1.19563	0.542	0.147	3.82227e-132	DCs	CXCL16
3.91625e-146	1.19476	0.425	0.084	1.37139e-141	DCs	RGS1
4.10427e-100	1.19326	0.618	0.223	1.43723e-95	DCs	SH3BGRL3
1.84001e-112	1.18965	0.548	0.162	6.44335e-108	DCs	RPL9
1.76977e-53	1.18353	0.596	0.318	6.19739e-49	DCs	IFITM3
3.14031e-115	1.18277	0.578	0.189	1.09967e-110	DCs	RPL4
4.70704e-67	1.1772	0.524	0.202	1.64831e-62	DCs	IER3
9.7594e-124	1.17587	0.735	0.305	3.41755e-119	DCs	C1orf162
1.11016e-66	1.17535	0.813	0.527	3.88756e-62	DCs	MT-ND3
1.51665e-104	1.1746	0.544	0.171	5.31101e-100	DCs	RPL24
2.81892e-80	1.174	0.501	0.177	9.87128e-76	DCs	SGK1
3.27966e-92	1.17304	0.573	0.22	1.14847e-87	DCs	RPL10A
1.06604e-106	1.17154	0.582	0.188	3.73307e-102	DCs	RPL22
2.4315e-108	1.15826	0.822	0.443	8.51461e-104	DCs	FCGR2B
1.41506e-94	1.1576	0.571	0.196	4.95525e-90	DCs	RPL41
4.1064e-101	1.15313	0.546	0.186	1.43798e-96	DCs	RPSA
6.09791e-59	1.14389	0.481	0.192	2.13537e-54	DCs	TNFAIP3
9.70198e-66	1.1431	0.71	0.392	3.39744e-61	DCs	TYROBP
3.67992e-70	1.13205	0.663	0.346	1.28863e-65	DCs	FCER1G
5.69674e-183	1.13199	0.481	0.091	1.99489e-178	DCs	EEF1G
1.54008e-113	1.12553	0.578	0.183	5.39305e-109	DCs	RPL27
1.05966e-106	1.1155	0.564	0.188	3.71071e-102	DCs	CLIC1
4.53475e-63	1.10758	0.753	0.462	1.58798e-58	DCs	MT-ATP6
6.48172e-128	1.10752	0.578	0.172	2.26977e-123	DCs	FXYD5
1.76678e-73	1.10512	0.449	0.154	6.18689e-69	DCs	KLF4
5.23818e-92	1.1005	0.618	0.241	1.83431e-87	DCs	CFL1
2.17415e-100	1.0983	0.526	0.161	7.61344e-96	DCs	RPS29
1.04405e-72	1.09666	0.611	0.267	3.65604e-68	DCs	S100A10
1.97702e-91	1.09435	0.555	0.198	6.92314e-87	DCs	RPL35
5.69377e-79	1.08464	0.584	0.241	1.99384e-74	DCs	IFITM2
3.25667e-99	1.08367	0.589	0.208	1.14042e-94	DCs	HSPA8
4.36442e-163	1.08183	0.6	0.152	1.52833e-158	DCs	RNASE6
1.41982e-88	1.0754	0.773	0.38	4.97192e-84	DCs	HLA-C
2.13362e-79	1.07315	0.616	0.269	7.4715e-75	DCs	PPIA
6.40034e-75	1.06179	0.427	0.137	2.24127e-70	DCs	RGS2
0	1.05503	0.629	0.071	0	DCs	GPAT3
4.08005e-78	1.05452	0.596	0.26	1.42875e-73	DCs	YBX1
9.30583e-107	1.05025	0.535	0.151	3.25872e-102	DCs	OAZ1
6.87703e-86	1.03709	0.703	0.323	2.4082e-81	DCs	HLA-A
1.1837e-84	1.02353	0.51	0.172	4.14507e-80	DCs	NR4A1
1.42839e-108	1.02261	0.838	0.437	5.00195e-104	DCs	CPVL
5.25214e-101	1.0207	0.557	0.189	1.8392e-96	DCs	BTF3
3.25381e-201	1.01848	0.728	0.193	1.13942e-196	DCs	JAML
4.56288e-115	1.01829	0.512	0.129	1.59783e-110	DCs	ATP5F1E
2.31507e-121	1.01723	0.501	0.126	8.1069e-117	DCs	GABARAP
1.47041e-71	1.01221	0.638	0.306	5.1491e-67	DCs	LAPTM5
1.98853e-69	1.00765	0.51	0.196	6.96342e-65	DCs	GADD45B
7.40873e-137	1.00141	0.438	0.094	2.59439e-132	DCs	NR4A3
4.22664e-79	0.999756	0.609	0.248	1.48009e-74	DCs	S100A11
1.1257e-86	0.992381	0.476	0.142	3.94197e-82	DCs	FOSB
8.15327e-72	0.982878	0.627	0.287	2.85511e-67	DCs	TAGLN2
5.69336e-63	0.982748	0.494	0.197	1.9937e-58	DCs	NLRP3
1.57029e-72	0.976005	0.762	0.408	5.49886e-68	DCs	MT-ND1
0	0.96854	0.413	0.005	0	DCs	CD1E
1.46109e-80	0.962235	0.681	0.32	5.11646e-76	DCs	CYBA
4.40155e-77	0.953525	0.537	0.2	1.54134e-72	DCs	TIMP1
3.35751e-37	0.953472	0.546	0.307	1.17573e-32	DCs	AFF3
2.59018e-97	0.942875	0.53	0.165	9.07031e-93	DCs	RPL13A
7.37687e-46	0.935999	0.175	0.041	2.58323e-41	DCs	MIR155HG
5.82442e-73	0.934094	0.553	0.226	2.03959e-68	DCs	TUBA1B
4.17892e-62	0.9322	0.479	0.183	1.46337e-57	DCs	CRIP1
2.03782e-79	0.930813	0.422	0.125	7.13603e-75	DCs	ATF3
2.02142e-80	0.928754	0.56	0.222	7.07862e-76	DCs	EEF2
5.45229e-64	0.927727	0.53	0.215	1.90928e-59	DCs	BTG1
1.03972e-134	0.927128	0.497	0.114	3.6409e-130	DCs	ATP5MC2
2.59372e-80	0.922192	0.562	0.212	9.08269e-76	DCs	PNRC1
1.60617e-110	0.920828	0.506	0.139	5.62449e-106	DCs	HCST
1.94875e-59	0.917432	0.751	0.447	6.82413e-55	DCs	ZFP36L2
2.37567e-94	0.917285	0.557	0.191	8.31912e-90	DCs	RPS11
6.33496e-110	0.911959	0.517	0.141	2.21838e-105	DCs	RPL38
5.58233e-61	0.911426	0.773	0.491	1.95482e-56	DCs	REL
4.2686e-125	0.90293	0.389	0.08	1.49478e-120	DCs	SELENOK
7.11865e-133	0.89418	0.33	0.057	2.49281e-128	DCs	TRAF1
2.27203e-67	0.893855	0.739	0.394	7.95618e-63	DCs	MT-ND4
1.15543e-114	0.889714	0.537	0.15	4.04608e-110	DCs	RPL7
3.12599e-65	0.887232	0.638	0.307	1.09466e-60	DCs	S100A4
4.38857e-59	0.885627	0.685	0.378	1.53679e-54	DCs	SERF2
2.49714e-64	0.884038	0.501	0.208	8.7445e-60	DCs	EZR
1.37112e-93	0.8831	0.553	0.189	4.80137e-89	DCs	RPL31
3.42849e-80	0.881634	0.618	0.269	1.20059e-75	DCs	ARPC1B
1.42636e-185	0.880389	0.454	0.08	4.99483e-181	DCs	CKLF
1.72636e-43	0.878739	0.546	0.295	6.04535e-39	DCs	LITAF
8.08528e-77	0.864729	0.578	0.227	2.8313e-72	DCs	EMP3
1.65503e-79	0.848395	0.434	0.138	5.79559e-75	DCs	DDIT4
4.59182e-84	0.847621	0.463	0.144	1.60796e-79	DCs	H2AFZ
1.11326e-76	0.843763	0.404	0.124	3.89841e-72	DCs	CCSER1
7.23483e-76	0.841758	0.629	0.264	2.53349e-71	DCs	AIF1
2.59799e-110	0.841293	0.319	0.06	9.09763e-106	DCs	CHMP1B
2.78245e-95	0.841289	0.501	0.158	9.74357e-91	DCs	RILPL2
3.81184e-92	0.838128	0.519	0.161	1.33483e-87	DCs	RPL21
1.02037e-152	0.837926	0.407	0.074	3.57315e-148	DCs	CXCR4
1.33287e-80	0.834909	0.497	0.174	4.66744e-76	DCs	LDHA
1.92073e-74	0.833147	0.434	0.143	6.72602e-70	DCs	TUBA1A
7.78385e-102	0.830866	0.636	0.244	2.72575e-97	DCs	CTSH
6.69552e-115	0.828694	0.551	0.16	2.34464e-110	DCs	GSTP1
3.91229e-100	0.827974	0.56	0.181	1.37001e-95	DCs	SLC25A6
1.5628e-56	0.82483	0.64	0.327	5.4726e-52	DCs	MYL6
4.23188e-90	0.822807	0.56	0.198	1.48192e-85	DCs	HNRNPA1
1.34695e-89	0.817268	0.631	0.259	4.71673e-85	DCs	SARAF
1.87851e-136	0.816663	0.461	0.1	6.57815e-132	DCs	NME2
4.82183e-108	0.814482	0.596	0.195	1.68851e-103	DCs	FGL2
9.31392e-53	0.811588	0.679	0.384	3.26155e-48	DCs	MCL1
5.07016e-28	0.806299	0.524	0.32	1.77547e-23	DCs	CREM
2.7789e-81	0.804125	0.456	0.145	9.73117e-77	DCs	MT-ND6
3.52131e-77	0.802853	0.64	0.284	1.23309e-72	DCs	CD37
7.73052e-73	0.801785	0.494	0.175	2.70707e-68	DCs	IER2
9.38695e-87	0.796984	0.645	0.262	3.28712e-82	DCs	ITGB2
5.63762e-17	0.796908	0.533	0.397	1.97418e-12	DCs	RTN1
1.09926e-140	0.796862	0.6	0.164	3.84939e-136	DCs	CYTIP
5.43729e-41	0.794394	0.537	0.274	1.90403e-36	DCs	NFKBIZ
1.75775e-49	0.791177	0.62	0.358	6.15528e-45	DCs	ARPC3
9.85081e-45	0.791014	0.348	0.125	3.44956e-40	DCs	EGR1
2.52507e-26	0.790147	0.589	0.392	8.84228e-22	DCs	KLF6
4.68476e-124	0.787344	0.429	0.095	1.64051e-119	DCs	RPL36A
7.73097e-53	0.784926	0.627	0.328	2.70723e-48	DCs	CIITA
1.41384e-58	0.784556	0.553	0.243	4.95099e-54	DCs	LGALS1
2.49699e-63	0.782991	0.591	0.264	8.74397e-59	DCs	HSP90AB1
3.61366e-99	0.779334	0.546	0.178	1.26543e-94	DCs	RNASET2
4.4654e-58	0.776702	0.636	0.323	1.56369e-53	DCs	S100A6
1.3217e-56	0.775484	0.721	0.423	4.62833e-52	DCs	PCBP2
5.61311e-110	0.775289	0.488	0.133	1.9656e-105	DCs	COMMD6
3.97754e-33	0.773545	0.308	0.121	1.39285e-28	DCs	HSPA1A
6.37768e-129	0.7718	0.476	0.109	2.23334e-124	DCs	ATP5MG
2.29683e-55	0.768186	0.393	0.146	8.04306e-51	DCs	CYCS
2.20743e-40	0.76748	0.407	0.181	7.72999e-36	DCs	ICAM1
3.23324e-39	0.764248	0.71	0.482	1.13222e-34	DCs	ITM2B
1.16209e-205	0.762036	0.42	0.062	4.06939e-201	DCs	FLT3
8.733e-99	0.759376	0.461	0.132	3.05812e-94	DCs	SLC25A5
9.95413e-120	0.758523	0.645	0.213	3.48574e-115	DCs	HLA-DMB
1.23488e-85	0.756954	0.515	0.176	4.32432e-81	DCs	NPM1
2.3547e-71	0.751568	0.609	0.271	8.24567e-67	DCs	ARHGDIB
0	0.75	0.135	0.003	0	DCs	CCL22
1.57343e-64	0.746112	0.427	0.15	5.50982e-60	DCs	DBI
1.37726e-64	0.741126	0.672	0.339	4.82289e-60	DCs	ETS2
1.11485e-86	0.738853	0.548	0.2	3.90397e-82	DCs	CMTM6
6.42529e-92	0.738167	0.539	0.18	2.25001e-87	DCs	SERP1
4.86799e-61	0.735096	0.607	0.293	1.70467e-56	DCs	AP1S2
1.37268e-49	0.734474	0.811	0.579	4.80687e-45	DCs	FCGR2A
2.21337e-102	0.734277	0.342	0.071	7.75078e-98	DCs	PTGS2
2.41724e-56	0.72718	0.631	0.304	8.4647e-52	DCs	ADAM28
9.17241e-69	0.726112	0.488	0.186	3.21199e-64	DCs	NFKBID
1.5577e-57	0.717749	0.524	0.232	5.45475e-53	DCs	TPI1
4.24993e-48	0.715105	0.584	0.304	1.48824e-43	DCs	MAT2A
5.80932e-79	0.712178	0.371	0.098	2.03431e-74	DCs	RPS10
9.3187e-61	0.706259	0.569	0.255	3.26322e-56	DCs	EEF1D
1.24678e-56	0.70611	0.56	0.257	4.36597e-52	DCs	GRN
1.18857e-107	0.7034	0.427	0.101	4.16213e-103	DCs	ATP6V0C
8.46356e-54	0.70334	0.438	0.165	2.96377e-49	DCs	JUN
1.92603e-84	0.701163	0.481	0.15	6.74457e-80	DCs	RPL27A
3.31652e-74	0.699742	0.42	0.135	1.16138e-69	DCs	ALOX5AP
3.52268e-104	0.699069	0.506	0.15	1.23357e-99	DCs	SYNGR2
8.33677e-90	0.697079	0.402	0.11	2.91937e-85	DCs	STX11
0	0.688464	0.258	0.008	0	DCs	CST7
1.48827e-72	0.68488	0.701	0.337	5.21164e-68	DCs	GLIPR1
2.17605e-44	0.682603	0.51	0.246	7.62008e-40	DCs	BTG2
1.20073e-69	0.674447	0.36	0.105	4.20472e-65	DCs	EIF4A3
2.26239e-33	0.673654	0.355	0.159	7.92245e-29	DCs	HBEGF
5.21072e-49	0.667777	0.616	0.335	1.82469e-44	DCs	COX4I1
1.44681e-08	0.667186	0.409	0.319	0.000506644	DCs	LMNA
3.03774e-91	0.666329	0.533	0.176	1.06376e-86	DCs	CORO1A
5.38679e-63	0.666061	0.483	0.189	1.88635e-58	DCs	PCBP1
2.6613e-53	0.664024	0.672	0.365	9.31933e-49	DCs	MYL12A
3.41179e-50	0.659812	0.625	0.322	1.19474e-45	DCs	CD55
3.06086e-08	0.659467	0.872	0.849	0.00107185	DCs	SAT1
3.02928e-52	0.658344	0.627	0.326	1.06079e-47	DCs	PFDN5
5.8419e-45	0.655834	0.582	0.309	2.04572e-40	DCs	HSP90AA1
1.98922e-65	0.654394	0.533	0.219	6.96587e-61	DCs	EIF3K
6.41225e-27	0.653651	0.366	0.18	2.24544e-22	DCs	RHOB
2.36042e-51	0.652248	0.652	0.349	8.26572e-47	DCs	CD86
1.40075e-10	0.649329	0.229	0.127	4.90514e-06	DCs	CXCL3
1.07114e-30	0.644703	0.591	0.364	3.75091e-26	DCs	ANXA1
5.63539e-87	0.643975	0.364	0.092	1.9734e-82	DCs	CSRNP1
5.25305e-23	0.643182	0.535	0.358	1.83951e-18	DCs	SQSTM1
7.33625e-72	0.642735	0.369	0.108	2.56901e-67	DCs	TAGAP
1.28446e-283	0.642552	0.319	0.026	4.49794e-279	DCs	LGALS2
5.60163e-76	0.637901	0.362	0.097	1.96158e-71	DCs	RBKS
7.6685e-163	0.637652	0.438	0.083	2.68535e-158	DCs	CNN2
2.93689e-35	0.634429	0.306	0.111	1.02844e-30	DCs	CCL3
3.62995e-54	0.629419	0.42	0.156	1.27114e-49	DCs	KDM6B
7.67282e-40	0.628304	0.308	0.107	2.68687e-35	DCs	DNAJB1
1.07072e-51	0.624268	0.348	0.119	3.74946e-47	DCs	ID2
4.07725e-55	0.623381	0.333	0.107	1.42777e-50	DCs	GLA
3.45286e-29	0.619998	0.674	0.462	1.20912e-24	DCs	MAP3K8
1.0437e-23	0.613377	0.346	0.178	3.65484e-19	DCs	ZNF331
5.45072e-193	0.611545	0.324	0.04	1.90873e-188	DCs	PKIB
1.01994e-62	0.610237	0.285	0.076	3.57161e-58	DCs	PPIF
5.92057e-86	0.605748	0.339	0.084	2.07326e-81	DCs	BHLHE40
8.38636e-41	0.603855	0.537	0.287	2.93673e-36	DCs	PKM
5.33677e-70	0.601123	0.481	0.166	1.86883e-65	DCs	RPL36AL
7.21792e-52	0.600366	0.6	0.299	2.52757e-47	DCs	CCNI
1.50599e-61	0.600304	0.458	0.174	5.27368e-57	DCs	HINT1
4.44806e-49	0.599855	0.434	0.174	1.55762e-44	DCs	DNAJA1
8.40734e-98	0.59959	0.288	0.054	2.94408e-93	DCs	CD52
2.6461e-31	0.599023	0.658	0.455	9.26611e-27	DCs	ARPC2
1.58475e-38	0.598614	0.598	0.327	5.54948e-34	DCs	NAMPT
3.51671e-100	0.597947	0.4	0.094	1.23148e-95	DCs	MIF
9.66344e-65	0.595106	0.299	0.079	3.38394e-60	DCs	HSPE1
4.23145e-62	0.593829	0.452	0.166	1.48177e-57	DCs	GPX4
3.31569e-59	0.590283	0.303	0.089	1.16109e-54	DCs	YWHAH
1.11434e-155	0.589071	0.425	0.078	3.90218e-151	DCs	CFP
7.60587e-71	0.587484	0.297	0.074	2.66343e-66	DCs	BIRC3
8.14345e-17	0.586899	0.249	0.125	2.85167e-12	DCs	MT2A
2.9313e-149	0.583364	0.382	0.068	1.02648e-144	DCs	SPINT2
1.35787e-89	0.58318	0.317	0.07	4.75499e-85	DCs	CKS2
4.84489e-60	0.582832	0.674	0.331	1.69658e-55	DCs	MT-ND2
1.58733e-51	0.582439	0.328	0.11	5.55853e-47	DCs	PIM3
4.24251e-119	0.579061	0.396	0.083	1.48564e-114	DCs	HIGD2A
5.98319e-26	0.57875	0.638	0.486	2.09519e-21	DCs	FTL
2.16489e-71	0.576809	0.425	0.13	7.58101e-67	DCs	CALM2
1.77861e-58	0.576056	0.49	0.196	6.22834e-54	DCs	GNG5
2.41138e-105	0.575953	0.308	0.058	8.44417e-101	DCs	ATP2B1-AS1
6.69505e-61	0.575209	0.613	0.282	2.34447e-56	DCs	CSF2RA
5.17877e-46	0.575101	0.404	0.164	1.8135e-41	DCs	MAP1LC3B
6.44333e-65	0.571893	0.422	0.144	2.25633e-60	DCs	SYAP1
3.37927e-132	0.56968	0.378	0.073	1.18335e-127	DCs	PEA15
2.25573e-44	0.569553	0.724	0.432	7.89913e-40	DCs	STK17B
5.32197e-70	0.568882	0.474	0.168	1.86365e-65	DCs	SUB1
6.42123e-185	0.567193	0.162	0.01	2.24859e-180	DCs	DUSP4
3.31433e-21	0.566971	0.472	0.288	1.16061e-16	DCs	SOD2
6.74377e-84	0.565093	0.474	0.142	2.36153e-79	DCs	RPL23
8.81835e-82	0.56364	0.58	0.214	3.08801e-77	DCs	LST1
1.3275e-54	0.562818	0.409	0.15	4.64864e-50	DCs	CALR
1.00397e-62	0.56116	0.362	0.113	3.51569e-58	DCs	TGIF1
1.97177e-40	0.560577	0.679	0.417	6.90473e-36	DCs	RHOA
1.59704e-149	0.559027	0.447	0.089	5.59252e-145	DCs	LIMD2
7.82019e-61	0.557239	0.312	0.088	2.73847e-56	DCs	VMO1
1.41711e-55	0.556231	0.337	0.107	4.96244e-51	DCs	SOCS3
5.89155e-90	0.554921	0.301	0.064	2.0631e-85	DCs	ZC3H12A
2.35722e-60	0.553315	0.454	0.168	8.2545e-56	DCs	TOMM7
2.4741e-58	0.548855	0.483	0.193	8.66379e-54	DCs	CHCHD2
3.59006e-65	0.546918	0.519	0.203	1.25717e-60	DCs	MNDA
4.45263e-66	0.546503	0.389	0.124	1.55922e-61	DCs	EIF3F
4.78884e-158	0.545207	0.393	0.066	1.67695e-153	DCs	CD48
2.05723e-69	0.544285	0.29	0.073	7.204e-65	DCs	ARL5B
7.12953e-31	0.543889	0.42	0.21	2.49662e-26	DCs	GK
4.37648e-78	0.541782	0.521	0.176	1.53256e-73	DCs	ITGAX
5.45287e-16	0.5397	0.276	0.139	1.90949e-11	DCs	CXCL2
2.36144e-52	0.539547	0.42	0.167	8.26928e-48	DCs	EIF3L
1.75335e-61	0.534685	0.456	0.168	6.13987e-57	DCs	RNASEK
6.54238e-53	0.533093	0.519	0.23	2.29101e-48	DCs	RGS10
2.8616e-15	0.531964	0.267	0.14	1.00208e-10	DCs	FABP5
6.92653e-56	0.531521	0.53	0.227	2.42553e-51	DCs	VAMP8
7.92077e-32	0.530519	0.344	0.153	2.7737e-27	DCs	HSPD1
1.94266e-68	0.527367	0.479	0.176	6.80279e-64	DCs	HMGN1
3.27005e-13	0.524802	0.701	0.601	1.1451e-08	DCs	ZFP36L1
1.26942e-30	0.524558	0.544	0.305	4.44526e-26	DCs	PHACTR1
1.2769e-40	0.52411	0.339	0.131	4.47146e-36	DCs	MYADM
3.04443e-40	0.522746	0.537	0.267	1.0661e-35	DCs	NPC2
2.30158e-24	0.521519	0.202	0.073	8.05966e-20	DCs	HSPA1B
9.32589e-116	0.521323	0.4	0.085	3.26574e-111	DCs	SERPINA1
3.79826e-43	0.520507	0.447	0.202	1.33007e-38	DCs	ENO1
6.52379e-42	0.518839	0.384	0.155	2.2845e-37	DCs	SERPINB9
4.85603e-66	0.518401	0.434	0.149	1.70048e-61	DCs	PPT1
2.34266e-70	0.518193	0.47	0.157	8.20351e-66	DCs	TMA7
9.49177e-116	0.515892	0.299	0.052	3.32383e-111	DCs	MAFF
3.89674e-38	0.514268	0.53	0.271	1.36456e-33	DCs	CALM1
2.16084e-86	0.513525	0.407	0.111	7.56683e-82	DCs	RPS17
3.56248e-66	0.512965	0.431	0.142	1.24751e-61	DCs	RPS20
2.36849e-77	0.511692	0.402	0.108	8.29397e-73	DCs	MS4A7
1.74856e-110	0.511173	0.335	0.066	6.1231e-106	DCs	CAPG
2.13299e-34	0.509449	0.894	0.721	7.46931e-30	DCs	DDX5
4.92453e-37	0.50723	0.348	0.143	1.72447e-32	DCs	TUBB4B
1.27719e-09	0.506533	0.481	0.37	4.47245e-05	DCs	PLEK
6.74866e-169	0.502572	0.299	0.038	2.36324e-164	DCs	PDCL3
1.06386e-104	0.50157	0.452	0.118	3.72541e-100	DCs	ELOVL5
2.55436e-38	0.501176	0.521	0.265	8.94486e-34	DCs	COX7C
1.14757e-35	0.499159	0.638	0.362	4.01856e-31	DCs	LCP1
5.87606e-67	0.498395	0.4	0.126	2.05768e-62	DCs	COX6A1
4.63239e-42	0.498345	0.613	0.327	1.62217e-37	DCs	HMGB1
2.58494e-51	0.496653	0.649	0.329	9.05193e-47	DCs	IL13RA1
8.67028e-135	0.496176	0.252	0.033	3.03616e-130	DCs	NET1
2.33438e-87	0.494967	0.339	0.081	8.17452e-83	DCs	PRELID1
2.90864e-38	0.494306	0.413	0.185	1.01855e-33	DCs	CEBPD
9.76561e-53	0.493107	0.458	0.189	3.41972e-48	DCs	CNPY3
2.01033e-28	0.492158	0.616	0.394	7.03978e-24	DCs	PLSCR1
8.13713e-13	0.491463	0.591	0.477	2.84946e-08	DCs	UVRAG
1.40234e-165	0.490134	0.308	0.04	4.91071e-161	DCs	IL18R1
1.1254e-42	0.489482	0.483	0.229	3.94094e-38	DCs	SEC11A
2.47924e-85	0.489101	0.355	0.09	8.68181e-81	DCs	HNRNPA0
1.80569e-88	0.487419	0.339	0.081	6.32316e-84	DCs	SNHG15
3.7096e-64	0.487076	0.537	0.212	1.29903e-59	DCs	GMFG
5.05712e-40	0.486904	0.404	0.168	1.7709e-35	DCs	CSTB
1.75e-29	0.486707	0.807	0.597	6.12815e-25	DCs	SAMHD1
5.37686e-28	0.484972	0.326	0.15	1.88287e-23	DCs	XBP1
3.61634e-49	0.48455	0.438	0.179	1.26637e-44	DCs	TMEM123
9.19824e-38	0.484379	0.508	0.258	3.22104e-33	DCs	YWHAB
7.6036e-28	0.483237	0.634	0.414	2.66263e-23	DCs	TPM3
1.29289e-23	0.482349	0.171	0.058	4.52744e-19	DCs	IL1RN
4.52345e-23	0.481624	0.189	0.068	1.58402e-18	DCs	EREG
2.6691e-62	0.481051	0.463	0.172	9.34667e-58	DCs	GPSM3
2.19113e-28	0.477466	0.78	0.581	7.67289e-24	DCs	HCLS1
2.34614e-46	0.477146	0.452	0.187	8.2157e-42	DCs	PPDPF
1.24159e-45	0.474563	0.454	0.198	4.34779e-41	DCs	EIF3E
1.10035e-35	0.473117	0.53	0.29	3.8532e-31	DCs	ATP6V0B
1.44914e-49	0.469429	0.294	0.094	5.0746e-45	DCs	B3GNT5
4.12157e-189	0.466531	0.324	0.04	1.44329e-184	DCs	CD1D
5.27045e-68	0.463825	0.431	0.143	1.84561e-63	DCs	RHOG
2.46804e-56	0.463143	0.315	0.096	8.64259e-52	DCs	ETV3
1.7009e-84	0.463027	0.364	0.092	5.95622e-80	DCs	CARD16
3.23401e-30	0.462148	0.742	0.489	1.13249e-25	DCs	ATP2B1
3.04477e-73	0.462027	0.261	0.058	1.06622e-68	DCs	TREM1
4.84065e-145	0.461333	0.321	0.05	1.6951e-140	DCs	HLA-DOA
8.89838e-78	0.461	0.319	0.079	3.11603e-73	DCs	PTGER4
5.94179e-159	0.460774	0.292	0.038	2.08069e-154	DCs	CALHM6
9.81331e-37	0.460442	0.485	0.234	3.43643e-32	DCs	CD68
2.49858e-269	0.459449	0.308	0.026	8.74953e-265	DCs	ADAM8
2.75483e-34	0.458545	0.474	0.248	9.64685e-30	DCs	SRSF2
2.6416e-45	0.458145	0.485	0.213	9.25035e-41	DCs	TMBIM6
9.78378e-73	0.456277	0.369	0.106	3.42608e-68	DCs	MTHFD2
4.25014e-26	0.453692	0.591	0.362	1.48831e-21	DCs	TYMP
2.91284e-60	0.453008	0.31	0.087	1.02002e-55	DCs	SERTAD1
1.00548e-47	0.45205	0.299	0.097	3.52098e-43	DCs	PSME2
1.12943e-30	0.451461	0.463	0.242	3.95506e-26	DCs	TNFSF13B
4.98868e-22	0.45057	0.467	0.286	1.74694e-17	DCs	SERPINB1
5.36654e-138	0.450376	0.29	0.043	1.87925e-133	DCs	PPA1
1.28322e-58	0.449929	0.378	0.126	4.49358e-54	DCs	BID
1.29472e-102	0.449922	0.339	0.072	4.53385e-98	DCs	RAC2
1.35728e-52	0.448297	0.438	0.171	4.75293e-48	DCs	LY86
2.65713e-32	0.445623	0.339	0.145	9.30473e-28	DCs	EIF4E
8.54867e-47	0.445614	0.436	0.177	2.99357e-42	DCs	ZFAS1
4.15509e-27	0.444932	0.49	0.278	1.45503e-22	DCs	HNRNPU
2.84244e-51	0.444913	0.447	0.18	9.95366e-47	DCs	VASP
2.89087e-40	0.443148	0.546	0.27	1.01233e-35	DCs	GPRIN3
3.52683e-152	0.442219	0.166	0.013	1.23503e-147	DCs	CD69
1.54295e-58	0.442131	0.236	0.056	5.40312e-54	DCs	PMAIP1
5.77157e-08	0.439336	0.144	0.077	0.00202109	DCs	IL10
1.32199e-26	0.438843	0.24	0.096	4.62935e-22	DCs	RP11-669M16.1
1.28228e-44	0.438287	0.461	0.194	4.49029e-40	DCs	UBB
2.61875e-76	0.438069	0.319	0.079	9.17035e-72	DCs	GRASP
1.27333e-24	0.437901	0.537	0.335	4.45896e-20	DCs	YWHAZ
5.80133e-66	0.435735	0.339	0.095	2.03151e-61	DCs	ARL6IP1
6.12139e-57	0.43564	0.193	0.041	2.14359e-52	DCs	IFITM1
3.90757e-64	0.435496	0.355	0.108	1.36835e-59	DCs	TMEM14C
2.44023e-10	0.433475	0.573	0.458	8.5452e-06	DCs	GSN
3.51008e-44	0.43332	0.429	0.176	1.22916e-39	DCs	TSPO
4.10484e-34	0.433219	0.524	0.282	1.43743e-29	DCs	CNBP
3.41557e-66	0.433157	0.384	0.12	1.19606e-61	DCs	ARF5
3.54585e-54	0.433045	0.387	0.136	1.24169e-49	DCs	SEC61B
2.32757e-27	0.432835	0.306	0.137	8.15068e-23	DCs	RPS4Y1
5.65957e-43	0.431348	0.398	0.158	1.98187e-38	DCs	DYNLL1
0	0.424972	0.258	0.015	0	DCs	PLD4
1.76335e-24	0.424436	0.564	0.346	6.1749e-20	DCs	ALDOA
1.12474e-32	0.422227	0.607	0.357	3.93861e-28	DCs	CD53
2.78085e-38	0.422136	0.427	0.189	9.73799e-34	DCs	COX6B1
1.48843e-53	0.421751	0.353	0.118	5.21218e-49	DCs	PSME1
1.05975e-115	0.421472	0.272	0.044	3.71104e-111	DCs	TMEM154
1.05015e-101	0.421445	0.27	0.047	3.6774e-97	DCs	CLEC5A
1.55021e-54	0.421284	0.369	0.121	5.42853e-50	DCs	COX8A
7.80929e-33	0.4204	0.616	0.362	2.73466e-28	DCs	STK4
7.71184e-30	0.419664	0.569	0.332	2.70053e-25	DCs	RAC1
2.24158e-140	0.417213	0.274	0.038	7.84955e-136	DCs	HLA-DQA2
6.2968e-58	0.416784	0.337	0.103	2.20502e-53	DCs	PNP
2.45857e-22	0.415878	0.27	0.121	8.60943e-18	DCs	CD9
2.81896e-50	0.415071	0.425	0.159	9.87145e-46	DCs	SRP14
2.4585e-30	0.410595	0.452	0.234	8.60919e-26	DCs	HNRNPK
3.16504e-21	0.410148	0.667	0.488	1.10833e-16	DCs	PSAP
5.12499e-66	0.410032	0.288	0.072	1.79467e-61	DCs	ATP5F1B
3.43979e-23	0.409103	0.445	0.257	1.20455e-18	DCs	BRD2
5.02941e-58	0.408026	0.438	0.16	1.7612e-53	DCs	ATG3
1.70172e-75	0.407843	0.391	0.111	5.95907e-71	DCs	CD302
3.62819e-10	0.407403	0.625	0.51	1.27052e-05	DCs	AOAH
3.29867e-82	0.407221	0.326	0.076	1.15513e-77	DCs	ATP5F1D
1.43943e-15	0.40662	0.501	0.336	5.04058e-11	DCs	DOCK10
4.01526e-23	0.40657	0.483	0.293	1.40606e-18	DCs	SLC25A3
1.72204e-24	0.406504	0.609	0.388	6.03024e-20	DCs	HLA-E
7.0258e-21	0.405797	0.252	0.112	2.4603e-16	DCs	CITED2
2.02593e-32	0.405408	0.315	0.13	7.09441e-28	DCs	KLF10
2.46503e-57	0.405246	0.418	0.149	8.63203e-53	DCs	HACD4
1.56922e-30	0.405147	0.515	0.281	5.49511e-26	DCs	MSN
1.17553e-64	0.404819	0.267	0.064	4.11647e-60	DCs	ST18
2.81209e-40	0.404056	0.353	0.138	9.84739e-36	DCs	PYCARD
2.93937e-37	0.403632	0.22	0.066	1.02931e-32	DCs	OLR1
1.9424e-34	0.403073	0.418	0.198	6.80188e-30	DCs	NCL
1.94939e-37	0.402514	0.463	0.221	6.82636e-33	DCs	DAZAP2
2.9147e-42	0.402378	0.425	0.18	1.02067e-37	DCs	SUMO2
2.90217e-38	0.402338	0.333	0.128	1.01628e-33	DCs	UPP1
1.36289e-13	0.402121	0.865	0.803	4.77257e-09	DCs	MS4A6A
8.12658e-13	0.401351	0.492	0.355	2.84577e-08	DCs	SDCBP
3.68942e-93	0.401038	0.272	0.051	1.29196e-88	DCs	IFI30
2.09097e-48	0.399974	0.366	0.13	7.32214e-44	DCs	UQCR11
5.70601e-29	0.399333	0.357	0.165	1.99813e-24	DCs	FPR1
1.31126e-46	0.399288	0.348	0.126	4.59177e-42	DCs	ATP1B1
2.73124e-34	0.398287	0.355	0.151	9.56425e-30	DCs	POMP
6.16364e-35	0.397115	0.499	0.254	2.15838e-30	DCs	PAK1
5.22036e-23	0.397081	0.481	0.285	1.82807e-18	DCs	PGK1
4.39397e-82	0.396111	0.335	0.082	1.53868e-77	DCs	ITGB2-AS1
4.28712e-25	0.394743	0.418	0.218	1.50126e-20	DCs	LGALS3
5.57299e-22	0.394342	0.461	0.275	1.95155e-17	DCs	ZYX
2.00078e-33	0.393875	0.456	0.222	7.00634e-29	DCs	UQCRB
3.16415e-45	0.393644	0.42	0.167	1.10802e-40	DCs	PPIB
1.31078e-24	0.393143	0.526	0.316	4.59009e-20	DCs	ARPC5
1.26927e-21	0.393106	0.476	0.288	4.44472e-17	DCs	CAP1
3.92713e-73	0.392369	0.276	0.063	1.3752e-68	DCs	VSIR
9.23741e-38	0.392215	0.452	0.202	3.23476e-33	DCs	FLNA
6.3652e-52	0.39129	0.324	0.105	2.22897e-47	DCs	EIF3G
1.66786e-77	0.390889	0.355	0.094	5.84052e-73	DCs	MICAL1
1.30604e-70	0.39068	0.301	0.074	4.57348e-66	DCs	ATP5MC3
3.83922e-42	0.389323	0.422	0.175	1.34442e-37	DCs	MYL12B
4.59552e-41	0.389267	0.213	0.061	1.60926e-36	DCs	BCAS2
1.38335e-30	0.389094	0.384	0.182	4.84423e-26	DCs	GNB2
1.00746e-45	0.384686	0.378	0.144	3.52794e-41	DCs	H2AFV
2.41693e-38	0.384132	0.396	0.168	8.46362e-34	DCs	TKT
6.68075e-74	0.383177	0.319	0.081	2.33946e-69	DCs	TWF2
5.56479e-42	0.382979	0.387	0.156	1.94868e-37	DCs	ODF3B
3.54227e-77	0.381802	0.333	0.081	1.24043e-72	DCs	ATP5MD
2.35092e-19	0.381732	0.836	0.68	8.23244e-15	DCs	HNRNPA2B1
2.0987e-106	0.381698	0.29	0.052	7.34921e-102	DCs	ADA2
1.76022e-25	0.381332	0.407	0.211	6.16393e-21	DCs	HMGN2
1.29997e-141	0.38133	0.249	0.031	4.55225e-137	DCs	CD226
9.86096e-16	0.379938	0.537	0.373	3.45311e-11	DCs	ANXA5
7.89968e-47	0.378766	0.38	0.143	2.76631e-42	DCs	PGLS
1.22182e-41	0.378631	0.335	0.122	4.27859e-37	DCs	FYN
4.17121e-69	0.378012	0.321	0.083	1.46067e-64	DCs	ATP5MF
4.31336e-67	0.377483	0.339	0.096	1.51045e-62	DCs	UXT
4.39597e-46	0.376126	0.366	0.132	1.53938e-41	DCs	OST4
8.17878e-50	0.375382	0.402	0.152	2.86405e-45	DCs	SSR1
5.80564e-33	0.375082	0.348	0.15	2.03302e-28	DCs	SKIL
1.4428e-18	0.374249	0.598	0.415	5.05241e-14	DCs	SPI1
1.01333e-43	0.374167	0.333	0.12	3.54847e-39	DCs	RBM8A
4.29024e-52	0.373392	0.382	0.136	1.50236e-47	DCs	ATP6AP1
2.33787e-48	0.373215	0.315	0.103	8.18675e-44	DCs	SNRPD2
2.15017e-73	0.370729	0.326	0.084	7.52946e-69	DCs	CCND2
2.41346e-21	0.370216	0.62	0.422	8.45145e-17	DCs	UBE2D3
3.13504e-52	0.36946	0.366	0.126	1.09783e-47	DCs	HPS5
4.61227e-34	0.369252	0.416	0.194	1.61513e-29	DCs	NAP1L1
7.51296e-56	0.369191	0.18	0.036	2.63089e-51	DCs	PHLDA2
2.57425e-150	0.368218	0.231	0.026	9.01451e-146	DCs	AC007384.1
3.79658e-25	0.367956	0.611	0.377	1.32949e-20	DCs	CLEC7A
4.02696e-43	0.367664	0.355	0.136	1.41016e-38	DCs	SSR3
7.05612e-41	0.367124	0.357	0.136	2.47091e-36	DCs	UBL5
4.31738e-26	0.366429	0.402	0.209	1.51186e-21	DCs	ZFAND5
0.00207672	0.366121	0.636	0.618	1	DCs	ANKRD44
1.35658e-22	0.365155	0.472	0.271	4.75047e-18	DCs	ENTPD1
1.9106e-35	0.364901	0.33	0.129	6.69054e-31	DCs	SAP18
9.814e-97	0.364811	0.27	0.049	3.43667e-92	DCs	HMGA1
4.30078e-53	0.36456	0.335	0.108	1.50605e-48	DCs	ERP29
3.26949e-35	0.36379	0.384	0.169	1.14491e-30	DCs	EDF1
1.22335e-29	0.363716	0.4	0.195	4.28393e-25	DCs	DOK2
3.27608e-25	0.36325	0.454	0.252	1.14722e-20	DCs	PTPN1
1.01525e-70	0.363076	0.288	0.069	3.55521e-66	DCs	SEL1L3
3.35574e-44	0.362961	0.411	0.166	1.17511e-39	DCs	PABPC4
2.46428e-36	0.36234	0.443	0.206	8.62941e-32	DCs	LPXN
2.56105e-35	0.362141	0.371	0.159	8.96827e-31	DCs	SKP1
3.24095e-21	0.361561	0.512	0.32	1.13492e-16	DCs	CDC37
7.88317e-38	0.361493	0.317	0.119	2.76053e-33	DCs	SNHG8
9.24638e-39	0.361116	0.362	0.145	3.2379e-34	DCs	SULF2
1.55159e-48	0.361096	0.171	0.037	5.43334e-44	DCs	OSM
5.48259e-36	0.3603	0.267	0.094	1.91989e-31	DCs	RUNX2
4.9221e-29	0.36022	0.371	0.176	1.72362e-24	DCs	UQCRH
9.12027e-74	0.360113	0.292	0.07	3.19373e-69	DCs	SUPT4H1
7.09343e-64	0.359407	0.335	0.091	2.48398e-59	DCs	ELOB
5.98255e-34	0.359264	0.38	0.164	2.09497e-29	DCs	ITGA4
6.2982e-42	0.359175	0.321	0.116	2.2055e-37	DCs	EIF4A1
2.92915e-23	0.358976	0.279	0.124	1.02573e-18	DCs	HSPA5
3.09229e-56	0.358263	0.348	0.109	1.08286e-51	DCs	SSR4
2.78354e-49	0.356757	0.285	0.087	9.74739e-45	DCs	WDR83OS
4.32254e-75	0.356373	0.256	0.055	1.51367e-70	DCs	PLP2
1.20272e-32	0.35609	0.346	0.146	4.21168e-28	DCs	AP2S1
8.47725e-33	0.355809	0.31	0.126	2.96856e-28	DCs	TIPARP
8.01415e-56	0.354535	0.24	0.06	2.80639e-51	DCs	ISG20
5.55484e-38	0.354498	0.124	0.025	1.94519e-33	DCs	GEM
1.4431e-44	0.35386	0.175	0.041	5.05346e-40	DCs	ISG15
4.1667e-34	0.352865	0.339	0.139	1.4591e-29	DCs	FOSL2
4.87722e-42	0.352689	0.351	0.134	1.7079e-37	DCs	LAMTOR1
1.08672e-38	0.352537	0.463	0.207	3.80549e-34	DCs	FGR
2.63455e-27	0.352449	0.44	0.227	9.22565e-23	DCs	CD63
2.44356e-90	0.352353	0.276	0.054	8.55685e-86	DCs	POLD4
1.61189e-47	0.35231	0.272	0.082	5.64452e-43	DCs	GPR65
5.62881e-24	0.351919	0.422	0.227	1.9711e-19	DCs	TPM4
5.2287e-10	0.351611	0.665	0.576	1.83099e-05	DCs	NFE2L2
3.30852e-46	0.351281	0.366	0.135	1.15858e-41	DCs	LAT2
2.5683e-46	0.349087	0.285	0.09	8.99368e-42	DCs	TRIB1
1.10345e-93	0.348389	0.137	0.014	3.86407e-89	DCs	AC023157.3
2.48939e-38	0.348169	0.346	0.136	8.71733e-34	DCs	GUK1
5.71972e-29	0.347004	0.461	0.243	2.00293e-24	DCs	WAS
1.07446e-31	0.346337	0.398	0.185	3.76254e-27	DCs	NDUFB2
1.80507e-47	0.346107	0.324	0.109	6.32101e-43	DCs	ALDH2
3.13036e-19	0.345925	0.33	0.18	1.09619e-14	DCs	ZNF267
8.08369e-17	0.345913	0.512	0.339	2.83075e-12	DCs	AHR
9.31024e-24	0.345586	0.276	0.123	3.26026e-19	DCs	CDC42EP3
2.55801e-45	0.344198	0.312	0.105	8.95764e-41	DCs	PPP1CA
2.94567e-38	0.344054	0.333	0.129	1.03152e-33	DCs	DRAP1
1.84954e-52	0.343918	0.294	0.088	6.47674e-48	DCs	SNRPB
2.78328e-51	0.343333	0.317	0.101	9.7465e-47	DCs	APRT
3.05664e-80	0.3432	0.281	0.06	1.07037e-75	DCs	ATP5F1C
1.59891e-52	0.342709	0.312	0.097	5.59905e-48	DCs	SSR2
1.04652e-44	0.342192	0.294	0.094	3.6647e-40	DCs	FKBP1A
9.0444e-38	0.341708	0.321	0.122	3.16717e-33	DCs	BST2
2.54911e-87	0.340641	0.267	0.053	8.92646e-83	DCs	IL1R1
4.15866e-05	0.34046	0.33	0.27	1	DCs	RP6-159A1.4
3.20585e-26	0.340016	0.274	0.113	1.12263e-21	DCs	HSPH1
7.30103e-53	0.339831	0.321	0.1	2.55667e-48	DCs	RAN
9.655e-68	0.338854	0.339	0.094	3.38099e-63	DCs	ZNF385A
1.63361e-34	0.337965	0.339	0.14	5.72059e-30	DCs	ST13
2.34029e-07	0.337825	0.47	0.37	0.00819523	DCs	TSC22D3
8.15901e-24	0.337119	0.483	0.281	2.85712e-19	DCs	CDC42
1.32543e-50	0.336948	0.38	0.134	4.6414e-46	DCs	PLBD1
4.63995e-34	0.336142	0.407	0.183	1.62482e-29	DCs	COX7B
3.93779e-14	0.335294	0.524	0.375	1.37894e-09	DCs	MGAT1
2.29453e-63	0.3352	0.274	0.068	8.03498e-59	DCs	RHOC
3.87293e-116	0.334864	0.254	0.038	1.35622e-111	DCs	IGFLR1
6.06143e-49	0.334482	0.292	0.09	2.12259e-44	DCs	PSMB9
5.52691e-36	0.334159	0.33	0.131	1.93541e-31	DCs	SLC16A3
4.55456e-33	0.333497	0.429	0.203	1.59492e-28	DCs	OGFRL1
8.19929e-25	0.333276	0.447	0.242	2.87123e-20	DCs	PILRA
1.6744e-14	0.332909	0.474	0.326	5.86343e-10	DCs	DDX3X
9.19001e-49	0.33188	0.364	0.13	3.21816e-44	DCs	TRABD
1.38646e-32	0.331806	0.29	0.113	4.8551e-28	DCs	C4orf3
2.5123e-37	0.331706	0.378	0.158	8.79756e-33	DCs	2021-09-06
5.32665e-96	0.330736	0.218	0.034	1.86529e-91	DCs	ADAM19
1.05829e-27	0.330296	0.378	0.18	3.70592e-23	DCs	PSMA7
4.56515e-47	0.330032	0.321	0.106	1.59862e-42	DCs	BASP1
3.12585e-52	0.329584	0.189	0.042	1.09461e-47	DCs	DUSP5
2.28576e-61	0.327471	0.292	0.079	8.00427e-57	DCs	RASSF5
1.70861e-50	0.32725	0.225	0.058	5.9832e-46	DCs	ATF5
1.92555e-25	0.326864	0.485	0.275	6.74291e-21	DCs	GDI2
6.22775e-22	0.326724	0.306	0.147	2.18084e-17	DCs	ATP1A1
9.46867e-130	0.326699	0.204	0.023	3.31574e-125	DCs	AC004687.1
2.27925e-56	0.326563	0.281	0.076	7.98147e-52	DCs	ATP5PD
1.19035e-25	0.326246	0.263	0.102	4.16835e-21	DCs	CCL4
0	0.325519	0.162	0.002	0	DCs	AL138899.1
1.7737e-59	0.325031	0.256	0.063	6.21113e-55	DCs	REX1BD
1.11614e-78	0.32498	0.272	0.058	3.9085e-74	DCs	ATP5PB
1.86867e-67	0.324116	0.261	0.061	6.54371e-63	DCs	TRAF3IP3
1.2669e-27	0.323221	0.378	0.183	4.43642e-23	DCs	SRSF3
2.36091e-55	0.323085	0.315	0.094	8.26743e-51	DCs	CIB1
3.81481e-60	0.323051	0.276	0.071	1.33587e-55	DCs	KRTCAP2
2.88457e-40	0.322997	0.328	0.121	1.01012e-35	DCs	BRK1
2.56957e-37	0.322454	0.375	0.156	8.99813e-33	DCs	MAN2B1
3.4216e-34	0.322304	0.285	0.108	1.19818e-29	DCs	PSMB6
[truncated: 7,924 more rows]

## Sheet: Peri-SMC
p_val	avg_log2FC	pct.1	pct.2	p_val_adj	cluster	gene
[truncated: 1,310 more rows]

[truncated: 1 more sheets: Endo]
